# Supplementary material for: Low rates of mutation in clinical grade human pluripotent stem cells under different culture conditions
Source: Nat Commun. 2020 Mar 23;11:1528. doi: 10.1038/s41467-020-15271-3 (PMC7089967; doi:10.1038/s41467-020-15271-3)
Supplement: Supplementary file 2 — Supplementary Data 1 [file 41467_2020_15271_MOESM2_ESM.xlsx]

## Sheet: all SNPs
Supplementary Data 1: De novo SNVs identified in MShef4 and MShef11 parent clones and subclones
Subclone	Clone	VariantID	Chrom	Pos	Ref	Alt	UniqueID	UniqueID.1	Qual	Filter	Gene	Transcript	RNA	CDS	Protein	Type	Effect	ASRD	PM.Norm	PM.Tum
mShef11_Low_N1	mShef11_G8	96a2cf20-44d2-11e6-9ce7-5f0b98522f55	1	12578115	A	G	chr1:12578115-12578115:A>G	chr1:12578115-12578115:A>G	.	PASS	-	-	-	-	-	Sub	-	0.89	0	0.2
mShef11_Low_N1	mShef11_G8	97227aae-44d2-11e6-9ce7-5f0b98522f55	18	7692374	A	G	chr18:7692374-7692374:A>G	chr18:7692374-7692374:A>G	.	PASS	PTPRM	CCDS11840.1	r.?	-	-	Sub	intronic	0.93	0	0.2
mShef11_Low_N1	mShef11_G8	978acc26-44d2-11e6-9ce7-5f0b98522f55	5	2387304	C	A	chr5:2387304-2387304:C>A	chr5:2387304-2387304:C>A	.	PASS	-	-	-	-	-	Sub	-	0.95	0	0.2
mShef11_Low_N1	mShef11_G8	97dc63ba-44d2-11e6-9ce7-5f0b98522f55	X	70539855	C	T	chrX:70539855-70539855:C>T	chrX:70539855-70539855:C>T	.	PASS	-	-	-	-	-	Sub	-	0.87	0	0.2
mShef11_Low_N10	mShef11_G8	9469a628-453d-11e6-969a-0887234cfb71	3	195200643	G	C	chr3:195200643-195200643:G>C	chr3:195200643-195200643:G>C	.	PASS	-	-	-	-	-	Sub	-	0.95	0	0.2
mShef11_Low_N10	mShef11_G8	946afb72-453d-11e6-969a-0887234cfb71	3	197742483	C	T	Nothing statistically significant	chr3:197742483-197742483:C>T	.	PASS	LMLN	CCDS3332.1	r.?	-	-	Sub	intronic	0.9	0	0.2
mShef11_Low_N2	mShef11_G8	826edd34-44a8-11e6-955e-d4e5b215fa0d	14	103211392	T	C	chr14:103211392-103211392:T>C	chr14:103211392-103211392:T>C	.	PASS	-	-	-	-	-	Sub	-	0.89	0	0.2
mShef11_Low_N3	mShef11_G8	611213dc-45d3-11e6-b054-fece2b38cc22	22	50949918	C	T	chr22:50949918-50949918:C>T	chr22:50949918-50949918:C>T	.	PASS	LMF2	CCDS14093.2	r.?	-	-	Sub	upstream	0.9	0	0.2
mShef11_Low_N4	mShef11_G8	fae87936-45fd-11e6-963b-69396ac68940	5	42277063	T	C	chr5:42277063-42277063:T>C	chr5:42277063-42277063:T>C	.	PASS	-	-	-	-	-	Sub	-	0.97	0	0.2
mShef11_Low_N4	mShef11_G8	faf7b2b6-45fd-11e6-963b-69396ac68940	6	8852317	C	A	chr6:8852317-8852317:C>A	chr6:8852317-8852317:C>A	.	PASS	-	-	-	-	-	Sub	-	0.97	0	0.2
mShef11_Low_N4	mShef11_G8	fb4f82a2-45fd-11e6-963b-69396ac68940	X	105890461	G	T	chrX:105890461-105890461:G>T	chrX:105890461-105890461:G>T	.	PASS	CXorf57	CCDS14519.1	r.?	-	-	Sub	intronic	0.97	0	0.2
mShef11_Low_N5	mShef11_G8	e19450b0-44b6-11e6-8f06-96016fb3f402	7	142407537	G	A	chr7:142407537-142407537:G>A	chr7:142407537-142407537:G>A	.	PASS	-	-	-	-	-	Sub	-	0.97	0	0.2
mShef11_Low_N6	mShef11_G8	7ab252fe-4572-11e6-9805-9b606ac68940	22	17651512	T	G	chr22:17651512-17651512:T>G	chr22:17651512-17651512:T>G	.	PASS	-	-	-	-	-	Sub	-	0.87	0	0.2
mShef11_Low_N6	mShef11_G8	7ad60e42-4572-11e6-9805-9b606ac68940	4	141552479	C	T	chr4:141552479-141552479:C>T	chr4:141552479-141552479:C>T	.	PASS	TBC1D9	CCDS47136.1	r.?	-	-	Sub	intronic	0.86	0	0.2
mShef11_Low_N6	mShef11_G8	7b31115c-4572-11e6-9805-9b606ac68940	X	113059833	T	A	chrX:113059833-113059833:T>A	chrX:113059833-113059833:T>A	.	PASS	RP5-964N17.1	ENST00000468762	r.?	-	-	Sub	intronic	0.93	0	0.2
mShef11_Low_N7	mShef11_G8	a886ccb6-44ad-11e6-8406-0d03fb6235ae	18	21434033	C	A	chr18:21434033-21434033:C>A	chr18:21434033-21434033:C>A	.	PASS	LAMA3	CCDS42419.1	r.?	-	-	Sub	intronic	0.95	0	0.2
mShef11_Low_Q1	mShef11_G8	6d0c024c-45c4-11e6-b910-4b7b048f5ac8	20	34125681	T	G	chr20:34125681-34125681:T>G	chr20:34125681-34125681:T>G	.	PASS	ERGIC3	CCDS13257.1	r.?	-	-	Sub	upstream	0.9	0	0.2
mShef11_Low_Q1	mShef11_G8	6d3b31de-45c4-11e6-b910-4b7b048f5ac8	4	159356530	G	T	chr4:159356530-159356530:G>T	chr4:159356530-159356530:G>T	.	PASS	-	-	-	-	-	Sub	-	0.94	0	0.2
mShef11_Low_Q1	mShef11_G8	6d865cc2-45c4-11e6-b910-4b7b048f5ac8	X	17967155	T	C	chrX:17967155-17967155:T>C	chrX:17967155-17967155:T>C	.	PASS	-	-	-	-	-	Sub	-	0.97	0	0.2
mShef11_Low_Q10	mShef11_G8	e0d012b2-44b7-11e6-a5bc-b4b9e6849749	4	27812820	C	A	chr4:27812820-27812820:C>A	chr4:27812820-27812820:C>A	.	PASS	-	-	-	-	-	Sub	-	0.93	0	0.2
mShef11_Low_Q11	mShef11_G8	5d717b84-454f-11e6-aca2-eeda2f77cf47	4	119419530	C	A	chr4:119419530-119419530:C>A	chr4:119419530-119419530:C>A	.	PASS	-	-	-	-	-	Sub	-	0.97	0	0.2
mShef11_Low_Q11	mShef11_G8	5dcd61f6-454f-11e6-aca2-eeda2f77cf47	X	73614193	T	C	chrX:73614193-73614193:T>C	chrX:73614193-73614193:T>C	.	PASS	-	-	-	-	-	Sub	-	0.9	0	0.2
mShef11_Low_Q12	mShef11_G8	c437f05a-466c-11e6-890e-87ae3951c37d	1	209452538	T	C	chr1:209452538-209452538:T>C	chr1:209452538-209452538:T>C	.	PASS	-	-	-	-	-	Sub	-	0.87	0	0.2
mShef11_Low_Q12	mShef11_G8	c4554d26-466c-11e6-890e-87ae3951c37d	11	4305250	A	T	chr11:4305250-4305250:A>T	chr11:4305250-4305250:A>T	.	PASS	-	-	-	-	-	Sub	-	0.91	0	0.2
mShef11_Low_Q12	mShef11_G8	c4d8531a-466c-11e6-890e-87ae3951c37d	18	77292325	C	G	chr18:77292325-77292325:C>G	chr18:77292325-77292325:C>G	.	PASS	NFATC1	CCDS12015.1	r.?	-	-	Sub	downstream	0.93	0	0.2
mShef11_Low_Q12	mShef11_G8	c5165fd4-466c-11e6-890e-87ae3951c37d	20	39866886	G	A	chr20:39866886-39866886:G>A	chr20:39866886-39866886:G>A	.	PASS	ZHX3	CCDS13315.1	r.?	-	-	Sub	intronic	0.97	0	0.2
mShef11_Low_Q12	mShef11_G8	c5e42a86-466c-11e6-890e-87ae3951c37d	Y	22286865	G	T	chrY:22286865-22286865:G>T	chrY:22286865-22286865:G>T	.	PASS	-	-	-	-	-	Sub	-	0.93	0	0.2
mShef11_Low_Q2	mShef11_G8	8c7c0224-4625-11e6-8e76-29868da6e34a	17	34758308	C	A	chr17:34758308-34758308:C>A	chr17:34758308-34758308:C>A	.	PASS	TBC1D3H	CCDS45653.1	r.?	-	-	Sub	upstream	0.96	0	0.2
mShef11_Low_Q2	mShef11_G8	8c7ce3ec-4625-11e6-8e76-29868da6e34a	17	38665599	C	T	chr17:38665599-38665599:C>T	chr17:38665599-38665599:C>T	.	PASS	-	-	-	-	-	Sub	-	0.87	0	0.2
mShef11_Low_Q3	mShef11_G8	f35d6de2-4923-11e6-ab1e-4c89048f5ac8	11	102087544	T	C	chr11:102087544-102087544:T>C	chr11:102087544-102087544:T>C	.	PASS	YAP1	CCDS44716.1	r.?	-	-	Sub	intronic	0.97	0	0.2
mShef11_Low_Q3	mShef11_G8	f47f1ee6-4923-11e6-ab1e-4c89048f5ac8	X	117564356	T	A	chrX:117564356-117564356:T>A	chrX:117564356-117564356:T>A	.	PASS	WDR44	CCDS14572.1	r.?	-	-	Sub	intronic	0.9	0	0.2
mShef11_Low_Q3	mShef11_G8	f4853268-4923-11e6-ab1e-4c89048f5ac8	Y	28785049	C	G	chrY:28785049-28785049:C>G	chrY:28785049-28785049:C>G	.	PASS	-	-	-	-	-	Sub	-	0.87	0	0.2
mShef11_Low_Q4	mShef11_G8	ef28f730-4560-11e6-99c9-894b234cfb71	16	50801431	A	T	chr16:50801431-50801431:A>T	chr16:50801431-50801431:A>T	.	PASS	CYLD	CCDS45482.1	r.?	-	-	Sub	intronic	0.9	0	0.2
mShef11_Low_Q5	mShef11_G8	c8cac1a0-449c-11e6-8c4a-518098522f55	1	88190359	C	T	chr1:88190359-88190359:C>T	chr1:88190359-88190359:C>T	.	PASS	-	-	-	-	-	Sub	-	0.87	0	0.2
mShef11_Low_Q6	mShef11_G8	ffb28b54-44be-11e6-88d5-56e69eaf2245	22	20716297	A	C	chr22:20716297-20716297:A>C	chr22:20716297-20716297:A>C	.	PASS	FAM230A	ENST00000434783	r.8213a>c	c.?	p.?	Sub	3prime_UTR_variant	0.87	0	0.2
mShef11_Low_Q7	mShef11_G8	32ccb53a-4570-11e6-858d-82556ac68940	7	102384487	C	A	chr7:102384487-102384487:C>A	chr7:102384487-102384487:C>A	.	PASS	FAM185A	CCDS47677.1	r.?	-	-	Sub	upstream	0.97	0	0.2
mShef11_Low_Q9	mShef11_G8	18947d28-4648-11e6-98e7-6fbc048f5ac8	11	33675720	A	G	chr11:33675720-33675720:A>G	chr11:33675720-33675720:A>G	.	PASS	KIAA1549L	CCDS44565.2	r.?	-	-	Sub	intronic	0.87	0	0.2
mShef11_Low_Q9	mShef11_G8	197e6ec4-4648-11e6-98e7-6fbc048f5ac8	7	20884634	C	T	chr7:20884634-20884634:C>T	chr7:20884634-20884634:C>T	.	PASS	LINC01162	ENST00000447262	r.?	-	-	Sub	intronic	0.93	0	0.2
mShef11_Low_Q9	mShef11_G8	19bf0d62-4648-11e6-98e7-6fbc048f5ac8	Y	22487882	G	C	chrY:22487882-22487882:G>C	chrY:22487882-22487882:G>C	.	PASS	-	-	-	-	-	Sub	-	0.88	0	0.2
mShef11_normal_O10	mShef11_E4	f105fce2-448e-11e6-9f15-306bfb6235ae	15	22359324	G	T	chr15:22359324-22359324:G>T	chr15:22359324-22359324:G>T	.	PASS	-	-	-	-	-	Sub	-	0.97	0	0.2
mShef11_normal_O2	mShef11_E4	214c0390-44b9-11e6-a29c-3b3c3077cf47	13	89287991	G	T	chr13:89287991-89287991:G>T	chr13:89287991-89287991:G>T	.	PASS	-	-	-	-	-	Sub	-	0.93	0	0.2
mShef11_normal_O2	mShef11_E4	22305edc-44b9-11e6-a29c-3b3c3077cf47	X	103785040	T	G	chrX:103785040-103785040:T>G	chrX:103785040-103785040:T>G	.	PASS	-	-	-	-	-	Sub	-	0.87	0	0.2
mShef11_normal_O3	mShef11_E4	76d57492-449e-11e6-810c-158598522f55	X	78378	C	G	chrX:78378-78378:C>G	chrX:78378-78378:C>G	.	PASS	-	-	-	-	-	Sub	-	0.89	0	0.2
mShef11_normal_O4	mShef11_E4	9407420a-4563-11e6-9e96-b29e2b38cc22	17	26782619	G	T	chr17:26782619-26782619:G>T	chr17:26782619-26782619:G>T	.	PASS	-	-	-	-	-	Sub	-	0.93	0	0.2
mShef11_normal_O4	mShef11_E4	94a83066-4563-11e6-9e96-b29e2b38cc22	7	119132895	C	T	chr7:119132895-119132895:C>T	chr7:119132895-119132895:C>T	.	PASS	-	-	-	-	-	Sub	-	0.93	0	0.2
mShef11_normal_O6	mShef11_E4	1360353c-44c6-11e6-8abe-006098522f55	20	19000381	G	T	chr20:19000381-19000381:G>T	chr20:19000381-19000381:G>T	.	PASS	-	-	-	-	-	Sub	-	0.97	0	0.2
mShef11_normal_O7	mShef11_E4	441bd900-4490-11e6-8ecd-146ffb6235ae	17	19170353	C	T	chr17:19170353-19170353:C>T	chr17:19170353-19170353:C>T	.	PASS	EPN2	CCDS11203.1	r.?	-	-	Sub	intronic	0.86	0	0.2
mShef11_normal_O8	mShef11_E4	bf021062-44c7-11e6-ab3d-146598522f55	8	126269136	G	A	chr8:126269136-126269136:G>A	chr8:126269136-126269136:G>A	.	PASS	NSMCE2	CCDS6356.1	r.?	-	-	Sub	intronic	0.88	0	0.2
mShef11_normal_O8	mShef11_E4	bf1bf3e2-44c7-11e6-ab3d-146598522f55	X	80234005	A	T	chrX:80234005-80234005:A>T	chrX:80234005-80234005:A>T	.	PASS	-	-	-	-	-	Sub	-	0.93	0	0.2
mShef11_normal_O9	mShef11_E4	efbfa4c2-4665-11e6-9f1e-f5418da6e34a	6	69236087	A	T	chr6:69236087-69236087:A>T	chr6:69236087-69236087:A>T	.	PASS	-	-	-	-	-	Sub	-	0.99	0	0.2
mShef11_normal_P1	mShef11_E7	98035292-461f-11e6-8fd1-f65f048f5ac8	19	696596	G	C	chr19:696596-696596:G>C	chr19:696596-696596:G>C	.	PASS	PRSS57	CCDS12041.1	r.?	-	-	Sub	upstream	0.9	0	0.2
mShef11_normal_P1	mShef11_E7	985d5300-461f-11e6-8fd1-f65f048f5ac8	3	164859947	G	C	chr3:164859947-164859947:G>C	chr3:164859947-164859947:G>C	.	PASS	-	-	-	-	-	Sub	-	0.97	0	0.2
mShef11_normal_P1	mShef11_E7	98db5f2a-461f-11e6-8fd1-f65f048f5ac8	Y	22462071	C	G	chrY:22462071-22462071:C>G	chrY:22462071-22462071:C>G	.	PASS	-	-	-	-	-	Sub	-	0.87	0	0.2
mShef11_normal_P10	mShef11_E7	68962714-456b-11e6-9b64-8a5c048f5ac8	1	168101510	T	A	chr1:168101510-168101510:T>A	chr1:168101510-168101510:T>A	.	PASS	GPR161	CCDS1268.1	r.?	-	-	Sub	intronic	0.88	0	0.2
mShef11_normal_P2	mShef11_E7	7e343286-45d0-11e6-8406-a8c62b38cc22	11	99706383	G	A	chr11:99706383-99706383:G>A	chr11:99706383-99706383:G>A	.	PASS	CNTN5	CCDS53696.1	r.?	-	-	Sub	intronic	0.97	0	0.2
mShef11_normal_P2	mShef11_E7	7f45a5c4-45d0-11e6-8406-a8c62b38cc22	9	79570220	A	G	chr9:79570220-79570220:A>G	chr9:79570220-79570220:A>G	.	PASS	-	-	-	-	-	Sub	-	0.89	0	0.2
mShef11_normal_P5	mShef11_E7	38639d94-464a-11e6-b8b9-2521769e0e37	8	138569342	A	G	chr8:138569342-138569342:A>G	chr8:138569342-138569342:A>G	.	PASS	-	-	-	-	-	Sub	-	0.88	0	0.2
mShef11_normal_P5	mShef11_E7	387abbdc-464a-11e6-b8b9-2521769e0e37	X	49086105	G	C	chrX:49086105-49086105:G>C	chrX:49086105-49086105:G>C	.	PASS	CACNA1F	CCDS35253.1	r.?	-	-	Sub	intronic	0.92	0	0.2
mShef11_normal_P6	mShef11_E7	dceb4b7a-4648-11e6-905c-a7be048f5ac8	1	67757790	C	A	chr1:67757790-67757790:C>A	chr1:67757790-67757790:C>A	.	PASS	-	-	-	-	-	Sub	-	0.93	0	0.2
mShef11_normal_P6	mShef11_E7	dd22e256-4648-11e6-905c-a7be048f5ac8	11	133544137	C	G	chr11:133544137-133544137:C>G	chr11:133544137-133544137:C>G	.	PASS	-	-	-	-	-	Sub	-	0.95	0	0.2
mShef11_normal_P6	mShef11_E7	dd2b69bc-4648-11e6-905c-a7be048f5ac8	12	57801336	C	T	chr12:57801336-57801336:C>T	chr12:57801336-57801336:C>T	.	PASS	R3HDM2	CCDS8937.2	r.?	-	-	Sub	intronic	0.87	0	0.2
mShef11_normal_P6	mShef11_E7	de1c7046-4648-11e6-905c-a7be048f5ac8	7	151055968	A	G	chr7:151055968-151055968:A>G	chr7:151055968-151055968:A>G	.	PASS	NUB1	CCDS59089.1	r.?	-	-	Sub	intronic	0.87	0	0.2
mShef11_normal_P8	mShef11_E7	5247b706-4490-11e6-85d1-d89b7ef6c4b7	6	170965346	G	C	chr6:170965346-170965346:G>C	chr6:170965346-170965346:G>C	.	PASS	-	-	-	-	-	Sub	-	0.9	0	0.2
mShef11_normal_P9	mShef11_E7	58da1a38-4575-11e6-9828-3d796ac68940	2	29987492	C	A	chr2:29987492-29987492:C>A	chr2:29987492-29987492:C>A	.	PASS	ALK	CCDS33172.1	r.?	-	-	Sub	intronic	0.97	0	0.2
mShef11_Rock_K10	mShef11_F1	dce9cdae-4576-11e6-8509-d00b8da6e34a	X	92577792	T	G	chrX:92577792-92577792:T>G	chrX:92577792-92577792:T>G	.	PASS	-	-	-	-	-	Sub	-	0.91	0	0.2
mShef11_Rock_K2	mShef11_F1	830c7286-4540-11e6-9d1d-9520fb6235ae	21	10737699	G	T	chr21:10737699-10737699:G>T	chr21:10737699-10737699:G>T	.	PASS	-	-	-	-	-	Sub	-	0.97	0	0.2
mShef11_Rock_K4	mShef11_F1	0d89ca4c-4552-11e6-8b76-fb4098522f55	15	22396968	G	T	chr15:22396968-22396968:G>T	chr15:22396968-22396968:G>T	.	PASS	-	-	-	-	-	Sub	-	0.91	0	0.2
mShef11_Rock_K4	mShef11_F1	0e0925d0-4552-11e6-8b76-fb4098522f55	4	53636430	C	A	chr4:53636430-53636430:C>A	chr4:53636430-53636430:C>A	.	PASS	-	-	-	-	-	Sub	-	0.97	0	0.2
mShef11_Rock_K5	mShef11_F1	d8be743a-4582-11e6-81b4-6d779eaf2245	17	72407461	G	A	chr17:72407461-72407461:G>A	chr17:72407461-72407461:G>A	.	PASS	-	-	-	-	-	Sub	-	0.93	0	0.2
mShef11_Rock_K5	mShef11_F1	d98f69d2-4582-11e6-81b4-6d779eaf2245	Y	13844115	C	G	chrY:13844115-13844115:C>G	chrY:13844115-13844115:C>G	.	PASS	-	-	-	-	-	Sub	-	0.89	0	0.2
mShef11_Rock_K6	mShef11_F1	11ccbc10-45f5-11e6-be73-6b7e048f5ac8	Y	22512852	T	G	chrY:22512852-22512852:T>G	chrY:22512852-22512852:T>G	.	PASS	-	-	-	-	-	Sub	-	0.9	0	0.2
mShef11_Rock_K8	mShef11_F1	76c3d16e-44d6-11e6-8687-68c7f89da568	20	3862730	G	C	chr20:3862730-3862730:G>C	chr20:3862730-3862730:G>C	.	PASS	-	-	-	-	-	Sub	-	0.91	0	0.2
mShef11_Rock_K9	mShef11_F1	24c6b45e-448a-11e6-af18-8d46fb6235ae	13	45929361	G	A	chr13:45929361-45929361:G>A	chr13:45929361-45929361:G>A	.	PASS	RP11-290D2.3	ENST00000420693	r.?	-	-	Sub	downstream	0.88	0	0.2
mShef11_Rock_L1	mShef11_F4	9da71b5a-44f0-11e6-83ea-57cdb215fa0d	11	98264502	A	T	chr11:98264502-98264502:A>T	chr11:98264502-98264502:A>T	.	PASS	-	-	-	-	-	Sub	-	0.95	0	0.2
mShef11_Rock_L1	mShef11_F4	9e3247ac-44f0-11e6-83ea-57cdb215fa0d	2	152229721	T	C	chr2:152229721-152229721:T>C	chr2:152229721-152229721:T>C	.	PASS	TNFAIP6	CCDS2193.1	r.?	-	-	Sub	intronic	0.87	0	0.2
mShef11_Rock_L1	mShef11_F4	9eec3900-44f0-11e6-83ea-57cdb215fa0d	X	39992758	G	A	chrX:39992758-39992758:G>A	chrX:39992758-39992758:G>A	.	PASS	BCOR	CCDS14250.1	r.?	-	-	Sub	intronic	0.94	0	0.2
mShef11_Rock_L1	mShef11_F4	9ef02a10-44f0-11e6-83ea-57cdb215fa0d	X	132423627	T	C	chrX:132423627-132423627:T>C	chrX:132423627-132423627:T>C	.	PASS	-	-	-	-	-	Sub	-	0.92	0	0.2
mShef11_Rock_L10	mShef11_F4	883d0500-45fd-11e6-8a68-5bab048f5ac8	15	22492944	G	T	chr15:22492944-22492944:G>T	chr15:22492944-22492944:G>T	.	PASS	-	-	-	-	-	Sub	-	0.97	0	0.2
mShef11_Rock_L10	mShef11_F4	890fb432-45fd-11e6-8a68-5bab048f5ac8	Y	22228404	A	C	chrY:22228404-22228404:A>C	chrY:22228404-22228404:A>C	.	PASS	-	-	-	-	-	Sub	-	0.87	0	0.2
mShef11_Rock_L2	mShef11_F4	43c9fc0c-45a8-11e6-af37-af6c8da6e34a	2	131427078	C	A	chr2:131427078-131427078:C>A	chr2:131427078-131427078:C>A	.	PASS	-	-	-	-	-	Sub	-	0.91	0	0.2
mShef11_Rock_L4	mShef11_F4	a0209b56-4584-11e6-99d5-45358da6e34a	10	9020680	G	T	chr10:9020680-9020680:G>T	chr10:9020680-9020680:G>T	.	PASS	-	-	-	-	-	Sub	-	0.97	0	0.2
mShef11_Rock_L4	mShef11_F4	a0be46d0-4584-11e6-99d5-45358da6e34a	3	104463208	C	T	chr3:104463208-104463208:C>T	chr3:104463208-104463208:C>T	.	PASS	-	-	-	-	-	Sub	-	0.97	0	0.2
mShef11_Rock_L4	mShef11_F4	a0cf2ce8-4584-11e6-99d5-45358da6e34a	4	132860293	A	G	chr4:132860293-132860293:A>G	chr4:132860293-132860293:A>G	.	PASS	RP11-745L13.2	ENST00000510592	r.?	-	-	Sub	intronic	0.97	0	0.2
mShef11_Rock_L4	mShef11_F4	a10044ea-4584-11e6-99d5-45358da6e34a	8	29442349	C	T	chr8:29442349-29442349:C>T	chr8:29442349-29442349:C>T	.	PASS	-	-	-	-	-	Sub	-	0.93	0	0.2
mShef11_Rock_L4	mShef11_F4	a11e3784-4584-11e6-99d5-45358da6e34a	X	146965227	C	A	chrX:146965227-146965227:C>A	chrX:146965227-146965227:C>A	.	PASS	-	-	-	-	-	Sub	-	0.89	0	0.2
mShef11_Rock_L5	mShef11_F4	4d32e8b6-44c8-11e6-b5e1-c66698522f55	7	17027	C	T	chr7:17027-17027:C>T	chr7:17027-17027:C>T	.	PASS	-	-	-	-	-	Sub	-	0.97	0	0.2
mShef11_Rock_L5	mShef11_F4	4d49ecaa-44c8-11e6-b5e1-c66698522f55	8	24281991	G	T	chr8:24281991-24281991:G>T	chr8:24281991-24281991:G>T	.	PASS	-	-	-	-	-	Sub	-	0.95	0	0.2
mShef11_Rock_L6	mShef11_F4	e0797d4a-4600-11e6-9b15-de003077cf47	3	28406771	T	G	chr3:28406771-28406771:T>G	chr3:28406771-28406771:T>G	.	PASS	ZCWPW2	CCDS33723.1	r.?	-	-	Sub	intronic	0.88	0	0.2
mShef11_Rock_L6	mShef11_F4	e0797eb2-4600-11e6-9b15-de003077cf47	3	28406773	T	A	chr3:28406773-28406773:T>A	chr3:28406773-28406773:T>A	.	PASS	ZCWPW2	CCDS33723.1	r.?	-	-	Sub	intronic	0.88	0	0.2
mShef11_Rock_L6	mShef11_F4	e07c0696-4600-11e6-9b15-de003077cf47	3	57575634	A	G	chr3:57575634-57575634:A>G	chr3:57575634-57575634:A>G	.	PASS	ARF4	CCDS2884.1	r.?	-	-	Sub	intronic	0.9	0	0.2
mShef11_Rock_L7	mShef11_F4	b5ba2678-44d8-11e6-b42d-3f60234cfb71	8	48923294	T	A	chr8:48923294-48923294:T>A	chr8:48923294-48923294:T>A	.	PASS	UBE2V2	CCDS43738.1	r.?	-	-	Sub	intronic	0.93	0	0.2
mShef11_Rock_L8	mShef11_F4	fa5da792-4559-11e6-8443-ebf48d8bf1af	6	110354887	A	G	chr6:110354887-110354887:A>G	chr6:110354887-110354887:A>G	.	PASS	-	-	-	-	-	Sub	-	0.97	0	0.2
mShef11_Rock_L8	mShef11_F4	fa9df2c0-4559-11e6-8443-ebf48d8bf1af	X	45677136	G	C	chrX:45677136-45677136:G>C	chrX:45677136-45677136:G>C	.	PASS	-	-	-	-	-	Sub	-	0.91	0	0.2
mShef11_Rock_L8	mShef11_F4	faa09692-4559-11e6-8443-ebf48d8bf1af	X	102341232	A	G	chrX:102341232-102341232:A>G	chrX:102341232-102341232:A>G	.	PASS	NXF3	CCDS14503.1	r.?	-	-	Sub	intronic	0.86	0	0.2
mShef11_Rock_L8	mShef11_F4	faa13854-4559-11e6-8443-ebf48d8bf1af	X	123016697	C	T	chrX:123016697-123016697:C>T	chrX:123016697-123016697:C>T	.	PASS	XIAP	CCDS14606.1	r.?	-	-	Sub	intronic	0.86	0	0.2
mShef11_Rock_L9	mShef11_F4	41b78b70-4583-11e6-ba68-0589234cfb71	18	12382877	T	G	chr18:12382877-12382877:T>G	chr18:12382877-12382877:T>G	.	PASS	-	-	-	-	-	Sub	-	0.87	0	0.2
mShef11_Rock_L9	mShef11_F4	420537da-4583-11e6-ba68-0589234cfb71	21	22995990	C	T	chr21:22995990-22995990:C>T	chr21:22995990-22995990:C>T	.	PASS	-	-	-	-	-	Sub	-	0.97	0	0.2
mShef11_Rock_L9	mShef11_F4	427410f6-4583-11e6-ba68-0589234cfb71	7	152263985	A	G	chr7:152263985-152263985:A>G	chr7:152263985-152263985:A>G	.	PASS	-	-	-	-	-	Sub	-	0.87	0	0.2
mShef11_Rock_L9	mShef11_F4	42894f20-4583-11e6-ba68-0589234cfb71	9	16705331	G	T	chr9:16705331-16705331:G>T	chr9:16705331-16705331:G>T	.	PASS	BNC2	CCDS6482.2	r.?	-	-	Sub	intronic	0.97	0	0.2
mShef11_Rock_L9	mShef11_F4	42a65a52-4583-11e6-ba68-0589234cfb71	Y	7229913	A	G	chrY:7229913-7229913:A>G	chrY:7229913-7229913:A>G	.	PASS	-	-	-	-	-	Sub	-	0.93	0	0.2
mshef4_J1	mShef4_B8	17f16876-44e1-11e6-b7e4-695a98522f55	9	24446357	G	T	chr9:24446357-24446357:G>T	chr9:24446357-24446357:G>T	.	PASS	-	-	-	-	-	Sub	-	0.97	0	0.2
mshef4_J1	mShef4_B8	17fb8c02-44e1-11e6-b7e4-695a98522f55	9	86767977	A	T	chr9:86767977-86767977:A>T	chr9:86767977-86767977:A>T	.	PASS	-	-	-	-	-	Sub	-	0.87	0	0.2
mshef4_J10	mShef4_B8	139ab45e-449a-11e6-887b-4922fb6235ae	16	8110533	C	G	chr16:8110533-8110533:C>G	chr16:8110533-8110533:C>G	.	PASS	-	-	-	-	-	Sub	-	0.9	0	0.2
mshef4_J11	mShef4_B8	92ac400a-45d5-11e6-a942-2134234cfb71	1	143467905	G	T	chr1:143467905-143467905:G>T	chr1:143467905-143467905:G>T	.	PASS	RP11-435B5.4	ENST00000423249	r.?	-	-	Sub	upstream	0.93	0	0.2
mshef4_J11	mShef4_B8	92c2f886-45d5-11e6-a942-2134234cfb71	10	125532108	A	G	chr10:125532108-125532108:A>G	chr10:125532108-125532108:A>G	.	PASS	CPXM2	CCDS7637.1	r.?	-	-	Sub	intronic	0.87	0	0.2
mshef4_J11	mShef4_B8	92eef6f2-45d5-11e6-a942-2134234cfb71	15	20568150	C	A	chr15:20568150-20568150:C>A	chr15:20568150-20568150:C>A	.	PASS	RP11-509A17.3	ENST00000556397	r.?	-	-	Sub	downstream	0.97	0	0.2
mshef4_J11	mShef4_B8	932c7018-45d5-11e6-a942-2134234cfb71	2	40047774	T	G	chr2:40047774-40047774:T>G	chr2:40047774-40047774:T>G	.	PASS	-	-	-	-	-	Sub	-	0.97	0	0.2
mshef4_J12	mShef4_B8	0ca962d8-45e6-11e6-808a-98c22b38cc22	17	31887129	C	A	chr17:31887129-31887129:C>A	chr17:31887129-31887129:C>A	.	PASS	ASIC2	CCDS42296.1	r.?	-	-	Sub	intronic	0.97	0	0.2
mshef4_J12	mShef4_B8	0d403348-45e6-11e6-808a-98c22b38cc22	6	89937058	G	T	chr6:89937058-89937058:G>T	chr6:89937058-89937058:G>T	.	PASS	GABRR1	CCDS59028.1	r.?	-	-	Sub	intronic	0.93	0	0.2
mshef4_J12	mShef4_B8	0d77dcda-45e6-11e6-808a-98c22b38cc22	9	119021265	C	A	chr9:119021265-119021265:C>A	chr9:119021265-119021265:C>A	.	PASS	PAPPA	CCDS6813.1	r.?	-	-	Sub	intronic	0.89	0	0.2
mshef4_J12	mShef4_B8	0d84dda4-45e6-11e6-808a-98c22b38cc22	X	134958105	T	A	chrX:134958105-134958105:T>A	chrX:134958105-134958105:T>A	.	PASS	CT45A5	CCDS35406.1	r.?	-	-	Sub	upstream	0.97	0	0.2
mshef4_J13	mShef4_B8	70ce4a96-4490-11e6-9c9b-c9b7b215fa0d	5	160304763	G	C	chr5:160304763-160304763:G>C	chr5:160304763-160304763:G>C	.	PASS	-	-	-	-	-	Sub	-	0.97	0	0.2
mshef4_J13	mShef4_B8	70d2c90e-4490-11e6-9c9b-c9b7b215fa0d	6	8042069	C	T	chr6:8042069-8042069:C>T	chr6:8042069-8042069:C>T	.	PASS	BLOC1S5	CCDS4506.1	r.?	-	-	Sub	intronic	0.88	0	0.2
mshef4_J13	mShef4_B8	70e93ad6-4490-11e6-9c9b-c9b7b215fa0d	7	10504853	A	G	chr7:10504853-10504853:A>G	chr7:10504853-10504853:A>G	.	PASS	-	-	-	-	-	Sub	-	0.93	0	0.2
mshef4_J15	mShef4_B8	ecce8f1a-453b-11e6-b827-38fefa6235ae	1	145179553	C	A	chr1:145179553-145179553:C>A	chr1:145179553-145179553:C>A	.	PASS	-	-	-	-	-	Sub	-	0.97	0	0.2
mshef4_J15	mShef4_B8	edb724be-453b-11e6-b827-38fefa6235ae	7	27192088	A	T	chr7:27192088-27192088:A>T	chr7:27192088-27192088:A>T	.	PASS	HOXA7	CCDS5408.1	r.?	-	-	Sub	downstream	0.92	0	0.2
mshef4_J15	mShef4_B8	eddf4e1c-453b-11e6-b827-38fefa6235ae	9	131921013	G	A	chr9:131921013-131921013:G>A	chr9:131921013-131921013:G>A	.	PASS	-	-	-	-	-	Sub	-	0.87	0	0.2
mshef4_J17	mShef4_B8	a6132424-461b-11e6-b703-c0468da6e34a	13	112935311	T	A	chr13:112935311-112935311:T>A	chr13:112935311-112935311:T>A	.	PASS	-	-	-	-	-	Sub	-	0.91	0	0.2
mshef4_J17	mShef4_B8	a614ebb0-461b-11e6-b703-c0468da6e34a	14	20024212	G	A	chr14:20024212-20024212:G>A	chr14:20024212-20024212:G>A	.	PASS	POTEM	CCDS45076.1	r.?	-	-	Sub	upstream	0.93	0	0.2
mshef4_J17	mShef4_B8	a6ff00ba-461b-11e6-b703-c0468da6e34a	X	160323	G	C	chrX:160323-160323:G>C	chrX:160323-160323:G>C	.	PASS	-	-	-	-	-	Sub	-	0.91	0	0.2
mshef4_J17	mShef4_B8	a702fc60-461b-11e6-b703-c0468da6e34a	X	18128553	T	G	chrX:18128553-18128553:T>G	chrX:18128553-18128553:T>G	.	PASS	-	-	-	-	-	Sub	-	0.87	0	0.2
mshef4_J18	mShef4_B8	2df53a4c-4489-11e6-975d-f8e7759e0e37	4	86635596	G	C	chr4:86635596-86635596:G>C	chr4:86635596-86635596:G>C	.	PASS	ARHGAP24	CCDS34025.1	r.?	-	-	Sub	intronic	0.9	0	0.2
mshef4_J18	mShef4_B8	2e2ce690-4489-11e6-975d-f8e7759e0e37	7	93929564	G	A	chr7:93929564-93929564:G>A	chr7:93929564-93929564:G>A	.	PASS	-	-	-	-	-	Sub	-	0.97	0	0.2
mshef4_J19	mShef4_B8	fea89af4-464f-11e6-b618-1c69048f5ac8	19	49349580	T	C	chr19:49349580-49349580:T>C	chr19:49349580-49349580:T>C	.	PASS	PLEKHA4	CCDS12737.1	r.?	-	-	Sub	intronic	0.95	0	0.2
mshef4_J19	mShef4_B8	feaf7676-464f-11e6-b618-1c69048f5ac8	2	25334579	C	T	chr2:25334579-25334579:C>T	chr2:25334579-25334579:C>T	.	PASS	EFR3B	CCDS46231.1	r.?	-	-	Sub	intronic	0.97	0	0.2
mshef4_J19	mShef4_B8	ff100e3c-464f-11e6-b618-1c69048f5ac8	5	95893237	A	G	chr5:95893237-95893237:A>G	chr5:95893237-95893237:A>G	.	PASS	-	-	-	-	-	Sub	-	0.89	0	0.2
mshef4_J2	mShef4_B8	4d291408-454f-11e6-9d93-cf236ac68940	18	14799248	T	C	chr18:14799248-14799248:T>C	chr18:14799248-14799248:T>C	.	PASS	ANKRD30B	CCDS54182.1	r.2265u>c	c.2085T>C	p.L695L	Sub	silent	0.9	0	0.2
mshef4_J2	mShef4_B8	4d2914bc-454f-11e6-9d93-cf236ac68940	18	14799250	C	A	chr18:14799250-14799250:C>A	chr18:14799250-14799250:C>A	.	PASS	ANKRD30B	CCDS54182.1	r.2267c>a	c.2087C>A	p.P696Q	Sub	missense	0.9	0	0.2
mshef4_J2	mShef4_B8	4d2a1d1c-454f-11e6-9d93-cf236ac68940	18	32886344	A	T	chr18:32886344-32886344:A>T	chr18:32886344-32886344:A>T	.	PASS	-	-	-	-	-	Sub	-	0.87	0	0.2
mshef4_J2	mShef4_B8	4dde7b0e-454f-11e6-9d93-cf236ac68940	X	82118044	T	A	chrX:82118044-82118044:T>A	chrX:82118044-82118044:T>A	.	PASS	-	-	-	-	-	Sub	-	0.92	0	0.2
mshef4_J20	mShef4_B8	35dc0998-461e-11e6-a8dd-b7da048f5ac8	14	61753297	T	C	chr14:61753297-61753297:T>C	chr14:61753297-61753297:T>C	.	PASS	TMEM30B	CCDS32093.1	r.?	-	-	Sub	upstream	0.87	0	0.2
mshef4_J20	mShef4_B8	367dcd82-461e-11e6-a8dd-b7da048f5ac8	5	21715628	G	T	chr5:21715628-21715628:G>T	chr5:21715628-21715628:G>T	.	PASS	-	-	-	-	-	Sub	-	0.97	0	0.2
mshef4_J3	mShef4_B8	6886e578-4481-11e6-98c0-886398522f55	12	28026746	C	A	chr12:28026746-28026746:C>A	chr12:28026746-28026746:C>A	.	PASS	-	-	-	-	-	Sub	-	0.89	0	0.2
mshef4_J3	mShef4_B8	6956d8dc-4481-11e6-98c0-886398522f55	X	96562680	G	T	chrX:96562680-96562680:G>T	chrX:96562680-96562680:G>T	.	PASS	DIAPH2	CCDS14467.1	r.?	-	-	Sub	intronic	0.97	0	0.2
mshef4_J3	mShef4_B8	695b9548-4481-11e6-98c0-886398522f55	Y	22441036	T	G	chrY:22441036-22441036:T>G	chrY:22441036-22441036:T>G	.	PASS	-	-	-	-	-	Sub	-	0.89	0	0.2
mshef4_J5	mShef4_B8	3e9158d4-447c-11e6-aa54-29ac33920095	6	108252813	C	T	chr6:108252813-108252813:C>T	chr6:108252813-108252813:C>T	.	PASS	SEC63	CCDS5061.1	r.?	-	-	Sub	intronic	0.86	0	0.2
mshef4_J6	mShef4_B8	ebf77f6e-45c9-11e6-86c7-211d2c38cc22	4	53005963	C	A	chr4:53005963-53005963:C>A	chr4:53005963-53005963:C>A	.	PASS	-	-	-	-	-	Sub	-	0.99	0	0.2
mshef4_J6	mShef4_B8	ebfaaa9a-45c9-11e6-86c7-211d2c38cc22	4	124992041	C	A	chr4:124992041-124992041:C>A	chr4:124992041-124992041:C>A	.	PASS	-	-	-	-	-	Sub	-	0.96	0	0.2
mshef4_J7	mShef4_B8	408b0014-45fc-11e6-8723-aca7048f5ac8	11	34103563	T	C	chr11:34103563-34103563:T>C	chr11:34103563-34103563:T>C	.	PASS	CAPRIN1	CCDS31453.1	r.?	-	-	Sub	intronic	0.9	0	0.2
mshef4_J7	mShef4_B8	41395254-45fc-11e6-8723-aca7048f5ac8	5	104405214	A	T	chr5:104405214-104405214:A>T	chr5:104405214-104405214:A>T	.	PASS	-	-	-	-	-	Sub	-	0.93	0	0.2
mshef4_J7	mShef4_B8	417b0a14-45fc-11e6-8723-aca7048f5ac8	X	53934184	C	A	chrX:53934184-53934184:C>A	chrX:53934184-53934184:C>A	.	PASS	RNA5SP505	ENST00000364748	r.?	-	-	Sub	upstream	0.97	0	0.2
mshef4_J8	mShef4_B8	8f5e9550-465d-11e6-9395-a7bc2b38cc22	12	11075629	T	G	chr12:11075629-11075629:T>G	chr12:11075629-11075629:T>G	.	PASS	-	-	-	-	-	Sub	-	0.88	0	0.2
mshef4_J8	mShef4_B8	8f6e5ada-465d-11e6-9395-a7bc2b38cc22	13	37623617	C	T	chr13:37623617-37623617:C>T	chr13:37623617-37623617:C>T	.	PASS	SUPT20H	CCDS9362.1	r.?	-	-	Sub	intronic	0.97	0	0.2
mshef4_J8	mShef4_B8	8fcbc56c-465d-11e6-9395-a7bc2b38cc22	2	174236931	G	T	chr2:174236931-174236931:G>T	chr2:174236931-174236931:G>T	.	PASS	CDCA7	CCDS2252.1	r.?	-	-	Sub	downstream	0.88	0	0.2
mshef4_J9	mShef4_B8	130d8d0a-4778-11e6-9e1e-7877234cfb71	2	162552795	G	A	chr2:162552795-162552795:G>A	chr2:162552795-162552795:G>A	.	PASS	SLC4A10	CCDS54412.1	r.?	-	-	Sub	intronic	0.89	0	0.2
mshef4_J9	mShef4_B8	1318848a-4778-11e6-9e1e-7877234cfb71	20	54766013	C	A	chr20:54766013-54766013:C>A	chr20:54766013-54766013:C>A	.	PASS	-	-	-	-	-	Sub	-	0.97	0	0.2
mShef11_Low_N10	mShef11_G8	941bcca0-453d-11e6-969a-0887234cfb71	19	6488370	C	T	chr19:6488370-6488370:C>T	chr19:6488370-6488370:C>T	.	PASS	-	-	-	-	-	Sub	-	0.87	0	0.21
mShef11_Low_N3	mShef11_G8	613e56a4-45d3-11e6-b054-fece2b38cc22	6	27542467	A	T	chr6:27542467-27542467:A>T	chr6:27542467-27542467:A>T	.	PASS	-	-	-	-	-	Sub	-	0.9	0	0.21
mShef11_Low_N3	mShef11_G8	617a1f18-45d3-11e6-b054-fece2b38cc22	X	12990090	T	G	chrX:12990090-12990090:T>G	chrX:12990090-12990090:T>G	.	PASS	TMSB4X	CCDS35202.1	r.?	-	-	Sub	upstream	0.93	0	0.21
mShef11_Low_N4	mShef11_G8	f9ea3bb4-45fd-11e6-963b-69396ac68940	10	77955004	G	A	chr10:77955004-77955004:G>A	chr10:77955004-77955004:G>A	.	PASS	C10orf11	CCDS7351.1	r.?	-	-	Sub	intronic	0.97	0	0.21
mShef11_Low_N5	mShef11_G8	e11675dc-44b6-11e6-8f06-96016fb3f402	19	40890719	C	A	chr19:40890719-40890719:C>A	chr19:40890719-40890719:C>A	.	PASS	HIPK4	CCDS12555.1	r.?	-	-	Sub	intronic	0.87	0	0.21
mShef11_Low_N6	mShef11_G8	7a04b752-4572-11e6-9805-9b606ac68940	1	202053008	T	G	chr1:202053008-202053008:T>G	chr1:202053008-202053008:T>G	.	PASS	-	-	-	-	-	Sub	-	0.87	0	0.21
mShef11_Low_N6	mShef11_G8	7a3dc8da-4572-11e6-9805-9b606ac68940	14	23023357	G	C	chr14:23023357-23023357:G>C	chr14:23023357-23023357:G>C	.	PASS	-	-	-	-	-	Sub	-	0.88	0	0.21
mShef11_Low_N6	mShef11_G8	7a840214-4572-11e6-9805-9b606ac68940	19	44149088	G	A	chr19:44149088-44149088:G>A	chr19:44149088-44149088:G>A	.	PASS	PLAUR	CCDS33042.1	r.?	-	-	Sub	downstream	0.89	0	0.21
mShef11_Low_N6	mShef11_G8	7b305fbe-4572-11e6-9805-9b606ac68940	X	79652331	A	C	chrX:79652331-79652331:A>C	chrX:79652331-79652331:A>C	.	PASS	FAM46D	CCDS14446.1	r.?	-	-	Sub	intronic	0.93	0	0.21
mShef11_Low_N7	mShef11_G8	a8500078-44ad-11e6-8406-0d03fb6235ae	12	68949983	A	C	chr12:68949983-68949983:A>C	chr12:68949983-68949983:A>C	.	PASS	-	-	-	-	-	Sub	-	0.92	0	0.21
mShef11_Low_N7	mShef11_G8	a86692fc-44ad-11e6-8406-0d03fb6235ae	15	38776587	A	T	chr15:38776587-38776587:A>T	chr15:38776587-38776587:A>T	.	PASS	FAM98B	CCDS10047.2	r.1064a>u	c.1029A>T	p.G343G	Sub	silent	0.95	0	0.21
mShef11_Low_N7	mShef11_G8	a8dff304-44ad-11e6-8406-0d03fb6235ae	5	84905325	G	A	chr5:84905325-84905325:G>A	chr5:84905325-84905325:G>A	.	PASS	-	-	-	-	-	Sub	-	0.93	0	0.21
mShef11_Low_N7	mShef11_G8	a8e9b83a-44ad-11e6-8406-0d03fb6235ae	6	45023835	G	A	chr6:45023835-45023835:G>A	chr6:45023835-45023835:G>A	.	PASS	SUPT3H	CCDS34466.1	r.?	-	-	Sub	intronic	0.95	0	0.21
mShef11_Low_N7	mShef11_G8	a8f741c6-44ad-11e6-8406-0d03fb6235ae	7	69493263	C	A	chr7:69493263-69493263:C>A	chr7:69493263-69493263:C>A	.	PASS	AUTS2	CCDS5539.1	r.?	-	-	Sub	intronic	0.97	0	0.21
mShef11_Low_Q1	mShef11_G8	6d0bc020-45c4-11e6-b910-4b7b048f5ac8	20	32334067	T	C	chr20:32334067-32334067:T>C	chr20:32334067-32334067:T>C	.	PASS	ZNF341	CCDS13227.1	r.?	-	-	Sub	intronic	0.88	0	0.21
mShef11_Low_Q1	mShef11_G8	6d8880e2-45c4-11e6-b910-4b7b048f5ac8	X	79665494	G	T	chrX:79665494-79665494:G>T	chrX:79665494-79665494:G>T	.	PASS	FAM46D	CCDS14446.1	r.?	-	-	Sub	intronic	0.97	0	0.21
mShef11_Low_Q10	mShef11_G8	e05ded7c-44b7-11e6-a5bc-b4b9e6849749	16	88130930	C	T	chr16:88130930-88130930:C>T	chr16:88130930-88130930:C>T	.	PASS	RP11-863P13.4	ENST00000378417	r.?	-	-	Sub	intronic	0.94	0	0.21
mShef11_Low_Q10	mShef11_G8	e09d8126-44b7-11e6-a5bc-b4b9e6849749	2	229320907	C	A	chr2:229320907-229320907:C>A	chr2:229320907-229320907:C>A	.	PASS	-	-	-	-	-	Sub	-	0.97	0	0.21
mShef11_Low_Q11	mShef11_G8	5d7cc124-454f-11e6-aca2-eeda2f77cf47	5	51833209	C	A	chr5:51833209-51833209:C>A	chr5:51833209-51833209:C>A	.	PASS	-	-	-	-	-	Sub	-	0.97	0	0.21
mShef11_Low_Q2	mShef11_G8	8cd87b94-4625-11e6-8e76-29868da6e34a	4	11987627	C	A	chr4:11987627-11987627:C>A	chr4:11987627-11987627:C>A	.	PASS	-	-	-	-	-	Sub	-	0.97	0	0.21
mShef11_Low_Q2	mShef11_G8	8d310b42-4625-11e6-8e76-29868da6e34a	X	5257027	A	G	chrX:5257027-5257027:A>G	chrX:5257027-5257027:A>G	.	PASS	-	-	-	-	-	Sub	-	0.96	0	0.21
mShef11_Low_Q3	mShef11_G8	f32ba064-4923-11e6-ab1e-4c89048f5ac8	1	113102442	T	A	chr1:113102442-113102442:T>A	chr1:113102442-113102442:T>A	.	PASS	ST7L	CCDS848.1	r.?	-	-	Sub	intronic	0.93	0	0.21
mShef11_Low_Q3	mShef11_G8	f3dfb96e-4923-11e6-ab1e-4c89048f5ac8	2	220183417	A	C	chr2:220183417-220183417:A>C	chr2:220183417-220183417:A>C	.	PASS	-	-	-	-	-	Sub	-	0.87	0	0.21
mShef11_Low_Q3	mShef11_G8	f3fb28f2-4923-11e6-ab1e-4c89048f5ac8	22	28257785	G	A	chr22:28257785-28257785:G>A	chr22:28257785-28257785:G>A	.	PASS	PITPNB	CCDS13842.1	r.?	-	-	Sub	intronic	0.97	0	0.21
mShef11_Low_Q3	mShef11_G8	f412a400-4923-11e6-ab1e-4c89048f5ac8	4	2501254	C	T	chr4:2501254-2501254:C>T	chr4:2501254-2501254:C>T	.	PASS	RNF4	CCDS47001.1	r.?	-	-	Sub	intronic	0.97	0	0.21
mShef11_Low_Q3	mShef11_G8	f47effba-4923-11e6-ab1e-4c89048f5ac8	X	113721235	A	T	chrX:113721235-113721235:A>T	chrX:113721235-113721235:A>T	.	PASS	-	-	-	-	-	Sub	-	0.88	0	0.21
mShef11_Low_Q4	mShef11_G8	f0132346-4560-11e6-99c9-894b234cfb71	7	128217394	C	T	chr7:128217394-128217394:C>T	chr7:128217394-128217394:C>T	.	PASS	-	-	-	-	-	Sub	-	0.87	0	0.21
mShef11_Low_Q5	mShef11_G8	c924b03e-449c-11e6-8c4a-518098522f55	15	52308084	C	G	chr15:52308084-52308084:C>G	chr15:52308084-52308084:C>G	.	PASS	MAPK6	CCDS10147.1	r.?	-	-	Sub	upstream	0.93	0	0.21
mShef11_Low_Q5	mShef11_G8	c9f2f962-449c-11e6-8c4a-518098522f55	9	3643211	G	A	chr9:3643211-3643211:G>A	chr9:3643211-3643211:G>A	.	PASS	RP11-509J21.2	ENST00000430387	r.?	-	-	Sub	upstream	0.93	0	0.21
mShef11_Low_Q6	mShef11_G8	ff66baf8-44be-11e6-88d5-56e69eaf2245	17	27178379	C	T	chr17:27178379-27178379:C>T	chr17:27178379-27178379:C>T	.	PASS	ERAL1	CCDS11244.1	r.?	-	-	Sub	upstream	0.87	0	0.21
mShef11_Low_Q6	mShef11_G8	ffa50dbc-44be-11e6-88d5-56e69eaf2245	20	60228783	C	G	chr20:60228783-60228783:C>G	chr20:60228783-60228783:C>G	.	PASS	CDH4	CCDS13488.1	r.?	-	-	Sub	intronic	0.87	0	0.21
mShef11_Low_Q6	mShef11_G8	ffc389cc-44be-11e6-88d5-56e69eaf2245	3	144866866	A	G	chr3:144866866-144866866:A>G	chr3:144866866-144866866:A>G	.	PASS	-	-	-	-	-	Sub	-	0.9	0	0.21
mShef11_Low_Q7	mShef11_G8	32039614-4570-11e6-858d-82556ac68940	16	32949129	G	T	chr16:32949129-32949129:G>T	chr16:32949129-32949129:G>T	.	PASS	-	-	-	-	-	Sub	-	0.97	0	0.21
mShef11_Low_Q9	mShef11_G8	19bef3fe-4648-11e6-98e7-6fbc048f5ac8	Y	22461744	C	G	chrY:22461744-22461744:C>G	chrY:22461744-22461744:C>G	.	PASS	-	-	-	-	-	Sub	-	0.87	0	0.21
mShef11_normal_O1	mShef11_E4	282fef66-4552-11e6-8eb5-bee32f77cf47	16	89359472	C	T	chr16:89359472-89359472:C>T	chr16:89359472-89359472:C>T	.	PASS	ANKRD11	CCDS32513.1	r.?	-	-	Sub	intronic	0.93	0	0.21
mShef11_normal_O1	mShef11_E4	289e01b8-4552-11e6-8eb5-bee32f77cf47	3	10250313	G	A	chr3:10250313-10250313:G>A	chr3:10250313-10250313:G>A	.	PASS	IRAK2	CCDS33697.1	r.?	-	-	Sub	intronic	0.9	0	0.21
mShef11_normal_O1	mShef11_E4	28d62214-4552-11e6-8eb5-bee32f77cf47	6	9748626	T	A	chr6:9748626-9748626:T>A	chr6:9748626-9748626:T>A	.	PASS	-	-	-	-	-	Sub	-	0.93	0	0.21
mShef11_normal_O10	mShef11_E4	f0f88c7e-448e-11e6-9f15-306bfb6235ae	14	19301650	T	G	chr14:19301650-19301650:T>G	chr14:19301650-19301650:T>G	.	PASS	-	-	-	-	-	Sub	-	0.93	0	0.21
mShef11_normal_O10	mShef11_E4	f106d252-448e-11e6-9f15-306bfb6235ae	15	24939433	A	G	chr15:24939433-24939433:A>G	chr15:24939433-24939433:A>G	.	PASS	-	-	-	-	-	Sub	-	0.89	0	0.21
mShef11_normal_O10	mShef11_E4	f126f38e-448e-11e6-9f15-306bfb6235ae	17	19324149	A	G	chr17:19324149-19324149:A>G	chr17:19324149-19324149:A>G	.	PASS	RNF112	CCDS58529.1	r.?	-	-	Sub	downstream	0.87	0	0.21
mShef11_normal_O10	mShef11_E4	f1c5621c-448e-11e6-9f15-306bfb6235ae	6	15984123	A	T	chr6:15984123-15984123:A>T	chr6:15984123-15984123:A>T	.	PASS	-	-	-	-	-	Sub	-	0.89	0	0.21
mShef11_normal_O2	mShef11_E4	211d3b8c-44b9-11e6-a29c-3b3c3077cf47	1	230431596	G	T	chr1:230431596-230431596:G>T	chr1:230431596-230431596:G>T	.	PASS	-	-	-	-	-	Sub	-	0.93	0	0.21
mShef11_normal_O2	mShef11_E4	2136214c-44b9-11e6-a29c-3b3c3077cf47	11	73458044	A	G	chr11:73458044-73458044:A>G	chr11:73458044-73458044:A>G	.	PASS	RAB6A	CCDS8223.1	r.?	-	-	Sub	intronic	0.87	0	0.21
mShef11_normal_O2	mShef11_E4	21553df2-44b9-11e6-a29c-3b3c3077cf47	14	80285139	A	G	chr14:80285139-80285139:A>G	chr14:80285139-80285139:A>G	.	PASS	NRXN3	CCDS9871.1	r.?	-	-	Sub	intronic	0.97	0	0.21
mShef11_normal_O2	mShef11_E4	21e9bd56-44b9-11e6-a29c-3b3c3077cf47	5	114675312	G	T	chr5:114675312-114675312:G>T	chr5:114675312-114675312:G>T	.	PASS	-	-	-	-	-	Sub	-	0.93	0	0.21
mShef11_normal_O2	mShef11_E4	21ff64d0-44b9-11e6-a29c-3b3c3077cf47	7	44832724	C	G	chr7:44832724-44832724:C>G	chr7:44832724-44832724:C>G	.	PASS	PPIA	CCDS5494.1	r.?	-	-	Sub	upstream	0.87	0	0.21
mShef11_normal_O3	mShef11_E4	75f656c2-449e-11e6-810c-158598522f55	15	23242613	C	T	chr15:23242613-23242613:C>T	chr15:23242613-23242613:C>T	.	PASS	-	-	-	-	-	Sub	-	0.87	0	0.21
mShef11_normal_O3	mShef11_E4	75fbc56c-449e-11e6-810c-158598522f55	15	69047695	C	A	chr15:69047695-69047695:C>A	chr15:69047695-69047695:C>A	.	PASS	-	-	-	-	-	Sub	-	0.89	0	0.21
mShef11_normal_O4	mShef11_E4	941b9296-4563-11e6-9e96-b29e2b38cc22	19	6674004	C	T	chr19:6674004-6674004:C>T	chr19:6674004-6674004:C>T	.	PASS	C3	CCDS32883.1	r.?	-	-	Sub	downstream	0.87	0	0.21
mShef11_normal_O4	mShef11_E4	943ea75e-4563-11e6-9e96-b29e2b38cc22	2	210934987	A	C	chr2:210934987-210934987:A>C	chr2:210934987-210934987:A>C	.	PASS	KANSL1L	CCDS33370.1	r.?	-	-	Sub	intronic	0.88	0	0.21
mShef11_normal_O4	mShef11_E4	94bf1a4c-4563-11e6-9e96-b29e2b38cc22	9	39145562	G	A	chr9:39145562-39145562:G>A	chr9:39145562-39145562:G>A	.	PASS	CNTNAP3	CCDS6616.1	r.?	-	-	Sub	intronic	0.97	0	0.21
mShef11_normal_O5	mShef11_E4	63656cb2-4482-11e6-974d-8d6798522f55	Y	22458406	A	G	chrY:22458406-22458406:A>G	chrY:22458406-22458406:A>G	.	PASS	-	-	-	-	-	Sub	-	0.88	0	0.21
mShef11_normal_O6	mShef11_E4	1285177c-44c6-11e6-8abe-006098522f55	1	36676029	T	C	chr1:36676029-36676029:T>C	chr1:36676029-36676029:T>C	.	PASS	-	-	-	-	-	Sub	-	0.87	0	0.21
mShef11_normal_O6	mShef11_E4	134dbc04-44c6-11e6-8abe-006098522f55	2	82120262	C	T	chr2:82120262-82120262:C>T	chr2:82120262-82120262:C>T	.	PASS	-	-	-	-	-	Sub	-	0.93	0	0.21
mShef11_normal_O8	mShef11_E4	bdd212f0-44c7-11e6-ab3d-146598522f55	1	12297939	A	G	chr1:12297939-12297939:A>G	chr1:12297939-12297939:A>G	.	PASS	VPS13D	CCDS30588.1	r.?	-	-	Sub	intronic	0.9	0	0.21
mShef11_normal_O8	mShef11_E4	be31fc6a-44c7-11e6-ab3d-146598522f55	15	50799133	C	G	chr15:50799133-50799133:C>G	chr15:50799133-50799133:C>G	.	PASS	USP50	CCDS53944.1	r.?	-	-	Sub	intronic	0.92	0	0.21
mShef11_normal_O8	mShef11_E4	be3649c8-44c7-11e6-ab3d-146598522f55	15	87543648	A	G	chr15:87543648-87543648:A>G	chr15:87543648-87543648:A>G	.	PASS	AGBL1	CCDS58398.1	r.?	-	-	Sub	intronic	0.93	0	0.21
mShef11_normal_O8	mShef11_E4	be6ebfe2-44c7-11e6-ab3d-146598522f55	19	53473173	A	T	chr19:53473173-53473173:A>T	chr19:53473173-53473173:A>T	.	PASS	-	-	-	-	-	Sub	-	0.9	0	0.21
mShef11_normal_O8	mShef11_E4	bed05d1a-44c7-11e6-ab3d-146598522f55	5	160466839	C	T	chr5:160466839-160466839:C>T	chr5:160466839-160466839:C>T	.	PASS	-	-	-	-	-	Sub	-	0.87	0	0.21
mShef11_normal_O8	mShef11_E4	bf1d21a4-44c7-11e6-ab3d-146598522f55	X	129082641	C	T	chrX:129082641-129082641:C>T	chrX:129082641-129082641:C>T	.	PASS	-	-	-	-	-	Sub	-	0.92	0	0.21
mShef11_normal_O9	mShef11_E4	ef246db8-4665-11e6-9f1e-f5418da6e34a	17	33839318	C	G	chr17:33839318-33839318:C>G	chr17:33839318-33839318:C>G	.	PASS	SLFN12L	ENST00000361112	r.?	-	-	Sub	intronic	0.9	0	0.21
mShef11_normal_O9	mShef11_E4	ef688dcc-4665-11e6-9f1e-f5418da6e34a	20	35698287	A	G	chr20:35698287-35698287:A>G	chr20:35698287-35698287:A>G	.	PASS	RBL1	CCDS13289.1	r.?	-	-	Sub	intronic	0.87	0	0.21
mShef11_normal_P1	mShef11_E7	98492b78-461f-11e6-8fd1-f65f048f5ac8	22	21831727	A	T	chr22:21831727-21831727:A>T	chr22:21831727-21831727:A>T	.	PASS	-	-	-	-	-	Sub	-	0.9	0	0.21
mShef11_normal_P1	mShef11_E7	98c7a278-461f-11e6-8fd1-f65f048f5ac8	9	115115752	G	C	chr9:115115752-115115752:G>C	chr9:115115752-115115752:G>C	.	PASS	-	-	-	-	-	Sub	-	0.9	0	0.21
mShef11_normal_P10	mShef11_E7	68b69472-456b-11e6-9b64-8a5c048f5ac8	12	121924251	A	G	chr12:121924251-121924251:A>G	chr12:121924251-121924251:A>G	.	PASS	KDM2B	CCDS41849.1	r.?	-	-	Sub	intronic	0.88	0	0.21
mShef11_normal_P10	mShef11_E7	68b6953a-456b-11e6-9b64-8a5c048f5ac8	12	121924252	G	A	chr12:121924252-121924252:G>A	chr12:121924252-121924252:G>A	.	PASS	KDM2B	CCDS41849.1	r.?	-	-	Sub	intronic	0.88	0	0.21
mShef11_normal_P10	mShef11_E7	68e5812e-456b-11e6-9b64-8a5c048f5ac8	19	10358581	A	G	chr19:10358581-10358581:A>G	chr19:10358581-10358581:A>G	.	PASS	MRPL4	CCDS12230.1	r.?	-	-	Sub	upstream	0.87	0	0.21
mShef11_normal_P10	mShef11_E7	68eb8e20-456b-11e6-9b64-8a5c048f5ac8	19	46163151	T	C	chr19:46163151-46163151:T>C	chr19:46163151-46163151:T>C	.	PASS	-	-	-	-	-	Sub	-	0.9	0	0.21
mShef11_normal_P3	mShef11_E7	176c2612-462a-11e6-a6e5-041a8da6e34a	17	43002772	C	T	chr17:43002772-43002772:C>T	chr17:43002772-43002772:C>T	.	PASS	KIF18B	CCDS58555.1	r.3522g>a	c.?	p.?	Sub	3prime_UTR_variant	0.87	0	0.21
mShef11_normal_P3	mShef11_E7	17931a74-462a-11e6-a6e5-041a8da6e34a	2	77259414	C	T	chr2:77259414-77259414:C>T	chr2:77259414-77259414:C>T	.	PASS	LRRTM4	CCDS46346.1	r.?	-	-	Sub	intronic	0.93	0	0.21
mShef11_normal_P3	mShef11_E7	17cbd1a2-462a-11e6-a6e5-041a8da6e34a	4	8582880	G	T	chr4:8582880-8582880:G>T	chr4:8582880-8582880:G>T	.	PASS	GPR78	CCDS3403.1	r.588g>u	c.171G>T	p.A57A	Sub	silent	0.97	0	0.21
mShef11_normal_P4	mShef11_E7	829b215c-464a-11e6-8cb6-ac516ac68940	1	58581173	T	G	chr1:58581173-58581173:T>G	chr1:58581173-58581173:T>G	.	PASS	DAB1	CCDS607.1	r.?	-	-	Sub	intronic	0.93	0	0.21
mShef11_normal_P4	mShef11_E7	830e867e-464a-11e6-8cb6-ac516ac68940	15	22171103	T	C	chr15:22171103-22171103:T>C	chr15:22171103-22171103:T>C	.	PASS	-	-	-	-	-	Sub	-	0.97	0	0.21
mShef11_normal_P4	mShef11_E7	8370fe8a-464a-11e6-8cb6-ac516ac68940	2	8018019	T	C	chr2:8018019-8018019:T>C	chr2:8018019-8018019:T>C	.	PASS	-	-	-	-	-	Sub	-	0.92	0	0.21
mShef11_normal_P4	mShef11_E7	8422fb4e-464a-11e6-8cb6-ac516ac68940	8	42826525	T	A	chr8:42826525-42826525:T>A	chr8:42826525-42826525:T>A	.	PASS	HOOK3	CCDS6139.1	r.?	-	-	Sub	intronic	0.88	0	0.21
mShef11_normal_P4	mShef11_E7	844f3cfe-464a-11e6-8cb6-ac516ac68940	X	117589855	T	C	chrX:117589855-117589855:T>C	chrX:117589855-117589855:T>C	.	PASS	-	-	-	-	-	Sub	-	0.93	0	0.21
mShef11_normal_P5	mShef11_E7	377f2d94-464a-11e6-b8b9-2521769e0e37	13	88214144	C	G	chr13:88214144-88214144:C>G	chr13:88214144-88214144:C>G	.	PASS	MIR4500HG	ENST00000436290	r.?	-	-	Sub	intronic	0.92	0	0.21
mShef11_normal_P5	mShef11_E7	37a4074a-464a-11e6-b8b9-2521769e0e37	16	71974338	C	T	chr16:71974338-71974338:C>T	chr16:71974338-71974338:C>T	.	PASS	-	-	-	-	-	Sub	-	0.97	0	0.21
mShef11_normal_P5	mShef11_E7	38381868-464a-11e6-b8b9-2521769e0e37	6	37085957	A	G	chr6:37085957-37085957:A>G	chr6:37085957-37085957:A>G	.	PASS	-	-	-	-	-	Sub	-	0.87	0	0.21
mShef11_normal_P5	mShef11_E7	3854c49a-464a-11e6-b8b9-2521769e0e37	7	157441691	C	T	chr7:157441691-157441691:C>T	chr7:157441691-157441691:C>T	.	PASS	PTPRN2	CCDS5949.1	r.?	-	-	Sub	intronic	0.87	0	0.21
mShef11_normal_P5	mShef11_E7	3879bfc0-464a-11e6-b8b9-2521769e0e37	X	19102322	A	G	chrX:19102322-19102322:A>G	chrX:19102322-19102322:A>G	.	PASS	GPR64	CCDS55378.1	r.?	-	-	Sub	intronic	0.97	0	0.21
mShef11_normal_P5	mShef11_E7	387ab9ca-464a-11e6-b8b9-2521769e0e37	X	48974255	G	C	chrX:48974255-48974255:G>C	chrX:48974255-48974255:G>C	.	PASS	GPKOW	CCDS35251.1	r.?	-	-	Sub	intronic	0.93	0	0.21
mShef11_normal_P6	mShef11_E7	dd936dfa-4648-11e6-905c-a7be048f5ac8	2	18856044	C	G	chr2:18856044-18856044:C>G	chr2:18856044-18856044:C>G	.	PASS	-	-	-	-	-	Sub	-	0.97	0	0.21
mShef11_normal_P8	mShef11_E7	517a2f2a-4490-11e6-85d1-d89b7ef6c4b7	1	29372339	T	A	chr1:29372339-29372339:T>A	chr1:29372339-29372339:T>A	.	PASS	EPB41	CCDS53288.1	r.?	-	-	Sub	intronic	0.97	0	0.21
mShef11_normal_P8	mShef11_E7	51b5f708-4490-11e6-85d1-d89b7ef6c4b7	13	114000302	C	A	chr13:114000302-114000302:C>A	chr13:114000302-114000302:C>A	.	PASS	GRTP1	CCDS66591.1	r.?	-	-	Sub	intronic	0.92	0	0.21
mShef11_normal_P8	mShef11_E7	520ba05e-4490-11e6-85d1-d89b7ef6c4b7	21	10431965	C	A	chr21:10431965-10431965:C>A	chr21:10431965-10431965:C>A	.	PASS	-	-	-	-	-	Sub	-	0.97	0	0.21
mShef11_normal_P8	mShef11_E7	5215aa7c-4490-11e6-85d1-d89b7ef6c4b7	22	28932142	A	G	chr22:28932142-28932142:A>G	chr22:28932142-28932142:A>G	.	PASS	TTC28	CCDS46678.1	r.?	-	-	Sub	intronic	0.87	0	0.21
mShef11_normal_P8	mShef11_E7	521d123a-4490-11e6-85d1-d89b7ef6c4b7	3	53370096	A	G	chr3:53370096-53370096:A>G	chr3:53370096-53370096:A>G	.	PASS	DCP1A	ENST00000607628	r.?	-	-	Sub	intronic	0.87	0	0.21
mShef11_normal_P8	mShef11_E7	5261e176-4490-11e6-85d1-d89b7ef6c4b7	9	508323	A	G	chr9:508323-508323:A>G	chr9:508323-508323:A>G	.	PASS	KANK1	CCDS34976.1	r.?	-	-	Sub	intronic	0.92	0	0.21
mShef11_normal_P8	mShef11_E7	527136a8-4490-11e6-85d1-d89b7ef6c4b7	X	41176244	A	T	chrX:41176244-41176244:A>T	chrX:41176244-41176244:A>T	.	PASS	-	-	-	-	-	Sub	-	0.93	0	0.21
mShef11_normal_P9	mShef11_E7	58e64bb4-4575-11e6-9828-3d796ac68940	2	140260573	A	C	chr2:140260573-140260573:A>C	chr2:140260573-140260573:A>C	.	PASS	-	-	-	-	-	Sub	-	0.93	0	0.21
mShef11_normal_P9	mShef11_E7	595708d6-4575-11e6-9828-3d796ac68940	7	22840886	G	A	chr7:22840886-22840886:G>A	chr7:22840886-22840886:G>A	.	PASS	-	-	-	-	-	Sub	-	0.9	0	0.21
mShef11_normal_P9	mShef11_E7	5957099e-4575-11e6-9828-3d796ac68940	7	22840895	G	A	chr7:22840895-22840895:G>A	chr7:22840895-22840895:G>A	.	PASS	-	-	-	-	-	Sub	-	0.9	0	0.21
mShef11_normal_P9	mShef11_E7	599ba0ea-4575-11e6-9828-3d796ac68940	Y	13825691	T	A	chrY:13825691-13825691:T>A	chrY:13825691-13825691:T>A	.	PASS	-	-	-	-	-	Sub	-	0.87	0	0.21
mShef11_Rock_K1	mShef11_F1	e6575404-4578-11e6-9cfd-cf77048f5ac8	1	224650193	G	A	chr1:224650193-224650193:G>A	chr1:224650193-224650193:G>A	.	PASS	-	-	-	-	-	Sub	-	0.86	0	0.21
mShef11_Rock_K1	mShef11_F1	e68d219c-4578-11e6-9cfd-cf77048f5ac8	14	75648936	T	C	chr14:75648936-75648936:T>C	chr14:75648936-75648936:T>C	.	PASS	-	-	-	-	-	Sub	-	0.92	0	0.21
mShef11_Rock_K1	mShef11_F1	e6ae1b0e-4578-11e6-9cfd-cf77048f5ac8	17	35433069	T	C	chr17:35433069-35433069:T>C	chr17:35433069-35433069:T>C	.	PASS	-	-	-	-	-	Sub	-	0.89	0	0.21
mShef11_Rock_K1	mShef11_F1	e6bb5602-4578-11e6-9cfd-cf77048f5ac8	18	75950126	T	C	chr18:75950126-75950126:T>C	chr18:75950126-75950126:T>C	.	PASS	-	-	-	-	-	Sub	-	0.87	0	0.21
mShef11_Rock_K1	mShef11_F1	e703ea34-4578-11e6-9cfd-cf77048f5ac8	3	158924211	C	A	chr3:158924211-158924211:C>A	chr3:158924211-158924211:C>A	.	PASS	IQCJ-SCHIP1	CCDS56289.1	r.?	-	-	Sub	intronic	0.97	0	0.21
mShef11_Rock_K1	mShef11_F1	e756e4b4-4578-11e6-9cfd-cf77048f5ac8	9	90274378	C	A	chr9:90274378-90274378:C>A	chr9:90274378-90274378:C>A	.	PASS	DAPK1	CCDS43842.1	r.?	-	-	Sub	intronic	0.94	0	0.21
mShef11_Rock_K10	mShef11_F1	dc91c87a-4576-11e6-8509-d00b8da6e34a	4	89511562	T	G	chr4:89511562-89511562:T>G	chr4:89511562-89511562:T>G	.	PASS	HERC3	CCDS34028.1	r.?	-	-	Sub	upstream	0.88	0	0.21
mShef11_Rock_K4	mShef11_F1	0de1010e-4552-11e6-8b76-fb4098522f55	20	59016848	C	A	chr20:59016848-59016848:C>A	chr20:59016848-59016848:C>A	.	PASS	RP5-1043L13.1	ENST00000437035	r.?	-	-	Sub	intronic	0.97	0	0.21
mShef11_Rock_K4	mShef11_F1	0e18f2f8-4552-11e6-8b76-fb4098522f55	5	108423243	C	A	chr5:108423243-108423243:C>A	chr5:108423243-108423243:C>A	.	PASS	FER	CCDS4098.1	r.?	-	-	Sub	intronic	0.94	0	0.21
mShef11_Rock_K4	mShef11_F1	0e5f8100-4552-11e6-8b76-fb4098522f55	X	80322812	A	T	chrX:80322812-80322812:A>T	chrX:80322812-80322812:A>T	.	PASS	-	-	-	-	-	Sub	-	0.93	0	0.21
mShef11_Rock_K5	mShef11_F1	d84dcfdc-4582-11e6-81b4-6d779eaf2245	1	171660272	T	C	chr1:171660272-171660272:T>C	chr1:171660272-171660272:T>C	.	PASS	-	-	-	-	-	Sub	-	0.93	0	0.21
mShef11_Rock_K5	mShef11_F1	d8b37936-4582-11e6-81b4-6d779eaf2245	17	15882890	C	T	chr17:15882890-15882890:C>T	chr17:15882890-15882890:C>T	.	PASS	ZSWIM7	CCDS42266.1	r.?	-	-	Sub	intronic	0.9	0	0.21
mShef11_Rock_K5	mShef11_F1	d8e95704-4582-11e6-81b4-6d779eaf2245	2	125531674	C	G	chr2:125531674-125531674:C>G	chr2:125531674-125531674:C>G	.	PASS	CNTNAP5	CCDS46401.1	r.?	-	-	Sub	intronic	0.97	0	0.21
mShef11_Rock_K5	mShef11_F1	d9182fe8-4582-11e6-81b4-6d779eaf2245	3	123298144	A	C	chr3:123298144-123298144:A>C	chr3:123298144-123298144:A>C	.	PASS	PTPLB	CCDS46895.1	r.?	-	-	Sub	intronic	0.93	0	0.21
mShef11_Rock_K5	mShef11_F1	d936c994-4582-11e6-81b4-6d779eaf2245	5	69314962	G	T	chr5:69314962-69314962:G>T	chr5:69314962-69314962:G>T	.	PASS	-	-	-	-	-	Sub	-	0.97	0	0.21
mShef11_Rock_K5	mShef11_F1	d98437ce-4582-11e6-81b4-6d779eaf2245	X	704001	T	A	chrX:704001-704001:T>A	chrX:704001-704001:T>A	.	PASS	-	-	-	-	-	Sub	-	0.95	0	0.21
mShef11_Rock_K6	mShef11_F1	10d41aec-45f5-11e6-be73-6b7e048f5ac8	14	20777811	G	T	chr14:20777811-20777811:G>T	chr14:20777811-20777811:G>T	.	PASS	TTC5	CCDS9546.1	r.?	-	-	Sub	upstream	0.95	0	0.21
mShef11_Rock_K6	mShef11_F1	113950ec-45f5-11e6-be73-6b7e048f5ac8	20	4968841	A	G	chr20:4968841-4968841:A>G	chr20:4968841-4968841:A>G	.	PASS	SLC23A2	CCDS13085.1	r.?	-	-	Sub	intronic	0.87	0	0.21
mShef11_Rock_K6	mShef11_F1	116edfa0-45f5-11e6-be73-6b7e048f5ac8	4	146927740	T	A	chr4:146927740-146927740:T>A	chr4:146927740-146927740:T>A	.	PASS	-	-	-	-	-	Sub	-	0.99	0	0.21
mShef11_Rock_K7	mShef11_F1	b3814ae8-4619-11e6-97b7-9d063077cf47	15	64682481	C	T	chr15:64682481-64682481:C>T	chr15:64682481-64682481:C>T	.	PASS	TRIP4	CCDS10194.1	r.?	-	-	Sub	intronic	0.9	0	0.21
mShef11_Rock_K8	mShef11_F1	761a7cc2-44d6-11e6-8687-68c7f89da568	1	190699939	C	A	chr1:190699939-190699939:C>A	chr1:190699939-190699939:C>A	.	PASS	RP11-463J7.2	ENST00000413356	r.?	-	-	Sub	intronic	0.93	0	0.21
mShef11_Rock_K8	mShef11_F1	762ce510-44d6-11e6-8687-68c7f89da568	10	123230583	A	G	chr10:123230583-123230583:A>G	chr10:123230583-123230583:A>G	.	PASS	-	-	-	-	-	Sub	-	0.89	0	0.21
mShef11_Rock_K8	mShef11_F1	766704b6-44d6-11e6-8687-68c7f89da568	15	59922086	A	G	chr15:59922086-59922086:A>G	chr15:59922086-59922086:A>G	.	PASS	-	-	-	-	-	Sub	-	0.9	0	0.21
mShef11_Rock_K8	mShef11_F1	76c53edc-44d6-11e6-8687-68c7f89da568	20	23094203	G	T	chr20:23094203-23094203:G>T	chr20:23094203-23094203:G>T	.	PASS	-	-	-	-	-	Sub	-	0.97	0	0.21
mShef11_Rock_K8	mShef11_F1	7753104a-44d6-11e6-8687-68c7f89da568	9	69450856	G	T	chr9:69450856-69450856:G>T	chr9:69450856-69450856:G>T	.	PASS	-	-	-	-	-	Sub	-	0.93	0	0.21
mShef11_Rock_K9	mShef11_F1	24f8b472-448a-11e6-af18-8d46fb6235ae	18	20597514	A	G	chr18:20597514-20597514:A>G	chr18:20597514-20597514:A>G	.	PASS	RBBP8	CCDS11875.1	r.?	-	-	Sub	intronic	0.87	0	0.21
mShef11_Rock_K9	mShef11_F1	255c0af4-448a-11e6-af18-8d46fb6235ae	6	2825496	C	A	chr6:2825496-2825496:C>A	chr6:2825496-2825496:C>A	.	PASS	-	-	-	-	-	Sub	-	0.89	0	0.21
mShef11_Rock_L1	mShef11_F4	9d8f6e10-44f0-11e6-83ea-57cdb215fa0d	10	42716230	A	G	chr10:42716230-42716230:A>G	chr10:42716230-42716230:A>G	.	PASS	-	-	-	-	-	Sub	-	0.93	0	0.21
mShef11_Rock_L1	mShef11_F4	9d962eee-44f0-11e6-83ea-57cdb215fa0d	10	108015794	G	T	chr10:108015794-108015794:G>T	chr10:108015794-108015794:G>T	.	PASS	-	-	-	-	-	Sub	-	0.95	0	0.21
mShef11_Rock_L1	mShef11_F4	9db2d0c6-44f0-11e6-83ea-57cdb215fa0d	12	56449694	T	C	chr12:56449694-56449694:T>C	chr12:56449694-56449694:T>C	.	PASS	-	-	-	-	-	Sub	-	0.89	0	0.21
mShef11_Rock_L1	mShef11_F4	9db9f48c-44f0-11e6-83ea-57cdb215fa0d	12	122043527	G	A	chr12:122043527-122043527:G>A	chr12:122043527-122043527:G>A	.	PASS	RNU6-1004P	ENST00000516584	r.?	-	-	Sub	downstream	0.87	0	0.21
mShef11_Rock_L10	mShef11_F4	88a84d24-45fd-11e6-8a68-5bab048f5ac8	3	2778639	T	G	chr3:2778639-2778639:T>G	chr3:2778639-2778639:T>G	.	PASS	CNTN4	CCDS43041.1	r.?	-	-	Sub	intronic	0.88	0	0.21
mShef11_Rock_L10	mShef11_F4	88c81b86-45fd-11e6-8a68-5bab048f5ac8	5	56445408	C	T	chr5:56445408-56445408:C>T	chr5:56445408-56445408:C>T	.	PASS	-	-	-	-	-	Sub	-	0.89	0	0.21
mShef11_Rock_L10	mShef11_F4	89017ed0-45fd-11e6-8a68-5bab048f5ac8	9	119803812	A	G	chr9:119803812-119803812:A>G	chr9:119803812-119803812:A>G	.	PASS	ASTN2	CCDS6815.1	r.?	-	-	Sub	intronic	0.97	0	0.21
mShef11_Rock_L3	mShef11_F4	058dd8f6-44c1-11e6-83f6-e4719eaf2245	15	49569790	T	C	chr15:49569790-49569790:T>C	chr15:49569790-49569790:T>C	.	PASS	GALK2	CCDS32236.1	r.?	-	-	Sub	intronic	0.87	0	0.21
mShef11_Rock_L3	mShef11_F4	05df0c58-44c1-11e6-83f6-e4719eaf2245	20	16617464	C	T	chr20:16617464-16617464:C>T	chr20:16617464-16617464:C>T	.	PASS	-	-	-	-	-	Sub	-	0.9	0	0.21
mShef11_Rock_L3	mShef11_F4	061120a8-44c1-11e6-83f6-e4719eaf2245	4	127834457	G	A	chr4:127834457-127834457:G>A	chr4:127834457-127834457:G>A	.	PASS	-	-	-	-	-	Sub	-	0.97	0	0.21
mShef11_Rock_L4	mShef11_F4	a03b159e-4584-11e6-99d5-45358da6e34a	12	32188538	T	A	chr12:32188538-32188538:T>A	chr12:32188538-32188538:T>A	.	PASS	-	-	-	-	-	Sub	-	0.93	0	0.21
mShef11_Rock_L4	mShef11_F4	a11456f6-4584-11e6-99d5-45358da6e34a	9	126872197	C	A	chr9:126872197-126872197:C>A	chr9:126872197-126872197:C>A	.	PASS	-	-	-	-	-	Sub	-	0.97	0	0.21
mShef11_Rock_L5	mShef11_F4	4d0d90a2-44c8-11e6-b5e1-c66698522f55	4	81931085	G	A	chr4:81931085-81931085:G>A	chr4:81931085-81931085:G>A	.	PASS	-	-	-	-	-	Sub	-	0.93	0	0.21
mShef11_Rock_L6	mShef11_F4	dffc11f2-4600-11e6-9b15-de003077cf47	12	53542369	A	G	chr12:53542369-53542369:A>G	chr12:53542369-53542369:A>G	.	PASS	-	-	-	-	-	Sub	-	0.86	0	0.21
mShef11_Rock_L6	mShef11_F4	e0797f66-4600-11e6-9b15-de003077cf47	3	28406776	A	G	chr3:28406776-28406776:A>G	chr3:28406776-28406776:A>G	.	PASS	ZCWPW2	CCDS33723.1	r.?	-	-	Sub	intronic	0.88	0	0.21
mShef11_Rock_L7	mShef11_F4	b4d94252-44d8-11e6-b42d-3f60234cfb71	13	63610201	A	G	chr13:63610201-63610201:A>G	chr13:63610201-63610201:A>G	.	PASS	-	-	-	-	-	Sub	-	0.93	0	0.21
mShef11_Rock_L7	mShef11_F4	b4d94306-44d8-11e6-b42d-3f60234cfb71	13	63610202	T	A	chr13:63610202-63610202:T>A	chr13:63610202-63610202:T>A	.	PASS	-	-	-	-	-	Sub	-	0.93	0	0.21
mShef11_Rock_L7	mShef11_F4	b4d95dbe-44d8-11e6-b42d-3f60234cfb71	13	65946751	T	C	chr13:65946751-65946751:T>C	chr13:65946751-65946751:T>C	.	PASS	-	-	-	-	-	Sub	-	0.87	0	0.21
mShef11_Rock_L7	mShef11_F4	b53e9044-44d8-11e6-b42d-3f60234cfb71	2	180368412	T	A	chr2:180368412-180368412:T>A	chr2:180368412-180368412:T>A	.	PASS	ZNF385B	CCDS33339.1	r.?	-	-	Sub	intronic	0.87	0	0.21
mShef11_Rock_L7	mShef11_F4	b5da60f0-44d8-11e6-b42d-3f60234cfb71	X	136189789	A	G	chrX:136189789-136189789:A>G	chrX:136189789-136189789:A>G	.	PASS	-	-	-	-	-	Sub	-	0.87	0	0.21
mShef11_Rock_L9	mShef11_F4	41212f0e-4583-11e6-ba68-0589234cfb71	1	143394678	C	A	chr1:143394678-143394678:C>A	chr1:143394678-143394678:C>A	.	PASS	RP11-435B5.5	ENST00000428624	r.?	-	-	Sub	intronic	0.97	0	0.21
mShef11_Rock_L9	mShef11_F4	41bf58fa-4583-11e6-ba68-0589234cfb71	19	2419325	C	T	chr19:2419325-2419325:C>T	chr19:2419325-2419325:C>T	.	PASS	TMPRSS9	CCDS12088.1	r.?	-	-	Sub	intronic	0.86	0	0.21
mShef11_Rock_L9	mShef11_F4	41dd5710-4583-11e6-ba68-0589234cfb71	2	38868083	A	G	chr2:38868083-38868083:A>G	chr2:38868083-38868083:A>G	.	PASS	-	-	-	-	-	Sub	-	0.93	0	0.21
mShef11_Rock_L9	mShef11_F4	42a66f88-4583-11e6-ba68-0589234cfb71	Y	9821844	A	T	chrY:9821844-9821844:A>T	chrY:9821844-9821844:A>T	.	PASS	-	-	-	-	-	Sub	-	0.97	0	0.21
mShef11_Rock_L9	mShef11_F4	42ab48e6-4583-11e6-ba68-0589234cfb71	Y	22447119	C	A	chrY:22447119-22447119:C>A	chrY:22447119-22447119:C>A	.	PASS	-	-	-	-	-	Sub	-	0.89	0	0.21
mshef4_J1	mShef4_B8	180ed1cc-44e1-11e6-b7e4-695a98522f55	X	123223038	C	T	chrX:123223038-123223038:C>T	chrX:123223038-123223038:C>T	.	PASS	STAG2	CCDS14607.1	r.?	-	-	Sub	intronic	0.9	0	0.21
mshef4_J10	mShef4_B8	1436b534-449a-11e6-887b-4922fb6235ae	3	72979143	T	C	chr3:72979143-72979143:T>C	chr3:72979143-72979143:T>C	.	PASS	GXYLT2	CCDS46870.1	r.?	-	-	Sub	intronic	0.97	0	0.21
mshef4_J10	mShef4_B8	143f086a-449a-11e6-887b-4922fb6235ae	3	176958926	T	C	chr3:176958926-176958926:T>C	chr3:176958926-176958926:T>C	.	PASS	-	-	-	-	-	Sub	-	0.87	0	0.21
mshef4_J10	mShef4_B8	14ae2916-449a-11e6-887b-4922fb6235ae	8	83227573	C	A	chr8:83227573-83227573:C>A	chr8:83227573-83227573:C>A	.	PASS	-	-	-	-	-	Sub	-	0.97	0	0.21
mshef4_J10	mShef4_B8	14b63854-449a-11e6-887b-4922fb6235ae	9	16966350	C	G	chr9:16966350-16966350:C>G	chr9:16966350-16966350:C>G	.	PASS	-	-	-	-	-	Sub	-	0.91	0	0.21
mshef4_J10	mShef4_B8	14cea7fe-449a-11e6-887b-4922fb6235ae	X	3981575	A	T	chrX:3981575-3981575:A>T	chrX:3981575-3981575:A>T	.	PASS	-	-	-	-	-	Sub	-	0.9	0	0.21
mshef4_J10	mShef4_B8	14db2524-449a-11e6-887b-4922fb6235ae	Y	22438214	T	C	chrY:22438214-22438214:T>C	chrY:22438214-22438214:T>C	.	PASS	-	-	-	-	-	Sub	-	0.9	0	0.21
mshef4_J12	mShef4_B8	0c3cb8cc-45e6-11e6-808a-98c22b38cc22	1	167789010	T	C	chr1:167789010-167789010:T>C	chr1:167789010-167789010:T>C	.	PASS	ADCY10	CCDS1265.1	r.?	-	-	Sub	intronic	0.89	0	0.21
mshef4_J12	mShef4_B8	0c510318-45e6-11e6-808a-98c22b38cc22	10	115017082	C	A	chr10:115017082-115017082:C>A	chr10:115017082-115017082:C>A	.	PASS	-	-	-	-	-	Sub	-	0.95	0	0.21
mshef4_J12	mShef4_B8	0c6082de-45e6-11e6-808a-98c22b38cc22	11	107767819	T	C	chr11:107767819-107767819:T>C	chr11:107767819-107767819:T>C	.	PASS	SLC35F2	CCDS41709.1	r.?	-	-	Sub	intronic	0.87	0	0.21
mshef4_J13	mShef4_B8	6fd2a5a6-4490-11e6-9c9b-c9b7b215fa0d	11	134908371	A	C	chr11:134908371-134908371:A>C	chr11:134908371-134908371:A>C	.	PASS	-	-	-	-	-	Sub	-	0.9	0	0.21
mshef4_J13	mShef4_B8	6ff84342-4490-11e6-9c9b-c9b7b215fa0d	14	86878774	C	T	chr14:86878774-86878774:C>T	chr14:86878774-86878774:C>T	.	PASS	-	-	-	-	-	Sub	-	0.97	0	0.21
mshef4_J13	mShef4_B8	711bd784-4490-11e6-9c9b-c9b7b215fa0d	9	70603394	G	A	chr9:70603394-70603394:G>A	chr9:70603394-70603394:G>A	.	PASS	-	-	-	-	-	Sub	-	0.93	0	0.21
mshef4_J14	mShef4_B8	7e806f5e-4493-11e6-9e5d-c5b87c6e9276	12	88873785	G	A	chr12:88873785-88873785:G>A	chr12:88873785-88873785:G>A	.	PASS	-	-	-	-	-	Sub	-	0.95	0	0.21
mshef4_J14	mShef4_B8	7f15935e-4493-11e6-9e5d-c5b87c6e9276	6	74250579	T	G	chr6:74250579-74250579:T>G	chr6:74250579-74250579:T>G	.	PASS	-	-	-	-	-	Sub	-	0.89	0	0.21
mshef4_J15	mShef4_B8	ed23f2fc-453b-11e6-b827-38fefa6235ae	16	69538917	C	G	chr16:69538917-69538917:C>G	chr16:69538917-69538917:C>G	.	PASS	-	-	-	-	-	Sub	-	0.88	0	0.21
mshef4_J15	mShef4_B8	ed74d56e-453b-11e6-b827-38fefa6235ae	22	20715513	G	C	chr22:20715513-20715513:G>C	chr22:20715513-20715513:G>C	.	PASS	FAM230A	ENST00000434783	r.7429g>c	c.?	p.?	Sub	3prime_UTR_variant	0.91	0	0.21
mshef4_J15	mShef4_B8	ed8c4c30-453b-11e6-b827-38fefa6235ae	4	9760087	C	T	chr4:9760087-9760087:C>T	chr4:9760087-9760087:C>T	.	PASS	-	-	-	-	-	Sub	-	0.87	0	0.21
mshef4_J17	mShef4_B8	a622a854-461b-11e6-b703-c0468da6e34a	15	54738474	T	A	chr15:54738474-54738474:T>A	chr15:54738474-54738474:T>A	.	PASS	UNC13C	CCDS45264.1	r.?	-	-	Sub	intronic	0.93	0	0.21
mshef4_J17	mShef4_B8	a62d266c-461b-11e6-b703-c0468da6e34a	16	30080794	C	T	chr16:30080794-30080794:C>T	chr16:30080794-30080794:C>T	.	PASS	ALDOA	CCDS10668.1	r.?	-	-	Sub	intronic	0.97	0	0.21
mshef4_J18	mShef4_B8	2d3bca08-4489-11e6-975d-f8e7759e0e37	13	112945032	T	A	chr13:112945032-112945032:T>A	chr13:112945032-112945032:T>A	.	PASS	-	-	-	-	-	Sub	-	0.9	0	0.21
mshef4_J18	mShef4_B8	2e5fba8e-4489-11e6-975d-f8e7759e0e37	X	54371178	C	T	chrX:54371178-54371178:C>T	chrX:54371178-54371178:C>T	.	PASS	WNK3	CCDS14357.1	r.?	-	-	Sub	intronic	0.9	0	0.21
mshef4_J19	mShef4_B8	fe42236e-464f-11e6-b618-1c69048f5ac8	12	54062291	G	A	chr12:54062291-54062291:G>A	chr12:54062291-54062291:G>A	.	PASS	ATP5G2	CCDS31812.1	r.?	-	-	Sub	intronic	0.87	0	0.21
mshef4_J19	mShef4_B8	fe5c2ca0-464f-11e6-b618-1c69048f5ac8	14	93377196	A	T	chr14:93377196-93377196:A>T	chr14:93377196-93377196:A>T	.	PASS	RP11-862G15.2	ENST00000555299	r.?	-	-	Sub	upstream	0.97	0	0.21
mshef4_J19	mShef4_B8	febabafe-464f-11e6-b618-1c69048f5ac8	2	131368017	G	A	chr2:131368017-131368017:G>A	chr2:131368017-131368017:G>A	.	PASS	POTEJ	CCDS59432.1	r.?	-	-	Sub	upstream	0.97	0	0.21
mshef4_J19	mShef4_B8	fed9ef3c-464f-11e6-b618-1c69048f5ac8	22	20613461	C	T	chr22:20613461-20613461:C>T	chr22:20613461-20613461:C>T	.	PASS	-	-	-	-	-	Sub	-	0.87	0	0.21
mshef4_J19	mShef4_B8	ff46c79c-464f-11e6-b618-1c69048f5ac8	8	64713791	A	T	chr8:64713791-64713791:A>T	chr8:64713791-64713791:A>T	.	PASS	-	-	-	-	-	Sub	-	0.95	0	0.21
mshef4_J2	mShef4_B8	4cd0e486-454f-11e6-9d93-cf236ac68940	10	110274210	A	G	chr10:110274210-110274210:A>G	chr10:110274210-110274210:A>G	.	PASS	-	-	-	-	-	Sub	-	0.88	0	0.21
mshef4_J2	mShef4_B8	4d1b930a-454f-11e6-9d93-cf236ac68940	17	20505887	A	T	chr17:20505887-20505887:A>T	chr17:20505887-20505887:A>T	.	PASS	-	-	-	-	-	Sub	-	0.9	0	0.21
mshef4_J2	mShef4_B8	4daae1c2-454f-11e6-9d93-cf236ac68940	7	5209069	A	G	chr7:5209069-5209069:A>G	chr7:5209069-5209069:A>G	.	PASS	-	-	-	-	-	Sub	-	0.91	0	0.21
mshef4_J20	mShef4_B8	36a28514-461e-11e6-a8dd-b7da048f5ac8	7	64476174	T	C	chr7:64476174-64476174:T>C	chr7:64476174-64476174:T>C	.	PASS	-	-	-	-	-	Sub	-	0.89	0	0.21
mshef4_J20	mShef4_B8	36db4674-461e-11e6-a8dd-b7da048f5ac8	Y	23747182	A	T	chrY:23747182-23747182:A>T	chrY:23747182-23747182:A>T	.	PASS	TTTY13	ENST00000330337	r.?	-	-	Sub	intronic	0.88	0	0.21
mshef4_J3	mShef4_B8	692651b2-4481-11e6-98c0-886398522f55	6	129139964	G	T	chr6:129139964-129139964:G>T	chr6:129139964-129139964:G>T	.	PASS	-	-	-	-	-	Sub	-	0.97	0	0.21
mshef4_J3	mShef4_B8	6947b46a-4481-11e6-98c0-886398522f55	9	46874055	G	A	chr9:46874055-46874055:G>A	chr9:46874055-46874055:G>A	.	PASS	-	-	-	-	-	Sub	-	0.97	0	0.21
mshef4_J3	mShef4_B8	695704f6-4481-11e6-98c0-886398522f55	X	104882084	A	T	chrX:104882084-104882084:A>T	chrX:104882084-104882084:A>T	.	PASS	IL1RAPL2	CCDS14517.1	r.?	-	-	Sub	intronic	0.89	0	0.21
mshef4_J4	mShef4_B8	467978fc-4651-11e6-a904-b16d048f5ac8	11	81112487	T	C	chr11:81112487-81112487:T>C	chr11:81112487-81112487:T>C	.	PASS	-	-	-	-	-	Sub	-	0.94	0	0.21
mshef4_J4	mShef4_B8	46b5747e-4651-11e6-a904-b16d048f5ac8	15	78450984	A	G	chr15:78450984-78450984:A>G	chr15:78450984-78450984:A>G	.	PASS	IDH3A	CCDS10297.1	r.?	-	-	Sub	intronic	0.87	0	0.21
mshef4_J4	mShef4_B8	47f3b12a-4651-11e6-a904-b16d048f5ac8	X	78647883	C	G	chrX:78647883-78647883:C>G	chrX:78647883-78647883:C>G	.	PASS	-	-	-	-	-	Sub	-	0.93	0	0.21
mshef4_J5	mShef4_B8	3e754270-447c-11e6-aa54-29ac33920095	4	88301450	G	T	chr4:88301450-88301450:G>T	chr4:88301450-88301450:G>T	.	PASS	HSD17B11	CCDS3619.1	r.?	-	-	Sub	intronic	0.93	0	0.21
mshef4_J6	mShef4_B8	eb643588-45c9-11e6-86c7-211d2c38cc22	11	113457816	G	A	chr11:113457816-113457816:G>A	chr11:113457816-113457816:G>A	.	PASS	-	-	-	-	-	Sub	-	0.97	0	0.21
mshef4_J6	mShef4_B8	eb81a8b6-45c9-11e6-86c7-211d2c38cc22	15	20537870	G	T	chr15:20537870-20537870:G>T	chr15:20537870-20537870:G>T	.	PASS	-	-	-	-	-	Sub	-	0.9	0	0.21
mshef4_J6	mShef4_B8	eb9a16bc-45c9-11e6-86c7-211d2c38cc22	17	19384004	A	T	chr17:19384004-19384004:A>T	chr17:19384004-19384004:A>T	.	PASS	CTB-187M2.3	ENST00000582654	r.?	-	-	Sub	intronic	0.97	0	0.21
mshef4_J6	mShef4_B8	ebdbfffa-45c9-11e6-86c7-211d2c38cc22	22	16534679	T	A	chr22:16534679-16534679:T>A	chr22:16534679-16534679:T>A	.	PASS	-	-	-	-	-	Sub	-	0.87	0	0.21
mshef4_J6	mShef4_B8	ebeb527a-45c9-11e6-86c7-211d2c38cc22	3	141078018	C	A	chr3:141078018-141078018:C>A	chr3:141078018-141078018:C>A	.	PASS	ZBTB38	ENST00000509842	r.?	-	-	Sub	intronic	0.97	0	0.21
mshef4_J6	mShef4_B8	ebf8fd4e-45c9-11e6-86c7-211d2c38cc22	4	85166528	G	T	chr4:85166528-85166528:G>T	chr4:85166528-85166528:G>T	.	PASS	RP11-8L2.1	ENST00000508406	r.?	-	-	Sub	intronic	0.97	0	0.21
mshef4_J6	mShef4_B8	ec07cb3a-45c9-11e6-86c7-211d2c38cc22	5	115653564	G	T	chr5:115653564-115653564:G>T	chr5:115653564-115653564:G>T	.	PASS	-	-	-	-	-	Sub	-	0.97	0	0.21
mshef4_J6	mShef4_B8	ec3afd98-45c9-11e6-86c7-211d2c38cc22	9	46837766	C	T	chr9:46837766-46837766:C>T	chr9:46837766-46837766:C>T	.	PASS	RP11-211N8.7	ENST00000428440	r.?	-	-	Sub	downstream	0.97	0	0.21
mshef4_J7	mShef4_B8	412e0156-45fc-11e6-8723-aca7048f5ac8	4	146620503	A	C	chr4:146620503-146620503:A>C	chr4:146620503-146620503:A>C	.	PASS	C4orf51	CCDS47140.1	r.?	-	-	Sub	intronic	0.93	0	0.21
mshef4_J7	mShef4_B8	41693ad2-45fc-11e6-8723-aca7048f5ac8	9	368178	G	T	chr9:368178-368178:G>T	chr9:368178-368178:G>T	.	PASS	DOCK8	CCDS55283.1	r.?	-	-	Sub	intronic	0.97	0	0.21
mshef4_J7	mShef4_B8	416a48b4-45fc-11e6-8723-aca7048f5ac8	9	21826689	A	C	chr9:21826689-21826689:A>C	chr9:21826689-21826689:A>C	.	PASS	MTAP	CCDS6509.1	r.?	-	-	Sub	intronic	0.96	0	0.21
mshef4_J8	mShef4_B8	8f18efbe-465d-11e6-9395-a7bc2b38cc22	1	1677902	C	A	chr1:1677902-1677902:C>A	chr1:1677902-1677902:C>A	.	PASS	NADK	CCDS55562.1	r.?	-	-	Sub	downstream	0.89	0	0.21
mshef4_J9	mShef4_B8	138edaf4-4778-11e6-9e1e-7877234cfb71	X	49970717	A	T	chrX:49970717-49970717:A>T	chrX:49970717-49970717:A>T	.	PASS	CCNB3	CCDS14331.1	r.?	-	-	Sub	intronic	0.89	0	0.21
mShef11_Low_N10	mShef11_G8	94bfc198-453d-11e6-969a-0887234cfb71	9	69901985	A	G	chr9:69901985-69901985:A>G	chr9:69901985-69901985:A>G	.	PASS	-	-	-	-	-	Sub	-	0.93	0	0.22
mShef11_Low_N3	mShef11_G8	604e2a08-45d3-11e6-b054-fece2b38cc22	1	9547535	C	A	chr1:9547535-9547535:C>A	chr1:9547535-9547535:C>A	.	PASS	-	-	-	-	-	Sub	-	0.89	0	0.22
mShef11_Low_N5	mShef11_G8	e0b56b84-44b6-11e6-8f06-96016fb3f402	11	42356518	C	A	chr11:42356518-42356518:C>A	chr11:42356518-42356518:C>A	.	PASS	-	-	-	-	-	Sub	-	0.97	0	0.22
mShef11_Low_N6	mShef11_G8	7b2e2d52-4572-11e6-9805-9b606ac68940	X	39837008	A	G	chrX:39837008-39837008:A>G	chrX:39837008-39837008:A>G	.	PASS	-	-	-	-	-	Sub	-	0.87	0	0.22
mShef11_Low_N7	mShef11_G8	a82fb2b4-44ad-11e6-8406-0d03fb6235ae	1	219741462	G	T	chr1:219741462-219741462:G>T	chr1:219741462-219741462:G>T	.	PASS	-	-	-	-	-	Sub	-	0.93	0	0.22
mShef11_Low_N7	mShef11_G8	a89e0458-44ad-11e6-8406-0d03fb6235ae	2	59769110	G	T	chr2:59769110-59769110:G>T	chr2:59769110-59769110:G>T	.	PASS	AC007131.2	ENST00000412409	r.?	-	-	Sub	intronic	0.92	0	0.22
mShef11_Low_Q11	mShef11_G8	5ca6a6a2-454f-11e6-aca2-eeda2f77cf47	1	229430512	G	T	chr1:229430512-229430512:G>T	chr1:229430512-229430512:G>T	.	PASS	RAB4A	CCDS31050.1	r.?	-	-	Sub	intronic	0.95	0	0.22
mShef11_Low_Q11	mShef11_G8	5d736eb2-454f-11e6-aca2-eeda2f77cf47	4	150301591	C	A	chr4:150301591-150301591:C>A	chr4:150301591-150301591:C>A	.	PASS	RP11-526A4.1	ENST00000506683	r.?	-	-	Sub	intronic	0.97	0	0.22
mShef11_Low_Q12	mShef11_G8	c53a2702-466c-11e6-890e-87ae3951c37d	3	45180861	G	A	chr3:45180861-45180861:G>A	chr3:45180861-45180861:G>A	.	PASS	CDCP1	CCDS2727.1	r.?	-	-	Sub	intronic	0.94	0	0.22
mShef11_Low_Q12	mShef11_G8	c5ca6628-466c-11e6-890e-87ae3951c37d	9	96851515	C	G	chr9:96851515-96851515:C>G	chr9:96851515-96851515:C>G	.	PASS	PTPDC1	CCDS6707.1	r.?	-	-	Sub	intronic	0.87	0	0.22
mShef11_Low_Q2	mShef11_G8	8cbd0eea-4625-11e6-8e76-29868da6e34a	21	33926503	G	T	chr21:33926503-33926503:G>T	chr21:33926503-33926503:G>T	.	PASS	-	-	-	-	-	Sub	-	0.97	0	0.22
mShef11_Low_Q2	mShef11_G8	8d2b8fdc-4625-11e6-8e76-29868da6e34a	9	131552351	T	C	chr9:131552351-131552351:T>C	chr9:131552351-131552351:T>C	.	PASS	TBC1D13	CCDS6911.1	r.?	-	-	Sub	intronic	0.87	0	0.22
mShef11_Low_Q3	mShef11_G8	f41cb0e4-4923-11e6-ab1e-4c89048f5ac8	4	113501351	A	C	chr4:113501351-113501351:A>C	chr4:113501351-113501351:A>C	.	PASS	C4orf21	CCDS3700.2	r.?	-	-	Sub	intronic	0.9	0	0.22
mShef11_Low_Q5	mShef11_G8	c959bce8-449c-11e6-8c4a-518098522f55	19	20815498	A	T	chr19:20815498-20815498:A>T	chr19:20815498-20815498:A>T	.	PASS	ZNF626	CCDS42535.1	r.?	-	-	Sub	intronic	0.9	0	0.22
mShef11_Low_Q7	mShef11_G8	31b99dde-4570-11e6-858d-82556ac68940	11	5953691	C	A	chr11:5953691-5953691:C>A	chr11:5953691-5953691:C>A	.	PASS	TRIM5	ENST00000412903	r.?	-	-	Sub	intronic	0.97	0	0.22
mShef11_Low_Q7	mShef11_G8	3203cf30-4570-11e6-858d-82556ac68940	16	33362021	G	T	chr16:33362021-33362021:G>T	chr16:33362021-33362021:G>T	.	PASS	-	-	-	-	-	Sub	-	0.97	0	0.22
mShef11_Low_Q7	mShef11_G8	32a6a39a-4570-11e6-858d-82556ac68940	5	127292153	C	T	chr5:127292153-127292153:C>T	chr5:127292153-127292153:C>T	.	PASS	CTC-228N24.3	ENST00000499346	r.?	-	-	Sub	intronic	0.97	0	0.22
mShef11_Low_Q7	mShef11_G8	32ffc4f2-4570-11e6-858d-82556ac68940	X	65364408	T	C	chrX:65364408-65364408:T>C	chrX:65364408-65364408:T>C	.	PASS	-	-	-	-	-	Sub	-	0.88	0	0.22
mShef11_Low_Q8	mShef11_G8	70a557d0-453f-11e6-98db-2890234cfb71	1	121125030	C	T	chr1:121125030-121125030:C>T	chr1:121125030-121125030:C>T	.	PASS	RP11-343N15.1	ENST00000437515	r.?	-	-	Sub	intronic	0.95	0	0.22
mShef11_Low_Q8	mShef11_G8	713c1d6e-453f-11e6-98db-2890234cfb71	2	91717567	A	G	chr2:91717567-91717567:A>G	chr2:91717567-91717567:A>G	.	PASS	-	-	-	-	-	Sub	-	0.95	0	0.22
mShef11_Low_Q8	mShef11_G8	713ee0f8-453f-11e6-98db-2890234cfb71	2	119256023	G	T	chr2:119256023-119256023:G>T	chr2:119256023-119256023:G>T	.	PASS	-	-	-	-	-	Sub	-	0.97	0	0.22
mShef11_Low_Q8	mShef11_G8	71bf7060-453f-11e6-98db-2890234cfb71	9	43001559	G	T	chr9:43001559-43001559:G>T	chr9:43001559-43001559:G>T	.	PASS	-	-	-	-	-	Sub	-	0.97	0	0.22
mShef11_Low_Q9	mShef11_G8	195599b8-4648-11e6-98e7-6fbc048f5ac8	4	97804084	T	A	chr4:97804084-97804084:T>A	chr4:97804084-97804084:T>A	.	PASS	-	-	-	-	-	Sub	-	0.9	0	0.22
mShef11_normal_O1	mShef11_E4	282e9364-4552-11e6-8eb5-bee32f77cf47	16	84566041	A	G	chr16:84566041-84566041:A>G	chr16:84566041-84566041:A>G	.	PASS	TLDC1	ENST00000565079	r.?	-	-	Sub	intronic	0.97	0	0.22
mShef11_normal_O3	mShef11_E4	75a80d64-449e-11e6-810c-158598522f55	1	142693779	G	T	chr1:142693779-142693779:G>T	chr1:142693779-142693779:G>T	.	PASS	RP11-417J8.6	ENST00000610091	r.?	-	-	Sub	intronic	0.97	0	0.22
mShef11_normal_O3	mShef11_E4	76a88126-449e-11e6-810c-158598522f55	7	46542955	T	C	chr7:46542955-46542955:T>C	chr7:46542955-46542955:T>C	.	PASS	-	-	-	-	-	Sub	-	0.9	0	0.22
mShef11_normal_O4	mShef11_E4	93f4bd10-4563-11e6-9e96-b29e2b38cc22	16	10828703	C	T	chr16:10828703-10828703:C>T	chr16:10828703-10828703:C>T	.	PASS	-	-	-	-	-	Sub	-	0.87	0	0.22
mShef11_normal_O4	mShef11_E4	93f4bdc4-4563-11e6-9e96-b29e2b38cc22	16	10828718	C	T	chr16:10828718-10828718:C>T	chr16:10828718-10828718:C>T	.	PASS	-	-	-	-	-	Sub	-	0.87	0	0.22
mShef11_normal_O5	mShef11_E4	6239c98c-4482-11e6-974d-8d6798522f55	11	65061775	G	A	chr11:65061775-65061775:G>A	chr11:65061775-65061775:G>A	.	PASS	POLA2	CCDS8098.1	r.?	-	-	Sub	intronic	0.97	0	0.22
mShef11_normal_O5	mShef11_E4	62ba22c6-4482-11e6-974d-8d6798522f55	2	116614025	T	G	chr2:116614025-116614025:T>G	chr2:116614025-116614025:T>G	.	PASS	-	-	-	-	-	Sub	-	0.97	0	0.22
mShef11_normal_O5	mShef11_E4	635c28f0-4482-11e6-974d-8d6798522f55	X	27039714	T	G	chrX:27039714-27039714:T>G	chrX:27039714-27039714:T>G	.	PASS	-	-	-	-	-	Sub	-	0.86	0	0.22
mShef11_normal_O6	mShef11_E4	12e18976-44c6-11e6-8abe-006098522f55	13	108438680	T	C	chr13:108438680-108438680:T>C	chr13:108438680-108438680:T>C	.	PASS	FAM155A	CCDS32006.1	r.?	-	-	Sub	intronic	0.87	0	0.22
mShef11_normal_O6	mShef11_E4	13c0474c-44c6-11e6-8abe-006098522f55	5	43714124	C	T	chr5:43714124-43714124:C>T	chr5:43714124-43714124:C>T	.	PASS	-	-	-	-	-	Sub	-	0.97	0	0.22
mShef11_normal_O7	mShef11_E4	445724d8-4490-11e6-8ecd-146ffb6235ae	2	144749499	G	A	chr2:144749499-144749499:G>A	chr2:144749499-144749499:G>A	.	PASS	GTDC1	CCDS33300.1	r.?	-	-	Sub	intronic	0.88	0	0.22
mShef11_normal_O8	mShef11_E4	be1e1830-44c7-11e6-ab3d-146598522f55	13	45930027	A	G	chr13:45930027-45930027:A>G	chr13:45930027-45930027:A>G	.	PASS	RP11-290D2.3	ENST00000420693	r.?	-	-	Sub	downstream	0.87	0	0.22
mShef11_normal_O8	mShef11_E4	be27d532-44c7-11e6-ab3d-146598522f55	14	64965413	A	G	chr14:64965413-64965413:A>G	chr14:64965413-64965413:A>G	.	PASS	ZBTB25	CCDS9765.1	r.?	-	-	Sub	intronic	0.97	0	0.22
mShef11_normal_O8	mShef11_E4	be2db1a0-44c7-11e6-ab3d-146598522f55	15	20634388	C	A	chr15:20634388-20634388:C>A	chr15:20634388-20634388:C>A	.	PASS	-	-	-	-	-	Sub	-	0.97	0	0.22
mShef11_normal_O8	mShef11_E4	be6acdc4-44c7-11e6-ab3d-146598522f55	19	41323827	C	T	chr19:41323827-41323827:C>T	chr19:41323827-41323827:C>T	.	PASS	-	-	-	-	-	Sub	-	0.92	0	0.22
mShef11_normal_O8	mShef11_E4	bf18f912-44c7-11e6-ab3d-146598522f55	X	19686738	T	C	chrX:19686738-19686738:T>C	chrX:19686738-19686738:T>C	.	PASS	SH3KBP1	CCDS14193.1	r.?	-	-	Sub	intronic	0.92	0	0.22
mShef11_normal_O9	mShef11_E4	ef005d2e-4665-11e6-9f1e-f5418da6e34a	15	21972987	C	A	chr15:21972987-21972987:C>A	chr15:21972987-21972987:C>A	.	PASS	RP11-32B5.7	ENST00000500487	r.?	-	-	Sub	upstream	0.97	0	0.22
mShef11_normal_P1	mShef11_E7	98d3c95e-461f-11e6-8fd1-f65f048f5ac8	X	65007146	T	C	chrX:65007146-65007146:T>C	chrX:65007146-65007146:T>C	.	PASS	-	-	-	-	-	Sub	-	0.88	0	0.22
mShef11_normal_P10	mShef11_E7	69016bf0-456b-11e6-9b64-8a5c048f5ac8	21	9671340	C	A	chr21:9671340-9671340:C>A	chr21:9671340-9671340:C>A	.	PASS	-	-	-	-	-	Sub	-	0.97	0	0.22
mShef11_normal_P4	mShef11_E7	829b221a-464a-11e6-8cb6-ac516ac68940	1	58581176	G	T	chr1:58581176-58581176:G>T	chr1:58581176-58581176:G>T	.	PASS	DAB1	CCDS607.1	r.?	-	-	Sub	intronic	0.93	0	0.22
mShef11_normal_P4	mShef11_E7	8371cc02-464a-11e6-8cb6-ac516ac68940	2	13951738	A	G	chr2:13951738-13951738:A>G	chr2:13951738-13951738:A>G	.	PASS	LINC00276	ENST00000417751	r.?	-	-	Sub	intronic	0.86	0	0.22
mShef11_normal_P4	mShef11_E7	83e6b0b2-464a-11e6-8cb6-ac516ac68940	5	128341984	C	G	chr5:128341984-128341984:C>G	chr5:128341984-128341984:C>G	.	PASS	SLC27A6	CCDS4145.1	r.?	-	-	Sub	intronic	0.9	0	0.22
mShef11_normal_P4	mShef11_E7	8455074c-464a-11e6-8cb6-ac516ac68940	Y	22242017	A	G	chrY:22242017-22242017:A>G	chrY:22242017-22242017:A>G	.	PASS	-	-	-	-	-	Sub	-	0.89	0	0.22
mShef11_normal_P5	mShef11_E7	372d8854-464a-11e6-b8b9-2521769e0e37	1	16816435	A	G	chr1:16816435-16816435:A>G	chr1:16816435-16816435:A>G	.	PASS	-	-	-	-	-	Sub	-	0.93	0	0.22
mShef11_normal_P5	mShef11_E7	38007d4a-464a-11e6-b8b9-2521769e0e37	22	41067205	A	G	chr22:41067205-41067205:A>G	chr22:41067205-41067205:A>G	.	PASS	-	-	-	-	-	Sub	-	0.9	0	0.22
mShef11_normal_P5	mShef11_E7	38220294-464a-11e6-b8b9-2521769e0e37	4	180767374	G	A	chr4:180767374-180767374:G>A	chr4:180767374-180767374:G>A	.	PASS	-	-	-	-	-	Sub	-	0.97	0	0.22
mShef11_normal_P5	mShef11_E7	3868948e-464a-11e6-b8b9-2521769e0e37	9	38933218	G	T	chr9:38933218-38933218:G>T	chr9:38933218-38933218:G>T	.	PASS	-	-	-	-	-	Sub	-	0.9	0	0.22
mShef11_normal_P5	mShef11_E7	3868ed4e-464a-11e6-b8b9-2521769e0e37	9	41916376	T	C	chr9:41916376-41916376:T>C	chr9:41916376-41916376:T>C	.	PASS	-	-	-	-	-	Sub	-	0.97	0	0.22
mShef11_normal_P5	mShef11_E7	387a25aa-464a-11e6-b8b9-2521769e0e37	X	30772023	G	T	chrX:30772023-30772023:G>T	chrX:30772023-30772023:G>T	.	PASS	-	-	-	-	-	Sub	-	0.88	0	0.22
mShef11_normal_P6	mShef11_E7	de0496e2-4648-11e6-905c-a7be048f5ac8	6	114024609	T	C	chr6:114024609-114024609:T>C	chr6:114024609-114024609:T>C	.	PASS	-	-	-	-	-	Sub	-	0.87	0	0.22
mShef11_normal_P8	mShef11_E7	51b35462-4490-11e6-85d1-d89b7ef6c4b7	13	52836529	G	T	chr13:52836529-52836529:G>T	chr13:52836529-52836529:G>T	.	PASS	-	-	-	-	-	Sub	-	0.97	0	0.22
mShef11_normal_P8	mShef11_E7	51b99d68-4490-11e6-85d1-d89b7ef6c4b7	14	49128023	A	C	chr14:49128023-49128023:A>C	chr14:49128023-49128023:A>C	.	PASS	-	-	-	-	-	Sub	-	0.93	0	0.22
mShef11_normal_P9	mShef11_E7	58bf7f2a-4575-11e6-9828-3d796ac68940	18	72008498	T	A	chr18:72008498-72008498:T>A	chr18:72008498-72008498:T>A	.	PASS	C18orf63	CCDS54189.1	r.?	-	-	Sub	intronic	0.88	0	0.22
mShef11_normal_P9	mShef11_E7	59924996-4575-11e6-9828-3d796ac68940	X	26622600	A	T	chrX:26622600-26622600:A>T	chrX:26622600-26622600:A>T	.	PASS	-	-	-	-	-	Sub	-	0.93	0	0.22
mShef11_Rock_K10	mShef11_F1	dc1163b0-4576-11e6-8509-d00b8da6e34a	15	89178269	A	G	chr15:89178269-89178269:A>G	chr15:89178269-89178269:A>G	.	PASS	AEN	CCDS10344.1	r.?	-	-	Sub	downstream	0.97	0	0.22
mShef11_Rock_K4	mShef11_F1	0d6dc0d6-4552-11e6-8b76-fb4098522f55	12	41934883	T	C	chr12:41934883-41934883:T>C	chr12:41934883-41934883:T>C	.	PASS	PDZRN4	CCDS53777.1	r.?	-	-	Sub	intronic	0.91	0	0.22
mShef11_Rock_K4	mShef11_F1	0da3ca3c-4552-11e6-8b76-fb4098522f55	17	18737703	A	C	chr17:18737703-18737703:A>C	chr17:18737703-18737703:A>C	.	PASS	-	-	-	-	-	Sub	-	0.9	0	0.22
mShef11_Rock_K4	mShef11_F1	0dbbf95e-4552-11e6-8b76-fb4098522f55	19	15684399	G	T	chr19:15684399-15684399:G>T	chr19:15684399-15684399:G>T	.	PASS	-	-	-	-	-	Sub	-	0.93	0	0.22
mShef11_Rock_K5	mShef11_F1	d96cce40-4582-11e6-81b4-6d779eaf2245	8	84870048	C	A	chr8:84870048-84870048:C>A	chr8:84870048-84870048:C>A	.	PASS	RP11-120I21.2	ENST00000523678	r.?	-	-	Sub	intronic	0.93	0	0.22
mShef11_Rock_K5	mShef11_F1	d986e424-4582-11e6-81b4-6d779eaf2245	X	16594091	T	C	chrX:16594091-16594091:T>C	chrX:16594091-16594091:T>C	.	PASS	-	-	-	-	-	Sub	-	0.87	0	0.22
mShef11_Rock_K6	mShef11_F1	10fb48f6-45f5-11e6-be73-6b7e048f5ac8	17	17148895	G	A	chr17:17148895-17148895:G>A	chr17:17148895-17148895:G>A	.	PASS	COPS3	CCDS56022.1	r.?	-	-	Sub	downstream	0.87	0	0.22
mShef11_Rock_K6	mShef11_F1	11c5e5a2-45f5-11e6-be73-6b7e048f5ac8	X	71902235	G	C	chrX:71902235-71902235:G>C	chrX:71902235-71902235:G>C	.	PASS	PHKA1	CCDS48137.1	r.?	-	-	Sub	intronic	0.92	0	0.22
mShef11_Rock_K9	mShef11_F1	25547a1e-448a-11e6-af18-8d46fb6235ae	5	74542924	T	C	chr5:74542924-74542924:T>C	chr5:74542924-74542924:T>C	.	PASS	-	-	-	-	-	Sub	-	0.86	0.038	0.22
mShef11_Rock_K9	mShef11_F1	253cc22a-448a-11e6-af18-8d46fb6235ae	3	138149943	C	G	chr3:138149943-138149943:C>G	chr3:138149943-138149943:C>G	.	PASS	ESYT3	CCDS3101.2	r.?	-	-	Sub	upstream	0.88	0	0.22
mShef11_Rock_L1	mShef11_F4	9ef61484-44f0-11e6-83ea-57cdb215fa0d	Y	23017632	C	G	chrY:23017632-23017632:C>G	chrY:23017632-23017632:C>G	.	PASS	-	-	-	-	-	Sub	-	0.9	0	0.22
mShef11_Rock_L10	mShef11_F4	87e99ef6-45fd-11e6-8a68-5bab048f5ac8	1	47726895	A	G	chr1:47726895-47726895:A>G	chr1:47726895-47726895:A>G	.	PASS	STIL	CCDS548.1	r.?	-	-	Sub	intronic	0.87	0	0.22
mShef11_Rock_L10	mShef11_F4	8804f5c0-45fd-11e6-8a68-5bab048f5ac8	10	32549006	C	G	chr10:32549006-32549006:C>G	chr10:32549006-32549006:C>G	.	PASS	-	-	-	-	-	Sub	-	0.92	0	0.22
mShef11_Rock_L10	mShef11_F4	88f8257e-45fd-11e6-8a68-5bab048f5ac8	9	6710606	A	T	chr9:6710606-6710606:A>T	chr9:6710606-6710606:A>T	.	PASS	RP11-390F4.10	ENST00000412339	r.?	-	-	Sub	downstream	0.87	0	0.22
mShef11_Rock_L2	mShef11_F4	43e19272-45a8-11e6-af37-af6c8da6e34a	21	14376724	C	A	chr21:14376724-14376724:C>A	chr21:14376724-14376724:C>A	.	PASS	AP001464.4	ENST00000457565	r.?	-	-	Sub	intronic	0.93	0	0.22
mShef11_Rock_L2	mShef11_F4	44684484-45a8-11e6-af37-af6c8da6e34a	X	29767106	A	G	chrX:29767106-29767106:A>G	chrX:29767106-29767106:A>G	.	PASS	IL1RAPL1	CCDS14218.1	r.?	-	-	Sub	intronic	0.87	0	0.22
mShef11_Rock_L2	mShef11_F4	446af710-45a8-11e6-af37-af6c8da6e34a	X	95585881	A	G	chrX:95585881-95585881:A>G	chrX:95585881-95585881:A>G	.	PASS	-	-	-	-	-	Sub	-	0.97	0	0.22
mShef11_Rock_L3	mShef11_F4	05ed9070-44c1-11e6-83f6-e4719eaf2245	21	42949438	G	T	chr21:42949438-42949438:G>T	chr21:42949438-42949438:G>T	.	PASS	AP006748.1	ENST00000418874	r.?	-	-	Sub	intronic	0.97	0	0.22
mShef11_Rock_L3	mShef11_F4	066893a6-44c1-11e6-83f6-e4719eaf2245	X	128849815	A	G	chrX:128849815-128849815:A>G	chrX:128849815-128849815:A>G	.	PASS	-	-	-	-	-	Sub	-	0.89	0	0.22
mShef11_Rock_L4	mShef11_F4	a10d048c-4584-11e6-99d5-45358da6e34a	9	45537676	G	T	chr9:45537676-45537676:G>T	chr9:45537676-45537676:G>T	.	PASS	-	-	-	-	-	Sub	-	0.97	0	0.22
mShef11_Rock_L4	mShef11_F4	a11d761e-4584-11e6-99d5-45358da6e34a	X	106904055	G	A	chrX:106904055-106904055:G>A	chrX:106904055-106904055:G>A	.	PASS	-	-	-	-	-	Sub	-	0.97	0	0.22
mShef11_Rock_L5	mShef11_F4	4c28689c-44c8-11e6-b5e1-c66698522f55	10	46316799	G	A	chr10:46316799-46316799:G>A	chr10:46316799-46316799:G>A	.	PASS	AGAP4	CCDS7215.1	r.?	-	-	Sub	downstream	0.9	0	0.22
mShef11_Rock_L5	mShef11_F4	4c35d8a6-44c8-11e6-b5e1-c66698522f55	11	33786135	C	T	chr11:33786135-33786135:C>T	chr11:33786135-33786135:C>T	.	PASS	FBXO3	CCDS7887.1	r.?	-	-	Sub	intronic	0.97	0	0.22
mShef11_Rock_L7	mShef11_F4	b48b68e8-44d8-11e6-b42d-3f60234cfb71	1	23820052	T	C	chr1:23820052-23820052:T>C	chr1:23820052-23820052:T>C	.	PASS	-	-	-	-	-	Sub	-	0.89	0	0.22
mShef11_Rock_L7	mShef11_F4	b4d3dc7c-44d8-11e6-b42d-3f60234cfb71	12	123885099	A	G	chr12:123885099-123885099:A>G	chr12:123885099-123885099:A>G	.	PASS	SETD8	CCDS9247.1	r.?	-	-	Sub	intronic	0.87	0	0.22
mShef11_Rock_L7	mShef11_F4	b4e5074a-44d8-11e6-b42d-3f60234cfb71	14	100845881	T	C	chr14:100845881-100845881:T>C	chr14:100845881-100845881:T>C	.	PASS	WARS	CCDS9960.1	r.?	-	-	Sub	upstream	0.92	0	0.22
mShef11_Rock_L7	mShef11_F4	b5329226-44d8-11e6-b42d-3f60234cfb71	2	43661165	A	G	chr2:43661165-43661165:A>G	chr2:43661165-43661165:A>G	.	PASS	THADA	CCDS46268.1	r.?	-	-	Sub	intronic	0.97	0	0.22
mShef11_Rock_L7	mShef11_F4	b5a70408-44d8-11e6-b42d-3f60234cfb71	7	64439004	T	G	chr7:64439004-64439004:T>G	chr7:64439004-64439004:T>G	.	PASS	ZNF117	CCDS43593.1	r.2230a>c	c.945A>C	p.K315N	Sub	missense	0.88	0	0.22
mShef11_Rock_L7	mShef11_F4	b5ba92b6-44d8-11e6-b42d-3f60234cfb71	8	56714212	A	T	chr8:56714212-56714212:A>T	chr8:56714212-56714212:A>T	.	PASS	TGS1	CCDS34894.1	r.?	-	-	Sub	intronic	0.87	0	0.22
mShef11_Rock_L8	mShef11_F4	faa1a208-4559-11e6-8443-ebf48d8bf1af	X	136019772	G	T	chrX:136019772-136019772:G>T	chrX:136019772-136019772:G>T	.	PASS	-	-	-	-	-	Sub	-	0.89	0	0.22
mShef11_Rock_L9	mShef11_F4	419d4c7e-4583-11e6-ba68-0589234cfb71	16	75385703	C	T	chr16:75385703-75385703:C>T	chr16:75385703-75385703:C>T	.	PASS	CFDP1	CCDS10916.1	r.?	-	-	Sub	intronic	0.9	0.033	0.22
mshef4_J1	mShef4_B8	16ad08f8-44e1-11e6-b7e4-695a98522f55	12	92492992	C	T	chr12:92492992-92492992:C>T	chr12:92492992-92492992:C>T	.	PASS	C12orf79	CCDS58262.1	r.?	-	-	Sub	intronic	0.97	0	0.22
mshef4_J10	mShef4_B8	130d0dde-449a-11e6-887b-4922fb6235ae	1	82124503	C	T	chr1:82124503-82124503:C>T	chr1:82124503-82124503:C>T	.	PASS	LPHN2	ENST00000370728	r.?	-	-	Sub	intronic	0.93	0	0.22
mshef4_J10	mShef4_B8	146b641e-449a-11e6-887b-4922fb6235ae	5	136854581	A	T	chr5:136854581-136854581:A>T	chr5:136854581-136854581:A>T	.	PASS	-	-	-	-	-	Sub	-	0.89	0	0.22
mshef4_J10	mShef4_B8	14d5127e-449a-11e6-887b-4922fb6235ae	X	153642786	T	C	chrX:153642786-153642786:T>C	chrX:153642786-153642786:T>C	.	PASS	DNASE1L1	CCDS14747.1	r.?	-	-	Sub	upstream	0.93	0	0.22
mshef4_J11	mShef4_B8	935506e0-45d5-11e6-a942-2134234cfb71	3	35520932	G	A	chr3:35520932-35520932:G>A	chr3:35520932-35520932:G>A	.	PASS	-	-	-	-	-	Sub	-	0.97	0	0.22
mshef4_J11	mShef4_B8	938e004e-45d5-11e6-a942-2134234cfb71	7	55924573	T	C	chr7:55924573-55924573:T>C	chr7:55924573-55924573:T>C	.	PASS	2014-09-01	CCDS5519.2	r.?	-	-	Sub	intronic	0.87	0	0.22
mshef4_J11	mShef4_B8	93a9007e-45d5-11e6-a942-2134234cfb71	9	41949483	C	A	chr9:41949483-41949483:C>A	chr9:41949483-41949483:C>A	.	PASS	-	-	-	-	-	Sub	-	0.93	0	0.22
mshef4_J11	mShef4_B8	93bf90f0-45d5-11e6-a942-2134234cfb71	Y	23495296	T	A	chrY:23495296-23495296:T>A	chrY:23495296-23495296:T>A	.	PASS	-	-	-	-	-	Sub	-	0.93	0	0.22
mshef4_J12	mShef4_B8	0ca36a90-45e6-11e6-808a-98c22b38cc22	17	4095419	A	G	chr17:4095419-4095419:A>G	chr17:4095419-4095419:A>G	.	PASS	ANKFY1	CCDS58502.1	r.?	-	-	Sub	intronic	0.9	0	0.22
mshef4_J13	mShef4_B8	6fe2c1de-4490-11e6-9c9b-c9b7b215fa0d	12	119095474	T	A	chr12:119095474-119095474:T>A	chr12:119095474-119095474:T>A	.	PASS	-	-	-	-	-	Sub	-	0.88	0	0.22
mshef4_J13	mShef4_B8	712bdf94-4490-11e6-9c9b-c9b7b215fa0d	X	46978793	T	A	chrX:46978793-46978793:T>A	chrX:46978793-46978793:T>A	.	PASS	-	-	-	-	-	Sub	-	0.93	0	0.22
mshef4_J13	mShef4_B8	712c36d8-4490-11e6-9c9b-c9b7b215fa0d	X	54380480	C	T	chrX:54380480-54380480:C>T	chrX:54380480-54380480:C>T	.	PASS	WNK3	CCDS14357.1	r.?	-	-	Sub	intronic	0.86	0	0.22
mshef4_J14	mShef4_B8	7f47b85c-4493-11e6-9e5d-c5b87c6e9276	X	150434371	G	A	chrX:150434371-150434371:G>A	chrX:150434371-150434371:G>A	.	PASS	-	-	-	-	-	Sub	-	0.9	0	0.22
mshef4_J15	mShef4_B8	ecbdd184-453b-11e6-b827-38fefa6235ae	1	21987441	C	T	chr1:21987441-21987441:C>T	chr1:21987441-21987441:C>T	.	PASS	RAP1GAP	CCDS53276.1	r.?	-	-	Sub	intronic	0.97	0	0.22
mshef4_J15	mShef4_B8	ede61666-453b-11e6-b827-38fefa6235ae	X	54139842	A	G	chrX:54139842-54139842:A>G	chrX:54139842-54139842:A>G	.	PASS	FAM120C	CCDS14356.1	r.?	-	-	Sub	intronic	0.87	0	0.22
mshef4_J17	mShef4_B8	a622a8fe-461b-11e6-b703-c0468da6e34a	15	54738475	C	G	chr15:54738475-54738475:C>G	chr15:54738475-54738475:C>G	.	PASS	UNC13C	CCDS45264.1	r.?	-	-	Sub	intronic	0.93	0	0.22
mshef4_J18	mShef4_B8	2d2d8614-4489-11e6-975d-f8e7759e0e37	12	100597452	G	A	chr12:100597452-100597452:G>A	chr12:100597452-100597452:G>A	.	PASS	ACTR6	CCDS9074.1	r.?	-	-	Sub	intronic	0.89	0	0.22
mshef4_J2	mShef4_B8	4ca84b02-454f-11e6-9d93-cf236ac68940	1	16117575	G	C	chr1:16117575-16117575:G>C	chr1:16117575-16117575:G>C	.	PASS	FBLIM1	CCDS163.1	r.?	-	-	Sub	downstream	0.9	0	0.22
mshef4_J2	mShef4_B8	4d29157a-454f-11e6-9d93-cf236ac68940	18	14799257	A	G	chr18:14799257-14799257:A>G	chr18:14799257-14799257:A>G	.	PASS	ANKRD30B	CCDS54182.1	r.2274a>g	c.2094A>G	p.K698K	Sub	silent	0.9	0	0.22
mshef4_J2	mShef4_B8	4d993378-454f-11e6-9d93-cf236ac68940	5	162181818	G	A	chr5:162181818-162181818:G>A	chr5:162181818-162181818:G>A	.	PASS	-	-	-	-	-	Sub	-	0.97	0	0.22
mshef4_J2	mShef4_B8	4de47298-454f-11e6-9d93-cf236ac68940	Y	22478021	C	T	chrY:22478021-22478021:C>T	chrY:22478021-22478021:C>T	.	PASS	-	-	-	-	-	Sub	-	0.87	0	0.22
mshef4_J20	mShef4_B8	3586fc96-461e-11e6-a8dd-b7da048f5ac8	1	29525559	C	T	chr1:29525559-29525559:C>T	chr1:29525559-29525559:C>T	.	PASS	MECR	CCDS30660.1	r.?	-	-	Sub	intronic	0.97	0	0.22
mshef4_J3	mShef4_B8	69547e34-4481-11e6-98c0-886398522f55	X	23799217	C	G	chrX:23799217-23799217:C>G	chrX:23799217-23799217:C>G	.	PASS	SAT1	CCDS14207.1	r.?	-	-	Sub	upstream	0.87	0.059	0.22
mshef4_J6	mShef4_B8	ebba4f18-45c9-11e6-86c7-211d2c38cc22	2	9322979	G	T	chr2:9322979-9322979:G>T	chr2:9322979-9322979:G>T	.	PASS	-	-	-	-	-	Sub	-	0.97	0	0.22
mshef4_J6	mShef4_B8	ec123b74-45c9-11e6-86c7-211d2c38cc22	6	52073200	C	A	chr6:52073200-52073200:C>A	chr6:52073200-52073200:C>A	.	PASS	-	-	-	-	-	Sub	-	0.93	0	0.22
mshef4_J7	mShef4_B8	40725faa-45fc-11e6-8723-aca7048f5ac8	1	161201968	A	T	chr1:161201968-161201968:A>T	chr1:161201968-161201968:A>T	.	PASS	TOMM40L	CCDS1227.1	r.?	-	-	Sub	downstream	0.88	0	0.22
mshef4_J7	mShef4_B8	40cf1d12-45fc-11e6-8723-aca7048f5ac8	17	38523097	G	A	chr17:38523097-38523097:G>A	chr17:38523097-38523097:G>A	.	PASS	GJD3	CCDS58547.1	r.?	-	-	Sub	upstream	0.97	0	0.22
mshef4_J7	mShef4_B8	412e2d5c-45fc-11e6-8723-aca7048f5ac8	4	149502578	C	A	chr4:149502578-149502578:C>A	chr4:149502578-149502578:C>A	.	PASS	-	-	-	-	-	Sub	-	0.97	0	0.22
mshef4_J7	mShef4_B8	413d93dc-45fc-11e6-8723-aca7048f5ac8	5	175847288	G	T	chr5:175847288-175847288:G>T	chr5:175847288-175847288:G>T	.	PASS	CLTB	CCDS4403.1	r.?	-	-	Sub	upstream	0.93	0	0.22
mshef4_J7	mShef4_B8	416f492c-45fc-11e6-8723-aca7048f5ac8	9	68480262	C	T	chr9:68480262-68480262:C>T	chr9:68480262-68480262:C>T	.	PASS	-	-	-	-	-	Sub	-	0.97	0	0.22
mshef4_J7	mShef4_B8	41823a3c-45fc-11e6-8723-aca7048f5ac8	Y	22478860	G	C	chrY:22478860-22478860:G>C	chrY:22478860-22478860:G>C	.	PASS	-	-	-	-	-	Sub	-	0.92	0	0.22
mshef4_J8	mShef4_B8	8f32f7a6-465d-11e6-9395-a7bc2b38cc22	1	145367407	G	T	chr1:145367407-145367407:G>T	chr1:145367407-145367407:G>T	.	PASS	NBPF10	CCDS53355.1	r.?	-	-	Sub	intronic	0.97	0	0.22
mshef4_J8	mShef4_B8	8fcb466e-465d-11e6-9395-a7bc2b38cc22	2	170431639	G	C	chr2:170431639-170431639:G>C	chr2:170431639-170431639:G>C	.	PASS	FASTKD1	CCDS33318.1	r.?	-	-	Sub	upstream	0.89	0	0.22
mshef4_J8	mShef4_B8	90205ea6-465d-11e6-9395-a7bc2b38cc22	6	83185680	G	T	chr6:83185680-83185680:G>T	chr6:83185680-83185680:G>T	.	PASS	-	-	-	-	-	Sub	-	0.97	0	0.22
mshef4_J8	mShef4_B8	9062b922-465d-11e6-9395-a7bc2b38cc22	Y	22253168	A	G	chrY:22253168-22253168:A>G	chrY:22253168-22253168:A>G	.	PASS	-	-	-	-	-	Sub	-	0.86	0	0.22
mShef11_Low_N1	mShef11_G8	974ff3ee-44d2-11e6-9ce7-5f0b98522f55	2	242790886	A	T	chr2:242790886-242790886:A>T	chr2:242790886-242790886:A>T	.	PASS	PDCD1	CCDS33428.1	r.?	-	-	Sub	downstream	0.93	0.032	0.23
mShef11_Low_N1	mShef11_G8	97966428-44d2-11e6-9ce7-5f0b98522f55	5	159874168	A	G	chr5:159874168-159874168:A>G	chr5:159874168-159874168:A>G	.	PASS	-	-	-	-	-	Sub	-	0.91	0	0.23
mShef11_Low_N3	mShef11_G8	6171bb02-45d3-11e6-b054-fece2b38cc22	9	100303987	A	G	chr9:100303987-100303987:A>G	chr9:100303987-100303987:A>G	.	PASS	TMOD1	CCDS6726.1	r.?	-	-	Sub	intronic	0.9	0	0.23
mShef11_Low_N4	mShef11_G8	fa1afaec-45fd-11e6-963b-69396ac68940	13	60349415	C	T	chr13:60349415-60349415:C>T	chr13:60349415-60349415:C>T	.	PASS	DIAPH3	CCDS41898.1	r.?	-	-	Sub	intronic	0.93	0	0.23
mShef11_Low_N5	mShef11_G8	e1bd1bee-44b6-11e6-8f06-96016fb3f402	X	120601619	C	T	chrX:120601619-120601619:C>T	chrX:120601619-120601619:C>T	.	PASS	-	-	-	-	-	Sub	-	0.9	0	0.23
mShef11_Low_N6	mShef11_G8	7a9c5bb6-4572-11e6-9805-9b606ac68940	2	229895747	T	C	chr2:229895747-229895747:T>C	chr2:229895747-229895747:T>C	.	PASS	PID1	CCDS2471.1	r.?	-	-	Sub	intronic	0.87	0.048	0.23
mShef11_Low_N6	mShef11_G8	7a7c32be-4572-11e6-9805-9b606ac68940	19	11583843	T	C	chr19:11583843-11583843:T>C	chr19:11583843-11583843:T>C	.	PASS	ELAVL3	CCDS32912.1	r.?	-	-	Sub	intronic	0.87	0	0.23
mShef11_Low_N6	mShef11_G8	7afff7b6-4572-11e6-9805-9b606ac68940	7	68393916	T	G	chr7:68393916-68393916:T>G	chr7:68393916-68393916:T>G	.	PASS	-	-	-	-	-	Sub	-	0.87	0	0.23
mShef11_Low_N7	mShef11_G8	a84a42dc-44ad-11e6-8406-0d03fb6235ae	12	6848644	T	G	chr12:6848644-6848644:T>G	chr12:6848644-6848644:T>G	.	PASS	RP4-761J14.10	ENST00000602431	r.?	-	-	Sub	upstream	0.87	0	0.23
mShef11_Low_N7	mShef11_G8	a85a02ee-44ad-11e6-8406-0d03fb6235ae	13	110237519	G	A	chr13:110237519-110237519:G>A	chr13:110237519-110237519:G>A	.	PASS	-	-	-	-	-	Sub	-	0.97	0	0.23
mShef11_Low_N7	mShef11_G8	a8c23ee0-44ad-11e6-8406-0d03fb6235ae	3	22122773	G	T	chr3:22122773-22122773:G>T	chr3:22122773-22122773:G>T	.	PASS	-	-	-	-	-	Sub	-	0.97	0	0.23
mShef11_Low_N7	mShef11_G8	a8c4d7c2-44ad-11e6-8406-0d03fb6235ae	3	56322566	G	A	chr3:56322566-56322566:G>A	chr3:56322566-56322566:G>A	.	PASS	ERC2	CCDS46851.1	r.?	-	-	Sub	intronic	0.97	0	0.23
mShef11_Low_N7	mShef11_G8	a90c2ba4-44ad-11e6-8406-0d03fb6235ae	9	5463970	G	A	chr9:5463970-5463970:G>A	chr9:5463970-5463970:G>A	.	PASS	CD274	CCDS6464.1	r.?	-	-	Sub	intronic	0.97	0	0.23
mShef11_Low_Q1	mShef11_G8	6d89f882-45c4-11e6-b910-4b7b048f5ac8	Y	4784548	A	G	chrY:4784548-4784548:A>G	chrY:4784548-4784548:A>G	.	PASS	-	-	-	-	-	Sub	-	0.9	0	0.23
mShef11_Low_Q1	mShef11_G8	6d8ebe30-45c4-11e6-b910-4b7b048f5ac8	Y	22476579	G	T	chrY:22476579-22476579:G>T	chrY:22476579-22476579:G>T	.	PASS	-	-	-	-	-	Sub	-	0.87	0	0.23
mShef11_Low_Q11	mShef11_G8	5cd7b5bc-454f-11e6-aca2-eeda2f77cf47	13	65763502	C	T	chr13:65763502-65763502:C>T	chr13:65763502-65763502:C>T	.	PASS	-	-	-	-	-	Sub	-	0.97	0	0.23
mShef11_Low_Q11	mShef11_G8	5dd1f5ae-454f-11e6-aca2-eeda2f77cf47	Y	13545031	G	T	chrY:13545031-13545031:G>T	chrY:13545031-13545031:G>T	.	PASS	-	-	-	-	-	Sub	-	0.97	0	0.23
mShef11_Low_Q12	mShef11_G8	c4dcaa1e-466c-11e6-890e-87ae3951c37d	19	5836393	A	G	chr19:5836393-5836393:A>G	chr19:5836393-5836393:A>G	.	PASS	FUT6	CCDS12152.1	r.?	-	-	Sub	intronic	0.88	0.024	0.23
mShef11_Low_Q12	mShef11_G8	c4b6baf2-466c-11e6-890e-87ae3951c37d	16	82106473	C	A	chr16:82106473-82106473:C>A	chr16:82106473-82106473:C>A	.	PASS	HSD17B2	CCDS10936.1	r.?	-	-	Sub	intronic	0.97	0	0.23
mShef11_Low_Q2	mShef11_G8	8c51c112-4625-11e6-8e76-29868da6e34a	13	88628865	C	A	chr13:88628865-88628865:C>A	chr13:88628865-88628865:C>A	.	PASS	-	-	-	-	-	Sub	-	0.93	0	0.23
mShef11_Low_Q2	mShef11_G8	8cefecac-4625-11e6-8e76-29868da6e34a	5	148495149	C	A	chr5:148495149-148495149:C>A	chr5:148495149-148495149:C>A	.	PASS	-	-	-	-	-	Sub	-	0.97	0	0.23
mShef11_Low_Q3	mShef11_G8	f35c5394-4923-11e6-ab1e-4c89048f5ac8	11	85059299	A	G	chr11:85059299-85059299:A>G	chr11:85059299-85059299:A>G	.	PASS	DLG2	CCDS44690.1	r.?	-	-	Sub	intronic	0.87	0	0.23
mShef11_Low_Q3	mShef11_G8	f47b322c-4923-11e6-ab1e-4c89048f5ac8	X	23675358	T	C	chrX:23675358-23675358:T>C	chrX:23675358-23675358:T>C	.	PASS	-	-	-	-	-	Sub	-	0.87	0	0.23
mShef11_Low_Q4	mShef11_G8	ef055d3e-4560-11e6-99c9-894b234cfb71	14	48760835	A	C	chr14:48760835-48760835:A>C	chr14:48760835-48760835:A>C	.	PASS	-	-	-	-	-	Sub	-	0.87	0.042	0.23
mShef11_Low_Q4	mShef11_G8	ef20fada-4560-11e6-99c9-894b234cfb71	16	14890574	C	A	chr16:14890574-14890574:C>A	chr16:14890574-14890574:C>A	.	PASS	-	-	-	-	-	Sub	-	0.97	0	0.23
mShef11_Low_Q5	mShef11_G8	c9e8230c-449c-11e6-8c4a-518098522f55	8	37284939	G	T	chr8:37284939-37284939:G>T	chr8:37284939-37284939:G>T	.	PASS	RP11-150O12.1	ENST00000522718	r.?	-	-	Sub	intronic	0.93	0	0.23
mShef11_Low_Q6	mShef11_G8	ff30f896-44be-11e6-88d5-56e69eaf2245	12	100518872	G	T	chr12:100518872-100518872:G>T	chr12:100518872-100518872:G>T	.	PASS	UHRF1BP1L	CCDS31882.1	r.?	-	-	Sub	intronic	0.97	0	0.23
mShef11_Low_Q6	mShef11_G8	ff9c5c6c-44be-11e6-88d5-56e69eaf2245	2	232710967	T	G	chr2:232710967-232710967:T>G	chr2:232710967-232710967:T>G	.	PASS	-	-	-	-	-	Sub	-	0.9	0	0.23
mShef11_Low_Q8	mShef11_G8	70ff8bba-453f-11e6-98db-2890234cfb71	16	9075766	A	G	chr16:9075766-9075766:A>G	chr16:9075766-9075766:A>G	.	PASS	-	-	-	-	-	Sub	-	0.91	0	0.23
mShef11_Low_Q9	mShef11_G8	190dc93a-4648-11e6-98e7-6fbc048f5ac8	2	65807674	T	A	chr2:65807674-65807674:T>A	chr2:65807674-65807674:T>A	.	PASS	AC074391.1	ENST00000377977	r.?	-	-	Sub	intronic	0.87	0	0.23
mShef11_normal_O1	mShef11_E4	28a5939c-4552-11e6-8eb5-bee32f77cf47	3	88270522	A	T	chr3:88270522-88270522:A>T	chr3:88270522-88270522:A>T	.	PASS	-	-	-	-	-	Sub	-	0.97	0	0.23
mShef11_normal_O1	mShef11_E4	28ab8252-4552-11e6-8eb5-bee32f77cf47	3	163211994	G	A	chr3:163211994-163211994:G>A	chr3:163211994-163211994:G>A	.	PASS	-	-	-	-	-	Sub	-	0.97	0	0.23
mShef11_normal_O1	mShef11_E4	28e3c2a2-4552-11e6-8eb5-bee32f77cf47	6	164895667	A	G	chr6:164895667-164895667:A>G	chr6:164895667-164895667:A>G	.	PASS	-	-	-	-	-	Sub	-	0.93	0	0.23
mShef11_normal_O1	mShef11_E4	2915f650-4552-11e6-8eb5-bee32f77cf47	9	70204264	A	T	chr9:70204264-70204264:A>T	chr9:70204264-70204264:A>T	.	PASS	-	-	-	-	-	Sub	-	0.87	0	0.23
mShef11_normal_O1	mShef11_E4	2925d4e4-4552-11e6-8eb5-bee32f77cf47	X	45677350	G	A	chrX:45677350-45677350:G>A	chrX:45677350-45677350:G>A	.	PASS	-	-	-	-	-	Sub	-	0.89	0	0.23
mShef11_normal_O10	mShef11_E4	f0d98662-448e-11e6-9f15-306bfb6235ae	11	96644125	T	G	chr11:96644125-96644125:T>G	chr11:96644125-96644125:T>G	.	PASS	-	-	-	-	-	Sub	-	0.97	0	0.23
mShef11_normal_O2	mShef11_E4	21eb0224-44b9-11e6-a29c-3b3c3077cf47	5	135428119	A	G	chr5:135428119-135428119:A>G	chr5:135428119-135428119:A>G	.	PASS	-	-	-	-	-	Sub	-	0.91	0	0.23
mShef11_normal_O3	mShef11_E4	769db250-449e-11e6-810c-158598522f55	6	93163138	C	T	chr6:93163138-93163138:C>T	chr6:93163138-93163138:C>T	.	PASS	-	-	-	-	-	Sub	-	0.97	0	0.23
mShef11_normal_O3	mShef11_E4	76c8f3f2-449e-11e6-810c-158598522f55	9	44733332	A	G	chr9:44733332-44733332:A>G	chr9:44733332-44733332:A>G	.	PASS	-	-	-	-	-	Sub	-	0.97	0	0.23
mShef11_normal_O4	mShef11_E4	93fb3f14-4563-11e6-9e96-b29e2b38cc22	16	47113400	G	A	chr16:47113400-47113400:G>A	chr16:47113400-47113400:G>A	.	PASS	NETO2	CCDS10727.1	r.5695c>u	c.?	p.?	Sub	3prime_UTR_variant	0.87	0.028	0.23
mShef11_normal_O4	mShef11_E4	94730986-4563-11e6-9e96-b29e2b38cc22	4	49175780	C	A	chr4:49175780-49175780:C>A	chr4:49175780-49175780:C>A	.	PASS	-	-	-	-	-	Sub	-	0.93	0	0.23
mShef11_normal_O6	mShef11_E4	134db27c-44c6-11e6-8abe-006098522f55	2	80963813	G	T	chr2:80963813-80963813:G>T	chr2:80963813-80963813:G>T	.	PASS	AC084193.1	ENST00000450290	r.?	-	-	Sub	intronic	0.93	0	0.23
mShef11_normal_O6	mShef11_E4	136fcb78-44c6-11e6-8abe-006098522f55	21	31322599	C	T	chr21:31322599-31322599:C>T	chr21:31322599-31322599:C>T	.	PASS	-	-	-	-	-	Sub	-	0.88	0	0.23
mShef11_normal_O6	mShef11_E4	13e7d4a6-44c6-11e6-8abe-006098522f55	7	49086928	C	A	chr7:49086928-49086928:C>A	chr7:49086928-49086928:C>A	.	PASS	-	-	-	-	-	Sub	-	0.97	0	0.23
mShef11_normal_O6	mShef11_E4	14290e94-44c6-11e6-8abe-006098522f55	X	20036796	A	G	chrX:20036796-20036796:A>G	chrX:20036796-20036796:A>G	.	PASS	MAP7D2	CCDS14195.1	r.?	-	-	Sub	intronic	0.88	0	0.23
mShef11_normal_O7	mShef11_E4	44887f1a-4490-11e6-8ecd-146ffb6235ae	3	81441283	A	T	chr3:81441283-81441283:A>T	chr3:81441283-81441283:A>T	.	PASS	-	-	-	-	-	Sub	-	0.97	0	0.23
mShef11_normal_O8	mShef11_E4	be63dcda-44c7-11e6-ab3d-146598522f55	19	14470018	C	A	chr19:14470018-14470018:C>A	chr19:14470018-14470018:C>A	.	PASS	CTC-548K16.2	ENST00000586698	r.?	-	-	Sub	intronic	0.86	0	0.23
mShef11_normal_O8	mShef11_E4	bef74150-44c7-11e6-ab3d-146598522f55	8	10348778	C	G	chr8:10348778-10348778:C>G	chr8:10348778-10348778:C>G	.	PASS	RP11-981G7.6	ENST00000606115	r.?	-	-	Sub	downstream	0.89	0	0.23
mShef11_normal_O9	mShef11_E4	eeede810-4665-11e6-9f1e-f5418da6e34a	13	48416866	G	T	chr13:48416866-48416866:G>T	chr13:48416866-48416866:G>T	.	PASS	-	-	-	-	-	Sub	-	0.97	0	0.23
mShef11_normal_P1	mShef11_E7	976468d0-461f-11e6-8fd1-f65f048f5ac8	1	31445546	A	T	chr1:31445546-31445546:A>T	chr1:31445546-31445546:A>T	.	PASS	PUM1	CCDS338.1	r.?	-	-	Sub	intronic	0.87	0	0.23
mShef11_normal_P1	mShef11_E7	9800bca8-461f-11e6-8fd1-f65f048f5ac8	18	57500512	G	A	chr18:57500512-57500512:G>A	chr18:57500512-57500512:G>A	.	PASS	-	-	-	-	-	Sub	-	0.87	0	0.23
mShef11_normal_P1	mShef11_E7	98300fbc-461f-11e6-8fd1-f65f048f5ac8	2	232704704	C	G	chr2:232704704-232704704:C>G	chr2:232704704-232704704:C>G	.	PASS	-	-	-	-	-	Sub	-	0.93	0	0.23
mShef11_normal_P10	mShef11_E7	689a0276-456b-11e6-9b64-8a5c048f5ac8	1	210399558	G	T	chr1:210399558-210399558:G>T	chr1:210399558-210399558:G>T	.	PASS	-	-	-	-	-	Sub	-	0.97	0	0.23
mShef11_normal_P10	mShef11_E7	68f718e4-456b-11e6-9b64-8a5c048f5ac8	2	132861150	C	G	chr2:132861150-132861150:C>G	chr2:132861150-132861150:C>G	.	PASS	-	-	-	-	-	Sub	-	0.87	0	0.23
mShef11_normal_P10	mShef11_E7	692353a0-456b-11e6-9b64-8a5c048f5ac8	5	6956007	C	T	chr5:6956007-6956007:C>T	chr5:6956007-6956007:C>T	.	PASS	RP11-122F24.1	ENST00000512838	r.?	-	-	Sub	intronic	0.97	0	0.23
mShef11_normal_P10	mShef11_E7	69280d64-456b-11e6-9b64-8a5c048f5ac8	5	90410239	A	G	chr5:90410239-90410239:A>G	chr5:90410239-90410239:A>G	.	PASS	GPR98	CCDS47246.1	r.?	-	-	Sub	intronic	0.87	0	0.23
mShef11_normal_P2	mShef11_E7	7e592a50-45d0-11e6-8406-a8c62b38cc22	15	22422902	G	T	chr15:22422902-22422902:G>T	chr15:22422902-22422902:G>T	.	PASS	-	-	-	-	-	Sub	-	0.93	0	0.23
mShef11_normal_P2	mShef11_E7	7e73b316-45d0-11e6-8406-a8c62b38cc22	16	5075895	C	A	chr16:5075895-5075895:C>A	chr16:5075895-5075895:C>A	.	PASS	NAGPA	CCDS10527.1	r.?	-	-	Sub	intronic	0.93	0	0.23
mShef11_normal_P3	mShef11_E7	1738ad14-462a-11e6-a6e5-041a8da6e34a	13	31880535	T	G	chr13:31880535-31880535:T>G	chr13:31880535-31880535:T>G	.	PASS	B3GALTL	CCDS9341.1	r.?	-	-	Sub	intronic	0.91	0	0.23
mShef11_normal_P3	mShef11_E7	1738b336-462a-11e6-a6e5-041a8da6e34a	13	31880537	G	T	chr13:31880537-31880537:G>T	chr13:31880537-31880537:G>T	.	PASS	B3GALTL	CCDS9341.1	r.?	-	-	Sub	intronic	0.91	0	0.23
mShef11_normal_P3	mShef11_E7	17a9f8e8-462a-11e6-a6e5-041a8da6e34a	21	9928596	G	T	chr21:9928596-9928596:G>T	chr21:9928596-9928596:G>T	.	PASS	-	-	-	-	-	Sub	-	0.93	0	0.23
mShef11_normal_P4	mShef11_E7	83987910-464a-11e6-8cb6-ac516ac68940	21	9936305	G	T	chr21:9936305-9936305:G>T	chr21:9936305-9936305:G>T	.	PASS	-	-	-	-	-	Sub	-	0.89	0	0.23
mShef11_normal_P4	mShef11_E7	842bbab8-464a-11e6-8cb6-ac516ac68940	8	109828079	G	A	chr8:109828079-109828079:G>A	chr8:109828079-109828079:G>A	.	PASS	-	-	-	-	-	Sub	-	0.97	0	0.23
mShef11_normal_P5	mShef11_E7	379a9f48-464a-11e6-b8b9-2521769e0e37	16	11920972	C	G	chr16:11920972-11920972:C>G	chr16:11920972-11920972:C>G	.	PASS	BCAR4	ENST00000573319	r.?	-	-	Sub	intronic	0.87	0	0.23
mShef11_normal_P6	mShef11_E7	dd2fa658-4648-11e6-905c-a7be048f5ac8	12	112319169	C	T	chr12:112319169-112319169:C>T	chr12:112319169-112319169:C>T	.	PASS	MAPKAPK5	CCDS44976.1	r.?	-	-	Sub	intronic	0.88	0	0.23
mShef11_normal_P6	mShef11_E7	de4f3f76-4648-11e6-905c-a7be048f5ac8	Y	22483739	C	A	chrY:22483739-22483739:C>A	chrY:22483739-22483739:C>A	.	PASS	-	-	-	-	-	Sub	-	0.87	0	0.23
mShef11_normal_P8	mShef11_E7	51945472-4490-11e6-85d1-d89b7ef6c4b7	10	48410794	C	G	chr10:48410794-48410794:C>G	chr10:48410794-48410794:C>G	.	PASS	GDF2	CCDS7219.1	r.?	-	-	Sub	downstream	0.96	0	0.23
mShef11_normal_P8	mShef11_E7	51fb9fba-4490-11e6-85d1-d89b7ef6c4b7	2	101499000	G	A	chr2:101499000-101499000:G>A	chr2:101499000-101499000:G>A	.	PASS	NPAS2	CCDS2048.1	r.?	-	-	Sub	intronic	0.97	0	0.23
mShef11_normal_P9	mShef11_E7	591441ae-4575-11e6-9828-3d796ac68940	3	57941401	T	C	chr3:57941401-57941401:T>C	chr3:57941401-57941401:T>C	.	PASS	-	-	-	-	-	Sub	-	0.87	0.029	0.23
mShef11_normal_P9	mShef11_E7	58a9473c-4575-11e6-9828-3d796ac68940	17	5001768	C	T	chr17:5001768-5001768:C>T	chr17:5001768-5001768:C>T	.	PASS	ZFP3	CCDS11067.1	r.?	-	-	Sub	downstream	0.89	0	0.23
mShef11_Rock_K1	mShef11_F1	e72684cc-4578-11e6-9cfd-cf77048f5ac8	6	32099181	C	T	chr6:32099181-32099181:C>T	chr6:32099181-32099181:C>T	.	PASS	ATF6B	CCDS47408.1	r.?	-	-	Sub	upstream	0.95	0	0.23
mShef11_Rock_K10	mShef11_F1	dc0c5582-4576-11e6-8509-d00b8da6e34a	15	41539757	C	G	chr15:41539757-41539757:C>G	chr15:41539757-41539757:C>G	.	PASS	CHP1	CCDS10073.1	r.?	-	-	Sub	intronic	0.87	0.026	0.23
mShef11_Rock_K2	mShef11_F1	82ab6df6-4540-11e6-9d1d-9520fb6235ae	14	36519861	G	A	chr14:36519861-36519861:G>A	chr14:36519861-36519861:G>A	.	PASS	-	-	-	-	-	Sub	-	0.93	0	0.23
mShef11_Rock_K2	mShef11_F1	82c191b2-4540-11e6-9d1d-9520fb6235ae	16	32640210	G	T	chr16:32640210-32640210:G>T	chr16:32640210-32640210:G>T	.	PASS	-	-	-	-	-	Sub	-	0.97	0	0.23
mShef11_Rock_K2	mShef11_F1	82e0de3c-4540-11e6-9d1d-9520fb6235ae	19	6107285	A	T	chr19:6107285-6107285:A>T	chr19:6107285-6107285:A>T	.	PASS	RFX2	CCDS12157.1	r.?	-	-	Sub	intronic	0.86	0	0.23
mShef11_Rock_K4	mShef11_F1	0d97ea8c-4552-11e6-8b76-fb4098522f55	16	32069246	G	T	chr16:32069246-32069246:G>T	chr16:32069246-32069246:G>T	.	PASS	-	-	-	-	-	Sub	-	0.97	0.02	0.23
mShef11_Rock_K4	mShef11_F1	0d683c4c-4552-11e6-8b76-fb4098522f55	11	125332722	T	A	chr11:125332722-125332722:T>A	chr11:125332722-125332722:T>A	.	PASS	FEZ1	CCDS31716.1	r.?	-	-	Sub	intronic	0.88	0	0.23
mShef11_Rock_K4	mShef11_F1	0d6dc18a-4552-11e6-8b76-fb4098522f55	12	41934888	A	G	chr12:41934888-41934888:A>G	chr12:41934888-41934888:A>G	.	PASS	PDZRN4	CCDS53777.1	r.?	-	-	Sub	intronic	0.9	0	0.23
mShef11_Rock_K4	mShef11_F1	0d8bb82a-4552-11e6-8b76-fb4098522f55	15	39560995	G	T	chr15:39560995-39560995:G>T	chr15:39560995-39560995:G>T	.	PASS	-	-	-	-	-	Sub	-	0.97	0	0.23
mShef11_Rock_K4	mShef11_F1	0daade26-4552-11e6-8b76-fb4098522f55	17	56855943	A	G	chr17:56855943-56855943:A>G	chr17:56855943-56855943:A>G	.	PASS	PPM1E	CCDS11613.1	r.?	-	-	Sub	intronic	0.9	0	0.23
mShef11_Rock_K4	mShef11_F1	0e324a50-4552-11e6-8b76-fb4098522f55	7	63661678	A	T	chr7:63661678-63661678:A>T	chr7:63661678-63661678:A>T	.	PASS	-	-	-	-	-	Sub	-	0.97	0	0.23
mShef11_Rock_K6	mShef11_F1	11a24912-45f5-11e6-be73-6b7e048f5ac8	8	5317191	A	G	chr8:5317191-5317191:A>G	chr8:5317191-5317191:A>G	.	PASS	-	-	-	-	-	Sub	-	0.97	0	0.23
mShef11_Rock_K7	mShef11_F1	b38c4894-4619-11e6-97b7-9d063077cf47	16	33362138	C	A	chr16:33362138-33362138:C>A	chr16:33362138-33362138:C>A	.	PASS	-	-	-	-	-	Sub	-	0.97	0	0.23
mShef11_Rock_K7	mShef11_F1	b454fa0a-4619-11e6-97b7-9d063077cf47	X	117232387	A	C	chrX:117232387-117232387:A>C	chrX:117232387-117232387:A>C	.	PASS	KLHL13	CCDS55481.1	r.?	-	-	Sub	intronic	0.97	0	0.23
mShef11_Rock_K8	mShef11_F1	75feab1e-44d6-11e6-8687-68c7f89da568	1	11152403	T	C	chr1:11152403-11152403:T>C	chr1:11152403-11152403:T>C	.	PASS	EXOSC10	CCDS30584.1	r.?	-	-	Sub	intronic	0.9	0.023	0.23
mShef11_Rock_K8	mShef11_F1	7672f4e2-44d6-11e6-8687-68c7f89da568	16	31383913	C	T	chr16:31383913-31383913:C>T	chr16:31383913-31383913:C>T	.	PASS	ITGAX	CCDS67014.1	r.2326-5c>u	c.2293-5C>T	p.?	Sub	splice_region	0.94	0	0.23
mShef11_Rock_K8	mShef11_F1	77373df2-44d6-11e6-8687-68c7f89da568	7	139134009	A	G	chr7:139134009-139134009:A>G	chr7:139134009-139134009:A>G	.	PASS	KLRG2	CCDS5854.1	r.?	-	-	Sub	downstream	0.87	0	0.23
mShef11_Rock_K9	mShef11_F1	254f5aac-448a-11e6-af18-8d46fb6235ae	5	7127317	T	A	chr5:7127317-7127317:T>A	chr5:7127317-7127317:T>A	.	PASS	RP11-122F24.1	ENST00000512838	r.?	-	-	Sub	intronic	0.94	0	0.23
mShef11_Rock_L1	mShef11_F4	9daaf2f2-44f0-11e6-83ea-57cdb215fa0d	12	522326	A	G	chr12:522326-522326:A>G	chr12:522326-522326:A>G	.	PASS	CCDC77	CCDS8503.1	r.?	-	-	Sub	intronic	0.9	0	0.23
mShef11_Rock_L1	mShef11_F4	9e641944-44f0-11e6-83ea-57cdb215fa0d	3	79997473	T	C	chr3:79997473-79997473:T>C	chr3:79997473-79997473:T>C	.	PASS	-	-	-	-	-	Sub	-	0.97	0	0.23
mShef11_Rock_L10	mShef11_F4	8839e136-45fd-11e6-8a68-5bab048f5ac8	14	105415418	G	T	chr14:105415418-105415418:G>T	chr14:105415418-105415418:G>T	.	PASS	AHNAK2	CCDS45177.1	r.6490c>a	c.6370C>A	p.Q2124K	Sub	missense	0.9	0	0.23
mShef11_Rock_L10	mShef11_F4	886540ec-45fd-11e6-8a68-5bab048f5ac8	18	11644977	C	A	chr18:11644977-11644977:C>A	chr18:11644977-11644977:C>A	.	PASS	-	-	-	-	-	Sub	-	0.93	0	0.23
mShef11_Rock_L10	mShef11_F4	88688f68-45fd-11e6-8a68-5bab048f5ac8	18	66363906	A	G	chr18:66363906-66363906:A>G	chr18:66363906-66363906:A>G	.	PASS	TMX3	CCDS32840.1	r.?	-	-	Sub	intronic	0.87	0	0.23
mShef11_Rock_L10	mShef11_F4	88bfa26c-45fd-11e6-8a68-5bab048f5ac8	4	141701702	A	T	chr4:141701702-141701702:A>T	chr4:141701702-141701702:A>T	.	PASS	-	-	-	-	-	Sub	-	0.87	0	0.23
mShef11_Rock_L3	mShef11_F4	062cce2a-44c1-11e6-83f6-e4719eaf2245	6	114542685	C	A	chr6:114542685-114542685:C>A	chr6:114542685-114542685:C>A	.	PASS	HS3ST5	CCDS34517.1	r.?	-	-	Sub	intronic	0.9	0.024	0.23
mShef11_Rock_L4	mShef11_F4	a056a2f0-4584-11e6-99d5-45358da6e34a	15	27978825	G	A	chr15:27978825-27978825:G>A	chr15:27978825-27978825:G>A	.	PASS	-	-	-	-	-	Sub	-	0.97	0	0.23
mShef11_Rock_L5	mShef11_F4	4d13a262-44c8-11e6-b5e1-c66698522f55	4	188736866	G	A	chr4:188736866-188736866:G>A	chr4:188736866-188736866:G>A	.	PASS	-	-	-	-	-	Sub	-	0.97	0	0.23
mShef11_Rock_L5	mShef11_F4	4d2538ce-44c8-11e6-b5e1-c66698522f55	6	8725579	G	A	chr6:8725579-8725579:G>A	chr6:8725579-8725579:G>A	.	PASS	-	-	-	-	-	Sub	-	0.97	0	0.23
mShef11_Rock_L9	mShef11_F4	418b8aac-4583-11e6-ba68-0589234cfb71	15	90885353	A	G	chr15:90885353-90885353:A>G	chr15:90885353-90885353:A>G	.	PASS	-	-	-	-	-	Sub	-	0.87	0	0.23
mShef11_Rock_L9	mShef11_F4	418e854a-4583-11e6-ba68-0589234cfb71	16	2942286	A	G	chr16:2942286-2942286:A>G	chr16:2942286-2942286:A>G	.	PASS	FLYWCH2	CCDS10482.1	r.?	-	-	Sub	intronic	0.87	0	0.23
mShef11_Rock_L9	mShef11_F4	425a4202-4583-11e6-ba68-0589234cfb71	6	138305350	G	A	chr6:138305350-138305350:G>A	chr6:138305350-138305350:G>A	.	PASS	-	-	-	-	-	Sub	-	0.87	0	0.23
mShef11_Rock_L9	mShef11_F4	426d0b6c-4583-11e6-ba68-0589234cfb71	7	99485540	G	A	chr7:99485540-99485540:G>A	chr7:99485540-99485540:G>A	.	PASS	TRIM4	CCDS5679.1	r.?	-	-	Sub	downstream	0.91	0	0.23
mshef4_J10	mShef4_B8	138b469a-449a-11e6-887b-4922fb6235ae	15	30639179	C	A	chr15:30639179-30639179:C>A	chr15:30639179-30639179:C>A	.	PASS	-	-	-	-	-	Sub	-	0.93	0	0.23
mshef4_J10	mShef4_B8	14d3be42-449a-11e6-887b-4922fb6235ae	X	118161958	G	T	chrX:118161958-118161958:G>T	chrX:118161958-118161958:G>T	.	PASS	-	-	-	-	-	Sub	-	0.96	0	0.23
mshef4_J11	mShef4_B8	93bf5c66-45d5-11e6-a942-2134234cfb71	Y	22462964	A	T	chrY:22462964-22462964:A>T	chrY:22462964-22462964:A>T	.	PASS	-	-	-	-	-	Sub	-	0.87	0	0.23
mshef4_J12	mShef4_B8	0d64e184-45e6-11e6-808a-98c22b38cc22	8	70843464	C	T	chr8:70843464-70843464:C>T	chr8:70843464-70843464:C>T	.	PASS	RNA5SP270	ENST00000411361	r.?	-	-	Sub	downstream	0.91	0.032	0.23
mshef4_J12	mShef4_B8	0c9564f4-45e6-11e6-808a-98c22b38cc22	16	19720307	G	T	chr16:19720307-19720307:G>T	chr16:19720307-19720307:G>T	.	PASS	KNOP1	CCDS42127.1	r.?	-	-	Sub	intronic	0.97	0.029	0.23
mshef4_J13	mShef4_B8	709e250a-4490-11e6-9c9b-c9b7b215fa0d	3	100607495	C	T	chr3:100607495-100607495:C>T	chr3:100607495-100607495:C>T	.	PASS	ABI3BP	CCDS46880.1	r.?	-	-	Sub	intronic	0.97	0	0.23
mshef4_J13	mShef4_B8	712df040-4490-11e6-9c9b-c9b7b215fa0d	X	73039151	C	A	chrX:73039151-73039151:C>A	chrX:73039151-73039151:C>A	.	PASS	TSIX	ENST00000604411	r.27112c>a	-	-	Sub	nc_variant	0.9	0	0.23
mshef4_J14	mShef4_B8	7e7948dc-4493-11e6-9e5d-c5b87c6e9276	11	134805286	G	C	chr11:134805286-134805286:G>C	chr11:134805286-134805286:G>C	.	PASS	-	-	-	-	-	Sub	-	0.9	0	0.23
mshef4_J14	mShef4_B8	7ed63c72-4493-11e6-9e5d-c5b87c6e9276	2	241294419	G	C	chr2:241294419-241294419:G>C	chr2:241294419-241294419:G>C	.	PASS	-	-	-	-	-	Sub	-	0.87	0	0.23
mshef4_J15	mShef4_B8	edcd949c-453b-11e6-b827-38fefa6235ae	8	63405192	C	T	chr8:63405192-63405192:C>T	chr8:63405192-63405192:C>T	.	PASS	NKAIN3	CCDS55239.1	r.?	-	-	Sub	intronic	0.97	0	0.23
mshef4_J15	mShef4_B8	eded2ef6-453b-11e6-b827-38fefa6235ae	Y	22468755	T	G	chrY:22468755-22468755:T>G	chrY:22468755-22468755:T>G	.	PASS	-	-	-	-	-	Sub	-	0.9	0	0.23
mshef4_J16	mShef4_B8	4d347cc6-449b-11e6-bac8-806c98522f55	14	34343573	C	T	chr14:34343573-34343573:C>T	chr14:34343573-34343573:C>T	.	PASS	-	-	-	-	-	Sub	-	0.87	0	0.23
mshef4_J16	mShef4_B8	4d483d42-449b-11e6-bac8-806c98522f55	16	16318877	T	C	chr16:16318877-16318877:T>C	chr16:16318877-16318877:T>C	.	PASS	ABCC6	CCDS10568.1	r.?	-	-	Sub	upstream	0.89	0	0.23
mshef4_J16	mShef4_B8	4e110dc6-449b-11e6-bac8-806c98522f55	X	3234334	C	A	chrX:3234334-3234334:C>A	chrX:3234334-3234334:C>A	.	PASS	MXRA5	CCDS14124.1	r.?	-	-	Sub	intronic	0.95	0	0.23
mshef4_J18	mShef4_B8	2da3c1d0-4489-11e6-975d-f8e7759e0e37	2	39855303	C	G	chr2:39855303-39855303:C>G	chr2:39855303-39855303:C>G	.	PASS	-	-	-	-	-	Sub	-	0.87	0	0.23
mshef4_J19	mShef4_B8	ff066094-464f-11e6-b618-1c69048f5ac8	5	771592	C	T	chr5:771592-771592:C>T	chr5:771592-771592:C>T	.	PASS	ZDHHC11	CCDS3857.1	r.?	-	-	Sub	intronic	0.9	0	0.23
mshef4_J2	mShef4_B8	4d960a2c-454f-11e6-9d93-cf236ac68940	5	122586817	T	C	chr5:122586817-122586817:T>C	chr5:122586817-122586817:T>C	.	PASS	-	-	-	-	-	Sub	-	0.87	0.025	0.23
mshef4_J2	mShef4_B8	4ce5c86a-454f-11e6-9d93-cf236ac68940	12	45550980	C	G	chr12:45550980-45550980:C>G	chr12:45550980-45550980:C>G	.	PASS	-	-	-	-	-	Sub	-	0.99	0	0.23
mshef4_J2	mShef4_B8	4d4b1c42-454f-11e6-9d93-cf236ac68940	2	107901140	C	A	chr2:107901140-107901140:C>A	chr2:107901140-107901140:C>A	.	PASS	AC006227.1	ENST00000443123	r.?	-	-	Sub	intronic	0.97	0	0.23
mshef4_J2	mShef4_B8	4d6eed0c-454f-11e6-9d93-cf236ac68940	3	9128612	C	T	chr3:9128612-9128612:C>T	chr3:9128612-9128612:C>T	.	PASS	SRGAP3	CCDS2572.1	r.?	-	-	Sub	intronic	0.89	0	0.23
mshef4_J20	mShef4_B8	35f54fa2-461e-11e6-a8dd-b7da048f5ac8	16	49224781	T	C	chr16:49224781-49224781:T>C	chr16:49224781-49224781:T>C	.	PASS	-	-	-	-	-	Sub	-	0.97	0	0.23
mshef4_J20	mShef4_B8	36a2cee8-461e-11e6-a8dd-b7da048f5ac8	7	65589130	C	T	chr7:65589130-65589130:C>T	chr7:65589130-65589130:C>T	.	PASS	CRCP	CCDS5532.1	r.?	-	-	Sub	intronic	0.93	0	0.23
mshef4_J3	mShef4_B8	68bf25b4-4481-11e6-98c0-886398522f55	18	10506069	C	T	chr18:10506069-10506069:C>T	chr18:10506069-10506069:C>T	.	PASS	-	-	-	-	-	Sub	-	0.92	0	0.23
mshef4_J4	mShef4_B8	477397d8-4651-11e6-a904-b16d048f5ac8	4	130934853	A	G	chr4:130934853-130934853:A>G	chr4:130934853-130934853:A>G	.	PASS	-	-	-	-	-	Sub	-	0.89	0	0.23
mshef4_J5	mShef4_B8	3e01e050-447c-11e6-aa54-29ac33920095	16	11967554	C	T	chr16:11967554-11967554:C>T	chr16:11967554-11967554:C>T	.	PASS	GSPT1	CCDS45412.1	r.?	-	-	Sub	intronic	0.97	0	0.23
mshef4_J7	mShef4_B8	40d6ed26-45fc-11e6-8723-aca7048f5ac8	18	5145769	G	T	chr18:5145769-5145769:G>T	chr18:5145769-5145769:G>T	.	PASS	C18orf42	CCDS54179.1	r.?	-	-	Sub	intronic	0.97	0	0.23
mshef4_J8	mShef4_B8	8f427b0e-465d-11e6-9395-a7bc2b38cc22	10	33257314	G	A	chr10:33257314-33257314:G>A	chr10:33257314-33257314:G>A	.	PASS	RP11-462L8.1	ENST00000450890	r.?	-	-	Sub	intronic	0.92	0	0.23
mshef4_J8	mShef4_B8	8f91379e-465d-11e6-9395-a7bc2b38cc22	16	81854639	G	A	chr16:81854639-81854639:G>A	chr16:81854639-81854639:G>A	.	PASS	PLCG2	CCDS42204.1	r.?	-	-	Sub	intronic	0.95	0	0.23
mShef11_Low_N1	mShef11_G8	975762be-44d2-11e6-9ce7-5f0b98522f55	20	62473110	A	C	chr20:62473110-62473110:A>C	chr20:62473110-62473110:A>C	.	PASS	AL158091.1	ENST00000596861	r.?	-	-	Sub	downstream	0.87	0	0.24
mShef11_Low_N10	mShef11_G8	93a6ecaa-453d-11e6-969a-0887234cfb71	1	202052997	A	G	chr1:202052997-202052997:A>G	chr1:202052997-202052997:A>G	.	PASS	-	-	-	-	-	Sub	-	0.88	0	0.24
mShef11_Low_N10	mShef11_G8	9417812c-453d-11e6-969a-0887234cfb71	18	72191822	T	C	chr18:72191822-72191822:T>C	chr18:72191822-72191822:T>C	.	PASS	CNDP2	CCDS12006.1	r.?	-	-	Sub	downstream	0.86	0	0.24
mShef11_Low_N2	mShef11_G8	8226f0be-44a8-11e6-955e-d4e5b215fa0d	1	180325324	A	G	chr1:180325324-180325324:A>G	chr1:180325324-180325324:A>G	.	PASS	ACBD6	CCDS1339.1	r.?	-	-	Sub	intronic	0.89	0.031	0.24
mShef11_Low_N2	mShef11_G8	837222ea-44a8-11e6-955e-d4e5b215fa0d	Y	15290954	A	T	chrY:15290954-15290954:A>T	chrY:15290954-15290954:A>T	.	PASS	-	-	-	-	-	Sub	-	0.87	0	0.24
mShef11_Low_N3	mShef11_G8	61081616-45d3-11e6-b054-fece2b38cc22	21	40674503	T	C	chr21:40674503-40674503:T>C	chr21:40674503-40674503:T>C	.	PASS	BRWD1	CCDS13663.1	r.?	-	-	Sub	intronic	0.87	0.029	0.24
mShef11_Low_N3	mShef11_G8	6113fa6c-45d3-11e6-b054-fece2b38cc22	3	26443472	G	A	chr3:26443472-26443472:G>A	chr3:26443472-26443472:G>A	.	PASS	-	-	-	-	-	Sub	-	0.97	0	0.24
mShef11_Low_N3	mShef11_G8	617ca972-45d3-11e6-b054-fece2b38cc22	X	70307316	A	T	chrX:70307316-70307316:A>T	chrX:70307316-70307316:A>T	.	PASS	-	-	-	-	-	Sub	-	0.87	0	0.24
mShef11_Low_N4	mShef11_G8	fa85db0a-45fd-11e6-963b-69396ac68940	2	57033937	C	T	chr2:57033937-57033937:C>T	chr2:57033937-57033937:C>T	.	PASS	-	-	-	-	-	Sub	-	0.97	0	0.24
mShef11_Low_N4	mShef11_G8	fabc545a-45fd-11e6-963b-69396ac68940	3	5637077	C	A	chr3:5637077-5637077:C>A	chr3:5637077-5637077:C>A	.	PASS	-	-	-	-	-	Sub	-	0.93	0	0.24
mShef11_Low_N5	mShef11_G8	e109fdd4-44b6-11e6-8f06-96016fb3f402	18	74731377	G	A	chr18:74731377-74731377:G>A	chr18:74731377-74731377:G>A	.	PASS	MBP	CCDS42450.1	r.?	-	-	Sub	intronic	0.95	0	0.24
mShef11_Low_N6	mShef11_G8	7a6875c6-4572-11e6-9805-9b606ac68940	17	37648591	C	T	chr17:37648591-37648591:C>T	chr17:37648591-37648591:C>T	.	PASS	CDK12	CCDS11337.1	r.?	-	-	Sub	intronic	0.9	0	0.24
mShef11_Low_N6	mShef11_G8	7b3165a8-4572-11e6-9805-9b606ac68940	X	124455272	G	A	chrX:124455272-124455272:G>A	chrX:124455272-124455272:G>A	.	PASS	-	-	-	-	-	Sub	-	0.9	0	0.24
mShef11_Low_N6	mShef11_G8	7b323e24-4572-11e6-9805-9b606ac68940	Y	4784573	A	C	chrY:4784573-4784573:A>C	chrY:4784573-4784573:A>C	.	PASS	-	-	-	-	-	Sub	-	0.88	0	0.24
mShef11_Low_N6	mShef11_G8	7b32abfc-4572-11e6-9805-9b606ac68940	Y	13420120	T	A	chrY:13420120-13420120:T>A	chrY:13420120-13420120:T>A	.	PASS	-	-	-	-	-	Sub	-	0.9	0	0.24
mShef11_Low_N7	mShef11_G8	a81a9b04-44ad-11e6-8406-0d03fb6235ae	1	26949490	T	C	chr1:26949490-26949490:T>C	chr1:26949490-26949490:T>C	.	PASS	-	-	-	-	-	Sub	-	0.87	0	0.24
mShef11_Low_N7	mShef11_G8	a8d03018-44ad-11e6-8406-0d03fb6235ae	4	35545395	G	A	chr4:35545395-35545395:G>A	chr4:35545395-35545395:G>A	.	PASS	-	-	-	-	-	Sub	-	0.95	0	0.24
mShef11_Low_N7	mShef11_G8	a91eee2e-44ad-11e6-8406-0d03fb6235ae	X	145948197	T	A	chrX:145948197-145948197:T>A	chrX:145948197-145948197:T>A	.	PASS	-	-	-	-	-	Sub	-	0.9	0	0.24
mShef11_Low_Q10	mShef11_G8	e05bf8aa-44b7-11e6-a5bc-b4b9e6849749	16	74463366	T	A	chr16:74463366-74463366:T>A	chr16:74463366-74463366:T>A	.	PASS	-	-	-	-	-	Sub	-	0.93	0	0.24
mShef11_Low_Q11	mShef11_G8	5caa0bb2-454f-11e6-aca2-eeda2f77cf47	10	1554008	A	G	chr10:1554008-1554008:A>G	chr10:1554008-1554008:A>G	.	PASS	ADARB2	CCDS7058.1	r.?	-	-	Sub	intronic	0.86	0.026	0.24
mShef11_Low_Q11	mShef11_G8	5d83e562-454f-11e6-aca2-eeda2f77cf47	5	162030898	A	G	chr5:162030898-162030898:A>G	chr5:162030898-162030898:A>G	.	PASS	RP11-167P20.1	ENST00000517722	r.?	-	-	Sub	intronic	0.97	0	0.24
mShef11_Low_Q12	mShef11_G8	c435db08-466c-11e6-890e-87ae3951c37d	1	192761732	G	T	chr1:192761732-192761732:G>T	chr1:192761732-192761732:G>T	.	PASS	-	-	-	-	-	Sub	-	0.97	0	0.24
mShef11_Low_Q3	mShef11_G8	f323a8f0-4923-11e6-ab1e-4c89048f5ac8	1	28730974	A	T	chr1:28730974-28730974:A>T	chr1:28730974-28730974:A>T	.	PASS	PHACTR4	CCDS41293.1	r.?	-	-	Sub	intronic	0.91	0.03	0.24
mShef11_Low_Q3	mShef11_G8	f3caf768-4923-11e6-ab1e-4c89048f5ac8	19	57995012	C	T	chr19:57995012-57995012:C>T	chr19:57995012-57995012:C>T	.	PASS	ZNF419	CCDS54325.1	r.?	-	-	Sub	upstream	0.87	0	0.24
mShef11_Low_Q3	mShef11_G8	f3caf830-4923-11e6-ab1e-4c89048f5ac8	19	57995043	G	C	chr19:57995043-57995043:G>C	chr19:57995043-57995043:G>C	.	PASS	ZNF419	CCDS54325.1	r.?	-	-	Sub	upstream	0.87	0	0.24
mShef11_Low_Q4	mShef11_G8	ef2cbc6c-4560-11e6-99c9-894b234cfb71	16	74817561	A	G	chr16:74817561-74817561:A>G	chr16:74817561-74817561:A>G	.	PASS	-	-	-	-	-	Sub	-	0.87	0.037	0.24
mShef11_Low_Q5	mShef11_G8	c8c5c9de-449c-11e6-8c4a-518098522f55	1	34430806	G	A	chr1:34430806-34430806:G>A	chr1:34430806-34430806:G>A	.	PASS	CSMD2	CCDS60082.1	r.?	-	-	Sub	intronic	0.93	0	0.24
mShef11_Low_Q6	mShef11_G8	fffe186c-44be-11e6-88d5-56e69eaf2245	7	91724046	C	G	chr7:91724046-91724046:C>G	chr7:91724046-91724046:C>G	.	PASS	AKAP9	CCDS5622.1	r.?	-	-	Sub	intronic	0.87	0.031	0.24
mShef11_Low_Q6	mShef11_G8	002bb43e-44bf-11e6-88d5-56e69eaf2245	X	99119688	G	A	chrX:99119688-99119688:G>A	chrX:99119688-99119688:G>A	.	PASS	-	-	-	-	-	Sub	-	0.88	0	0.24
mShef11_Low_Q6	mShef11_G8	0031c482-44bf-11e6-88d5-56e69eaf2245	Y	22461899	G	A	chrY:22461899-22461899:G>A	chrY:22461899-22461899:G>A	.	PASS	-	-	-	-	-	Sub	-	0.91	0	0.24
mShef11_Low_Q9	mShef11_G8	19224a0e-4648-11e6-98e7-6fbc048f5ac8	20	38002174	A	G	chr20:38002174-38002174:A>G	chr20:38002174-38002174:A>G	.	PASS	-	-	-	-	-	Sub	-	0.96	0.034	0.24
mShef11_normal_O1	mShef11_E4	27e9eae8-4552-11e6-8eb5-bee32f77cf47	11	126760951	G	T	chr11:126760951-126760951:G>T	chr11:126760951-126760951:G>T	.	PASS	KIRREL3	CCDS53723.1	r.?	-	-	Sub	intronic	0.97	0	0.24
mShef11_normal_O1	mShef11_E4	2849c954-4552-11e6-8eb5-bee32f77cf47	18	56501120	C	A	chr18:56501120-56501120:C>A	chr18:56501120-56501120:C>A	.	PASS	RP11-108P20.4	ENST00000589476	r.?	-	-	Sub	intronic	0.93	0	0.24
mShef11_normal_O1	mShef11_E4	29184b30-4552-11e6-8eb5-bee32f77cf47	9	93035530	G	T	chr9:93035530-93035530:G>T	chr9:93035530-93035530:G>T	.	PASS	-	-	-	-	-	Sub	-	0.97	0	0.24
mShef11_normal_O10	mShef11_E4	f12f0a1a-448e-11e6-9f15-306bfb6235ae	17	50541294	C	A	chr17:50541294-50541294:C>A	chr17:50541294-50541294:C>A	.	PASS	RP11-429O1.1	ENST00000572848	r.?	-	-	Sub	intronic	0.97	0	0.24
mShef11_normal_O2	mShef11_E4	21e324f0-44b9-11e6-a29c-3b3c3077cf47	5	18518214	G	C	chr5:18518214-18518214:G>C	chr5:18518214-18518214:G>C	.	PASS	-	-	-	-	-	Sub	-	0.93	0.029	0.24
mShef11_normal_O2	mShef11_E4	2114c240-44b9-11e6-a29c-3b3c3077cf47	1	143526455	G	T	chr1:143526455-143526455:G>T	chr1:143526455-143526455:G>T	.	PASS	RP11-435B5.7	ENST00000418607	r.?	-	-	Sub	downstream	0.97	0	0.24
mShef11_normal_O4	mShef11_E4	94d8b358-4563-11e6-9e96-b29e2b38cc22	Y	22345937	A	G	chrY:22345937-22345937:A>G	chrY:22345937-22345937:A>G	.	PASS	-	-	-	-	-	Sub	-	0.93	0.032	0.24
mShef11_normal_O4	mShef11_E4	93d7de7a-4563-11e6-9e96-b29e2b38cc22	13	35115564	G	A	chr13:35115564-35115564:G>A	chr13:35115564-35115564:G>A	.	PASS	RP11-16D22.2	ENST00000605909	r.?	-	-	Sub	intronic	0.93	0	0.24
mShef11_normal_O4	mShef11_E4	94088458-4563-11e6-9e96-b29e2b38cc22	17	34250322	C	T	chr17:34250322-34250322:C>T	chr17:34250322-34250322:C>T	.	PASS	RDM1	CCDS54109.1	r.?	-	-	Sub	intronic	0.87	0	0.24
mShef11_normal_O4	mShef11_E4	943e4eb2-4563-11e6-9e96-b29e2b38cc22	2	207045819	A	T	chr2:207045819-207045819:A>T	chr2:207045819-207045819:A>T	.	PASS	GPR1	CCDS2368.1	r.?	-	-	Sub	intronic	0.88	0	0.24
mShef11_normal_O4	mShef11_E4	943ea696-4563-11e6-9e96-b29e2b38cc22	2	210934978	G	A	chr2:210934978-210934978:G>A	chr2:210934978-210934978:G>A	.	PASS	KANSL1L	CCDS33370.1	r.?	-	-	Sub	intronic	0.88	0	0.24
mShef11_normal_O5	mShef11_E4	630fff84-4482-11e6-974d-8d6798522f55	5	150317852	G	T	chr5:150317852-150317852:G>T	chr5:150317852-150317852:G>T	.	PASS	-	-	-	-	-	Sub	-	0.97	0	0.24
mShef11_normal_O6	mShef11_E4	13b8d840-44c6-11e6-8abe-006098522f55	4	169448859	C	A	chr4:169448859-169448859:C>A	chr4:169448859-169448859:C>A	.	PASS	PALLD	CCDS34098.1	r.?	-	-	Sub	intronic	0.96	0	0.24
mShef11_normal_O6	mShef11_E4	13e0017c-44c6-11e6-8abe-006098522f55	6	169013076	A	G	chr6:169013076-169013076:A>G	chr6:169013076-169013076:A>G	.	PASS	SMOC2	CCDS5307.1	r.?	-	-	Sub	intronic	0.92	0	0.24
mShef11_normal_O6	mShef11_E4	1433d860-44c6-11e6-8abe-006098522f55	Y	17932867	G	T	chrY:17932867-17932867:G>T	chrY:17932867-17932867:G>T	.	PASS	-	-	-	-	-	Sub	-	0.97	0	0.24
mShef11_normal_O7	mShef11_E4	45073dbe-4490-11e6-8ecd-146ffb6235ae	X	117614773	T	G	chrX:117614773-117614773:T>G	chrX:117614773-117614773:T>G	.	PASS	-	-	-	-	-	Sub	-	0.92	0	0.24
mShef11_normal_O8	mShef11_E4	bf0164aa-44c7-11e6-ab3d-146598522f55	8	114317462	G	A	chr8:114317462-114317462:G>A	chr8:114317462-114317462:G>A	.	PASS	CSMD3	CCDS6315.1	r.?	-	-	Sub	intronic	0.87	0.032	0.24
mShef11_normal_O8	mShef11_E4	beef81e0-44c7-11e6-ab3d-146598522f55	7	116297356	G	T	chr7:116297356-116297356:G>T	chr7:116297356-116297356:G>T	.	PASS	-	-	-	-	-	Sub	-	0.96	0.031	0.24
mShef11_normal_O8	mShef11_E4	bde91e8c-44c7-11e6-ab3d-146598522f55	1	166847911	C	T	chr1:166847911-166847911:C>T	chr1:166847911-166847911:C>T	.	PASS	TADA1	CCDS1255.1	r.?	-	-	Sub	upstream	0.87	0	0.24
mShef11_normal_O8	mShef11_E4	be500ba6-44c7-11e6-ab3d-146598522f55	17	44335658	C	T	chr17:44335658-44335658:C>T	chr17:44335658-44335658:C>T	.	PASS	-	-	-	-	-	Sub	-	0.97	0	0.24
mShef11_normal_O8	mShef11_E4	bf1d5494-44c7-11e6-ab3d-146598522f55	X	135984047	G	A	chrX:135984047-135984047:G>A	chrX:135984047-135984047:G>A	.	PASS	-	-	-	-	-	Sub	-	0.87	0	0.24
mShef11_normal_O9	mShef11_E4	ef131252-4665-11e6-9f1e-f5418da6e34a	16	32320566	C	T	chr16:32320566-32320566:C>T	chr16:32320566-32320566:C>T	.	PASS	-	-	-	-	-	Sub	-	0.97	0	0.24
mShef11_normal_O9	mShef11_E4	efade700-4665-11e6-9f1e-f5418da6e34a	5	62955062	T	A	chr5:62955062-62955062:T>A	chr5:62955062-62955062:T>A	.	PASS	-	-	-	-	-	Sub	-	0.97	0	0.24
mShef11_normal_P1	mShef11_E7	976d97b6-461f-11e6-8fd1-f65f048f5ac8	1	105759235	A	T	chr1:105759235-105759235:A>T	chr1:105759235-105759235:A>T	.	PASS	-	-	-	-	-	Sub	-	0.97	0	0.24
mShef11_normal_P10	mShef11_E7	68f17510-456b-11e6-9b64-8a5c048f5ac8	2	55727505	G	A	chr2:55727505-55727505:G>A	chr2:55727505-55727505:G>A	.	PASS	RNU6-634P	ENST00000459134	r.?	-	-	Sub	downstream	0.93	0	0.24
mShef11_normal_P10	mShef11_E7	693153ce-456b-11e6-9b64-8a5c048f5ac8	6	88707917	C	T	chr6:88707917-88707917:C>T	chr6:88707917-88707917:C>T	.	PASS	-	-	-	-	-	Sub	-	0.97	0	0.24
mShef11_normal_P2	mShef11_E7	7f3aa7c8-45d0-11e6-8406-a8c62b38cc22	8	132526749	C	A	chr8:132526749-132526749:C>A	chr8:132526749-132526749:C>A	.	PASS	-	-	-	-	-	Sub	-	0.91	0.027	0.24
mShef11_normal_P2	mShef11_E7	7e1d0c28-45d0-11e6-8406-a8c62b38cc22	10	21710936	C	T	chr10:21710936-21710936:C>T	chr10:21710936-21710936:C>T	.	PASS	-	-	-	-	-	Sub	-	0.97	0	0.24
mShef11_normal_P3	mShef11_E7	182684bc-462a-11e6-a6e5-041a8da6e34a	X	91807	G	T	chrX:91807-91807:G>T	chrX:91807-91807:G>T	.	PASS	-	-	-	-	-	Sub	-	0.89	0	0.24
mShef11_normal_P4	mShef11_E7	82d3d0ba-464a-11e6-8cb6-ac516ac68940	11	60434439	T	C	chr11:60434439-60434439:T>C	chr11:60434439-60434439:T>C	.	PASS	LINC00301	ENST00000320202	r.?	-	-	Sub	intronic	0.9	0.03	0.24
mShef11_normal_P4	mShef11_E7	82a08dc2-464a-11e6-8cb6-ac516ac68940	1	102482339	C	G	chr1:102482339-102482339:C>G	chr1:102482339-102482339:C>G	.	PASS	-	-	-	-	-	Sub	-	0.93	0.028	0.24
mShef11_normal_P4	mShef11_E7	839f07da-464a-11e6-8cb6-ac516ac68940	21	14498817	A	G	chr21:14498817-14498817:A>G	chr21:14498817-14498817:A>G	.	PASS	-	-	-	-	-	Sub	-	0.87	0	0.24
mShef11_normal_P4	mShef11_E7	8406fb4c-464a-11e6-8cb6-ac516ac68940	7	37995825	G	A	chr7:37995825-37995825:G>A	chr7:37995825-37995825:G>A	.	PASS	EPDR1	CCDS5454.2	r.?	-	-	Sub	downstream	0.91	0	0.24
mShef11_normal_P6	mShef11_E7	de48e11c-4648-11e6-905c-a7be048f5ac8	X	114896178	G	A	chrX:114896178-114896178:G>A	chrX:114896178-114896178:G>A	.	PASS	-	-	-	-	-	Sub	-	0.89	0	0.24
mShef11_normal_P8	mShef11_E7	524d4590-4490-11e6-85d1-d89b7ef6c4b7	7	62599311	T	C	chr7:62599311-62599311:T>C	chr7:62599311-62599311:T>C	.	PASS	-	-	-	-	-	Sub	-	0.9	0	0.24
mShef11_normal_P9	mShef11_E7	58838a88-4575-11e6-9828-3d796ac68940	14	19433738	C	A	chr14:19433738-19433738:C>A	chr14:19433738-19433738:C>A	.	PASS	-	-	-	-	-	Sub	-	0.97	0	0.24
mShef11_Rock_K1	mShef11_F1	e670f0a8-4578-11e6-9cfd-cf77048f5ac8	11	104890437	C	T	chr11:104890437-104890437:C>T	chr11:104890437-104890437:C>T	.	PASS	CASP5	CCDS44720.1	r.?	-	-	Sub	intronic	0.95	0	0.24
mShef11_Rock_K1	mShef11_F1	e6a45a4c-4578-11e6-9cfd-cf77048f5ac8	16	70022375	G	T	chr16:70022375-70022375:G>T	chr16:70022375-70022375:G>T	.	PASS	-	-	-	-	-	Sub	-	0.91	0	0.24
mShef11_Rock_K1	mShef11_F1	e7174d72-4578-11e6-9cfd-cf77048f5ac8	5	18210060	G	T	chr5:18210060-18210060:G>T	chr5:18210060-18210060:G>T	.	PASS	-	-	-	-	-	Sub	-	0.97	0	0.24
mShef11_Rock_K10	mShef11_F1	dc1f0bf0-4576-11e6-8509-d00b8da6e34a	16	75563602	C	T	chr16:75563602-75563602:C>T	chr16:75563602-75563602:C>T	.	PASS	CHST5	CCDS10919.1	r.2076g>a	c.681G>A	p.R227R	Sub	silent	0.97	0	0.24
mShef11_Rock_K10	mShef11_F1	dceaeb80-4576-11e6-8509-d00b8da6e34a	X	141474321	G	A	chrX:141474321-141474321:G>A	chrX:141474321-141474321:G>A	.	PASS	-	-	-	-	-	Sub	-	0.93	0	0.24
mShef11_Rock_K10	mShef11_F1	dcef7844-4576-11e6-8509-d00b8da6e34a	Y	22475724	G	T	chrY:22475724-22475724:G>T	chrY:22475724-22475724:G>T	.	PASS	-	-	-	-	-	Sub	-	0.86	0	0.24
mShef11_Rock_K5	mShef11_F1	d91bb0d2-4582-11e6-81b4-6d779eaf2245	3	174091641	G	A	chr3:174091641-174091641:G>A	chr3:174091641-174091641:G>A	.	PASS	-	-	-	-	-	Sub	-	0.97	0.025	0.24
mShef11_Rock_K6	mShef11_F1	11214c54-45f5-11e6-be73-6b7e048f5ac8	19	54318893	G	T	chr19:54318893-54318893:G>T	chr19:54318893-54318893:G>T	.	PASS	NLRP12	CCDS12864.1	r.?	-	-	Sub	intronic	0.93	0.027	0.24
mShef11_Rock_K6	mShef11_F1	110e7f34-45f5-11e6-be73-6b7e048f5ac8	19	109811	C	A	chr19:109811-109811:C>A	chr19:109811-109811:C>A	.	PASS	OR4F17	CCDS32854.1	r.?	-	-	Sub	intronic	0.97	0	0.24
mShef11_Rock_K8	mShef11_F1	7647a6ac-44d6-11e6-8687-68c7f89da568	12	108508877	A	T	chr12:108508877-108508877:A>T	chr12:108508877-108508877:A>T	.	PASS	-	-	-	-	-	Sub	-	0.96	0	0.24
mShef11_Rock_K8	mShef11_F1	7702548e-44d6-11e6-8687-68c7f89da568	4	159356275	A	G	chr4:159356275-159356275:A>G	chr4:159356275-159356275:A>G	.	PASS	-	-	-	-	-	Sub	-	0.93	0	0.24
mShef11_Rock_L1	mShef11_F4	9d999890-44f0-11e6-83ea-57cdb215fa0d	10	134884333	G	C	chr10:134884333-134884333:G>C	chr10:134884333-134884333:G>C	.	PASS	-	-	-	-	-	Sub	-	0.97	0.02	0.24
mShef11_Rock_L1	mShef11_F4	9eefffc2-44f0-11e6-83ea-57cdb215fa0d	X	125680060	C	A	chrX:125680060-125680060:C>A	chrX:125680060-125680060:C>A	.	PASS	DCAF12L1	CCDS14610.1	r.?	-	-	Sub	downstream	0.93	0	0.24
mShef11_Rock_L10	mShef11_F4	87fb5560-45fd-11e6-8a68-5bab048f5ac8	1	177578898	G	A	chr1:177578898-177578898:G>A	chr1:177578898-177578898:G>A	.	PASS	-	-	-	-	-	Sub	-	0.97	0.026	0.24
mShef11_Rock_L2	mShef11_F4	43c1963e-45a8-11e6-af37-af6c8da6e34a	2	58131404	T	C	chr2:58131404-58131404:T>C	chr2:58131404-58131404:T>C	.	PASS	VRK2	CCDS1859.1	r.?	-	-	Sub	upstream	0.95	0	0.24
mShef11_Rock_L4	mShef11_F4	a0b37804-4584-11e6-99d5-45358da6e34a	22	29224772	A	G	chr22:29224772-29224772:A>G	chr22:29224772-29224772:A>G	.	PASS	-	-	-	-	-	Sub	-	0.92	0.032	0.24
mShef11_Rock_L4	mShef11_F4	a046132c-4584-11e6-99d5-45358da6e34a	13	22502219	G	T	chr13:22502219-22502219:G>T	chr13:22502219-22502219:G>T	.	PASS	-	-	-	-	-	Sub	-	0.93	0	0.24
mShef11_Rock_L4	mShef11_F4	a0bdf3ba-4584-11e6-99d5-45358da6e34a	3	94554607	G	T	chr3:94554607-94554607:G>T	chr3:94554607-94554607:G>T	.	PASS	-	-	-	-	-	Sub	-	0.97	0	0.24
mShef11_Rock_L5	mShef11_F4	4c2e00ae-44c8-11e6-b5e1-c66698522f55	10	110453331	G	A	chr10:110453331-110453331:G>A	chr10:110453331-110453331:G>A	.	PASS	-	-	-	-	-	Sub	-	0.97	0	0.24
mShef11_Rock_L5	mShef11_F4	4d2e2394-44c8-11e6-b5e1-c66698522f55	6	121706146	A	C	chr6:121706146-121706146:A>C	chr6:121706146-121706146:A>C	.	PASS	-	-	-	-	-	Sub	-	0.97	0	0.24
mShef11_Rock_L5	mShef11_F4	4d71a5ec-44c8-11e6-b5e1-c66698522f55	Y	14467221	G	T	chrY:14467221-14467221:G>T	chrY:14467221-14467221:G>T	.	PASS	-	-	-	-	-	Sub	-	0.93	0	0.24
mShef11_Rock_L6	mShef11_F4	e00d553e-4600-11e6-9b15-de003077cf47	14	43979928	A	T	chr14:43979928-43979928:A>T	chr14:43979928-43979928:A>T	.	PASS	-	-	-	-	-	Sub	-	0.97	0	0.24
mShef11_Rock_L6	mShef11_F4	e0e62f3a-4600-11e6-9b15-de003077cf47	Y	22470045	A	T	chrY:22470045-22470045:A>T	chrY:22470045-22470045:A>T	.	PASS	-	-	-	-	-	Sub	-	0.88	0	0.24
mShef11_Rock_L8	mShef11_F4	fa4df55e-4559-11e6-8443-ebf48d8bf1af	5	127235132	G	A	chr5:127235132-127235132:G>A	chr5:127235132-127235132:G>A	.	PASS	CTC-228N24.1	ENST00000514853	r.?	-	-	Sub	intronic	0.93	0	0.24
mShef11_Rock_L8	mShef11_F4	faa0fefc-4559-11e6-8443-ebf48d8bf1af	X	117086861	G	A	chrX:117086861-117086861:G>A	chrX:117086861-117086861:G>A	.	PASS	KLHL13	CCDS14571.1	r.?	-	-	Sub	intronic	0.97	0	0.24
mShef11_Rock_L9	mShef11_F4	418e84aa-4583-11e6-ba68-0589234cfb71	16	2942285	C	T	chr16:2942285-2942285:C>T	chr16:2942285-2942285:C>T	.	PASS	FLYWCH2	CCDS10482.1	r.?	-	-	Sub	intronic	0.87	0	0.24
mshef4_J1	mShef4_B8	16cdde66-44e1-11e6-b7e4-695a98522f55	15	22071451	C	A	chr15:22071451-22071451:C>A	chr15:22071451-22071451:C>A	.	PASS	POTEB	CCDS59250.1	r.?	-	-	Sub	intronic	0.97	0	0.24
mshef4_J1	mShef4_B8	16e343be-44e1-11e6-b7e4-695a98522f55	16	33362094	C	T	chr16:33362094-33362094:C>T	chr16:33362094-33362094:C>T	.	PASS	-	-	-	-	-	Sub	-	0.97	0	0.24
mshef4_J10	mShef4_B8	132c11b6-449a-11e6-887b-4922fb6235ae	10	37288708	C	A	chr10:37288708-37288708:C>A	chr10:37288708-37288708:C>A	.	PASS	-	-	-	-	-	Sub	-	0.97	0	0.24
mshef4_J10	mShef4_B8	141de43c-449a-11e6-887b-4922fb6235ae	21	20281085	G	C	chr21:20281085-20281085:G>C	chr21:20281085-20281085:G>C	.	PASS	-	-	-	-	-	Sub	-	0.9	0	0.24
mshef4_J10	mShef4_B8	14403910-449a-11e6-887b-4922fb6235ae	3	184908565	C	T	chr3:184908565-184908565:C>T	chr3:184908565-184908565:C>T	.	PASS	EHHADH	CCDS33901.1	r.3697g>a	c.?	p.?	Sub	3prime_UTR_variant	0.97	0	0.24
mshef4_J11	mShef4_B8	93b9e4ac-45d5-11e6-a942-2134234cfb71	X	89898191	T	G	chrX:89898191-89898191:T>G	chrX:89898191-89898191:T>G	.	PASS	-	-	-	-	-	Sub	-	0.97	0	0.24
mshef4_J12	mShef4_B8	0c8ea498-45e6-11e6-808a-98c22b38cc22	15	88981029	C	G	chr15:88981029-88981029:C>G	chr15:88981029-88981029:C>G	.	PASS	-	-	-	-	-	Sub	-	0.97	0	0.24
mshef4_J12	mShef4_B8	0d818ba4-45e6-11e6-808a-98c22b38cc22	X	47219874	C	A	chrX:47219874-47219874:C>A	chrX:47219874-47219874:C>A	.	PASS	-	-	-	-	-	Sub	-	0.94	0	0.24
mshef4_J13	mShef4_B8	70356614-4490-11e6-9c9b-c9b7b215fa0d	18	13322640	G	A	chr18:13322640-13322640:G>A	chr18:13322640-13322640:G>A	.	PASS	LDLRAD4	CCDS32793.1	r.?	-	-	Sub	intronic	0.88	0.04	0.24
mshef4_J13	mShef4_B8	6fe2c12a-4490-11e6-9c9b-c9b7b215fa0d	12	119095472	G	A	chr12:119095472-119095472:G>A	chr12:119095472-119095472:G>A	.	PASS	-	-	-	-	-	Sub	-	0.88	0	0.24
mshef4_J13	mShef4_B8	70b3aace-4490-11e6-9c9b-c9b7b215fa0d	4	68861567	A	G	chr4:68861567-68861567:A>G	chr4:68861567-68861567:A>G	.	PASS	-	-	-	-	-	Sub	-	0.97	0	0.24
mshef4_J14	mShef4_B8	7e952f84-4493-11e6-9e5d-c5b87c6e9276	15	49569811	A	G	chr15:49569811-49569811:A>G	chr15:49569811-49569811:A>G	.	PASS	GALK2	CCDS32236.1	r.?	-	-	Sub	intronic	0.87	0	0.24
mshef4_J15	mShef4_B8	ed61c186-453b-11e6-b827-38fefa6235ae	2	241581313	A	G	chr2:241581313-241581313:A>G	chr2:241581313-241581313:A>G	.	PASS	-	-	-	-	-	Sub	-	0.95	0	0.24
mshef4_J17	mShef4_B8	a68d15b8-461b-11e6-b703-c0468da6e34a	22	41700089	A	G	chr22:41700089-41700089:A>G	chr22:41700089-41700089:A>G	.	PASS	ZC3H7B	CCDS14013.1	r.?	-	-	Sub	intronic	0.87	0	0.24
mshef4_J18	mShef4_B8	2d7ba772-4489-11e6-975d-f8e7759e0e37	17	74420493	A	G	chr17:74420493-74420493:A>G	chr17:74420493-74420493:A>G	.	PASS	UBE2O	CCDS32742.1	r.?	-	-	Sub	intronic	0.87	0	0.24
mshef4_J2	mShef4_B8	4db8eb8c-454f-11e6-9d93-cf236ac68940	7	148962045	G	C	chr7:148962045-148962045:G>C	chr7:148962045-148962045:G>C	.	PASS	ZNF783	CCDS56519.1	r.?	-	-	Sub	intronic	0.9	0.036	0.24
mshef4_J2	mShef4_B8	4dcc5e88-454f-11e6-9d93-cf236ac68940	9	40773053	A	G	chr9:40773053-40773053:A>G	chr9:40773053-40773053:A>G	.	PASS	ZNF658	CCDS35023.1	r.2517u>c	c.2222T>C	p.L741P	Sub	missense	0.88	0	0.24
mshef4_J20	mShef4_B8	36d1d5f8-461e-11e6-a8dd-b7da048f5ac8	X	19820276	C	T	chrX:19820276-19820276:C>T	chrX:19820276-19820276:C>T	.	PASS	SH3KBP1	CCDS14193.1	r.?	-	-	Sub	intronic	0.87	0	0.24
mshef4_J20	mShef4_B8	36d2e8ee-461e-11e6-a8dd-b7da048f5ac8	X	54408421	T	C	chrX:54408421-54408421:T>C	chrX:54408421-54408421:T>C	.	PASS	-	-	-	-	-	Sub	-	0.88	0	0.24
mshef4_J3	mShef4_B8	689ed782-4481-11e6-98c0-886398522f55	15	28098304	G	C	chr15:28098304-28098304:G>C	chr15:28098304-28098304:G>C	.	PASS	OCA2	CCDS10020.1	r.?	-	-	Sub	intronic	0.93	0	0.24
mshef4_J3	mShef4_B8	68bad554-4481-11e6-98c0-886398522f55	17	58915002	A	G	chr17:58915002-58915002:A>G	chr17:58915002-58915002:A>G	.	PASS	BCAS3	CCDS45749.1	r.?	-	-	Sub	intronic	0.93	0	0.24
mshef4_J3	mShef4_B8	68db381c-4481-11e6-98c0-886398522f55	2	101891966	G	C	chr2:101891966-101891966:G>C	chr2:101891966-101891966:G>C	.	PASS	RNF149	CCDS2051.1	r.?	-	-	Sub	downstream	0.9	0	0.24
mshef4_J3	mShef4_B8	69541b06-4481-11e6-98c0-886398522f55	X	5268945	T	C	chrX:5268945-5268945:T>C	chrX:5268945-5268945:T>C	.	PASS	-	-	-	-	-	Sub	-	0.92	0	0.24
mshef4_J5	mShef4_B8	3d9f87ac-447c-11e6-aa54-29ac33920095	1	133729	G	A	chr1:133729-133729:G>A	chr1:133729-133729:G>A	.	PASS	AL627309.1	ENST00000423372	r.?	-	-	Sub	downstream	0.97	0	0.24
mshef4_J5	mShef4_B8	3dc6d37a-447c-11e6-aa54-29ac33920095	10	64763281	G	A	chr10:64763281-64763281:G>A	chr10:64763281-64763281:G>A	.	PASS	-	-	-	-	-	Sub	-	0.97	0	0.24
mshef4_J5	mShef4_B8	3df0455c-447c-11e6-aa54-29ac33920095	14	35955998	C	A	chr14:35955998-35955998:C>A	chr14:35955998-35955998:C>A	.	PASS	-	-	-	-	-	Sub	-	0.94	0	0.24
mshef4_J5	mShef4_B8	3e884bb8-447c-11e6-aa54-29ac33920095	5	176837187	C	T	chr5:176837187-176837187:C>T	chr5:176837187-176837187:C>T	.	PASS	F12	CCDS34302.1	r.?	-	-	Sub	upstream	0.89	0	0.24
mshef4_J6	mShef4_B8	ebdbcdf0-45c9-11e6-86c7-211d2c38cc22	22	16288131	C	A	chr22:16288131-16288131:C>A	chr22:16288131-16288131:C>A	.	PASS	POTEH	CCDS46658.1	r.?	-	-	Sub	upstream	0.97	0.017	0.24
mshef4_J6	mShef4_B8	eb87115c-45c9-11e6-86c7-211d2c38cc22	15	74227209	C	T	chr15:74227209-74227209:C>T	chr15:74227209-74227209:C>T	.	PASS	LOXL1	CCDS10253.1	r.?	-	-	Sub	intronic	0.93	0	0.24
mshef4_J7	mShef4_B8	40aaaba8-45fc-11e6-8723-aca7048f5ac8	14	19728323	C	T	chr14:19728323-19728323:C>T	chr14:19728323-19728323:C>T	.	PASS	-	-	-	-	-	Sub	-	0.93	0.059	0.24
mshef4_J7	mShef4_B8	40fb876c-45fc-11e6-8723-aca7048f5ac8	2	215460448	G	A	chr2:215460448-215460448:G>A	chr2:215460448-215460448:G>A	.	PASS	-	-	-	-	-	Sub	-	0.93	0.04	0.24
mshef4_J7	mShef4_B8	41129f6a-45fc-11e6-8723-aca7048f5ac8	22	41014236	G	A	chr22:41014236-41014236:G>A	chr22:41014236-41014236:G>A	.	PASS	MKL1	CCDS14003.1	r.?	-	-	Sub	intronic	0.97	0	0.24
mshef4_J8	mShef4_B8	8f1f5908-465d-11e6-9395-a7bc2b38cc22	1	21476072	G	C	chr1:21476072-21476072:G>C	chr1:21476072-21476072:G>C	.	PASS	EIF4G3	CCDS55580.1	r.?	-	-	Sub	intronic	0.97	0	0.24
mshef4_J8	mShef4_B8	8f8f328c-465d-11e6-9395-a7bc2b38cc22	16	68233283	C	T	chr16:68233283-68233283:C>T	chr16:68233283-68233283:C>T	.	PASS	NFATC3	CCDS10861.1	r.?	-	-	Sub	intronic	0.87	0	0.24
mshef4_J8	mShef4_B8	906351ca-465d-11e6-9395-a7bc2b38cc22	Y	22460900	A	G	chrY:22460900-22460900:A>G	chrY:22460900-22460900:A>G	.	PASS	-	-	-	-	-	Sub	-	0.88	0	0.24
mshef4_J9	mShef4_B8	12f8170e-4778-11e6-9e1e-7877234cfb71	19	22869320	A	T	chr19:22869320-22869320:A>T	chr19:22869320-22869320:A>T	.	PASS	-	-	-	-	-	Sub	-	0.87	0	0.24
mShef11_Low_N1	mShef11_G8	97284952-44d2-11e6-9ce7-5f0b98522f55	19	1901189	T	C	chr19:1901189-1901189:T>C	chr19:1901189-1901189:T>C	.	PASS	SCAMP4	CCDS45903.1	r.?	-	-	Sub	upstream	0.87	0.026	0.25
mShef11_Low_N1	mShef11_G8	96ea5390-44d2-11e6-9ce7-5f0b98522f55	13	41530230	G	C	chr13:41530230-41530230:G>C	chr13:41530230-41530230:G>C	.	PASS	ELF1	CCDS9374.1	r.?	-	-	Sub	intronic	0.93	0	0.25
mShef11_Low_N1	mShef11_G8	97cea5ae-44d2-11e6-9ce7-5f0b98522f55	9	73016249	T	C	chr9:73016249-73016249:T>C	chr9:73016249-73016249:T>C	.	PASS	KLF9	CCDS6633.1	r.?	-	-	Sub	intronic	0.89	0	0.25
mShef11_Low_N2	mShef11_G8	831e3ebe-44a8-11e6-955e-d4e5b215fa0d	5	172435892	T	C	chr5:172435892-172435892:T>C	chr5:172435892-172435892:T>C	.	PASS	ATP6V0E1	CCDS4383.1	r.?	-	-	Sub	intronic	0.9	0	0.25
mShef11_Low_N3	mShef11_G8	6158e884-45d3-11e6-b054-fece2b38cc22	7	152088462	A	G	chr7:152088462-152088462:A>G	chr7:152088462-152088462:A>G	.	PASS	KMT2C	CCDS5931.1	r.?	-	-	Sub	intronic	0.89	0.05	0.25
mShef11_Low_N3	mShef11_G8	606e7330-45d3-11e6-b054-fece2b38cc22	10	12218093	G	A	chr10:12218093-12218093:G>A	chr10:12218093-12218093:G>A	.	PASS	NUDT5	CCDS7089.1	r.?	-	-	Sub	intronic	0.87	0.024	0.25
mShef11_Low_N3	mShef11_G8	60ef667a-45d3-11e6-b054-fece2b38cc22	2	107057003	A	G	chr2:107057003-107057003:A>G	chr2:107057003-107057003:A>G	.	PASS	RGPD3	CCDS46379.1	r.?	-	-	Sub	intronic	0.93	0	0.25
mShef11_Low_N3	mShef11_G8	611e6006-45d3-11e6-b054-fece2b38cc22	3	183808469	C	T	chr3:183808469-183808469:C>T	chr3:183808469-183808469:C>T	.	PASS	-	-	-	-	-	Sub	-	0.87	0	0.25
mShef11_Low_N4	mShef11_G8	fab357f6-45fd-11e6-963b-69396ac68940	22	20062967	T	A	chr22:20062967-20062967:T>A	chr22:20062967-20062967:T>A	.	PASS	DGCR8	CCDS13773.1	r.?	-	-	Sub	upstream	0.9	0.03	0.25
mShef11_Low_N4	mShef11_G8	fac4c1da-45fd-11e6-963b-69396ac68940	3	90436814	G	T	chr3:90436814-90436814:G>T	chr3:90436814-90436814:G>T	.	PASS	-	-	-	-	-	Sub	-	0.97	0	0.25
mShef11_Low_N7	mShef11_G8	a87ae5b8-44ad-11e6-8406-0d03fb6235ae	17	12642008	C	A	chr17:12642008-12642008:C>A	chr17:12642008-12642008:C>A	.	PASS	MYOCD	CCDS54091.1	r.?	-	-	Sub	intronic	0.96	0	0.25
mShef11_Low_N7	mShef11_G8	a8ab5cde-44ad-11e6-8406-0d03fb6235ae	20	15966630	G	A	chr20:15966630-15966630:G>A	chr20:15966630-15966630:G>A	.	PASS	MACROD2	CCDS13120.2	r.?	-	-	Sub	intronic	0.97	0	0.25
mShef11_Low_Q1	mShef11_G8	6d1d35d0-45c4-11e6-b910-4b7b048f5ac8	22	25819325	G	T	chr22:25819325-25819325:G>T	chr22:25819325-25819325:G>T	.	PASS	-	-	-	-	-	Sub	-	0.93	0.023	0.25
mShef11_Low_Q10	mShef11_G8	e0806834-44b7-11e6-a5bc-b4b9e6849749	19	28269701	G	A	chr19:28269701-28269701:G>A	chr19:28269701-28269701:G>A	.	PASS	LINC00662	ENST00000586954	r.?	-	-	Sub	intronic	0.97	0	0.25
mShef11_Low_Q3	mShef11_G8	f374e738-4923-11e6-ab1e-4c89048f5ac8	13	73994057	G	A	chr13:73994057-73994057:G>A	chr13:73994057-73994057:G>A	.	PASS	LINC00393	ENST00000443621	r.?	-	-	Sub	intronic	0.97	0	0.25
mShef11_Low_Q3	mShef11_G8	f3d66224-4923-11e6-ab1e-4c89048f5ac8	2	96750997	C	A	chr2:96750997-96750997:C>A	chr2:96750997-96750997:C>A	.	PASS	-	-	-	-	-	Sub	-	0.93	0	0.25
mShef11_Low_Q3	mShef11_G8	f408e708-4923-11e6-ab1e-4c89048f5ac8	3	107026696	G	A	chr3:107026696-107026696:G>A	chr3:107026696-107026696:G>A	.	PASS	LINC00883	ENST00000490441	r.?	-	-	Sub	intronic	0.97	0	0.25
mShef11_Low_Q4	mShef11_G8	ef4b655e-4560-11e6-99c9-894b234cfb71	18	56217560	C	T	chr18:56217560-56217560:C>T	chr18:56217560-56217560:C>T	.	PASS	ALPK2	CCDS11966.2	r.?	-	-	Sub	intronic	0.93	0	0.25
mShef11_Low_Q4	mShef11_G8	f04e82ce-4560-11e6-99c9-894b234cfb71	X	137596868	G	A	chrX:137596868-137596868:G>A	chrX:137596868-137596868:G>A	.	PASS	-	-	-	-	-	Sub	-	0.89	0	0.25
mShef11_Low_Q4	mShef11_G8	f054f244-4560-11e6-99c9-894b234cfb71	Y	23018035	A	G	chrY:23018035-23018035:A>G	chrY:23018035-23018035:A>G	.	PASS	-	-	-	-	-	Sub	-	0.9	0	0.25
mShef11_Low_Q5	mShef11_G8	c9d34e8c-449c-11e6-8c4a-518098522f55	7	6380486	C	T	chr7:6380486-6380486:C>T	chr7:6380486-6380486:C>T	.	PASS	FAM220A	CCDS34599.1	r.?	-	-	Sub	intronic	0.87	0	0.25
mShef11_Low_Q5	mShef11_G8	ca09b1fc-449c-11e6-8c4a-518098522f55	X	74393268	C	A	chrX:74393268-74393268:C>A	chrX:74393268-74393268:C>A	.	PASS	-	-	-	-	-	Sub	-	0.87	0	0.25
mShef11_Low_Q5	mShef11_G8	ca0feff4-449c-11e6-8c4a-518098522f55	Y	22464663	T	A	chrY:22464663-22464663:T>A	chrY:22464663-22464663:T>A	.	PASS	-	-	-	-	-	Sub	-	0.87	0	0.25
mShef11_Low_Q7	mShef11_G8	326b6776-4570-11e6-858d-82556ac68940	22	16598169	G	C	chr22:16598169-16598169:G>C	chr22:16598169-16598169:G>C	.	PASS	-	-	-	-	-	Sub	-	0.87	0	0.25
mShef11_Low_Q9	mShef11_G8	19438228-4648-11e6-98e7-6fbc048f5ac8	3	109078709	T	C	chr3:109078709-109078709:T>C	chr3:109078709-109078709:T>C	.	PASS	-	-	-	-	-	Sub	-	0.87	0.042	0.25
mShef11_normal_O10	mShef11_E4	f1965b70-448e-11e6-9f15-306bfb6235ae	3	99090121	T	C	chr3:99090121-99090121:T>C	chr3:99090121-99090121:T>C	.	PASS	-	-	-	-	-	Sub	-	0.9	0	0.25
mShef11_normal_O2	mShef11_E4	21732114-44b9-11e6-a29c-3b3c3077cf47	17	7930779	G	A	chr17:7930779-7930779:G>A	chr17:7930779-7930779:G>A	.	PASS	-	-	-	-	-	Sub	-	0.93	0	0.25
mShef11_normal_O3	mShef11_E4	76e28966-449e-11e6-810c-158598522f55	Y	22479874	G	T	chrY:22479874-22479874:G>T	chrY:22479874-22479874:G>T	.	PASS	-	-	-	-	-	Sub	-	0.89	0	0.25
mShef11_normal_O4	mShef11_E4	94d23b0e-4563-11e6-9e96-b29e2b38cc22	X	64835612	T	G	chrX:64835612-64835612:T>G	chrX:64835612-64835612:T>G	.	PASS	-	-	-	-	-	Sub	-	0.9	0.048	0.25
mShef11_normal_O5	mShef11_E4	62238e9c-4482-11e6-974d-8d6798522f55	10	16056572	C	A	chr10:16056572-16056572:C>A	chr10:16056572-16056572:C>A	.	PASS	-	-	-	-	-	Sub	-	0.97	0	0.25
mShef11_normal_O5	mShef11_E4	631a44c6-4482-11e6-974d-8d6798522f55	6	70455363	G	C	chr6:70455363-70455363:G>C	chr6:70455363-70455363:G>C	.	PASS	LMBRD1	CCDS4969.1	r.?	-	-	Sub	intronic	0.87	0	0.25
mShef11_normal_O6	mShef11_E4	130b2ab0-44c6-11e6-8abe-006098522f55	16	69319727	A	G	chr16:69319727-69319727:A>G	chr16:69319727-69319727:A>G	.	PASS	SNTB2	CCDS10873.1	r.?	-	-	Sub	intronic	0.9	0.045	0.25
mShef11_normal_O6	mShef11_E4	134263c2-44c6-11e6-8abe-006098522f55	19	53453480	T	A	chr19:53453480-53453480:T>A	chr19:53453480-53453480:T>A	.	PASS	ZNF816	CCDS33096.1	r.1849a>u	c.1548A>T	p.K516N	Sub	missense	0.9	0.037	0.25
mShef11_normal_O6	mShef11_E4	135155c6-44c6-11e6-8abe-006098522f55	2	99916912	C	A	chr2:99916912-99916912:C>A	chr2:99916912-99916912:C>A	.	PASS	LYG1	CCDS2043.1	r.?	-	-	Sub	intronic	0.97	0	0.25
mShef11_normal_O6	mShef11_E4	139f448e-44c6-11e6-8abe-006098522f55	3	94155072	C	A	chr3:94155072-94155072:C>A	chr3:94155072-94155072:C>A	.	PASS	-	-	-	-	-	Sub	-	0.97	0	0.25
mShef11_normal_O7	mShef11_E4	45084452-4490-11e6-8ecd-146ffb6235ae	Y	3407756	G	T	chrY:3407756-3407756:G>T	chrY:3407756-3407756:G>T	.	PASS	-	-	-	-	-	Sub	-	0.97	0	0.25
mShef11_normal_O8	mShef11_E4	bdff4ed2-44c7-11e6-ab3d-146598522f55	11	3764703	C	T	chr11:3764703-3764703:C>T	chr11:3764703-3764703:C>T	.	PASS	NUP98	CCDS7746.1	r.?	-	-	Sub	intronic	0.87	0	0.25
mShef11_normal_O8	mShef11_E4	bf1a3912-44c7-11e6-ab3d-146598522f55	X	54464916	C	T	chrX:54464916-54464916:C>T	chrX:54464916-54464916:C>T	.	PASS	TSR2	CCDS14358.1	r.?	-	-	Sub	upstream	0.9	0	0.25
mShef11_normal_O9	mShef11_E4	eedba27c-4665-11e6-9f1e-f5418da6e34a	12	11531357	C	A	chr12:11531357-11531357:C>A	chr12:11531357-11531357:C>A	.	PASS	PRB1	ENST00000546254	r.?	-	-	Sub	intronic	0.97	0.015	0.25
mShef11_normal_P10	mShef11_E7	6908c81e-456b-11e6-9b64-8a5c048f5ac8	22	16525417	T	A	chr22:16525417-16525417:T>A	chr22:16525417-16525417:T>A	.	PASS	-	-	-	-	-	Sub	-	0.9	0	0.25
mShef11_normal_P10	mShef11_E7	695a2362-456b-11e6-9b64-8a5c048f5ac8	X	54537242	G	C	chrX:54537242-54537242:G>C	chrX:54537242-54537242:G>C	.	PASS	-	-	-	-	-	Sub	-	0.92	0	0.25
mShef11_normal_P2	mShef11_E7	7e0ad954-45d0-11e6-8406-a8c62b38cc22	1	142567266	C	A	chr1:142567266-142567266:C>A	chr1:142567266-142567266:C>A	.	PASS	RP11-417J8.2	ENST00000415979	r.?	-	-	Sub	downstream	0.97	0	0.25
mShef11_normal_P3	mShef11_E7	17673972-462a-11e6-a6e5-041a8da6e34a	17	21462910	C	G	chr17:21462910-21462910:C>G	chr17:21462910-21462910:C>G	.	PASS	-	-	-	-	-	Sub	-	0.9	0.043	0.25
mShef11_normal_P4	mShef11_E7	82d3a810-464a-11e6-8cb6-ac516ac68940	11	59062865	T	C	chr11:59062865-59062865:T>C	chr11:59062865-59062865:T>C	.	PASS	-	-	-	-	-	Sub	-	0.93	0.025	0.25
mShef11_normal_P4	mShef11_E7	836d828c-464a-11e6-8cb6-ac516ac68940	19	55840930	A	G	chr19:55840930-55840930:A>G	chr19:55840930-55840930:A>G	.	PASS	TMEM150B	CCDS42629.1	r.?	-	-	Sub	upstream	0.91	0	0.25
mShef11_normal_P4	mShef11_E7	83d32d44-464a-11e6-8cb6-ac516ac68940	4	115509032	A	G	chr4:115509032-115509032:A>G	chr4:115509032-115509032:A>G	.	PASS	-	-	-	-	-	Sub	-	0.97	0	0.25
mShef11_normal_P4	mShef11_E7	844bc6be-464a-11e6-8cb6-ac516ac68940	X	48871648	C	T	chrX:48871648-48871648:C>T	chrX:48871648-48871648:C>T	.	PASS	-	-	-	-	-	Sub	-	0.88	0	0.25
mShef11_normal_P4	mShef11_E7	844bdc30-464a-11e6-8cb6-ac516ac68940	X	49731680	A	T	chrX:49731680-49731680:A>T	chrX:49731680-49731680:A>T	.	PASS	CLCN5	CCDS48115.1	r.?	-	-	Sub	intronic	0.97	0	0.25
mShef11_normal_P4	mShef11_E7	84567b7c-464a-11e6-8cb6-ac516ac68940	Y	28740540	C	T	chrY:28740540-28740540:C>T	chrY:28740540-28740540:C>T	.	PASS	-	-	-	-	-	Sub	-	0.97	0	0.25
mShef11_normal_P5	mShef11_E7	37919fba-464a-11e6-b8b9-2521769e0e37	15	45153885	G	T	chr15:45153885-45153885:G>T	chr15:45153885-45153885:G>T	.	PASS	-	-	-	-	-	Sub	-	0.96	0	0.25
mShef11_normal_P5	mShef11_E7	37c5738a-464a-11e6-b8b9-2521769e0e37	19	15857238	C	A	chr19:15857238-15857238:C>A	chr19:15857238-15857238:C>A	.	PASS	OR10H3	CCDS12334.1	r.?	-	-	Sub	downstream	0.97	0	0.25
mShef11_normal_P5	mShef11_E7	3808d986-464a-11e6-b8b9-2521769e0e37	3	57747610	T	G	chr3:57747610-57747610:T>G	chr3:57747610-57747610:T>G	.	PASS	SLMAP	CCDS33774.1	r.?	-	-	Sub	intronic	0.86	0	0.25
mShef11_normal_P8	mShef11_E7	519d6eea-4490-11e6-85d1-d89b7ef6c4b7	11	24980775	G	T	chr11:24980775-24980775:G>T	chr11:24980775-24980775:G>T	.	PASS	LUZP2	CCDS58128.1	r.?	-	-	Sub	intronic	0.97	0	0.25
mShef11_normal_P8	mShef11_E7	51a36a3e-4490-11e6-85d1-d89b7ef6c4b7	11	106145041	A	G	chr11:106145041-106145041:A>G	chr11:106145041-106145041:A>G	.	PASS	-	-	-	-	-	Sub	-	0.97	0	0.25
mShef11_normal_P8	mShef11_E7	521e78d2-4490-11e6-85d1-d89b7ef6c4b7	3	85145510	A	T	chr3:85145510-85145510:A>T	chr3:85145510-85145510:A>T	.	PASS	CADM2	CCDS54613.1	r.?	-	-	Sub	intronic	0.92	0	0.25
mShef11_normal_P8	mShef11_E7	527415d0-4490-11e6-85d1-d89b7ef6c4b7	X	144624580	T	A	chrX:144624580-144624580:T>A	chrX:144624580-144624580:T>A	.	PASS	-	-	-	-	-	Sub	-	0.87	0	0.25
mShef11_Rock_K1	mShef11_F1	e69365f2-4578-11e6-9cfd-cf77048f5ac8	15	30869574	A	G	chr15:30869574-30869574:A>G	chr15:30869574-30869574:A>G	.	PASS	-	-	-	-	-	Sub	-	0.95	0	0.25
mShef11_Rock_K1	mShef11_F1	e6e9ad2c-4578-11e6-9cfd-cf77048f5ac8	21	10535041	G	T	chr21:10535041-10535041:G>T	chr21:10535041-10535041:G>T	.	PASS	-	-	-	-	-	Sub	-	0.97	0	0.25
mShef11_Rock_K1	mShef11_F1	e760dde8-4578-11e6-9cfd-cf77048f5ac8	X	40093835	C	G	chrX:40093835-40093835:C>G	chrX:40093835-40093835:C>G	.	PASS	-	-	-	-	-	Sub	-	0.95	0	0.25
mShef11_Rock_K10	mShef11_F1	dc8b1bc4-4576-11e6-8509-d00b8da6e34a	4	14498336	G	A	chr4:14498336-14498336:G>A	chr4:14498336-14498336:G>A	.	PASS	LINC00504	ENST00000505089	r.?	-	-	Sub	intronic	0.97	0	0.25
mShef11_Rock_K10	mShef11_F1	dcef78ee-4576-11e6-8509-d00b8da6e34a	Y	22475732	A	G	chrY:22475732-22475732:A>G	chrY:22475732-22475732:A>G	.	PASS	-	-	-	-	-	Sub	-	0.9	0	0.25
mShef11_Rock_K4	mShef11_F1	0d62575a-4552-11e6-8b76-fb4098522f55	11	62293213	C	T	chr11:62293213-62293213:C>T	chr11:62293213-62293213:C>T	.	PASS	AHNAK	CCDS31584.1	r.8951g>a	c.8676G>A	p.L2892L	Sub	silent	0.87	0.045	0.25
mShef11_Rock_K4	mShef11_F1	0e6583b6-4552-11e6-8b76-fb4098522f55	Y	22442839	T	C	chrY:22442839-22442839:T>C	chrY:22442839-22442839:T>C	.	PASS	-	-	-	-	-	Sub	-	0.87	0	0.25
mShef11_Rock_K5	mShef11_F1	d86f0a3a-4582-11e6-81b4-6d779eaf2245	11	91053026	C	A	chr11:91053026-91053026:C>A	chr11:91053026-91053026:C>A	.	PASS	-	-	-	-	-	Sub	-	0.93	0	0.25
mShef11_Rock_K5	mShef11_F1	d888162e-4582-11e6-81b4-6d779eaf2245	13	103588515	T	C	chr13:103588515-103588515:T>C	chr13:103588515-103588515:T>C	.	PASS	-	-	-	-	-	Sub	-	0.97	0	0.25
mShef11_Rock_K6	mShef11_F1	113601b2-45f5-11e6-be73-6b7e048f5ac8	2	226649070	C	T	chr2:226649070-226649070:C>T	chr2:226649070-226649070:C>T	.	PASS	-	-	-	-	-	Sub	-	0.87	0.029	0.25
mShef11_Rock_K6	mShef11_F1	10f2e2ce-45f5-11e6-be73-6b7e048f5ac8	16	65724612	T	C	chr16:65724612-65724612:T>C	chr16:65724612-65724612:T>C	.	PASS	-	-	-	-	-	Sub	-	0.93	0	0.25
mShef11_Rock_K7	mShef11_F1	b37e2f8e-4619-11e6-97b7-9d063077cf47	15	28315196	C	G	chr15:28315196-28315196:C>G	chr15:28315196-28315196:C>G	.	PASS	OCA2	CCDS10020.1	r.?	-	-	Sub	intronic	0.94	0	0.25
mShef11_Rock_K7	mShef11_F1	b415fd5a-4619-11e6-97b7-9d063077cf47	6	39085030	G	T	chr6:39085030-39085030:G>T	chr6:39085030-39085030:G>T	.	PASS	SAYSD1	CCDS4840.1	r.?	-	-	Sub	upstream	0.97	0	0.25
mShef11_Rock_K8	mShef11_F1	7720bb5e-44d6-11e6-8687-68c7f89da568	6	115043138	G	T	chr6:115043138-115043138:G>T	chr6:115043138-115043138:G>T	.	PASS	-	-	-	-	-	Sub	-	0.96	0	0.25
mShef11_Rock_K8	mShef11_F1	7760917a-44d6-11e6-8687-68c7f89da568	X	16601429	A	G	chrX:16601429-16601429:A>G	chrX:16601429-16601429:A>G	.	PASS	CTPS2	CCDS14175.1	r.?	-	-	Sub	downstream	0.87	0	0.25
mShef11_Rock_K8	mShef11_F1	77639d7a-44d6-11e6-8687-68c7f89da568	X	92884083	C	G	chrX:92884083-92884083:C>G	chrX:92884083-92884083:C>G	.	PASS	-	-	-	-	-	Sub	-	0.87	0	0.25
mShef11_Rock_L1	mShef11_F4	9eac1ad2-44f0-11e6-83ea-57cdb215fa0d	7	26948131	G	A	chr7:26948131-26948131:G>A	chr7:26948131-26948131:G>A	.	PASS	SKAP2	ENST00000432747	r.?	-	-	Sub	intronic	0.97	0	0.25
mShef11_Rock_L10	mShef11_F4	8908cd8e-45fd-11e6-8a68-5bab048f5ac8	X	30250727	A	G	chrX:30250727-30250727:A>G	chrX:30250727-30250727:A>G	.	PASS	MAGEB3	CCDS14220.1	r.?	-	-	Sub	intronic	0.92	0	0.25
mShef11_Rock_L10	mShef11_F4	891020d4-45fd-11e6-8a68-5bab048f5ac8	Y	22459047	A	C	chrY:22459047-22459047:A>C	chrY:22459047-22459047:A>C	.	PASS	-	-	-	-	-	Sub	-	0.87	0	0.25
mShef11_Rock_L2	mShef11_F4	447069c0-45a8-11e6-af37-af6c8da6e34a	Y	17590360	T	C	chrY:17590360-17590360:T>C	chrY:17590360-17590360:T>C	.	PASS	-	-	-	-	-	Sub	-	0.93	0	0.25
mShef11_Rock_L3	mShef11_F4	05dc15a2-44c1-11e6-83f6-e4719eaf2245	2	232689802	A	C	chr2:232689802-232689802:A>C	chr2:232689802-232689802:A>C	.	PASS	-	-	-	-	-	Sub	-	0.9	0	0.25
mShef11_Rock_L3	mShef11_F4	05dc268c-44c1-11e6-83f6-e4719eaf2245	2	232710857	C	G	chr2:232710857-232710857:C>G	chr2:232710857-232710857:C>G	.	PASS	-	-	-	-	-	Sub	-	0.87	0	0.25
mShef11_Rock_L3	mShef11_F4	05df0d0c-44c1-11e6-83f6-e4719eaf2245	20	16617485	A	T	chr20:16617485-16617485:A>T	chr20:16617485-16617485:A>T	.	PASS	-	-	-	-	-	Sub	-	0.9	0	0.25
mShef11_Rock_L3	mShef11_F4	0665342c-44c1-11e6-83f6-e4719eaf2245	X	18826187	C	T	chrX:18826187-18826187:C>T	chrX:18826187-18826187:C>T	.	PASS	PPEF1	CCDS14188.1	r.?	-	-	Sub	intronic	0.87	0	0.25
mShef11_Rock_L3	mShef11_F4	0667d560-44c1-11e6-83f6-e4719eaf2245	X	90167359	G	T	chrX:90167359-90167359:G>T	chrX:90167359-90167359:G>T	.	PASS	-	-	-	-	-	Sub	-	0.94	0	0.25
mShef11_Rock_L3	mShef11_F4	0668f4a4-44c1-11e6-83f6-e4719eaf2245	X	153743337	A	T	chrX:153743337-153743337:A>T	chrX:153743337-153743337:A>T	.	PASS	FAM3A	CCDS55543.1	r.?	-	-	Sub	intronic	0.87	0	0.25
mShef11_Rock_L4	mShef11_F4	a0415bf2-4584-11e6-99d5-45358da6e34a	12	111969094	A	G	chr12:111969094-111969094:A>G	chr12:111969094-111969094:A>G	.	PASS	ATXN2	CCDS31902.1	r.?	-	-	Sub	intronic	0.89	0.038	0.25
mShef11_Rock_L4	mShef11_F4	a045c1ce-4584-11e6-99d5-45358da6e34a	13	19930530	A	G	chr13:19930530-19930530:A>G	chr13:19930530-19930530:A>G	.	PASS	-	-	-	-	-	Sub	-	0.9	0	0.25
mShef11_Rock_L5	mShef11_F4	4c1e4ed4-44c8-11e6-b5e1-c66698522f55	1	214784521	C	T	chr1:214784521-214784521:C>T	chr1:214784521-214784521:C>T	.	PASS	CENPF	CCDS31023.1	r.?	-	-	Sub	intronic	0.97	0	0.25
mShef11_Rock_L5	mShef11_F4	4c41b090-44c8-11e6-b5e1-c66698522f55	12	8381985	G	A	chr12:8381985-8381985:G>A	chr12:8381985-8381985:G>A	.	PASS	FAM90A1	CCDS31738.1	r.?	-	-	Sub	upstream	0.97	0	0.25
mShef11_Rock_L5	mShef11_F4	4d0cbf06-44c8-11e6-b5e1-c66698522f55	4	67577695	G	T	chr4:67577695-67577695:G>T	chr4:67577695-67577695:G>T	.	PASS	-	-	-	-	-	Sub	-	0.97	0	0.25
mShef11_Rock_L7	mShef11_F4	b56b6e0c-44d8-11e6-b42d-3f60234cfb71	3	138458588	T	C	chr3:138458588-138458588:T>C	chr3:138458588-138458588:T>C	.	PASS	PIK3CB	CCDS3104.1	r.?	-	-	Sub	intronic	0.9	0.042	0.25
mShef11_Rock_L7	mShef11_F4	b4e50150-44d8-11e6-b42d-3f60234cfb71	14	100811018	T	C	chr14:100811018-100811018:T>C	chr14:100811018-100811018:T>C	.	PASS	WARS	CCDS9960.1	r.?	-	-	Sub	intronic	0.87	0	0.25
mShef11_Rock_L7	mShef11_F4	b525d2d4-44d8-11e6-b42d-3f60234cfb71	19	36179271	T	C	chr19:36179271-36179271:T>C	chr19:36179271-36179271:T>C	.	PASS	-	-	-	-	-	Sub	-	0.87	0	0.25
mshef4_J1	mShef4_B8	180fe120-44e1-11e6-b7e4-695a98522f55	Y	3853339	C	A	chrY:3853339-3853339:C>A	chrY:3853339-3853339:C>A	.	PASS	-	-	-	-	-	Sub	-	0.97	0	0.25
mshef4_J1	mShef4_B8	1814c51e-44e1-11e6-b7e4-695a98522f55	Y	19228902	T	A	chrY:19228902-19228902:T>A	chrY:19228902-19228902:T>A	.	PASS	-	-	-	-	-	Sub	-	0.96	0	0.25
mshef4_J10	mShef4_B8	14783126-449a-11e6-887b-4922fb6235ae	6	36869353	A	G	chr6:36869353-36869353:A>G	chr6:36869353-36869353:A>G	.	PASS	C6orf89	CCDS69100.1	r.?	-	-	Sub	intronic	0.87	0	0.25
mshef4_J10	mShef4_B8	14daa342-449a-11e6-887b-4922fb6235ae	Y	22288003	G	A	chrY:22288003-22288003:G>A	chrY:22288003-22288003:G>A	.	PASS	-	-	-	-	-	Sub	-	0.88	0	0.25
mshef4_J12	mShef4_B8	0d0c6216-45e6-11e6-808a-98c22b38cc22	3	112047112	A	T	chr3:112047112-112047112:A>T	chr3:112047112-112047112:A>T	.	PASS	CD200	CCDS2965.1	r.?	-	-	Sub	upstream	0.87	0.029	0.25
mshef4_J12	mShef4_B8	0d17034c-45e6-11e6-808a-98c22b38cc22	4	4591272	T	C	chr4:4591272-4591272:T>C	chr4:4591272-4591272:T>C	.	PASS	-	-	-	-	-	Sub	-	0.87	0	0.25
mshef4_J12	mShef4_B8	0d47d832-45e6-11e6-808a-98c22b38cc22	7	4320964	C	A	chr7:4320964-4320964:C>A	chr7:4320964-4320964:C>A	.	PASS	-	-	-	-	-	Sub	-	0.97	0	0.25
mshef4_J12	mShef4_B8	0d84c260-45e6-11e6-808a-98c22b38cc22	X	130513622	G	C	chrX:130513622-130513622:G>C	chrX:130513622-130513622:G>C	.	PASS	IGSF1	CCDS55490.1	r.?	-	-	Sub	intronic	0.97	0	0.25
mshef4_J13	mShef4_B8	712afbec-4490-11e6-9c9b-c9b7b215fa0d	X	19804092	G	T	chrX:19804092-19804092:G>T	chrX:19804092-19804092:G>T	.	PASS	SH3KBP1	CCDS14193.1	r.?	-	-	Sub	intronic	0.97	0	0.25
mshef4_J14	mShef4_B8	7ed75f08-4493-11e6-9e5d-c5b87c6e9276	20	8289030	A	G	chr20:8289030-8289030:A>G	chr20:8289030-8289030:A>G	.	PASS	PLCB1	CCDS13103.1	r.?	-	-	Sub	intronic	0.89	0.05	0.25
mshef4_J14	mShef4_B8	7f479f7a-4493-11e6-9e5d-c5b87c6e9276	X	147020849	G	T	chrX:147020849-147020849:G>T	chrX:147020849-147020849:G>T	.	PASS	FMR1	CCDS55519.1	r.?	-	-	Sub	intronic	0.87	0.045	0.25
mshef4_J15	mShef4_B8	ecf2f5f8-453b-11e6-b827-38fefa6235ae	11	131623716	G	A	chr11:131623716-131623716:G>A	chr11:131623716-131623716:G>A	.	PASS	NTM	CCDS41733.1	r.?	-	-	Sub	intronic	0.89	0	0.25
mshef4_J15	mShef4_B8	ed7b3ecc-453b-11e6-b827-38fefa6235ae	3	2923303	T	G	chr3:2923303-2923303:T>G	chr3:2923303-2923303:T>G	.	PASS	CNTN4	CCDS43041.1	r.?	-	-	Sub	intronic	0.92	0	0.25
mshef4_J16	mShef4_B8	4e11f3d0-449b-11e6-bac8-806c98522f55	X	41127535	A	G	chrX:41127535-41127535:A>G	chrX:41127535-41127535:A>G	.	PASS	-	-	-	-	-	Sub	-	0.88	0	0.25
mshef4_J17	mShef4_B8	a70bedac-461b-11e6-b703-c0468da6e34a	Y	22461796	T	G	chrY:22461796-22461796:T>G	chrY:22461796-22461796:T>G	.	PASS	-	-	-	-	-	Sub	-	0.9	0.059	0.25
mshef4_J18	mShef4_B8	2de2c33a-4489-11e6-975d-f8e7759e0e37	3	136410954	T	C	chr3:136410954-136410954:T>C	chr3:136410954-136410954:T>C	.	PASS	STAG1	CCDS3090.1	r.?	-	-	Sub	intronic	0.89	0.05	0.25
mshef4_J18	mShef4_B8	2cd20ec4-4489-11e6-975d-f8e7759e0e37	1	2613095	C	A	chr1:2613095-2613095:C>A	chr1:2613095-2613095:C>A	.	PASS	TTC34	CCDS55565.1	r.?	-	-	Sub	intronic	0.87	0	0.25
mshef4_J18	mShef4_B8	2d1e4334-4489-11e6-975d-f8e7759e0e37	11	117086159	T	C	chr11:117086159-117086159:T>C	chr11:117086159-117086159:T>C	.	PASS	PCSK7	CCDS8382.1	r.?	-	-	Sub	intronic	0.96	0	0.25
mshef4_J18	mShef4_B8	2e2b440c-4489-11e6-975d-f8e7759e0e37	7	75158720	A	G	chr7:75158720-75158720:A>G	chr7:75158720-75158720:A>G	.	PASS	HIP1	CCDS34669.1	r.?	-	-	Sub	downstream	0.9	0	0.25
mshef4_J18	mShef4_B8	2e433b98-4489-11e6-975d-f8e7759e0e37	8	104601719	T	C	chr8:104601719-104601719:T>C	chr8:104601719-104601719:T>C	.	PASS	RIMS2	CCDS55269.1	r.?	-	-	Sub	intronic	0.97	0	0.25
mshef4_J19	mShef4_B8	ff1dee8a-464f-11e6-b618-1c69048f5ac8	6	43035621	C	A	chr6:43035621-43035621:C>A	chr6:43035621-43035621:C>A	.	PASS	KLC4	CCDS4883.1	r.?	-	-	Sub	intronic	0.9	0	0.25
mshef4_J19	mShef4_B8	ff64353e-464f-11e6-b618-1c69048f5ac8	X	1393489	A	C	chrX:1393489-1393489:A>C	chrX:1393489-1393489:A>C	.	PASS	CSF2RA	CCDS35191.1	r.?	-	-	Sub	intronic	0.95	0	0.25
mshef4_J2	mShef4_B8	4ddf24d2-454f-11e6-9d93-cf236ac68940	X	118621251	A	G	chrX:118621251-118621251:A>G	chrX:118621251-118621251:A>G	.	PASS	-	-	-	-	-	Sub	-	0.9	0.05	0.25
mshef4_J2	mShef4_B8	4cffc9cc-454f-11e6-9d93-cf236ac68940	15	22327267	G	A	chr15:22327267-22327267:G>A	chr15:22327267-22327267:G>A	.	PASS	-	-	-	-	-	Sub	-	0.97	0	0.25
mshef4_J20	mShef4_B8	359ffb24-461e-11e6-a8dd-b7da048f5ac8	1	216751332	G	A	chr1:216751332-216751332:G>A	chr1:216751332-216751332:G>A	.	PASS	ESRRG	CCDS1517.1	r.?	-	-	Sub	intronic	0.97	0	0.25
mshef4_J20	mShef4_B8	36ad3a18-461e-11e6-a8dd-b7da048f5ac8	7	157539947	G	C	chr7:157539947-157539947:G>C	chr7:157539947-157539947:G>C	.	PASS	PTPRN2	CCDS5949.1	r.?	-	-	Sub	intronic	0.88	0	0.25
mshef4_J3	mShef4_B8	693b94be-4481-11e6-98c0-886398522f55	8	29935109	A	G	chr8:29935109-29935109:A>G	chr8:29935109-29935109:A>G	.	PASS	TMEM66	CCDS6074.1	r.?	-	-	Sub	intronic	0.87	0.036	0.25
mshef4_J4	mShef4_B8	470d8402-4651-11e6-a904-b16d048f5ac8	2	18522750	C	G	chr2:18522750-18522750:C>G	chr2:18522750-18522750:C>G	.	PASS	-	-	-	-	-	Sub	-	0.95	0.05	0.25
mshef4_J7	mShef4_B8	4076b802-45fc-11e6-8723-aca7048f5ac8	1	226367874	A	C	chr1:226367874-226367874:A>C	chr1:226367874-226367874:A>C	.	PASS	ACBD3	CCDS1551.1	r.?	-	-	Sub	intronic	0.92	0.037	0.25
mshef4_J7	mShef4_B8	417a293c-45fc-11e6-8723-aca7048f5ac8	X	16761287	G	C	chrX:16761287-16761287:G>C	chrX:16761287-16761287:G>C	.	PASS	SYAP1	CCDS14177.1	r.?	-	-	Sub	intronic	0.87	0	0.25
mshef4_J8	mShef4_B8	8f8f3124-465d-11e6-9395-a7bc2b38cc22	16	68233262	G	A	chr16:68233262-68233262:G>A	chr16:68233262-68233262:G>A	.	PASS	NFATC3	CCDS10861.1	r.?	-	-	Sub	intronic	0.88	0	0.25
mshef4_J9	mShef4_B8	1308683e-4778-11e6-9e1e-7877234cfb71	2	91715439	C	A	chr2:91715439-91715439:C>A	chr2:91715439-91715439:C>A	.	PASS	-	-	-	-	-	Sub	-	0.97	0	0.25
mshef4_J9	mShef4_B8	132ab484-4778-11e6-9e1e-7877234cfb71	3	8378015	G	C	chr3:8378015-8378015:G>C	chr3:8378015-8378015:G>C	.	PASS	-	-	-	-	-	Sub	-	0.87	0	0.25
mShef11_Low_N1	mShef11_G8	975f281e-44d2-11e6-9ce7-5f0b98522f55	21	18585834	G	A	chr21:18585834-18585834:G>A	chr21:18585834-18585834:G>A	.	PASS	-	-	-	-	-	Sub	-	0.92	0	0.26
mShef11_Low_N10	mShef11_G8	93be4c92-453d-11e6-969a-0887234cfb71	11	37650112	C	T	chr11:37650112-37650112:C>T	chr11:37650112-37650112:C>T	.	PASS	-	-	-	-	-	Sub	-	0.97	0	0.26
mShef11_Low_N5	mShef11_G8	e0b059f0-44b6-11e6-8f06-96016fb3f402	10	132652703	C	A	chr10:132652703-132652703:C>A	chr10:132652703-132652703:C>A	.	PASS	-	-	-	-	-	Sub	-	0.97	0	0.26
mShef11_Low_N5	mShef11_G8	e0c7a7ea-44b6-11e6-8f06-96016fb3f402	12	107282284	C	T	chr12:107282284-107282284:C>T	chr12:107282284-107282284:C>T	.	PASS	RIC8B	CCDS9109.2	r.?	-	-	Sub	downstream	0.97	0	0.26
mShef11_Low_N7	mShef11_G8	a89b9632-44ad-11e6-8406-0d03fb6235ae	2	22265102	G	C	chr2:22265102-22265102:G>C	chr2:22265102-22265102:G>C	.	PASS	AC068490.2	ENST00000450551	r.?	-	-	Sub	intronic	0.97	0.029	0.26
mShef11_Low_N7	mShef11_G8	a8485350-44ad-11e6-8406-0d03fb6235ae	11	121863964	C	A	chr11:121863964-121863964:C>A	chr11:121863964-121863964:C>A	.	PASS	-	-	-	-	-	Sub	-	0.93	0	0.26
mShef11_Low_N7	mShef11_G8	a9076ba0-44ad-11e6-8406-0d03fb6235ae	8	81671793	T	C	chr8:81671793-81671793:T>C	chr8:81671793-81671793:T>C	.	PASS	ZNF704	CCDS34913.1	r.?	-	-	Sub	intronic	0.97	0	0.26
mShef11_Low_Q1	mShef11_G8	6c99b41c-45c4-11e6-b910-4b7b048f5ac8	11	3425807	C	G	chr11:3425807-3425807:C>G	chr11:3425807-3425807:C>G	.	PASS	-	-	-	-	-	Sub	-	0.91	0	0.26
mShef11_Low_Q11	mShef11_G8	5d4b1188-454f-11e6-aca2-eeda2f77cf47	21	29457549	G	T	chr21:29457549-29457549:G>T	chr21:29457549-29457549:G>T	.	PASS	AL035610.1	ENST00000426534	r.?	-	-	Sub	intronic	0.97	0	0.26
mShef11_Low_Q11	mShef11_G8	5dd38d1a-454f-11e6-aca2-eeda2f77cf47	Y	18969306	C	A	chrY:18969306-18969306:C>A	chrY:18969306-18969306:C>A	.	PASS	-	-	-	-	-	Sub	-	0.95	0	0.26
mShef11_Low_Q12	mShef11_G8	c5ca66f0-466c-11e6-890e-87ae3951c37d	9	96851518	C	A	chr9:96851518-96851518:C>A	chr9:96851518-96851518:C>A	.	PASS	PTPDC1	CCDS6707.1	r.?	-	-	Sub	intronic	0.87	0	0.26
mShef11_Low_Q2	mShef11_G8	8c95dd16-4625-11e6-8e76-29868da6e34a	19	43732188	C	A	chr19:43732188-43732188:C>A	chr19:43732188-43732188:C>A	.	PASS	-	-	-	-	-	Sub	-	0.97	0	0.26
mShef11_Low_Q3	mShef11_G8	f41006e6-4923-11e6-ab1e-4c89048f5ac8	3	195215246	G	C	chr3:195215246-195215246:G>C	chr3:195215246-195215246:G>C	.	PASS	-	-	-	-	-	Sub	-	0.9	0.043	0.26
mShef11_Low_Q3	mShef11_G8	f3e2e292-4923-11e6-ab1e-4c89048f5ac8	20	1230921	G	A	chr20:1230921-1230921:G>A	chr20:1230921-1230921:G>A	.	PASS	RAD21L1	CCDS46568.1	r.?	-	-	Sub	intronic	0.87	0.042	0.26
mShef11_Low_Q4	mShef11_G8	ef0fa60e-4560-11e6-99c9-894b234cfb71	15	21275106	C	A	chr15:21275106-21275106:C>A	chr15:21275106-21275106:C>A	.	PASS	-	-	-	-	-	Sub	-	0.97	0	0.26
mShef11_Low_Q5	mShef11_G8	c8fb801a-449c-11e6-8c4a-518098522f55	11	118709213	G	C	chr11:118709213-118709213:G>C	chr11:118709213-118709213:G>C	.	PASS	-	-	-	-	-	Sub	-	0.9	0	0.26
mShef11_Low_Q5	mShef11_G8	c91bebf2-449c-11e6-8c4a-518098522f55	14	87182053	G	A	chr14:87182053-87182053:G>A	chr14:87182053-87182053:G>A	.	PASS	-	-	-	-	-	Sub	-	0.97	0	0.26
mShef11_Low_Q5	mShef11_G8	c9d0ac40-449c-11e6-8c4a-518098522f55	6	169694168	G	A	chr6:169694168-169694168:G>A	chr6:169694168-169694168:G>A	.	PASS	XXyac-YX65C7_A.3	ENST00000435612	r.?	-	-	Sub	upstream	0.97	0	0.26
mShef11_Low_Q6	mShef11_G8	ff85560c-44be-11e6-88d5-56e69eaf2245	19	46034250	G	C	chr19:46034250-46034250:G>C	chr19:46034250-46034250:G>C	.	PASS	VASP	CCDS33051.1	r.?	-	-	Sub	downstream	0.87	0	0.26
mShef11_Low_Q6	mShef11_G8	0031cee6-44bf-11e6-88d5-56e69eaf2245	Y	22472736	C	G	chrY:22472736-22472736:C>G	chrY:22472736-22472736:C>G	.	PASS	-	-	-	-	-	Sub	-	0.9	0	0.26
mShef11_Low_Q7	mShef11_G8	329e2d46-4570-11e6-858d-82556ac68940	5	20543503	T	C	chr5:20543503-20543503:T>C	chr5:20543503-20543503:T>C	.	PASS	CDH18	CCDS3889.1	r.?	-	-	Sub	intronic	0.97	0	0.26
mShef11_Low_Q8	mShef11_G8	7171d774-453f-11e6-98db-2890234cfb71	4	569318	G	C	chr4:569318-569318:G>C	chr4:569318-569318:G>C	.	PASS	RP11-1263C18.1	ENST00000610212	r.?	-	-	Sub	upstream	0.9	0.038	0.26
mShef11_Low_Q8	mShef11_G8	70a3d23e-453f-11e6-98db-2890234cfb71	1	99900694	G	A	chr1:99900694-99900694:G>A	chr1:99900694-99900694:G>A	.	PASS	-	-	-	-	-	Sub	-	0.97	0	0.26
mShef11_Low_Q8	mShef11_G8	7166eb20-453f-11e6-98db-2890234cfb71	3	49347475	A	G	chr3:49347475-49347475:A>G	chr3:49347475-49347475:A>G	.	PASS	USP4	CCDS2794.1	r.?	-	-	Sub	intronic	0.87	0	0.26
mShef11_Low_Q9	mShef11_G8	18bbf1e6-4648-11e6-98e7-6fbc048f5ac8	14	73715306	A	G	chr14:73715306-73715306:A>G	chr14:73715306-73715306:A>G	.	PASS	PAPLN	CCDS32114.1	r.?	-	-	Sub	intronic	0.87	0.033	0.26
mShef11_Low_Q9	mShef11_G8	194e7642-4648-11e6-98e7-6fbc048f5ac8	4	17787151	A	G	chr4:17787151-17787151:A>G	chr4:17787151-17787151:A>G	.	PASS	FAM184B	CCDS47033.1	r.?	-	-	Sub	upstream	0.87	0	0.26
mShef11_normal_O1	mShef11_E4	286c871e-4552-11e6-8eb5-bee32f77cf47	2	79775562	G	A	chr2:79775562-79775562:G>A	chr2:79775562-79775562:G>A	.	PASS	CTNNA2	CCDS42703.2	r.?	-	-	Sub	intronic	0.97	0	0.26
mShef11_normal_O1	mShef11_E4	2897b5b0-4552-11e6-8eb5-bee32f77cf47	22	31053751	T	C	chr22:31053751-31053751:T>C	chr22:31053751-31053751:T>C	.	PASS	DUSP18	CCDS13883.1	r.?	-	-	Sub	downstream	0.89	0	0.26
mShef11_normal_O10	mShef11_E4	f10bb3da-448e-11e6-9f15-306bfb6235ae	15	64684124	A	C	chr15:64684124-64684124:A>C	chr15:64684124-64684124:A>C	.	PASS	TRIP4	CCDS10194.1	r.?	-	-	Sub	intronic	0.87	0.05	0.26
mShef11_normal_O10	mShef11_E4	f0e2c6b4-448e-11e6-9f15-306bfb6235ae	12	42249733	T	G	chr12:42249733-42249733:T>G	chr12:42249733-42249733:T>G	.	PASS	RP11-630C16.2	ENST00000550874	r.?	-	-	Sub	intronic	0.9	0.036	0.26
mShef11_normal_O2	mShef11_E4	21841488-44b9-11e6-a29c-3b3c3077cf47	18	60394255	A	G	chr18:60394255-60394255:A>G	chr18:60394255-60394255:A>G	.	PASS	PHLPP1	CCDS45881.2	r.?	-	-	Sub	intronic	0.9	0.05	0.26
mShef11_normal_O2	mShef11_E4	2146dd20-44b9-11e6-a29c-3b3c3077cf47	12	125844602	G	A	chr12:125844602-125844602:G>A	chr12:125844602-125844602:G>A	.	PASS	TMEM132B	CCDS41859.1	r.?	-	-	Sub	intronic	0.97	0	0.26
mShef11_normal_O3	mShef11_E4	75b6fa9a-449e-11e6-810c-158598522f55	1	248231561	G	C	chr1:248231561-248231561:G>C	chr1:248231561-248231561:G>C	.	PASS	OR2L13	CCDS1637.1	r.?	-	-	Sub	intronic	0.93	0	0.26
mShef11_normal_O3	mShef11_E4	76a5d7f0-449e-11e6-810c-158598522f55	7	6779309	T	C	chr7:6779309-6779309:T>C	chr7:6779309-6779309:T>C	.	PASS	-	-	-	-	-	Sub	-	0.91	0	0.26
mShef11_normal_O3	mShef11_E4	76d903d2-449e-11e6-810c-158598522f55	X	16693271	A	G	chrX:16693271-16693271:A>G	chrX:16693271-16693271:A>G	.	PASS	CTPS2	CCDS14175.1	r.?	-	-	Sub	intronic	0.89	0	0.26
mShef11_normal_O4	mShef11_E4	94714934-4563-11e6-9e96-b29e2b38cc22	4	34279118	G	T	chr4:34279118-34279118:G>T	chr4:34279118-34279118:G>T	.	PASS	-	-	-	-	-	Sub	-	0.97	0	0.26
mShef11_normal_O6	mShef11_E4	14292ae6-44c6-11e6-8abe-006098522f55	X	23812202	A	G	chrX:23812202-23812202:A>G	chrX:23812202-23812202:A>G	.	PASS	-	-	-	-	-	Sub	-	0.87	0.056	0.26
mShef11_normal_O6	mShef11_E4	1325799c-44c6-11e6-8abe-006098522f55	18	4516682	A	T	chr18:4516682-4516682:A>T	chr18:4516682-4516682:A>T	.	PASS	-	-	-	-	-	Sub	-	0.97	0	0.26
mShef11_normal_O6	mShef11_E4	142dc22c-44c6-11e6-8abe-006098522f55	X	122906127	A	G	chrX:122906127-122906127:A>G	chrX:122906127-122906127:A>G	.	PASS	RNU7-69P	ENST00000516369	r.?	-	-	Sub	upstream	0.89	0	0.26
mShef11_normal_O7	mShef11_E4	4465f5ee-4490-11e6-8ecd-146ffb6235ae	20	47774007	T	C	chr20:47774007-47774007:T>C	chr20:47774007-47774007:T>C	.	PASS	STAU1	CCDS33481.1	r.?	-	-	Sub	intronic	0.93	0	0.26
mShef11_normal_O7	mShef11_E4	44e464c4-4490-11e6-8ecd-146ffb6235ae	8	51584353	C	T	chr8:51584353-51584353:C>T	chr8:51584353-51584353:C>T	.	PASS	SNTG1	CCDS6147.1	r.?	-	-	Sub	intronic	0.97	0	0.26
mShef11_normal_O8	mShef11_E4	bdda25bc-44c7-11e6-ab3d-146598522f55	1	49533559	G	C	chr1:49533559-49533559:G>C	chr1:49533559-49533559:G>C	.	PASS	AGBL4	CCDS44137.1	r.?	-	-	Sub	intronic	0.93	0	0.26
mShef11_normal_O8	mShef11_E4	bf18f4da-44c7-11e6-ab3d-146598522f55	X	19028324	C	T	chrX:19028324-19028324:C>T	chrX:19028324-19028324:C>T	.	PASS	GPR64	CCDS55378.1	r.?	-	-	Sub	intronic	0.88	0	0.26
mShef11_normal_O9	mShef11_E4	eeef7b3a-4665-11e6-9f1e-f5418da6e34a	13	80268782	G	T	chr13:80268782-80268782:G>T	chr13:80268782-80268782:G>T	.	PASS	-	-	-	-	-	Sub	-	0.97	0.026	0.26
mShef11_normal_O9	mShef11_E4	ef6c7694-4665-11e6-9f1e-f5418da6e34a	20	61901028	G	A	chr20:61901028-61901028:G>A	chr20:61901028-61901028:G>A	.	PASS	ARFGAP1	CCDS63326.1	r.?	-	-	Sub	upstream	0.97	0	0.26
mShef11_normal_P1	mShef11_E7	98d16e02-461f-11e6-8fd1-f65f048f5ac8	X	24535443	A	G	chrX:24535443-24535443:A>G	chrX:24535443-24535443:A>G	.	PASS	PDK3	CCDS48088.1	r.?	-	-	Sub	intronic	0.9	0	0.26
mShef11_normal_P1	mShef11_E7	98d48664-461f-11e6-8fd1-f65f048f5ac8	X	96496976	A	T	chrX:96496976-96496976:A>T	chrX:96496976-96496976:A>T	.	PASS	DIAPH2	CCDS14467.1	r.?	-	-	Sub	intronic	0.87	0	0.26
mShef11_normal_P10	mShef11_E7	69321caa-456b-11e6-9b64-8a5c048f5ac8	6	111330340	G	C	chr6:111330340-111330340:G>C	chr6:111330340-111330340:G>C	.	PASS	RPF2	CCDS5088.1	r.?	-	-	Sub	intronic	0.97	0	0.26
mShef11_normal_P10	mShef11_E7	693c667e-456b-11e6-9b64-8a5c048f5ac8	7	91637812	T	C	chr7:91637812-91637812:T>C	chr7:91637812-91637812:T>C	.	PASS	AKAP9	CCDS5622.1	r.?	-	-	Sub	intronic	0.9	0	0.26
mShef11_normal_P2	mShef11_E7	7e2fbd28-45d0-11e6-8406-a8c62b38cc22	11	58109663	C	A	chr11:58109663-58109663:C>A	chr11:58109663-58109663:C>A	.	PASS	-	-	-	-	-	Sub	-	0.97	0.045	0.26
mShef11_normal_P4	mShef11_E7	831d8ea8-464a-11e6-8cb6-ac516ac68940	16	3380138	G	A	chr16:3380138-3380138:G>A	chr16:3380138-3380138:G>A	.	PASS	-	-	-	-	-	Sub	-	0.88	0	0.26
mShef11_normal_P4	mShef11_E7	83cad7ca-464a-11e6-8cb6-ac516ac68940	4	38867864	G	A	chr4:38867864-38867864:G>A	chr4:38867864-38867864:G>A	.	PASS	FAM114A1	CCDS3447.1	r.?	-	-	Sub	upstream	0.87	0	0.26
mShef11_normal_P5	mShef11_E7	385169a8-464a-11e6-b8b9-2521769e0e37	7	129695147	C	T	chr7:129695147-129695147:C>T	chr7:129695147-129695147:C>T	.	PASS	ZC3HC1	CCDS34753.1	r.?	-	-	Sub	upstream	0.87	0.026	0.26
mShef11_normal_P8	mShef11_E7	5207a0da-4490-11e6-85d1-d89b7ef6c4b7	20	44790590	C	T	chr20:44790590-44790590:C>T	chr20:44790590-44790590:C>T	.	PASS	-	-	-	-	-	Sub	-	0.97	0	0.26
mShef11_normal_P9	mShef11_E7	599ce2ac-4575-11e6-9828-3d796ac68940	Y	22506682	G	C	chrY:22506682-22506682:G>C	chrY:22506682-22506682:G>C	.	PASS	-	-	-	-	-	Sub	-	0.9	0	0.26
mShef11_Rock_K1	mShef11_F1	e7103938-4578-11e6-9cfd-cf77048f5ac8	4	106481678	G	A	chr4:106481678-106481678:G>A	chr4:106481678-106481678:G>A	.	PASS	ARHGEF38	CCDS56338.1	r.?	-	-	Sub	intronic	0.97	0	0.26
mShef11_Rock_K1	mShef11_F1	e7599d62-4578-11e6-9cfd-cf77048f5ac8	9	127363849	G	C	chr9:127363849-127363849:G>C	chr9:127363849-127363849:G>C	.	PASS	NR6A1	CCDS35137.1	r.?	-	-	Sub	intronic	0.87	0	0.26
mShef11_Rock_K2	mShef11_F1	82f66c02-4540-11e6-9d1d-9520fb6235ae	2	86867536	G	A	chr2:86867536-86867536:G>A	chr2:86867536-86867536:G>A	.	PASS	CHMP3	CCDS56128.1	r.?	-	-	Sub	intronic	0.97	0	0.26
mShef11_Rock_K4	mShef11_F1	0df7c70e-4552-11e6-8b76-fb4098522f55	3	49964244	T	C	chr3:49964244-49964244:T>C	chr3:49964244-49964244:T>C	.	PASS	MON1A	CCDS2808.2	r.?	-	-	Sub	intronic	0.87	0.031	0.26
mShef11_Rock_K4	mShef11_F1	0dff31ec-4552-11e6-8b76-fb4098522f55	3	174210169	T	G	chr3:174210169-174210169:T>G	chr3:174210169-174210169:T>G	.	PASS	-	-	-	-	-	Sub	-	0.87	0	0.26
mShef11_Rock_K5	mShef11_F1	d9114390-4582-11e6-81b4-6d779eaf2245	3	30105400	C	G	chr3:30105400-30105400:C>G	chr3:30105400-30105400:C>G	.	PASS	-	-	-	-	-	Sub	-	0.97	0	0.26
mShef11_Rock_K5	mShef11_F1	d9519eea-4582-11e6-81b4-6d779eaf2245	7	17319827	A	G	chr7:17319827-17319827:A>G	chr7:17319827-17319827:A>G	.	PASS	-	-	-	-	-	Sub	-	0.97	0	0.26
mShef11_Rock_K5	mShef11_F1	d97d6598-4582-11e6-81b4-6d779eaf2245	9	109277764	G	T	chr9:109277764-109277764:G>T	chr9:109277764-109277764:G>T	.	PASS	RP11-308N19.1	ENST00000435485	r.?	-	-	Sub	intronic	0.97	0	0.26
mShef11_Rock_K6	mShef11_F1	108640c4-45f5-11e6-be73-6b7e048f5ac8	1	36271390	A	G	chr1:36271390-36271390:A>G	chr1:36271390-36271390:A>G	.	PASS	AGO4	CCDS397.1	r.?	-	-	Sub	upstream	0.9	0.05	0.26
mShef11_Rock_K6	mShef11_F1	10a13352-45f5-11e6-be73-6b7e048f5ac8	10	11952589	C	T	chr10:11952589-11952589:C>T	chr10:11952589-11952589:C>T	.	PASS	-	-	-	-	-	Sub	-	0.88	0	0.26
mShef11_Rock_K6	mShef11_F1	10c3a27a-45f5-11e6-be73-6b7e048f5ac8	12	59175975	G	T	chr12:59175975-59175975:G>T	chr12:59175975-59175975:G>T	.	PASS	RP11-767I20.1	ENST00000550678	r.?	-	-	Sub	upstream	0.97	0	0.26
mShef11_Rock_K6	mShef11_F1	11b97e52-45f5-11e6-be73-6b7e048f5ac8	9	96665129	G	T	chr9:96665129-96665129:G>T	chr9:96665129-96665129:G>T	.	PASS	-	-	-	-	-	Sub	-	0.97	0	0.26
mShef11_Rock_K7	mShef11_F1	b423163e-4619-11e6-97b7-9d063077cf47	7	42509764	C	T	chr7:42509764-42509764:C>T	chr7:42509764-42509764:C>T	.	PASS	-	-	-	-	-	Sub	-	0.97	0	0.26
mShef11_Rock_K7	mShef11_F1	b45cbf10-4619-11e6-97b7-9d063077cf47	Y	58867667	C	G	chrY:58867667-58867667:C>G	chrY:58867667-58867667:C>G	.	PASS	-	-	-	-	-	Sub	-	0.97	0	0.26
mShef11_Rock_K8	mShef11_F1	76384248-44d6-11e6-8687-68c7f89da568	11	68837217	G	A	chr11:68837217-68837217:G>A	chr11:68837217-68837217:G>A	.	PASS	TPCN2	CCDS8189.1	r.?	-	-	Sub	intronic	0.9	0.056	0.26
mShef11_Rock_K8	mShef11_F1	76cdd2ae-44d6-11e6-8687-68c7f89da568	21	9764981	G	T	chr21:9764981-9764981:G>T	chr21:9764981-9764981:G>T	.	PASS	-	-	-	-	-	Sub	-	0.97	0	0.26
mShef11_Rock_L1	mShef11_F4	9e16930e-44f0-11e6-83ea-57cdb215fa0d	19	22498581	G	A	chr19:22498581-22498581:G>A	chr19:22498581-22498581:G>A	.	PASS	ZNF729	CCDS59368.1	r.2480g>a	c.2362G>A	p.V788I	Sub	missense	0.87	0.048	0.26
mShef11_Rock_L1	mShef11_F4	9eb13300-44f0-11e6-83ea-57cdb215fa0d	7	62769598	C	A	chr7:62769598-62769598:C>A	chr7:62769598-62769598:C>A	.	PASS	-	-	-	-	-	Sub	-	0.97	0.016	0.26
mShef11_Rock_L3	mShef11_F4	054c2bae-44c1-11e6-83f6-e4719eaf2245	1	231631600	G	C	chr1:231631600-231631600:G>C	chr1:231631600-231631600:G>C	.	PASS	-	-	-	-	-	Sub	-	0.9	0.053	0.26
mShef11_Rock_L3	mShef11_F4	053f34a8-44c1-11e6-83f6-e4719eaf2245	1	142561610	C	A	chr1:142561610-142561610:C>A	chr1:142561610-142561610:C>A	.	PASS	RP11-417J8.1	ENST00000445662	r.?	-	-	Sub	downstream	0.93	0.02	0.26
mShef11_Rock_L4	mShef11_F4	a11e124a-4584-11e6-99d5-45358da6e34a	X	137291113	C	T	chrX:137291113-137291113:C>T	chrX:137291113-137291113:C>T	.	PASS	-	-	-	-	-	Sub	-	0.97	0	0.26
mShef11_Rock_L5	mShef11_F4	4d003858-44c8-11e6-b5e1-c66698522f55	3	164765331	C	A	chr3:164765331-164765331:C>A	chr3:164765331-164765331:C>A	.	PASS	SI	CCDS3196.1	r.?	-	-	Sub	intronic	0.97	0	0.26
mShef11_Rock_L7	mShef11_F4	b50cfafc-44d8-11e6-b42d-3f60234cfb71	17	45766091	A	G	chr17:45766091-45766091:A>G	chr17:45766091-45766091:A>G	.	PASS	KPNB1	CCDS11513.1	r.?	-	-	Sub	downstream	0.87	0.047	0.26
mShef11_Rock_L9	mShef11_F4	41a84fde-4583-11e6-ba68-0589234cfb71	17	27724482	A	G	chr17:27724482-27724482:A>G	chr17:27724482-27724482:A>G	.	PASS	TAOK1	CCDS32601.1	r.?	-	-	Sub	intronic	0.88	0.04	0.26
mShef11_Rock_L9	mShef11_F4	41e8703c-4583-11e6-ba68-0589234cfb71	2	130822347	G	C	chr2:130822347-130822347:G>C	chr2:130822347-130822347:G>C	.	PASS	-	-	-	-	-	Sub	-	0.9	0.03	0.26
mshef4_J11	mShef4_B8	92fc6378-45d5-11e6-a942-2134234cfb71	16	32271611	G	T	chr16:32271611-32271611:G>T	chr16:32271611-32271611:G>T	.	PASS	TP53TG3D	CCDS58456.1	r.?	-	-	Sub	downstream	0.97	0	0.26
mshef4_J11	mShef4_B8	93884ece-45d5-11e6-a942-2134234cfb71	6	165283320	C	T	chr6:165283320-165283320:C>T	chr6:165283320-165283320:C>T	.	PASS	-	-	-	-	-	Sub	-	0.97	0	0.26
mshef4_J12	mShef4_B8	0c67a122-45e6-11e6-808a-98c22b38cc22	12	34489228	A	C	chr12:34489228-34489228:A>C	chr12:34489228-34489228:A>C	.	PASS	-	-	-	-	-	Sub	-	0.87	0.04	0.26
mshef4_J12	mShef4_B8	0c870c2e-45e6-11e6-808a-98c22b38cc22	15	22299522	C	A	chr15:22299522-22299522:C>A	chr15:22299522-22299522:C>A	.	PASS	-	-	-	-	-	Sub	-	0.97	0	0.26
mshef4_J14	mShef4_B8	7f18a3d2-4493-11e6-9e5d-c5b87c6e9276	6	151780037	C	T	chr6:151780037-151780037:C>T	chr6:151780037-151780037:C>T	.	PASS	C6orf211	CCDS5233.1	r.?	-	-	Sub	intronic	0.97	0.025	0.26
mshef4_J15	mShef4_B8	ecc36c48-453b-11e6-b827-38fefa6235ae	1	60166473	G	A	chr1:60166473-60166473:G>A	chr1:60166473-60166473:G>A	.	PASS	FGGY	CCDS44155.1	r.?	-	-	Sub	intronic	0.97	0	0.26
mshef4_J16	mShef4_B8	4d2cbc52-449b-11e6-bac8-806c98522f55	13	20537690	A	G	chr13:20537690-20537690:A>G	chr13:20537690-20537690:A>G	.	PASS	ZMYM2	CCDS45016.1	r.?	-	-	Sub	intronic	0.97	0.024	0.26
mshef4_J18	mShef4_B8	2ce6d0f2-4489-11e6-975d-f8e7759e0e37	1	115198745	A	G	chr1:115198745-115198745:A>G	chr1:115198745-115198745:A>G	.	PASS	DENND2C	CCDS58018.1	r.?	-	-	Sub	intronic	0.89	0.037	0.26
mshef4_J2	mShef4_B8	4ddee53a-454f-11e6-9d93-cf236ac68940	X	106006862	G	C	chrX:106006862-106006862:G>C	chrX:106006862-106006862:G>C	.	PASS	RNF128	CCDS14521.1	r.?	-	-	Sub	intronic	0.9	0	0.26
mshef4_J20	mShef4_B8	36d537fc-461e-11e6-a8dd-b7da048f5ac8	X	101139229	A	G	chrX:101139229-101139229:A>G	chrX:101139229-101139229:A>G	.	PASS	ZMAT1	CCDS35348.1	r.1218u>c	c.1170T>C	p.D390D	Sub	silent	0.87	0.05	0.26
mshef4_J20	mShef4_B8	36111818-461e-11e6-a8dd-b7da048f5ac8	18	41991456	G	C	chr18:41991456-41991456:G>C	chr18:41991456-41991456:G>C	.	PASS	CTC-782O7.1	ENST00000587877	r.?	-	-	Sub	intronic	0.97	0	0.26
mshef4_J3	mShef4_B8	68cdd032-4481-11e6-98c0-886398522f55	19	41181009	T	C	chr19:41181009-41181009:T>C	chr19:41181009-41181009:T>C	.	PASS	NUMBL	CCDS12561.1	r.?	-	-	Sub	intronic	0.89	0.048	0.26
mshef4_J3	mShef4_B8	6951842c-4481-11e6-98c0-886398522f55	X	158351	C	T	chrX:158351-158351:C>T	chrX:158351-158351:C>T	.	PASS	-	-	-	-	-	Sub	-	0.87	0	0.26
mshef4_J5	mShef4_B8	3dd89164-447c-11e6-aa54-29ac33920095	11	114496089	T	G	chr11:114496089-114496089:T>G	chr11:114496089-114496089:T>G	.	PASS	-	-	-	-	-	Sub	-	0.87	0.053	0.26
mshef4_J5	mShef4_B8	3e1bc718-447c-11e6-aa54-29ac33920095	17	77086798	G	A	chr17:77086798-77086798:G>A	chr17:77086798-77086798:G>A	.	PASS	RBFOX3	CCDS45805.1	r.1308c>u	c.?	p.?	Sub	3prime_UTR_variant	0.97	0	0.26
mshef4_J5	mShef4_B8	3e25ae54-447c-11e6-aa54-29ac33920095	19	7740400	G	A	chr19:7740400-7740400:G>A	chr19:7740400-7740400:G>A	.	PASS	C19orf59	CCDS12183.1	r.?	-	-	Sub	upstream	0.97	0	0.26
mshef4_J7	mShef4_B8	40ce44c8-45fc-11e6-8723-aca7048f5ac8	17	34780101	C	T	chr17:34780101-34780101:C>T	chr17:34780101-34780101:C>T	.	PASS	TBC1D3H	ENST00000535446	r.?	-	-	Sub	intronic	0.93	0	0.26
mshef4_J8	mShef4_B8	8f75cb3a-465d-11e6-9395-a7bc2b38cc22	14	45070884	C	G	chr14:45070884-45070884:C>G	chr14:45070884-45070884:C>G	.	PASS	-	-	-	-	-	Sub	-	0.88	0	0.26
mshef4_J9	mShef4_B8	132324bc-4778-11e6-9e1e-7877234cfb71	22	17079122	C	T	chr22:17079122-17079122:C>T	chr22:17079122-17079122:C>T	.	PASS	TPTEP1	ENST00000426585	r.?	-	-	Sub	upstream	0.9	0	0.26
mshef4_J9	mShef4_B8	1349b532-4778-11e6-9e1e-7877234cfb71	5	40514066	C	A	chr5:40514066-40514066:C>A	chr5:40514066-40514066:C>A	.	PASS	-	-	-	-	-	Sub	-	0.93	0	0.26
mshef4_J9	mShef4_B8	134ba5f4-4778-11e6-9e1e-7877234cfb71	5	63654646	A	G	chr5:63654646-63654646:A>G	chr5:63654646-63654646:A>G	.	PASS	RNF180	CCDS47219.1	r.?	-	-	Sub	intronic	0.9	0	0.26
mshef4_J9	mShef4_B8	13902ea4-4778-11e6-9e1e-7877234cfb71	X	73548402	A	C	chrX:73548402-73548402:A>C	chrX:73548402-73548402:A>C	.	PASS	-	-	-	-	-	Sub	-	0.87	0	0.26
mShef11_Low_N1	mShef11_G8	97917d14-44d2-11e6-9ce7-5f0b98522f55	5	79054007	T	C	chr5:79054007-79054007:T>C	chr5:79054007-79054007:T>C	.	PASS	CMYA5	CCDS47238.1	r.?	-	-	Sub	intronic	0.9	0.054	0.27
mShef11_Low_N1	mShef11_G8	978342d0-44d2-11e6-9ce7-5f0b98522f55	4	85637821	G	A	chr4:85637821-85637821:G>A	chr4:85637821-85637821:G>A	.	PASS	WDFY3	CCDS3609.1	r.?	-	-	Sub	intronic	0.89	0	0.27
mShef11_Low_N10	mShef11_G8	9490bcae-453d-11e6-969a-0887234cfb71	6	103893287	T	G	chr6:103893287-103893287:T>G	chr6:103893287-103893287:T>G	.	PASS	-	-	-	-	-	Sub	-	0.94	0	0.27
mShef11_Low_N4	mShef11_G8	fadff068-45fd-11e6-963b-69396ac68940	4	158180496	G	C	chr4:158180496-158180496:G>C	chr4:158180496-158180496:G>C	.	PASS	GRIA2	CCDS3797.1	r.?	-	-	Sub	intronic	0.97	0.034	0.27
mShef11_Low_N4	mShef11_G8	faab59fc-45fd-11e6-963b-69396ac68940	21	14374932	C	A	chr21:14374932-14374932:C>A	chr21:14374932-14374932:C>A	.	PASS	AP001464.4	ENST00000457565	r.?	-	-	Sub	intronic	0.97	0	0.27
mShef11_Low_N5	mShef11_G8	e0e26742-44b6-11e6-8f06-96016fb3f402	15	55706284	A	G	chr15:55706284-55706284:A>G	chr15:55706284-55706284:A>G	.	PASS	DYX1C1	CCDS32243.1	r.?	-	-	Sub	downstream	0.86	0	0.27
mShef11_Low_N5	mShef11_G8	e166cfc8-44b6-11e6-8f06-96016fb3f402	4	157517481	A	G	chr4:157517481-157517481:A>G	chr4:157517481-157517481:A>G	.	PASS	-	-	-	-	-	Sub	-	0.97	0	0.27
mShef11_Low_N5	mShef11_G8	e18ce622-44b6-11e6-8f06-96016fb3f402	7	66076053	A	C	chr7:66076053-66076053:A>C	chr7:66076053-66076053:A>C	.	PASS	-	-	-	-	-	Sub	-	0.95	0	0.27
mShef11_Low_N5	mShef11_G8	e1bcc45a-44b6-11e6-8f06-96016fb3f402	X	108992300	C	T	chrX:108992300-108992300:C>T	chrX:108992300-108992300:C>T	.	PASS	-	-	-	-	-	Sub	-	0.87	0	0.27
mShef11_Low_N6	mShef11_G8	7a869510-4572-11e6-9805-9b606ac68940	19	51203099	T	C	chr19:51203099-51203099:T>C	chr19:51203099-51203099:T>C	.	PASS	SHANK1	CCDS12799.1	r.?	-	-	Sub	intronic	0.91	0	0.27
mShef11_Low_N7	mShef11_G8	a82079e8-44ad-11e6-8406-0d03fb6235ae	1	106066448	C	A	chr1:106066448-106066448:C>A	chr1:106066448-106066448:C>A	.	PASS	-	-	-	-	-	Sub	-	0.97	0	0.27
mShef11_Low_N7	mShef11_G8	a8d846ae-44ad-11e6-8406-0d03fb6235ae	4	182332192	C	A	chr4:182332192-182332192:C>A	chr4:182332192-182332192:C>A	.	PASS	-	-	-	-	-	Sub	-	0.97	0	0.27
mShef11_Low_N7	mShef11_G8	a8eb8a2a-44ad-11e6-8406-0d03fb6235ae	6	88643952	C	T	chr6:88643952-88643952:C>T	chr6:88643952-88643952:C>T	.	PASS	-	-	-	-	-	Sub	-	0.89	0	0.27
mShef11_Low_N7	mShef11_G8	a90c0336-44ad-11e6-8406-0d03fb6235ae	9	1747979	G	T	chr9:1747979-1747979:G>T	chr9:1747979-1747979:G>T	.	PASS	-	-	-	-	-	Sub	-	0.97	0	0.27
mShef11_Low_Q10	mShef11_G8	e0c76ebe-44b7-11e6-a5bc-b4b9e6849749	3	148722006	G	A	chr3:148722006-148722006:G>A	chr3:148722006-148722006:G>A	.	PASS	GYG1	CCDS3139.1	r.?	-	-	Sub	intronic	0.97	0	0.27
mShef11_Low_Q11	mShef11_G8	5cc71234-454f-11e6-aca2-eeda2f77cf47	12	9678334	G	T	chr12:9678334-9678334:G>T	chr12:9678334-9678334:G>T	.	PASS	-	-	-	-	-	Sub	-	0.88	0	0.27
mShef11_Low_Q2	mShef11_G8	8d2471c0-4625-11e6-8e76-29868da6e34a	9	66831567	C	G	chr9:66831567-66831567:C>G	chr9:66831567-66831567:C>G	.	PASS	-	-	-	-	-	Sub	-	0.93	0	0.27
mShef11_Low_Q4	mShef11_G8	ee979d94-4560-11e6-99c9-894b234cfb71	1	36271246	C	T	chr1:36271246-36271246:C>T	chr1:36271246-36271246:C>T	.	PASS	AGO4	CCDS397.1	r.?	-	-	Sub	upstream	0.87	0	0.27
mShef11_Low_Q6	mShef11_G8	001264e8-44bf-11e6-88d5-56e69eaf2245	8	138569323	A	C	chr8:138569323-138569323:A>C	chr8:138569323-138569323:A>C	.	PASS	-	-	-	-	-	Sub	-	0.87	0.032	0.27
mShef11_Low_Q8	mShef11_G8	7116f692-453f-11e6-98db-2890234cfb71	17	57206908	T	G	chr17:57206908-57206908:T>G	chr17:57206908-57206908:T>G	.	PASS	SKA2	CCDS45747.1	r.?	-	-	Sub	intronic	0.9	0.031	0.27
mShef11_Low_Q8	mShef11_G8	71c40c74-453f-11e6-98db-2890234cfb71	9	70841786	T	A	chr9:70841786-70841786:T>A	chr9:70841786-70841786:T>A	.	PASS	-	-	-	-	-	Sub	-	0.97	0	0.27
mShef11_normal_O1	mShef11_E4	28c5df58-4552-11e6-8eb5-bee32f77cf47	5	27729390	G	T	chr5:27729390-27729390:G>T	chr5:27729390-27729390:G>T	.	PASS	-	-	-	-	-	Sub	-	0.91	0.02	0.27
mShef11_normal_O1	mShef11_E4	27b45eaa-4552-11e6-8eb5-bee32f77cf47	1	115922094	T	A	chr1:115922094-115922094:T>A	chr1:115922094-115922094:T>A	.	PASS	-	-	-	-	-	Sub	-	0.88	0	0.27
mShef11_normal_O1	mShef11_E4	28174a92-4552-11e6-8eb5-bee32f77cf47	15	41811508	C	T	chr15:41811508-41811508:C>T	chr15:41811508-41811508:C>T	.	PASS	RPAP1	CCDS10079.1	r.?	-	-	Sub	intronic	0.97	0	0.27
mShef11_normal_O1	mShef11_E4	28c03b5c-4552-11e6-8eb5-bee32f77cf47	4	177685006	G	T	chr4:177685006-177685006:G>T	chr4:177685006-177685006:G>T	.	PASS	VEGFC	CCDS43285.1	r.?	-	-	Sub	intronic	0.9	0	0.27
mShef11_normal_O10	mShef11_E4	f14e23fa-448e-11e6-9f15-306bfb6235ae	19	46096448	C	T	chr19:46096448-46096448:C>T	chr19:46096448-46096448:C>T	.	PASS	GPR4	CCDS12669.1	r.?	-	-	Sub	intronic	0.9	0	0.27
mShef11_normal_O2	mShef11_E4	21e1d5b4-44b9-11e6-a29c-3b3c3077cf47	5	3242060	C	A	chr5:3242060-3242060:C>A	chr5:3242060-3242060:C>A	.	PASS	-	-	-	-	-	Sub	-	0.93	0	0.27
mShef11_normal_O2	mShef11_E4	221970c8-44b9-11e6-a29c-3b3c3077cf47	8	131475090	A	G	chr8:131475090-131475090:A>G	chr8:131475090-131475090:A>G	.	PASS	-	-	-	-	-	Sub	-	0.91	0	0.27
mShef11_normal_O3	mShef11_E4	75ec6b30-449e-11e6-810c-158598522f55	14	20205387	A	G	chr14:20205387-20205387:A>G	chr14:20205387-20205387:A>G	.	PASS	OR4N2	ENST00000557414	r.?	-	-	Sub	intronic	0.93	0	0.27
mShef11_normal_O4	mShef11_E4	9394e570-4563-11e6-9e96-b29e2b38cc22	1	72906923	C	A	chr1:72906923-72906923:C>A	chr1:72906923-72906923:C>A	.	PASS	-	-	-	-	-	Sub	-	0.97	0	0.27
mShef11_normal_O4	mShef11_E4	9475a7c2-4563-11e6-9e96-b29e2b38cc22	4	64261611	C	A	chr4:64261611-64261611:C>A	chr4:64261611-64261611:C>A	.	PASS	-	-	-	-	-	Sub	-	0.93	0	0.27
mShef11_normal_O4	mShef11_E4	94d8e60c-4563-11e6-9e96-b29e2b38cc22	Y	22468940	T	A	chrY:22468940-22468940:T>A	chrY:22468940-22468940:T>A	.	PASS	-	-	-	-	-	Sub	-	0.88	0	0.27
mShef11_normal_O5	mShef11_E4	63658918-4482-11e6-974d-8d6798522f55	Y	22485972	C	G	chrY:22485972-22485972:C>G	chrY:22485972-22485972:C>G	.	PASS	-	-	-	-	-	Sub	-	0.97	0.053	0.27
mShef11_normal_O5	mShef11_E4	625d844e-4482-11e6-974d-8d6798522f55	14	59634521	C	A	chr14:59634521-59634521:C>A	chr14:59634521-59634521:C>A	.	PASS	-	-	-	-	-	Sub	-	0.97	0	0.27
mShef11_normal_O6	mShef11_E4	135979fe-44c6-11e6-8abe-006098522f55	2	203320987	C	T	chr2:203320987-203320987:C>T	chr2:203320987-203320987:C>T	.	PASS	BMPR2	CCDS33361.1	r.?	-	-	Sub	intronic	0.87	0.037	0.27
mShef11_normal_O6	mShef11_E4	1339ce7e-44c6-11e6-8abe-006098522f55	19	29464182	G	A	chr19:29464182-29464182:G>A	chr19:29464182-29464182:G>A	.	PASS	LINC00906	ENST00000589921	r.?	-	-	Sub	downstream	0.97	0	0.27
mShef11_normal_O8	mShef11_E4	bf132f8c-44c7-11e6-ab3d-146598522f55	9	134407643	G	A	chr9:134407643-134407643:G>A	chr9:134407643-134407643:G>A	.	PASS	UCK1	CCDS6944.1	r.?	-	-	Sub	upstream	0.87	0.043	0.27
mShef11_normal_O9	mShef11_E4	eef20fda-4665-11e6-9f1e-f5418da6e34a	13	112944534	C	G	chr13:112944534-112944534:C>G	chr13:112944534-112944534:C>G	.	PASS	-	-	-	-	-	Sub	-	0.9	0	0.27
mShef11_normal_O9	mShef11_E4	efda2702-4665-11e6-9f1e-f5418da6e34a	7	149601444	T	C	chr7:149601444-149601444:T>C	chr7:149601444-149601444:T>C	.	PASS	-	-	-	-	-	Sub	-	0.88	0	0.27
mShef11_normal_O9	mShef11_E4	f006dbf8-4665-11e6-9f1e-f5418da6e34a	X	91219466	C	A	chrX:91219466-91219466:C>A	chrX:91219466-91219466:C>A	.	PASS	PCDH11X	CCDS14461.1	r.?	-	-	Sub	intronic	0.97	0	0.27
mShef11_normal_P10	mShef11_E7	68e26b7e-456b-11e6-9b64-8a5c048f5ac8	18	77964735	A	C	chr18:77964735-77964735:A>C	chr18:77964735-77964735:A>C	.	PASS	PARD6G	CCDS12022.1	r.?	-	-	Sub	intronic	0.93	0	0.27
mShef11_normal_P10	mShef11_E7	6959cdc2-456b-11e6-9b64-8a5c048f5ac8	X	44630156	G	T	chrX:44630156-44630156:G>T	chrX:44630156-44630156:G>T	.	PASS	-	-	-	-	-	Sub	-	0.95	0	0.27
mShef11_normal_P2	mShef11_E7	7f04d256-45d0-11e6-8406-a8c62b38cc22	5	91687117	G	A	chr5:91687117-91687117:G>A	chr5:91687117-91687117:G>A	.	PASS	RP11-348J24.2	ENST00000502934	r.?	-	-	Sub	intronic	0.97	0	0.27
mShef11_normal_P3	mShef11_E7	182d5fda-462a-11e6-a6e5-041a8da6e34a	X	120992864	A	G	chrX:120992864-120992864:A>G	chrX:120992864-120992864:A>G	.	PASS	-	-	-	-	-	Sub	-	0.97	0	0.27
mShef11_normal_P5	mShef11_E7	37aa9b50-464a-11e6-b8b9-2521769e0e37	17	10466441	C	A	chr17:10466441-10466441:C>A	chr17:10466441-10466441:C>A	.	PASS	-	-	-	-	-	Sub	-	0.97	0	0.27
mShef11_normal_P5	mShef11_E7	37c0ad6e-464a-11e6-b8b9-2521769e0e37	19	4289769	C	T	chr19:4289769-4289769:C>T	chr19:4289769-4289769:C>T	.	PASS	SHD	CCDS12125.1	r.?	-	-	Sub	intronic	0.89	0	0.27
mShef11_normal_P6	mShef11_E7	de2a323a-4648-11e6-905c-a7be048f5ac8	8	89592919	A	T	chr8:89592919-89592919:A>T	chr8:89592919-89592919:A>T	.	PASS	-	-	-	-	-	Sub	-	0.9	0.04	0.27
mShef11_normal_P6	mShef11_E7	dd512ef4-4648-11e6-905c-a7be048f5ac8	15	89549038	T	A	chr15:89549038-89549038:T>A	chr15:89549038-89549038:T>A	.	PASS	-	-	-	-	-	Sub	-	0.87	0	0.27
mShef11_normal_P8	mShef11_E7	51f34702-4490-11e6-85d1-d89b7ef6c4b7	19	58541589	T	C	chr19:58541589-58541589:T>C	chr19:58541589-58541589:T>C	.	PASS	ZSCAN1	CCDS12969.1	r.?	-	-	Sub	upstream	0.87	0.067	0.27
mShef11_normal_P8	mShef11_E7	51b3d644-4490-11e6-85d1-d89b7ef6c4b7	13	68612585	G	T	chr13:68612585-68612585:G>T	chr13:68612585-68612585:G>T	.	PASS	-	-	-	-	-	Sub	-	0.97	0	0.27
mShef11_normal_P8	mShef11_E7	522fbe9e-4490-11e6-85d1-d89b7ef6c4b7	4	178845990	T	A	chr4:178845990-178845990:T>A	chr4:178845990-178845990:T>A	.	PASS	-	-	-	-	-	Sub	-	0.97	0	0.27
mShef11_normal_P8	mShef11_E7	5271ad22-4490-11e6-85d1-d89b7ef6c4b7	X	50742471	C	G	chrX:50742471-50742471:C>G	chrX:50742471-50742471:C>G	.	PASS	-	-	-	-	-	Sub	-	0.9	0	0.27
mShef11_normal_P9	mShef11_E7	58684124-4575-11e6-9828-3d796ac68940	11	85720314	T	G	chr11:85720314-85720314:T>G	chr11:85720314-85720314:T>G	.	PASS	PICALM	CCDS55784.1	r.?	-	-	Sub	intronic	0.89	0.045	0.27
mShef11_normal_P9	mShef11_E7	59600e9a-4575-11e6-9828-3d796ac68940	7	81490335	G	A	chr7:81490335-81490335:G>A	chr7:81490335-81490335:G>A	.	PASS	-	-	-	-	-	Sub	-	0.93	0	0.27
mShef11_normal_P9	mShef11_E7	59964c58-4575-11e6-9828-3d796ac68940	X	125420561	A	G	chrX:125420561-125420561:A>G	chrX:125420561-125420561:A>G	.	PASS	-	-	-	-	-	Sub	-	0.89	0	0.27
mShef11_Rock_K1	mShef11_F1	e658085e-4578-11e6-9cfd-cf77048f5ac8	1	232904331	C	T	chr1:232904331-232904331:C>T	chr1:232904331-232904331:C>T	.	PASS	-	-	-	-	-	Sub	-	0.97	0.021	0.27
mShef11_Rock_K1	mShef11_F1	e71047c0-4578-11e6-9cfd-cf77048f5ac8	4	108446351	G	A	chr4:108446351-108446351:G>A	chr4:108446351-108446351:G>A	.	PASS	-	-	-	-	-	Sub	-	0.93	0	0.27
mShef11_Rock_K1	mShef11_F1	e7612e9c-4578-11e6-9cfd-cf77048f5ac8	X	48904248	C	G	chrX:48904248-48904248:C>G	chrX:48904248-48904248:C>G	.	PASS	TFE3	CCDS14315.3	r.?	-	-	Sub	upstream	0.87	0	0.27
mShef11_Rock_K10	mShef11_F1	dceb4008-4576-11e6-8509-d00b8da6e34a	Y	3109152	A	T	chrY:3109152-3109152:A>T	chrY:3109152-3109152:A>T	.	PASS	-	-	-	-	-	Sub	-	0.87	0.042	0.27
mShef11_Rock_K10	mShef11_F1	dbd6c142-4576-11e6-8509-d00b8da6e34a	10	89223268	G	C	chr10:89223268-89223268:G>C	chr10:89223268-89223268:G>C	.	PASS	-	-	-	-	-	Sub	-	0.92	0	0.27
mShef11_Rock_K10	mShef11_F1	dc96ed14-4576-11e6-8509-d00b8da6e34a	4	190198988	G	C	chr4:190198988-190198988:G>C	chr4:190198988-190198988:G>C	.	PASS	-	-	-	-	-	Sub	-	0.9	0	0.27
mShef11_Rock_K10	mShef11_F1	dce6de64-4576-11e6-8509-d00b8da6e34a	X	15249719	A	G	chrX:15249719-15249719:A>G	chrX:15249719-15249719:A>G	.	PASS	-	-	-	-	-	Sub	-	0.87	0	0.27
mShef11_Rock_K6	mShef11_F1	1110ff16-45f5-11e6-be73-6b7e048f5ac8	19	4351814	A	G	chr19:4351814-4351814:A>G	chr19:4351814-4351814:A>G	.	PASS	MPND	CCDS42470.1	r.?	-	-	Sub	intronic	0.88	0.071	0.27
mShef11_Rock_K6	mShef11_F1	112c60da-45f5-11e6-be73-6b7e048f5ac8	2	91677819	T	A	chr2:91677819-91677819:T>A	chr2:91677819-91677819:T>A	.	PASS	-	-	-	-	-	Sub	-	0.97	0	0.27
mShef11_Rock_K6	mShef11_F1	11b35cf2-45f5-11e6-be73-6b7e048f5ac8	9	44799096	T	A	chr9:44799096-44799096:T>A	chr9:44799096-44799096:T>A	.	PASS	-	-	-	-	-	Sub	-	0.97	0	0.27
mShef11_Rock_K6	mShef11_F1	11c6fc94-45f5-11e6-be73-6b7e048f5ac8	X	123023492	T	C	chrX:123023492-123023492:T>C	chrX:123023492-123023492:T>C	.	PASS	XIAP	CCDS14606.1	r.?	-	-	Sub	intronic	0.87	0	0.27
mShef11_Rock_K6	mShef11_F1	11cc85a6-45f5-11e6-be73-6b7e048f5ac8	Y	22473041	G	C	chrY:22473041-22473041:G>C	chrY:22473041-22473041:G>C	.	PASS	-	-	-	-	-	Sub	-	0.93	0	0.27
mShef11_Rock_K7	mShef11_F1	b3f4bc1c-4619-11e6-97b7-9d063077cf47	3	195371904	A	T	chr3:195371904-195371904:A>T	chr3:195371904-195371904:A>T	.	PASS	RP11-141C7.4	ENST00000608379	r.?	-	-	Sub	downstream	0.9	0	0.27
mShef11_Rock_K8	mShef11_F1	76b427b4-44d6-11e6-8687-68c7f89da568	2	87574415	G	A	chr2:87574415-87574415:G>A	chr2:87574415-87574415:G>A	.	PASS	-	-	-	-	-	Sub	-	0.97	0	0.27
mShef11_Rock_K9	mShef11_F1	25962518-448a-11e6-af18-8d46fb6235ae	X	118849230	T	A	chrX:118849230-118849230:T>A	chrX:118849230-118849230:T>A	.	PASS	-	-	-	-	-	Sub	-	0.92	0	0.27
mShef11_Rock_L1	mShef11_F4	9d9de242-44f0-11e6-83ea-57cdb215fa0d	11	29443825	C	A	chr11:29443825-29443825:C>A	chr11:29443825-29443825:C>A	.	PASS	RP11-460B17.3	ENST00000525097	r.?	-	-	Sub	intronic	0.97	0	0.27
mShef11_Rock_L10	mShef11_F4	8857d1be-45fd-11e6-8a68-5bab048f5ac8	17	10774014	C	A	chr17:10774014-10774014:C>A	chr17:10774014-10774014:C>A	.	PASS	RP11-963H4.3	ENST00000581910	r.?	-	-	Sub	intronic	0.97	0	0.27
mShef11_Rock_L10	mShef11_F4	88817a00-45fd-11e6-8a68-5bab048f5ac8	2	66627778	G	T	chr2:66627778-66627778:G>T	chr2:66627778-66627778:G>T	.	PASS	-	-	-	-	-	Sub	-	0.93	0	0.27
mShef11_Rock_L10	mShef11_F4	89088554-45fd-11e6-8a68-5bab048f5ac8	X	18129385	A	G	chrX:18129385-18129385:A>G	chrX:18129385-18129385:A>G	.	PASS	-	-	-	-	-	Sub	-	0.87	0	0.27
mShef11_Rock_L10	mShef11_F4	891018e6-45fd-11e6-8a68-5bab048f5ac8	Y	22445232	A	T	chrY:22445232-22445232:A>T	chrY:22445232-22445232:A>T	.	PASS	-	-	-	-	-	Sub	-	0.87	0	0.27
mShef11_Rock_L5	mShef11_F4	4c1d9778-44c8-11e6-b5e1-c66698522f55	1	205761627	C	T	chr1:205761627-205761627:C>T	chr1:205761627-205761627:C>T	.	PASS	SLC41A1	CCDS30988.1	r.?	-	-	Sub	intronic	0.97	0	0.27
mShef11_Rock_L5	mShef11_F4	4cd2faaa-44c8-11e6-b5e1-c66698522f55	2	181945497	G	A	chr2:181945497-181945497:G>A	chr2:181945497-181945497:G>A	.	PASS	AC068196.1	ENST00000456895	r.?	-	-	Sub	intronic	0.97	0	0.27
mShef11_Rock_L6	mShef11_F4	e08faf3e-4600-11e6-9b15-de003077cf47	4	125908082	T	C	chr4:125908082-125908082:T>C	chr4:125908082-125908082:T>C	.	PASS	-	-	-	-	-	Sub	-	0.9	0	0.27
mShef11_Rock_L7	mShef11_F4	b56b6d58-44d8-11e6-b42d-3f60234cfb71	3	138458561	G	A	chr3:138458561-138458561:G>A	chr3:138458561-138458561:G>A	.	PASS	PIK3CB	CCDS3104.1	r.?	-	-	Sub	intronic	0.92	0.037	0.27
mShef11_Rock_L7	mShef11_F4	b5406838-44d8-11e6-b42d-3f60234cfb71	2	209471705	C	A	chr2:209471705-209471705:C>A	chr2:209471705-209471705:C>A	.	PASS	-	-	-	-	-	Sub	-	0.93	0	0.27
mShef11_Rock_L7	mShef11_F4	b5d931f8-44d8-11e6-b42d-3f60234cfb71	X	80069280	G	A	chrX:80069280-80069280:G>A	chrX:80069280-80069280:G>A	.	PASS	BRWD3	CCDS14447.1	r.?	-	-	Sub	upstream	0.89	0	0.27
mShef11_Rock_L8	mShef11_F4	fa3baa2a-4559-11e6-8443-ebf48d8bf1af	4	80629568	T	G	chr4:80629568-80629568:T>G	chr4:80629568-80629568:T>G	.	PASS	-	-	-	-	-	Sub	-	0.9	0	0.27
mShef11_Rock_L8	mShef11_F4	fa51e664-4559-11e6-8443-ebf48d8bf1af	5	171430202	G	A	chr5:171430202-171430202:G>A	chr5:171430202-171430202:G>A	.	PASS	FBXW11	CCDS47341.1	r.?	-	-	Sub	intronic	0.97	0	0.27
mShef11_Rock_L8	mShef11_F4	fa9e6ac0-4559-11e6-8443-ebf48d8bf1af	X	53132173	T	G	chrX:53132173-53132173:T>G	chrX:53132173-53132173:T>G	.	PASS	LINC01155	ENST00000604849	r.?	-	-	Sub	intronic	0.87	0	0.27
mShef11_Rock_L9	mShef11_F4	41290b2a-4583-11e6-ba68-0589234cfb71	1	167765852	G	A	chr1:167765852-167765852:G>A	chr1:167765852-167765852:G>A	.	PASS	MPZL1	CCDS1264.1	r.?	-	-	Sub	downstream	0.9	0	0.27
mshef4_J10	mShef4_B8	14daa48c-449a-11e6-887b-4922fb6235ae	Y	22288012	A	G	chrY:22288012-22288012:A>G	chrY:22288012-22288012:A>G	.	PASS	-	-	-	-	-	Sub	-	0.88	0.056	0.27
mshef4_J10	mShef4_B8	14c01bf8-449a-11e6-887b-4922fb6235ae	9	82970643	C	A	chr9:82970643-82970643:C>A	chr9:82970643-82970643:C>A	.	PASS	-	-	-	-	-	Sub	-	0.94	0.026	0.27
mshef4_J10	mShef4_B8	13b0cc26-449a-11e6-887b-4922fb6235ae	17	5439816	A	G	chr17:5439816-5439816:A>G	chr17:5439816-5439816:A>G	.	PASS	NLRP1	CCDS42245.1	r.?	-	-	Sub	intronic	0.87	0	0.27
mshef4_J10	mShef4_B8	1449a75c-449a-11e6-887b-4922fb6235ae	4	36602389	G	T	chr4:36602389-36602389:G>T	chr4:36602389-36602389:G>T	.	PASS	RP11-722M1.1	ENST00000505298	r.?	-	-	Sub	intronic	0.97	0	0.27
mshef4_J11	mShef4_B8	92d9bf44-45d5-11e6-a942-2134234cfb71	12	94498219	C	A	chr12:94498219-94498219:C>A	chr12:94498219-94498219:C>A	.	PASS	-	-	-	-	-	Sub	-	0.97	0.026	0.27
mshef4_J13	mShef4_B8	712ea990-4490-11e6-9c9b-c9b7b215fa0d	X	100394221	T	C	chrX:100394221-100394221:T>C	chrX:100394221-100394221:T>C	.	PASS	CENPI	CCDS14479.1	r.?	-	-	Sub	intronic	0.93	0	0.27
mshef4_J13	mShef4_B8	7135905c-4490-11e6-9c9b-c9b7b215fa0d	Y	22474195	T	G	chrY:22474195-22474195:T>G	chrY:22474195-22474195:T>G	.	PASS	-	-	-	-	-	Sub	-	0.89	0	0.27
mshef4_J14	mShef4_B8	7ec97d52-4493-11e6-9e5d-c5b87c6e9276	2	37786342	G	T	chr2:37786342-37786342:G>T	chr2:37786342-37786342:G>T	.	PASS	-	-	-	-	-	Sub	-	0.97	0	0.27
mshef4_J15	mShef4_B8	ecf58c96-453b-11e6-b827-38fefa6235ae	12	20293290	G	A	chr12:20293290-20293290:G>A	chr12:20293290-20293290:G>A	.	PASS	-	-	-	-	-	Sub	-	0.97	0	0.27
mshef4_J18	mShef4_B8	2df8368e-4489-11e6-975d-f8e7759e0e37	4	136117923	C	A	chr4:136117923-136117923:C>A	chr4:136117923-136117923:C>A	.	PASS	-	-	-	-	-	Sub	-	0.93	0	0.27
mshef4_J18	mShef4_B8	2e628e26-4489-11e6-975d-f8e7759e0e37	X	108154222	A	T	chrX:108154222-108154222:A>T	chrX:108154222-108154222:A>T	.	PASS	-	-	-	-	-	Sub	-	0.97	0	0.27
mshef4_J19	mShef4_B8	ff02f79c-464f-11e6-b618-1c69048f5ac8	4	156528310	G	A	chr4:156528310-156528310:G>A	chr4:156528310-156528310:G>A	.	PASS	-	-	-	-	-	Sub	-	0.97	0	0.27
mshef4_J19	mShef4_B8	ff31dc38-464f-11e6-b618-1c69048f5ac8	7	72586808	C	A	chr7:72586808-72586808:C>A	chr7:72586808-72586808:C>A	.	PASS	-	-	-	-	-	Sub	-	0.97	0	0.27
mshef4_J2	mShef4_B8	4de3f21e-454f-11e6-9d93-cf236ac68940	Y	22422390	A	T	chrY:22422390-22422390:A>T	chrY:22422390-22422390:A>T	.	PASS	-	-	-	-	-	Sub	-	0.87	0	0.27
mshef4_J20	mShef4_B8	36daf49e-461e-11e6-a8dd-b7da048f5ac8	Y	22449789	T	G	chrY:22449789-22449789:T>G	chrY:22449789-22449789:T>G	.	PASS	-	-	-	-	-	Sub	-	0.87	0.077	0.27
mshef4_J20	mShef4_B8	358fe87e-461e-11e6-a8dd-b7da048f5ac8	1	107049395	C	T	chr1:107049395-107049395:C>T	chr1:107049395-107049395:C>T	.	PASS	-	-	-	-	-	Sub	-	0.97	0.029	0.27
mshef4_J20	mShef4_B8	36bb993c-461e-11e6-a8dd-b7da048f5ac8	8	134459073	G	A	chr8:134459073-134459073:G>A	chr8:134459073-134459073:G>A	.	PASS	-	-	-	-	-	Sub	-	0.9	0	0.27
mshef4_J6	mShef4_B8	eb67dae4-45c9-11e6-86c7-211d2c38cc22	12	11247195	T	G	chr12:11247195-11247195:T>G	chr12:11247195-11247195:T>G	.	PASS	TAS2R43	CCDS53749.1	r.?	-	-	Sub	upstream	0.97	0	0.27
mshef4_J7	mShef4_B8	40f315be-45fc-11e6-8723-aca7048f5ac8	2	91629190	C	A	chr2:91629190-91629190:C>A	chr2:91629190-91629190:C>A	.	PASS	-	-	-	-	-	Sub	-	0.97	0	0.27
mshef4_J7	mShef4_B8	417a2892-45fc-11e6-8723-aca7048f5ac8	X	16761269	G	A	chrX:16761269-16761269:G>A	chrX:16761269-16761269:G>A	.	PASS	SYAP1	CCDS14177.1	r.?	-	-	Sub	intronic	0.87	0	0.27
mshef4_J8	mShef4_B8	8f3b8d4e-465d-11e6-9395-a7bc2b38cc22	1	219258318	C	A	chr1:219258318-219258318:C>A	chr1:219258318-219258318:C>A	.	PASS	-	-	-	-	-	Sub	-	0.97	0.033	0.27
mShef11_Low_N1	mShef11_G8	97d84622-44d2-11e6-9ce7-5f0b98522f55	X	1637135	A	G	chrX:1637135-1637135:A>G	chrX:1637135-1637135:A>G	.	PASS	P2RY8	CCDS14115.1	r.?	-	-	Sub	intronic	0.87	0.038	0.28
mShef11_Low_N10	mShef11_G8	93a53d6a-453d-11e6-969a-0887234cfb71	1	175103380	G	T	chr1:175103380-175103380:G>T	chr1:175103380-175103380:G>T	.	PASS	TNN	CCDS30943.1	r.?	-	-	Sub	intronic	0.97	0	0.28
mShef11_Low_N10	mShef11_G8	94067d78-453d-11e6-969a-0887234cfb71	17	13252449	G	C	chr17:13252449-13252449:G>C	chr17:13252449-13252449:G>C	.	PASS	-	-	-	-	-	Sub	-	0.89	0	0.28
mShef11_Low_N10	mShef11_G8	94281618-453d-11e6-969a-0887234cfb71	19	47788334	G	A	chr19:47788334-47788334:G>A	chr19:47788334-47788334:G>A	.	PASS	-	-	-	-	-	Sub	-	0.93	0	0.28
mShef11_Low_N3	mShef11_G8	6144fe78-45d3-11e6-b054-fece2b38cc22	6	121594212	T	A	chr6:121594212-121594212:T>A	chr6:121594212-121594212:T>A	.	PASS	TBC1D32	CCDS43501.1	r.?	-	-	Sub	intronic	0.9	0.027	0.28
mShef11_Low_N3	mShef11_G8	614e2188-45d3-11e6-b054-fece2b38cc22	7	57526900	A	C	chr7:57526900-57526900:A>C	chr7:57526900-57526900:A>C	.	PASS	ZNF716	CCDS55112.1	r.?	-	-	Sub	intronic	0.94	0	0.28
mShef11_Low_N4	mShef11_G8	fab358b4-45fd-11e6-963b-69396ac68940	22	20062984	T	A	chr22:20062984-20062984:T>A	chr22:20062984-20062984:T>A	.	PASS	DGCR8	CCDS13773.1	r.?	-	-	Sub	upstream	0.92	0.03	0.28
mShef11_Low_N4	mShef11_G8	fadd17da-45fd-11e6-963b-69396ac68940	4	116365281	C	A	chr4:116365281-116365281:C>A	chr4:116365281-116365281:C>A	.	PASS	-	-	-	-	-	Sub	-	0.9	0	0.28
mShef11_Low_N6	mShef11_G8	7ab4d1dc-4572-11e6-9805-9b606ac68940	22	25285651	G	C	chr22:25285651-25285651:G>C	chr22:25285651-25285651:G>C	.	PASS	SGSM1	CCDS46675.1	r.?	-	-	Sub	intronic	0.87	0.037	0.28
mShef11_Low_N7	mShef11_G8	a82dc1d4-44ad-11e6-8406-0d03fb6235ae	1	181841675	G	T	chr1:181841675-181841675:G>T	chr1:181841675-181841675:G>T	.	PASS	-	-	-	-	-	Sub	-	0.93	0	0.28
mShef11_Low_N7	mShef11_G8	a8914bbe-44ad-11e6-8406-0d03fb6235ae	19	21001750	A	T	chr19:21001750-21001750:A>T	chr19:21001750-21001750:A>T	.	PASS	-	-	-	-	-	Sub	-	0.97	0	0.28
mShef11_Low_N7	mShef11_G8	a8a6bd50-44ad-11e6-8406-0d03fb6235ae	2	192995783	G	A	chr2:192995783-192995783:G>A	chr2:192995783-192995783:G>A	.	PASS	TMEFF2	CCDS2314.1	r.?	-	-	Sub	intronic	0.93	0	0.28
mShef11_Low_Q1	mShef11_G8	6cb494ee-45c4-11e6-b910-4b7b048f5ac8	13	79472163	G	A	chr13:79472163-79472163:G>A	chr13:79472163-79472163:G>A	.	PASS	-	-	-	-	-	Sub	-	0.97	0	0.28
mShef11_Low_Q1	mShef11_G8	6d88e582-45c4-11e6-b910-4b7b048f5ac8	X	105237278	G	T	chrX:105237278-105237278:G>T	chrX:105237278-105237278:G>T	.	PASS	-	-	-	-	-	Sub	-	0.97	0	0.28
mShef11_Low_Q10	mShef11_G8	e01bff02-44b7-11e6-a5bc-b4b9e6849749	11	69457635	C	T	chr11:69457635-69457635:C>T	chr11:69457635-69457635:C>T	.	PASS	CCND1	CCDS8191.1	r.?	-	-	Sub	intronic	0.93	0	0.28
mShef11_Low_Q10	mShef11_G8	e046fd88-44b7-11e6-a5bc-b4b9e6849749	15	25497856	G	T	chr15:25497856-25497856:G>T	chr15:25497856-25497856:G>T	.	PASS	SNORD115-43	ENST00000365503	r.?	-	-	Sub	downstream	0.93	0	0.28
mShef11_Low_Q10	mShef11_G8	e100bc46-44b7-11e6-a5bc-b4b9e6849749	7	46315732	C	A	chr7:46315732-46315732:C>A	chr7:46315732-46315732:C>A	.	PASS	AC023669.1	ENST00000414915	r.?	-	-	Sub	intronic	0.97	0	0.28
mShef11_Low_Q2	mShef11_G8	8c2b9ba4-4625-11e6-8e76-29868da6e34a	10	55530093	C	T	chr10:55530093-55530093:C>T	chr10:55530093-55530093:C>T	.	PASS	-	-	-	-	-	Sub	-	0.97	0.024	0.28
mShef11_Low_Q2	mShef11_G8	8c114b32-4625-11e6-8e76-29868da6e34a	1	91492403	G	A	chr1:91492403-91492403:G>A	chr1:91492403-91492403:G>A	.	PASS	ZNF644	CCDS731.1	r.?	-	-	Sub	upstream	0.97	0	0.28
mShef11_Low_Q5	mShef11_G8	c9686a86-449c-11e6-8c4a-518098522f55	2	38394819	C	T	chr2:38394819-38394819:C>T	chr2:38394819-38394819:C>T	.	PASS	-	-	-	-	-	Sub	-	0.92	0	0.28
mShef11_normal_O1	mShef11_E4	27d3cf60-4552-11e6-8eb5-bee32f77cf47	10	87510295	G	T	chr10:87510295-87510295:G>T	chr10:87510295-87510295:G>T	.	PASS	GRID1	CCDS31236.1	r.?	-	-	Sub	intronic	0.97	0	0.28
mShef11_normal_O2	mShef11_E4	21daf06e-44b9-11e6-a29c-3b3c3077cf47	4	82124575	C	G	chr4:82124575-82124575:C>G	chr4:82124575-82124575:C>G	.	PASS	PRKG2	CCDS3589.1	r.?	-	-	Sub	intronic	0.97	0	0.28
mShef11_normal_O3	mShef11_E4	75f6576c-449e-11e6-810c-158598522f55	15	23242617	G	A	chr15:23242617-23242617:G>A	chr15:23242617-23242617:G>A	.	PASS	-	-	-	-	-	Sub	-	0.87	0	0.28
mShef11_normal_O4	mShef11_E4	93bbc99c-4563-11e6-9e96-b29e2b38cc22	11	9526696	T	C	chr11:9526696-9526696:T>C	chr11:9526696-9526696:T>C	.	PASS	ZNF143	CCDS7799.2	r.?	-	-	Sub	intronic	0.89	0.048	0.28
mShef11_normal_O6	mShef11_E4	142d17f0-44c6-11e6-8abe-006098522f55	X	101139239	C	T	chrX:101139239-101139239:C>T	chrX:101139239-101139239:C>T	.	PASS	ZMAT1	CCDS35348.1	r.1208g>a	c.1160G>A	p.R387K	Sub	missense	0.88	0.05	0.28
mShef11_normal_O7	mShef11_E4	43b4cddc-4490-11e6-8ecd-146ffb6235ae	10	20628532	G	C	chr10:20628532-20628532:G>C	chr10:20628532-20628532:G>C	.	PASS	-	-	-	-	-	Sub	-	0.95	0	0.28
mShef11_normal_O7	mShef11_E4	44ce3b36-4490-11e6-8ecd-146ffb6235ae	7	62985560	C	A	chr7:62985560-62985560:C>A	chr7:62985560-62985560:C>A	.	PASS	-	-	-	-	-	Sub	-	0.97	0	0.28
mShef11_normal_O8	mShef11_E4	bdea186e-44c7-11e6-ab3d-146598522f55	1	182434002	G	T	chr1:182434002-182434002:G>T	chr1:182434002-182434002:G>T	.	PASS	RGSL1	CCDS58049.1	r.?	-	-	Sub	intronic	0.97	0	0.28
mShef11_normal_O8	mShef11_E4	bee8aaa0-44c7-11e6-ab3d-146598522f55	7	62649669	G	A	chr7:62649669-62649669:G>A	chr7:62649669-62649669:G>A	.	PASS	-	-	-	-	-	Sub	-	0.93	0	0.28
mShef11_normal_O8	mShef11_E4	bf1d0e6c-44c7-11e6-ab3d-146598522f55	X	123107163	C	T	chrX:123107163-123107163:C>T	chrX:123107163-123107163:C>T	.	PASS	STAG2	CCDS14607.1	r.?	-	-	Sub	intronic	0.94	0	0.28
mShef11_normal_P1	mShef11_E7	97a0a5a2-461f-11e6-8fd1-f65f048f5ac8	11	97812393	C	A	chr11:97812393-97812393:C>A	chr11:97812393-97812393:C>A	.	PASS	RP11-379J13.2	ENST00000527281	r.?	-	-	Sub	intronic	0.97	0	0.28
mShef11_normal_P1	mShef11_E7	98d61a60-461f-11e6-8fd1-f65f048f5ac8	X	153639082	A	G	chrX:153639082-153639082:A>G	chrX:153639082-153639082:A>G	.	PASS	DNASE1L1	CCDS14747.1	r.?	-	-	Sub	intronic	0.89	0	0.28
mShef11_normal_P10	mShef11_E7	693fc95e-456b-11e6-9b64-8a5c048f5ac8	7	149729507	T	C	chr7:149729507-149729507:T>C	chr7:149729507-149729507:T>C	.	PASS	-	-	-	-	-	Sub	-	0.93	0.028	0.28
mShef11_normal_P10	mShef11_E7	68f29120-456b-11e6-9b64-8a5c048f5ac8	2	77447729	C	T	chr2:77447729-77447729:C>T	chr2:77447729-77447729:C>T	.	PASS	LRRTM4	CCDS46346.1	r.?	-	-	Sub	intronic	0.97	0	0.28
mShef11_normal_P3	mShef11_E7	173fabdc-462a-11e6-a6e5-041a8da6e34a	14	19300181	A	T	chr14:19300181-19300181:A>T	chr14:19300181-19300181:A>T	.	PASS	-	-	-	-	-	Sub	-	0.87	0.04	0.28
mShef11_normal_P4	mShef11_E7	82b49542-464a-11e6-8cb6-ac516ac68940	1	227743674	G	T	chr1:227743674-227743674:G>T	chr1:227743674-227743674:G>T	.	PASS	-	-	-	-	-	Sub	-	0.93	0	0.28
mShef11_normal_P4	mShef11_E7	8326644c-464a-11e6-8cb6-ac516ac68940	16	33743135	T	A	chr16:33743135-33743135:T>A	chr16:33743135-33743135:T>A	.	PASS	-	-	-	-	-	Sub	-	0.97	0	0.28
mShef11_normal_P4	mShef11_E7	83bbbbc8-464a-11e6-8cb6-ac516ac68940	3	101136741	C	A	chr3:101136741-101136741:C>A	chr3:101136741-101136741:C>A	.	PASS	SENP7	CCDS2941.2	r.?	-	-	Sub	intronic	0.97	0	0.28
mShef11_normal_P6	mShef11_E7	de4f6e4c-4648-11e6-905c-a7be048f5ac8	Y	23017880	A	G	chrY:23017880-23017880:A>G	chrY:23017880-23017880:A>G	.	PASS	-	-	-	-	-	Sub	-	0.93	0	0.28
mShef11_normal_P8	mShef11_E7	5237ad20-4490-11e6-85d1-d89b7ef6c4b7	5	96861592	T	C	chr5:96861592-96861592:T>C	chr5:96861592-96861592:T>C	.	PASS	RP11-1E3.1	ENST00000504012	r.?	-	-	Sub	intronic	0.93	0	0.28
mShef11_normal_P9	mShef11_E7	58799884-4575-11e6-9828-3d796ac68940	12	123846965	T	A	chr12:123846965-123846965:T>A	chr12:123846965-123846965:T>A	.	PASS	SBNO1	CCDS9246.1	r.?	-	-	Sub	intronic	0.89	0.053	0.28
mShef11_normal_P9	mShef11_E7	58920df6-4575-11e6-9828-3d796ac68940	15	43774299	T	C	chr15:43774299-43774299:T>C	chr15:43774299-43774299:T>C	.	PASS	TP53BP1	CCDS10096.1	r.?	-	-	Sub	intronic	0.87	0	0.28
mShef11_normal_P9	mShef11_E7	599cbac0-4575-11e6-9828-3d796ac68940	Y	22448845	T	C	chrY:22448845-22448845:T>C	chrY:22448845-22448845:T>C	.	PASS	-	-	-	-	-	Sub	-	0.87	0	0.28
mShef11_Rock_K1	mShef11_F1	e76865c2-4578-11e6-9cfd-cf77048f5ac8	Y	22478859	T	G	chrY:22478859-22478859:T>G	chrY:22478859-22478859:T>G	.	PASS	-	-	-	-	-	Sub	-	0.87	0.071	0.28
mShef11_Rock_K10	mShef11_F1	dc8b1b1a-4576-11e6-8509-d00b8da6e34a	4	14483113	C	G	chr4:14483113-14483113:C>G	chr4:14483113-14483113:C>G	.	PASS	LINC00504	ENST00000505089	r.?	-	-	Sub	intronic	0.89	0	0.28
mShef11_Rock_K2	mShef11_F1	8261b18e-4540-11e6-9d1d-9520fb6235ae	1	25126954	G	A	chr1:25126954-25126954:G>A	chr1:25126954-25126954:G>A	.	PASS	CLIC4	CCDS256.1	r.?	-	-	Sub	intronic	0.87	0	0.28
mShef11_Rock_K4	mShef11_F1	0e60c114-4552-11e6-8b76-fb4098522f55	X	142059384	T	C	chrX:142059384-142059384:T>C	chrX:142059384-142059384:T>C	.	PASS	-	-	-	-	-	Sub	-	0.87	0.071	0.28
mShef11_Rock_K4	mShef11_F1	0dce63c8-4552-11e6-8b76-fb4098522f55	2	87631264	G	T	chr2:87631264-87631264:G>T	chr2:87631264-87631264:G>T	.	PASS	-	-	-	-	-	Sub	-	0.88	0.062	0.28
mShef11_Rock_K5	mShef11_F1	d8aa541e-4582-11e6-81b4-6d779eaf2245	16	57095443	C	T	chr16:57095443-57095443:C>T	chr16:57095443-57095443:C>T	.	PASS	NLRC5	CCDS10773.1	r.4295c>u	c.4070C>T	p.T1357M	Sub	missense	0.97	0	0.28
mShef11_Rock_K5	mShef11_F1	d92c4fe6-4582-11e6-81b4-6d779eaf2245	4	148385675	C	A	chr4:148385675-148385675:C>A	chr4:148385675-148385675:C>A	.	PASS	-	-	-	-	-	Sub	-	0.93	0	0.28
mShef11_Rock_K6	mShef11_F1	10c70492-45f5-11e6-be73-6b7e048f5ac8	12	110914363	A	G	chr12:110914363-110914363:A>G	chr12:110914363-110914363:A>G	.	PASS	FAM216A	CCDS31899.1	r.?	-	-	Sub	intronic	0.9	0.054	0.28
mShef11_Rock_K6	mShef11_F1	109ee228-45f5-11e6-be73-6b7e048f5ac8	1	245800961	T	G	chr1:245800961-245800961:T>G	chr1:245800961-245800961:T>G	.	PASS	KIF26B	CCDS44342.1	r.?	-	-	Sub	intronic	0.97	0	0.28
mShef11_Rock_K6	mShef11_F1	10e42b8a-45f5-11e6-be73-6b7e048f5ac8	15	72146409	A	G	chr15:72146409-72146409:A>G	chr15:72146409-72146409:A>G	.	PASS	MYO9A	CCDS10239.1	r.?	-	-	Sub	intronic	0.97	0	0.28
mShef11_Rock_K7	mShef11_F1	b37d35e8-4619-11e6-97b7-9d063077cf47	15	22395436	G	T	chr15:22395436-22395436:G>T	chr15:22395436-22395436:G>T	.	PASS	-	-	-	-	-	Sub	-	0.97	0.021	0.28
mShef11_Rock_K7	mShef11_F1	b3ee5ae8-4619-11e6-97b7-9d063077cf47	3	88052915	G	A	chr3:88052915-88052915:G>A	chr3:88052915-88052915:G>A	.	PASS	-	-	-	-	-	Sub	-	0.97	0	0.28
mShef11_Rock_L1	mShef11_F4	9db34ccc-44f0-11e6-83ea-57cdb215fa0d	12	57839903	G	T	chr12:57839903-57839903:G>T	chr12:57839903-57839903:G>T	.	PASS	INHBC	CCDS8938.1	r.?	-	-	Sub	intronic	0.97	0	0.28
mShef11_Rock_L1	mShef11_F4	9eec2442-44f0-11e6-83ea-57cdb215fa0d	X	32982288	C	G	chrX:32982288-32982288:C>G	chrX:32982288-32982288:C>G	.	PASS	DMD	CCDS14233.1	r.?	-	-	Sub	intronic	0.87	0	0.28
mShef11_Rock_L10	mShef11_F4	889eaefe-45fd-11e6-8a68-5bab048f5ac8	21	36164108	C	T	chr21:36164108-36164108:C>T	chr21:36164108-36164108:C>T	.	PASS	RUNX1	CCDS13639.1	r.2212g>a	c.?	p.?	Sub	3prime_UTR_variant	0.97	0	0.28
mShef11_Rock_L3	mShef11_F4	062345d0-44c1-11e6-83f6-e4719eaf2245	5	177588114	C	G	chr5:177588114-177588114:C>G	chr5:177588114-177588114:C>G	.	PASS	-	-	-	-	-	Sub	-	0.87	0.074	0.28
mShef11_Rock_L3	mShef11_F4	05fb9bde-44c1-11e6-83f6-e4719eaf2245	3	49342521	T	G	chr3:49342521-49342521:T>G	chr3:49342521-49342521:T>G	.	PASS	USP4	CCDS2794.1	r.?	-	-	Sub	intronic	0.89	0.062	0.28
mShef11_Rock_L4	mShef11_F4	a08a16b2-4584-11e6-99d5-45358da6e34a	19	49044647	T	C	chr19:49044647-49044647:T>C	chr19:49044647-49044647:T>C	.	PASS	-	-	-	-	-	Sub	-	0.87	0.077	0.28
mShef11_Rock_L5	mShef11_F4	4c6c424c-44c8-11e6-b5e1-c66698522f55	13	50277374	C	A	chr13:50277374-50277374:C>A	chr13:50277374-50277374:C>A	.	PASS	KPNA3	CCDS9421.1	r.?	-	-	Sub	intronic	0.92	0	0.28
mShef11_Rock_L7	mShef11_F4	b4e716c0-44d8-11e6-b42d-3f60234cfb71	14	106895695	G	T	chr14:106895695-106895695:G>T	chr14:106895695-106895695:G>T	.	PASS	-	-	-	-	-	Sub	-	0.97	0	0.28
mShef11_Rock_L7	mShef11_F4	b5a3315c-44d8-11e6-b42d-3f60234cfb71	7	39087566	T	A	chr7:39087566-39087566:T>A	chr7:39087566-39087566:T>A	.	PASS	POU6F2	CCDS55103.1	r.?	-	-	Sub	intronic	0.97	0	0.28
mShef11_Rock_L7	mShef11_F4	b5b49bae-44d8-11e6-b42d-3f60234cfb71	8	10348616	C	T	chr8:10348616-10348616:C>T	chr8:10348616-10348616:C>T	.	PASS	RP11-981G7.6	ENST00000606115	r.?	-	-	Sub	downstream	0.9	0	0.28
mShef11_Rock_L9	mShef11_F4	42605cdc-4583-11e6-ba68-0589234cfb71	7	4984841	T	C	chr7:4984841-4984841:T>C	chr7:4984841-4984841:T>C	.	PASS	MMD2	CCDS47529.1	r.?	-	-	Sub	intronic	0.89	0.062	0.28
mShef11_Rock_L9	mShef11_F4	418e8400-4583-11e6-ba68-0589234cfb71	16	2942278	C	T	chr16:2942278-2942278:C>T	chr16:2942278-2942278:C>T	.	PASS	FLYWCH2	CCDS10482.1	r.?	-	-	Sub	intronic	0.87	0.048	0.28
mShef11_Rock_L9	mShef11_F4	417ecb1e-4583-11e6-ba68-0589234cfb71	14	105917168	G	A	chr14:105917168-105917168:G>A	chr14:105917168-105917168:G>A	.	PASS	MTA1	CCDS32169.1	r.?	-	-	Sub	intronic	0.97	0	0.28
mshef4_J10	mShef4_B8	14b4f5d4-449a-11e6-887b-4922fb6235ae	9	896382	G	C	chr9:896382-896382:G>C	chr9:896382-896382:G>C	.	PASS	DMRT1	CCDS6442.1	r.?	-	-	Sub	intronic	0.9	0	0.28
mshef4_J12	mShef4_B8	0d72abd4-45e6-11e6-808a-98c22b38cc22	9	69575515	G	T	chr9:69575515-69575515:G>T	chr9:69575515-69575515:G>T	.	PASS	-	-	-	-	-	Sub	-	0.97	0	0.28
mshef4_J13	mShef4_B8	70402a72-4490-11e6-9c9b-c9b7b215fa0d	19	6985320	G	T	chr19:6985320-6985320:G>T	chr19:6985320-6985320:G>T	.	PASS	-	-	-	-	-	Sub	-	0.95	0.026	0.28
mshef4_J14	mShef4_B8	7ee47918-4493-11e6-9e5d-c5b87c6e9276	21	45673937	C	A	chr21:45673937-45673937:C>A	chr21:45673937-45673937:C>A	.	PASS	DNMT3L	CCDS13705.1	r.?	-	-	Sub	intronic	0.95	0	0.28
mshef4_J14	mShef4_B8	7f474912-4493-11e6-9e5d-c5b87c6e9276	X	126716890	C	A	chrX:126716890-126716890:C>A	chrX:126716890-126716890:C>A	.	PASS	-	-	-	-	-	Sub	-	0.97	0	0.28
mshef4_J17	mShef4_B8	a6c6e5d6-461b-11e6-b703-c0468da6e34a	6	66050612	C	T	chr6:66050612-66050612:C>T	chr6:66050612-66050612:C>T	.	PASS	EYS	CCDS47445.1	r.?	-	-	Sub	intronic	0.97	0	0.28
mshef4_J18	mShef4_B8	2d3bb5a4-4489-11e6-975d-f8e7759e0e37	13	112935338	C	G	chr13:112935338-112935338:C>G	chr13:112935338-112935338:C>G	.	PASS	-	-	-	-	-	Sub	-	0.87	0	0.28
mshef4_J19	mShef4_B8	ff6ba54e-464f-11e6-b618-1c69048f5ac8	X	69137029	A	C	chrX:69137029-69137029:A>C	chrX:69137029-69137029:A>C	.	PASS	EDA	CCDS14394.1	r.?	-	-	Sub	intronic	0.92	0	0.28
mshef4_J3	mShef4_B8	69035748-4481-11e6-98c0-886398522f55	3	194422532	C	A	chr3:194422532-194422532:C>A	chr3:194422532-194422532:C>A	.	PASS	AC106706.1	ENST00000439479	r.?	-	-	Sub	upstream	0.97	0	0.28
mshef4_J4	mShef4_B8	47aacece-4651-11e6-a904-b16d048f5ac8	7	37585468	G	A	chr7:37585468-37585468:G>A	chr7:37585468-37585468:G>A	.	PASS	-	-	-	-	-	Sub	-	0.97	0	0.28
mshef4_J5	mShef4_B8	3ddcacfe-447c-11e6-aa54-29ac33920095	12	25150137	C	T	chr12:25150137-25150137:C>T	chr12:25150137-25150137:C>T	.	PASS	C12orf77	CCDS44846.1	r.?	-	-	Sub	intronic	0.95	0	0.28
mshef4_J5	mShef4_B8	3e066ac6-447c-11e6-aa54-29ac33920095	16	32993117	C	A	chr16:32993117-32993117:C>A	chr16:32993117-32993117:C>A	.	PASS	-	-	-	-	-	Sub	-	0.95	0	0.28
mshef4_J5	mShef4_B8	3e612074-447c-11e6-aa54-29ac33920095	3	42194826	G	A	chr3:42194826-42194826:G>A	chr3:42194826-42194826:G>A	.	PASS	TRAK1	CCDS43072.1	r.?	-	-	Sub	intronic	0.94	0	0.28
mshef4_J5	mShef4_B8	3e68c158-447c-11e6-aa54-29ac33920095	3	155908437	G	C	chr3:155908437-155908437:G>C	chr3:155908437-155908437:G>C	.	PASS	KCNAB1	CCDS3175.1	r.?	-	-	Sub	intronic	0.97	0	0.28
mshef4_J5	mShef4_B8	3e9f7892-447c-11e6-aa54-29ac33920095	7	81029519	T	G	chr7:81029519-81029519:T>G	chr7:81029519-81029519:T>G	.	PASS	-	-	-	-	-	Sub	-	0.97	0	0.28
mshef4_J9	mShef4_B8	1294c618-4778-11e6-9e1e-7877234cfb71	10	19360333	C	A	chr10:19360333-19360333:C>A	chr10:19360333-19360333:C>A	.	PASS	-	-	-	-	-	Sub	-	0.93	0	0.28
mShef11_Low_N10	mShef11_G8	9439fbee-453d-11e6-969a-0887234cfb71	2	156543011	T	C	chr2:156543011-156543011:T>C	chr2:156543011-156543011:T>C	.	PASS	-	-	-	-	-	Sub	-	0.97	0.053	0.29
mShef11_Low_N2	mShef11_G8	836ccc5a-44a8-11e6-955e-d4e5b215fa0d	X	112585189	C	G	chrX:112585189-112585189:C>G	chrX:112585189-112585189:C>G	.	PASS	-	-	-	-	-	Sub	-	0.97	0	0.29
mShef11_Low_N4	mShef11_G8	fa9b8e0a-45fd-11e6-963b-69396ac68940	20	8752735	C	T	chr20:8752735-8752735:C>T	chr20:8752735-8752735:C>T	.	PASS	PLCB1	CCDS13103.1	r.?	-	-	Sub	intronic	0.91	0	0.29
mShef11_Low_N5	mShef11_G8	e0bdc7b6-44b6-11e6-8f06-96016fb3f402	11	129476416	G	A	chr11:129476416-129476416:G>A	chr11:129476416-129476416:G>A	.	PASS	-	-	-	-	-	Sub	-	0.93	0	0.29
mShef11_Low_N6	mShef11_G8	7a327692-4572-11e6-9805-9b606ac68940	12	123103766	G	A	chr12:123103766-123103766:G>A	chr12:123103766-123103766:G>A	.	PASS	KNTC1	CCDS45002.1	r.?	-	-	Sub	intronic	0.89	0.05	0.29
mShef11_Low_N6	mShef11_G8	79f5735a-4572-11e6-9805-9b606ac68940	1	106641335	A	G	chr1:106641335-106641335:A>G	chr1:106641335-106641335:A>G	.	PASS	-	-	-	-	-	Sub	-	0.97	0	0.29
mShef11_Low_N6	mShef11_G8	7b301b62-4572-11e6-9805-9b606ac68940	X	69043850	G	A	chrX:69043850-69043850:G>A	chrX:69043850-69043850:G>A	.	PASS	EDA	CCDS14394.1	r.?	-	-	Sub	intronic	0.93	0	0.29
mShef11_Low_N7	mShef11_G8	a8cbd130-44ad-11e6-8406-0d03fb6235ae	3	195212677	A	G	chr3:195212677-195212677:A>G	chr3:195212677-195212677:A>G	.	PASS	-	-	-	-	-	Sub	-	0.92	0	0.29
mShef11_Low_Q1	mShef11_G8	6d3b169a-45c4-11e6-b910-4b7b048f5ac8	4	157524029	G	A	chr4:157524029-157524029:G>A	chr4:157524029-157524029:G>A	.	PASS	-	-	-	-	-	Sub	-	0.9	0	0.29
mShef11_Low_Q1	mShef11_G8	6d8844b0-45c4-11e6-b910-4b7b048f5ac8	X	69339715	A	G	chrX:69339715-69339715:A>G	chrX:69339715-69339715:A>G	.	PASS	-	-	-	-	-	Sub	-	0.97	0	0.29
mShef11_Low_Q10	mShef11_G8	e08c5e50-44b7-11e6-a5bc-b4b9e6849749	2	31450164	G	C	chr2:31450164-31450164:G>C	chr2:31450164-31450164:G>C	.	PASS	RNA5SP90	ENST00000364801	r.?	-	-	Sub	upstream	0.97	0	0.29
mShef11_Low_Q11	mShef11_G8	5dcd55a8-454f-11e6-aca2-eeda2f77cf47	X	72229760	G	C	chrX:72229760-72229760:G>C	chrX:72229760-72229760:G>C	.	PASS	PABPC1L2B	CCDS43972.1	r.?	-	-	Sub	downstream	0.87	0	0.29
mShef11_Low_Q2	mShef11_G8	8c56395e-4625-11e6-8e76-29868da6e34a	14	20705132	C	T	chr14:20705132-20705132:C>T	chr14:20705132-20705132:C>T	.	PASS	-	-	-	-	-	Sub	-	0.87	0	0.29
mShef11_Low_Q3	mShef11_G8	f45fcbe0-4923-11e6-ab1e-4c89048f5ac8	8	75783166	A	T	chr8:75783166-75783166:A>T	chr8:75783166-75783166:A>T	.	PASS	-	-	-	-	-	Sub	-	0.97	0	0.29
mShef11_Low_Q3	mShef11_G8	f47bbd28-4923-11e6-ab1e-4c89048f5ac8	X	44437810	C	T	chrX:44437810-44437810:C>T	chrX:44437810-44437810:C>T	.	PASS	-	-	-	-	-	Sub	-	0.87	0	0.29
mShef11_Low_Q3	mShef11_G8	f47ecd92-4923-11e6-ab1e-4c89048f5ac8	X	103450678	C	G	chrX:103450678-103450678:C>G	chrX:103450678-103450678:C>G	.	PASS	-	-	-	-	-	Sub	-	0.9	0	0.29
mShef11_Low_Q4	mShef11_G8	efd28f7a-4560-11e6-99c9-894b234cfb71	4	158012467	G	T	chr4:158012467-158012467:G>T	chr4:158012467-158012467:G>T	.	PASS	GLRB	CCDS3796.1	r.?	-	-	Sub	intronic	0.97	0	0.29
mShef11_Low_Q5	mShef11_G8	c97a1330-449c-11e6-8c4a-518098522f55	20	2464377	A	C	chr20:2464377-2464377:A>C	chr20:2464377-2464377:A>C	.	PASS	ZNF343	CCDS13028.1	r.1718u>g	c.1230T>G	p.V410V	Sub	silent	0.86	0.038	0.29
mShef11_Low_Q5	mShef11_G8	c9d2a626-449c-11e6-8c4a-518098522f55	7	4355812	G	A	chr7:4355812-4355812:G>A	chr7:4355812-4355812:G>A	.	PASS	-	-	-	-	-	Sub	-	0.97	0	0.29
mShef11_Low_Q6	mShef11_G8	00287d0a-44bf-11e6-88d5-56e69eaf2245	X	24651220	A	C	chrX:24651220-24651220:A>C	chrX:24651220-24651220:A>C	.	PASS	PCYT1B	CCDS55392.1	r.?	-	-	Sub	intronic	0.91	0	0.29
mShef11_Low_Q9	mShef11_G8	18d7ff4e-4648-11e6-98e7-6fbc048f5ac8	16	72880010	G	C	chr16:72880010-72880010:G>C	chr16:72880010-72880010:G>C	.	PASS	ZFHX3	CCDS10908.1	r.?	-	-	Sub	intronic	0.97	0	0.29
mShef11_Low_Q9	mShef11_G8	192fc116-4648-11e6-98e7-6fbc048f5ac8	21	42105973	G	T	chr21:42105973-42105973:G>T	chr21:42105973-42105973:G>T	.	PASS	DSCAM	CCDS42929.1	r.?	-	-	Sub	intronic	0.97	0	0.29
mShef11_normal_O1	mShef11_E4	28ae59aa-4552-11e6-8eb5-bee32f77cf47	3	195212948	A	T	chr3:195212948-195212948:A>T	chr3:195212948-195212948:A>T	.	PASS	-	-	-	-	-	Sub	-	0.93	0.053	0.29
mShef11_normal_O1	mShef11_E4	2892e152-4552-11e6-8eb5-bee32f77cf47	22	16606040	G	T	chr22:16606040-16606040:G>T	chr22:16606040-16606040:G>T	.	PASS	-	-	-	-	-	Sub	-	0.93	0	0.29
mShef11_normal_O1	mShef11_E4	28cd0c06-4552-11e6-8eb5-bee32f77cf47	5	107366948	T	G	chr5:107366948-107366948:T>G	chr5:107366948-107366948:T>G	.	PASS	FBXL17	CCDS54886.1	r.?	-	-	Sub	intronic	0.97	0	0.29
mShef11_normal_O1	mShef11_E4	28eb3294-4552-11e6-8eb5-bee32f77cf47	7	48224431	A	C	chr7:48224431-48224431:A>C	chr7:48224431-48224431:A>C	.	PASS	ABCA13	CCDS47584.1	r.?	-	-	Sub	intronic	0.97	0	0.29
mShef11_normal_O1	mShef11_E4	28ec1290-4552-11e6-8eb5-bee32f77cf47	7	56888874	G	T	chr7:56888874-56888874:G>T	chr7:56888874-56888874:G>T	.	PASS	-	-	-	-	-	Sub	-	0.89	0	0.29
mShef11_normal_O1	mShef11_E4	28f61c5e-4552-11e6-8eb5-bee32f77cf47	7	127468537	C	T	chr7:127468537-127468537:C>T	chr7:127468537-127468537:C>T	.	PASS	SND1	CCDS34747.1	r.?	-	-	Sub	intronic	0.97	0	0.29
mShef11_normal_O10	mShef11_E4	f0a5bbca-448e-11e6-9f15-306bfb6235ae	1	97787303	T	G	chr1:97787303-97787303:T>G	chr1:97787303-97787303:T>G	.	PASS	DPYD	CCDS30777.1	r.?	-	-	Sub	intronic	0.97	0	0.29
mShef11_normal_O2	mShef11_E4	21230c56-44b9-11e6-a29c-3b3c3077cf47	10	38488537	C	A	chr10:38488537-38488537:C>A	chr10:38488537-38488537:C>A	.	PASS	-	-	-	-	-	Sub	-	0.97	0	0.29
mShef11_normal_O2	mShef11_E4	216c1bbc-44b9-11e6-a29c-3b3c3077cf47	16	66133351	G	A	chr16:66133351-66133351:G>A	chr16:66133351-66133351:G>A	.	PASS	-	-	-	-	-	Sub	-	0.97	0	0.29
mShef11_normal_O2	mShef11_E4	21d6347a-44b9-11e6-a29c-3b3c3077cf47	4	39774872	A	G	chr4:39774872-39774872:A>G	chr4:39774872-39774872:A>G	.	PASS	UBE2K	CCDS33976.1	r.?	-	-	Sub	intronic	0.87	0	0.29
mShef11_normal_O2	mShef11_E4	22017126-44b9-11e6-a29c-3b3c3077cf47	7	61662577	T	C	chr7:61662577-61662577:T>C	chr7:61662577-61662577:T>C	.	PASS	-	-	-	-	-	Sub	-	0.91	0	0.29
mShef11_normal_O4	mShef11_E4	93e2dae6-4563-11e6-9e96-b29e2b38cc22	14	71326274	C	T	chr14:71326274-71326274:C>T	chr14:71326274-71326274:C>T	.	PASS	-	-	-	-	-	Sub	-	0.97	0	0.29
mShef11_normal_O4	mShef11_E4	93e4412e-4563-11e6-9e96-b29e2b38cc22	14	87925403	C	A	chr14:87925403-87925403:C>A	chr14:87925403-87925403:C>A	.	PASS	RP11-594C13.1	ENST00000557070	r.?	-	-	Sub	intronic	0.97	0	0.29
mShef11_normal_O4	mShef11_E4	940e1f3a-4563-11e6-9e96-b29e2b38cc22	17	64271579	C	T	chr17:64271579-64271579:C>T	chr17:64271579-64271579:C>T	.	PASS	-	-	-	-	-	Sub	-	0.93	0	0.29
mShef11_normal_O5	mShef11_E4	62590806-4482-11e6-974d-8d6798522f55	14	19478618	G	T	chr14:19478618-19478618:G>T	chr14:19478618-19478618:G>T	.	PASS	-	-	-	-	-	Sub	-	0.97	0.019	0.29
mShef11_normal_O5	mShef11_E4	62732c0e-4482-11e6-974d-8d6798522f55	16	17959734	G	A	chr16:17959734-17959734:G>A	chr16:17959734-17959734:G>A	.	PASS	-	-	-	-	-	Sub	-	0.97	0	0.29
mShef11_normal_O6	mShef11_E4	13530d76-44c6-11e6-8abe-006098522f55	2	118897377	C	T	chr2:118897377-118897377:C>T	chr2:118897377-118897377:C>T	.	PASS	AC093901.1	ENST00000414886	r.?	-	-	Sub	intronic	0.97	0	0.29
mShef11_normal_O7	mShef11_E4	450d9a74-4490-11e6-8ecd-146ffb6235ae	Y	22489517	G	C	chrY:22489517-22489517:G>C	chrY:22489517-22489517:G>C	.	PASS	-	-	-	-	-	Sub	-	0.86	0	0.29
mShef11_normal_O8	mShef11_E4	bdf91bde-44c7-11e6-ab3d-146598522f55	10	96584483	C	T	chr10:96584483-96584483:C>T	chr10:96584483-96584483:C>T	.	PASS	CYP2C19	CCDS7436.1	r.?	-	-	Sub	intronic	0.96	0.043	0.29
mShef11_normal_O8	mShef11_E4	bdfa64b2-44c7-11e6-ab3d-146598522f55	10	105686183	C	A	chr10:105686183-105686183:C>A	chr10:105686183-105686183:C>A	.	PASS	-	-	-	-	-	Sub	-	0.97	0.034	0.29
mShef11_normal_O8	mShef11_E4	be0b6942-44c7-11e6-ab3d-146598522f55	11	128181519	G	T	chr11:128181519-128181519:G>T	chr11:128181519-128181519:G>T	.	PASS	-	-	-	-	-	Sub	-	0.97	0.026	0.29
mShef11_normal_O8	mShef11_E4	bec0ecf4-44c7-11e6-ab3d-146598522f55	4	168445424	G	T	chr4:168445424-168445424:G>T	chr4:168445424-168445424:G>T	.	PASS	-	-	-	-	-	Sub	-	0.97	0.023	0.29
mShef11_normal_O8	mShef11_E4	be2de792-44c7-11e6-ab3d-146598522f55	15	21064620	C	A	chr15:21064620-21064620:C>A	chr15:21064620-21064620:C>A	.	PASS	POTEB2	CCDS59248.1	r.?	-	-	Sub	intronic	0.97	0	0.29
mShef11_normal_O8	mShef11_E4	be80539c-44c7-11e6-ab3d-146598522f55	2	158438811	A	T	chr2:158438811-158438811:A>T	chr2:158438811-158438811:A>T	.	PASS	ACVR1C	CCDS2205.1	r.?	-	-	Sub	intronic	0.93	0	0.29
mShef11_normal_O9	mShef11_E4	eef6559a-4665-11e6-9f1e-f5418da6e34a	14	31009329	C	A	chr14:31009329-31009329:C>A	chr14:31009329-31009329:C>A	.	PASS	-	-	-	-	-	Sub	-	0.97	0	0.29
mShef11_normal_P10	mShef11_E7	689e3594-456b-11e6-9b64-8a5c048f5ac8	10	15954296	T	C	chr10:15954296-15954296:T>C	chr10:15954296-15954296:T>C	.	PASS	-	-	-	-	-	Sub	-	0.96	0	0.29
mShef11_normal_P3	mShef11_E7	17cc9aba-462a-11e6-a6e5-041a8da6e34a	4	19338875	T	G	chr4:19338875-19338875:T>G	chr4:19338875-19338875:T>G	.	PASS	RP11-3J1.1	ENST00000505347	r.?	-	-	Sub	intronic	0.97	0	0.29
mShef11_normal_P3	mShef11_E7	180cdd3c-462a-11e6-a6e5-041a8da6e34a	8	37485511	G	T	chr8:37485511-37485511:G>T	chr8:37485511-37485511:G>T	.	PASS	RP11-150O12.4	ENST00000517714	r.?	-	-	Sub	upstream	0.93	0	0.29
mShef11_normal_P4	mShef11_E7	83a61458-464a-11e6-8cb6-ac516ac68940	22	18999239	T	C	chr22:18999239-18999239:T>C	chr22:18999239-18999239:T>C	.	PASS	-	-	-	-	-	Sub	-	0.9	0.071	0.29
mShef11_normal_P4	mShef11_E7	844af9be-464a-11e6-8cb6-ac516ac68940	X	37678324	G	T	chrX:37678324-37678324:G>T	chrX:37678324-37678324:G>T	.	PASS	-	-	-	-	-	Sub	-	0.87	0	0.29
mShef11_normal_P5	mShef11_E7	372cf3e4-464a-11e6-b8b9-2521769e0e37	1	12936553	C	G	chr1:12936553-12936553:C>G	chr1:12936553-12936553:C>G	.	PASS	PRAMEF4	CCDS30592.1	r.?	-	-	Sub	downstream	0.97	0.017	0.29
mShef11_normal_P5	mShef11_E7	377f4bb2-464a-11e6-b8b9-2521769e0e37	13	91526738	G	C	chr13:91526738-91526738:G>C	chr13:91526738-91526738:G>C	.	PASS	-	-	-	-	-	Sub	-	0.97	0	0.29
mShef11_normal_P6	mShef11_E7	dd39df4c-4648-11e6-905c-a7be048f5ac8	13	100729775	G	A	chr13:100729775-100729775:G>A	chr13:100729775-100729775:G>A	.	PASS	-	-	-	-	-	Sub	-	0.92	0	0.29
mShef11_normal_P8	mShef11_E7	51ca450a-4490-11e6-85d1-d89b7ef6c4b7	16	21587332	A	G	chr16:21587332-21587332:A>G	chr16:21587332-21587332:A>G	.	PASS	-	-	-	-	-	Sub	-	0.9	0.06	0.29
mShef11_normal_P8	mShef11_E7	51cff950-4490-11e6-85d1-d89b7ef6c4b7	16	68359467	G	A	chr16:68359467-68359467:G>A	chr16:68359467-68359467:G>A	.	PASS	PRMT7	CCDS10866.1	r.?	-	-	Sub	intronic	0.97	0	0.29
mShef11_Rock_K10	mShef11_F1	dbd45d26-4576-11e6-8509-d00b8da6e34a	10	56612913	G	A	chr10:56612913-56612913:G>A	chr10:56612913-56612913:G>A	.	PASS	PCDH15	ENST00000458638	r.?	-	-	Sub	intronic	0.89	0.053	0.29
mShef11_Rock_K10	mShef11_F1	dccdf4ee-4576-11e6-8509-d00b8da6e34a	8	73206417	T	C	chr8:73206417-73206417:T>C	chr8:73206417-73206417:T>C	.	PASS	-	-	-	-	-	Sub	-	0.97	0	0.29
mShef11_Rock_K10	mShef11_F1	dcef86d6-4576-11e6-8509-d00b8da6e34a	Y	22506592	C	T	chrY:22506592-22506592:C>T	chrY:22506592-22506592:C>T	.	PASS	-	-	-	-	-	Sub	-	0.91	0	0.29
mShef11_Rock_K2	mShef11_F1	82e9d406-4540-11e6-9d1d-9520fb6235ae	19	41821884	A	G	chr19:41821884-41821884:A>G	chr19:41821884-41821884:A>G	.	PASS	CCDC97	CCDS12578.1	r.?	-	-	Sub	intronic	0.93	0.026	0.29
mShef11_Rock_K4	mShef11_F1	0e25b8ee-4552-11e6-8b76-fb4098522f55	6	91067156	C	A	chr6:91067156-91067156:C>A	chr6:91067156-91067156:C>A	.	PASS	RP1-45N11.1	ENST00000569865	r.?	-	-	Sub	intronic	0.97	0.028	0.29
mShef11_Rock_K5	mShef11_F1	d83e41d4-4582-11e6-81b4-6d779eaf2245	1	78714356	G	T	chr1:78714356-78714356:G>T	chr1:78714356-78714356:G>T	.	PASS	RP11-183M13.1	ENST00000436742	r.?	-	-	Sub	intronic	0.97	0.045	0.29
mShef11_Rock_K5	mShef11_F1	d94cb646-4582-11e6-81b4-6d779eaf2245	6	161265849	A	T	chr6:161265849-161265849:A>T	chr6:161265849-161265849:A>T	.	PASS	-	-	-	-	-	Sub	-	0.87	0.044	0.29
mShef11_Rock_K5	mShef11_F1	d91769c8-4582-11e6-81b4-6d779eaf2245	3	109702975	T	G	chr3:109702975-109702975:T>G	chr3:109702975-109702975:T>G	.	PASS	-	-	-	-	-	Sub	-	0.93	0	0.29
mShef11_Rock_K5	mShef11_F1	d92b8fb6-4582-11e6-81b4-6d779eaf2245	4	139484181	G	T	chr4:139484181-139484181:G>T	chr4:139484181-139484181:G>T	.	PASS	-	-	-	-	-	Sub	-	0.97	0	0.29
mShef11_Rock_K6	mShef11_F1	11307d28-45f5-11e6-be73-6b7e048f5ac8	2	131847263	T	C	chr2:131847263-131847263:T>C	chr2:131847263-131847263:T>C	.	PASS	FAM168B	CCDS42755.1	r.?	-	-	Sub	intronic	0.89	0.034	0.29
mShef11_Rock_K6	mShef11_F1	10d8dd52-45f5-11e6-be73-6b7e048f5ac8	14	82939312	C	T	chr14:82939312-82939312:C>T	chr14:82939312-82939312:C>T	.	PASS	-	-	-	-	-	Sub	-	0.9	0	0.29
mShef11_Rock_K6	mShef11_F1	10ef7f76-45f5-11e6-be73-6b7e048f5ac8	16	32923844	C	A	chr16:32923844-32923844:C>A	chr16:32923844-32923844:C>A	.	PASS	-	-	-	-	-	Sub	-	0.97	0	0.29
mShef11_Rock_K6	mShef11_F1	119250f2-45f5-11e6-be73-6b7e048f5ac8	7	36448287	C	A	chr7:36448287-36448287:C>A	chr7:36448287-36448287:C>A	.	PASS	ANLN	CCDS5447.1	r.?	-	-	Sub	intronic	0.97	0	0.29
mShef11_Rock_K7	mShef11_F1	b37cb8fc-4619-11e6-97b7-9d063077cf47	15	21181368	C	A	chr15:21181368-21181368:C>A	chr15:21181368-21181368:C>A	.	PASS	CT60	ENST00000553416	r.?	-	-	Sub	intronic	0.9	0	0.29
mShef11_Rock_K7	mShef11_F1	b3a40d58-4619-11e6-97b7-9d063077cf47	18	12233892	G	C	chr18:12233892-12233892:G>C	chr18:12233892-12233892:G>C	.	PASS	RP11-64C12.6	ENST00000592370	r.?	-	-	Sub	upstream	0.97	0	0.29
mShef11_Rock_K7	mShef11_F1	b4517880-4619-11e6-97b7-9d063077cf47	X	24060122	T	A	chrX:24060122-24060122:T>A	chrX:24060122-24060122:T>A	.	PASS	-	-	-	-	-	Sub	-	0.98	0	0.29
mShef11_Rock_K8	mShef11_F1	776320c0-44d6-11e6-8687-68c7f89da568	X	72235773	C	G	chrX:72235773-72235773:C>G	chrX:72235773-72235773:C>G	.	PASS	-	-	-	-	-	Sub	-	0.9	0.074	0.29
mShef11_Rock_K8	mShef11_F1	7664bfa8-44d6-11e6-8687-68c7f89da568	15	41125999	A	G	chr15:41125999-41125999:A>G	chr15:41125999-41125999:A>G	.	PASS	-	-	-	-	-	Sub	-	0.87	0.029	0.29
mShef11_Rock_K8	mShef11_F1	771c6612-44d6-11e6-8687-68c7f89da568	6	46801676	C	T	chr6:46801676-46801676:C>T	chr6:46801676-46801676:C>T	.	PASS	MEP1A	CCDS4918.1	r.?	-	-	Sub	intronic	0.97	0	0.29
mShef11_Rock_K9	mShef11_F1	249e46b8-448a-11e6-af18-8d46fb6235ae	1	212371555	A	G	chr1:212371555-212371555:A>G	chr1:212371555-212371555:A>G	.	PASS	-	-	-	-	-	Sub	-	0.9	0.05	0.29
mShef11_Rock_K9	mShef11_F1	2593fe46-448a-11e6-af18-8d46fb6235ae	X	53533353	T	C	chrX:53533353-53533353:T>C	chrX:53533353-53533353:T>C	.	PASS	-	-	-	-	-	Sub	-	0.9	0	0.29
mShef11_Rock_L10	mShef11_F4	88b8552a-45fd-11e6-8a68-5bab048f5ac8	4	27574269	G	C	chr4:27574269-27574269:G>C	chr4:27574269-27574269:G>C	.	PASS	-	-	-	-	-	Sub	-	0.97	0	0.29
mShef11_Rock_L2	mShef11_F4	43993c20-45a8-11e6-af37-af6c8da6e34a	17	31298036	C	G	chr17:31298036-31298036:C>G	chr17:31298036-31298036:C>G	.	PASS	-	-	-	-	-	Sub	-	0.93	0	0.29
mShef11_Rock_L2	mShef11_F4	446abb60-45a8-11e6-af37-af6c8da6e34a	X	81993547	A	G	chrX:81993547-81993547:A>G	chrX:81993547-81993547:A>G	.	PASS	-	-	-	-	-	Sub	-	0.93	0	0.29
mShef11_Rock_L2	mShef11_F4	446abc14-45a8-11e6-af37-af6c8da6e34a	X	81993548	C	T	chrX:81993548-81993548:C>T	chrX:81993548-81993548:C>T	.	PASS	-	-	-	-	-	Sub	-	0.93	0	0.29
mShef11_Rock_L3	mShef11_F4	054923be-44c1-11e6-83f6-e4719eaf2245	1	197677006	G	C	chr1:197677006-197677006:G>C	chr1:197677006-197677006:G>C	.	PASS	DENND1B	CCDS41452.2	r.?	-	-	Sub	intronic	0.97	0	0.29
mShef11_Rock_L4	mShef11_F4	a0b2b734-4584-11e6-99d5-45358da6e34a	22	23176685	G	T	chr22:23176685-23176685:G>T	chr22:23176685-23176685:G>T	.	PASS	-	-	-	-	-	Sub	-	0.97	0	0.29
mShef11_Rock_L6	mShef11_F4	e0189bd8-4600-11e6-9b15-de003077cf47	15	59140827	C	T	chr15:59140827-59140827:C>T	chr15:59140827-59140827:C>T	.	PASS	FAM63B	CCDS42046.1	r.?	-	-	Sub	intronic	0.97	0	0.29
mShef11_Rock_L7	mShef11_F4	b5665976-44d8-11e6-b42d-3f60234cfb71	3	63247298	C	T	chr3:63247298-63247298:C>T	chr3:63247298-63247298:C>T	.	PASS	-	-	-	-	-	Sub	-	0.91	0.037	0.29
mShef11_Rock_L7	mShef11_F4	b4ad20d2-44d8-11e6-b42d-3f60234cfb71	10	33084378	G	T	chr10:33084378-33084378:G>T	chr10:33084378-33084378:G>T	.	PASS	C10ORF68	ENST00000375025	r.?	-	-	Sub	intronic	0.97	0	0.29
mShef11_Rock_L8	mShef11_F4	f9486338-4559-11e6-8443-ebf48d8bf1af	1	74966214	G	A	chr1:74966214-74966214:G>A	chr1:74966214-74966214:G>A	.	PASS	TNNI3K	CCDS664.1	r.?	-	-	Sub	intronic	0.97	0	0.29
mShef11_Rock_L8	mShef11_F4	fa2cd34c-4559-11e6-8443-ebf48d8bf1af	3	150539386	C	T	chr3:150539386-150539386:C>T	chr3:150539386-150539386:C>T	.	PASS	-	-	-	-	-	Sub	-	0.95	0	0.29
mShef11_Rock_L9	mShef11_F4	426c523a-4583-11e6-ba68-0589234cfb71	7	96082264	T	C	chr7:96082264-96082264:T>C	chr7:96082264-96082264:T>C	.	PASS	-	-	-	-	-	Sub	-	0.86	0.038	0.29
mshef4_J13	mShef4_B8	6fc6092c-4490-11e6-9c9b-c9b7b215fa0d	11	45536131	G	A	chr11:45536131-45536131:G>A	chr11:45536131-45536131:G>A	.	PASS	RP11-430H10.4	ENST00000528445	r.?	-	-	Sub	upstream	0.97	0	0.29
mshef4_J14	mShef4_B8	7e6eedec-4493-11e6-9e5d-c5b87c6e9276	11	1985751	G	A	chr11:1985751-1985751:G>A	chr11:1985751-1985751:G>A	.	PASS	-	-	-	-	-	Sub	-	0.97	0	0.29
mshef4_J14	mShef4_B8	7e901648-4493-11e6-9e5d-c5b87c6e9276	14	98884496	C	T	chr14:98884496-98884496:C>T	chr14:98884496-98884496:C>T	.	PASS	-	-	-	-	-	Sub	-	0.95	0	0.29
mshef4_J14	mShef4_B8	7ed1e2f8-4493-11e6-9e5d-c5b87c6e9276	2	166342888	G	A	chr2:166342888-166342888:G>A	chr2:166342888-166342888:G>A	.	PASS	CSRNP3	CCDS2225.1	r.?	-	-	Sub	intronic	0.97	0	0.29
mshef4_J15	mShef4_B8	edc73fa2-453b-11e6-b827-38fefa6235ae	8	7225034	A	C	chr8:7225034-7225034:A>C	chr8:7225034-7225034:A>C	.	PASS	ZNF705G	CCDS47773.1	r.?	-	-	Sub	intronic	0.97	0	0.29
mshef4_J16	mShef4_B8	4d4df2a0-449b-11e6-bac8-806c98522f55	16	58177435	T	G	chr16:58177435-58177435:T>G	chr16:58177435-58177435:T>G	.	PASS	-	-	-	-	-	Sub	-	0.97	0	0.29
mshef4_J16	mShef4_B8	4daf02ac-449b-11e6-bac8-806c98522f55	3	146198244	C	A	chr3:146198244-146198244:C>A	chr3:146198244-146198244:C>A	.	PASS	PLSCR2	ENST00000336685	r.?	-	-	Sub	intronic	0.97	0	0.29
mshef4_J17	mShef4_B8	a6010f8c-461b-11e6-b703-c0468da6e34a	12	34238252	C	T	chr12:34238252-34238252:C>T	chr12:34238252-34238252:C>T	.	PASS	-	-	-	-	-	Sub	-	0.9	0.071	0.29
mshef4_J17	mShef4_B8	a68daab4-461b-11e6-b703-c0468da6e34a	22	43472614	A	G	chr22:43472614-43472614:A>G	chr22:43472614-43472614:A>G	.	PASS	TTLL1	CCDS14043.1	r.?	-	-	Sub	intronic	0.87	0	0.29
mshef4_J19	mShef4_B8	ff0ecafe-464f-11e6-b618-1c69048f5ac8	5	76091755	C	A	chr5:76091755-76091755:C>A	chr5:76091755-76091755:C>A	.	PASS	-	-	-	-	-	Sub	-	0.93	0.031	0.29
mshef4_J19	mShef4_B8	fec2370c-464f-11e6-b618-1c69048f5ac8	2	233771268	C	T	chr2:233771268-233771268:C>T	chr2:233771268-233771268:C>T	.	PASS	NGEF	CCDS2500.1	r.?	-	-	Sub	intronic	0.88	0	0.29
mshef4_J2	mShef4_B8	4cb24490-454f-11e6-9d93-cf236ac68940	1	102899680	C	T	chr1:102899680-102899680:C>T	chr1:102899680-102899680:C>T	.	PASS	-	-	-	-	-	Sub	-	0.97	0	0.29
mshef4_J2	mShef4_B8	4ce565dc-454f-11e6-9d93-cf236ac68940	12	38496532	G	T	chr12:38496532-38496532:G>T	chr12:38496532-38496532:G>T	.	PASS	-	-	-	-	-	Sub	-	0.97	0	0.29
mshef4_J2	mShef4_B8	4cff280a-454f-11e6-9d93-cf236ac68940	15	20333716	G	A	chr15:20333716-20333716:G>A	chr15:20333716-20333716:G>A	.	PASS	RP11-173D3.1	ENST00000553658	r.?	-	-	Sub	downstream	0.97	0	0.29
mshef4_J2	mShef4_B8	4d3c5a86-454f-11e6-9d93-cf236ac68940	19	46958381	C	T	chr19:46958381-46958381:C>T	chr19:46958381-46958381:C>T	.	PASS	-	-	-	-	-	Sub	-	0.9	0	0.29
mshef4_J2	mShef4_B8	4d86b5d6-454f-11e6-9d93-cf236ac68940	4	84345990	G	A	chr4:84345990-84345990:G>A	chr4:84345990-84345990:G>A	.	PASS	HELQ	CCDS3603.1	r.?	-	-	Sub	intronic	0.97	0	0.29
mshef4_J2	mShef4_B8	4db68bb2-454f-11e6-9d93-cf236ac68940	7	121537113	A	G	chr7:121537113-121537113:A>G	chr7:121537113-121537113:A>G	.	PASS	PTPRZ1	CCDS34740.1	r.?	-	-	Sub	intronic	0.97	0	0.29
mshef4_J3	mShef4_B8	686eab5c-4481-11e6-98c0-886398522f55	10	9820868	C	A	chr10:9820868-9820868:C>A	chr10:9820868-9820868:C>A	.	PASS	-	-	-	-	-	Sub	-	0.97	0	0.29
mshef4_J3	mShef4_B8	68af2a42-4481-11e6-98c0-886398522f55	16	82346956	C	A	chr16:82346956-82346956:C>A	chr16:82346956-82346956:C>A	.	PASS	-	-	-	-	-	Sub	-	0.97	0	0.29
mshef4_J5	mShef4_B8	3e1f49c4-447c-11e6-aa54-29ac33920095	18	31778268	G	A	chr18:31778268-31778268:G>A	chr18:31778268-31778268:G>A	.	PASS	NOL4	CCDS11907.2	r.?	-	-	Sub	intronic	0.97	0.032	0.29
mshef4_J5	mShef4_B8	3ec40342-447c-11e6-aa54-29ac33920095	X	1204374	A	C	chrX:1204374-1204374:A>C	chrX:1204374-1204374:A>C	.	PASS	-	-	-	-	-	Sub	-	0.92	0	0.29
mshef4_J6	mShef4_B8	eb975ac6-45c9-11e6-86c7-211d2c38cc22	17	1331963	A	G	chr17:1331963-1331963:A>G	chr17:1331963-1331963:A>G	.	PASS	CRK	CCDS11002.1	r.?	-	-	Sub	intronic	0.87	0	0.29
mshef4_J7	mShef4_B8	4119b87c-45fc-11e6-8723-aca7048f5ac8	3	61635385	A	G	chr3:61635385-61635385:A>G	chr3:61635385-61635385:A>G	.	PASS	PTPRG	CCDS2895.1	r.?	-	-	Sub	intronic	0.97	0	0.29
mshef4_J8	mShef4_B8	90156ab4-465d-11e6-9395-a7bc2b38cc22	5	144369982	A	G	chr5:144369982-144369982:A>G	chr5:144369982-144369982:A>G	.	PASS	-	-	-	-	-	Sub	-	0.93	0	0.29
mshef4_J8	mShef4_B8	9026ebfe-465d-11e6-9395-a7bc2b38cc22	7	310241	G	T	chr7:310241-310241:G>T	chr7:310241-310241:G>T	.	PASS	-	-	-	-	-	Sub	-	0.97	0	0.29
mshef4_J8	mShef4_B8	904a40f4-465d-11e6-9395-a7bc2b38cc22	9	40553022	C	T	chr9:40553022-40553022:C>T	chr9:40553022-40553022:C>T	.	PASS	-	-	-	-	-	Sub	-	0.9	0	0.29
mShef11_Low_N3	mShef11_G8	6060fffc-45d3-11e6-b054-fece2b38cc22	1	144035828	T	G	chr1:144035828-144035828:T>G	chr1:144035828-144035828:T>G	.	PASS	-	-	-	-	-	Sub	-	0.97	0	0.3
mShef11_Low_N7	mShef11_G8	a81a9bae-44ad-11e6-8406-0d03fb6235ae	1	26949496	A	C	chr1:26949496-26949496:A>C	chr1:26949496-26949496:A>C	.	PASS	-	-	-	-	-	Sub	-	0.9	0	0.3
mShef11_Low_Q10	mShef11_G8	e13463e8-44b7-11e6-a5bc-b4b9e6849749	X	54997692	T	G	chrX:54997692-54997692:T>G	chrX:54997692-54997692:T>G	.	PASS	PFKFB1	CCDS14364.1	r.?	-	-	Sub	intronic	0.87	0	0.3
mShef11_Low_Q11	mShef11_G8	5ca27514-454f-11e6-aca2-eeda2f77cf47	1	177666656	G	T	chr1:177666656-177666656:G>T	chr1:177666656-177666656:G>T	.	PASS	RP11-63B19.1	ENST00000427173	r.?	-	-	Sub	upstream	0.97	0	0.3
mShef11_Low_Q2	mShef11_G8	8d210896-4625-11e6-8e76-29868da6e34a	9	33086171	C	A	chr9:33086171-33086171:C>A	chr9:33086171-33086171:C>A	.	PASS	-	-	-	-	-	Sub	-	0.97	0	0.3
mShef11_Low_Q2	mShef11_G8	8d317e42-4625-11e6-8e76-29868da6e34a	X	24270796	T	C	chrX:24270796-24270796:T>C	chrX:24270796-24270796:T>C	.	PASS	-	-	-	-	-	Sub	-	0.88	0	0.3
mShef11_Low_Q3	mShef11_G8	f47fa79e-4923-11e6-ab1e-4c89048f5ac8	X	134743200	C	T	chrX:134743200-134743200:C>T	chrX:134743200-134743200:C>T	.	PASS	-	-	-	-	-	Sub	-	0.87	0.095	0.3
mShef11_Low_Q3	mShef11_G8	f393c22a-4923-11e6-ab1e-4c89048f5ac8	16	21557322	C	A	chr16:21557322-21557322:C>A	chr16:21557322-21557322:C>A	.	PASS	-	-	-	-	-	Sub	-	0.97	0	0.3
mShef11_Low_Q4	mShef11_G8	f032061c-4560-11e6-99c9-894b234cfb71	9	39449848	T	C	chr9:39449848-39449848:T>C	chr9:39449848-39449848:T>C	.	PASS	-	-	-	-	-	Sub	-	0.97	0	0.3
mShef11_Low_Q5	mShef11_G8	c91927fa-449c-11e6-8c4a-518098522f55	14	53043769	G	A	chr14:53043769-53043769:G>A	chr14:53043769-53043769:G>A	.	PASS	GPR137C	CCDS45106.1	r.?	-	-	Sub	intronic	0.97	0	0.3
mShef11_Low_Q5	mShef11_G8	c9474ec8-449c-11e6-8c4a-518098522f55	17	70135915	C	G	chr17:70135915-70135915:C>G	chr17:70135915-70135915:C>G	.	PASS	SOX9-AS1	ENST00000414600	r.?	-	-	Sub	intronic	0.97	0	0.3
mShef11_Low_Q6	mShef11_G8	ff954292-44be-11e6-88d5-56e69eaf2245	2	114368808	G	A	chr2:114368808-114368808:G>A	chr2:114368808-114368808:G>A	.	PASS	-	-	-	-	-	Sub	-	0.9	0.1	0.3
mShef11_Low_Q6	mShef11_G8	ff04e116-44be-11e6-88d5-56e69eaf2245	1	181116907	G	T	chr1:181116907-181116907:G>T	chr1:181116907-181116907:G>T	.	PASS	-	-	-	-	-	Sub	-	0.97	0	0.3
mShef11_Low_Q8	mShef11_G8	71038e72-453f-11e6-98db-2890234cfb71	16	32182924	C	A	chr16:32182924-32182924:C>A	chr16:32182924-32182924:C>A	.	PASS	-	-	-	-	-	Sub	-	0.97	0	0.3
mShef11_Low_Q8	mShef11_G8	71d79c58-453f-11e6-98db-2890234cfb71	Y	22242394	T	A	chrY:22242394-22242394:T>A	chrY:22242394-22242394:T>A	.	PASS	-	-	-	-	-	Sub	-	0.88	0	0.3
mShef11_Low_Q8	mShef11_G8	71d82f88-453f-11e6-98db-2890234cfb71	Y	22480328	T	G	chrY:22480328-22480328:T>G	chrY:22480328-22480328:T>G	.	PASS	-	-	-	-	-	Sub	-	0.9	0	0.3
mShef11_normal_O1	mShef11_E4	27df4638-4552-11e6-8eb5-bee32f77cf47	11	42501658	G	T	chr11:42501658-42501658:G>T	chr11:42501658-42501658:G>T	.	PASS	-	-	-	-	-	Sub	-	0.97	0	0.3
mShef11_normal_O10	mShef11_E4	f126ccec-448e-11e6-9f15-306bfb6235ae	17	18486687	C	T	chr17:18486687-18486687:C>T	chr17:18486687-18486687:C>T	.	PASS	-	-	-	-	-	Sub	-	0.97	0	0.3
mShef11_normal_O2	mShef11_E4	2142881a-44b9-11e6-a29c-3b3c3077cf47	12	90936417	A	T	chr12:90936417-90936417:A>T	chr12:90936417-90936417:A>T	.	PASS	-	-	-	-	-	Sub	-	0.96	0	0.3
mShef11_normal_O2	mShef11_E4	214a9e06-44b9-11e6-a29c-3b3c3077cf47	13	49481709	C	T	chr13:49481709-49481709:C>T	chr13:49481709-49481709:C>T	.	PASS	-	-	-	-	-	Sub	-	0.97	0	0.3
mShef11_normal_O3	mShef11_E4	7696c602-449e-11e6-810c-158598522f55	6	4856201	G	T	chr6:4856201-4856201:G>T	chr6:4856201-4856201:G>T	.	PASS	CDYL	CCDS4491.2	r.?	-	-	Sub	intronic	0.97	0	0.3
mShef11_normal_O4	mShef11_E4	94074098-4563-11e6-9e96-b29e2b38cc22	17	26748634	C	A	chr17:26748634-26748634:C>A	chr17:26748634-26748634:C>A	.	PASS	-	-	-	-	-	Sub	-	0.95	0	0.3
mShef11_normal_O5	mShef11_E4	62971eca-4482-11e6-974d-8d6798522f55	18	76282292	G	T	chr18:76282292-76282292:G>T	chr18:76282292-76282292:G>T	.	PASS	-	-	-	-	-	Sub	-	0.97	0	0.3
mShef11_normal_O5	mShef11_E4	6330de0c-4482-11e6-974d-8d6798522f55	7	105154642	C	T	chr7:105154642-105154642:C>T	chr7:105154642-105154642:C>T	.	PASS	PUS7	CCDS34725.1	r.?	-	-	Sub	intronic	0.86	0	0.3
mShef11_normal_O8	mShef11_E4	be5b7414-44c7-11e6-ab3d-146598522f55	18	70295320	C	A	chr18:70295320-70295320:C>A	chr18:70295320-70295320:C>A	.	PASS	-	-	-	-	-	Sub	-	0.97	0	0.3
mShef11_normal_O8	mShef11_E4	be6780ec-44c7-11e6-ab3d-146598522f55	19	27746762	C	A	chr19:27746762-27746762:C>A	chr19:27746762-27746762:C>A	.	PASS	-	-	-	-	-	Sub	-	0.97	0	0.3
mShef11_normal_O8	mShef11_E4	beffdb3a-44c7-11e6-ab3d-146598522f55	8	91465732	G	A	chr8:91465732-91465732:G>A	chr8:91465732-91465732:G>A	.	PASS	LINC00534	ENST00000524361	r.?	-	-	Sub	intronic	0.97	0	0.3
mShef11_normal_O9	mShef11_E4	ef0b24ac-4665-11e6-9f1e-f5418da6e34a	15	101308337	C	T	chr15:101308337-101308337:C>T	chr15:101308337-101308337:C>T	.	PASS	RP11-66B24.5	ENST00000559755	r.?	-	-	Sub	intronic	0.87	0	0.3
mShef11_normal_O9	mShef11_E4	efbf69d0-4665-11e6-9f1e-f5418da6e34a	6	63525786	C	G	chr6:63525786-63525786:C>G	chr6:63525786-63525786:C>G	.	PASS	-	-	-	-	-	Sub	-	0.93	0	0.3
mShef11_normal_P10	mShef11_E7	691d7048-456b-11e6-9b64-8a5c048f5ac8	4	53320421	C	A	chr4:53320421-53320421:C>A	chr4:53320421-53320421:C>A	.	PASS	-	-	-	-	-	Sub	-	0.97	0	0.3
mShef11_normal_P10	mShef11_E7	69338752-456b-11e6-9b64-8a5c048f5ac8	6	153579443	G	A	chr6:153579443-153579443:G>A	chr6:153579443-153579443:G>A	.	PASS	AL590867.1	ENST00000392385	r.?	-	-	Sub	intronic	0.93	0	0.3
mShef11_normal_P2	mShef11_E7	7e4e2cb8-45d0-11e6-8406-a8c62b38cc22	14	19268198	G	C	chr14:19268198-19268198:G>C	chr14:19268198-19268198:G>C	.	PASS	-	-	-	-	-	Sub	-	0.87	0.08	0.3
mShef11_normal_P2	mShef11_E7	7eca3588-45d0-11e6-8406-a8c62b38cc22	21	9910529	C	T	chr21:9910529-9910529:C>T	chr21:9910529-9910529:C>T	.	PASS	-	-	-	-	-	Sub	-	0.87	0	0.3
mShef11_normal_P4	mShef11_E7	842fee08-464a-11e6-8cb6-ac516ac68940	8	145994630	C	T	chr8:145994630-145994630:C>T	chr8:145994630-145994630:C>T	.	PASS	ZNF34	CCDS69562.1	r.?	-	-	Sub	downstream	0.87	0.042	0.3
mShef11_normal_P4	mShef11_E7	83136086-464a-11e6-8cb6-ac516ac68940	15	49546882	A	T	chr15:49546882-49546882:A>T	chr15:49546882-49546882:A>T	.	PASS	GALK2	CCDS32236.1	r.?	-	-	Sub	intronic	0.97	0	0.3
mShef11_normal_P4	mShef11_E7	8370eea4-464a-11e6-8cb6-ac516ac68940	2	6792234	G	C	chr2:6792234-6792234:G>C	chr2:6792234-6792234:G>C	.	PASS	hsa-mir-7515	ENST00000591018	r.?	-	-	Sub	upstream	0.97	0	0.3
mShef11_normal_P4	mShef11_E7	8381ca44-464a-11e6-8cb6-ac516ac68940	2	136174357	C	A	chr2:136174357-136174357:C>A	chr2:136174357-136174357:C>A	.	PASS	ZRANB3	CCDS67963.1	r.?	-	-	Sub	intronic	0.97	0	0.3
mShef11_normal_P4	mShef11_E7	83bcb2f8-464a-11e6-8cb6-ac516ac68940	3	113974965	T	A	chr3:113974965-113974965:T>A	chr3:113974965-113974965:T>A	.	PASS	-	-	-	-	-	Sub	-	0.97	0	0.3
mShef11_normal_P5	mShef11_E7	37982be6-464a-11e6-b8b9-2521769e0e37	16	1229813	C	A	chr16:1229813-1229813:C>A	chr16:1229813-1229813:C>A	.	PASS	CACNA1H	CCDS45375.1	r.?	-	-	Sub	intronic	0.97	0	0.3
mShef11_normal_P8	mShef11_E7	51c98430-4490-11e6-85d1-d89b7ef6c4b7	16	15328899	T	C	chr16:15328899-15328899:T>C	chr16:15328899-15328899:T>C	.	PASS	-	-	-	-	-	Sub	-	0.9	0	0.3
mShef11_Rock_K10	mShef11_F1	dbc76922-4576-11e6-8509-d00b8da6e34a	1	157817817	G	T	chr1:157817817-157817817:G>T	chr1:157817817-157817817:G>T	.	PASS	-	-	-	-	-	Sub	-	0.97	0	0.3
mShef11_Rock_K2	mShef11_F1	8375d6ea-4540-11e6-9d1d-9520fb6235ae	9	44754381	T	C	chr9:44754381-44754381:T>C	chr9:44754381-44754381:T>C	.	PASS	-	-	-	-	-	Sub	-	0.87	0.05	0.3
mShef11_Rock_K4	mShef11_F1	0d398fd2-4552-11e6-8b76-fb4098522f55	1	72406472	A	G	chr1:72406472-72406472:A>G	chr1:72406472-72406472:A>G	.	PASS	NEGR1	CCDS661.1	r.?	-	-	Sub	intronic	0.97	0	0.3
mShef11_Rock_K4	mShef11_F1	0d7c41f6-4552-11e6-8b76-fb4098522f55	13	96992868	G	A	chr13:96992868-96992868:G>A	chr13:96992868-96992868:G>A	.	PASS	HS6ST3	CCDS9481.1	r.?	-	-	Sub	intronic	0.97	0	0.3
mShef11_Rock_K4	mShef11_F1	0d89cbb4-4552-11e6-8b76-fb4098522f55	15	22431052	C	A	chr15:22431052-22431052:C>A	chr15:22431052-22431052:C>A	.	PASS	RP11-2F9.4	ENST00000565129	r.?	-	-	Sub	downstream	0.97	0	0.3
mShef11_Rock_K5	mShef11_F1	d874b796-4582-11e6-81b4-6d779eaf2245	12	17127512	A	G	chr12:17127512-17127512:A>G	chr12:17127512-17127512:A>G	.	PASS	-	-	-	-	-	Sub	-	0.97	0.028	0.3
mShef11_Rock_K5	mShef11_F1	d8f3cf90-4582-11e6-81b4-6d779eaf2245	20	6073765	C	A	chr20:6073765-6073765:C>A	chr20:6073765-6073765:C>A	.	PASS	FERMT1	CCDS13098.1	r.?	-	-	Sub	intronic	0.97	0.021	0.3
mShef11_Rock_K5	mShef11_F1	d85c9f6c-4582-11e6-81b4-6d779eaf2245	10	72448426	G	T	chr10:72448426-72448426:G>T	chr10:72448426-72448426:G>T	.	PASS	ADAMTS14	CCDS7307.1	r.?	-	-	Sub	intronic	0.87	0	0.3
mShef11_Rock_K5	mShef11_F1	d8a45a1e-4582-11e6-81b4-6d779eaf2245	16	18855705	C	T	chr16:18855705-18855705:C>T	chr16:18855705-18855705:C>T	.	PASS	SMG1	CCDS45430.1	r.?	-	-	Sub	intronic	0.95	0	0.3
mShef11_Rock_K5	mShef11_F1	d901cf14-4582-11e6-81b4-6d779eaf2245	21	14588500	G	T	chr21:14588500-14588500:G>T	chr21:14588500-14588500:G>T	.	PASS	-	-	-	-	-	Sub	-	0.97	0	0.3
mShef11_Rock_K5	mShef11_F1	d9111398-4582-11e6-81b4-6d779eaf2245	3	26722566	G	T	chr3:26722566-26722566:G>T	chr3:26722566-26722566:G>T	.	PASS	LRRC3B	CCDS2644.1	r.?	-	-	Sub	intronic	0.97	0	0.3
mShef11_Rock_K5	mShef11_F1	d95d3728-4582-11e6-81b4-6d779eaf2245	7	119751043	C	A	chr7:119751043-119751043:C>A	chr7:119751043-119751043:C>A	.	PASS	-	-	-	-	-	Sub	-	0.97	0	0.3
mShef11_Rock_K5	mShef11_F1	d96615f0-4582-11e6-81b4-6d779eaf2245	8	16662965	C	A	chr8:16662965-16662965:C>A	chr8:16662965-16662965:C>A	.	PASS	RP11-13N12.1	ENST00000521411	r.?	-	-	Sub	intronic	0.93	0	0.3
mShef11_Rock_K6	mShef11_F1	11298220-45f5-11e6-be73-6b7e048f5ac8	2	67584989	C	T	chr2:67584989-67584989:C>T	chr2:67584989-67584989:C>T	.	PASS	-	-	-	-	-	Sub	-	0.87	0.045	0.3
mShef11_Rock_K6	mShef11_F1	10d50a1a-45f5-11e6-be73-6b7e048f5ac8	14	32989368	C	T	chr14:32989368-32989368:C>T	chr14:32989368-32989368:C>T	.	PASS	AKAP6	CCDS9644.1	r.?	-	-	Sub	intronic	0.93	0	0.3
mShef11_Rock_K6	mShef11_F1	10f2dc98-45f5-11e6-be73-6b7e048f5ac8	16	64240130	C	G	chr16:64240130-64240130:C>G	chr16:64240130-64240130:C>G	.	PASS	-	-	-	-	-	Sub	-	0.92	0	0.3
mShef11_Rock_K6	mShef11_F1	1133b970-45f5-11e6-be73-6b7e048f5ac8	2	194635997	A	C	chr2:194635997-194635997:A>C	chr2:194635997-194635997:A>C	.	PASS	-	-	-	-	-	Sub	-	0.97	0	0.3
mShef11_Rock_K6	mShef11_F1	1190e08c-45f5-11e6-be73-6b7e048f5ac8	7	8736348	G	C	chr7:8736348-8736348:G>C	chr7:8736348-8736348:G>C	.	PASS	NXPH1	CCDS47540.1	r.?	-	-	Sub	intronic	0.93	0	0.3
mShef11_Rock_K6	mShef11_F1	11c3487e-45f5-11e6-be73-6b7e048f5ac8	X	16791800	T	C	chrX:16791800-16791800:T>C	chrX:16791800-16791800:T>C	.	PASS	-	-	-	-	-	Sub	-	0.9	0	0.3
mShef11_Rock_K6	mShef11_F1	11cc9802-45f5-11e6-be73-6b7e048f5ac8	Y	22489839	A	T	chrY:22489839-22489839:A>T	chrY:22489839-22489839:A>T	.	PASS	-	-	-	-	-	Sub	-	0.91	0	0.3
mShef11_Rock_K7	mShef11_F1	b358f8d6-4619-11e6-97b7-9d063077cf47	11	76210362	T	C	chr11:76210362-76210362:T>C	chr11:76210362-76210362:T>C	.	PASS	C11orf30	CCDS8244.1	r.?	-	-	Sub	intronic	0.89	0.048	0.3
mShef11_Rock_K7	mShef11_F1	b4129548-4619-11e6-97b7-9d063077cf47	6	6215376	C	A	chr6:6215376-6215376:C>A	chr6:6215376-6215376:C>A	.	PASS	F13A1	CCDS4496.1	r.?	-	-	Sub	intronic	0.96	0	0.3
mShef11_Rock_K9	mShef11_F1	24c81dda-448a-11e6-af18-8d46fb6235ae	13	91539118	A	G	chr13:91539118-91539118:A>G	chr13:91539118-91539118:A>G	.	PASS	LINC00410	ENST00000419272	r.?	-	-	Sub	downstream	0.87	0.025	0.3
mShef11_Rock_L1	mShef11_F4	9e5a018e-44f0-11e6-83ea-57cdb215fa0d	22	47854145	G	A	chr22:47854145-47854145:G>A	chr22:47854145-47854145:G>A	.	PASS	-	-	-	-	-	Sub	-	0.97	0	0.3
mShef11_Rock_L1	mShef11_F4	9eab5e80-44f0-11e6-83ea-57cdb215fa0d	7	16785138	G	A	chr7:16785138-16785138:G>A	chr7:16785138-16785138:G>A	.	PASS	-	-	-	-	-	Sub	-	0.97	0	0.3
mShef11_Rock_L10	mShef11_F4	885d31c2-45fd-11e6-8a68-5bab048f5ac8	17	40684751	C	T	chr17:40684751-40684751:C>T	chr17:40684751-40684751:C>T	.	PASS	NAGLU	CCDS11427.1	r.?	-	-	Sub	upstream	0.87	0.043	0.3
mShef11_Rock_L3	mShef11_F4	0585df5c-44c1-11e6-83f6-e4719eaf2245	14	78903348	G	T	chr14:78903348-78903348:G>T	chr14:78903348-78903348:G>T	.	PASS	NRXN3	CCDS9870.1	r.?	-	-	Sub	intronic	0.97	0	0.3
mShef11_Rock_L7	mShef11_F4	b5608578-44d8-11e6-b42d-3f60234cfb71	3	1043184	G	A	chr3:1043184-1043184:G>A	chr3:1043184-1043184:G>A	.	PASS	-	-	-	-	-	Sub	-	0.95	0	0.3
mshef4_J1	mShef4_B8	16d08364-44e1-11e6-b7e4-695a98522f55	15	38831221	G	A	chr15:38831221-38831221:G>A	chr15:38831221-38831221:G>A	.	PASS	RASGRP1	CCDS45222.1	r.?	-	-	Sub	intronic	0.97	0	0.3
mshef4_J1	mShef4_B8	16e461e0-44e1-11e6-b7e4-695a98522f55	16	34492589	C	T	chr16:34492589-34492589:C>T	chr16:34492589-34492589:C>T	.	PASS	RP11-488I20.8	ENST00000569557	r.?	-	-	Sub	downstream	0.97	0	0.3
mshef4_J1	mShef4_B8	180f4ee0-44e1-11e6-b7e4-695a98522f55	X	141427377	A	G	chrX:141427377-141427377:A>G	chrX:141427377-141427377:A>G	.	PASS	-	-	-	-	-	Sub	-	0.93	0	0.3
mshef4_J12	mShef4_B8	0cdf4308-45e6-11e6-808a-98c22b38cc22	2	150360278	C	T	chr2:150360278-150360278:C>T	chr2:150360278-150360278:C>T	.	PASS	-	-	-	-	-	Sub	-	0.97	0	0.3
mshef4_J12	mShef4_B8	0d18c6e6-45e6-11e6-808a-98c22b38cc22	4	27239665	G	T	chr4:27239665-27239665:G>T	chr4:27239665-27239665:G>T	.	PASS	RP11-415C15.2	ENST00000512873	r.?	-	-	Sub	intronic	0.93	0	0.3
mshef4_J13	mShef4_B8	6fec4e66-4490-11e6-9c9b-c9b7b215fa0d	13	83452956	C	A	chr13:83452956-83452956:C>A	chr13:83452956-83452956:C>A	.	PASS	-	-	-	-	-	Sub	-	0.93	0	0.3
mshef4_J14	mShef4_B8	7f3b8578-4493-11e6-9e5d-c5b87c6e9276	9	71330144	C	T	chr9:71330144-71330144:C>T	chr9:71330144-71330144:C>T	.	PASS	PIP5K1B	CCDS6624.1	r.?	-	-	Sub	intronic	0.93	0	0.3
mshef4_J14	mShef4_B8	7f4babd8-4493-11e6-9e5d-c5b87c6e9276	Y	22460027	C	G	chrY:22460027-22460027:C>G	chrY:22460027-22460027:C>G	.	PASS	-	-	-	-	-	Sub	-	0.87	0	0.3
mshef4_J15	mShef4_B8	ed06c2fe-453b-11e6-b827-38fefa6235ae	13	112170260	G	C	chr13:112170260-112170260:G>C	chr13:112170260-112170260:G>C	.	PASS	-	-	-	-	-	Sub	-	0.9	0	0.3
mshef4_J16	mShef4_B8	4d62897c-449b-11e6-bac8-806c98522f55	18	11516130	C	T	chr18:11516130-11516130:C>T	chr18:11516130-11516130:C>T	.	PASS	-	-	-	-	-	Sub	-	0.93	0	0.3
mshef4_J16	mShef4_B8	4dd920d2-449b-11e6-bac8-806c98522f55	6	77454107	C	G	chr6:77454107-77454107:C>G	chr6:77454107-77454107:C>G	.	PASS	-	-	-	-	-	Sub	-	0.93	0	0.3
mshef4_J17	mShef4_B8	a613404e-461b-11e6-b703-c0468da6e34a	13	112957601	G	C	chr13:112957601-112957601:G>C	chr13:112957601-112957601:G>C	.	PASS	-	-	-	-	-	Sub	-	0.89	0	0.3
mshef4_J17	mShef4_B8	a64d0cb6-461b-11e6-b703-c0468da6e34a	18	76189850	G	A	chr18:76189850-76189850:G>A	chr18:76189850-76189850:G>A	.	PASS	-	-	-	-	-	Sub	-	0.97	0	0.3
mshef4_J18	mShef4_B8	2dee8d6e-4489-11e6-975d-f8e7759e0e37	4	40032953	C	T	chr4:40032953-40032953:C>T	chr4:40032953-40032953:C>T	.	PASS	-	-	-	-	-	Sub	-	0.93	0	0.3
mshef4_J19	mShef4_B8	fe1125a2-464f-11e6-b618-1c69048f5ac8	1	169271285	C	G	chr1:169271285-169271285:C>G	chr1:169271285-169271285:C>G	.	PASS	NME7	CCDS1277.1	r.?	-	-	Sub	intronic	0.97	0	0.3
mshef4_J19	mShef4_B8	fed44334-464f-11e6-b618-1c69048f5ac8	21	14420842	T	A	chr21:14420842-14420842:T>A	chr21:14420842-14420842:T>A	.	PASS	RNU6-614P	ENST00000384369	r.?	-	-	Sub	downstream	0.97	0	0.3
mshef4_J3	mShef4_B8	68f1c51e-4481-11e6-98c0-886398522f55	22	16539964	T	G	chr22:16539964-16539964:T>G	chr22:16539964-16539964:T>G	.	PASS	-	-	-	-	-	Sub	-	0.86	0.083	0.3
mshef4_J5	mShef4_B8	3e42facc-447c-11e6-aa54-29ac33920095	2	200893319	G	T	chr2:200893319-200893319:G>T	chr2:200893319-200893319:G>T	.	PASS	-	-	-	-	-	Sub	-	0.97	0	0.3
mshef4_J5	mShef4_B8	3eb52a16-447c-11e6-aa54-29ac33920095	9	7700208	C	A	chr9:7700208-7700208:C>A	chr9:7700208-7700208:C>A	.	PASS	-	-	-	-	-	Sub	-	0.9	0	0.3
mshef4_J8	mShef4_B8	8f8f31d8-465d-11e6-9395-a7bc2b38cc22	16	68233272	G	A	chr16:68233272-68233272:G>A	chr16:68233272-68233272:G>A	.	PASS	NFATC3	CCDS10861.1	r.?	-	-	Sub	intronic	0.9	0	0.3
mshef4_J8	mShef4_B8	8fe53bfa-465d-11e6-9395-a7bc2b38cc22	22	23075348	G	A	chr22:23075348-23075348:G>A	chr22:23075348-23075348:G>A	.	PASS	-	-	-	-	-	Sub	-	0.96	0	0.3
mshef4_J9	mShef4_B8	13068e2e-4778-11e6-9e1e-7877234cfb71	2	72039267	C	A	chr2:72039267-72039267:C>A	chr2:72039267-72039267:C>A	.	PASS	-	-	-	-	-	Sub	-	0.93	0	0.3
mShef11_Low_N10	mShef11_G8	93a62478-453d-11e6-969a-0887234cfb71	1	186667512	C	A	chr1:186667512-186667512:C>A	chr1:186667512-186667512:C>A	.	PASS	-	-	-	-	-	Sub	-	0.97	0.024	0.31
mShef11_Low_N10	mShef11_G8	93ee22aa-453d-11e6-969a-0887234cfb71	15	43369280	T	C	chr15:43369280-43369280:T>C	chr15:43369280-43369280:T>C	.	PASS	UBR1	CCDS10091.1	r.?	-	-	Sub	intronic	0.9	0	0.31
mShef11_Low_N3	mShef11_G8	618271e0-45d3-11e6-b054-fece2b38cc22	Y	23017760	C	G	chrY:23017760-23017760:C>G	chrY:23017760-23017760:C>G	.	PASS	-	-	-	-	-	Sub	-	0.93	0.077	0.31
mShef11_Low_N3	mShef11_G8	60786d18-45d3-11e6-b054-fece2b38cc22	10	125786241	C	T	chr10:125786241-125786241:C>T	chr10:125786241-125786241:C>T	.	PASS	CHST15	CCDS7638.1	r.?	-	-	Sub	intronic	0.97	0	0.31
mShef11_Low_N5	mShef11_G8	e16523e4-44b6-11e6-8f06-96016fb3f402	4	128029961	C	A	chr4:128029961-128029961:C>A	chr4:128029961-128029961:C>A	.	PASS	RP11-125O18.1	ENST00000504050	r.?	-	-	Sub	intronic	0.97	0.026	0.31
mShef11_Low_N5	mShef11_G8	e103a0f6-44b6-11e6-8f06-96016fb3f402	17	77609994	G	C	chr17:77609994-77609994:G>C	chr17:77609994-77609994:G>C	.	PASS	RBFOX3	CCDS45805.1	r.?	-	-	Sub	intronic	0.87	0	0.31
mShef11_Low_N6	mShef11_G8	7a61c64a-4572-11e6-9805-9b606ac68940	17	2209547	T	C	chr17:2209547-2209547:T>C	chr17:2209547-2209547:T>C	.	PASS	SMG6	CCDS11016.1	r.?	-	-	Sub	upstream	0.92	0.062	0.31
mShef11_Low_N6	mShef11_G8	7a8a5f6a-4572-11e6-9805-9b606ac68940	2	6711405	C	A	chr2:6711405-6711405:C>A	chr2:6711405-6711405:C>A	.	PASS	-	-	-	-	-	Sub	-	0.93	0	0.31
mShef11_Low_N6	mShef11_G8	7afa46f4-4572-11e6-9805-9b606ac68940	7	18797838	C	T	chr7:18797838-18797838:C>T	chr7:18797838-18797838:C>T	.	PASS	HDAC9	CCDS47554.1	r.?	-	-	Sub	intronic	0.97	0	0.31
mShef11_Low_N7	mShef11_G8	a90688f2-44ad-11e6-8406-0d03fb6235ae	8	61141038	G	T	chr8:61141038-61141038:G>T	chr8:61141038-61141038:G>T	.	PASS	CA8	CCDS6174.1	r.?	-	-	Sub	intronic	0.93	0	0.31
mShef11_Low_Q1	mShef11_G8	6ce252b2-45c4-11e6-b910-4b7b048f5ac8	18	5329108	G	T	chr18:5329108-5329108:G>T	chr18:5329108-5329108:G>T	.	PASS	-	-	-	-	-	Sub	-	0.97	0	0.31
mShef11_Low_Q11	mShef11_G8	5d649d38-454f-11e6-aca2-eeda2f77cf47	3	195217777	C	G	chr3:195217777-195217777:C>G	chr3:195217777-195217777:C>G	.	PASS	-	-	-	-	-	Sub	-	0.87	0.087	0.31
mShef11_Low_Q11	mShef11_G8	5dcd5652-454f-11e6-aca2-eeda2f77cf47	X	72229786	G	T	chrX:72229786-72229786:G>T	chrX:72229786-72229786:G>T	.	PASS	PABPC1L2B	CCDS43972.1	r.?	-	-	Sub	downstream	0.87	0	0.31
mShef11_Low_Q3	mShef11_G8	f42d0e9e-4923-11e6-ab1e-4c89048f5ac8	5	131318040	T	G	chr5:131318040-131318040:T>G	chr5:131318040-131318040:T>G	.	PASS	ACSL6	CCDS34229.1	r.?	-	-	Sub	intronic	0.87	0.062	0.31
mShef11_Low_Q4	mShef11_G8	ef21fa48-4560-11e6-99c9-894b234cfb71	16	18743978	G	T	chr16:18743978-18743978:G>T	chr16:18743978-18743978:G>T	.	PASS	-	-	-	-	-	Sub	-	0.97	0	0.31
mShef11_Low_Q5	mShef11_G8	c8e8cfc4-449c-11e6-8c4a-518098522f55	10	77155266	G	A	chr10:77155266-77155266:G>A	chr10:77155266-77155266:G>A	.	PASS	ZNF503	CCDS7350.1	r.?	-	-	Sub	downstream	0.97	0	0.31
mShef11_Low_Q5	mShef11_G8	c9badd84-449c-11e6-8c4a-518098522f55	5	70199741	C	T	chr5:70199741-70199741:C>T	chr5:70199741-70199741:C>T	.	PASS	SERF1A	CCDS47228.1	r.?	-	-	Sub	intronic	0.93	0	0.31
mShef11_Low_Q5	mShef11_G8	c9bade42-449c-11e6-8c4a-518098522f55	5	70199746	C	T	chr5:70199746-70199746:C>T	chr5:70199746-70199746:C>T	.	PASS	SERF1A	CCDS47228.1	r.?	-	-	Sub	intronic	0.93	0	0.31
mShef11_Low_Q5	mShef11_G8	c9d5419c-449c-11e6-8c4a-518098522f55	7	39016741	C	T	chr7:39016741-39016741:C>T	chr7:39016741-39016741:C>T	.	PASS	POU6F2	CCDS34620.2	r.?	-	-	Sub	upstream	0.97	0	0.31
mShef11_Low_Q6	mShef11_G8	002c9fc0-44bf-11e6-88d5-56e69eaf2245	X	133642348	T	C	chrX:133642348-133642348:T>C	chrX:133642348-133642348:T>C	.	PASS	-	-	-	-	-	Sub	-	0.9	0	0.31
mShef11_Low_Q7	mShef11_G8	32822178-4570-11e6-858d-82556ac68940	3	141200659	G	A	chr3:141200659-141200659:G>A	chr3:141200659-141200659:G>A	.	PASS	-	-	-	-	-	Sub	-	0.97	0	0.31
mShef11_Low_Q8	mShef11_G8	71951a90-453f-11e6-98db-2890234cfb71	6	78940937	G	T	chr6:78940937-78940937:G>T	chr6:78940937-78940937:G>T	.	PASS	-	-	-	-	-	Sub	-	0.93	0	0.31
mShef11_Low_Q8	mShef11_G8	71d27494-453f-11e6-98db-2890234cfb71	X	86156104	A	T	chrX:86156104-86156104:A>T	chrX:86156104-86156104:A>T	.	PASS	-	-	-	-	-	Sub	-	0.87	0	0.31
mShef11_Low_Q9	mShef11_G8	198b4ac2-4648-11e6-98e7-6fbc048f5ac8	7	133777663	G	A	chr7:133777663-133777663:G>A	chr7:133777663-133777663:G>A	.	PASS	-	-	-	-	-	Sub	-	0.96	0.045	0.31
mShef11_Low_Q9	mShef11_G8	195a6876-4648-11e6-98e7-6fbc048f5ac8	4	180534897	C	T	chr4:180534897-180534897:C>T	chr4:180534897-180534897:C>T	.	PASS	-	-	-	-	-	Sub	-	0.97	0	0.31
mShef11_normal_O1	mShef11_E4	27d84cfc-4552-11e6-8eb5-bee32f77cf47	10	127011959	C	A	chr10:127011959-127011959:C>A	chr10:127011959-127011959:C>A	.	PASS	-	-	-	-	-	Sub	-	0.97	0	0.31
mShef11_normal_O1	mShef11_E4	2811df80-4552-11e6-8eb5-bee32f77cf47	14	106439460	C	A	chr14:106439460-106439460:C>A	chr14:106439460-106439460:C>A	.	PASS	ADAM6	ENST00000452053	r.?	-	-	Sub	upstream	0.97	0	0.31
mShef11_normal_O1	mShef11_E4	2854cd54-4552-11e6-8eb5-bee32f77cf47	19	16147518	G	T	chr19:16147518-16147518:G>T	chr19:16147518-16147518:G>T	.	PASS	LINC00905	ENST00000588117	r.?	-	-	Sub	intronic	0.97	0	0.31
mShef11_normal_O2	mShef11_E4	21edff38-44b9-11e6-a29c-3b3c3077cf47	5	176119300	G	C	chr5:176119300-176119300:G>C	chr5:176119300-176119300:G>C	.	PASS	-	-	-	-	-	Sub	-	0.93	0	0.31
mShef11_normal_O3	mShef11_E4	76761934-449e-11e6-810c-158598522f55	3	195200035	C	G	chr3:195200035-195200035:C>G	chr3:195200035-195200035:C>G	.	PASS	-	-	-	-	-	Sub	-	0.91	0.095	0.31
mShef11_normal_O3	mShef11_E4	7681c144-449e-11e6-810c-158598522f55	4	112344533	C	A	chr4:112344533-112344533:C>A	chr4:112344533-112344533:C>A	.	PASS	-	-	-	-	-	Sub	-	0.97	0	0.31
mShef11_normal_O4	mShef11_E4	94cfef34-4563-11e6-9e96-b29e2b38cc22	X	24079569	A	G	chrX:24079569-24079569:A>G	chrX:24079569-24079569:A>G	.	PASS	EIF2S3	CCDS14210.1	r.?	-	-	Sub	intronic	0.86	0.077	0.31
mShef11_normal_O4	mShef11_E4	942489be-4563-11e6-9e96-b29e2b38cc22	19	36820392	C	A	chr19:36820392-36820392:C>A	chr19:36820392-36820392:C>A	.	PASS	LINC00665	ENST00000591372	r.?	-	-	Sub	intronic	0.97	0	0.31
mShef11_normal_O5	mShef11_E4	620a6bba-4482-11e6-974d-8d6798522f55	1	80615255	C	A	chr1:80615255-80615255:C>A	chr1:80615255-80615255:C>A	.	PASS	-	-	-	-	-	Sub	-	0.97	0	0.31
mShef11_normal_O5	mShef11_E4	62b53194-4482-11e6-974d-8d6798522f55	2	82791778	G	A	chr2:82791778-82791778:G>A	chr2:82791778-82791778:G>A	.	PASS	-	-	-	-	-	Sub	-	0.91	0	0.31
mShef11_normal_O7	mShef11_E4	43eabf50-4490-11e6-8ecd-146ffb6235ae	13	107582789	T	A	chr13:107582789-107582789:T>A	chr13:107582789-107582789:T>A	.	PASS	-	-	-	-	-	Sub	-	0.93	0	0.31
mShef11_normal_O8	mShef11_E4	be0a61aa-44c7-11e6-ab3d-146598522f55	11	117229063	C	T	chr11:117229063-117229063:C>T	chr11:117229063-117229063:C>T	.	PASS	CEP164	CCDS31683.1	r.?	-	-	Sub	intronic	0.97	0	0.31
mShef11_normal_O8	mShef11_E4	bea64cfa-44c7-11e6-ab3d-146598522f55	3	38417846	C	T	chr3:38417846-38417846:C>T	chr3:38417846-38417846:C>T	.	PASS	XYLB	CCDS2678.1	r.?	-	-	Sub	intronic	0.97	0	0.31
mShef11_normal_O8	mShef11_E4	bed9a366-44c7-11e6-ab3d-146598522f55	6	63079622	C	T	chr6:63079622-63079622:C>T	chr6:63079622-63079622:C>T	.	PASS	-	-	-	-	-	Sub	-	0.87	0	0.31
mShef11_normal_O9	mShef11_E4	ef19c7b4-4665-11e6-9f1e-f5418da6e34a	16	77977054	A	C	chr16:77977054-77977054:A>C	chr16:77977054-77977054:A>C	.	PASS	VAT1L	CCDS32492.1	r.?	-	-	Sub	intronic	0.87	0.03	0.31
mShef11_normal_O9	mShef11_E4	efbf996e-4665-11e6-9f1e-f5418da6e34a	6	68191172	C	G	chr6:68191172-68191172:C>G	chr6:68191172-68191172:C>G	.	PASS	-	-	-	-	-	Sub	-	0.97	0	0.31
mShef11_normal_P1	mShef11_E7	979b72c6-461f-11e6-8fd1-f65f048f5ac8	11	59078487	G	A	chr11:59078487-59078487:G>A	chr11:59078487-59078487:G>A	.	PASS	-	-	-	-	-	Sub	-	0.97	0	0.31
mShef11_normal_P10	mShef11_E7	68ba1020-456b-11e6-9b64-8a5c048f5ac8	13	52047209	T	C	chr13:52047209-52047209:T>C	chr13:52047209-52047209:T>C	.	PASS	-	-	-	-	-	Sub	-	0.87	0.097	0.31
mShef11_normal_P10	mShef11_E7	69317fb6-456b-11e6-9b64-8a5c048f5ac8	6	92326134	T	A	chr6:92326134-92326134:T>A	chr6:92326134-92326134:T>A	.	PASS	-	-	-	-	-	Sub	-	0.97	0	0.31
mShef11_normal_P2	mShef11_E7	7ee64e6c-45d0-11e6-8406-a8c62b38cc22	3	128401635	G	A	chr3:128401635-128401635:G>A	chr3:128401635-128401635:G>A	.	PASS	-	-	-	-	-	Sub	-	0.96	0	0.31
mShef11_normal_P2	mShef11_E7	7ee896ea-45d0-11e6-8406-a8c62b38cc22	3	157983938	G	C	chr3:157983938-157983938:G>C	chr3:157983938-157983938:G>C	.	PASS	RSRC1	CCDS63822.1	r.?	-	-	Sub	intronic	0.97	0	0.31
mShef11_normal_P2	mShef11_E7	7ef4e7c4-45d0-11e6-8406-a8c62b38cc22	4	67047470	G	T	chr4:67047470-67047470:G>T	chr4:67047470-67047470:G>T	.	PASS	-	-	-	-	-	Sub	-	0.97	0	0.31
mShef11_normal_P4	mShef11_E7	842fed4a-464a-11e6-8cb6-ac516ac68940	8	145994623	A	G	chr8:145994623-145994623:A>G	chr8:145994623-145994623:A>G	.	PASS	ZNF34	CCDS69562.1	r.?	-	-	Sub	downstream	0.87	0.08	0.31
mShef11_normal_P4	mShef11_E7	82a055be-464a-11e6-8cb6-ac516ac68940	1	99049812	C	A	chr1:99049812-99049812:C>A	chr1:99049812-99049812:C>A	.	PASS	-	-	-	-	-	Sub	-	0.97	0	0.31
mShef11_normal_P4	mShef11_E7	8410309a-464a-11e6-8cb6-ac516ac68940	7	82920946	C	A	chr7:82920946-82920946:C>A	chr7:82920946-82920946:C>A	.	PASS	-	-	-	-	-	Sub	-	0.9	0	0.31
mShef11_normal_P4	mShef11_E7	844af900-464a-11e6-8cb6-ac516ac68940	X	37678304	C	T	chrX:37678304-37678304:C>T	chrX:37678304-37678304:C>T	.	PASS	-	-	-	-	-	Sub	-	0.87	0	0.31
mShef11_normal_P5	mShef11_E7	3832d362-464a-11e6-b8b9-2521769e0e37	5	178388615	G	A	chr5:178388615-178388615:G>A	chr5:178388615-178388615:G>A	.	PASS	ZNF454	CCDS4441.1	r.?	-	-	Sub	intronic	0.97	0	0.31
mShef11_normal_P8	mShef11_E7	51f9ee2c-4490-11e6-85d1-d89b7ef6c4b7	2	89844972	G	C	chr2:89844972-89844972:G>C	chr2:89844972-89844972:G>C	.	PASS	-	-	-	-	-	Sub	-	0.93	0.014	0.31
mShef11_normal_P8	mShef11_E7	5271974c-4490-11e6-85d1-d89b7ef6c4b7	X	48878682	A	C	chrX:48878682-48878682:A>C	chrX:48878682-48878682:A>C	.	PASS	-	-	-	-	-	Sub	-	0.89	0	0.31
mShef11_normal_P9	mShef11_E7	58f10018-4575-11e6-9828-3d796ac68940	20	21450955	G	T	chr20:21450955-21450955:G>T	chr20:21450955-21450955:G>T	.	PASS	-	-	-	-	-	Sub	-	0.97	0	0.31
mShef11_Rock_K1	mShef11_F1	e676799c-4578-11e6-9cfd-cf77048f5ac8	12	31323434	G	A	chr12:31323434-31323434:G>A	chr12:31323434-31323434:G>A	.	PASS	-	-	-	-	-	Sub	-	0.97	0	0.31
mShef11_Rock_K1	mShef11_F1	e74c2b28-4578-11e6-9cfd-cf77048f5ac8	8	133860717	A	T	chr8:133860717-133860717:A>T	chr8:133860717-133860717:A>T	.	PASS	PHF20L1	CCDS6367.2	r.5902a>u	c.?	p.?	Sub	3prime_UTR_variant	0.94	0	0.31
mShef11_Rock_K10	mShef11_F1	dc92eee4-4576-11e6-8509-d00b8da6e34a	4	117332572	T	C	chr4:117332572-117332572:T>C	chr4:117332572-117332572:T>C	.	PASS	-	-	-	-	-	Sub	-	0.87	0	0.31
mShef11_Rock_K2	mShef11_F1	828881f6-4540-11e6-9d1d-9520fb6235ae	11	180696	C	G	chr11:180696-180696:C>G	chr11:180696-180696:C>G	.	PASS	-	-	-	-	-	Sub	-	0.87	0	0.31
mShef11_Rock_K2	mShef11_F1	83868c88-4540-11e6-9d1d-9520fb6235ae	X	70362840	T	C	chrX:70362840-70362840:T>C	chrX:70362840-70362840:T>C	.	PASS	MED12	CCDS43970.1	r.?	-	-	Sub	downstream	0.88	0	0.31
mShef11_Rock_K4	mShef11_F1	0e07265e-4552-11e6-8b76-fb4098522f55	4	49171857	A	C	chr4:49171857-49171857:A>C	chr4:49171857-49171857:A>C	.	PASS	-	-	-	-	-	Sub	-	0.93	0.068	0.31
mShef11_Rock_K5	mShef11_F1	d8677306-4582-11e6-81b4-6d779eaf2245	11	29058459	G	T	chr11:29058459-29058459:G>T	chr11:29058459-29058459:G>T	.	PASS	RP11-115J23.1	ENST00000513853	r.?	-	-	Sub	intronic	0.97	0	0.31
mShef11_Rock_K5	mShef11_F1	d8eb0298-4582-11e6-81b4-6d779eaf2245	2	142254673	C	A	chr2:142254673-142254673:C>A	chr2:142254673-142254673:C>A	.	PASS	LRP1B	CCDS2182.1	r.?	-	-	Sub	intronic	0.97	0	0.31
mShef11_Rock_K5	mShef11_F1	d98ffd20-4582-11e6-81b4-6d779eaf2245	Y	22321686	A	G	chrY:22321686-22321686:A>G	chrY:22321686-22321686:A>G	.	PASS	-	-	-	-	-	Sub	-	0.9	0	0.31
mShef11_Rock_K6	mShef11_F1	10a0d862-45f5-11e6-be73-6b7e048f5ac8	10	6729122	C	A	chr10:6729122-6729122:C>A	chr10:6729122-6729122:C>A	.	PASS	-	-	-	-	-	Sub	-	0.89	0	0.31
mShef11_Rock_K6	mShef11_F1	10a2e828-45f5-11e6-be73-6b7e048f5ac8	10	31822683	G	A	chr10:31822683-31822683:G>A	chr10:31822683-31822683:G>A	.	PASS	ZEB1	CCDS44370.1	r.?	-	-	Sub	downstream	0.97	0	0.31
mShef11_Rock_K6	mShef11_F1	10da626c-45f5-11e6-be73-6b7e048f5ac8	14	102740991	G	A	chr14:102740991-102740991:G>A	chr14:102740991-102740991:G>A	.	PASS	MOK	CCDS9971.1	r.?	-	-	Sub	intronic	0.97	0	0.31
mShef11_Rock_K6	mShef11_F1	11c5a7cc-45f5-11e6-be73-6b7e048f5ac8	X	62952657	A	C	chrX:62952657-62952657:A>C	chrX:62952657-62952657:A>C	.	PASS	ARHGEF9	CCDS35315.1	r.?	-	-	Sub	intronic	0.88	0	0.31
mShef11_Rock_K6	mShef11_F1	11c73c9a-45f5-11e6-be73-6b7e048f5ac8	X	134037960	C	T	chrX:134037960-134037960:C>T	chrX:134037960-134037960:C>T	.	PASS	MOSPD1	CCDS14645.1	r.?	-	-	Sub	intronic	0.88	0	0.31
mShef11_Rock_K7	mShef11_F1	b3e5c630-4619-11e6-97b7-9d063077cf47	22	42216145	A	G	chr22:42216145-42216145:A>G	chr22:42216145-42216145:A>G	.	PASS	CCDC134	CCDS33654.1	r.?	-	-	Sub	intronic	0.87	0.077	0.31
mShef11_Rock_K7	mShef11_F1	b4523d7e-4619-11e6-97b7-9d063077cf47	X	54252705	T	C	chrX:54252705-54252705:T>C	chrX:54252705-54252705:T>C	.	PASS	WNK3	CCDS14357.1	r.?	-	-	Sub	intronic	0.87	0	0.31
mShef11_Rock_K9	mShef11_F1	249fe176-448a-11e6-af18-8d46fb6235ae	1	235538296	T	C	chr1:235538296-235538296:T>C	chr1:235538296-235538296:T>C	.	PASS	TBCE	CCDS1605.1	r.?	-	-	Sub	intronic	0.87	0	0.31
mShef11_Rock_K9	mShef11_F1	251b1f9e-448a-11e6-af18-8d46fb6235ae	2	232691171	G	C	chr2:232691171-232691171:G>C	chr2:232691171-232691171:G>C	.	PASS	-	-	-	-	-	Sub	-	0.89	0	0.31
mShef11_Rock_K9	mShef11_F1	2592e38a-448a-11e6-af18-8d46fb6235ae	X	5257047	C	T	chrX:5257047-5257047:C>T	chrX:5257047-5257047:C>T	.	PASS	-	-	-	-	-	Sub	-	0.88	0	0.31
mShef11_Rock_L1	mShef11_F4	9da73fd6-44f0-11e6-83ea-57cdb215fa0d	11	101180468	C	A	chr11:101180468-101180468:C>A	chr11:101180468-101180468:C>A	.	PASS	-	-	-	-	-	Sub	-	0.97	0.04	0.31
mShef11_Rock_L10	mShef11_F4	8811419a-45fd-11e6-8a68-5bab048f5ac8	11	4288507	A	C	chr11:4288507-4288507:A>C	chr11:4288507-4288507:A>C	.	PASS	-	-	-	-	-	Sub	-	0.93	0	0.31
mShef11_Rock_L10	mShef11_F4	8824e22c-45fd-11e6-8a68-5bab048f5ac8	12	93202378	A	C	chr12:93202378-93202378:A>C	chr12:93202378-93202378:A>C	.	PASS	EEA1	CCDS31874.1	r.?	-	-	Sub	intronic	0.97	0	0.31
mShef11_Rock_L2	mShef11_F4	43cff74c-45a8-11e6-af37-af6c8da6e34a	2	223082026	A	G	chr2:223082026-223082026:A>G	chr2:223082026-223082026:A>G	.	PASS	PAX3	CCDS42826.1	r.?	-	-	Sub	intronic	0.97	0	0.31
mShef11_Rock_L3	mShef11_F4	05a49be0-44c1-11e6-83f6-e4719eaf2245	17	6116330	G	A	chr17:6116330-6116330:G>A	chr17:6116330-6116330:G>A	.	PASS	-	-	-	-	-	Sub	-	0.97	0	0.31
mShef11_Rock_L3	mShef11_F4	05f3f168-44c1-11e6-83f6-e4719eaf2245	22	32451269	C	A	chr22:32451269-32451269:C>A	chr22:32451269-32451269:C>A	.	PASS	SLC5A1	CCDS13902.1	r.?	-	-	Sub	intronic	0.97	0	0.31
mShef11_Rock_L4	mShef11_F4	a0555378-4584-11e6-99d5-45358da6e34a	15	21208492	C	A	chr15:21208492-21208492:C>A	chr15:21208492-21208492:C>A	.	PASS	-	-	-	-	-	Sub	-	0.95	0	0.31
mShef11_Rock_L4	mShef11_F4	a0c0cb9e-4584-11e6-99d5-45358da6e34a	3	150824133	T	C	chr3:150824133-150824133:T>C	chr3:150824133-150824133:T>C	.	PASS	MED12L	CCDS33876.1	r.?	-	-	Sub	intronic	0.88	0	0.31
mShef11_Rock_L5	mShef11_F4	4c9555ba-44c8-11e6-b5e1-c66698522f55	16	75324438	C	G	chr16:75324438-75324438:C>G	chr16:75324438-75324438:C>G	.	PASS	CFDP1	CCDS10916.1	r.?	-	-	Sub	downstream	0.93	0	0.31
mShef11_Rock_L5	mShef11_F4	4d2593dc-44c8-11e6-b5e1-c66698522f55	6	11945931	C	A	chr6:11945931-11945931:C>A	chr6:11945931-11945931:C>A	.	PASS	-	-	-	-	-	Sub	-	0.97	0	0.31
mShef11_Rock_L7	mShef11_F4	b59f1112-44d8-11e6-b42d-3f60234cfb71	6	171031678	A	G	chr6:171031678-171031678:A>G	chr6:171031678-171031678:A>G	.	PASS	XX-C2158C12.2	ENST00000438217	r.?	-	-	Sub	upstream	0.88	0	0.31
mShef11_Rock_L7	mShef11_F4	b5b6836a-44d8-11e6-b42d-3f60234cfb71	8	31295616	G	T	chr8:31295616-31295616:G>T	chr8:31295616-31295616:G>T	.	PASS	-	-	-	-	-	Sub	-	0.97	0	0.31
mShef11_Rock_L8	mShef11_F4	faa5fe16-4559-11e6-8443-ebf48d8bf1af	Y	13976382	G	C	chrY:13976382-13976382:G>C	chrY:13976382-13976382:G>C	.	PASS	-	-	-	-	-	Sub	-	0.93	0	0.31
mShef11_Rock_L9	mShef11_F4	423c5468-4583-11e6-ba68-0589234cfb71	5	3679708	C	T	chr5:3679708-3679708:C>T	chr5:3679708-3679708:C>T	.	PASS	-	-	-	-	-	Sub	-	0.89	0	0.31
mshef4_J10	mShef4_B8	13d78ac8-449a-11e6-887b-4922fb6235ae	19	12694774	A	G	chr19:12694774-12694774:A>G	chr19:12694774-12694774:A>G	.	PASS	ZNF490	CCDS12272.1	r.?	-	-	Sub	intronic	0.87	0	0.31
mshef4_J10	mShef4_B8	14065344-449a-11e6-887b-4922fb6235ae	2	219072619	A	G	chr2:219072619-219072619:A>G	chr2:219072619-219072619:A>G	.	PASS	-	-	-	-	-	Sub	-	0.93	0	0.31
mshef4_J10	mShef4_B8	14086300-449a-11e6-887b-4922fb6235ae	2	234876363	C	A	chr2:234876363-234876363:C>A	chr2:234876363-234876363:C>A	.	PASS	TRPM8	CCDS33407.1	r.?	-	-	Sub	intronic	0.97	0	0.31
mshef4_J10	mShef4_B8	14d3aa06-449a-11e6-887b-4922fb6235ae	X	116892077	C	T	chrX:116892077-116892077:C>T	chrX:116892077-116892077:C>T	.	PASS	-	-	-	-	-	Sub	-	0.91	0	0.31
mshef4_J13	mShef4_B8	710e1568-4490-11e6-9c9b-c9b7b215fa0d	8	106063417	G	T	chr8:106063417-106063417:G>T	chr8:106063417-106063417:G>T	.	PASS	-	-	-	-	-	Sub	-	0.9	0.026	0.31
mshef4_J13	mShef4_B8	6ff338ac-4490-11e6-9c9b-c9b7b215fa0d	14	39838087	G	T	chr14:39838087-39838087:G>T	chr14:39838087-39838087:G>T	.	PASS	CTAGE5	ENST00000341502	r.?	-	-	Sub	intronic	0.97	0	0.31
mshef4_J13	mShef4_B8	70b53614-4490-11e6-9c9b-c9b7b215fa0d	4	91669440	G	T	chr4:91669440-91669440:G>T	chr4:91669440-91669440:G>T	.	PASS	CCSER1	CCDS47099.1	r.?	-	-	Sub	intronic	0.87	0	0.31
mshef4_J13	mShef4_B8	70db7360-4490-11e6-9c9b-c9b7b215fa0d	6	58728361	C	A	chr6:58728361-58728361:C>A	chr6:58728361-58728361:C>A	.	PASS	-	-	-	-	-	Sub	-	0.93	0	0.31
mshef4_J14	mShef4_B8	7e5c6c08-4493-11e6-9e5d-c5b87c6e9276	1	152453900	G	T	chr1:152453900-152453900:G>T	chr1:152453900-152453900:G>T	.	PASS	-	-	-	-	-	Sub	-	0.93	0	0.31
mshef4_J14	mShef4_B8	7e81e852-4493-11e6-9e5d-c5b87c6e9276	12	110616447	G	A	chr12:110616447-110616447:G>A	chr12:110616447-110616447:G>A	.	PASS	IFT81	CCDS41831.1	r.?	-	-	Sub	intronic	0.97	0	0.31
mshef4_J14	mShef4_B8	7f3b84ce-4493-11e6-9e5d-c5b87c6e9276	9	71330142	G	C	chr9:71330142-71330142:G>C	chr9:71330142-71330142:G>C	.	PASS	PIP5K1B	CCDS6624.1	r.?	-	-	Sub	intronic	0.93	0	0.31
mshef4_J14	mShef4_B8	7f3eeca4-4493-11e6-9e5d-c5b87c6e9276	9	128062066	G	A	chr9:128062066-128062066:G>A	chr9:128062066-128062066:G>A	.	PASS	GAPVD1	CCDS65132.1	r.?	-	-	Sub	intronic	0.89	0	0.31
mshef4_J14	mShef4_B8	7f446314-4493-11e6-9e5d-c5b87c6e9276	X	3601874	T	C	chrX:3601874-3601874:T>C	chrX:3601874-3601874:T>C	.	PASS	PRKX	CCDS14125.1	r.?	-	-	Sub	intronic	0.9	0	0.31
mshef4_J14	mShef4_B8	7f4b184e-4493-11e6-9e5d-c5b87c6e9276	Y	22221713	A	G	chrY:22221713-22221713:A>G	chrY:22221713-22221713:A>G	.	PASS	-	-	-	-	-	Sub	-	0.87	0	0.31
mshef4_J16	mShef4_B8	4e14adbe-449b-11e6-bac8-806c98522f55	X	118344154	C	T	chrX:118344154-118344154:C>T	chrX:118344154-118344154:C>T	.	PASS	-	-	-	-	-	Sub	-	0.92	0	0.31
mshef4_J17	mShef4_B8	a6aeacc8-461b-11e6-b703-c0468da6e34a	4	182723215	G	T	chr4:182723215-182723215:G>T	chr4:182723215-182723215:G>T	.	PASS	-	-	-	-	-	Sub	-	0.97	0	0.31
mshef4_J19	mShef4_B8	fe38823c-464f-11e6-b618-1c69048f5ac8	11	117338724	A	G	chr11:117338724-117338724:A>G	chr11:117338724-117338724:A>G	.	PASS	DSCAML1	CCDS8384.1	r.?	-	-	Sub	intronic	0.97	0	0.31
mshef4_J2	mShef4_B8	4cd76e6e-454f-11e6-9d93-cf236ac68940	11	41482682	C	A	chr11:41482682-41482682:C>A	chr11:41482682-41482682:C>A	.	PASS	LRRC4C	CCDS31464.1	r.?	-	-	Sub	upstream	0.97	0.027	0.31
mshef4_J20	mShef4_B8	35d32f1c-461e-11e6-a8dd-b7da048f5ac8	13	36383424	T	A	chr13:36383424-36383424:T>A	chr13:36383424-36383424:T>A	.	PASS	DCLK1	CCDS9354.1	r.?	-	-	Sub	intronic	0.97	0	0.31
mshef4_J20	mShef4_B8	366f7048-461e-11e6-a8dd-b7da048f5ac8	4	43095232	C	A	chr4:43095232-43095232:C>A	chr4:43095232-43095232:C>A	.	PASS	-	-	-	-	-	Sub	-	0.9	0	0.31
mshef4_J4	mShef4_B8	47e09ac2-4651-11e6-a904-b16d048f5ac8	9	86122442	A	G	chr9:86122442-86122442:A>G	chr9:86122442-86122442:A>G	.	PASS	FRMD3	CCDS43840.1	r.?	-	-	Sub	intronic	0.9	0.056	0.31
mshef4_J4	mShef4_B8	46e2d77a-4651-11e6-a904-b16d048f5ac8	17	73152465	G	A	chr17:73152465-73152465:G>A	chr17:73152465-73152465:G>A	.	PASS	HN1	CCDS45772.1	r.?	-	-	Sub	upstream	0.97	0	0.31
mshef4_J5	mShef4_B8	3e440d7c-447c-11e6-aa54-29ac33920095	2	214964997	G	A	chr2:214964997-214964997:G>A	chr2:214964997-214964997:G>A	.	PASS	SPAG16	CCDS2396.1	r.?	-	-	Sub	intronic	0.97	0	0.31
mshef4_J7	mShef4_B8	41391cbc-45fc-11e6-8723-aca7048f5ac8	5	98370491	T	A	chr5:98370491-98370491:T>A	chr5:98370491-98370491:T>A	.	PASS	-	-	-	-	-	Sub	-	0.91	0	0.31
mshef4_J8	mShef4_B8	905db1fc-465d-11e6-9395-a7bc2b38cc22	X	109853028	C	T	chrX:109853028-109853028:C>T	chrX:109853028-109853028:C>T	.	PASS	-	-	-	-	-	Sub	-	0.87	0	0.31
mshef4_J8	mShef4_B8	90635f4e-465d-11e6-9395-a7bc2b38cc22	Y	22468467	T	A	chrY:22468467-22468467:T>A	chrY:22468467-22468467:T>A	.	PASS	-	-	-	-	-	Sub	-	0.9	0	0.31
mshef4_J9	mShef4_B8	134bf09a-4778-11e6-9e1e-7877234cfb71	5	68421445	A	G	chr5:68421445-68421445:A>G	chr5:68421445-68421445:A>G	.	PASS	SLC30A5	CCDS3996.1	r.?	-	-	Sub	intronic	0.88	0.071	0.31
mShef11_Low_N3	mShef11_G8	61245e48-45d3-11e6-b054-fece2b38cc22	4	42231610	A	G	chr4:42231610-42231610:A>G	chr4:42231610-42231610:A>G	.	PASS	-	-	-	-	-	Sub	-	0.9	0.059	0.32
mShef11_Low_N3	mShef11_G8	60d0a8c0-45d3-11e6-b054-fece2b38cc22	18	47211413	G	A	chr18:47211413-47211413:G>A	chr18:47211413-47211413:G>A	.	PASS	-	-	-	-	-	Sub	-	0.97	0	0.32
mShef11_Low_N3	mShef11_G8	60f346a0-45d3-11e6-b054-fece2b38cc22	2	168343058	T	A	chr2:168343058-168343058:T>A	chr2:168343058-168343058:T>A	.	PASS	AC074363.1	ENST00000442316	r.?	-	-	Sub	intronic	0.87	0	0.32
mShef11_Low_N6	mShef11_G8	7a7de94c-4572-11e6-9805-9b606ac68940	19	16786391	A	G	chr19:16786391-16786391:A>G	chr19:16786391-16786391:A>G	.	PASS	TMEM38A	CCDS12349.1	r.?	-	-	Sub	intronic	0.87	0.095	0.32
mShef11_Low_Q1	mShef11_G8	6caf9f34-45c4-11e6-b910-4b7b048f5ac8	12	125785040	T	G	chr12:125785040-125785040:T>G	chr12:125785040-125785040:T>G	.	PASS	-	-	-	-	-	Sub	-	0.93	0.024	0.32
mShef11_Low_Q1	mShef11_G8	6d458e68-45c4-11e6-b910-4b7b048f5ac8	5	95535756	G	A	chr5:95535756-95535756:G>A	chr5:95535756-95535756:G>A	.	PASS	RP11-254I22.1	ENST00000507997	r.?	-	-	Sub	intronic	0.97	0	0.32
mShef11_Low_Q10	mShef11_G8	e0248636-44b7-11e6-a5bc-b4b9e6849749	12	24521981	G	T	chr12:24521981-24521981:G>T	chr12:24521981-24521981:G>T	.	PASS	RP11-444D3.1	ENST00000538905	r.?	-	-	Sub	intronic	0.97	0.029	0.32
mShef11_Low_Q10	mShef11_G8	e09a7dbe-44b7-11e6-a5bc-b4b9e6849749	2	187851877	G	T	chr2:187851877-187851877:G>T	chr2:187851877-187851877:G>T	.	PASS	-	-	-	-	-	Sub	-	0.97	0	0.32
mShef11_Low_Q12	mShef11_G8	c499c24e-466c-11e6-890e-87ae3951c37d	15	24934781	G	A	chr15:24934781-24934781:G>A	chr15:24934781-24934781:G>A	.	PASS	-	-	-	-	-	Sub	-	0.93	0	0.32
mShef11_Low_Q12	mShef11_G8	c499c316-466c-11e6-890e-87ae3951c37d	15	24934782	G	A	chr15:24934782-24934782:G>A	chr15:24934782-24934782:G>A	.	PASS	-	-	-	-	-	Sub	-	0.93	0	0.32
mShef11_Low_Q2	mShef11_G8	8ce85794-4625-11e6-8e76-29868da6e34a	5	39230764	G	T	chr5:39230764-39230764:G>T	chr5:39230764-39230764:G>T	.	PASS	FYB	CCDS54848.1	r.?	-	-	Sub	intronic	0.97	0	0.32
mShef11_Low_Q7	mShef11_G8	31e44f84-4570-11e6-858d-82556ac68940	14	20213329	C	A	chr14:20213329-20213329:C>A	chr14:20213329-20213329:C>A	.	PASS	OR4Q3	CCDS32020.1	r.?	-	-	Sub	upstream	0.97	0	0.32
mShef11_Low_Q8	mShef11_G8	70c1567e-453f-11e6-98db-2890234cfb71	10	99059183	A	G	chr10:99059183-99059183:A>G	chr10:99059183-99059183:A>G	.	PASS	-	-	-	-	-	Sub	-	0.87	0.059	0.32
mShef11_Low_Q9	mShef11_G8	187a6f6e-4648-11e6-98e7-6fbc048f5ac8	1	188438596	C	A	chr1:188438596-188438596:C>A	chr1:188438596-188438596:C>A	.	PASS	-	-	-	-	-	Sub	-	0.92	0	0.32
mShef11_Low_Q9	mShef11_G8	19be7f14-4648-11e6-98e7-6fbc048f5ac8	Y	22281347	T	A	chrY:22281347-22281347:T>A	chrY:22281347-22281347:T>A	.	PASS	-	-	-	-	-	Sub	-	0.93	0	0.32
mShef11_normal_O10	mShef11_E4	f1fbf0fc-448e-11e6-9f15-306bfb6235ae	8	113969083	T	A	chr8:113969083-113969083:T>A	chr8:113969083-113969083:T>A	.	PASS	CSMD3	CCDS6315.1	r.?	-	-	Sub	intronic	0.97	0	0.32
mShef11_normal_O2	mShef11_E4	2192f516-44b9-11e6-a29c-3b3c3077cf47	19	43560420	C	G	chr19:43560420-43560420:C>G	chr19:43560420-43560420:C>G	.	PASS	-	-	-	-	-	Sub	-	0.97	0	0.32
mShef11_normal_O3	mShef11_E4	76ae1e06-449e-11e6-810c-158598522f55	7	85856862	G	T	chr7:85856862-85856862:G>T	chr7:85856862-85856862:G>T	.	PASS	-	-	-	-	-	Sub	-	0.97	0.033	0.32
mShef11_normal_O3	mShef11_E4	76259eb4-449e-11e6-810c-158598522f55	19	1023912	C	G	chr19:1023912-1023912:C>G	chr19:1023912-1023912:C>G	.	PASS	TMEM259	CCDS32862.1	r.?	-	-	Sub	upstream	0.93	0	0.32
mShef11_normal_O4	mShef11_E4	946a66d2-4563-11e6-9e96-b29e2b38cc22	3	175979687	C	A	chr3:175979687-175979687:C>A	chr3:175979687-175979687:C>A	.	PASS	-	-	-	-	-	Sub	-	0.97	0	0.32
mShef11_normal_O5	mShef11_E4	6364e3dc-4482-11e6-974d-8d6798522f55	Y	22244353	G	A	chrY:22244353-22244353:G>A	chrY:22244353-22244353:G>A	.	PASS	-	-	-	-	-	Sub	-	0.87	0.034	0.32
mShef11_normal_O5	mShef11_E4	62612ec8-4482-11e6-974d-8d6798522f55	14	96801904	G	T	chr14:96801904-96801904:G>T	chr14:96801904-96801904:G>T	.	PASS	ATG2B	CCDS9944.2	r.?	-	-	Sub	intronic	0.97	0	0.32
mShef11_normal_O6	mShef11_E4	12b314ba-44c6-11e6-8abe-006098522f55	10	115516257	C	G	chr10:115516257-115516257:C>G	chr10:115516257-115516257:C>G	.	PASS	PLEKHS1	CCDS7583.1	r.?	-	-	Sub	intronic	0.97	0	0.32
mShef11_normal_O8	mShef11_E4	bdd9a34e-44c7-11e6-ab3d-146598522f55	1	45732471	C	A	chr1:45732471-45732471:C>A	chr1:45732471-45732471:C>A	.	PASS	-	-	-	-	-	Sub	-	0.97	0	0.32
mShef11_normal_O9	mShef11_E4	ee95908e-4665-11e6-9f1e-f5418da6e34a	1	9539336	C	T	chr1:9539336-9539336:C>T	chr1:9539336-9539336:C>T	.	PASS	-	-	-	-	-	Sub	-	0.87	0.026	0.32
mShef11_normal_O9	mShef11_E4	ef3da4fe-4665-11e6-9f1e-f5418da6e34a	19	15632376	G	T	chr19:15632376-15632376:G>T	chr19:15632376-15632376:G>T	.	PASS	CYP4F22	CCDS12331.1	r.?	-	-	Sub	intronic	0.97	0	0.32
mShef11_normal_O9	mShef11_E4	ef5d9e26-4665-11e6-9f1e-f5418da6e34a	2	181343816	G	T	chr2:181343816-181343816:G>T	chr2:181343816-181343816:G>T	.	PASS	-	-	-	-	-	Sub	-	0.97	0	0.32
mShef11_normal_P1	mShef11_E7	97b9e800-461f-11e6-8fd1-f65f048f5ac8	13	69499832	A	T	chr13:69499832-69499832:A>T	chr13:69499832-69499832:A>T	.	PASS	-	-	-	-	-	Sub	-	0.97	0	0.32
mShef11_normal_P10	mShef11_E7	690e031a-456b-11e6-9b64-8a5c048f5ac8	22	50842851	A	G	chr22:50842851-50842851:A>G	chr22:50842851-50842851:A>G	.	PASS	PPP6R2	CCDS56236.1	r.?	-	-	Sub	intronic	0.86	0.062	0.32
mShef11_normal_P10	mShef11_E7	6924acaa-456b-11e6-9b64-8a5c048f5ac8	5	32922035	C	T	chr5:32922035-32922035:C>T	chr5:32922035-32922035:C>T	.	PASS	CTD-2066L21.3	ENST00000512323	r.?	-	-	Sub	downstream	0.97	0	0.32
mShef11_normal_P2	mShef11_E7	7e545fd4-45d0-11e6-8406-a8c62b38cc22	14	79268331	C	T	chr14:79268331-79268331:C>T	chr14:79268331-79268331:C>T	.	PASS	NRXN3	CCDS9870.1	r.?	-	-	Sub	intronic	0.93	0	0.32
mShef11_normal_P2	mShef11_E7	7eefb9d4-45d0-11e6-8406-a8c62b38cc22	4	21349186	C	A	chr4:21349186-21349186:C>A	chr4:21349186-21349186:C>A	.	PASS	KCNIP4	CCDS43217.1	r.?	-	-	Sub	intronic	0.97	0	0.32
mShef11_normal_P4	mShef11_E7	82973e66-464a-11e6-8cb6-ac516ac68940	1	39103444	G	A	chr1:39103444-39103444:G>A	chr1:39103444-39103444:G>A	.	PASS	-	-	-	-	-	Sub	-	0.97	0	0.32
mShef11_normal_P5	mShef11_E7	375b1cd8-464a-11e6-b8b9-2521769e0e37	10	134280510	G	T	chr10:134280510-134280510:G>T	chr10:134280510-134280510:G>T	.	PASS	-	-	-	-	-	Sub	-	0.93	0	0.32
mShef11_normal_P8	mShef11_E7	51fe93f0-4490-11e6-85d1-d89b7ef6c4b7	2	151032519	G	A	chr2:151032519-151032519:G>A	chr2:151032519-151032519:G>A	.	PASS	AC016682.1	ENST00000437118	r.?	-	-	Sub	intronic	0.94	0	0.32
mShef11_normal_P8	mShef11_E7	5237adf2-4490-11e6-85d1-d89b7ef6c4b7	5	96861593	G	T	chr5:96861593-96861593:G>T	chr5:96861593-96861593:G>T	.	PASS	RP11-1E3.1	ENST00000504012	r.?	-	-	Sub	intronic	0.93	0	0.32
mShef11_normal_P8	mShef11_E7	5241ffa0-4490-11e6-85d1-d89b7ef6c4b7	6	67525936	G	A	chr6:67525936-67525936:G>A	chr6:67525936-67525936:G>A	.	PASS	-	-	-	-	-	Sub	-	0.9	0	0.32
mShef11_Rock_K1	mShef11_F1	e67066a6-4578-11e6-9cfd-cf77048f5ac8	11	90616841	C	T	chr11:90616841-90616841:C>T	chr11:90616841-90616841:C>T	.	PASS	DISC1FP1	ENST00000562245	r.?	-	-	Sub	intronic	0.97	0	0.32
mShef11_Rock_K4	mShef11_F1	0e0f2aa2-4552-11e6-8b76-fb4098522f55	4	175493178	G	T	chr4:175493178-175493178:G>T	chr4:175493178-175493178:G>T	.	PASS	-	-	-	-	-	Sub	-	0.97	0	0.32
mShef11_Rock_K6	mShef11_F1	110d45ec-45f5-11e6-be73-6b7e048f5ac8	18	69604854	G	T	chr18:69604854-69604854:G>T	chr18:69604854-69604854:G>T	.	PASS	RP11-736G13.1	ENST00000580927	r.?	-	-	Sub	intronic	0.97	0.059	0.32
mShef11_Rock_K6	mShef11_F1	109ddc34-45f5-11e6-be73-6b7e048f5ac8	1	234498960	G	T	chr1:234498960-234498960:G>T	chr1:234498960-234498960:G>T	.	PASS	-	-	-	-	-	Sub	-	0.97	0	0.32
mShef11_Rock_K6	mShef11_F1	10a245d0-45f5-11e6-be73-6b7e048f5ac8	10	22435055	G	T	chr10:22435055-22435055:G>T	chr10:22435055-22435055:G>T	.	PASS	-	-	-	-	-	Sub	-	0.93	0	0.32
mShef11_Rock_K6	mShef11_F1	10d692ae-45f5-11e6-be73-6b7e048f5ac8	14	57956306	G	T	chr14:57956306-57956306:G>T	chr14:57956306-57956306:G>T	.	PASS	C14orf105	CCDS9730.1	r.?	-	-	Sub	intronic	0.97	0	0.32
mShef11_Rock_K6	mShef11_F1	111c7c4c-45f5-11e6-be73-6b7e048f5ac8	19	40407124	G	A	chr19:40407124-40407124:G>A	chr19:40407124-40407124:G>A	.	PASS	FCGBP	CCDS12546.1	r.?	-	-	Sub	intronic	0.97	0	0.32
mShef11_Rock_K6	mShef11_F1	1120ac4a-45f5-11e6-be73-6b7e048f5ac8	19	52375977	G	A	chr19:52375977-52375977:G>A	chr19:52375977-52375977:G>A	.	PASS	ZNF577	CCDS12842.2	r.1632c>u	c.1266C>T	p.T422T	Sub	silent	0.97	0	0.32
mShef11_Rock_K6	mShef11_F1	1133ac3c-45f5-11e6-be73-6b7e048f5ac8	2	193855059	C	A	chr2:193855059-193855059:C>A	chr2:193855059-193855059:C>A	.	PASS	-	-	-	-	-	Sub	-	0.9	0	0.32
mShef11_Rock_K6	mShef11_F1	1133acf0-45f5-11e6-be73-6b7e048f5ac8	2	193855060	A	G	chr2:193855060-193855060:A>G	chr2:193855060-193855060:A>G	.	PASS	-	-	-	-	-	Sub	-	0.9	0	0.32
mShef11_Rock_K8	mShef11_F1	76b0fd1e-44d6-11e6-8687-68c7f89da568	2	51684473	A	C	chr2:51684473-51684473:A>C	chr2:51684473-51684473:A>C	.	PASS	AC007682.1	ENST00000440698	r.?	-	-	Sub	intronic	0.97	0	0.32
mShef11_Rock_K8	mShef11_F1	7720bcc6-44d6-11e6-8687-68c7f89da568	6	115122321	G	T	chr6:115122321-115122321:G>T	chr6:115122321-115122321:G>T	.	PASS	-	-	-	-	-	Sub	-	0.97	0	0.32
mShef11_Rock_K8	mShef11_F1	773f6de2-44d6-11e6-8687-68c7f89da568	8	30764126	A	G	chr8:30764126-30764126:A>G	chr8:30764126-30764126:A>G	.	PASS	-	-	-	-	-	Sub	-	0.93	0	0.32
mShef11_Rock_L1	mShef11_F4	9d6de196-44f0-11e6-83ea-57cdb215fa0d	1	46614833	G	A	chr1:46614833-46614833:G>A	chr1:46614833-46614833:G>A	.	PASS	PIK3R3	ENST00000540385	r.?	-	-	Sub	intronic	0.97	0	0.32
mShef11_Rock_L1	mShef11_F4	9e2cc2f0-44f0-11e6-83ea-57cdb215fa0d	2	92263975	G	A	chr2:92263975-92263975:G>A	chr2:92263975-92263975:G>A	.	PASS	-	-	-	-	-	Sub	-	0.97	0	0.32
mShef11_Rock_L2	mShef11_F4	442b05ec-45a8-11e6-af37-af6c8da6e34a	6	117568579	C	A	chr6:117568579-117568579:C>A	chr6:117568579-117568579:C>A	.	PASS	-	-	-	-	-	Sub	-	0.97	0	0.32
mShef11_Rock_L4	mShef11_F4	a0278150-4584-11e6-99d5-45358da6e34a	10	92203722	A	G	chr10:92203722-92203722:A>G	chr10:92203722-92203722:A>G	.	PASS	RP11-15K3.1	ENST00000418379	r.?	-	-	Sub	intronic	0.96	0	0.32
mShef11_Rock_L4	mShef11_F4	a0f52f06-4584-11e6-99d5-45358da6e34a	7	76265877	C	G	chr7:76265877-76265877:C>G	chr7:76265877-76265877:C>G	.	PASS	UPK3B	CCDS5588.1	r.?	-	-	Sub	intronic	0.9	0	0.32
mShef11_Rock_L5	mShef11_F4	4d1d5820-44c8-11e6-b5e1-c66698522f55	5	94467592	C	T	chr5:94467592-94467592:C>T	chr5:94467592-94467592:C>T	.	PASS	MCTP1	CCDS34203.1	r.?	-	-	Sub	intronic	0.97	0.022	0.32
mShef11_Rock_L5	mShef11_F4	4d407dbe-44c8-11e6-b5e1-c66698522f55	7	109531879	G	T	chr7:109531879-109531879:G>T	chr7:109531879-109531879:G>T	.	PASS	-	-	-	-	-	Sub	-	0.97	0	0.32
mShef11_Rock_L7	mShef11_F4	b4fd532c-44d8-11e6-b42d-3f60234cfb71	16	64295247	C	T	chr16:64295247-64295247:C>T	chr16:64295247-64295247:C>T	.	PASS	AC012322.1	ENST00000561657	r.?	-	-	Sub	intronic	0.97	0	0.32
mShef11_Rock_L7	mShef11_F4	b56f9518-44d8-11e6-b42d-3f60234cfb71	3	195221774	C	T	chr3:195221774-195221774:C>T	chr3:195221774-195221774:C>T	.	PASS	-	-	-	-	-	Sub	-	0.93	0	0.32
mShef11_Rock_L8	mShef11_F4	f97bc5e8-4559-11e6-8443-ebf48d8bf1af	11	98702935	C	T	chr11:98702935-98702935:C>T	chr11:98702935-98702935:C>T	.	PASS	-	-	-	-	-	Sub	-	0.97	0	0.32
mShef11_Rock_L8	mShef11_F4	fa231532-4559-11e6-8443-ebf48d8bf1af	3	26686004	C	A	chr3:26686004-26686004:C>A	chr3:26686004-26686004:C>A	.	PASS	LRRC3B	CCDS2644.1	r.?	-	-	Sub	intronic	0.97	0	0.32
mShef11_Rock_L8	mShef11_F4	fa61e62c-4559-11e6-8443-ebf48d8bf1af	6	167534872	C	T	chr6:167534872-167534872:C>T	chr6:167534872-167534872:C>T	.	PASS	CCR6	CCDS5298.1	r.?	-	-	Sub	upstream	0.97	0	0.32
mShef11_Rock_L9	mShef11_F4	42959302-4583-11e6-ba68-0589234cfb71	9	113260281	C	T	chr9:113260281-113260281:C>T	chr9:113260281-113260281:C>T	.	PASS	SVEP1	CCDS48004.1	r.?	-	-	Sub	intronic	0.91	0	0.32
mshef4_J1	mShef4_B8	176c06fe-44e1-11e6-b7e4-695a98522f55	3	42582215	G	A	chr3:42582215-42582215:G>A	chr3:42582215-42582215:G>A	.	PASS	VIPR1	CCDS58828.1	r.?	-	-	Sub	downstream	0.97	0	0.32
mshef4_J10	mShef4_B8	130c73f6-449a-11e6-887b-4922fb6235ae	1	70295706	T	A	chr1:70295706-70295706:T>A	chr1:70295706-70295706:T>A	.	PASS	LRRC7	CCDS645.1	r.?	-	-	Sub	intronic	0.97	0	0.32
mshef4_J10	mShef4_B8	135b7a28-449a-11e6-887b-4922fb6235ae	12	42316370	T	A	chr12:42316370-42316370:T>A	chr12:42316370-42316370:T>A	.	PASS	RP11-630C16.2	ENST00000550874	r.?	-	-	Sub	intronic	0.97	0	0.32
mshef4_J10	mShef4_B8	13cba7c6-449a-11e6-887b-4922fb6235ae	18	56126573	G	A	chr18:56126573-56126573:G>A	chr18:56126573-56126573:G>A	.	PASS	-	-	-	-	-	Sub	-	0.96	0	0.32
mshef4_J11	mShef4_B8	92a29fb4-45d5-11e6-a942-2134234cfb71	1	69372476	G	T	chr1:69372476-69372476:G>T	chr1:69372476-69372476:G>T	.	PASS	-	-	-	-	-	Sub	-	0.97	0	0.32
mshef4_J12	mShef4_B8	0c7ec974-45e6-11e6-808a-98c22b38cc22	14	45747780	G	T	chr14:45747780-45747780:G>T	chr14:45747780-45747780:G>T	.	PASS	RNU6-552P	ENST00000362869	r.?	-	-	Sub	upstream	0.97	0	0.32
mshef4_J12	mShef4_B8	0cc66b9e-45e6-11e6-808a-98c22b38cc22	19	29250240	G	T	chr19:29250240-29250240:G>T	chr19:29250240-29250240:G>T	.	PASS	-	-	-	-	-	Sub	-	0.97	0	0.32
mshef4_J13	mShef4_B8	706ad650-4490-11e6-9c9b-c9b7b215fa0d	2	176766725	C	A	chr2:176766725-176766725:C>A	chr2:176766725-176766725:C>A	.	PASS	AC016751.2	ENST00000458254	r.?	-	-	Sub	downstream	0.97	0	0.32
mshef4_J15	mShef4_B8	ed5ce4fe-453b-11e6-b827-38fefa6235ae	2	172759056	C	A	chr2:172759056-172759056:C>A	chr2:172759056-172759056:C>A	.	PASS	-	-	-	-	-	Sub	-	0.97	0	0.32
mshef4_J15	mShef4_B8	ed5f843e-453b-11e6-b827-38fefa6235ae	2	221552172	G	A	chr2:221552172-221552172:G>A	chr2:221552172-221552172:G>A	.	PASS	AC067956.1	ENST00000414512	r.?	-	-	Sub	intronic	0.97	0	0.32
mshef4_J15	mShef4_B8	ed60e7c0-453b-11e6-b827-38fefa6235ae	2	236000884	G	T	chr2:236000884-236000884:G>T	chr2:236000884-236000884:G>T	.	PASS	AC114814.4	ENST00000444926	r.?	-	-	Sub	upstream	0.97	0	0.32
mshef4_J15	mShef4_B8	ed688e6c-453b-11e6-b827-38fefa6235ae	20	55942900	A	C	chr20:55942900-55942900:A>C	chr20:55942900-55942900:A>C	.	PASS	RAE1	CCDS13458.1	r.?	-	-	Sub	intronic	0.97	0	0.32
mshef4_J16	mShef4_B8	4da6bcfa-449b-11e6-bac8-806c98522f55	3	26328426	C	A	chr3:26328426-26328426:C>A	chr3:26328426-26328426:C>A	.	PASS	-	-	-	-	-	Sub	-	0.97	0	0.32
mshef4_J17	mShef4_B8	a5fa24b0-461b-11e6-b703-c0468da6e34a	11	85178502	T	G	chr11:85178502-85178502:T>G	chr11:85178502-85178502:T>G	.	PASS	DLG2	CCDS44690.1	r.?	-	-	Sub	intronic	0.93	0.091	0.32
mshef4_J17	mShef4_B8	a61139d4-461b-11e6-b703-c0468da6e34a	13	90223932	G	T	chr13:90223932-90223932:G>T	chr13:90223932-90223932:G>T	.	PASS	-	-	-	-	-	Sub	-	0.93	0	0.32
mshef4_J17	mShef4_B8	a644404a-461b-11e6-b703-c0468da6e34a	17	64588231	G	A	chr17:64588231-64588231:G>A	chr17:64588231-64588231:G>A	.	PASS	PRKCA	CCDS11664.1	r.?	-	-	Sub	intronic	0.97	0	0.32
mshef4_J18	mShef4_B8	2d9b0784-4489-11e6-975d-f8e7759e0e37	19	51120000	G	A	chr19:51120000-51120000:G>A	chr19:51120000-51120000:G>A	.	PASS	-	-	-	-	-	Sub	-	0.95	0.023	0.32
mshef4_J19	mShef4_B8	fe747558-464f-11e6-b618-1c69048f5ac8	16	34708358	A	C	chr16:34708358-34708358:A>C	chr16:34708358-34708358:A>C	.	PASS	-	-	-	-	-	Sub	-	0.93	0	0.32
mshef4_J2	mShef4_B8	4ce8bc64-454f-11e6-9d93-cf236ac68940	12	65983415	A	T	chr12:65983415-65983415:A>T	chr12:65983415-65983415:A>T	.	PASS	RP11-230G5.2	ENST00000546198	r.?	-	-	Sub	intronic	0.97	0	0.32
mshef4_J2	mShef4_B8	4dabccea-454f-11e6-9d93-cf236ac68940	7	12064000	C	G	chr7:12064000-12064000:C>G	chr7:12064000-12064000:C>G	.	PASS	-	-	-	-	-	Sub	-	0.97	0	0.32
mshef4_J20	mShef4_B8	35de0ce8-461e-11e6-a8dd-b7da048f5ac8	14	79375825	C	A	chr14:79375825-79375825:C>A	chr14:79375825-79375825:C>A	.	PASS	NRXN3	CCDS9870.1	r.?	-	-	Sub	intronic	0.93	0	0.32
mshef4_J20	mShef4_B8	3610dd44-461e-11e6-a8dd-b7da048f5ac8	18	34514639	C	T	chr18:34514639-34514639:C>T	chr18:34514639-34514639:C>T	.	PASS	KIAA1328	CCDS45855.1	r.?	-	-	Sub	intronic	0.97	0	0.32
mshef4_J20	mShef4_B8	365bfe64-461e-11e6-a8dd-b7da048f5ac8	3	26392492	G	A	chr3:26392492-26392492:G>A	chr3:26392492-26392492:G>A	.	PASS	-	-	-	-	-	Sub	-	0.97	0	0.32
mshef4_J3	mShef4_B8	6857108c-4481-11e6-98c0-886398522f55	1	29168322	T	C	chr1:29168322-29168322:T>C	chr1:29168322-29168322:T>C	.	PASS	OPRD1	CCDS329.1	r.?	-	-	Sub	intronic	0.88	0.065	0.32
mshef4_J3	mShef4_B8	685cb370-4481-11e6-98c0-886398522f55	1	120237206	C	A	chr1:120237206-120237206:C>A	chr1:120237206-120237206:C>A	.	PASS	-	-	-	-	-	Sub	-	0.97	0	0.32
mshef4_J3	mShef4_B8	686b020e-4481-11e6-98c0-886398522f55	1	221659463	C	T	chr1:221659463-221659463:C>T	chr1:221659463-221659463:C>T	.	PASS	-	-	-	-	-	Sub	-	0.9	0	0.32
mshef4_J3	mShef4_B8	68a275ea-4481-11e6-98c0-886398522f55	15	74681163	G	T	chr15:74681163-74681163:G>T	chr15:74681163-74681163:G>T	.	PASS	-	-	-	-	-	Sub	-	0.9	0	0.32
mshef4_J3	mShef4_B8	68a2769e-4481-11e6-98c0-886398522f55	15	74681164	A	T	chr15:74681164-74681164:A>T	chr15:74681164-74681164:A>T	.	PASS	-	-	-	-	-	Sub	-	0.9	0	0.32
mshef4_J5	mShef4_B8	3e42a0a4-447c-11e6-aa54-29ac33920095	2	193433317	C	T	chr2:193433317-193433317:C>T	chr2:193433317-193433317:C>T	.	PASS	-	-	-	-	-	Sub	-	0.94	0	0.32
mshef4_J6	mShef4_B8	eb68d0a2-45c9-11e6-86c7-211d2c38cc22	12	28581358	C	T	chr12:28581358-28581358:C>T	chr12:28581358-28581358:C>T	.	PASS	CCDC91	CCDS8716.1	r.?	-	-	Sub	intronic	0.97	0	0.32
mshef4_J6	mShef4_B8	eb772472-45c9-11e6-86c7-211d2c38cc22	13	85938141	C	A	chr13:85938141-85938141:C>A	chr13:85938141-85938141:C>A	.	PASS	LINC00351	ENST00000424926	r.406c>a	-	-	Sub	nc_variant	0.95	0	0.32
mshef4_J6	mShef4_B8	eb8cb1f2-45c9-11e6-86c7-211d2c38cc22	16	17791925	C	T	chr16:17791925-17791925:C>T	chr16:17791925-17791925:C>T	.	PASS	-	-	-	-	-	Sub	-	0.97	0	0.32
mshef4_J7	mShef4_B8	40ae25e4-45fc-11e6-8723-aca7048f5ac8	14	73811244	T	A	chr14:73811244-73811244:T>A	chr14:73811244-73811244:T>A	.	PASS	NUMB	CCDS55927.1	r.?	-	-	Sub	intronic	0.97	0	0.32
mshef4_J7	mShef4_B8	40c1dd50-45fc-11e6-8723-aca7048f5ac8	16	50960506	C	A	chr16:50960506-50960506:C>A	chr16:50960506-50960506:C>A	.	PASS	-	-	-	-	-	Sub	-	0.97	0	0.32
mshef4_J7	mShef4_B8	410c4020-45fc-11e6-8723-aca7048f5ac8	21	33337845	G	A	chr21:33337845-33337845:G>A	chr21:33337845-33337845:G>A	.	PASS	HUNK	CCDS13610.1	r.?	-	-	Sub	intronic	0.97	0	0.32
mshef4_J8	mShef4_B8	8f182df4-465d-11e6-9395-a7bc2b38cc22	1	57186	G	T	chr1:57186-57186:G>T	chr1:57186-57186:G>T	.	PASS	-	-	-	-	-	Sub	-	0.97	0	0.32
mshef4_J8	mShef4_B8	8fe050f4-465d-11e6-9395-a7bc2b38cc22	21	26845156	C	A	chr21:26845156-26845156:C>A	chr21:26845156-26845156:C>A	.	PASS	-	-	-	-	-	Sub	-	0.93	0	0.32
mshef4_J9	mShef4_B8	134ba694-4778-11e6-9e1e-7877234cfb71	5	63654682	G	A	chr5:63654682-63654682:G>A	chr5:63654682-63654682:G>A	.	PASS	RNF180	CCDS47219.1	r.?	-	-	Sub	intronic	0.93	0	0.32
mShef11_Low_N1	mShef11_G8	97e2da2e-44d2-11e6-9ce7-5f0b98522f55	Y	22452838	T	G	chrY:22452838-22452838:T>G	chrY:22452838-22452838:T>G	.	PASS	-	-	-	-	-	Sub	-	0.88	0	0.33
mShef11_Low_N10	mShef11_G8	93c767b4-453d-11e6-969a-0887234cfb71	11	127126202	G	A	chr11:127126202-127126202:G>A	chr11:127126202-127126202:G>A	.	PASS	-	-	-	-	-	Sub	-	0.97	0	0.33
mShef11_Low_N2	mShef11_G8	83692d02-44a8-11e6-955e-d4e5b215fa0d	X	9375713	G	C	chrX:9375713-9375713:G>C	chrX:9375713-9375713:G>C	.	PASS	-	-	-	-	-	Sub	-	0.93	0	0.33
mShef11_Low_N3	mShef11_G8	60524dfe-45d3-11e6-b054-fece2b38cc22	1	27189385	C	G	chr1:27189385-27189385:C>G	chr1:27189385-27189385:C>G	.	PASS	SFN	CCDS288.1	r.?	-	-	Sub	upstream	0.97	0	0.33
mShef11_Low_N3	mShef11_G8	60eca8cc-45d3-11e6-b054-fece2b38cc22	2	85923032	G	A	chr2:85923032-85923032:G>A	chr2:85923032-85923032:G>A	.	PASS	GNLY	CCDS46354.1	r.?	-	-	Sub	intronic	0.95	0	0.33
mShef11_Low_N4	mShef11_G8	fa791e9c-45fd-11e6-963b-69396ac68940	19	43513939	G	A	chr19:43513939-43513939:G>A	chr19:43513939-43513939:G>A	.	PASS	PSG11	CCDS12614.2	r.?	-	-	Sub	intronic	0.97	0	0.33
mShef11_Low_N6	mShef11_G8	7b2ed5f4-4572-11e6-9805-9b606ac68940	X	53863797	G	C	chrX:53863797-53863797:G>C	chrX:53863797-53863797:G>C	.	PASS	-	-	-	-	-	Sub	-	0.93	0	0.33
mShef11_Low_N7	mShef11_G8	a91d7f94-44ad-11e6-8406-0d03fb6235ae	X	62246286	C	A	chrX:62246286-62246286:C>A	chrX:62246286-62246286:C>A	.	PASS	-	-	-	-	-	Sub	-	0.97	0	0.33
mShef11_Low_Q1	mShef11_G8	6c75947e-45c4-11e6-b910-4b7b048f5ac8	1	34299093	G	A	chr1:34299093-34299093:G>A	chr1:34299093-34299093:G>A	.	PASS	CSMD2	CCDS60082.1	r.?	-	-	Sub	intronic	0.93	0	0.33
mShef11_Low_Q10	mShef11_G8	e007bf6a-44b7-11e6-a5bc-b4b9e6849749	10	37836295	G	T	chr10:37836295-37836295:G>T	chr10:37836295-37836295:G>T	.	PASS	-	-	-	-	-	Sub	-	0.97	0	0.33
mShef11_Low_Q11	mShef11_G8	5ca9637e-454f-11e6-aca2-eeda2f77cf47	10	449592	G	C	chr10:449592-449592:G>C	chr10:449592-449592:G>C	.	PASS	DIP2C	CCDS7054.1	r.?	-	-	Sub	intronic	0.9	0.08	0.33
mShef11_Low_Q12	mShef11_G8	c587e7b2-466c-11e6-890e-87ae3951c37d	6	140109242	G	A	chr6:140109242-140109242:G>A	chr6:140109242-140109242:G>A	.	PASS	-	-	-	-	-	Sub	-	0.97	0	0.33
mShef11_Low_Q2	mShef11_G8	8c792c2a-4625-11e6-8e76-29868da6e34a	17	16492533	G	A	chr17:16492533-16492533:G>A	chr17:16492533-16492533:G>A	.	PASS	-	-	-	-	-	Sub	-	0.93	0	0.33
mShef11_Low_Q2	mShef11_G8	8cbd3a50-4625-11e6-8e76-29868da6e34a	21	35154541	C	T	chr21:35154541-35154541:C>T	chr21:35154541-35154541:C>T	.	PASS	ITSN1	CCDS33545.1	r.?	-	-	Sub	intronic	0.97	0	0.33
mShef11_Low_Q5	mShef11_G8	c94ad318-449c-11e6-8c4a-518098522f55	18	7096369	G	A	chr18:7096369-7096369:G>A	chr18:7096369-7096369:G>A	.	PASS	LAMA1	CCDS32787.1	r.?	-	-	Sub	intronic	0.9	0	0.33
mShef11_Low_Q6	mShef11_G8	ff514d80-44be-11e6-88d5-56e69eaf2245	15	98020495	C	T	chr15:98020495-98020495:C>T	chr15:98020495-98020495:C>T	.	PASS	-	-	-	-	-	Sub	-	0.97	0.026	0.33
mShef11_normal_O1	mShef11_E4	283ac0b2-4552-11e6-8eb5-bee32f77cf47	17	38911397	T	G	chr17:38911397-38911397:T>G	chr17:38911397-38911397:T>G	.	PASS	KRT25	CCDS11373.1	r.188a>c	c.127A>C	p.S43R	Sub	missense	0.93	0.021	0.33
mShef11_normal_O1	mShef11_E4	291d6a48-4552-11e6-8eb5-bee32f77cf47	9	132441717	C	T	chr9:132441717-132441717:C>T	chr9:132441717-132441717:C>T	.	PASS	PRRX2	CCDS6926.1	r.?	-	-	Sub	intronic	0.97	0	0.33
mShef11_normal_O1	mShef11_E4	2928aa3e-4552-11e6-8eb5-bee32f77cf47	X	105503084	A	C	chrX:105503084-105503084:A>C	chrX:105503084-105503084:A>C	.	PASS	-	-	-	-	-	Sub	-	0.97	0	0.33
mShef11_normal_O2	mShef11_E4	21c2fa68-44b9-11e6-a29c-3b3c3077cf47	22	42325185	G	T	chr22:42325185-42325185:G>T	chr22:42325185-42325185:G>T	.	PASS	TNFRSF13C	CCDS14024.1	r.?	-	-	Sub	upstream	0.93	0	0.33
mShef11_normal_O2	mShef11_E4	21dbbb66-44b9-11e6-a29c-3b3c3077cf47	4	96857205	G	T	chr4:96857205-96857205:G>T	chr4:96857205-96857205:G>T	.	PASS	-	-	-	-	-	Sub	-	0.97	0	0.33
mShef11_normal_O2	mShef11_E4	21e73162-44b9-11e6-a29c-3b3c3077cf47	5	65288008	C	T	chr5:65288008-65288008:C>T	chr5:65288008-65288008:C>T	.	PASS	ERBB2IP	CCDS58953.1	r.?	-	-	Sub	intronic	0.97	0	0.33
mShef11_normal_O3	mShef11_E4	75d73152-449e-11e6-810c-158598522f55	12	29186024	T	C	chr12:29186024-29186024:T>C	chr12:29186024-29186024:T>C	.	PASS	-	-	-	-	-	Sub	-	0.97	0	0.33
mShef11_normal_O3	mShef11_E4	7681330a-449e-11e6-810c-158598522f55	4	99747281	C	A	chr4:99747281-99747281:C>A	chr4:99747281-99747281:C>A	.	PASS	-	-	-	-	-	Sub	-	0.97	0	0.33
mShef11_normal_O4	mShef11_E4	94cd0e22-4563-11e6-9e96-b29e2b38cc22	X	820831	C	T	chrX:820831-820831:C>T	chrX:820831-820831:C>T	.	PASS	-	-	-	-	-	Sub	-	0.88	0.097	0.33
mShef11_normal_O4	mShef11_E4	93c99108-4563-11e6-9e96-b29e2b38cc22	12	21766470	G	A	chr12:21766470-21766470:G>A	chr12:21766470-21766470:G>A	.	PASS	-	-	-	-	-	Sub	-	0.97	0.026	0.33
mShef11_normal_O4	mShef11_E4	93d80c6a-4563-11e6-9e96-b29e2b38cc22	13	38746674	C	A	chr13:38746674-38746674:C>A	chr13:38746674-38746674:C>A	.	PASS	-	-	-	-	-	Sub	-	0.97	0	0.33
mShef11_normal_O4	mShef11_E4	947f38aa-4563-11e6-9e96-b29e2b38cc22	5	18342756	G	A	chr5:18342756-18342756:G>A	chr5:18342756-18342756:G>A	.	PASS	-	-	-	-	-	Sub	-	0.97	0	0.33
mShef11_normal_O5	mShef11_E4	62d4105a-4482-11e6-974d-8d6798522f55	21	25137122	G	A	chr21:25137122-25137122:G>A	chr21:25137122-25137122:G>A	.	PASS	-	-	-	-	-	Sub	-	0.93	0	0.33
mShef11_normal_O5	mShef11_E4	63288734-4482-11e6-974d-8d6798522f55	7	56888900	T	A	chr7:56888900-56888900:T>A	chr7:56888900-56888900:T>A	.	PASS	-	-	-	-	-	Sub	-	0.89	0	0.33
mShef11_normal_O7	mShef11_E4	444f3ff2-4490-11e6-8ecd-146ffb6235ae	2	81126257	G	A	chr2:81126257-81126257:G>A	chr2:81126257-81126257:G>A	.	PASS	-	-	-	-	-	Sub	-	0.9	0.026	0.33
mShef11_normal_O7	mShef11_E4	43c89b50-4490-11e6-8ecd-146ffb6235ae	11	48662707	C	A	chr11:48662707-48662707:C>A	chr11:48662707-48662707:C>A	.	PASS	-	-	-	-	-	Sub	-	0.97	0	0.33
mShef11_normal_O8	mShef11_E4	befe34c4-44c7-11e6-ab3d-146598522f55	8	70168173	A	T	chr8:70168173-70168173:A>T	chr8:70168173-70168173:A>T	.	PASS	-	-	-	-	-	Sub	-	0.93	0.045	0.33
mShef11_normal_O8	mShef11_E4	bf012e18-44c7-11e6-ab3d-146598522f55	8	106568490	G	A	chr8:106568490-106568490:G>A	chr8:106568490-106568490:G>A	.	PASS	ZFPM2	CCDS47908.1	r.?	-	-	Sub	intronic	0.97	0	0.33
mShef11_normal_O9	mShef11_E4	eee44724-4665-11e6-9f1e-f5418da6e34a	12	92064783	C	G	chr12:92064783-92064783:C>G	chr12:92064783-92064783:C>G	.	PASS	-	-	-	-	-	Sub	-	0.97	0	0.33
mShef11_normal_O9	mShef11_E4	ef22c346-4665-11e6-9f1e-f5418da6e34a	17	25391285	C	T	chr17:25391285-25391285:C>T	chr17:25391285-25391285:C>T	.	PASS	-	-	-	-	-	Sub	-	0.97	0	0.33
mShef11_normal_O9	mShef11_E4	ef5d1578-4665-11e6-9f1e-f5418da6e34a	2	172723300	C	A	chr2:172723300-172723300:C>A	chr2:172723300-172723300:C>A	.	PASS	SLC25A12	CCDS33327.1	r.?	-	-	Sub	intronic	0.93	0	0.33
mShef11_normal_O9	mShef11_E4	ef7caf14-4665-11e6-9f1e-f5418da6e34a	22	24665677	C	A	chr22:24665677-24665677:C>A	chr22:24665677-24665677:C>A	.	PASS	SPECC1L	CCDS33619.1	r.?	-	-	Sub	upstream	0.97	0	0.33
mShef11_normal_O9	mShef11_E4	efaaa874-4665-11e6-9f1e-f5418da6e34a	5	36098405	T	A	chr5:36098405-36098405:T>A	chr5:36098405-36098405:T>A	.	PASS	LMBRD2	CCDS34145.1	r.?	-	-	Sub	downstream	0.97	0	0.33
mShef11_normal_O9	mShef11_E4	efd845f4-4665-11e6-9f1e-f5418da6e34a	7	131447784	C	A	chr7:131447784-131447784:C>A	chr7:131447784-131447784:C>A	.	PASS	-	-	-	-	-	Sub	-	0.97	0	0.33
mShef11_normal_P1	mShef11_E7	98da9cfc-461f-11e6-8fd1-f65f048f5ac8	Y	22260549	A	G	chrY:22260549-22260549:A>G	chrY:22260549-22260549:A>G	.	PASS	-	-	-	-	-	Sub	-	0.87	0.077	0.33
mShef11_normal_P10	mShef11_E7	68e73262-456b-11e6-9b64-8a5c048f5ac8	19	17364300	A	G	chr19:17364300-17364300:A>G	chr19:17364300-17364300:A>G	.	PASS	USHBP1	CCDS12353.1	r.?	-	-	Sub	intronic	0.89	0.045	0.33
mShef11_normal_P10	mShef11_E7	68bbcbc2-456b-11e6-9b64-8a5c048f5ac8	13	111277338	C	T	chr13:111277338-111277338:C>T	chr13:111277338-111277338:C>T	.	PASS	CARKD	CCDS9513.1	r.?	-	-	Sub	intronic	0.95	0	0.33
mShef11_normal_P10	mShef11_E7	690fa58a-456b-11e6-9b64-8a5c048f5ac8	3	36953542	A	G	chr3:36953542-36953542:A>G	chr3:36953542-36953542:A>G	.	PASS	TRANK1	CCDS46789.2	r.?	-	-	Sub	intronic	0.97	0	0.33
mShef11_normal_P2	mShef11_E7	7e33d00c-45d0-11e6-8406-a8c62b38cc22	11	90497326	G	A	chr11:90497326-90497326:G>A	chr11:90497326-90497326:G>A	.	PASS	DISC1FP1	ENST00000562678	r.?	-	-	Sub	intronic	0.95	0	0.33
mShef11_normal_P4	mShef11_E7	844f57ac-464a-11e6-8cb6-ac516ac68940	X	118880496	T	C	chrX:118880496-118880496:T>C	chrX:118880496-118880496:T>C	.	PASS	-	-	-	-	-	Sub	-	0.87	0.062	0.33
mShef11_normal_P5	mShef11_E7	37496934-464a-11e6-b8b9-2521769e0e37	1	215001192	G	T	chr1:215001192-215001192:G>T	chr1:215001192-215001192:G>T	.	PASS	-	-	-	-	-	Sub	-	0.97	0	0.33
mShef11_normal_P6	mShef11_E7	ddaa3788-4648-11e6-905c-a7be048f5ac8	20	17245464	A	G	chr20:17245464-17245464:A>G	chr20:17245464-17245464:A>G	.	PASS	PCSK2	CCDS13125.1	r.?	-	-	Sub	intronic	0.97	0	0.33
mShef11_normal_P6	mShef11_E7	ddf7f5d6-4648-11e6-905c-a7be048f5ac8	5	170536382	C	T	chr5:170536382-170536382:C>T	chr5:170536382-170536382:C>T	.	PASS	RANBP17	CCDS34287.1	r.?	-	-	Sub	intronic	0.97	0	0.33
mShef11_normal_P8	mShef11_E7	5206039c-4490-11e6-85d1-d89b7ef6c4b7	20	30709639	A	T	chr20:30709639-30709639:A>T	chr20:30709639-30709639:A>T	.	PASS	TM9SF4	CCDS13196.2	r.?	-	-	Sub	intronic	0.88	0	0.33
mShef11_normal_P8	mShef11_E7	523e6caa-4490-11e6-85d1-d89b7ef6c4b7	6	18648370	G	A	chr6:18648370-18648370:G>A	chr6:18648370-18648370:G>A	.	PASS	-	-	-	-	-	Sub	-	0.97	0	0.33
mShef11_normal_P8	mShef11_E7	5274395c-4490-11e6-85d1-d89b7ef6c4b7	X	153201503	T	G	chrX:153201503-153201503:T>G	chrX:153201503-153201503:T>G	.	PASS	NAA10	CCDS14737.1	r.?	-	-	Sub	upstream	0.95	0	0.33
mShef11_normal_P8	mShef11_E7	52783d0e-4490-11e6-85d1-d89b7ef6c4b7	Y	22478696	C	G	chrY:22478696-22478696:C>G	chrY:22478696-22478696:C>G	.	PASS	-	-	-	-	-	Sub	-	0.9	0	0.33
mShef11_normal_P9	mShef11_E7	58b67434-4575-11e6-9828-3d796ac68940	17	67818049	G	T	chr17:67818049-67818049:G>T	chr17:67818049-67818049:G>T	.	PASS	AC003051.1	ENST00000591334	r.?	-	-	Sub	intronic	0.97	0	0.33
mShef11_Rock_K1	mShef11_F1	e697defc-4578-11e6-9cfd-cf77048f5ac8	15	77735830	T	C	chr15:77735830-77735830:T>C	chr15:77735830-77735830:T>C	.	PASS	HMG20A	CCDS10295.1	r.?	-	-	Sub	intronic	0.9	0.034	0.33
mShef11_Rock_K1	mShef11_F1	e67ae41e-4578-11e6-9cfd-cf77048f5ac8	12	74112460	C	G	chr12:74112460-74112460:C>G	chr12:74112460-74112460:C>G	.	PASS	-	-	-	-	-	Sub	-	0.93	0	0.33
mShef11_Rock_K1	mShef11_F1	e6b45dd4-4578-11e6-9cfd-cf77048f5ac8	17	73962383	T	C	chr17:73962383-73962383:T>C	chr17:73962383-73962383:T>C	.	PASS	ACOX1	CCDS11734.1	r.?	-	-	Sub	intronic	0.87	0	0.33
mShef11_Rock_K1	mShef11_F1	e75ea0f0-4578-11e6-9cfd-cf77048f5ac8	X	1188391	A	T	chrX:1188391-1188391:A>T	chrX:1188391-1188391:A>T	.	PASS	-	-	-	-	-	Sub	-	0.93	0	0.33
mShef11_Rock_K10	mShef11_F1	dbafb6a6-4576-11e6-8509-d00b8da6e34a	1	5881438	G	A	chr1:5881438-5881438:G>A	chr1:5881438-5881438:G>A	.	PASS	-	-	-	-	-	Sub	-	0.87	0.045	0.33
mShef11_Rock_K10	mShef11_F1	dc60da26-4576-11e6-8509-d00b8da6e34a	20	16344131	G	T	chr20:16344131-16344131:G>T	chr20:16344131-16344131:G>T	.	PASS	KIF16B	CCDS13122.1	r.?	-	-	Sub	intronic	0.97	0	0.33
mShef11_Rock_K10	mShef11_F1	dc8bd460-4576-11e6-8509-d00b8da6e34a	4	27379849	C	A	chr4:27379849-27379849:C>A	chr4:27379849-27379849:C>A	.	PASS	-	-	-	-	-	Sub	-	0.9	0	0.33
mShef11_Rock_K10	mShef11_F1	dcb775e8-4576-11e6-8509-d00b8da6e34a	7	36855611	G	A	chr7:36855611-36855611:G>A	chr7:36855611-36855611:G>A	.	PASS	-	-	-	-	-	Sub	-	0.97	0	0.33
mShef11_Rock_K2	mShef11_F1	8333b242-4540-11e6-9d1d-9520fb6235ae	4	112519617	C	A	chr4:112519617-112519617:C>A	chr4:112519617-112519617:C>A	.	PASS	-	-	-	-	-	Sub	-	0.97	0	0.33
mShef11_Rock_K5	mShef11_F1	d842b48a-4582-11e6-81b4-6d779eaf2245	1	119059929	G	T	chr1:119059929-119059929:G>T	chr1:119059929-119059929:G>T	.	PASS	-	-	-	-	-	Sub	-	0.97	0	0.33
mShef11_Rock_K5	mShef11_F1	d8596c5c-4582-11e6-81b4-6d779eaf2245	10	39015979	C	A	chr10:39015979-39015979:C>A	chr10:39015979-39015979:C>A	.	PASS	-	-	-	-	-	Sub	-	0.92	0	0.33
mShef11_Rock_K5	mShef11_F1	d85a8858-4582-11e6-81b4-6d779eaf2245	10	42879760	C	T	chr10:42879760-42879760:C>T	chr10:42879760-42879760:C>T	.	PASS	-	-	-	-	-	Sub	-	0.97	0	0.33
mShef11_Rock_K5	mShef11_F1	d8aa293a-4582-11e6-81b4-6d779eaf2245	16	55171767	G	T	chr16:55171767-55171767:G>T	chr16:55171767-55171767:G>T	.	PASS	-	-	-	-	-	Sub	-	0.97	0	0.33
mShef11_Rock_K5	mShef11_F1	d91d4582-4582-11e6-81b4-6d779eaf2245	3	190537678	C	A	chr3:190537678-190537678:C>A	chr3:190537678-190537678:C>A	.	PASS	-	-	-	-	-	Sub	-	0.97	0	0.33
mShef11_Rock_K5	mShef11_F1	d9280242-4582-11e6-81b4-6d779eaf2245	4	70288872	A	C	chr4:70288872-70288872:A>C	chr4:70288872-70288872:A>C	.	PASS	-	-	-	-	-	Sub	-	0.97	0	0.33
mShef11_Rock_K5	mShef11_F1	d98bf70c-4582-11e6-81b4-6d779eaf2245	Y	13140672	A	C	chrY:13140672-13140672:A>C	chrY:13140672-13140672:A>C	.	PASS	-	-	-	-	-	Sub	-	0.91	0	0.33
mShef11_Rock_K6	mShef11_F1	10e71c46-45f5-11e6-be73-6b7e048f5ac8	15	101379284	C	G	chr15:101379284-101379284:C>G	chr15:101379284-101379284:C>G	.	PASS	-	-	-	-	-	Sub	-	0.97	0	0.33
mShef11_Rock_K6	mShef11_F1	112de810-45f5-11e6-be73-6b7e048f5ac8	2	101378078	C	A	chr2:101378078-101378078:C>A	chr2:101378078-101378078:C>A	.	PASS	-	-	-	-	-	Sub	-	0.97	0	0.33
mShef11_Rock_K6	mShef11_F1	1133ab92-45f5-11e6-be73-6b7e048f5ac8	2	193855055	A	G	chr2:193855055-193855055:A>G	chr2:193855055-193855055:A>G	.	PASS	-	-	-	-	-	Sub	-	0.9	0	0.33
mShef11_Rock_K6	mShef11_F1	113600fe-45f5-11e6-be73-6b7e048f5ac8	2	226591183	A	G	chr2:226591183-226591183:A>G	chr2:226591183-226591183:A>G	.	PASS	-	-	-	-	-	Sub	-	0.97	0	0.33
mShef11_Rock_K6	mShef11_F1	117c5f9a-45f5-11e6-be73-6b7e048f5ac8	5	137022657	A	T	chr5:137022657-137022657:A>T	chr5:137022657-137022657:A>T	.	PASS	KLHL3	CCDS58970.1	r.?	-	-	Sub	intronic	0.89	0	0.33
mShef11_Rock_K7	mShef11_F1	b3cffc74-4619-11e6-97b7-9d063077cf47	20	19721163	C	T	chr20:19721163-19721163:C>T	chr20:19721163-19721163:C>T	.	PASS	-	-	-	-	-	Sub	-	0.97	0.056	0.33
mShef11_Rock_K7	mShef11_F1	b3f475fe-4619-11e6-97b7-9d063077cf47	3	194387806	T	G	chr3:194387806-194387806:T>G	chr3:194387806-194387806:T>G	.	PASS	LSG1	CCDS33922.1	r.?	-	-	Sub	intronic	0.97	0	0.33
mShef11_Rock_K8	mShef11_F1	760acfde-44d6-11e6-8687-68c7f89da568	1	95920792	G	T	chr1:95920792-95920792:G>T	chr1:95920792-95920792:G>T	.	PASS	-	-	-	-	-	Sub	-	0.96	0	0.33
mShef11_Rock_K8	mShef11_F1	7661d928-44d6-11e6-8687-68c7f89da568	15	21972842	C	A	chr15:21972842-21972842:C>A	chr15:21972842-21972842:C>A	.	PASS	RP11-32B5.7	ENST00000500487	r.?	-	-	Sub	upstream	0.97	0	0.33
mShef11_Rock_L1	mShef11_F4	9e81a0d6-44f0-11e6-83ea-57cdb215fa0d	4	189425428	G	A	chr4:189425428-189425428:G>A	chr4:189425428-189425428:G>A	.	PASS	LINC01060	ENST00000510832	r.?	-	-	Sub	intronic	0.9	0	0.33
mShef11_Rock_L1	mShef11_F4	9ef52fb0-44f0-11e6-83ea-57cdb215fa0d	Y	22244790	T	G	chrY:22244790-22244790:T>G	chrY:22244790-22244790:T>G	.	PASS	-	-	-	-	-	Sub	-	0.87	0	0.33
mShef11_Rock_L10	mShef11_F4	88116206-45fd-11e6-8a68-5bab048f5ac8	11	4857841	T	A	chr11:4857841-4857841:T>A	chr11:4857841-4857841:T>A	.	PASS	MMP26	CCDS7752.1	r.?	-	-	Sub	intronic	0.93	0	0.33
mShef11_Rock_L10	mShef11_F4	8831ae1c-45fd-11e6-8a68-5bab048f5ac8	14	19091213	C	A	chr14:19091213-19091213:C>A	chr14:19091213-19091213:C>A	.	PASS	-	-	-	-	-	Sub	-	0.97	0	0.33
mShef11_Rock_L10	mShef11_F4	8864a7e0-45fd-11e6-8a68-5bab048f5ac8	18	1818806	T	A	chr18:1818806-1818806:T>A	chr18:1818806-1818806:T>A	.	PASS	-	-	-	-	-	Sub	-	0.97	0	0.33
mShef11_Rock_L10	mShef11_F4	887f2d40-45fd-11e6-8a68-5bab048f5ac8	2	34844932	C	A	chr2:34844932-34844932:C>A	chr2:34844932-34844932:C>A	.	PASS	AC073218.1	ENST00000422558	r.?	-	-	Sub	intronic	0.97	0	0.33
mShef11_Rock_L10	mShef11_F4	89026700-45fd-11e6-8a68-5bab048f5ac8	9	130244582	C	T	chr9:130244582-130244582:C>T	chr9:130244582-130244582:C>T	.	PASS	LRSAM1	CCDS6873.1	r.?	-	-	Sub	intronic	0.97	0	0.33
mShef11_Rock_L10	mShef11_F4	89105a04-45fd-11e6-8a68-5bab048f5ac8	Y	22601729	G	T	chrY:22601729-22601729:G>T	chrY:22601729-22601729:G>T	.	PASS	-	-	-	-	-	Sub	-	0.97	0	0.33
mShef11_Rock_L2	mShef11_F4	43415366-45a8-11e6-af37-af6c8da6e34a	10	83475326	G	T	chr10:83475326-83475326:G>T	chr10:83475326-83475326:G>T	.	PASS	-	-	-	-	-	Sub	-	0.93	0	0.33
mShef11_Rock_L2	mShef11_F4	4470a944-45a8-11e6-af37-af6c8da6e34a	Y	22233739	A	T	chrY:22233739-22233739:A>T	chrY:22233739-22233739:A>T	.	PASS	-	-	-	-	-	Sub	-	0.91	0	0.33
mShef11_Rock_L3	mShef11_F4	066534d6-44c1-11e6-83f6-e4719eaf2245	X	18826188	A	G	chrX:18826188-18826188:A>G	chrX:18826188-18826188:A>G	.	PASS	PPEF1	CCDS14188.1	r.?	-	-	Sub	intronic	0.87	0	0.33
mShef11_Rock_L4	mShef11_F4	a057d738-4584-11e6-99d5-45358da6e34a	15	41302599	T	A	chr15:41302599-41302599:T>A	chr15:41302599-41302599:T>A	.	PASS	INO80	CCDS10071.1	r.?	-	-	Sub	intronic	0.93	0	0.33
mShef11_Rock_L4	mShef11_F4	a0ca47d2-4584-11e6-99d5-45358da6e34a	4	49301993	G	C	chr4:49301993-49301993:G>C	chr4:49301993-49301993:G>C	.	PASS	-	-	-	-	-	Sub	-	0.87	0	0.33
mShef11_Rock_L5	mShef11_F4	4d725b54-44c8-11e6-b5e1-c66698522f55	Y	22477187	A	G	chrY:22477187-22477187:A>G	chrY:22477187-22477187:A>G	.	PASS	-	-	-	-	-	Sub	-	0.92	0.05	0.33
mShef11_Rock_L7	mShef11_F4	b4ea1bf4-44d8-11e6-b42d-3f60234cfb71	15	24396312	C	A	chr15:24396312-24396312:C>A	chr15:24396312-24396312:C>A	.	PASS	-	-	-	-	-	Sub	-	0.97	0	0.33
mShef11_Rock_L7	mShef11_F4	b53a9a66-44d8-11e6-b42d-3f60234cfb71	2	117360434	C	A	chr2:117360434-117360434:C>A	chr2:117360434-117360434:C>A	.	PASS	-	-	-	-	-	Sub	-	0.97	0	0.33
mShef11_Rock_L7	mShef11_F4	b562cf2c-44d8-11e6-b42d-3f60234cfb71	3	36718066	G	T	chr3:36718066-36718066:G>T	chr3:36718066-36718066:G>T	.	PASS	-	-	-	-	-	Sub	-	0.97	0	0.33
mShef11_Rock_L8	mShef11_F4	f9a797cc-4559-11e6-8443-ebf48d8bf1af	15	47968701	C	A	chr15:47968701-47968701:C>A	chr15:47968701-47968701:C>A	.	PASS	SEMA6D	CCDS32224.1	r.?	-	-	Sub	intronic	0.97	0.03	0.33
mShef11_Rock_L8	mShef11_F4	f966e0f6-4559-11e6-8443-ebf48d8bf1af	10	46360777	G	A	chr10:46360777-46360777:G>A	chr10:46360777-46360777:G>A	.	PASS	-	-	-	-	-	Sub	-	0.88	0	0.33
mShef11_Rock_L8	mShef11_F4	faa606a4-4559-11e6-8443-ebf48d8bf1af	Y	14467270	T	C	chrY:14467270-14467270:T>C	chrY:14467270-14467270:T>C	.	PASS	-	-	-	-	-	Sub	-	0.87	0	0.33
mShef11_Rock_L9	mShef11_F4	413c4e24-4583-11e6-ba68-0589234cfb71	10	82106266	G	A	chr10:82106266-82106266:G>A	chr10:82106266-82106266:G>A	.	PASS	DYDC2	CCDS7367.1	r.?	-	-	Sub	intronic	0.93	0	0.33
mShef11_Rock_L9	mShef11_F4	416d4952-4583-11e6-ba68-0589234cfb71	13	53925120	A	T	chr13:53925120-53925120:A>T	chr13:53925120-53925120:A>T	.	PASS	-	-	-	-	-	Sub	-	0.91	0	0.33
mShef11_Rock_L9	mShef11_F4	41823f74-4583-11e6-ba68-0589234cfb71	15	24872468	G	T	chr15:24872468-24872468:G>T	chr15:24872468-24872468:G>T	.	PASS	PWRN1	ENST00000564898	r.?	-	-	Sub	intronic	0.97	0	0.33
mShef11_Rock_L9	mShef11_F4	4226896c-4583-11e6-ba68-0589234cfb71	3	195563558	G	T	chr3:195563558-195563558:G>T	chr3:195563558-195563558:G>T	.	PASS	AC124944.5	ENST00000413586	r.?	-	-	Sub	intronic	0.93	0	0.33
mShef11_Rock_L9	mShef11_F4	429b829e-4583-11e6-ba68-0589234cfb71	9	140746469	G	A	chr9:140746469-140746469:G>A	chr9:140746469-140746469:G>A	.	PASS	-	-	-	-	-	Sub	-	0.97	0	0.33
mshef4_J1	mShef4_B8	1778b0a2-44e1-11e6-b7e4-695a98522f55	3	165933323	A	G	chr3:165933323-165933323:A>G	chr3:165933323-165933323:A>G	.	PASS	-	-	-	-	-	Sub	-	0.93	0	0.33
mshef4_J1	mShef4_B8	17be275e-44e1-11e6-b7e4-695a98522f55	6	162778678	C	A	chr6:162778678-162778678:C>A	chr6:162778678-162778678:C>A	.	PASS	PARK2	CCDS5281.1	r.?	-	-	Sub	intronic	0.97	0	0.33
mshef4_J10	mShef4_B8	130d25a8-449a-11e6-887b-4922fb6235ae	1	83806031	G	A	chr1:83806031-83806031:G>A	chr1:83806031-83806031:G>A	.	PASS	-	-	-	-	-	Sub	-	0.93	0	0.33
mshef4_J10	mShef4_B8	135eed2a-449a-11e6-887b-4922fb6235ae	12	55967100	C	T	chr12:55967100-55967100:C>T	chr12:55967100-55967100:C>T	.	PASS	OR2AP1	CCDS58241.1	r.?	-	-	Sub	upstream	0.93	0	0.33
mshef4_J10	mShef4_B8	1455cdfc-449a-11e6-887b-4922fb6235ae	4	138773952	T	C	chr4:138773952-138773952:T>C	chr4:138773952-138773952:T>C	.	PASS	-	-	-	-	-	Sub	-	0.97	0	0.33
mshef4_J10	mShef4_B8	1489767a-449a-11e6-887b-4922fb6235ae	7	27766574	C	T	chr7:27766574-27766574:C>T	chr7:27766574-27766574:C>T	.	PASS	-	-	-	-	-	Sub	-	0.87	0	0.33
mshef4_J11	mShef4_B8	930f5b0e-45d5-11e6-a942-2134234cfb71	17	63680031	C	T	chr17:63680031-63680031:C>T	chr17:63680031-63680031:C>T	.	PASS	CEP112	CCDS32710.1	r.?	-	-	Sub	intronic	0.97	0	0.33
mshef4_J12	mShef4_B8	0c664fe8-45e6-11e6-808a-98c22b38cc22	12	21155482	G	T	chr12:21155482-21155482:G>T	chr12:21155482-21155482:G>T	.	PASS	SLCO1B3	ENST00000553473	r.?	-	-	Sub	intronic	0.95	0	0.33
mshef4_J12	mShef4_B8	0d770b3e-45e6-11e6-808a-98c22b38cc22	9	108635902	C	T	chr9:108635902-108635902:C>T	chr9:108635902-108635902:C>T	.	PASS	-	-	-	-	-	Sub	-	0.97	0	0.33
mshef4_J12	mShef4_B8	0d8a237c-45e6-11e6-808a-98c22b38cc22	Y	22362356	A	T	chrY:22362356-22362356:A>T	chrY:22362356-22362356:A>T	.	PASS	-	-	-	-	-	Sub	-	0.93	0	0.33
mshef4_J13	mShef4_B8	7134b68c-4490-11e6-9c9b-c9b7b215fa0d	Y	22255292	G	A	chrY:22255292-22255292:G>A	chrY:22255292-22255292:G>A	.	PASS	-	-	-	-	-	Sub	-	0.9	0.02	0.33
mshef4_J13	mShef4_B8	702d7ab2-4490-11e6-9c9b-c9b7b215fa0d	17	57940046	A	G	chr17:57940046-57940046:A>G	chr17:57940046-57940046:A>G	.	PASS	TUBD1	CCDS11620.1	r.?	-	-	Sub	intronic	0.88	0	0.33
mshef4_J13	mShef4_B8	70ebf582-4490-11e6-9c9b-c9b7b215fa0d	7	42791806	C	A	chr7:42791806-42791806:C>A	chr7:42791806-42791806:C>A	.	PASS	-	-	-	-	-	Sub	-	0.97	0	0.33
mshef4_J13	mShef4_B8	712ebab6-4490-11e6-9c9b-c9b7b215fa0d	X	102464330	G	C	chrX:102464330-102464330:G>C	chrX:102464330-102464330:G>C	.	PASS	-	-	-	-	-	Sub	-	0.89	0	0.33
mshef4_J14	mShef4_B8	7e50a990-4493-11e6-9e5d-c5b87c6e9276	1	79252446	T	G	chr1:79252446-79252446:T>G	chr1:79252446-79252446:T>G	.	PASS	-	-	-	-	-	Sub	-	0.97	0.027	0.33
mshef4_J14	mShef4_B8	7e9d551a-4493-11e6-9e5d-c5b87c6e9276	16	23610745	G	A	chr16:23610745-23610745:G>A	chr16:23610745-23610745:G>A	.	PASS	PALB2	CCDS32406.1	r.?	-	-	Sub	downstream	0.97	0	0.33
mshef4_J14	mShef4_B8	7eb2ab2c-4493-11e6-9e5d-c5b87c6e9276	17	80720171	G	C	chr17:80720171-80720171:G>C	chr17:80720171-80720171:G>C	.	PASS	TBCD	CCDS45818.1	r.?	-	-	Sub	intronic	0.87	0	0.33
mshef4_J14	mShef4_B8	7ef407a2-4493-11e6-9e5d-c5b87c6e9276	3	155461049	G	A	chr3:155461049-155461049:G>A	chr3:155461049-155461049:G>A	.	PASS	PLCH1	CCDS33881.1	r.?	-	-	Sub	intronic	0.97	0	0.33
mshef4_J14	mShef4_B8	7efa015c-4493-11e6-9e5d-c5b87c6e9276	4	23253986	C	T	chr4:23253986-23253986:C>T	chr4:23253986-23253986:C>T	.	PASS	RP11-453O5.1	ENST00000512563	r.?	-	-	Sub	intronic	0.97	0	0.33
mshef4_J14	mShef4_B8	7f320408-4493-11e6-9e5d-c5b87c6e9276	8	93642921	G	T	chr8:93642921-93642921:G>T	chr8:93642921-93642921:G>T	.	PASS	RP11-587H10.2	ENST00000523284	r.?	-	-	Sub	intronic	0.93	0	0.33
mshef4_J14	mShef4_B8	7f351f8a-4493-11e6-9e5d-c5b87c6e9276	8	145660199	C	A	chr8:145660199-145660199:C>A	chr8:145660199-145660199:C>A	.	PASS	TONSL	CCDS34968.2	r.3110g>u	c.3080G>T	p.G1027V	Sub	missense	0.97	0	0.33
mshef4_J15	mShef4_B8	ed220e24-453b-11e6-b827-38fefa6235ae	16	48829187	C	A	chr16:48829187-48829187:C>A	chr16:48829187-48829187:C>A	.	PASS	-	-	-	-	-	Sub	-	0.97	0	0.33
mshef4_J15	mShef4_B8	ed8d38f2-453b-11e6-b827-38fefa6235ae	4	29653749	G	T	chr4:29653749-29653749:G>T	chr4:29653749-29653749:G>T	.	PASS	-	-	-	-	-	Sub	-	0.97	0	0.33
mshef4_J15	mShef4_B8	edd11f22-453b-11e6-b827-38fefa6235ae	8	125629222	G	T	chr8:125629222-125629222:G>T	chr8:125629222-125629222:G>T	.	PASS	MTSS1	CCDS6353.1	r.?	-	-	Sub	intronic	0.97	0	0.33
mshef4_J17	mShef4_B8	a669ac5e-461b-11e6-b703-c0468da6e34a	2	90202586	C	A	chr2:90202586-90202586:C>A	chr2:90202586-90202586:C>A	.	PASS	-	-	-	-	-	Sub	-	0.97	0	0.33
mshef4_J17	mShef4_B8	a6e9ce3e-461b-11e6-b703-c0468da6e34a	8	70669768	G	C	chr8:70669768-70669768:G>C	chr8:70669768-70669768:G>C	.	PASS	SLCO5A1	CCDS6205.1	r.?	-	-	Sub	intronic	0.97	0	0.33
mshef4_J18	mShef4_B8	2ce42820-4489-11e6-975d-f8e7759e0e37	1	76428260	G	T	chr1:76428260-76428260:G>T	chr1:76428260-76428260:G>T	.	PASS	-	-	-	-	-	Sub	-	0.97	0	0.33
mshef4_J18	mShef4_B8	2d0780c2-4489-11e6-975d-f8e7759e0e37	10	85355018	G	T	chr10:85355018-85355018:G>T	chr10:85355018-85355018:G>T	.	PASS	-	-	-	-	-	Sub	-	0.97	0	0.33
mshef4_J18	mShef4_B8	2d3534b8-4489-11e6-975d-f8e7759e0e37	13	20197419	C	A	chr13:20197419-20197419:C>A	chr13:20197419-20197419:C>A	.	PASS	-	-	-	-	-	Sub	-	0.97	0	0.33
mshef4_J18	mShef4_B8	2da325b8-4489-11e6-975d-f8e7759e0e37	2	33529216	G	A	chr2:33529216-33529216:G>A	chr2:33529216-33529216:G>A	.	PASS	LTBP1	CCDS33177.2	r.?	-	-	Sub	intronic	0.97	0	0.33
mshef4_J18	mShef4_B8	2e01a12e-4489-11e6-975d-f8e7759e0e37	5	42122067	G	T	chr5:42122067-42122067:G>T	chr5:42122067-42122067:G>T	.	PASS	-	-	-	-	-	Sub	-	0.97	0	0.33
mshef4_J19	mShef4_B8	fe74762a-464f-11e6-b618-1c69048f5ac8	16	34708360	G	C	chr16:34708360-34708360:G>C	chr16:34708360-34708360:G>C	.	PASS	-	-	-	-	-	Sub	-	0.93	0	0.33
mshef4_J19	mShef4_B8	fee4ec0c-464f-11e6-b618-1c69048f5ac8	3	40310820	C	A	chr3:40310820-40310820:C>A	chr3:40310820-40310820:C>A	.	PASS	-	-	-	-	-	Sub	-	0.97	0	0.33
mshef4_J19	mShef4_B8	ff6bb93a-464f-11e6-b618-1c69048f5ac8	X	70550822	A	G	chrX:70550822-70550822:A>G	chrX:70550822-70550822:A>G	.	PASS	-	-	-	-	-	Sub	-	0.89	0	0.33
mshef4_J2	mShef4_B8	4d14ce3a-454f-11e6-9d93-cf236ac68940	16	78612692	C	T	chr16:78612692-78612692:C>T	chr16:78612692-78612692:C>T	.	PASS	WWOX	CCDS42196.1	r.?	-	-	Sub	intronic	0.97	0	0.33
mshef4_J2	mShef4_B8	4d2b87f6-454f-11e6-9d93-cf236ac68940	18	64278606	G	A	chr18:64278606-64278606:G>A	chr18:64278606-64278606:G>A	.	PASS	-	-	-	-	-	Sub	-	0.93	0	0.33
mshef4_J2	mShef4_B8	4d4ffb0e-454f-11e6-9d93-cf236ac68940	2	189631196	A	G	chr2:189631196-189631196:A>G	chr2:189631196-189631196:A>G	.	PASS	DIRC1	CCDS2296.1	r.?	-	-	Sub	intronic	0.97	0	0.33
mshef4_J2	mShef4_B8	4d87b1ac-454f-11e6-9d93-cf236ac68940	4	110129042	A	G	chr4:110129042-110129042:A>G	chr4:110129042-110129042:A>G	.	PASS	COL25A1	CCDS43258.1	r.?	-	-	Sub	intronic	0.97	0	0.33
mshef4_J2	mShef4_B8	4db154ee-454f-11e6-9d93-cf236ac68940	7	66198516	C	A	chr7:66198516-66198516:C>A	chr7:66198516-66198516:C>A	.	PASS	-	-	-	-	-	Sub	-	0.93	0	0.33
mshef4_J2	mShef4_B8	4db45d6a-454f-11e6-9d93-cf236ac68940	7	99024934	G	C	chr7:99024934-99024934:G>C	chr7:99024934-99024934:G>C	.	PASS	PTCD1	CCDS34691.1	r.?	-	-	Sub	intronic	0.86	0	0.33
mshef4_J20	mShef4_B8	35a01b72-461e-11e6-a8dd-b7da048f5ac8	1	219208013	G	T	chr1:219208013-219208013:G>T	chr1:219208013-219208013:G>T	.	PASS	-	-	-	-	-	Sub	-	0.97	0	0.33
mshef4_J20	mShef4_B8	36d1d4ae-461e-11e6-a8dd-b7da048f5ac8	X	19819994	A	G	chrX:19819994-19819994:A>G	chrX:19819994-19819994:A>G	.	PASS	SH3KBP1	CCDS14193.1	r.?	-	-	Sub	intronic	0.9	0	0.33
mshef4_J20	mShef4_B8	36db4868-461e-11e6-a8dd-b7da048f5ac8	Y	25980482	G	T	chrY:25980482-25980482:G>T	chrY:25980482-25980482:G>T	.	PASS	-	-	-	-	-	Sub	-	0.93	0	0.33
mshef4_J3	mShef4_B8	691a3c06-4481-11e6-98c0-886398522f55	5	132182201	T	C	chr5:132182201-132182201:T>C	chr5:132182201-132182201:T>C	.	PASS	RNA5SP192	ENST00000364404	r.?	-	-	Sub	upstream	0.87	0.036	0.33
mshef4_J3	mShef4_B8	6873e2de-4481-11e6-98c0-886398522f55	10	75580399	A	C	chr10:75580399-75580399:A>C	chr10:75580399-75580399:A>C	.	PASS	CAMK2G	CCDS7338.1	r.?	-	-	Sub	intronic	0.9	0	0.33
mshef4_J3	mShef4_B8	69276cfa-4481-11e6-98c0-886398522f55	6	154527118	C	A	chr6:154527118-154527118:C>A	chr6:154527118-154527118:C>A	.	PASS	IPCEF1	CCDS5245.1	r.?	-	-	Sub	intronic	0.97	0	0.33
mshef4_J4	mShef4_B8	46676a54-4651-11e6-a904-b16d048f5ac8	10	113515756	C	T	chr10:113515756-113515756:C>T	chr10:113515756-113515756:C>T	.	PASS	-	-	-	-	-	Sub	-	0.97	0	0.33
mshef4_J4	mShef4_B8	469ed78c-4651-11e6-a904-b16d048f5ac8	14	19595287	G	T	chr14:19595287-19595287:G>T	chr14:19595287-19595287:G>T	.	PASS	-	-	-	-	-	Sub	-	0.93	0	0.33
mshef4_J4	mShef4_B8	473d22de-4651-11e6-a904-b16d048f5ac8	21	34518976	C	T	chr21:34518976-34518976:C>T	chr21:34518976-34518976:C>T	.	PASS	-	-	-	-	-	Sub	-	0.97	0	0.33
mshef4_J4	mShef4_B8	4775f866-4651-11e6-a904-b16d048f5ac8	4	158131899	G	C	chr4:158131899-158131899:G>C	chr4:158131899-158131899:G>C	.	PASS	-	-	-	-	-	Sub	-	0.97	0	0.33
mshef4_J5	mShef4_B8	3e314c96-447c-11e6-aa54-29ac33920095	19	49289777	A	G	chr19:49289777-49289777:A>G	chr19:49289777-49289777:A>G	.	PASS	-	-	-	-	-	Sub	-	0.87	0.071	0.33
mshef4_J5	mShef4_B8	3da82830-447c-11e6-aa54-29ac33920095	1	34240520	G	T	chr1:34240520-34240520:G>T	chr1:34240520-34240520:G>T	.	PASS	CSMD2	CCDS60082.1	r.?	-	-	Sub	intronic	0.97	0	0.33
mshef4_J5	mShef4_B8	3dba64a0-447c-11e6-aa54-29ac33920095	1	170078935	G	A	chr1:170078935-170078935:G>A	chr1:170078935-170078935:G>A	.	PASS	-	-	-	-	-	Sub	-	0.93	0	0.33
mshef4_J5	mShef4_B8	3df37754-447c-11e6-aa54-29ac33920095	14	83567220	T	C	chr14:83567220-83567220:T>C	chr14:83567220-83567220:T>C	.	PASS	-	-	-	-	-	Sub	-	0.92	0	0.33
mshef4_J5	mShef4_B8	3ec92e8a-447c-11e6-aa54-29ac33920095	X	126285390	C	T	chrX:126285390-126285390:C>T	chrX:126285390-126285390:C>T	.	PASS	-	-	-	-	-	Sub	-	0.97	0	0.33
mshef4_J6	mShef4_B8	eb491ea6-45c9-11e6-86c7-211d2c38cc22	1	202618686	G	T	chr1:202618686-202618686:G>T	chr1:202618686-202618686:G>T	.	PASS	SYT2	CCDS1427.1	r.?	-	-	Sub	intronic	0.93	0	0.33
mshef4_J6	mShef4_B8	eb64609e-45c9-11e6-86c7-211d2c38cc22	11	115098188	C	T	chr11:115098188-115098188:C>T	chr11:115098188-115098188:C>T	.	PASS	CADM1	CCDS8373.1	r.?	-	-	Sub	intronic	0.97	0	0.33
mshef4_J7	mShef4_B8	41349214-45fc-11e6-8723-aca7048f5ac8	5	36597417	C	T	chr5:36597417-36597417:C>T	chr5:36597417-36597417:C>T	.	PASS	-	-	-	-	-	Sub	-	0.96	0.045	0.33
mshef4_J7	mShef4_B8	4094efc0-45fc-11e6-8723-aca7048f5ac8	12	3043690	C	T	chr12:3043690-3043690:C>T	chr12:3043690-3043690:C>T	.	PASS	TULP3	CCDS53737.1	r.928c>u	c.887C>T	p.A296V	Sub	missense	0.97	0	0.33
mshef4_J7	mShef4_B8	412cb544-45fc-11e6-8723-aca7048f5ac8	4	120343382	C	A	chr4:120343382-120343382:C>A	chr4:120343382-120343382:C>A	.	PASS	-	-	-	-	-	Sub	-	0.97	0	0.33
mshef4_J8	mShef4_B8	8f54e01e-465d-11e6-9395-a7bc2b38cc22	11	59951820	C	T	chr11:59951820-59951820:C>T	chr11:59951820-59951820:C>T	.	PASS	MS4A6A	CCDS44615.1	r.?	-	-	Sub	upstream	0.97	0	0.33
mshef4_J8	mShef4_B8	902c9342-465d-11e6-9395-a7bc2b38cc22	7	57741805	G	T	chr7:57741805-57741805:G>T	chr7:57741805-57741805:G>T	.	PASS	-	-	-	-	-	Sub	-	0.97	0	0.33
mshef4_J9	mShef4_B8	13405e42-4778-11e6-9e1e-7877234cfb71	4	84233810	G	A	chr4:84233810-84233810:G>A	chr4:84233810-84233810:G>A	.	PASS	HPSE	CCDS3602.1	r.?	-	-	Sub	intronic	0.87	0	0.33
mShef11_Low_N4	mShef11_G8	fada3588-45fd-11e6-963b-69396ac68940	4	74599704	C	A	chr4:74599704-74599704:C>A	chr4:74599704-74599704:C>A	.	PASS	-	-	-	-	-	Sub	-	0.97	0	0.34
mShef11_Low_Q9	mShef11_G8	18940316-4648-11e6-98e7-6fbc048f5ac8	11	23208728	C	T	chr11:23208728-23208728:C>T	chr11:23208728-23208728:C>T	.	PASS	RP11-266A24.1	ENST00000533591	r.?	-	-	Sub	intronic	0.93	0	0.34
mShef11_normal_O1	mShef11_E4	2800a99a-4552-11e6-8eb5-bee32f77cf47	13	55901217	C	A	chr13:55901217-55901217:C>A	chr13:55901217-55901217:C>A	.	PASS	-	-	-	-	-	Sub	-	0.93	0	0.34
mShef11_normal_O10	mShef11_E4	f1bb39e0-448e-11e6-9f15-306bfb6235ae	5	99615868	C	G	chr5:99615868-99615868:C>G	chr5:99615868-99615868:C>G	.	PASS	-	-	-	-	-	Sub	-	0.97	0	0.34
mShef11_normal_O10	mShef11_E4	f1d1e0f0-448e-11e6-9f15-306bfb6235ae	6	158385858	C	G	chr6:158385858-158385858:C>G	chr6:158385858-158385858:C>G	.	PASS	-	-	-	-	-	Sub	-	0.93	0	0.34
mShef11_normal_O2	mShef11_E4	211e45ea-44b9-11e6-a29c-3b3c3077cf47	1	245445972	C	T	chr1:245445972-245445972:C>T	chr1:245445972-245445972:C>T	.	PASS	KIF26B	CCDS44342.1	r.?	-	-	Sub	intronic	0.97	0	0.34
mShef11_normal_O2	mShef11_E4	21dac6f2-44b9-11e6-a29c-3b3c3077cf47	4	77763672	C	T	chr4:77763672-77763672:C>T	chr4:77763672-77763672:C>T	.	PASS	-	-	-	-	-	Sub	-	0.91	0	0.34
mShef11_normal_O2	mShef11_E4	21fd8692-44b9-11e6-a29c-3b3c3077cf47	7	9290302	T	C	chr7:9290302-9290302:T>C	chr7:9290302-9290302:T>C	.	PASS	-	-	-	-	-	Sub	-	0.91	0	0.34
mShef11_normal_O3	mShef11_E4	75dc8aee-449e-11e6-810c-158598522f55	12	73348130	A	G	chr12:73348130-73348130:A>G	chr12:73348130-73348130:A>G	.	PASS	-	-	-	-	-	Sub	-	0.97	0	0.34
mShef11_normal_O3	mShef11_E4	75f1cc10-449e-11e6-810c-158598522f55	14	92537256	G	A	chr14:92537256-92537256:G>A	chr14:92537256-92537256:G>A	.	PASS	ATXN3	CCDS9900.1	r.?	-	-	Sub	intronic	0.96	0	0.34
mShef11_normal_O3	mShef11_E4	768d56b2-449e-11e6-810c-158598522f55	5	66951173	C	T	chr5:66951173-66951173:C>T	chr5:66951173-66951173:C>T	.	PASS	RP11-434D9.1	ENST00000514368	r.?	-	-	Sub	intronic	0.97	0	0.34
mShef11_normal_O4	mShef11_E4	948f0604-4563-11e6-9e96-b29e2b38cc22	6	26673389	C	A	chr6:26673389-26673389:C>A	chr6:26673389-26673389:C>A	.	PASS	-	-	-	-	-	Sub	-	0.97	0	0.34
mShef11_normal_O4	mShef11_E4	94b926c8-4563-11e6-9e96-b29e2b38cc22	8	117471371	C	A	chr8:117471371-117471371:C>A	chr8:117471371-117471371:C>A	.	PASS	-	-	-	-	-	Sub	-	0.97	0	0.34
mShef11_normal_O5	mShef11_E4	633abbfc-4482-11e6-974d-8d6798522f55	8	21501913	G	T	chr8:21501913-21501913:G>T	chr8:21501913-21501913:G>T	.	PASS	-	-	-	-	-	Sub	-	0.97	0	0.34
mShef11_normal_O6	mShef11_E4	140ac9e8-44c6-11e6-8abe-006098522f55	8	120122349	C	G	chr8:120122349-120122349:C>G	chr8:120122349-120122349:C>G	.	PASS	COLEC10	CCDS6327.1	r.?	-	-	Sub	downstream	0.97	0.022	0.34
mShef11_normal_O6	mShef11_E4	1309622a-44c6-11e6-8abe-006098522f55	16	56702623	A	T	chr16:56702623-56702623:A>T	chr16:56702623-56702623:A>T	.	PASS	MT1G	CCDS10766.1	r.?	-	-	Sub	upstream	0.97	0	0.34
mShef11_normal_O6	mShef11_E4	13e920fe-44c6-11e6-8abe-006098522f55	7	57714629	C	T	chr7:57714629-57714629:C>T	chr7:57714629-57714629:C>T	.	PASS	-	-	-	-	-	Sub	-	0.93	0	0.34
mShef11_normal_O7	mShef11_E4	44e42a0e-4490-11e6-8ecd-146ffb6235ae	8	47487868	G	T	chr8:47487868-47487868:G>T	chr8:47487868-47487868:G>T	.	PASS	-	-	-	-	-	Sub	-	0.97	0.026	0.34
mShef11_normal_O7	mShef11_E4	439d0846-4490-11e6-8ecd-146ffb6235ae	1	101933277	G	A	chr1:101933277-101933277:G>A	chr1:101933277-101933277:G>A	.	PASS	-	-	-	-	-	Sub	-	0.97	0	0.34
mShef11_normal_O7	mShef11_E4	44045bfe-4490-11e6-8ecd-146ffb6235ae	15	100144077	C	T	chr15:100144077-100144077:C>T	chr15:100144077-100144077:C>T	.	PASS	MEF2A	CCDS45362.1	r.?	-	-	Sub	intronic	0.97	0	0.34
mShef11_normal_O7	mShef11_E4	44d2b51c-4490-11e6-8ecd-146ffb6235ae	7	90968902	G	T	chr7:90968902-90968902:G>T	chr7:90968902-90968902:G>T	.	PASS	RP11-115N4.1	ENST00000449361	r.?	-	-	Sub	downstream	0.97	0	0.34
mShef11_normal_O8	mShef11_E4	be53c192-44c7-11e6-ab3d-146598522f55	17	67978505	G	T	chr17:67978505-67978505:G>T	chr17:67978505-67978505:G>T	.	PASS	AC004562.1	ENST00000420427	r.413g>u	-	-	Sub	nc_variant	0.97	0	0.34
mShef11_normal_O9	mShef11_E4	efc36e18-4665-11e6-9f1e-f5418da6e34a	6	133842592	G	T	chr6:133842592-133842592:G>T	chr6:133842592-133842592:G>T	.	PASS	EYA4	CCDS5165.1	r.?	-	-	Sub	intronic	0.97	0	0.34
mShef11_normal_P1	mShef11_E7	97bc126a-461f-11e6-8fd1-f65f048f5ac8	13	109912474	G	T	chr13:109912474-109912474:G>T	chr13:109912474-109912474:G>T	.	PASS	-	-	-	-	-	Sub	-	0.97	0	0.34
mShef11_normal_P1	mShef11_E7	989aa610-461f-11e6-8fd1-f65f048f5ac8	7	56635705	C	T	chr7:56635705-56635705:C>T	chr7:56635705-56635705:C>T	.	PASS	-	-	-	-	-	Sub	-	0.97	0	0.34
mShef11_normal_P1	mShef11_E7	98dad9ba-461f-11e6-8fd1-f65f048f5ac8	Y	22299524	C	T	chrY:22299524-22299524:C>T	chrY:22299524-22299524:C>T	.	PASS	-	-	-	-	-	Sub	-	0.9	0	0.34
mShef11_normal_P4	mShef11_E7	82a0951a-464a-11e6-8cb6-ac516ac68940	1	103268021	G	A	chr1:103268021-103268021:G>A	chr1:103268021-103268021:G>A	.	PASS	RP5-936J12.1	ENST00000414418	r.?	-	-	Sub	intronic	0.95	0	0.34
mShef11_normal_P4	mShef11_E7	84271922-464a-11e6-8cb6-ac516ac68940	8	56714208	T	C	chr8:56714208-56714208:T>C	chr8:56714208-56714208:T>C	.	PASS	TGS1	CCDS34894.1	r.?	-	-	Sub	intronic	0.86	0	0.34
mShef11_normal_P5	mShef11_E7	3758c56e-464a-11e6-b8b9-2521769e0e37	10	114625152	G	A	chr10:114625152-114625152:G>A	chr10:114625152-114625152:G>A	.	PASS	-	-	-	-	-	Sub	-	0.97	0.05	0.34
mShef11_normal_P5	mShef11_E7	372d87a0-464a-11e6-b8b9-2521769e0e37	1	16815704	T	A	chr1:16815704-16815704:T>A	chr1:16815704-16815704:T>A	.	PASS	-	-	-	-	-	Sub	-	0.97	0	0.34
mShef11_normal_P5	mShef11_E7	37c97d40-464a-11e6-b8b9-2521769e0e37	19	33482700	G	T	chr19:33482700-33482700:G>T	chr19:33482700-33482700:G>T	.	PASS	RHPN2	CCDS12427.1	r.?	-	-	Sub	intronic	0.97	0	0.34
mShef11_normal_P8	mShef11_E7	5227a1a0-4490-11e6-85d1-d89b7ef6c4b7	4	33118717	G	T	chr4:33118717-33118717:G>T	chr4:33118717-33118717:G>T	.	PASS	-	-	-	-	-	Sub	-	0.93	0	0.34
mShef11_Rock_K1	mShef11_F1	e67307d0-4578-11e6-9cfd-cf77048f5ac8	11	129405492	G	A	chr11:129405492-129405492:G>A	chr11:129405492-129405492:G>A	.	PASS	-	-	-	-	-	Sub	-	0.97	0	0.34
mShef11_Rock_K1	mShef11_F1	e6b9409c-4578-11e6-9cfd-cf77048f5ac8	18	39266566	C	T	chr18:39266566-39266566:C>T	chr18:39266566-39266566:C>T	.	PASS	-	-	-	-	-	Sub	-	0.97	0	0.34
mShef11_Rock_K1	mShef11_F1	e7562646-4578-11e6-9cfd-cf77048f5ac8	9	78760950	T	A	chr9:78760950-78760950:T>A	chr9:78760950-78760950:T>A	.	PASS	PCSK5	CCDS55320.1	r.?	-	-	Sub	intronic	0.9	0	0.34
mShef11_Rock_K10	mShef11_F1	dcd5cea8-4576-11e6-8509-d00b8da6e34a	9	38846070	G	A	chr9:38846070-38846070:G>A	chr9:38846070-38846070:G>A	.	PASS	RP11-402N8.1	ENST00000444791	r.?	-	-	Sub	intronic	0.97	0	0.34
mShef11_Rock_K4	mShef11_F1	0db36618-4552-11e6-8b76-fb4098522f55	18	64467666	A	G	chr18:64467666-64467666:A>G	chr18:64467666-64467666:A>G	.	PASS	-	-	-	-	-	Sub	-	0.97	0	0.34
mShef11_Rock_K5	mShef11_F1	d897da00-4582-11e6-81b4-6d779eaf2245	15	29382815	G	T	chr15:29382815-29382815:G>T	chr15:29382815-29382815:G>T	.	PASS	APBA2	CCDS10022.1	r.?	-	-	Sub	intronic	0.93	0	0.34
mShef11_Rock_K5	mShef11_F1	d921ded0-4582-11e6-81b4-6d779eaf2245	4	8991800	C	A	chr4:8991800-8991800:C>A	chr4:8991800-8991800:C>A	.	PASS	-	-	-	-	-	Sub	-	0.97	0	0.34
mShef11_Rock_K6	mShef11_F1	10af20d4-45f5-11e6-be73-6b7e048f5ac8	11	3936025	G	T	chr11:3936025-3936025:G>T	chr11:3936025-3936025:G>T	.	PASS	STIM1	CCDS7749.1	r.?	-	-	Sub	intronic	0.97	0	0.34
mShef11_Rock_K6	mShef11_F1	1187472a-45f5-11e6-be73-6b7e048f5ac8	6	62315370	G	A	chr6:62315370-62315370:G>A	chr6:62315370-62315370:G>A	.	PASS	-	-	-	-	-	Sub	-	0.97	0	0.34
mShef11_Rock_K6	mShef11_F1	11910030-45f5-11e6-be73-6b7e048f5ac8	7	11513716	T	C	chr7:11513716-11513716:T>C	chr7:11513716-11513716:T>C	.	PASS	THSD7A	CCDS47543.1	r.?	-	-	Sub	intronic	0.97	0	0.34
mShef11_Rock_K7	mShef11_F1	b3486c5a-4619-11e6-97b7-9d063077cf47	10	59224255	C	A	chr10:59224255-59224255:C>A	chr10:59224255-59224255:C>A	.	PASS	-	-	-	-	-	Sub	-	0.97	0	0.34
mShef11_Rock_K8	mShef11_F1	76738efc-44d6-11e6-8687-68c7f89da568	16	32390592	C	T	chr16:32390592-32390592:C>T	chr16:32390592-32390592:C>T	.	PASS	-	-	-	-	-	Sub	-	0.97	0	0.34
mShef11_Rock_K8	mShef11_F1	76ad586c-44d6-11e6-8687-68c7f89da568	2	13638784	T	A	chr2:13638784-13638784:T>A	chr2:13638784-13638784:T>A	.	PASS	-	-	-	-	-	Sub	-	0.93	0	0.34
mShef11_Rock_K8	mShef11_F1	76fd2d10-44d6-11e6-8687-68c7f89da568	4	73616530	G	T	chr4:73616530-73616530:G>T	chr4:73616530-73616530:G>T	.	PASS	-	-	-	-	-	Sub	-	0.97	0	0.34
mShef11_Rock_K8	mShef11_F1	775c38d2-44d6-11e6-8687-68c7f89da568	9	140615418	C	A	chr9:140615418-140615418:C>A	chr9:140615418-140615418:C>A	.	PASS	EHMT1	CCDS7050.2	r.?	-	-	Sub	intronic	0.97	0	0.34
mShef11_Rock_L1	mShef11_F4	9e4da7c2-44f0-11e6-83ea-57cdb215fa0d	21	40344912	A	T	chr21:40344912-40344912:A>T	chr21:40344912-40344912:A>T	.	PASS	AF064858.7	ENST00000433952	r.?	-	-	Sub	downstream	0.97	0	0.34
mShef11_Rock_L1	mShef11_F4	9e54298a-44f0-11e6-83ea-57cdb215fa0d	22	25526051	T	G	chr22:25526051-25526051:T>G	chr22:25526051-25526051:T>G	.	PASS	KIAA1671	CCDS46676.1	r.?	-	-	Sub	intronic	0.97	0	0.34
mShef11_Rock_L10	mShef11_F4	88172b0a-45fd-11e6-8a68-5bab048f5ac8	11	67283165	G	T	chr11:67283165-67283165:G>T	chr11:67283165-67283165:G>T	.	PASS	CABP2	CCDS8170.1	r.?	-	-	Sub	downstream	0.97	0	0.34
mShef11_Rock_L10	mShef11_F4	88cb3b90-45fd-11e6-8a68-5bab048f5ac8	5	131379446	G	T	chr5:131379446-131379446:G>T	chr5:131379446-131379446:G>T	.	PASS	-	-	-	-	-	Sub	-	0.97	0	0.34
mShef11_Rock_L10	mShef11_F4	88d4effa-45fd-11e6-8a68-5bab048f5ac8	6	65193903	G	T	chr6:65193903-65193903:G>T	chr6:65193903-65193903:G>T	.	PASS	EYS	CCDS47445.1	r.?	-	-	Sub	intronic	0.97	0	0.34
mShef11_Rock_L2	mShef11_F4	43a58700-45a8-11e6-af37-af6c8da6e34a	18	27964722	A	T	chr18:27964722-27964722:A>T	chr18:27964722-27964722:A>T	.	PASS	-	-	-	-	-	Sub	-	0.97	0	0.34
mShef11_Rock_L2	mShef11_F4	43fb19f4-45a8-11e6-af37-af6c8da6e34a	3	156516460	C	G	chr3:156516460-156516460:C>G	chr3:156516460-156516460:C>G	.	PASS	LINC00886	ENST00000472943	r.?	-	-	Sub	intronic	0.93	0	0.34
mShef11_Rock_L3	mShef11_F4	05e4a262-44c1-11e6-83f6-e4719eaf2245	20	59996768	C	T	chr20:59996768-59996768:C>T	chr20:59996768-59996768:C>T	.	PASS	CDH4	CCDS13488.1	r.?	-	-	Sub	intronic	0.93	0	0.34
mShef11_Rock_L4	mShef11_F4	a097217c-4584-11e6-99d5-45358da6e34a	2	112775831	G	T	chr2:112775831-112775831:G>T	chr2:112775831-112775831:G>T	.	PASS	MERTK	CCDS2094.1	r.?	-	-	Sub	intronic	0.97	0.024	0.34
mShef11_Rock_L4	mShef11_F4	a0c0d01c-4584-11e6-99d5-45358da6e34a	3	151015020	G	T	chr3:151015020-151015020:G>T	chr3:151015020-151015020:G>T	.	PASS	MED12L	CCDS33876.1	r.?	-	-	Sub	intronic	0.97	0	0.34
mShef11_Rock_L4	mShef11_F4	a0d4da4e-4584-11e6-99d5-45358da6e34a	5	19992666	G	T	chr5:19992666-19992666:G>T	chr5:19992666-19992666:G>T	.	PASS	CDH18	CCDS3889.1	r.?	-	-	Sub	intronic	0.93	0	0.34
mShef11_Rock_L5	mShef11_F4	4ccf8046-44c8-11e6-b5e1-c66698522f55	2	128323442	G	C	chr2:128323442-128323442:G>C	chr2:128323442-128323442:G>C	.	PASS	MYO7B	CCDS46405.1	r.?	-	-	Sub	intronic	0.97	0	0.34
mShef11_Rock_L7	mShef11_F4	b4ecb60c-44d8-11e6-b42d-3f60234cfb71	15	47470226	G	T	chr15:47470226-47470226:G>T	chr15:47470226-47470226:G>T	.	PASS	-	-	-	-	-	Sub	-	0.97	0	0.34
mShef11_Rock_L7	mShef11_F4	b5161948-44d8-11e6-b42d-3f60234cfb71	18	36046263	T	A	chr18:36046263-36046263:T>A	chr18:36046263-36046263:T>A	.	PASS	-	-	-	-	-	Sub	-	0.97	0	0.34
mShef11_Rock_L7	mShef11_F4	b5846b14-44d8-11e6-b42d-3f60234cfb71	5	34693516	A	G	chr5:34693516-34693516:A>G	chr5:34693516-34693516:A>G	.	PASS	RAI14	CCDS34142.1	r.?	-	-	Sub	intronic	0.97	0	0.34
mShef11_Rock_L8	mShef11_F4	f984500a-4559-11e6-8443-ebf48d8bf1af	12	42639768	G	A	chr12:42639768-42639768:G>A	chr12:42639768-42639768:G>A	.	PASS	-	-	-	-	-	Sub	-	0.93	0	0.34
mShef11_Rock_L8	mShef11_F4	f9a0cb68-4559-11e6-8443-ebf48d8bf1af	14	103933588	G	T	chr14:103933588-103933588:G>T	chr14:103933588-103933588:G>T	.	PASS	MARK3	CCDS45165.1	r.?	-	-	Sub	intronic	0.93	0	0.34
mShef11_Rock_L8	mShef11_F4	fa89a0d6-4559-11e6-8443-ebf48d8bf1af	9	28353681	G	T	chr9:28353681-28353681:G>T	chr9:28353681-28353681:G>T	.	PASS	LINGO2	CCDS6524.1	r.?	-	-	Sub	intronic	0.97	0	0.34
mShef11_Rock_L9	mShef11_F4	4289e304-4583-11e6-ba68-0589234cfb71	9	23446150	G	T	chr9:23446150-23446150:G>T	chr9:23446150-23446150:G>T	.	PASS	-	-	-	-	-	Sub	-	0.97	0.031	0.34
mShef11_Rock_L9	mShef11_F4	416d49fc-4583-11e6-ba68-0589234cfb71	13	54006520	G	A	chr13:54006520-54006520:G>A	chr13:54006520-54006520:G>A	.	PASS	-	-	-	-	-	Sub	-	0.97	0	0.34
mShef11_Rock_L9	mShef11_F4	42168b84-4583-11e6-ba68-0589234cfb71	3	25960736	G	T	chr3:25960736-25960736:G>T	chr3:25960736-25960736:G>T	.	PASS	-	-	-	-	-	Sub	-	0.97	0	0.34
mshef4_J1	mShef4_B8	1728cef2-44e1-11e6-b7e4-695a98522f55	2	18868897	C	T	chr2:18868897-18868897:C>T	chr2:18868897-18868897:C>T	.	PASS	-	-	-	-	-	Sub	-	0.93	0	0.34
mshef4_J1	mShef4_B8	1792638a-44e1-11e6-b7e4-695a98522f55	4	169217209	G	A	chr4:169217209-169217209:G>A	chr4:169217209-169217209:G>A	.	PASS	DDX60	CCDS34097.1	r.?	-	-	Sub	intronic	0.97	0	0.34
mshef4_J10	mShef4_B8	13f45e78-449a-11e6-887b-4922fb6235ae	2	50605975	G	T	chr2:50605975-50605975:G>T	chr2:50605975-50605975:G>T	.	PASS	NRXN1	CCDS46282.1	r.?	-	-	Sub	intronic	0.93	0	0.34
mshef4_J10	mShef4_B8	1467877c-449a-11e6-887b-4922fb6235ae	5	84956729	G	T	chr5:84956729-84956729:G>T	chr5:84956729-84956729:G>T	.	PASS	CTC-480C2.1	ENST00000507387	r.?	-	-	Sub	upstream	0.93	0	0.34
mshef4_J12	mShef4_B8	0c876fe8-45e6-11e6-808a-98c22b38cc22	15	23269626	G	T	chr15:23269626-23269626:G>T	chr15:23269626-23269626:G>T	.	PASS	GOLGA8I	ENST00000450802	r.?	-	-	Sub	downstream	0.97	0	0.34
mshef4_J12	mShef4_B8	0c98ca72-45e6-11e6-808a-98c22b38cc22	16	32957645	C	A	chr16:32957645-32957645:C>A	chr16:32957645-32957645:C>A	.	PASS	-	-	-	-	-	Sub	-	0.97	0	0.34
mshef4_J12	mShef4_B8	0cc4c6cc-45e6-11e6-808a-98c22b38cc22	19	22038020	C	A	chr19:22038020-22038020:C>A	chr19:22038020-22038020:C>A	.	PASS	ZNF43	CCDS59367.1	r.?	-	-	Sub	upstream	0.95	0	0.34
mshef4_J12	mShef4_B8	0d2e16c2-45e6-11e6-808a-98c22b38cc22	5	73183853	C	A	chr5:73183853-73183853:C>A	chr5:73183853-73183853:C>A	.	PASS	ARHGEF28	CCDS47231.2	r.?	-	-	Sub	intronic	0.93	0	0.34
mshef4_J13	mShef4_B8	706f2d5e-4490-11e6-9c9b-c9b7b215fa0d	2	228632000	C	T	chr2:228632000-228632000:C>T	chr2:228632000-228632000:C>T	.	PASS	RNA5SP121	ENST00000516537	r.?	-	-	Sub	upstream	0.93	0	0.34
mshef4_J14	mShef4_B8	7f311fd4-4493-11e6-9e5d-c5b87c6e9276	8	75165122	T	C	chr8:75165122-75165122:T>C	chr8:75165122-75165122:T>C	.	PASS	JPH1	CCDS6217.1	r.?	-	-	Sub	intronic	0.93	0.024	0.34
mshef4_J14	mShef4_B8	7e6bcfae-4493-11e6-9e5d-c5b87c6e9276	10	112529373	T	C	chr10:112529373-112529373:T>C	chr10:112529373-112529373:T>C	.	PASS	RBM20	CCDS44477.1	r.?	-	-	Sub	intronic	0.93	0	0.34
mshef4_J14	mShef4_B8	7f0ddc90-4493-11e6-9e5d-c5b87c6e9276	5	160447452	C	A	chr5:160447452-160447452:C>A	chr5:160447452-160447452:C>A	.	PASS	-	-	-	-	-	Sub	-	0.97	0	0.34
mshef4_J14	mShef4_B8	7f2603ec-4493-11e6-9e5d-c5b87c6e9276	7	131615492	C	A	chr7:131615492-131615492:C>A	chr7:131615492-131615492:C>A	.	PASS	AC009518.4	ENST00000415393	r.?	-	-	Sub	intronic	0.97	0	0.34
mshef4_J16	mShef4_B8	4d863dae-449b-11e6-bac8-806c98522f55	2	173131850	G	A	chr2:173131850-173131850:G>A	chr2:173131850-173131850:G>A	.	PASS	-	-	-	-	-	Sub	-	0.96	0	0.34
mshef4_J16	mShef4_B8	4dd8cdd0-449b-11e6-bac8-806c98522f55	6	71379612	C	T	chr6:71379612-71379612:C>T	chr6:71379612-71379612:C>T	.	PASS	SMAP1	CCDS43478.1	r.?	-	-	Sub	intronic	0.92	0	0.34
mshef4_J17	mShef4_B8	a6aa1a1e-461b-11e6-b703-c0468da6e34a	4	100963915	C	A	chr4:100963915-100963915:C>A	chr4:100963915-100963915:C>A	.	PASS	-	-	-	-	-	Sub	-	0.97	0	0.34
mshef4_J17	mShef4_B8	a6e26130-461b-11e6-b703-c0468da6e34a	8	4176316	C	G	chr8:4176316-4176316:C>G	chr8:4176316-4176316:C>G	.	PASS	CSMD1	CCDS55189.1	r.?	-	-	Sub	intronic	0.91	0	0.34
mshef4_J18	mShef4_B8	2e0e7eee-4489-11e6-975d-f8e7759e0e37	5	180601095	C	T	chr5:180601095-180601095:C>T	chr5:180601095-180601095:C>T	.	PASS	-	-	-	-	-	Sub	-	0.93	0	0.34
mshef4_J19	mShef4_B8	fe68a19c-464f-11e6-b618-1c69048f5ac8	15	83703740	G	T	chr15:83703740-83703740:G>T	chr15:83703740-83703740:G>T	.	PASS	BTBD1	CCDS10322.1	r.?	-	-	Sub	intronic	0.97	0.028	0.34
mshef4_J2	mShef4_B8	4d566976-454f-11e6-9d93-cf236ac68940	20	23324826	C	A	chr20:23324826-23324826:C>A	chr20:23324826-23324826:C>A	.	PASS	-	-	-	-	-	Sub	-	0.97	0	0.34
mshef4_J20	mShef4_B8	35cb5f44-461e-11e6-a8dd-b7da048f5ac8	12	100255581	T	C	chr12:100255581-100255581:T>C	chr12:100255581-100255581:T>C	.	PASS	ANKS1B	CCDS55872.1	r.?	-	-	Sub	intronic	0.97	0	0.34
mshef4_J3	mShef4_B8	6850e504-4481-11e6-98c0-886398522f55	1	2102632	A	T	chr1:2102632-2102632:A>T	chr1:2102632-2102632:A>T	.	PASS	PRKCZ	CCDS37.1	r.?	-	-	Sub	intronic	0.97	0.037	0.34
mshef4_J3	mShef4_B8	687814ee-4481-11e6-98c0-886398522f55	10	133967466	G	A	chr10:133967466-133967466:G>A	chr10:133967466-133967466:G>A	.	PASS	JAKMIP3	CCDS44494.1	r.2324g>a	c.2186G>A	p.R729Q	Sub	missense	0.97	0	0.34
mshef4_J3	mShef4_B8	68ac46ec-4481-11e6-98c0-886398522f55	16	50563461	C	A	chr16:50563461-50563461:C>A	chr16:50563461-50563461:C>A	.	PASS	-	-	-	-	-	Sub	-	0.97	0	0.34
mshef4_J3	mShef4_B8	68c0937c-4481-11e6-98c0-886398522f55	18	35440223	A	T	chr18:35440223-35440223:A>T	chr18:35440223-35440223:A>T	.	PASS	-	-	-	-	-	Sub	-	0.97	0	0.34
mshef4_J3	mShef4_B8	68de7fd6-4481-11e6-98c0-886398522f55	2	156609211	G	T	chr2:156609211-156609211:G>T	chr2:156609211-156609211:G>T	.	PASS	-	-	-	-	-	Sub	-	0.93	0	0.34
mshef4_J3	mShef4_B8	68e0f450-4481-11e6-98c0-886398522f55	2	207773988	G	A	chr2:207773988-207773988:G>A	chr2:207773988-207773988:G>A	.	PASS	-	-	-	-	-	Sub	-	0.97	0	0.34
mshef4_J3	mShef4_B8	68ff2920-4481-11e6-98c0-886398522f55	3	113743794	C	T	chr3:113743794-113743794:C>T	chr3:113743794-113743794:C>T	.	PASS	KIAA1407	CCDS2977.1	r.?	-	-	Sub	intronic	0.96	0	0.34
mshef4_J3	mShef4_B8	6945df1e-4481-11e6-98c0-886398522f55	9	33956033	G	A	chr9:33956033-33956033:G>A	chr9:33956033-33956033:G>A	.	PASS	UBAP2	CCDS6547.1	r.?	-	-	Sub	intronic	0.97	0	0.34
mshef4_J3	mShef4_B8	694a8708-4481-11e6-98c0-886398522f55	9	71388237	G	A	chr9:71388237-71388237:G>A	chr9:71388237-71388237:G>A	.	PASS	PIP5K1B	CCDS6624.1	r.?	-	-	Sub	intronic	0.97	0	0.34
mshef4_J4	mShef4_B8	4668af90-4651-11e6-a904-b16d048f5ac8	10	124512326	G	T	chr10:124512326-124512326:G>T	chr10:124512326-124512326:G>T	.	PASS	-	-	-	-	-	Sub	-	0.91	0	0.34
mshef4_J5	mShef4_B8	3dae3ff4-447c-11e6-aa54-29ac33920095	1	119238664	G	A	chr1:119238664-119238664:G>A	chr1:119238664-119238664:G>A	.	PASS	-	-	-	-	-	Sub	-	0.95	0	0.34
mshef4_J5	mShef4_B8	3dd7b58c-447c-11e6-aa54-29ac33920095	11	99731841	C	T	chr11:99731841-99731841:C>T	chr11:99731841-99731841:C>T	.	PASS	CNTN5	CCDS53696.1	r.?	-	-	Sub	intronic	0.97	0	0.34
mshef4_J6	mShef4_B8	ebbb1542-45c9-11e6-86c7-211d2c38cc22	2	21908411	C	A	chr2:21908411-21908411:C>A	chr2:21908411-21908411:C>A	.	PASS	AC018742.1	ENST00000435682	r.?	-	-	Sub	downstream	0.97	0	0.34
mshef4_J7	mShef4_B8	4091ac34-45fc-11e6-8723-aca7048f5ac8	11	98287888	T	A	chr11:98287888-98287888:T>A	chr11:98287888-98287888:T>A	.	PASS	-	-	-	-	-	Sub	-	0.97	0	0.34
mshef4_J7	mShef4_B8	414b2740-45fc-11e6-8723-aca7048f5ac8	6	169677923	C	T	chr6:169677923-169677923:C>T	chr6:169677923-169677923:C>T	.	PASS	-	-	-	-	-	Sub	-	0.97	0	0.34
mshef4_J7	mShef4_B8	4173bf7a-45fc-11e6-8723-aca7048f5ac8	9	125132892	G	T	chr9:125132892-125132892:G>T	chr9:125132892-125132892:G>T	.	PASS	PTGS1	CCDS59520.1	r.69g>u	c.?	p.?	Sub	5prime_UTR_variant	0.97	0	0.34
mshef4_J8	mShef4_B8	8f3d3b6c-465d-11e6-9395-a7bc2b38cc22	1	235956533	C	A	chr1:235956533-235956533:C>A	chr1:235956533-235956533:C>A	.	PASS	LYST	CCDS31062.1	r.?	-	-	Sub	intronic	0.97	0	0.34
mshef4_J8	mShef4_B8	8f71788c-465d-11e6-9395-a7bc2b38cc22	13	103535225	G	C	chr13:103535225-103535225:G>C	chr13:103535225-103535225:G>C	.	PASS	-	-	-	-	-	Sub	-	0.97	0	0.34
mshef4_J8	mShef4_B8	8fb8b26a-465d-11e6-9395-a7bc2b38cc22	19	47885365	G	T	chr19:47885365-47885365:G>T	chr19:47885365-47885365:G>T	.	PASS	DHX34	CCDS12700.1	r.3776g>u	c.3427G>T	p.V1143L	Sub	missense	0.97	0	0.34
mshef4_J8	mShef4_B8	8fc83bd6-465d-11e6-9395-a7bc2b38cc22	2	119600894	A	C	chr2:119600894-119600894:A>C	chr2:119600894-119600894:A>C	.	PASS	EN1	CCDS2123.1	r.?	-	-	Sub	intronic	0.93	0	0.34
mshef4_J9	mShef4_B8	1373c3fe-4778-11e6-9e1e-7877234cfb71	8	37006106	C	T	chr8:37006106-37006106:C>T	chr8:37006106-37006106:C>T	.	PASS	-	-	-	-	-	Sub	-	0.92	0	0.34
mShef11_Low_N3	mShef11_G8	60ec6056-45d3-11e6-b054-fece2b38cc22	2	83576922	A	C	chr2:83576922-83576922:A>C	chr2:83576922-83576922:A>C	.	PASS	-	-	-	-	-	Sub	-	0.97	0	0.35
mShef11_Low_N4	mShef11_G8	fa34cf30-45fd-11e6-963b-69396ac68940	15	62076455	A	C	chr15:62076455-62076455:A>C	chr15:62076455-62076455:A>C	.	PASS	-	-	-	-	-	Sub	-	0.95	0	0.35
mShef11_Low_N4	mShef11_G8	fabf23ce-45fd-11e6-963b-69396ac68940	3	35111646	C	A	chr3:35111646-35111646:C>A	chr3:35111646-35111646:C>A	.	PASS	-	-	-	-	-	Sub	-	0.97	0	0.35
mShef11_Low_N6	mShef11_G8	7b1ad84c-4572-11e6-9805-9b606ac68940	9	20570538	C	T	chr9:20570538-20570538:C>T	chr9:20570538-20570538:C>T	.	PASS	MLLT3	CCDS6494.1	r.?	-	-	Sub	intronic	0.97	0	0.35
mShef11_Low_N7	mShef11_G8	a8693818-44ad-11e6-8406-0d03fb6235ae	15	69770303	G	A	chr15:69770303-69770303:G>A	chr15:69770303-69770303:G>A	.	PASS	RP11-279F6.1	ENST00000560882	r.?	-	-	Sub	intronic	0.97	0.033	0.35
mShef11_Low_N7	mShef11_G8	a8347092-44ad-11e6-8406-0d03fb6235ae	10	19792825	G	A	chr10:19792825-19792825:G>A	chr10:19792825-19792825:G>A	.	PASS	MALRD1	ENST00000454679	r.?	-	-	Sub	intronic	0.93	0	0.35
mShef11_Low_N7	mShef11_G8	a8f9121c-44ad-11e6-8406-0d03fb6235ae	7	90167545	G	T	chr7:90167545-90167545:G>T	chr7:90167545-90167545:G>T	.	PASS	-	-	-	-	-	Sub	-	0.97	0	0.35
mShef11_Low_Q1	mShef11_G8	6d057260-45c4-11e6-b910-4b7b048f5ac8	2	200045358	C	A	chr2:200045358-200045358:C>A	chr2:200045358-200045358:C>A	.	PASS	-	-	-	-	-	Sub	-	0.97	0	0.35
mShef11_Low_Q10	mShef11_G8	dffd25e6-44b7-11e6-a5bc-b4b9e6849749	1	188998762	C	T	chr1:188998762-188998762:C>T	chr1:188998762-188998762:C>T	.	PASS	-	-	-	-	-	Sub	-	0.97	0	0.35
mShef11_Low_Q10	mShef11_G8	e1380ce6-44b7-11e6-a5bc-b4b9e6849749	Y	10024690	A	C	chrY:10024690-10024690:A>C	chrY:10024690-10024690:A>C	.	PASS	-	-	-	-	-	Sub	-	0.93	0	0.35
mShef11_Low_Q3	mShef11_G8	f4671de6-4923-11e6-ab1e-4c89048f5ac8	9	18517218	G	A	chr9:18517218-18517218:G>A	chr9:18517218-18517218:G>A	.	PASS	ADAMTSL1	CCDS47954.1	r.?	-	-	Sub	intronic	0.97	0	0.35
mShef11_Low_Q5	mShef11_G8	c969b81e-449c-11e6-8c4a-518098522f55	2	48517934	A	G	chr2:48517934-48517934:A>G	chr2:48517934-48517934:A>G	.	PASS	-	-	-	-	-	Sub	-	0.92	0	0.35
mShef11_Low_Q5	mShef11_G8	c9a03bdc-449c-11e6-8c4a-518098522f55	3	145979604	G	T	chr3:145979604-145979604:G>T	chr3:145979604-145979604:G>T	.	PASS	-	-	-	-	-	Sub	-	0.97	0	0.35
mShef11_Low_Q5	mShef11_G8	c9bbffb6-449c-11e6-8c4a-518098522f55	5	88449197	G	A	chr5:88449197-88449197:G>A	chr5:88449197-88449197:G>A	.	PASS	-	-	-	-	-	Sub	-	0.97	0	0.35
mShef11_Low_Q5	mShef11_G8	c9cfc32a-449c-11e6-8c4a-518098522f55	6	165035676	A	G	chr6:165035676-165035676:A>G	chr6:165035676-165035676:A>G	.	PASS	-	-	-	-	-	Sub	-	0.97	0	0.35
mShef11_Low_Q7	mShef11_G8	324f7d5e-4570-11e6-858d-82556ac68940	2	188184847	G	A	chr2:188184847-188184847:G>A	chr2:188184847-188184847:G>A	.	PASS	-	-	-	-	-	Sub	-	0.97	0	0.35
mShef11_Low_Q7	mShef11_G8	32b61352-4570-11e6-858d-82556ac68940	6	90769602	C	T	chr6:90769602-90769602:C>T	chr6:90769602-90769602:C>T	.	PASS	BACH2	CCDS5026.1	r.?	-	-	Sub	intronic	0.97	0	0.35
mShef11_Low_Q7	mShef11_G8	32e05d56-4570-11e6-858d-82556ac68940	8	97901781	C	T	chr8:97901781-97901781:C>T	chr8:97901781-97901781:C>T	.	PASS	CPQ	CCDS6273.1	r.?	-	-	Sub	intronic	0.97	0	0.35
mShef11_Low_Q8	mShef11_G8	71b51066-453f-11e6-98db-2890234cfb71	8	49804580	C	A	chr8:49804580-49804580:C>A	chr8:49804580-49804580:C>A	.	PASS	-	-	-	-	-	Sub	-	0.97	0	0.35
mShef11_Low_Q9	mShef11_G8	18eff478-4648-11e6-98e7-6fbc048f5ac8	18	22483372	G	A	chr18:22483372-22483372:G>A	chr18:22483372-22483372:G>A	.	PASS	RP11-449D8.5	ENST00000582650	r.?	-	-	Sub	intronic	0.93	0	0.35
mShef11_Low_Q9	mShef11_G8	19a1502e-4648-11e6-98e7-6fbc048f5ac8	9	28558912	G	C	chr9:28558912-28558912:G>C	chr9:28558912-28558912:G>C	.	PASS	LINGO2	CCDS6524.1	r.?	-	-	Sub	intronic	0.97	0	0.35
mShef11_normal_O1	mShef11_E4	27e0215c-4552-11e6-8eb5-bee32f77cf47	11	48075292	A	C	chr11:48075292-48075292:A>C	chr11:48075292-48075292:A>C	.	PASS	PTPRJ	CCDS7945.1	r.?	-	-	Sub	intronic	0.87	0	0.35
mShef11_normal_O1	mShef11_E4	28bbea52-4552-11e6-8eb5-bee32f77cf47	4	108181811	A	G	chr4:108181811-108181811:A>G	chr4:108181811-108181811:A>G	.	PASS	RP11-713M6.2	ENST00000508555	r.?	-	-	Sub	intronic	0.93	0	0.35
mShef11_normal_O10	mShef11_E4	f0e90218-448e-11e6-9f15-306bfb6235ae	12	103240034	C	A	chr12:103240034-103240034:C>A	chr12:103240034-103240034:C>A	.	PASS	PAH	CCDS9092.1	r.?	-	-	Sub	intronic	0.93	0.032	0.35
mShef11_normal_O2	mShef11_E4	21e2c29e-44b9-11e6-a29c-3b3c3077cf47	5	15090980	C	A	chr5:15090980-15090980:C>A	chr5:15090980-15090980:C>A	.	PASS	-	-	-	-	-	Sub	-	0.93	0.024	0.35
mShef11_normal_O2	mShef11_E4	213e8918-44b9-11e6-a29c-3b3c3077cf47	12	40471161	C	A	chr12:40471161-40471161:C>A	chr12:40471161-40471161:C>A	.	PASS	SLC2A13	CCDS8736.2	r.?	-	-	Sub	intronic	0.93	0	0.35
mShef11_normal_O2	mShef11_E4	222516e4-44b9-11e6-a29c-3b3c3077cf47	9	100467968	G	T	chr9:100467968-100467968:G>T	chr9:100467968-100467968:G>T	.	PASS	-	-	-	-	-	Sub	-	0.97	0	0.35
mShef11_normal_O3	mShef11_E4	75e6c7fc-449e-11e6-810c-158598522f55	13	64693761	G	T	chr13:64693761-64693761:G>T	chr13:64693761-64693761:G>T	.	PASS	-	-	-	-	-	Sub	-	0.97	0	0.35
mShef11_normal_O3	mShef11_E4	76689b10-449e-11e6-810c-158598522f55	3	6844123	T	A	chr3:6844123-6844123:T>A	chr3:6844123-6844123:T>A	.	PASS	GRM7-AS3	ENST00000424366	r.?	-	-	Sub	intronic	0.97	0	0.35
mShef11_normal_O3	mShef11_E4	7688b6e8-449e-11e6-810c-158598522f55	5	10748387	A	G	chr5:10748387-10748387:A>G	chr5:10748387-10748387:A>G	.	PASS	DAP	CCDS3880.1	r.260-4u>c	c.56-4T>C	p.?	Sub	splice_region	0.93	0	0.35
mShef11_normal_O3	mShef11_E4	76de1728-449e-11e6-810c-158598522f55	Y	9758070	G	T	chrY:9758070-9758070:G>T	chrY:9758070-9758070:G>T	.	PASS	-	-	-	-	-	Sub	-	0.97	0	0.35
mShef11_normal_O4	mShef11_E4	93b1b63c-4563-11e6-9e96-b29e2b38cc22	10	66206345	C	A	chr10:66206345-66206345:C>A	chr10:66206345-66206345:C>A	.	PASS	-	-	-	-	-	Sub	-	0.97	0.036	0.35
mShef11_normal_O4	mShef11_E4	9438724e-4563-11e6-9e96-b29e2b38cc22	2	119300819	C	A	chr2:119300819-119300819:C>A	chr2:119300819-119300819:C>A	.	PASS	-	-	-	-	-	Sub	-	0.97	0	0.35
mShef11_normal_O4	mShef11_E4	94390268-4563-11e6-9e96-b29e2b38cc22	2	127226318	C	A	chr2:127226318-127226318:C>A	chr2:127226318-127226318:C>A	.	PASS	-	-	-	-	-	Sub	-	0.97	0	0.35
mShef11_normal_O4	mShef11_E4	943cd424-4563-11e6-9e96-b29e2b38cc22	2	186864065	C	A	chr2:186864065-186864065:C>A	chr2:186864065-186864065:C>A	.	PASS	-	-	-	-	-	Sub	-	0.97	0	0.35
mShef11_normal_O5	mShef11_E4	6309df5a-4482-11e6-974d-8d6798522f55	5	68074518	C	T	chr5:68074518-68074518:C>T	chr5:68074518-68074518:C>T	.	PASS	-	-	-	-	-	Sub	-	0.97	0	0.35
mShef11_normal_O6	mShef11_E4	13014ad6-44c6-11e6-8abe-006098522f55	16	15558271	G	A	chr16:15558271-15558271:G>A	chr16:15558271-15558271:G>A	.	PASS	C16orf45	CCDS10561.1	r.?	-	-	Sub	intronic	0.9	0	0.35
mShef11_normal_O6	mShef11_E4	13b5637c-44c6-11e6-8abe-006098522f55	4	121173919	C	A	chr4:121173919-121173919:C>A	chr4:121173919-121173919:C>A	.	PASS	-	-	-	-	-	Sub	-	0.97	0	0.35
mShef11_normal_O7	mShef11_E4	4503118a-4490-11e6-8ecd-146ffb6235ae	X	23839962	T	C	chrX:23839962-23839962:T>C	chrX:23839962-23839962:T>C	.	PASS	-	-	-	-	-	Sub	-	0.87	0.071	0.35
mShef11_normal_O7	mShef11_E4	445960cc-4490-11e6-8ecd-146ffb6235ae	2	180051561	C	A	chr2:180051561-180051561:C>A	chr2:180051561-180051561:C>A	.	PASS	SESTD1	CCDS33338.1	r.?	-	-	Sub	intronic	0.97	0.034	0.35
mShef11_normal_O7	mShef11_E4	43fd4f8a-4490-11e6-8ecd-146ffb6235ae	15	41858802	C	T	chr15:41858802-41858802:C>T	chr15:41858802-41858802:C>T	.	PASS	TYRO3	CCDS10080.1	r.?	-	-	Sub	intronic	0.95	0	0.35
mShef11_normal_O7	mShef11_E4	44944bd8-4490-11e6-8ecd-146ffb6235ae	4	2815630	G	A	chr4:2815630-2815630:G>A	chr4:2815630-2815630:G>A	.	PASS	SH3BP2	CCDS54715.1	r.?	-	-	Sub	intronic	0.97	0	0.35
mShef11_normal_O8	mShef11_E4	bdfa90fe-44c7-11e6-ab3d-146598522f55	10	108046412	A	T	chr10:108046412-108046412:A>T	chr10:108046412-108046412:A>T	.	PASS	-	-	-	-	-	Sub	-	0.97	0	0.35
mShef11_normal_O8	mShef11_E4	be5913c2-44c7-11e6-ab3d-146598522f55	18	28300866	G	T	chr18:28300866-28300866:G>T	chr18:28300866-28300866:G>T	.	PASS	-	-	-	-	-	Sub	-	0.97	0	0.35
mShef11_normal_O8	mShef11_E4	be5e21b4-44c7-11e6-ab3d-146598522f55	19	2597661	G	A	chr19:2597661-2597661:G>A	chr19:2597661-2597661:G>A	.	PASS	GNG7	CCDS12091.1	r.?	-	-	Sub	intronic	0.93	0	0.35
mShef11_normal_O8	mShef11_E4	bef1367a-44c7-11e6-ab3d-146598522f55	7	138019535	A	C	chr7:138019535-138019535:A>C	chr7:138019535-138019535:A>C	.	PASS	-	-	-	-	-	Sub	-	0.97	0	0.35
mShef11_normal_O9	mShef11_E4	eed81c74-4665-11e6-9f1e-f5418da6e34a	11	122445293	G	T	chr11:122445293-122445293:G>T	chr11:122445293-122445293:G>T	.	PASS	RNU6-592P	ENST00000411333	r.?	-	-	Sub	downstream	0.97	0	0.35
mShef11_normal_O9	mShef11_E4	eef64fd2-4665-11e6-9f1e-f5418da6e34a	14	30569669	G	T	chr14:30569669-30569669:G>T	chr14:30569669-30569669:G>T	.	PASS	CTD-2251F13.1	ENST00000549360	r.?	-	-	Sub	intronic	0.97	0	0.35
mShef11_normal_O9	mShef11_E4	efbd5d7a-4665-11e6-9f1e-f5418da6e34a	6	40042654	C	A	chr6:40042654-40042654:C>A	chr6:40042654-40042654:C>A	.	PASS	-	-	-	-	-	Sub	-	0.97	0	0.35
mShef11_normal_O9	mShef11_E4	efc1aef2-4665-11e6-9f1e-f5418da6e34a	6	107521393	G	A	chr6:107521393-107521393:G>A	chr6:107521393-107521393:G>A	.	PASS	PDSS2	CCDS5059.1	r.?	-	-	Sub	intronic	0.97	0	0.35
mShef11_normal_O9	mShef11_E4	efe9bbae-4665-11e6-9f1e-f5418da6e34a	8	104462520	G	T	chr8:104462520-104462520:G>T	chr8:104462520-104462520:G>T	.	PASS	-	-	-	-	-	Sub	-	0.97	0	0.35
mShef11_normal_P1	mShef11_E7	9769889c-461f-11e6-8fd1-f65f048f5ac8	1	66656643	C	G	chr1:66656643-66656643:C>G	chr1:66656643-66656643:C>G	.	PASS	PDE4B	CCDS30742.1	r.?	-	-	Sub	intronic	0.97	0	0.35
mShef11_normal_P10	mShef11_E7	68d62ecc-456b-11e6-9b64-8a5c048f5ac8	17	8185213	A	G	chr17:8185213-8185213:A>G	chr17:8185213-8185213:A>G	.	PASS	RP11-849F2.9	ENST00000602597	r.?	-	-	Sub	downstream	0.87	0.091	0.35
mShef11_normal_P10	mShef11_E7	694cd504-456b-11e6-9b64-8a5c048f5ac8	9	33486320	C	A	chr9:33486320-33486320:C>A	chr9:33486320-33486320:C>A	.	PASS	-	-	-	-	-	Sub	-	0.97	0.028	0.35
mShef11_normal_P10	mShef11_E7	6896755c-456b-11e6-9b64-8a5c048f5ac8	1	175083845	C	T	chr1:175083845-175083845:C>T	chr1:175083845-175083845:C>T	.	PASS	TNN	CCDS30943.1	r.?	-	-	Sub	intronic	0.97	0	0.35
mShef11_normal_P10	mShef11_E7	68cd26e2-456b-11e6-9b64-8a5c048f5ac8	16	24035229	C	A	chr16:24035229-24035229:C>A	chr16:24035229-24035229:C>A	.	PASS	PRKCB	CCDS10619.1	r.?	-	-	Sub	intronic	0.97	0	0.35
mShef11_normal_P10	mShef11_E7	6921353e-456b-11e6-9b64-8a5c048f5ac8	4	170001173	G	A	chr4:170001173-170001173:G>A	chr4:170001173-170001173:G>A	.	PASS	-	-	-	-	-	Sub	-	0.97	0	0.35
mShef11_normal_P10	mShef11_E7	69293270-456b-11e6-9b64-8a5c048f5ac8	5	128212652	G	A	chr5:128212652-128212652:G>A	chr5:128212652-128212652:G>A	.	PASS	-	-	-	-	-	Sub	-	0.9	0	0.35
mShef11_normal_P2	mShef11_E7	7dfe9c84-45d0-11e6-8406-a8c62b38cc22	1	26631447	G	A	chr1:26631447-26631447:G>A	chr1:26631447-26631447:G>A	.	PASS	UBXN11	CCDS41287.1	r.?	-	-	Sub	intronic	0.97	0	0.35
mShef11_normal_P2	mShef11_E7	7eb97450-45d0-11e6-8406-a8c62b38cc22	2	141340621	G	T	chr2:141340621-141340621:G>T	chr2:141340621-141340621:G>T	.	PASS	LRP1B	CCDS2182.1	r.?	-	-	Sub	intronic	0.88	0	0.35
mShef11_normal_P5	mShef11_E7	37ed9d6a-464a-11e6-b8b9-2521769e0e37	20	54912241	C	A	chr20:54912241-54912241:C>A	chr20:54912241-54912241:C>A	.	PASS	-	-	-	-	-	Sub	-	0.97	0	0.35
mShef11_normal_P5	mShef11_E7	38505ef0-464a-11e6-b8b9-2521769e0e37	7	116431101	C	T	chr7:116431101-116431101:C>T	chr7:116431101-116431101:C>T	.	PASS	MET	CCDS43636.1	r.?	-	-	Sub	intronic	0.97	0	0.35
mShef11_normal_P5	mShef11_E7	38715d08-464a-11e6-b8b9-2521769e0e37	9	113919689	G	T	chr9:113919689-113919689:G>T	chr9:113919689-113919689:G>T	.	PASS	RP11-202G18.1	ENST00000426204	r.?	-	-	Sub	intronic	0.97	0	0.35
mShef11_normal_P6	mShef11_E7	de24e604-4648-11e6-905c-a7be048f5ac8	8	43328164	C	A	chr8:43328164-43328164:C>A	chr8:43328164-43328164:C>A	.	PASS	-	-	-	-	-	Sub	-	0.97	0	0.35
mShef11_normal_P8	mShef11_E7	525cc4f2-4490-11e6-85d1-d89b7ef6c4b7	8	56065918	G	A	chr8:56065918-56065918:G>A	chr8:56065918-56065918:G>A	.	PASS	XKR4	CCDS34893.1	r.?	-	-	Sub	intronic	0.97	0	0.35
mShef11_normal_P8	mShef11_E7	526aa180-4490-11e6-85d1-d89b7ef6c4b7	9	120649661	C	T	chr9:120649661-120649661:C>T	chr9:120649661-120649661:C>T	.	PASS	RP11-281A20.1	ENST00000449730	r.?	-	-	Sub	intronic	0.97	0	0.35
mShef11_normal_P9	mShef11_E7	58c5d1ae-4575-11e6-9828-3d796ac68940	19	9091724	C	A	chr19:9091724-9091724:C>A	chr19:9091724-9091724:C>A	.	PASS	MUC16	CCDS54212.1	r.295g>u	c.91G>T	p.D31Y	Sub	missense	0.96	0	0.35
mShef11_normal_P9	mShef11_E7	592ed19a-4575-11e6-9828-3d796ac68940	4	156998094	C	A	chr4:156998094-156998094:C>A	chr4:156998094-156998094:C>A	.	PASS	-	-	-	-	-	Sub	-	0.93	0	0.35
mShef11_normal_P9	mShef11_E7	598642f4-4575-11e6-9828-3d796ac68940	9	93600361	G	A	chr9:93600361-93600361:G>A	chr9:93600361-93600361:G>A	.	PASS	SYK	CCDS6688.1	r.?	-	-	Sub	intronic	0.97	0	0.35
mShef11_Rock_K1	mShef11_F1	e65b4f64-4578-11e6-9cfd-cf77048f5ac8	10	11347620	G	A	chr10:11347620-11347620:G>A	chr10:11347620-11347620:G>A	.	PASS	CELF2	CCDS44354.1	r.?	-	-	Sub	intronic	0.95	0	0.35
mShef11_Rock_K1	mShef11_F1	e6b73b44-4578-11e6-9cfd-cf77048f5ac8	18	7316552	C	T	chr18:7316552-7316552:C>T	chr18:7316552-7316552:C>T	.	PASS	-	-	-	-	-	Sub	-	0.97	0	0.35
mShef11_Rock_K1	mShef11_F1	e73bd8ae-4578-11e6-9cfd-cf77048f5ac8	7	103036053	C	A	chr7:103036053-103036053:C>A	chr7:103036053-103036053:C>A	.	PASS	SLC26A5	CCDS5733.1	r.?	-	-	Sub	intronic	0.97	0	0.35
mShef11_Rock_K1	mShef11_F1	e762caae-4578-11e6-9cfd-cf77048f5ac8	X	79963712	T	G	chrX:79963712-79963712:T>G	chrX:79963712-79963712:T>G	.	PASS	BRWD3	CCDS14447.1	r.?	-	-	Sub	intronic	0.88	0	0.35
mShef11_Rock_K10	mShef11_F1	dc0c54d8-4576-11e6-8509-d00b8da6e34a	15	41539748	T	G	chr15:41539748-41539748:T>G	chr15:41539748-41539748:T>G	.	PASS	CHP1	CCDS10073.1	r.?	-	-	Sub	intronic	0.88	0.11	0.35
mShef11_Rock_K10	mShef11_F1	dc9602a0-4576-11e6-8509-d00b8da6e34a	4	182457875	C	A	chr4:182457875-182457875:C>A	chr4:182457875-182457875:C>A	.	PASS	-	-	-	-	-	Sub	-	0.97	0	0.35
mShef11_Rock_K10	mShef11_F1	dcadc976-4576-11e6-8509-d00b8da6e34a	6	96207172	G	A	chr6:96207172-96207172:G>A	chr6:96207172-96207172:G>A	.	PASS	-	-	-	-	-	Sub	-	0.96	0	0.35
mShef11_Rock_K2	mShef11_F1	833ac212-4540-11e6-9d1d-9520fb6235ae	5	19690144	G	A	chr5:19690144-19690144:G>A	chr5:19690144-19690144:G>A	.	PASS	CDH18	CCDS3889.1	r.?	-	-	Sub	intronic	0.97	0	0.35
mShef11_Rock_K5	mShef11_F1	d867750e-4582-11e6-81b4-6d779eaf2245	11	29610797	C	G	chr11:29610797-29610797:C>G	chr11:29610797-29610797:C>G	.	PASS	RP11-460B17.3	ENST00000525097	r.?	-	-	Sub	intronic	0.97	0	0.35
mShef11_Rock_K5	mShef11_F1	d8c5f8d6-4582-11e6-81b4-6d779eaf2245	18	64622559	G	T	chr18:64622559-64622559:G>T	chr18:64622559-64622559:G>T	.	PASS	-	-	-	-	-	Sub	-	0.97	0	0.35
mShef11_Rock_K5	mShef11_F1	d8e0b8f6-4582-11e6-81b4-6d779eaf2245	2	47437264	C	A	chr2:47437264-47437264:C>A	chr2:47437264-47437264:C>A	.	PASS	AC073283.4	ENST00000419035	r.?	-	-	Sub	downstream	0.97	0	0.35
mShef11_Rock_K5	mShef11_F1	d8e22f10-4582-11e6-81b4-6d779eaf2245	2	67391397	G	T	chr2:67391397-67391397:G>T	chr2:67391397-67391397:G>T	.	PASS	AC078941.1	ENST00000433133	r.?	-	-	Sub	intronic	0.95	0	0.35
mShef11_Rock_K5	mShef11_F1	d8edc23a-4582-11e6-81b4-6d779eaf2245	2	193463219	G	A	chr2:193463219-193463219:G>A	chr2:193463219-193463219:G>A	.	PASS	-	-	-	-	-	Sub	-	0.97	0	0.35
mShef11_Rock_K5	mShef11_F1	d93cd7e4-4582-11e6-81b4-6d779eaf2245	5	152492908	C	A	chr5:152492908-152492908:C>A	chr5:152492908-152492908:C>A	.	PASS	AC091969.1	ENST00000503048	r.?	-	-	Sub	intronic	0.97	0	0.35
mShef11_Rock_K5	mShef11_F1	d93dd87e-4582-11e6-81b4-6d779eaf2245	5	169253352	G	T	chr5:169253352-169253352:G>T	chr5:169253352-169253352:G>T	.	PASS	DOCK2	CCDS4371.1	r.?	-	-	Sub	intronic	0.97	0	0.35
mShef11_Rock_K6	mShef11_F1	111a807c-45f5-11e6-be73-6b7e048f5ac8	19	33184960	T	C	chr19:33184960-33184960:T>C	chr19:33184960-33184960:T>C	.	PASS	NUDT19	CCDS42543.1	r.?	-	-	Sub	intronic	0.97	0.026	0.35
mShef11_Rock_K6	mShef11_F1	112fd60c-45f5-11e6-be73-6b7e048f5ac8	2	126985827	G	T	chr2:126985827-126985827:G>T	chr2:126985827-126985827:G>T	.	PASS	-	-	-	-	-	Sub	-	0.97	0	0.35
mShef11_Rock_K6	mShef11_F1	115f7e7a-45f5-11e6-be73-6b7e048f5ac8	3	162827160	C	A	chr3:162827160-162827160:C>A	chr3:162827160-162827160:C>A	.	PASS	RP11-10O22.1	ENST00000490357	r.?	-	-	Sub	intronic	0.93	0	0.35
mShef11_Rock_K6	mShef11_F1	117a1636-45f5-11e6-be73-6b7e048f5ac8	5	91793771	G	T	chr5:91793771-91793771:G>T	chr5:91793771-91793771:G>T	.	PASS	RP11-348J24.2	ENST00000507217	r.?	-	-	Sub	intronic	0.97	0	0.35
mShef11_Rock_K7	mShef11_F1	b35e3f4e-4619-11e6-97b7-9d063077cf47	12	8163037	A	C	chr12:8163037-8163037:A>C	chr12:8163037-8163037:A>C	.	PASS	-	-	-	-	-	Sub	-	0.88	0.095	0.35
mShef11_Rock_K7	mShef11_F1	b3c77234-4619-11e6-97b7-9d063077cf47	2	141555181	C	A	chr2:141555181-141555181:C>A	chr2:141555181-141555181:C>A	.	PASS	LRP1B	CCDS2182.1	r.?	-	-	Sub	intronic	0.97	0	0.35
mShef11_Rock_K7	mShef11_F1	b417f4b6-4619-11e6-97b7-9d063077cf47	6	69208393	C	A	chr6:69208393-69208393:C>A	chr6:69208393-69208393:C>A	.	PASS	-	-	-	-	-	Sub	-	0.93	0	0.35
mShef11_Rock_K8	mShef11_F1	76ab30c8-44d6-11e6-8687-68c7f89da568	2	88434	G	A	chr2:88434-88434:G>A	chr2:88434-88434:G>A	.	PASS	-	-	-	-	-	Sub	-	0.97	0	0.35
mShef11_Rock_L1	mShef11_F4	9d82c002-44f0-11e6-83ea-57cdb215fa0d	1	200128581	G	A	chr1:200128581-200128581:G>A	chr1:200128581-200128581:G>A	.	PASS	NR5A2	CCDS1401.1	r.?	-	-	Sub	intronic	0.97	0	0.35
mShef11_Rock_L1	mShef11_F4	9e13c39a-44f0-11e6-83ea-57cdb215fa0d	19	15871132	C	A	chr19:15871132-15871132:C>A	chr19:15871132-15871132:C>A	.	PASS	LLNLR-249E10.1	ENST00000595525	r.?	-	-	Sub	upstream	0.97	0	0.35
mShef11_Rock_L10	mShef11_F4	8812a9d6-45fd-11e6-8a68-5bab048f5ac8	11	22959469	G	T	chr11:22959469-22959469:G>T	chr11:22959469-22959469:G>T	.	PASS	-	-	-	-	-	Sub	-	0.97	0	0.35
mShef11_Rock_L10	mShef11_F4	881fb43c-45fd-11e6-8a68-5bab048f5ac8	12	33556075	A	G	chr12:33556075-33556075:A>G	chr12:33556075-33556075:A>G	.	PASS	SYT10	CCDS8732.1	r.?	-	-	Sub	intronic	0.93	0	0.35
mShef11_Rock_L10	mShef11_F4	88bc5f80-45fd-11e6-8a68-5bab048f5ac8	4	64968096	G	C	chr4:64968096-64968096:G>C	chr4:64968096-64968096:G>C	.	PASS	-	-	-	-	-	Sub	-	0.97	0	0.35
mShef11_Rock_L10	mShef11_F4	88cae492-45fd-11e6-8a68-5bab048f5ac8	5	123417920	T	C	chr5:123417920-123417920:T>C	chr5:123417920-123417920:T>C	.	PASS	-	-	-	-	-	Sub	-	0.97	0	0.35
mShef11_Rock_L10	mShef11_F4	88cd1e06-45fd-11e6-8a68-5bab048f5ac8	5	155777016	C	A	chr5:155777016-155777016:C>A	chr5:155777016-155777016:C>A	.	PASS	SGCD	CCDS47327.1	r.?	-	-	Sub	intronic	0.97	0	0.35
mShef11_Rock_L3	mShef11_F4	0583ac28-44c1-11e6-83f6-e4719eaf2245	14	54463964	G	T	chr14:54463964-54463964:G>T	chr14:54463964-54463964:G>T	.	PASS	-	-	-	-	-	Sub	-	0.93	0	0.35
mShef11_Rock_L4	mShef11_F4	a0b2dab6-4584-11e6-99d5-45358da6e34a	22	24240796	T	G	chr22:24240796-24240796:T>G	chr22:24240796-24240796:T>G	.	PASS	MIF	CCDS13819.1	r.?	-	-	Sub	downstream	0.97	0	0.35
mShef11_Rock_L7	mShef11_F4	b598580e-44d8-11e6-b42d-3f60234cfb71	6	81818893	C	T	chr6:81818893-81818893:C>T	chr6:81818893-81818893:C>T	.	PASS	-	-	-	-	-	Sub	-	0.92	0	0.35
mShef11_Rock_L8	mShef11_F4	f9f25cb2-4559-11e6-8443-ebf48d8bf1af	2	62718437	G	A	chr2:62718437-62718437:G>A	chr2:62718437-62718437:G>A	.	PASS	-	-	-	-	-	Sub	-	0.94	0	0.35
mShef11_Rock_L9	mShef11_F4	42738faa-4583-11e6-ba68-0589234cfb71	7	150439485	C	A	chr7:150439485-150439485:C>A	chr7:150439485-150439485:C>A	.	PASS	GIMAP5	CCDS5907.1	r.625c>a	c.258C>A	p.I86I	Sub	silent	0.97	0.033	0.35
mShef11_Rock_L9	mShef11_F4	416d1658-4583-11e6-ba68-0589234cfb71	13	51941828	G	T	chr13:51941828-51941828:G>T	chr13:51941828-51941828:G>T	.	PASS	INTS6	CCDS9428.1	r.?	-	-	Sub	intronic	0.97	0	0.35
mShef11_Rock_L9	mShef11_F4	42709020-4583-11e6-ba68-0589234cfb71	7	126580057	G	T	chr7:126580057-126580057:G>T	chr7:126580057-126580057:G>T	.	PASS	GRM8	CCDS5794.1	r.?	-	-	Sub	intronic	0.97	0	0.35
mshef4_J1	mShef4_B8	178d2fd2-44e1-11e6-b7e4-695a98522f55	4	104450062	C	A	chr4:104450062-104450062:C>A	chr4:104450062-104450062:C>A	.	PASS	-	-	-	-	-	Sub	-	0.9	0.031	0.35
mshef4_J1	mShef4_B8	167008fe-44e1-11e6-b7e4-695a98522f55	1	192440007	G	A	chr1:192440007-192440007:G>A	chr1:192440007-192440007:G>A	.	PASS	-	-	-	-	-	Sub	-	0.97	0	0.35
mshef4_J1	mShef4_B8	16c062ea-44e1-11e6-b7e4-695a98522f55	14	19603123	C	T	chr14:19603123-19603123:C>T	chr14:19603123-19603123:C>T	.	PASS	-	-	-	-	-	Sub	-	0.97	0	0.35
mshef4_J10	mShef4_B8	13d78b86-449a-11e6-887b-4922fb6235ae	19	12694782	A	G	chr19:12694782-12694782:A>G	chr19:12694782-12694782:A>G	.	PASS	ZNF490	CCDS12272.1	r.?	-	-	Sub	intronic	0.87	0	0.35
mshef4_J10	mShef4_B8	13e3e69c-449a-11e6-887b-4922fb6235ae	19	43856823	C	A	chr19:43856823-43856823:C>A	chr19:43856823-43856823:C>A	.	PASS	CD177	ENST00000378009	r.?	-	-	Sub	upstream	0.93	0	0.35
mshef4_J11	mShef4_B8	92b65d4c-45d5-11e6-a942-2134234cfb71	1	240126026	G	T	chr1:240126026-240126026:G>T	chr1:240126026-240126026:G>T	.	PASS	-	-	-	-	-	Sub	-	0.97	0	0.35
mshef4_J11	mShef4_B8	9350c4c2-45d5-11e6-a942-2134234cfb71	22	42587389	G	A	chr22:42587389-42587389:G>A	chr22:42587389-42587389:G>A	.	PASS	TCF20	CCDS14033.1	r.?	-	-	Sub	intronic	0.96	0	0.35
mshef4_J12	mShef4_B8	0c62c846-45e6-11e6-808a-98c22b38cc22	11	129622087	G	A	chr11:129622087-129622087:G>A	chr11:129622087-129622087:G>A	.	PASS	-	-	-	-	-	Sub	-	0.97	0	0.35
mshef4_J12	mShef4_B8	0d3f121a-45e6-11e6-808a-98c22b38cc22	6	72424883	G	T	chr6:72424883-72424883:G>T	chr6:72424883-72424883:G>T	.	PASS	-	-	-	-	-	Sub	-	0.97	0	0.35
mshef4_J13	mShef4_B8	710e7378-4490-11e6-9c9b-c9b7b215fa0d	8	113773787	G	T	chr8:113773787-113773787:G>T	chr8:113773787-113773787:G>T	.	PASS	CSMD3	CCDS6315.1	r.?	-	-	Sub	intronic	0.97	0.031	0.35
mshef4_J13	mShef4_B8	6fffbf00-4490-11e6-9c9b-c9b7b215fa0d	15	34446674	A	G	chr15:34446674-34446674:A>G	chr15:34446674-34446674:A>G	.	PASS	KATNBL1	CCDS10034.1	r.?	-	-	Sub	intronic	0.97	0	0.35
mshef4_J14	mShef4_B8	7ea5a922-4493-11e6-9e5d-c5b87c6e9276	17	709885	C	A	chr17:709885-709885:C>A	chr17:709885-709885:C>A	.	PASS	NXN	CCDS10998.1	r.?	-	-	Sub	intronic	0.97	0	0.35
mshef4_J15	mShef4_B8	edae24c2-453b-11e6-b827-38fefa6235ae	6	88436650	T	C	chr6:88436650-88436650:T>C	chr6:88436650-88436650:T>C	.	PASS	-	-	-	-	-	Sub	-	0.89	0.12	0.35
mshef4_J15	mShef4_B8	ecc28ff8-453b-11e6-b827-38fefa6235ae	1	49605300	C	A	chr1:49605300-49605300:C>A	chr1:49605300-49605300:C>A	.	PASS	AGBL4	CCDS44137.1	r.?	-	-	Sub	intronic	0.97	0	0.35
mshef4_J15	mShef4_B8	edada556-453b-11e6-b827-38fefa6235ae	6	78249569	G	T	chr6:78249569-78249569:G>T	chr6:78249569-78249569:G>T	.	PASS	-	-	-	-	-	Sub	-	0.93	0	0.35
mshef4_J16	mShef4_B8	4d895c3c-449b-11e6-bac8-806c98522f55	2	229506137	G	A	chr2:229506137-229506137:G>A	chr2:229506137-229506137:G>A	.	PASS	-	-	-	-	-	Sub	-	0.97	0.025	0.35
mshef4_J16	mShef4_B8	4d5ccde8-449b-11e6-bac8-806c98522f55	17	53881108	C	T	chr17:53881108-53881108:C>T	chr17:53881108-53881108:C>T	.	PASS	-	-	-	-	-	Sub	-	0.97	0	0.35
mshef4_J17	mShef4_B8	a68b8720-461b-11e6-b703-c0468da6e34a	22	32499344	C	A	chr22:32499344-32499344:C>A	chr22:32499344-32499344:C>A	.	PASS	SLC5A1	CCDS13902.1	r.?	-	-	Sub	intronic	0.97	0	0.35
mshef4_J17	mShef4_B8	a6bae0e2-461b-11e6-b703-c0468da6e34a	5	135290762	G	T	chr5:135290762-135290762:G>T	chr5:135290762-135290762:G>T	.	PASS	LECT2	CCDS4190.1	r.?	-	-	Sub	upstream	0.97	0	0.35
mshef4_J2	mShef4_B8	4ccc9656-454f-11e6-9d93-cf236ac68940	10	68858881	T	A	chr10:68858881-68858881:T>A	chr10:68858881-68858881:T>A	.	PASS	LRRTM3	CCDS7270.1	r.3651u>a	c.?	p.?	Sub	3prime_UTR_variant	0.93	0	0.35
mshef4_J2	mShef4_B8	4db6a926-454f-11e6-9d93-cf236ac68940	7	126123378	G	A	chr7:126123378-126123378:G>A	chr7:126123378-126123378:G>A	.	PASS	GRM8	CCDS5794.1	r.?	-	-	Sub	intronic	0.88	0	0.35
mshef4_J2	mShef4_B8	4db89e20-454f-11e6-9d93-cf236ac68940	7	147355029	G	A	chr7:147355029-147355029:G>A	chr7:147355029-147355029:G>A	.	PASS	CNTNAP2	CCDS5889.1	r.?	-	-	Sub	intronic	0.93	0	0.35
mshef4_J20	mShef4_B8	35a4a048-461e-11e6-a8dd-b7da048f5ac8	10	3068031	C	T	chr10:3068031-3068031:C>T	chr10:3068031-3068031:C>T	.	PASS	-	-	-	-	-	Sub	-	0.94	0	0.35
mshef4_J3	mShef4_B8	68875206-4481-11e6-98c0-886398522f55	12	34166338	C	T	chr12:34166338-34166338:C>T	chr12:34166338-34166338:C>T	.	PASS	-	-	-	-	-	Sub	-	0.97	0	0.35
mshef4_J3	mShef4_B8	68dd1790-4481-11e6-98c0-886398522f55	2	128273628	C	T	chr2:128273628-128273628:C>T	chr2:128273628-128273628:C>T	.	PASS	IWS1	CCDS2146.1	r.?	-	-	Sub	intronic	0.97	0	0.35
mshef4_J6	mShef4_B8	eb483022-45c9-11e6-86c7-211d2c38cc22	1	183351793	A	G	chr1:183351793-183351793:A>G	chr1:183351793-183351793:A>G	.	PASS	NMNAT2	CCDS1353.1	r.?	-	-	Sub	intronic	0.93	0	0.35
mshef4_J6	mShef4_B8	ebebfeb4-45c9-11e6-86c7-211d2c38cc22	3	156806835	C	T	chr3:156806835-156806835:C>T	chr3:156806835-156806835:C>T	.	PASS	LINC00880	ENST00000471357	r.?	-	-	Sub	intronic	0.97	0	0.35
mshef4_J6	mShef4_B8	ebf28446-45c9-11e6-86c7-211d2c38cc22	4	13096510	C	T	chr4:13096510-13096510:C>T	chr4:13096510-13096510:C>T	.	PASS	-	-	-	-	-	Sub	-	0.93	0	0.35
mshef4_J6	mShef4_B8	ec30bcb6-45c9-11e6-86c7-211d2c38cc22	8	54619234	G	A	chr8:54619234-54619234:G>A	chr8:54619234-54619234:G>A	.	PASS	-	-	-	-	-	Sub	-	0.97	0	0.35
mshef4_J7	mShef4_B8	40adc860-45fc-11e6-8723-aca7048f5ac8	14	69319790	G	T	chr14:69319790-69319790:G>T	chr14:69319790-69319790:G>T	.	PASS	-	-	-	-	-	Sub	-	0.97	0	0.35
mshef4_J7	mShef4_B8	4115af3e-45fc-11e6-8723-aca7048f5ac8	3	10507227	G	T	chr3:10507227-10507227:G>T	chr3:10507227-10507227:G>T	.	PASS	ATP2B2	CCDS2601.1	r.?	-	-	Sub	intronic	0.97	0	0.35
mshef4_J7	mShef4_B8	412a6c58-45fc-11e6-8723-aca7048f5ac8	4	65726687	C	A	chr4:65726687-65726687:C>A	chr4:65726687-65726687:C>A	.	PASS	-	-	-	-	-	Sub	-	0.97	0	0.35
mshef4_J8	mShef4_B8	8f28927a-465d-11e6-9395-a7bc2b38cc22	1	104918077	C	A	chr1:104918077-104918077:C>A	chr1:104918077-104918077:C>A	.	PASS	-	-	-	-	-	Sub	-	0.97	0	0.35
mshef4_J8	mShef4_B8	9018a1ca-465d-11e6-9395-a7bc2b38cc22	5	179815350	G	A	chr5:179815350-179815350:G>A	chr5:179815350-179815350:G>A	.	PASS	-	-	-	-	-	Sub	-	0.97	0	0.35
mshef4_J9	mShef4_B8	13773c3c-4778-11e6-9e1e-7877234cfb71	8	59221391	G	A	chr8:59221391-59221391:G>A	chr8:59221391-59221391:G>A	.	PASS	-	-	-	-	-	Sub	-	0.97	0	0.35
mShef11_Low_N10	mShef11_G8	93e5b9b2-453d-11e6-969a-0887234cfb71	14	88640095	C	T	chr14:88640095-88640095:C>T	chr14:88640095-88640095:C>T	.	PASS	RP11-753D20.3	ENST00000553487	r.?	-	-	Sub	upstream	0.97	0	0.36
mShef11_Low_N3	mShef11_G8	608ba68a-45d3-11e6-b054-fece2b38cc22	12	45917381	G	A	chr12:45917381-45917381:G>A	chr12:45917381-45917381:G>A	.	PASS	RP11-352M15.1	ENST00000551229	r.?	-	-	Sub	intronic	0.97	0	0.36
mShef11_Low_N3	mShef11_G8	6169520a-45d3-11e6-b054-fece2b38cc22	9	20935952	G	T	chr9:20935952-20935952:G>T	chr9:20935952-20935952:G>T	.	PASS	FOCAD	CCDS34993.1	r.?	-	-	Sub	intronic	0.97	0	0.36
mShef11_Low_N3	mShef11_G8	61730ebc-45d3-11e6-b054-fece2b38cc22	9	125071301	C	T	chr9:125071301-125071301:C>T	chr9:125071301-125071301:C>T	.	PASS	MRRF	CCDS6840.1	r.?	-	-	Sub	intronic	0.97	0	0.36
mShef11_Low_N4	mShef11_G8	fad9d11a-45fd-11e6-963b-69396ac68940	4	67558411	C	A	chr4:67558411-67558411:C>A	chr4:67558411-67558411:C>A	.	PASS	-	-	-	-	-	Sub	-	0.97	0	0.36
mShef11_Low_N4	mShef11_G8	fb041ba0-45fd-11e6-963b-69396ac68940	6	143887355	C	T	chr6:143887355-143887355:C>T	chr6:143887355-143887355:C>T	.	PASS	-	-	-	-	-	Sub	-	0.9	0	0.36
mShef11_Low_N7	mShef11_G8	a8c537a8-44ad-11e6-8406-0d03fb6235ae	3	61458320	A	G	chr3:61458320-61458320:A>G	chr3:61458320-61458320:A>G	.	PASS	-	-	-	-	-	Sub	-	0.94	0.056	0.36
mShef11_Low_N7	mShef11_G8	a8614c52-44ad-11e6-8406-0d03fb6235ae	14	92023320	C	T	chr14:92023320-92023320:C>T	chr14:92023320-92023320:C>T	.	PASS	-	-	-	-	-	Sub	-	0.93	0	0.36
mShef11_Low_Q1	mShef11_G8	6c92f0fa-45c4-11e6-b910-4b7b048f5ac8	10	73936381	G	A	chr10:73936381-73936381:G>A	chr10:73936381-73936381:G>A	.	PASS	ASCC1	CCDS55713.1	r.?	-	-	Sub	intronic	0.97	0	0.36
mShef11_Low_Q1	mShef11_G8	6d45c338-45c4-11e6-b910-4b7b048f5ac8	5	100846153	C	T	chr5:100846153-100846153:C>T	chr5:100846153-100846153:C>T	.	PASS	-	-	-	-	-	Sub	-	0.93	0	0.36
mShef11_Low_Q10	mShef11_G8	e0c76c02-44b7-11e6-a5bc-b4b9e6849749	3	148473591	A	C	chr3:148473591-148473591:A>C	chr3:148473591-148473591:A>C	.	PASS	-	-	-	-	-	Sub	-	0.97	0	0.36
mShef11_Low_Q10	mShef11_G8	e10be602-44b7-11e6-a5bc-b4b9e6849749	7	146646175	C	T	chr7:146646175-146646175:C>T	chr7:146646175-146646175:C>T	.	PASS	CNTNAP2	CCDS5889.1	r.?	-	-	Sub	intronic	0.97	0	0.36
mShef11_Low_Q11	mShef11_G8	5cde0a3e-454f-11e6-aca2-eeda2f77cf47	14	25651930	G	A	chr14:25651930-25651930:G>A	chr14:25651930-25651930:G>A	.	PASS	-	-	-	-	-	Sub	-	0.97	0	0.36
mShef11_Low_Q12	mShef11_G8	c4a23640-466c-11e6-890e-87ae3951c37d	15	80584648	G	A	chr15:80584648-80584648:G>A	chr15:80584648-80584648:G>A	.	PASS	LINC00927	ENST00000558913	r.?	-	-	Sub	intronic	0.93	0	0.36
mShef11_Low_Q2	mShef11_G8	8c88b55a-4625-11e6-8e76-29868da6e34a	18	69359373	C	G	chr18:69359373-69359373:C>G	chr18:69359373-69359373:C>G	.	PASS	-	-	-	-	-	Sub	-	0.97	0.027	0.36
mShef11_Low_Q3	mShef11_G8	f41a2a04-4923-11e6-ab1e-4c89048f5ac8	4	72677109	C	G	chr4:72677109-72677109:C>G	chr4:72677109-72677109:C>G	.	PASS	-	-	-	-	-	Sub	-	0.97	0	0.36
mShef11_Low_Q3	mShef11_G8	f462b9cc-4923-11e6-ab1e-4c89048f5ac8	8	118310168	C	A	chr8:118310168-118310168:C>A	chr8:118310168-118310168:C>A	.	PASS	-	-	-	-	-	Sub	-	0.9	0	0.36
[truncated: 10,572 more rows]

## Sheet: intergenic
Subclone	Clone	VariantID	Chrom	Pos	Ref	Alt	UniqueID	UniqueID.1	Qual	Filter	Gene	Transcript	RNA	CDS	Protein	Type	Effect	ASRD	PM.Norm	PM.Tum
mShef11_Low_N1	mShef11_G8	96a2cf20-44d2-11e6-9ce7-5f0b98522f55	1	12578115	A	G	chr1:12578115-12578115:A>G	chr1:12578115-12578115:A>G	.	PASS	-	-	-	-	-	Sub	-	0.89	0	0.2
mShef11_Low_N1	mShef11_G8	978acc26-44d2-11e6-9ce7-5f0b98522f55	5	2387304	C	A	chr5:2387304-2387304:C>A	chr5:2387304-2387304:C>A	.	PASS	-	-	-	-	-	Sub	-	0.95	0	0.2
mShef11_Low_N1	mShef11_G8	97dc63ba-44d2-11e6-9ce7-5f0b98522f55	X	70539855	C	T	chrX:70539855-70539855:C>T	chrX:70539855-70539855:C>T	.	PASS	-	-	-	-	-	Sub	-	0.87	0	0.2
mShef11_Low_N10	mShef11_G8	9469a628-453d-11e6-969a-0887234cfb71	3	195200643	G	C	chr3:195200643-195200643:G>C	chr3:195200643-195200643:G>C	.	PASS	-	-	-	-	-	Sub	-	0.95	0	0.2
mShef11_Low_N2	mShef11_G8	826edd34-44a8-11e6-955e-d4e5b215fa0d	14	103211392	T	C	chr14:103211392-103211392:T>C	chr14:103211392-103211392:T>C	.	PASS	-	-	-	-	-	Sub	-	0.89	0	0.2
mShef11_Low_N4	mShef11_G8	fae87936-45fd-11e6-963b-69396ac68940	5	42277063	T	C	chr5:42277063-42277063:T>C	chr5:42277063-42277063:T>C	.	PASS	-	-	-	-	-	Sub	-	0.97	0	0.2
mShef11_Low_N4	mShef11_G8	faf7b2b6-45fd-11e6-963b-69396ac68940	6	8852317	C	A	chr6:8852317-8852317:C>A	chr6:8852317-8852317:C>A	.	PASS	-	-	-	-	-	Sub	-	0.97	0	0.2
mShef11_Low_N5	mShef11_G8	e19450b0-44b6-11e6-8f06-96016fb3f402	7	142407537	G	A	chr7:142407537-142407537:G>A	chr7:142407537-142407537:G>A	.	PASS	-	-	-	-	-	Sub	-	0.97	0	0.2
mShef11_Low_N6	mShef11_G8	7ab252fe-4572-11e6-9805-9b606ac68940	22	17651512	T	G	chr22:17651512-17651512:T>G	chr22:17651512-17651512:T>G	.	PASS	-	-	-	-	-	Sub	-	0.87	0	0.2
mShef11_Low_Q1	mShef11_G8	6d3b31de-45c4-11e6-b910-4b7b048f5ac8	4	159356530	G	T	chr4:159356530-159356530:G>T	chr4:159356530-159356530:G>T	.	PASS	-	-	-	-	-	Sub	-	0.94	0	0.2
mShef11_Low_Q1	mShef11_G8	6d865cc2-45c4-11e6-b910-4b7b048f5ac8	X	17967155	T	C	chrX:17967155-17967155:T>C	chrX:17967155-17967155:T>C	.	PASS	-	-	-	-	-	Sub	-	0.97	0	0.2
mShef11_Low_Q10	mShef11_G8	e0d012b2-44b7-11e6-a5bc-b4b9e6849749	4	27812820	C	A	chr4:27812820-27812820:C>A	chr4:27812820-27812820:C>A	.	PASS	-	-	-	-	-	Sub	-	0.93	0	0.2
mShef11_Low_Q11	mShef11_G8	5d717b84-454f-11e6-aca2-eeda2f77cf47	4	119419530	C	A	chr4:119419530-119419530:C>A	chr4:119419530-119419530:C>A	.	PASS	-	-	-	-	-	Sub	-	0.97	0	0.2
mShef11_Low_Q11	mShef11_G8	5dcd61f6-454f-11e6-aca2-eeda2f77cf47	X	73614193	T	C	chrX:73614193-73614193:T>C	chrX:73614193-73614193:T>C	.	PASS	-	-	-	-	-	Sub	-	0.9	0	0.2
mShef11_Low_Q12	mShef11_G8	c437f05a-466c-11e6-890e-87ae3951c37d	1	209452538	T	C	chr1:209452538-209452538:T>C	chr1:209452538-209452538:T>C	.	PASS	-	-	-	-	-	Sub	-	0.87	0	0.2
mShef11_Low_Q12	mShef11_G8	c4554d26-466c-11e6-890e-87ae3951c37d	11	4305250	A	T	chr11:4305250-4305250:A>T	chr11:4305250-4305250:A>T	.	PASS	-	-	-	-	-	Sub	-	0.91	0	0.2
mShef11_Low_Q12	mShef11_G8	c5e42a86-466c-11e6-890e-87ae3951c37d	Y	22286865	G	T	chrY:22286865-22286865:G>T	chrY:22286865-22286865:G>T	.	PASS	-	-	-	-	-	Sub	-	0.93	0	0.2
mShef11_Low_Q2	mShef11_G8	8c7ce3ec-4625-11e6-8e76-29868da6e34a	17	38665599	C	T	chr17:38665599-38665599:C>T	chr17:38665599-38665599:C>T	.	PASS	-	-	-	-	-	Sub	-	0.87	0	0.2
mShef11_Low_Q3	mShef11_G8	f4853268-4923-11e6-ab1e-4c89048f5ac8	Y	28785049	C	G	chrY:28785049-28785049:C>G	chrY:28785049-28785049:C>G	.	PASS	-	-	-	-	-	Sub	-	0.87	0	0.2
mShef11_Low_Q5	mShef11_G8	c8cac1a0-449c-11e6-8c4a-518098522f55	1	88190359	C	T	chr1:88190359-88190359:C>T	chr1:88190359-88190359:C>T	.	PASS	-	-	-	-	-	Sub	-	0.87	0	0.2
mShef11_Low_Q9	mShef11_G8	19bf0d62-4648-11e6-98e7-6fbc048f5ac8	Y	22487882	G	C	chrY:22487882-22487882:G>C	chrY:22487882-22487882:G>C	.	PASS	-	-	-	-	-	Sub	-	0.88	0	0.2
mShef11_normal_O10	mShef11_E4	f105fce2-448e-11e6-9f15-306bfb6235ae	15	22359324	G	T	chr15:22359324-22359324:G>T	chr15:22359324-22359324:G>T	.	PASS	-	-	-	-	-	Sub	-	0.97	0	0.2
mShef11_normal_O2	mShef11_E4	214c0390-44b9-11e6-a29c-3b3c3077cf47	13	89287991	G	T	chr13:89287991-89287991:G>T	chr13:89287991-89287991:G>T	.	PASS	-	-	-	-	-	Sub	-	0.93	0	0.2
mShef11_normal_O2	mShef11_E4	22305edc-44b9-11e6-a29c-3b3c3077cf47	X	103785040	T	G	chrX:103785040-103785040:T>G	chrX:103785040-103785040:T>G	.	PASS	-	-	-	-	-	Sub	-	0.87	0	0.2
mShef11_normal_O3	mShef11_E4	76d57492-449e-11e6-810c-158598522f55	X	78378	C	G	chrX:78378-78378:C>G	chrX:78378-78378:C>G	.	PASS	-	-	-	-	-	Sub	-	0.89	0	0.2
mShef11_normal_O4	mShef11_E4	9407420a-4563-11e6-9e96-b29e2b38cc22	17	26782619	G	T	chr17:26782619-26782619:G>T	chr17:26782619-26782619:G>T	.	PASS	-	-	-	-	-	Sub	-	0.93	0	0.2
mShef11_normal_O4	mShef11_E4	94a83066-4563-11e6-9e96-b29e2b38cc22	7	119132895	C	T	chr7:119132895-119132895:C>T	chr7:119132895-119132895:C>T	.	PASS	-	-	-	-	-	Sub	-	0.93	0	0.2
mShef11_normal_O6	mShef11_E4	1360353c-44c6-11e6-8abe-006098522f55	20	19000381	G	T	chr20:19000381-19000381:G>T	chr20:19000381-19000381:G>T	.	PASS	-	-	-	-	-	Sub	-	0.97	0	0.2
mShef11_normal_O8	mShef11_E4	bf1bf3e2-44c7-11e6-ab3d-146598522f55	X	80234005	A	T	chrX:80234005-80234005:A>T	chrX:80234005-80234005:A>T	.	PASS	-	-	-	-	-	Sub	-	0.93	0	0.2
mShef11_normal_O9	mShef11_E4	efbfa4c2-4665-11e6-9f1e-f5418da6e34a	6	69236087	A	T	chr6:69236087-69236087:A>T	chr6:69236087-69236087:A>T	.	PASS	-	-	-	-	-	Sub	-	0.99	0	0.2
mShef11_normal_P1	mShef11_E7	985d5300-461f-11e6-8fd1-f65f048f5ac8	3	164859947	G	C	chr3:164859947-164859947:G>C	chr3:164859947-164859947:G>C	.	PASS	-	-	-	-	-	Sub	-	0.97	0	0.2
mShef11_normal_P1	mShef11_E7	98db5f2a-461f-11e6-8fd1-f65f048f5ac8	Y	22462071	C	G	chrY:22462071-22462071:C>G	chrY:22462071-22462071:C>G	.	PASS	-	-	-	-	-	Sub	-	0.87	0	0.2
mShef11_normal_P2	mShef11_E7	7f45a5c4-45d0-11e6-8406-a8c62b38cc22	9	79570220	A	G	chr9:79570220-79570220:A>G	chr9:79570220-79570220:A>G	.	PASS	-	-	-	-	-	Sub	-	0.89	0	0.2
mShef11_normal_P5	mShef11_E7	38639d94-464a-11e6-b8b9-2521769e0e37	8	138569342	A	G	chr8:138569342-138569342:A>G	chr8:138569342-138569342:A>G	.	PASS	-	-	-	-	-	Sub	-	0.88	0	0.2
mShef11_normal_P6	mShef11_E7	dceb4b7a-4648-11e6-905c-a7be048f5ac8	1	67757790	C	A	chr1:67757790-67757790:C>A	chr1:67757790-67757790:C>A	.	PASS	-	-	-	-	-	Sub	-	0.93	0	0.2
mShef11_normal_P6	mShef11_E7	dd22e256-4648-11e6-905c-a7be048f5ac8	11	133544137	C	G	chr11:133544137-133544137:C>G	chr11:133544137-133544137:C>G	.	PASS	-	-	-	-	-	Sub	-	0.95	0	0.2
mShef11_normal_P8	mShef11_E7	5247b706-4490-11e6-85d1-d89b7ef6c4b7	6	170965346	G	C	chr6:170965346-170965346:G>C	chr6:170965346-170965346:G>C	.	PASS	-	-	-	-	-	Sub	-	0.9	0	0.2
mShef11_Rock_K10	mShef11_F1	dce9cdae-4576-11e6-8509-d00b8da6e34a	X	92577792	T	G	chrX:92577792-92577792:T>G	chrX:92577792-92577792:T>G	.	PASS	-	-	-	-	-	Sub	-	0.91	0	0.2
mShef11_Rock_K2	mShef11_F1	830c7286-4540-11e6-9d1d-9520fb6235ae	21	10737699	G	T	chr21:10737699-10737699:G>T	chr21:10737699-10737699:G>T	.	PASS	-	-	-	-	-	Sub	-	0.97	0	0.2
mShef11_Rock_K4	mShef11_F1	0d89ca4c-4552-11e6-8b76-fb4098522f55	15	22396968	G	T	chr15:22396968-22396968:G>T	chr15:22396968-22396968:G>T	.	PASS	-	-	-	-	-	Sub	-	0.91	0	0.2
mShef11_Rock_K4	mShef11_F1	0e0925d0-4552-11e6-8b76-fb4098522f55	4	53636430	C	A	chr4:53636430-53636430:C>A	chr4:53636430-53636430:C>A	.	PASS	-	-	-	-	-	Sub	-	0.97	0	0.2
mShef11_Rock_K5	mShef11_F1	d8be743a-4582-11e6-81b4-6d779eaf2245	17	72407461	G	A	chr17:72407461-72407461:G>A	chr17:72407461-72407461:G>A	.	PASS	-	-	-	-	-	Sub	-	0.93	0	0.2
mShef11_Rock_K5	mShef11_F1	d98f69d2-4582-11e6-81b4-6d779eaf2245	Y	13844115	C	G	chrY:13844115-13844115:C>G	chrY:13844115-13844115:C>G	.	PASS	-	-	-	-	-	Sub	-	0.89	0	0.2
mShef11_Rock_K6	mShef11_F1	11ccbc10-45f5-11e6-be73-6b7e048f5ac8	Y	22512852	T	G	chrY:22512852-22512852:T>G	chrY:22512852-22512852:T>G	.	PASS	-	-	-	-	-	Sub	-	0.9	0	0.2
mShef11_Rock_K8	mShef11_F1	76c3d16e-44d6-11e6-8687-68c7f89da568	20	3862730	G	C	chr20:3862730-3862730:G>C	chr20:3862730-3862730:G>C	.	PASS	-	-	-	-	-	Sub	-	0.91	0	0.2
mShef11_Rock_L1	mShef11_F4	9da71b5a-44f0-11e6-83ea-57cdb215fa0d	11	98264502	A	T	chr11:98264502-98264502:A>T	chr11:98264502-98264502:A>T	.	PASS	-	-	-	-	-	Sub	-	0.95	0	0.2
mShef11_Rock_L1	mShef11_F4	9ef02a10-44f0-11e6-83ea-57cdb215fa0d	X	132423627	T	C	chrX:132423627-132423627:T>C	chrX:132423627-132423627:T>C	.	PASS	-	-	-	-	-	Sub	-	0.92	0	0.2
mShef11_Rock_L10	mShef11_F4	883d0500-45fd-11e6-8a68-5bab048f5ac8	15	22492944	G	T	chr15:22492944-22492944:G>T	chr15:22492944-22492944:G>T	.	PASS	-	-	-	-	-	Sub	-	0.97	0	0.2
mShef11_Rock_L10	mShef11_F4	890fb432-45fd-11e6-8a68-5bab048f5ac8	Y	22228404	A	C	chrY:22228404-22228404:A>C	chrY:22228404-22228404:A>C	.	PASS	-	-	-	-	-	Sub	-	0.87	0	0.2
mShef11_Rock_L2	mShef11_F4	43c9fc0c-45a8-11e6-af37-af6c8da6e34a	2	131427078	C	A	chr2:131427078-131427078:C>A	chr2:131427078-131427078:C>A	.	PASS	-	-	-	-	-	Sub	-	0.91	0	0.2
mShef11_Rock_L4	mShef11_F4	a0209b56-4584-11e6-99d5-45358da6e34a	10	9020680	G	T	chr10:9020680-9020680:G>T	chr10:9020680-9020680:G>T	.	PASS	-	-	-	-	-	Sub	-	0.97	0	0.2
mShef11_Rock_L4	mShef11_F4	a0be46d0-4584-11e6-99d5-45358da6e34a	3	104463208	C	T	chr3:104463208-104463208:C>T	chr3:104463208-104463208:C>T	.	PASS	-	-	-	-	-	Sub	-	0.97	0	0.2
mShef11_Rock_L4	mShef11_F4	a10044ea-4584-11e6-99d5-45358da6e34a	8	29442349	C	T	chr8:29442349-29442349:C>T	chr8:29442349-29442349:C>T	.	PASS	-	-	-	-	-	Sub	-	0.93	0	0.2
mShef11_Rock_L4	mShef11_F4	a11e3784-4584-11e6-99d5-45358da6e34a	X	146965227	C	A	chrX:146965227-146965227:C>A	chrX:146965227-146965227:C>A	.	PASS	-	-	-	-	-	Sub	-	0.89	0	0.2
mShef11_Rock_L5	mShef11_F4	4d32e8b6-44c8-11e6-b5e1-c66698522f55	7	17027	C	T	chr7:17027-17027:C>T	chr7:17027-17027:C>T	.	PASS	-	-	-	-	-	Sub	-	0.97	0	0.2
mShef11_Rock_L5	mShef11_F4	4d49ecaa-44c8-11e6-b5e1-c66698522f55	8	24281991	G	T	chr8:24281991-24281991:G>T	chr8:24281991-24281991:G>T	.	PASS	-	-	-	-	-	Sub	-	0.95	0	0.2
mShef11_Rock_L8	mShef11_F4	fa5da792-4559-11e6-8443-ebf48d8bf1af	6	110354887	A	G	chr6:110354887-110354887:A>G	chr6:110354887-110354887:A>G	.	PASS	-	-	-	-	-	Sub	-	0.97	0	0.2
mShef11_Rock_L8	mShef11_F4	fa9df2c0-4559-11e6-8443-ebf48d8bf1af	X	45677136	G	C	chrX:45677136-45677136:G>C	chrX:45677136-45677136:G>C	.	PASS	-	-	-	-	-	Sub	-	0.91	0	0.2
mShef11_Rock_L9	mShef11_F4	41b78b70-4583-11e6-ba68-0589234cfb71	18	12382877	T	G	chr18:12382877-12382877:T>G	chr18:12382877-12382877:T>G	.	PASS	-	-	-	-	-	Sub	-	0.87	0	0.2
mShef11_Rock_L9	mShef11_F4	420537da-4583-11e6-ba68-0589234cfb71	21	22995990	C	T	chr21:22995990-22995990:C>T	chr21:22995990-22995990:C>T	.	PASS	-	-	-	-	-	Sub	-	0.97	0	0.2
mShef11_Rock_L9	mShef11_F4	427410f6-4583-11e6-ba68-0589234cfb71	7	152263985	A	G	chr7:152263985-152263985:A>G	chr7:152263985-152263985:A>G	.	PASS	-	-	-	-	-	Sub	-	0.87	0	0.2
mShef11_Rock_L9	mShef11_F4	42a65a52-4583-11e6-ba68-0589234cfb71	Y	7229913	A	G	chrY:7229913-7229913:A>G	chrY:7229913-7229913:A>G	.	PASS	-	-	-	-	-	Sub	-	0.93	0	0.2
mshef4_J1	mShef4_B8	17f16876-44e1-11e6-b7e4-695a98522f55	9	24446357	G	T	chr9:24446357-24446357:G>T	chr9:24446357-24446357:G>T	.	PASS	-	-	-	-	-	Sub	-	0.97	0	0.2
mshef4_J1	mShef4_B8	17fb8c02-44e1-11e6-b7e4-695a98522f55	9	86767977	A	T	chr9:86767977-86767977:A>T	chr9:86767977-86767977:A>T	.	PASS	-	-	-	-	-	Sub	-	0.87	0	0.2
mshef4_J10	mShef4_B8	139ab45e-449a-11e6-887b-4922fb6235ae	16	8110533	C	G	chr16:8110533-8110533:C>G	chr16:8110533-8110533:C>G	.	PASS	-	-	-	-	-	Sub	-	0.9	0	0.2
mshef4_J11	mShef4_B8	932c7018-45d5-11e6-a942-2134234cfb71	2	40047774	T	G	chr2:40047774-40047774:T>G	chr2:40047774-40047774:T>G	.	PASS	-	-	-	-	-	Sub	-	0.97	0	0.2
mshef4_J13	mShef4_B8	70ce4a96-4490-11e6-9c9b-c9b7b215fa0d	5	160304763	G	C	chr5:160304763-160304763:G>C	chr5:160304763-160304763:G>C	.	PASS	-	-	-	-	-	Sub	-	0.97	0	0.2
mshef4_J13	mShef4_B8	70e93ad6-4490-11e6-9c9b-c9b7b215fa0d	7	10504853	A	G	chr7:10504853-10504853:A>G	chr7:10504853-10504853:A>G	.	PASS	-	-	-	-	-	Sub	-	0.93	0	0.2
mshef4_J15	mShef4_B8	ecce8f1a-453b-11e6-b827-38fefa6235ae	1	145179553	C	A	chr1:145179553-145179553:C>A	chr1:145179553-145179553:C>A	.	PASS	-	-	-	-	-	Sub	-	0.97	0	0.2
mshef4_J15	mShef4_B8	eddf4e1c-453b-11e6-b827-38fefa6235ae	9	131921013	G	A	chr9:131921013-131921013:G>A	chr9:131921013-131921013:G>A	.	PASS	-	-	-	-	-	Sub	-	0.87	0	0.2
mshef4_J17	mShef4_B8	a6132424-461b-11e6-b703-c0468da6e34a	13	112935311	T	A	chr13:112935311-112935311:T>A	chr13:112935311-112935311:T>A	.	PASS	-	-	-	-	-	Sub	-	0.91	0	0.2
mshef4_J17	mShef4_B8	a6ff00ba-461b-11e6-b703-c0468da6e34a	X	160323	G	C	chrX:160323-160323:G>C	chrX:160323-160323:G>C	.	PASS	-	-	-	-	-	Sub	-	0.91	0	0.2
mshef4_J17	mShef4_B8	a702fc60-461b-11e6-b703-c0468da6e34a	X	18128553	T	G	chrX:18128553-18128553:T>G	chrX:18128553-18128553:T>G	.	PASS	-	-	-	-	-	Sub	-	0.87	0	0.2
mshef4_J18	mShef4_B8	2e2ce690-4489-11e6-975d-f8e7759e0e37	7	93929564	G	A	chr7:93929564-93929564:G>A	chr7:93929564-93929564:G>A	.	PASS	-	-	-	-	-	Sub	-	0.97	0	0.2
mshef4_J19	mShef4_B8	ff100e3c-464f-11e6-b618-1c69048f5ac8	5	95893237	A	G	chr5:95893237-95893237:A>G	chr5:95893237-95893237:A>G	.	PASS	-	-	-	-	-	Sub	-	0.89	0	0.2
mshef4_J2	mShef4_B8	4d2a1d1c-454f-11e6-9d93-cf236ac68940	18	32886344	A	T	chr18:32886344-32886344:A>T	chr18:32886344-32886344:A>T	.	PASS	-	-	-	-	-	Sub	-	0.87	0	0.2
mshef4_J2	mShef4_B8	4dde7b0e-454f-11e6-9d93-cf236ac68940	X	82118044	T	A	chrX:82118044-82118044:T>A	chrX:82118044-82118044:T>A	.	PASS	-	-	-	-	-	Sub	-	0.92	0	0.2
mshef4_J20	mShef4_B8	367dcd82-461e-11e6-a8dd-b7da048f5ac8	5	21715628	G	T	chr5:21715628-21715628:G>T	chr5:21715628-21715628:G>T	.	PASS	-	-	-	-	-	Sub	-	0.97	0	0.2
mshef4_J3	mShef4_B8	6886e578-4481-11e6-98c0-886398522f55	12	28026746	C	A	chr12:28026746-28026746:C>A	chr12:28026746-28026746:C>A	.	PASS	-	-	-	-	-	Sub	-	0.89	0	0.2
mshef4_J3	mShef4_B8	695b9548-4481-11e6-98c0-886398522f55	Y	22441036	T	G	chrY:22441036-22441036:T>G	chrY:22441036-22441036:T>G	.	PASS	-	-	-	-	-	Sub	-	0.89	0	0.2
mshef4_J6	mShef4_B8	ebf77f6e-45c9-11e6-86c7-211d2c38cc22	4	53005963	C	A	chr4:53005963-53005963:C>A	chr4:53005963-53005963:C>A	.	PASS	-	-	-	-	-	Sub	-	0.99	0	0.2
mshef4_J6	mShef4_B8	ebfaaa9a-45c9-11e6-86c7-211d2c38cc22	4	124992041	C	A	chr4:124992041-124992041:C>A	chr4:124992041-124992041:C>A	.	PASS	-	-	-	-	-	Sub	-	0.96	0	0.2
mshef4_J7	mShef4_B8	41395254-45fc-11e6-8723-aca7048f5ac8	5	104405214	A	T	chr5:104405214-104405214:A>T	chr5:104405214-104405214:A>T	.	PASS	-	-	-	-	-	Sub	-	0.93	0	0.2
mshef4_J8	mShef4_B8	8f5e9550-465d-11e6-9395-a7bc2b38cc22	12	11075629	T	G	chr12:11075629-11075629:T>G	chr12:11075629-11075629:T>G	.	PASS	-	-	-	-	-	Sub	-	0.88	0	0.2
mshef4_J9	mShef4_B8	1318848a-4778-11e6-9e1e-7877234cfb71	20	54766013	C	A	chr20:54766013-54766013:C>A	chr20:54766013-54766013:C>A	.	PASS	-	-	-	-	-	Sub	-	0.97	0	0.2
mShef11_Low_N10	mShef11_G8	941bcca0-453d-11e6-969a-0887234cfb71	19	6488370	C	T	chr19:6488370-6488370:C>T	chr19:6488370-6488370:C>T	.	PASS	-	-	-	-	-	Sub	-	0.87	0	0.21
mShef11_Low_N3	mShef11_G8	613e56a4-45d3-11e6-b054-fece2b38cc22	6	27542467	A	T	chr6:27542467-27542467:A>T	chr6:27542467-27542467:A>T	.	PASS	-	-	-	-	-	Sub	-	0.9	0	0.21
mShef11_Low_N6	mShef11_G8	7a04b752-4572-11e6-9805-9b606ac68940	1	202053008	T	G	chr1:202053008-202053008:T>G	chr1:202053008-202053008:T>G	.	PASS	-	-	-	-	-	Sub	-	0.87	0	0.21
mShef11_Low_N6	mShef11_G8	7a3dc8da-4572-11e6-9805-9b606ac68940	14	23023357	G	C	chr14:23023357-23023357:G>C	chr14:23023357-23023357:G>C	.	PASS	-	-	-	-	-	Sub	-	0.88	0	0.21
mShef11_Low_N7	mShef11_G8	a8500078-44ad-11e6-8406-0d03fb6235ae	12	68949983	A	C	chr12:68949983-68949983:A>C	chr12:68949983-68949983:A>C	.	PASS	-	-	-	-	-	Sub	-	0.92	0	0.21
mShef11_Low_N7	mShef11_G8	a8dff304-44ad-11e6-8406-0d03fb6235ae	5	84905325	G	A	chr5:84905325-84905325:G>A	chr5:84905325-84905325:G>A	.	PASS	-	-	-	-	-	Sub	-	0.93	0	0.21
mShef11_Low_Q10	mShef11_G8	e09d8126-44b7-11e6-a5bc-b4b9e6849749	2	229320907	C	A	chr2:229320907-229320907:C>A	chr2:229320907-229320907:C>A	.	PASS	-	-	-	-	-	Sub	-	0.97	0	0.21
mShef11_Low_Q11	mShef11_G8	5d7cc124-454f-11e6-aca2-eeda2f77cf47	5	51833209	C	A	chr5:51833209-51833209:C>A	chr5:51833209-51833209:C>A	.	PASS	-	-	-	-	-	Sub	-	0.97	0	0.21
mShef11_Low_Q2	mShef11_G8	8cd87b94-4625-11e6-8e76-29868da6e34a	4	11987627	C	A	chr4:11987627-11987627:C>A	chr4:11987627-11987627:C>A	.	PASS	-	-	-	-	-	Sub	-	0.97	0	0.21
mShef11_Low_Q2	mShef11_G8	8d310b42-4625-11e6-8e76-29868da6e34a	X	5257027	A	G	chrX:5257027-5257027:A>G	chrX:5257027-5257027:A>G	.	PASS	-	-	-	-	-	Sub	-	0.96	0	0.21
mShef11_Low_Q3	mShef11_G8	f3dfb96e-4923-11e6-ab1e-4c89048f5ac8	2	220183417	A	C	chr2:220183417-220183417:A>C	chr2:220183417-220183417:A>C	.	PASS	-	-	-	-	-	Sub	-	0.87	0	0.21
mShef11_Low_Q3	mShef11_G8	f47effba-4923-11e6-ab1e-4c89048f5ac8	X	113721235	A	T	chrX:113721235-113721235:A>T	chrX:113721235-113721235:A>T	.	PASS	-	-	-	-	-	Sub	-	0.88	0	0.21
mShef11_Low_Q4	mShef11_G8	f0132346-4560-11e6-99c9-894b234cfb71	7	128217394	C	T	chr7:128217394-128217394:C>T	chr7:128217394-128217394:C>T	.	PASS	-	-	-	-	-	Sub	-	0.87	0	0.21
mShef11_Low_Q6	mShef11_G8	ffc389cc-44be-11e6-88d5-56e69eaf2245	3	144866866	A	G	chr3:144866866-144866866:A>G	chr3:144866866-144866866:A>G	.	PASS	-	-	-	-	-	Sub	-	0.9	0	0.21
mShef11_Low_Q7	mShef11_G8	32039614-4570-11e6-858d-82556ac68940	16	32949129	G	T	chr16:32949129-32949129:G>T	chr16:32949129-32949129:G>T	.	PASS	-	-	-	-	-	Sub	-	0.97	0	0.21
mShef11_Low_Q9	mShef11_G8	19bef3fe-4648-11e6-98e7-6fbc048f5ac8	Y	22461744	C	G	chrY:22461744-22461744:C>G	chrY:22461744-22461744:C>G	.	PASS	-	-	-	-	-	Sub	-	0.87	0	0.21
mShef11_normal_O1	mShef11_E4	28d62214-4552-11e6-8eb5-bee32f77cf47	6	9748626	T	A	chr6:9748626-9748626:T>A	chr6:9748626-9748626:T>A	.	PASS	-	-	-	-	-	Sub	-	0.93	0	0.21
mShef11_normal_O10	mShef11_E4	f0f88c7e-448e-11e6-9f15-306bfb6235ae	14	19301650	T	G	chr14:19301650-19301650:T>G	chr14:19301650-19301650:T>G	.	PASS	-	-	-	-	-	Sub	-	0.93	0	0.21
mShef11_normal_O10	mShef11_E4	f106d252-448e-11e6-9f15-306bfb6235ae	15	24939433	A	G	chr15:24939433-24939433:A>G	chr15:24939433-24939433:A>G	.	PASS	-	-	-	-	-	Sub	-	0.89	0	0.21
mShef11_normal_O10	mShef11_E4	f1c5621c-448e-11e6-9f15-306bfb6235ae	6	15984123	A	T	chr6:15984123-15984123:A>T	chr6:15984123-15984123:A>T	.	PASS	-	-	-	-	-	Sub	-	0.89	0	0.21
mShef11_normal_O2	mShef11_E4	211d3b8c-44b9-11e6-a29c-3b3c3077cf47	1	230431596	G	T	chr1:230431596-230431596:G>T	chr1:230431596-230431596:G>T	.	PASS	-	-	-	-	-	Sub	-	0.93	0	0.21
mShef11_normal_O2	mShef11_E4	21e9bd56-44b9-11e6-a29c-3b3c3077cf47	5	114675312	G	T	chr5:114675312-114675312:G>T	chr5:114675312-114675312:G>T	.	PASS	-	-	-	-	-	Sub	-	0.93	0	0.21
mShef11_normal_O3	mShef11_E4	75f656c2-449e-11e6-810c-158598522f55	15	23242613	C	T	chr15:23242613-23242613:C>T	chr15:23242613-23242613:C>T	.	PASS	-	-	-	-	-	Sub	-	0.87	0	0.21
mShef11_normal_O3	mShef11_E4	75fbc56c-449e-11e6-810c-158598522f55	15	69047695	C	A	chr15:69047695-69047695:C>A	chr15:69047695-69047695:C>A	.	PASS	-	-	-	-	-	Sub	-	0.89	0	0.21
mShef11_normal_O5	mShef11_E4	63656cb2-4482-11e6-974d-8d6798522f55	Y	22458406	A	G	chrY:22458406-22458406:A>G	chrY:22458406-22458406:A>G	.	PASS	-	-	-	-	-	Sub	-	0.88	0	0.21
mShef11_normal_O6	mShef11_E4	1285177c-44c6-11e6-8abe-006098522f55	1	36676029	T	C	chr1:36676029-36676029:T>C	chr1:36676029-36676029:T>C	.	PASS	-	-	-	-	-	Sub	-	0.87	0	0.21
mShef11_normal_O6	mShef11_E4	134dbc04-44c6-11e6-8abe-006098522f55	2	82120262	C	T	chr2:82120262-82120262:C>T	chr2:82120262-82120262:C>T	.	PASS	-	-	-	-	-	Sub	-	0.93	0	0.21
mShef11_normal_O8	mShef11_E4	be6ebfe2-44c7-11e6-ab3d-146598522f55	19	53473173	A	T	chr19:53473173-53473173:A>T	chr19:53473173-53473173:A>T	.	PASS	-	-	-	-	-	Sub	-	0.9	0	0.21
mShef11_normal_O8	mShef11_E4	bed05d1a-44c7-11e6-ab3d-146598522f55	5	160466839	C	T	chr5:160466839-160466839:C>T	chr5:160466839-160466839:C>T	.	PASS	-	-	-	-	-	Sub	-	0.87	0	0.21
mShef11_normal_O8	mShef11_E4	bf1d21a4-44c7-11e6-ab3d-146598522f55	X	129082641	C	T	chrX:129082641-129082641:C>T	chrX:129082641-129082641:C>T	.	PASS	-	-	-	-	-	Sub	-	0.92	0	0.21
mShef11_normal_P1	mShef11_E7	98492b78-461f-11e6-8fd1-f65f048f5ac8	22	21831727	A	T	chr22:21831727-21831727:A>T	chr22:21831727-21831727:A>T	.	PASS	-	-	-	-	-	Sub	-	0.9	0	0.21
mShef11_normal_P1	mShef11_E7	98c7a278-461f-11e6-8fd1-f65f048f5ac8	9	115115752	G	C	chr9:115115752-115115752:G>C	chr9:115115752-115115752:G>C	.	PASS	-	-	-	-	-	Sub	-	0.9	0	0.21
mShef11_normal_P10	mShef11_E7	68eb8e20-456b-11e6-9b64-8a5c048f5ac8	19	46163151	T	C	chr19:46163151-46163151:T>C	chr19:46163151-46163151:T>C	.	PASS	-	-	-	-	-	Sub	-	0.9	0	0.21
mShef11_normal_P4	mShef11_E7	830e867e-464a-11e6-8cb6-ac516ac68940	15	22171103	T	C	chr15:22171103-22171103:T>C	chr15:22171103-22171103:T>C	.	PASS	-	-	-	-	-	Sub	-	0.97	0	0.21
mShef11_normal_P4	mShef11_E7	8370fe8a-464a-11e6-8cb6-ac516ac68940	2	8018019	T	C	chr2:8018019-8018019:T>C	chr2:8018019-8018019:T>C	.	PASS	-	-	-	-	-	Sub	-	0.92	0	0.21
mShef11_normal_P4	mShef11_E7	844f3cfe-464a-11e6-8cb6-ac516ac68940	X	117589855	T	C	chrX:117589855-117589855:T>C	chrX:117589855-117589855:T>C	.	PASS	-	-	-	-	-	Sub	-	0.93	0	0.21
mShef11_normal_P5	mShef11_E7	37a4074a-464a-11e6-b8b9-2521769e0e37	16	71974338	C	T	chr16:71974338-71974338:C>T	chr16:71974338-71974338:C>T	.	PASS	-	-	-	-	-	Sub	-	0.97	0	0.21
mShef11_normal_P5	mShef11_E7	38381868-464a-11e6-b8b9-2521769e0e37	6	37085957	A	G	chr6:37085957-37085957:A>G	chr6:37085957-37085957:A>G	.	PASS	-	-	-	-	-	Sub	-	0.87	0	0.21
mShef11_normal_P6	mShef11_E7	dd936dfa-4648-11e6-905c-a7be048f5ac8	2	18856044	C	G	chr2:18856044-18856044:C>G	chr2:18856044-18856044:C>G	.	PASS	-	-	-	-	-	Sub	-	0.97	0	0.21
mShef11_normal_P8	mShef11_E7	520ba05e-4490-11e6-85d1-d89b7ef6c4b7	21	10431965	C	A	chr21:10431965-10431965:C>A	chr21:10431965-10431965:C>A	.	PASS	-	-	-	-	-	Sub	-	0.97	0	0.21
mShef11_normal_P8	mShef11_E7	527136a8-4490-11e6-85d1-d89b7ef6c4b7	X	41176244	A	T	chrX:41176244-41176244:A>T	chrX:41176244-41176244:A>T	.	PASS	-	-	-	-	-	Sub	-	0.93	0	0.21
mShef11_normal_P9	mShef11_E7	58e64bb4-4575-11e6-9828-3d796ac68940	2	140260573	A	C	chr2:140260573-140260573:A>C	chr2:140260573-140260573:A>C	.	PASS	-	-	-	-	-	Sub	-	0.93	0	0.21
mShef11_normal_P9	mShef11_E7	595708d6-4575-11e6-9828-3d796ac68940	7	22840886	G	A	chr7:22840886-22840886:G>A	chr7:22840886-22840886:G>A	.	PASS	-	-	-	-	-	Sub	-	0.9	0	0.21
mShef11_normal_P9	mShef11_E7	5957099e-4575-11e6-9828-3d796ac68940	7	22840895	G	A	chr7:22840895-22840895:G>A	chr7:22840895-22840895:G>A	.	PASS	-	-	-	-	-	Sub	-	0.9	0	0.21
mShef11_normal_P9	mShef11_E7	599ba0ea-4575-11e6-9828-3d796ac68940	Y	13825691	T	A	chrY:13825691-13825691:T>A	chrY:13825691-13825691:T>A	.	PASS	-	-	-	-	-	Sub	-	0.87	0	0.21
mShef11_Rock_K1	mShef11_F1	e6575404-4578-11e6-9cfd-cf77048f5ac8	1	224650193	G	A	chr1:224650193-224650193:G>A	chr1:224650193-224650193:G>A	.	PASS	-	-	-	-	-	Sub	-	0.86	0	0.21
mShef11_Rock_K1	mShef11_F1	e68d219c-4578-11e6-9cfd-cf77048f5ac8	14	75648936	T	C	chr14:75648936-75648936:T>C	chr14:75648936-75648936:T>C	.	PASS	-	-	-	-	-	Sub	-	0.92	0	0.21
mShef11_Rock_K1	mShef11_F1	e6ae1b0e-4578-11e6-9cfd-cf77048f5ac8	17	35433069	T	C	chr17:35433069-35433069:T>C	chr17:35433069-35433069:T>C	.	PASS	-	-	-	-	-	Sub	-	0.89	0	0.21
mShef11_Rock_K1	mShef11_F1	e6bb5602-4578-11e6-9cfd-cf77048f5ac8	18	75950126	T	C	chr18:75950126-75950126:T>C	chr18:75950126-75950126:T>C	.	PASS	-	-	-	-	-	Sub	-	0.87	0	0.21
mShef11_Rock_K4	mShef11_F1	0e5f8100-4552-11e6-8b76-fb4098522f55	X	80322812	A	T	chrX:80322812-80322812:A>T	chrX:80322812-80322812:A>T	.	PASS	-	-	-	-	-	Sub	-	0.93	0	0.21
mShef11_Rock_K5	mShef11_F1	d84dcfdc-4582-11e6-81b4-6d779eaf2245	1	171660272	T	C	chr1:171660272-171660272:T>C	chr1:171660272-171660272:T>C	.	PASS	-	-	-	-	-	Sub	-	0.93	0	0.21
mShef11_Rock_K5	mShef11_F1	d936c994-4582-11e6-81b4-6d779eaf2245	5	69314962	G	T	chr5:69314962-69314962:G>T	chr5:69314962-69314962:G>T	.	PASS	-	-	-	-	-	Sub	-	0.97	0	0.21
mShef11_Rock_K5	mShef11_F1	d98437ce-4582-11e6-81b4-6d779eaf2245	X	704001	T	A	chrX:704001-704001:T>A	chrX:704001-704001:T>A	.	PASS	-	-	-	-	-	Sub	-	0.95	0	0.21
mShef11_Rock_K6	mShef11_F1	116edfa0-45f5-11e6-be73-6b7e048f5ac8	4	146927740	T	A	chr4:146927740-146927740:T>A	chr4:146927740-146927740:T>A	.	PASS	-	-	-	-	-	Sub	-	0.99	0	0.21
mShef11_Rock_K8	mShef11_F1	762ce510-44d6-11e6-8687-68c7f89da568	10	123230583	A	G	chr10:123230583-123230583:A>G	chr10:123230583-123230583:A>G	.	PASS	-	-	-	-	-	Sub	-	0.89	0	0.21
mShef11_Rock_K8	mShef11_F1	766704b6-44d6-11e6-8687-68c7f89da568	15	59922086	A	G	chr15:59922086-59922086:A>G	chr15:59922086-59922086:A>G	.	PASS	-	-	-	-	-	Sub	-	0.9	0	0.21
mShef11_Rock_K8	mShef11_F1	76c53edc-44d6-11e6-8687-68c7f89da568	20	23094203	G	T	chr20:23094203-23094203:G>T	chr20:23094203-23094203:G>T	.	PASS	-	-	-	-	-	Sub	-	0.97	0	0.21
mShef11_Rock_K8	mShef11_F1	7753104a-44d6-11e6-8687-68c7f89da568	9	69450856	G	T	chr9:69450856-69450856:G>T	chr9:69450856-69450856:G>T	.	PASS	-	-	-	-	-	Sub	-	0.93	0	0.21
mShef11_Rock_K9	mShef11_F1	255c0af4-448a-11e6-af18-8d46fb6235ae	6	2825496	C	A	chr6:2825496-2825496:C>A	chr6:2825496-2825496:C>A	.	PASS	-	-	-	-	-	Sub	-	0.89	0	0.21
mShef11_Rock_L1	mShef11_F4	9d8f6e10-44f0-11e6-83ea-57cdb215fa0d	10	42716230	A	G	chr10:42716230-42716230:A>G	chr10:42716230-42716230:A>G	.	PASS	-	-	-	-	-	Sub	-	0.93	0	0.21
mShef11_Rock_L1	mShef11_F4	9d962eee-44f0-11e6-83ea-57cdb215fa0d	10	108015794	G	T	chr10:108015794-108015794:G>T	chr10:108015794-108015794:G>T	.	PASS	-	-	-	-	-	Sub	-	0.95	0	0.21
mShef11_Rock_L1	mShef11_F4	9db2d0c6-44f0-11e6-83ea-57cdb215fa0d	12	56449694	T	C	chr12:56449694-56449694:T>C	chr12:56449694-56449694:T>C	.	PASS	-	-	-	-	-	Sub	-	0.89	0	0.21
mShef11_Rock_L10	mShef11_F4	88c81b86-45fd-11e6-8a68-5bab048f5ac8	5	56445408	C	T	chr5:56445408-56445408:C>T	chr5:56445408-56445408:C>T	.	PASS	-	-	-	-	-	Sub	-	0.89	0	0.21
mShef11_Rock_L3	mShef11_F4	05df0c58-44c1-11e6-83f6-e4719eaf2245	20	16617464	C	T	chr20:16617464-16617464:C>T	chr20:16617464-16617464:C>T	.	PASS	-	-	-	-	-	Sub	-	0.9	0	0.21
mShef11_Rock_L3	mShef11_F4	061120a8-44c1-11e6-83f6-e4719eaf2245	4	127834457	G	A	chr4:127834457-127834457:G>A	chr4:127834457-127834457:G>A	.	PASS	-	-	-	-	-	Sub	-	0.97	0	0.21
mShef11_Rock_L4	mShef11_F4	a03b159e-4584-11e6-99d5-45358da6e34a	12	32188538	T	A	chr12:32188538-32188538:T>A	chr12:32188538-32188538:T>A	.	PASS	-	-	-	-	-	Sub	-	0.93	0	0.21
mShef11_Rock_L4	mShef11_F4	a11456f6-4584-11e6-99d5-45358da6e34a	9	126872197	C	A	chr9:126872197-126872197:C>A	chr9:126872197-126872197:C>A	.	PASS	-	-	-	-	-	Sub	-	0.97	0	0.21
mShef11_Rock_L5	mShef11_F4	4d0d90a2-44c8-11e6-b5e1-c66698522f55	4	81931085	G	A	chr4:81931085-81931085:G>A	chr4:81931085-81931085:G>A	.	PASS	-	-	-	-	-	Sub	-	0.93	0	0.21
mShef11_Rock_L6	mShef11_F4	dffc11f2-4600-11e6-9b15-de003077cf47	12	53542369	A	G	chr12:53542369-53542369:A>G	chr12:53542369-53542369:A>G	.	PASS	-	-	-	-	-	Sub	-	0.86	0	0.21
mShef11_Rock_L7	mShef11_F4	b4d94252-44d8-11e6-b42d-3f60234cfb71	13	63610201	A	G	chr13:63610201-63610201:A>G	chr13:63610201-63610201:A>G	.	PASS	-	-	-	-	-	Sub	-	0.93	0	0.21
mShef11_Rock_L7	mShef11_F4	b4d94306-44d8-11e6-b42d-3f60234cfb71	13	63610202	T	A	chr13:63610202-63610202:T>A	chr13:63610202-63610202:T>A	.	PASS	-	-	-	-	-	Sub	-	0.93	0	0.21
mShef11_Rock_L7	mShef11_F4	b4d95dbe-44d8-11e6-b42d-3f60234cfb71	13	65946751	T	C	chr13:65946751-65946751:T>C	chr13:65946751-65946751:T>C	.	PASS	-	-	-	-	-	Sub	-	0.87	0	0.21
mShef11_Rock_L7	mShef11_F4	b5da60f0-44d8-11e6-b42d-3f60234cfb71	X	136189789	A	G	chrX:136189789-136189789:A>G	chrX:136189789-136189789:A>G	.	PASS	-	-	-	-	-	Sub	-	0.87	0	0.21
mShef11_Rock_L9	mShef11_F4	41dd5710-4583-11e6-ba68-0589234cfb71	2	38868083	A	G	chr2:38868083-38868083:A>G	chr2:38868083-38868083:A>G	.	PASS	-	-	-	-	-	Sub	-	0.93	0	0.21
mShef11_Rock_L9	mShef11_F4	42a66f88-4583-11e6-ba68-0589234cfb71	Y	9821844	A	T	chrY:9821844-9821844:A>T	chrY:9821844-9821844:A>T	.	PASS	-	-	-	-	-	Sub	-	0.97	0	0.21
mShef11_Rock_L9	mShef11_F4	42ab48e6-4583-11e6-ba68-0589234cfb71	Y	22447119	C	A	chrY:22447119-22447119:C>A	chrY:22447119-22447119:C>A	.	PASS	-	-	-	-	-	Sub	-	0.89	0	0.21
mshef4_J10	mShef4_B8	143f086a-449a-11e6-887b-4922fb6235ae	3	176958926	T	C	chr3:176958926-176958926:T>C	chr3:176958926-176958926:T>C	.	PASS	-	-	-	-	-	Sub	-	0.87	0	0.21
mshef4_J10	mShef4_B8	14ae2916-449a-11e6-887b-4922fb6235ae	8	83227573	C	A	chr8:83227573-83227573:C>A	chr8:83227573-83227573:C>A	.	PASS	-	-	-	-	-	Sub	-	0.97	0	0.21
mshef4_J10	mShef4_B8	14b63854-449a-11e6-887b-4922fb6235ae	9	16966350	C	G	chr9:16966350-16966350:C>G	chr9:16966350-16966350:C>G	.	PASS	-	-	-	-	-	Sub	-	0.91	0	0.21
mshef4_J10	mShef4_B8	14cea7fe-449a-11e6-887b-4922fb6235ae	X	3981575	A	T	chrX:3981575-3981575:A>T	chrX:3981575-3981575:A>T	.	PASS	-	-	-	-	-	Sub	-	0.9	0	0.21
mshef4_J10	mShef4_B8	14db2524-449a-11e6-887b-4922fb6235ae	Y	22438214	T	C	chrY:22438214-22438214:T>C	chrY:22438214-22438214:T>C	.	PASS	-	-	-	-	-	Sub	-	0.9	0	0.21
mshef4_J12	mShef4_B8	0c510318-45e6-11e6-808a-98c22b38cc22	10	115017082	C	A	chr10:115017082-115017082:C>A	chr10:115017082-115017082:C>A	.	PASS	-	-	-	-	-	Sub	-	0.95	0	0.21
mshef4_J13	mShef4_B8	6fd2a5a6-4490-11e6-9c9b-c9b7b215fa0d	11	134908371	A	C	chr11:134908371-134908371:A>C	chr11:134908371-134908371:A>C	.	PASS	-	-	-	-	-	Sub	-	0.9	0	0.21
mshef4_J13	mShef4_B8	6ff84342-4490-11e6-9c9b-c9b7b215fa0d	14	86878774	C	T	chr14:86878774-86878774:C>T	chr14:86878774-86878774:C>T	.	PASS	-	-	-	-	-	Sub	-	0.97	0	0.21
mshef4_J13	mShef4_B8	711bd784-4490-11e6-9c9b-c9b7b215fa0d	9	70603394	G	A	chr9:70603394-70603394:G>A	chr9:70603394-70603394:G>A	.	PASS	-	-	-	-	-	Sub	-	0.93	0	0.21
mshef4_J14	mShef4_B8	7e806f5e-4493-11e6-9e5d-c5b87c6e9276	12	88873785	G	A	chr12:88873785-88873785:G>A	chr12:88873785-88873785:G>A	.	PASS	-	-	-	-	-	Sub	-	0.95	0	0.21
mshef4_J14	mShef4_B8	7f15935e-4493-11e6-9e5d-c5b87c6e9276	6	74250579	T	G	chr6:74250579-74250579:T>G	chr6:74250579-74250579:T>G	.	PASS	-	-	-	-	-	Sub	-	0.89	0	0.21
mshef4_J15	mShef4_B8	ed23f2fc-453b-11e6-b827-38fefa6235ae	16	69538917	C	G	chr16:69538917-69538917:C>G	chr16:69538917-69538917:C>G	.	PASS	-	-	-	-	-	Sub	-	0.88	0	0.21
mshef4_J15	mShef4_B8	ed8c4c30-453b-11e6-b827-38fefa6235ae	4	9760087	C	T	chr4:9760087-9760087:C>T	chr4:9760087-9760087:C>T	.	PASS	-	-	-	-	-	Sub	-	0.87	0	0.21
mshef4_J18	mShef4_B8	2d3bca08-4489-11e6-975d-f8e7759e0e37	13	112945032	T	A	chr13:112945032-112945032:T>A	chr13:112945032-112945032:T>A	.	PASS	-	-	-	-	-	Sub	-	0.9	0	0.21
mshef4_J19	mShef4_B8	fed9ef3c-464f-11e6-b618-1c69048f5ac8	22	20613461	C	T	chr22:20613461-20613461:C>T	chr22:20613461-20613461:C>T	.	PASS	-	-	-	-	-	Sub	-	0.87	0	0.21
mshef4_J19	mShef4_B8	ff46c79c-464f-11e6-b618-1c69048f5ac8	8	64713791	A	T	chr8:64713791-64713791:A>T	chr8:64713791-64713791:A>T	.	PASS	-	-	-	-	-	Sub	-	0.95	0	0.21
mshef4_J2	mShef4_B8	4cd0e486-454f-11e6-9d93-cf236ac68940	10	110274210	A	G	chr10:110274210-110274210:A>G	chr10:110274210-110274210:A>G	.	PASS	-	-	-	-	-	Sub	-	0.88	0	0.21
mshef4_J2	mShef4_B8	4d1b930a-454f-11e6-9d93-cf236ac68940	17	20505887	A	T	chr17:20505887-20505887:A>T	chr17:20505887-20505887:A>T	.	PASS	-	-	-	-	-	Sub	-	0.9	0	0.21
mshef4_J2	mShef4_B8	4daae1c2-454f-11e6-9d93-cf236ac68940	7	5209069	A	G	chr7:5209069-5209069:A>G	chr7:5209069-5209069:A>G	.	PASS	-	-	-	-	-	Sub	-	0.91	0	0.21
mshef4_J20	mShef4_B8	36a28514-461e-11e6-a8dd-b7da048f5ac8	7	64476174	T	C	chr7:64476174-64476174:T>C	chr7:64476174-64476174:T>C	.	PASS	-	-	-	-	-	Sub	-	0.89	0	0.21
mshef4_J3	mShef4_B8	692651b2-4481-11e6-98c0-886398522f55	6	129139964	G	T	chr6:129139964-129139964:G>T	chr6:129139964-129139964:G>T	.	PASS	-	-	-	-	-	Sub	-	0.97	0	0.21
mshef4_J3	mShef4_B8	6947b46a-4481-11e6-98c0-886398522f55	9	46874055	G	A	chr9:46874055-46874055:G>A	chr9:46874055-46874055:G>A	.	PASS	-	-	-	-	-	Sub	-	0.97	0	0.21
mshef4_J4	mShef4_B8	467978fc-4651-11e6-a904-b16d048f5ac8	11	81112487	T	C	chr11:81112487-81112487:T>C	chr11:81112487-81112487:T>C	.	PASS	-	-	-	-	-	Sub	-	0.94	0	0.21
mshef4_J4	mShef4_B8	47f3b12a-4651-11e6-a904-b16d048f5ac8	X	78647883	C	G	chrX:78647883-78647883:C>G	chrX:78647883-78647883:C>G	.	PASS	-	-	-	-	-	Sub	-	0.93	0	0.21
mshef4_J6	mShef4_B8	eb643588-45c9-11e6-86c7-211d2c38cc22	11	113457816	G	A	chr11:113457816-113457816:G>A	chr11:113457816-113457816:G>A	.	PASS	-	-	-	-	-	Sub	-	0.97	0	0.21
mshef4_J6	mShef4_B8	eb81a8b6-45c9-11e6-86c7-211d2c38cc22	15	20537870	G	T	chr15:20537870-20537870:G>T	chr15:20537870-20537870:G>T	.	PASS	-	-	-	-	-	Sub	-	0.9	0	0.21
mshef4_J6	mShef4_B8	ebdbfffa-45c9-11e6-86c7-211d2c38cc22	22	16534679	T	A	chr22:16534679-16534679:T>A	chr22:16534679-16534679:T>A	.	PASS	-	-	-	-	-	Sub	-	0.87	0	0.21
mshef4_J6	mShef4_B8	ec07cb3a-45c9-11e6-86c7-211d2c38cc22	5	115653564	G	T	chr5:115653564-115653564:G>T	chr5:115653564-115653564:G>T	.	PASS	-	-	-	-	-	Sub	-	0.97	0	0.21
mShef11_Low_N10	mShef11_G8	94bfc198-453d-11e6-969a-0887234cfb71	9	69901985	A	G	chr9:69901985-69901985:A>G	chr9:69901985-69901985:A>G	.	PASS	-	-	-	-	-	Sub	-	0.93	0	0.22
mShef11_Low_N3	mShef11_G8	604e2a08-45d3-11e6-b054-fece2b38cc22	1	9547535	C	A	chr1:9547535-9547535:C>A	chr1:9547535-9547535:C>A	.	PASS	-	-	-	-	-	Sub	-	0.89	0	0.22
mShef11_Low_N5	mShef11_G8	e0b56b84-44b6-11e6-8f06-96016fb3f402	11	42356518	C	A	chr11:42356518-42356518:C>A	chr11:42356518-42356518:C>A	.	PASS	-	-	-	-	-	Sub	-	0.97	0	0.22
mShef11_Low_N6	mShef11_G8	7b2e2d52-4572-11e6-9805-9b606ac68940	X	39837008	A	G	chrX:39837008-39837008:A>G	chrX:39837008-39837008:A>G	.	PASS	-	-	-	-	-	Sub	-	0.87	0	0.22
mShef11_Low_N7	mShef11_G8	a82fb2b4-44ad-11e6-8406-0d03fb6235ae	1	219741462	G	T	chr1:219741462-219741462:G>T	chr1:219741462-219741462:G>T	.	PASS	-	-	-	-	-	Sub	-	0.93	0	0.22
mShef11_Low_Q2	mShef11_G8	8cbd0eea-4625-11e6-8e76-29868da6e34a	21	33926503	G	T	chr21:33926503-33926503:G>T	chr21:33926503-33926503:G>T	.	PASS	-	-	-	-	-	Sub	-	0.97	0	0.22
mShef11_Low_Q7	mShef11_G8	3203cf30-4570-11e6-858d-82556ac68940	16	33362021	G	T	chr16:33362021-33362021:G>T	chr16:33362021-33362021:G>T	.	PASS	-	-	-	-	-	Sub	-	0.97	0	0.22
mShef11_Low_Q7	mShef11_G8	32ffc4f2-4570-11e6-858d-82556ac68940	X	65364408	T	C	chrX:65364408-65364408:T>C	chrX:65364408-65364408:T>C	.	PASS	-	-	-	-	-	Sub	-	0.88	0	0.22
[truncated: 6,423 more rows]

## Sheet: upstream
Subclone	Clone	VariantID	Chrom	Pos	Ref	Alt	UniqueID	UniqueID.1	Qual	Filter	Gene	Transcript	RNA	CDS	Protein	Type	Effect	ASRD	PM.Norm	PM.Tum
[truncated: 522 more rows]

[truncated: 10 more sheets: 5' UTR, missense, silent, nonsense, intronic, 3' UTR, downstream, splice region, ess splice, non coding variant]
