# Supplementary material for: Low rates of mutation in clinical grade human pluripotent stem cells under different culture conditions
Source: Nat Commun. 2020 Mar 23;11:1528. doi: 10.1038/s41467-020-15271-3 (PMC7089967; doi:10.1038/s41467-020-15271-3)
Supplement: Supplementary file 3 — Supplementary Data 2 [file 41467_2020_15271_MOESM3_ESM.xlsx]

## Sheet: high resolution spectra
Supplementary Data 2: Mutational signatures identified in MShef4 and MShef11 subclones
triplet	value	CellLine
ACA	10.3	MShef4 standard
ACC	1.6	MShef4 standard
ACG	0.55	MShef4 standard
ACT	4.3	MShef4 standard
CCA	6.4	MShef4 standard
CCC	1.65	MShef4 standard
CCG	1.05	MShef4 standard
CCT	3.9	MShef4 standard
GCA	30.35	MShef4 standard
GCC	2.35	MShef4 standard
GCG	1.9	MShef4 standard
GCT	10.35	MShef4 standard
TCA	8.95	MShef4 standard
TCC	3.9	MShef4 standard
TCG	1.75	MShef4 standard
TCT	20.95	MShef4 standard
ACA	1.15	MShef4 standard
ACC	0.7	MShef4 standard
ACG	0.6	MShef4 standard
ACT	0.95	MShef4 standard
CCA	1.45	MShef4 standard
CCC	1.15	MShef4 standard
CCG	0.55	MShef4 standard
CCT	1.3	MShef4 standard
GCA	0.75	MShef4 standard
GCC	0.75	MShef4 standard
GCG	0.2	MShef4 standard
GCT	1.3	MShef4 standard
TCA	1.75	MShef4 standard
TCC	1.15	MShef4 standard
TCG	0.75	MShef4 standard
TCT	1.8	MShef4 standard
ACA	9.05	MShef4 standard
ACC	4.65	MShef4 standard
ACG	8.4	MShef4 standard
ACT	4	MShef4 standard
CCA	8.7	MShef4 standard
CCC	6.2	MShef4 standard
CCG	7.4	MShef4 standard
CCT	4.05	MShef4 standard
GCA	5.85	MShef4 standard
GCC	3.95	MShef4 standard
GCG	6.85	MShef4 standard
GCT	3.95	MShef4 standard
TCA	7.2	MShef4 standard
TCC	7.4	MShef4 standard
TCG	6.2	MShef4 standard
TCT	4.5	MShef4 standard
ATA	1.2	MShef4 standard
ATC	0.95	MShef4 standard
ATG	0.85	MShef4 standard
ATT	3.35	MShef4 standard
CTA	0.85	MShef4 standard
CTC	1.6	MShef4 standard
CTG	1.05	MShef4 standard
CTT	1.25	MShef4 standard
GTA	0.45	MShef4 standard
GTC	0.5	MShef4 standard
GTG	0.8	MShef4 standard
GTT	0.7	MShef4 standard
TTA	3.3	MShef4 standard
TTC	0.5	MShef4 standard
TTG	1.1	MShef4 standard
TTT	2.95	MShef4 standard
ATA	3	MShef4 standard
ATC	1.3	MShef4 standard
ATG	2.5	MShef4 standard
ATT	2.6	MShef4 standard
CTA	1.95	MShef4 standard
CTC	0.75	MShef4 standard
CTG	3.4	MShef4 standard
CTT	1.75	MShef4 standard
GTA	0.7	MShef4 standard
GTC	1.8	MShef4 standard
GTG	2.2	MShef4 standard
GTT	1.1	MShef4 standard
TTA	1.6	MShef4 standard
TTC	1.75	MShef4 standard
TTG	2.45	MShef4 standard
TTT	3	MShef4 standard
ATA	0.8	MShef4 standard
ATC	0.5	MShef4 standard
ATG	0.8	MShef4 standard
ATT	1.15	MShef4 standard
CTA	0.35	MShef4 standard
CTC	0.55	MShef4 standard
CTG	0.8	MShef4 standard
CTT	0.6	MShef4 standard
GTA	0.35	MShef4 standard
GTC	0.35	MShef4 standard
GTG	0.25	MShef4 standard
GTT	0.5	MShef4 standard
TTA	0.55	MShef4 standard
TTC	0.8	MShef4 standard
TTG	1.15	MShef4 standard
TTT	2.55	MShef4 standard
ACA	13.8421	MShef11 standard
ACC	1.47368	MShef11 standard
ACG	1.10526	MShef11 standard
ACT	3.84211	MShef11 standard
CCA	6.73684	MShef11 standard
CCC	2.26316	MShef11 standard
CCG	0.894737	MShef11 standard
CCT	4.84211	MShef11 standard
GCA	39.0526	MShef11 standard
GCC	3.94737	MShef11 standard
GCG	1.78947	MShef11 standard
GCT	12.8421	MShef11 standard
TCA	10.8947	MShef11 standard
TCC	4.26316	MShef11 standard
TCG	1.36842	MShef11 standard
TCT	26.0526	MShef11 standard
ACA	2.21053	MShef11 standard
ACC	1.36842	MShef11 standard
ACG	0.684211	MShef11 standard
ACT	1.84211	MShef11 standard
CCA	1.31579	MShef11 standard
CCC	0.842105	MShef11 standard
CCG	0.631579	MShef11 standard
CCT	1.57895	MShef11 standard
GCA	1.05263	MShef11 standard
GCC	0.894737	MShef11 standard
GCG	0.789474	MShef11 standard
GCT	1.42105	MShef11 standard
TCA	1.68421	MShef11 standard
TCC	1.21053	MShef11 standard
TCG	0.894737	MShef11 standard
TCT	2.21053	MShef11 standard
ACA	6.94737	MShef11 standard
ACC	5.05263	MShef11 standard
ACG	8.89474	MShef11 standard
ACT	3.47368	MShef11 standard
CCA	9.63158	MShef11 standard
CCC	6.78947	MShef11 standard
CCG	8.94737	MShef11 standard
CCT	4.89474	MShef11 standard
GCA	5.15789	MShef11 standard
GCC	4.68421	MShef11 standard
GCG	7.05263	MShef11 standard
GCT	4.26316	MShef11 standard
TCA	11.1579	MShef11 standard
TCC	9.05263	MShef11 standard
TCG	7.36842	MShef11 standard
TCT	5.94737	MShef11 standard
ATA	1.68421	MShef11 standard
ATC	0.736842	MShef11 standard
ATG	0.894737	MShef11 standard
ATT	4.78947	MShef11 standard
CTA	1.05263	MShef11 standard
CTC	1.52632	MShef11 standard
CTG	1.05263	MShef11 standard
CTT	1.26316	MShef11 standard
GTA	0.526316	MShef11 standard
GTC	0.210526	MShef11 standard
GTG	0.684211	MShef11 standard
GTT	0.684211	MShef11 standard
TTA	4.36842	MShef11 standard
TTC	1	MShef11 standard
TTG	1.26316	MShef11 standard
TTT	3.10526	MShef11 standard
ATA	3.47368	MShef11 standard
ATC	1.94737	MShef11 standard
ATG	3.52632	MShef11 standard
ATT	3.26316	MShef11 standard
CTA	2.21053	MShef11 standard
CTC	1.68421	MShef11 standard
CTG	2.94737	MShef11 standard
CTT	2.42105	MShef11 standard
GTA	0.894737	MShef11 standard
GTC	1.21053	MShef11 standard
GTG	2.42105	MShef11 standard
GTT	1.84211	MShef11 standard
TTA	2.31579	MShef11 standard
TTC	1.94737	MShef11 standard
TTG	3.15789	MShef11 standard
TTT	2.52632	MShef11 standard
ATA	0.526316	MShef11 standard
ATC	0.631579	MShef11 standard
ATG	0.894737	MShef11 standard
ATT	1.05263	MShef11 standard
CTA	0.578947	MShef11 standard
CTC	0.684211	MShef11 standard
CTG	1.52632	MShef11 standard
CTT	0.947368	MShef11 standard
GTA	0.157895	MShef11 standard
GTC	0.210526	MShef11 standard
GTG	0.421053	MShef11 standard
GTT	0.473684	MShef11 standard
TTA	1	MShef11 standard
TTC	0.526316	MShef11 standard
TTG	1	MShef11 standard
TTT	3.15789	MShef11 standard
ACA	14.35	MShef11 Y27632
ACC	1.9	MShef11 Y27632
ACG	0.95	MShef11 Y27632
ACT	4.65	MShef11 Y27632
CCA	10.95	MShef11 Y27632
CCC	2.15	MShef11 Y27632
CCG	1.9	MShef11 Y27632
CCT	6.85	MShef11 Y27632
GCA	36.8	MShef11 Y27632
GCC	3.05	MShef11 Y27632
GCG	1.9	MShef11 Y27632
GCT	15.75	MShef11 Y27632
TCA	15.5	MShef11 Y27632
TCC	4.4	MShef11 Y27632
TCG	1.6	MShef11 Y27632
TCT	29.65	MShef11 Y27632
ACA	2.7	MShef11 Y27632
ACC	1.4	MShef11 Y27632
ACG	1.25	MShef11 Y27632
ACT	1.8	MShef11 Y27632
CCA	1.5	MShef11 Y27632
CCC	0.65	MShef11 Y27632
CCG	0.95	MShef11 Y27632
CCT	1.1	MShef11 Y27632
GCA	0.8	MShef11 Y27632
GCC	1.15	MShef11 Y27632
GCG	0.35	MShef11 Y27632
GCT	1.2	MShef11 Y27632
TCA	1.1	MShef11 Y27632
TCC	1.1	MShef11 Y27632
TCG	0.9	MShef11 Y27632
TCT	3.05	MShef11 Y27632
ACA	8.7	MShef11 Y27632
ACC	5.4	MShef11 Y27632
ACG	7.35	MShef11 Y27632
ACT	4.95	MShef11 Y27632
CCA	10.15	MShef11 Y27632
CCC	8.55	MShef11 Y27632
CCG	8.95	MShef11 Y27632
CCT	5.25	MShef11 Y27632
GCA	6.3	MShef11 Y27632
GCC	4.15	MShef11 Y27632
GCG	6.9	MShef11 Y27632
GCT	3.85	MShef11 Y27632
TCA	11.5	MShef11 Y27632
TCC	8.75	MShef11 Y27632
TCG	7.3	MShef11 Y27632
TCT	5.85	MShef11 Y27632
ATA	1.35	MShef11 Y27632
ATC	1.05	MShef11 Y27632
ATG	1.1	MShef11 Y27632
ATT	3.85	MShef11 Y27632
CTA	1.2	MShef11 Y27632
CTC	1.6	MShef11 Y27632
CTG	1.45	MShef11 Y27632
CTT	1.45	MShef11 Y27632
GTA	0.4	MShef11 Y27632
GTC	0.5	MShef11 Y27632
GTG	1.45	MShef11 Y27632
GTT	1.05	MShef11 Y27632
TTA	4	MShef11 Y27632
TTC	1.05	MShef11 Y27632
TTG	1	MShef11 Y27632
TTT	2.9	MShef11 Y27632
ATA	3.7	MShef11 Y27632
ATC	1.5	MShef11 Y27632
ATG	3.35	MShef11 Y27632
ATT	3.95	MShef11 Y27632
CTA	1.95	MShef11 Y27632
CTC	1.5	MShef11 Y27632
CTG	3.8	MShef11 Y27632
CTT	2.05	MShef11 Y27632
GTA	1.55	MShef11 Y27632
GTC	1.8	MShef11 Y27632
GTG	3.15	MShef11 Y27632
GTT	2.3	MShef11 Y27632
TTA	1.8	MShef11 Y27632
TTC	1.3	MShef11 Y27632
TTG	2.35	MShef11 Y27632
TTT	3.1	MShef11 Y27632
ATA	0.6	MShef11 Y27632
ATC	0.35	MShef11 Y27632
ATG	0.8	MShef11 Y27632
ATT	1.6	MShef11 Y27632
CTA	0.85	MShef11 Y27632
CTC	1	MShef11 Y27632
CTG	0.4	MShef11 Y27632
CTT	0.7	MShef11 Y27632
GTA	0.3	MShef11 Y27632
GTC	0.35	MShef11 Y27632
GTG	0.8	MShef11 Y27632
GTT	0.75	MShef11 Y27632
TTA	0.75	MShef11 Y27632
TTC	0.55	MShef11 Y27632
TTG	2.1	MShef11 Y27632
TTT	3.9	MShef11 Y27632
ACA	5.47619	MShef11 low oxygen
ACC	1.33333	MShef11 low oxygen
ACG	0.190476	MShef11 low oxygen
ACT	2.42857	MShef11 low oxygen
CCA	4.14286	MShef11 low oxygen
CCC	2.38095	MShef11 low oxygen
CCG	1	MShef11 low oxygen
CCT	3.61905	MShef11 low oxygen
GCA	13	MShef11 low oxygen
GCC	1.19048	MShef11 low oxygen
GCG	0.809524	MShef11 low oxygen
GCT	6.04762	MShef11 low oxygen
TCA	5.95238	MShef11 low oxygen
TCC	2.80952	MShef11 low oxygen
TCG	0.619048	MShef11 low oxygen
TCT	13.1905	MShef11 low oxygen
ACA	2	MShef11 low oxygen
ACC	0.857143	MShef11 low oxygen
ACG	0.619048	MShef11 low oxygen
ACT	0.571429	MShef11 low oxygen
CCA	0.809524	MShef11 low oxygen
CCC	0.809524	MShef11 low oxygen
CCG	0.857143	MShef11 low oxygen
CCT	0.380952	MShef11 low oxygen
GCA	0.761905	MShef11 low oxygen
GCC	0.857143	MShef11 low oxygen
GCG	0.285714	MShef11 low oxygen
GCT	0.714286	MShef11 low oxygen
TCA	0.714286	MShef11 low oxygen
TCC	1.61905	MShef11 low oxygen
TCG	0.761905	MShef11 low oxygen
TCT	1.61905	MShef11 low oxygen
ACA	5.85714	MShef11 low oxygen
ACC	3.71429	MShef11 low oxygen
ACG	7.19048	MShef11 low oxygen
ACT	3.04762	MShef11 low oxygen
CCA	7.14286	MShef11 low oxygen
CCC	4.95238	MShef11 low oxygen
CCG	6.14286	MShef11 low oxygen
CCT	3.61905	MShef11 low oxygen
GCA	2.42857	MShef11 low oxygen
GCC	2.47619	MShef11 low oxygen
GCG	6.19048	MShef11 low oxygen
GCT	2.28571	MShef11 low oxygen
TCA	6.47619	MShef11 low oxygen
TCC	6.57143	MShef11 low oxygen
TCG	5.80952	MShef11 low oxygen
TCT	5.04762	MShef11 low oxygen
ATA	1.04762	MShef11 low oxygen
ATC	0.285714	MShef11 low oxygen
ATG	0.666667	MShef11 low oxygen
ATT	4.19048	MShef11 low oxygen
CTA	1.14286	MShef11 low oxygen
CTC	1.09524	MShef11 low oxygen
CTG	1.33333	MShef11 low oxygen
CTT	1.33333	MShef11 low oxygen
GTA	0.333333	MShef11 low oxygen
GTC	0.238095	MShef11 low oxygen
GTG	0.904762	MShef11 low oxygen
GTT	0.428571	MShef11 low oxygen
TTA	3.85714	MShef11 low oxygen
TTC	0.619048	MShef11 low oxygen
TTG	0.857143	MShef11 low oxygen
TTT	2.95238	MShef11 low oxygen
ATA	2.38095	MShef11 low oxygen
ATC	2.42857	MShef11 low oxygen
ATG	2.14286	MShef11 low oxygen
ATT	2.85714	MShef11 low oxygen
CTA	1.09524	MShef11 low oxygen
CTC	1.14286	MShef11 low oxygen
CTG	3.66667	MShef11 low oxygen
CTT	1.42857	MShef11 low oxygen
GTA	1.19048	MShef11 low oxygen
GTC	1.33333	MShef11 low oxygen
GTG	3.19048	MShef11 low oxygen
GTT	1.90476	MShef11 low oxygen
TTA	1.57143	MShef11 low oxygen
TTC	1.47619	MShef11 low oxygen
TTG	2.95238	MShef11 low oxygen
TTT	2.90476	MShef11 low oxygen
ATA	0.380952	MShef11 low oxygen
ATC	0.190476	MShef11 low oxygen
ATG	0.714286	MShef11 low oxygen
ATT	0.904762	MShef11 low oxygen
CTA	0.952381	MShef11 low oxygen
CTC	0.333333	MShef11 low oxygen
CTG	0.619048	MShef11 low oxygen
CTT	0.714286	MShef11 low oxygen
GTA	0.095238	MShef11 low oxygen
GTC	0.095238	MShef11 low oxygen
GTG	0.619048	MShef11 low oxygen
GTT	0.571429	MShef11 low oxygen
TTA	0.761905	MShef11 low oxygen
TTC	0.238095	MShef11 low oxygen
TTG	1.28571	MShef11 low oxygen
TTT	2.80952	MShef11 low oxygen

## Sheet: low resolution spectra
substitution	mean	SD	N	CellLine
C>A	0.272	0.172	16	MShef4 standard
C>G	0.052	0.015	16	MShef4 standard
C>T	0.229	0.048	12	MShef4 standard
CpG > TpG	0.285	0.059	4	MShef4 standard
T>A	0.053	0.021	16	MShef4 standard
T>C	0.079	0.017	16	MShef4 standard
T>G	0.03	0.012	16	MShef4 standard
C>A	0.291	0.194	16	Mshef11 standard
C>G	0.044	0.009	16	Mshef11 standard
C>T	0.221	0.052	12	Mshef11 standard
CpG > TpG	0.278	0.055	4	Mshef11 standard
T>A	0.054	0.025	16	Mshef11 standard
T>C	0.081	0.014	16	Mshef11 standard
T>G	0.03	0.013	16	Mshef11 standard
C>A	0.313	0.187	16	MShef11 Y27632
C>G	0.043	0.012	16	MShef11 Y27632
C>T	0.228	0.052	12	MShef11 Y27632
CpG > TpG	0.251	0.047	4	MShef11 Y27632
T>A	0.052	0.019	16	MShef11 Y27632
T>C	0.08	0.016	16	MShef11 Y27632
T>G	0.032	0.016	16	MShef11 Y27632
C>A	0.202	0.108	16	MShef11 low oxygen
C>G	0.045	0.012	16	MShef11 low oxygen
C>T	-0.225	0.057	12	MShef11 low oxygen
CpG > TpG	0.319	0.048	4	MShef11 low oxygen
T>A	0.067	0.033	16	MShef11 low oxygen
T>C	0.106	0.022	16	MShef11 low oxygen
T>G	0.036	0.018	16	MShef11 low oxygen
