# Supplementary material for: Low rates of mutation in clinical grade human pluripotent stem cells under different culture conditions
Source: Nat Commun. 2020 Mar 23;11:1528. doi: 10.1038/s41467-020-15271-3 (PMC7089967; doi:10.1038/s41467-020-15271-3)
Supplement: Supplementary file 4 — Supplementary Data 3 [file 41467_2020_15271_MOESM4_ESM.xlsx]

## Sheet: all indels
Supplementary Data 3: INDELs detected in the MShef4 and MShef11 parental clones and subclones.
X	X.AnalysisProc	Sample	Subclone	Normal	VariantID	Chrom	Pos	Ref	Alt	UniqueID	Qual	Filter	Gene	Transcript	RNA	CDS	Protein	Type	Opened	Type.1	LEN	VAF.Norm	VAF.Tum
2028	.	mShef11_Low_Q8	MShef11 low oxygen	mShef11_G8	9b7fc3c2-328f-11e6-80e3-53a0dcd214c4	14	19453534	T	TTA	chr14:19453534-T>TTA	251	PASS	-	-	-	-	-	Ins	Ins	Ins	2	1	0.71
968	.	mShef11_normal_O9	MShef11 normal	mShef11_E4	84f4ad30-331f-11e6-a7e0-317f30158702	17	1412076	CGGTCAGCTGGGGCAGAGGGCGGGGAACAGTCTGCAGACCCAGGCTCACTCGTGGG	C	chr17:1412076-CGGTCAGCTGGGGCAGAGGGCGGGGAACAGTCTGCAGACCCAGGCTCACTCGTGGG>C	253	PASS	INPP5K	CCDS11005.1	r.?	-	-	Del	Del	Del	55	0.7	0.94
719	.	mShef11_Low_Q4	MShef11 low oxygen	mShef11_G8	3e225bf4-329e-11e6-bbaf-d9488e4678dd	4	3999681	TG	T	chr4:3999681-TG>T	262	PASS	-	-	-	-	-	Del	Del	Del	1	0.46	0.35
4277	.	mshef4_J2	MShef4 normal	mShef4_B8	7b9772f4-328e-11e6-a374-5928b51afd22	9	140633819	A	AG	chr9:140633819-A>AG	265	PASS	EHMT1	CCDS7050.2	r.?	-	-	Ins	Ins	Ins	1	0.26	0.24
3191	.	mShef11_Rock_L5	MShef11 ROCK	mShef11_F4	64b52058-3294-11e6-8add-73a50cfb5812	1	182950543	G	GT	chr1:182950543-G>GT	265	PASS	RNU6-41P	ENST00000384741	r.?	-	-	Ins	Ins	Ins	1	0	0.33
3828	.	mShef11_normal_P8	MShef11 normal	mShef11_E7	3536012a-3326-11e6-8667-289c64f80bad	4	54102815	GT	G	chr4:54102815-GT>G	266	PASS	SCFD2	CCDS33984.1	r.?	-	-	Del	Del	Del	1	0	0.4
2764	.	mshef4_J13	MShef4 normal	mShef4_B8	183bf99e-329a-11e6-b74d-f04c87a84063	14	106164407	A	AGAGTGTGTGTGAGTGTGTGAGTGTGTGTGTGAGTGTGTGTGTGACTGTGTGTGTGTGACTGTGTGTGTGAGTGTAAGTGACTGTGT	chr14:106164407-A>AGAGTGTGTGTGAGTGTGTGAGTGTGTGTGTGAGTGTGTGTGTGACTGTGTGTGTGTGACTGTGTGTGTGAGTGTAAGTGACTGTGT	271	PASS	-	-	-	-	-	Ins	Ins	Ins	86	0.42	0.57
2567	.	mShef11_Rock_K2	MShef11 ROCK	mShef11_F1	5090ce70-3298-11e6-a07f-12159ecd0b3a	12	31296570	G	GA	chr12:31296570-G>GA	275	PASS	-	-	-	-	-	Ins	Ins	Ins	1	0	0.26
1013	.	mShef11_normal_P2	MShef11 normal	mShef11_E7	9cf3fd84-3322-11e6-913a-ca543aa487b0	1	61934041	TTTTTTTTTGTTTGTTTG	T	chr1:61934041-TTTTTTTTTGTTTGTTTG>T	279	PASS	-	-	-	-	-	Del	Del	Del	17	0.4	0.65
869	.	mshef4_J20	MShef4 normal	mShef4_B8	190aebc2-3327-11e6-bc2e-ec0b147bb207	6	57529813	CATTTATATATGTATACACATGTATGTATACACATATATGTATATATACACATAT	C	chr6:57529813-CATTTATATATGTATACACATGTATGTATACACATATATGTATATATACACATAT>C	283	PASS	-	-	-	-	-	Del	Del	Del	54	1	1
4754	.	mShef11_Low_N1	MShef11 low oxygen	mShef11_G8	250a7044-328e-11e6-943f-b5873adbad45	17	73249691	ACCCTTAGCGGTAAGT	A	chr17:73249691-ACCCTTAGCGGTAAGT>A	287	PASS	GGA3	CCDS11717.1	r.?	-	-	Del	Del	Del	15	0	0.22
4518	.	mShef11_normal_P5	MShef11 normal	mShef11_E7	59df3a66-334c-11e6-a479-180cc7271a47	10	104300779	G	GA	chr10:104300779-G>GA	290	PASS	SUFU	CCDS7537.1	r.?	-	-	Ins	Ins	Ins	1	0	0.21
3166	.	mShef11_Rock_K8	MShef11 ROCK	mShef11_F1	d5cabd38-328b-11e6-92d3-506caea0a4d2	19	24040309	TG	T	chr19:24040309-TG>T	292	PASS	RP11-255H23.4	ENST00000599944	r.?	-	-	Del	Del	Del	1	0.2	0.52
1532	.	mShef11_Rock_L8	MShef11 ROCK	mShef11_F4	e4451bfa-332c-11e6-ba74-237125c9da85	4	85868126	A	AT	chr4:85868126-A>AT	292	PASS	WDFY3	CCDS3609.1	r.?	-	-	Ins	Ins	Ins	1	0	0.65
2258	.	mshef4_J10	MShef4 normal	mShef4_B8	a5f3280a-329c-11e6-bf91-89711565c797	12	121349358	AT	A	chr12:121349358-AT>A	293	PASS	-	-	-	-	-	Del	Del	Del	1	0.25	0.94
2857	.	mshef4_J15	MShef4 normal	mShef4_B8	74bfa780-3293-11e6-9faf-ef320625f869	20	26246200	T	TGGTGTATGTCAGTATAATATAC	chr20:26246200-T>TGGTGTATGTCAGTATAATATAC	296	PASS	-	-	-	-	-	Ins	Ins	Ins	22	0	0.3
4778	.	mShef11_Low_N1	MShef11 low oxygen	mShef11_G8	dcddc83e-3292-11e6-bf55-7d42a178171f	7	73024001	AGT	A	chr7:73024001-AGT>A	300	PASS	MLXIPL	CCDS5553.1	r.?	-	-	Del	Del	Del	2	0	0.21
1731	.	mShef11_Low_N10	MShef11 low oxygen	mShef11_G8	39a4c4fa-32a2-11e6-b0ad-3117c225ee11	4	159519976	T	TA	chr4:159519976-T>TA	300	PASS	RXFP1	CCDS43276.1	r.?	-	-	Ins	Ins	Ins	1	0	0.21
1614	.	mShef11_Low_N2	MShef11 low oxygen	mShef11_G8	15b2c27a-3295-11e6-8d47-7fcc1da8ec0e	9	33338476	G	GT	chr9:33338476-G>GT	300	PASS	NFX1	CCDS6538.1	r.?	-	-	Ins	Ins	Ins	1	0	0.21
1752	.	mShef11_normal_O1	MShef11 normal	mShef11_E4	72563078-3297-11e6-ba21-4bb605ad5bc4	1	150604787	T	TGTCAATGTTAAATGTGATACAGAAATTAAAGATGGAGGTGATAGAG	chr1:150604787-T>TGTCAATGTTAAATGTGATACAGAAATTAAAGATGGAGGTGATAGAG	300	PASS	ENSA	CCDS963.1	r.?	-	-	Ins	Ins	Ins	46	0	0.21
2363	.	mShef11_normal_O4	MShef11 normal	mShef11_E4	1f425a3c-3329-11e6-b88b-52abdcd214c4	3	165357185	CAGGAAAAACTTAGTGA	C	chr3:165357185-CAGGAAAAACTTAGTGA>C	300	PASS	RP11-85M11.2	ENST00000496693	r.?	-	-	Del	Del	Del	16	0	0.21
967	.	mShef11_normal_O9	MShef11 normal	mShef11_E4	4c7c3058-3325-11e6-9c4f-a2879d7ad846	16	73035717	C	CA	chr16:73035717-C>CA	300	PASS	ZFHX3	CCDS10908.1	r.?	-	-	Ins	Ins	Ins	1	0.05	0.21
981	.	mShef11_normal_O9	MShef11 normal	mShef11_E4	688d84a4-332a-11e6-b3c8-897535cec73b	21	23433681	G	GA	chr21:23433681-G>GA	300	PASS	AP000472.2	ENST00000420255	r.?	-	-	Ins	Ins	Ins	1	0	0.21
3782	.	mShef11_normal_P3	MShef11 normal	mShef11_E7	6c98c7e4-332e-11e6-8815-cc0c7246d362	2	226448774	C	CA	chr2:226448774-C>CA	300	PASS	NYAP2	CCDS46529.1	r.?	-	-	Ins	Ins	Ins	1	0	0.21
2514	.	mShef11_Rock_K1	MShef11 ROCK	mShef11_F1	d3db7400-3325-11e6-8bf9-af5f36fc2f7d	10	14748305	G	GT	chr10:14748305-G>GT	300	PASS	FAM107B	CCDS7102.1	r.?	-	-	Ins	Ins	Ins	1	0	0.21
2565	.	mShef11_Rock_K2	MShef11 ROCK	mShef11_F1	dda18fa8-3297-11e6-bcd8-18159ecd0b3a	11	14704332	G	GT	chr11:14704332-G>GT	300	PASS	PDE3B	CCDS7817.1	r.?	-	-	Ins	Ins	Ins	1	0.03	0.21
1280	.	mShef11_Rock_K6	MShef11 ROCK	mShef11_F1	7812c64a-332b-11e6-aa5f-e4ba1da8ec0e	7	5397049	A	AT	chr7:5397049-A>AT	300	PASS	TNRC18	CCDS47534.1	r.?	-	-	Ins	Ins	Ins	1	0.04	0.21
3221	.	mShef11_Rock_L5	MShef11 ROCK	mShef11_F4	607ba6ee-3292-11e6-a30f-5bf63cc9300a	2	43530775	G	GA	chr2:43530775-G>GA	300	PASS	THADA	CCDS46268.1	r.?	-	-	Ins	Ins	Ins	1	0	0.21
3245	.	mShef11_Rock_L5	MShef11 ROCK	mShef11_F4	308b5c82-3296-11e6-9245-12203dc9300a	7	122316892	A	AT	chr7:122316892-A>AT	300	PASS	CADPS2	CCDS47691.1	r.?	-	-	Ins	Ins	Ins	1	0	0.21
3630	.	mshef4_J12	MShef4 normal	mShef4_B8	d54f8a98-3298-11e6-ae1f-4469e84777f6	16	87467280	C	CT	chr16:87467280-C>CT	300	PASS	ZCCHC14	CCDS10961.1	r.?	-	-	Ins	Ins	Ins	1	0.04	0.21
2087	.	mshef4_J4	MShef4 normal	mShef4_B8	79c9d85c-3358-11e6-acf1-1453038949d4	1	211385717	C	CA	chr1:211385717-C>CA	300	PASS	-	-	-	-	-	Ins	Ins	Ins	1	0.03	0.21
2090	.	mshef4_J4	MShef4 normal	mShef4_B8	f68ef052-334e-11e6-a688-1553038949d4	10	70387520	C	CA	chr10:70387520-C>CA	300	PASS	TET1	CCDS7281.1	r.?	-	-	Ins	Ins	Ins	1	0.21	0.21
764	.	mshef4_J7	MShef4 normal	mShef4_B8	49850668-332a-11e6-85b0-b5657098ee92	1	105312100	A	AT	chr1:105312100-A>AT	300	PASS	-	-	-	-	-	Ins	Ins	Ins	1	0	0.21
4308	.	mshef4_J9	MShef4 normal	mShef4_B8	52f50e10-3329-11e6-96e8-b3ef06e9a829	22	24003114	C	CA	chr22:24003114-C>CA	300	PASS	-	-	-	-	-	Ins	Ins	Ins	1	0	0.21
1923	.	mShef11_Low_N7	MShef11 low oxygen	mShef11_G8	81716b72-328d-11e6-bde1-6cba69062303	16	16728220	T	TTA	chr16:16728220-T>TTA	300	PASS	-	-	-	-	-	Ins	Ins	Ins	2	0	0.22
2976	.	mShef11_normal_O2	MShef11 normal	mShef11_E4	6b61a39c-3323-11e6-a38b-eb8b64f80bad	19	1418938	G	GA	chr19:1418938-G>GA	300	PASS	DAZAP1	CCDS12066.1	r.?	-	-	Ins	Ins	Ins	1	0	0.22
4433	.	mShef11_normal_O8	MShef11 normal	mShef11_E4	e737a7da-3294-11e6-a33f-e2234b47a305	20	49435719	C	CA	chr20:49435719-C>CA	300	PASS	BCAS4	CCDS33487.1	r.?	-	-	Ins	Ins	Ins	1	0	0.22
4481	.	mShef11_normal_P1	MShef11 normal	mShef11_E7	e197f568-332b-11e6-b664-ac95dcd214c4	2	207780343	G	GT	chr2:207780343-G>GT	300	PASS	-	-	-	-	-	Ins	Ins	Ins	1	0	0.22
126	.	mshef4_J1	MShef4 normal	mShef4_B8	be4d1c78-32a4-11e6-9d39-3f99fa52e078	9	88250757	A	AC	chr9:88250757-A>AC	300	PASS	AGTPBP1	CCDS69615.1	r.?	-	-	Ins	Ins	Ins	1	0.04	0.22
2294	.	mshef4_J10	MShef4 normal	mShef4_B8	801a22b4-32a1-11e6-8785-f3a7e7d0bdd7	21	16514283	T	TG	chr21:16514283-T>TG	300	PASS	-	-	-	-	-	Ins	Ins	Ins	1	0.08	0.22
4341	.	mshef4_J14	MShef4 normal	mShef4_B8	96c57120-328e-11e6-bca2-8f3c1daa6045	13	95849956	CA	C	chr13:95849956-CA>C	300	PASS	ABCC4	CCDS9474.1	r.?	-	-	Del	Del	Del	1	0	0.22
4378	.	mshef4_J16	MShef4 normal	mShef4_B8	08c90b66-329d-11e6-99ae-99dced3c4f5d	18	72544403	G	GT	chr18:72544403-G>GT	300	PASS	ZNF407	CCDS45885.1	r.?	-	-	Ins	Ins	Ins	1	0	0.22
4298	.	mshef4_J9	MShef4 normal	mShef4_B8	9a71af46-3324-11e6-823a-6a3d66a58581	17	38525598	T	TACATATAGAG	chr17:38525598-T>TACATATAGAG	300	PASS	RNA5SP441	ENST00000516809	r.?	-	-	Ins	Ins	Ins	10	0.43	0.22
3438	.	mShef11_Low_Q10	MShef11 low oxygen	mShef11_G8	a87ebbfa-332f-11e6-be9e-767235cec73b	8	61849499	T	TA	chr8:61849499-T>TA	300	PASS	AC022182.1	ENST00000527672	r.?	-	-	Ins	Ins	Ins	1	0.1	0.23
3518	.	mShef11_Low_Q12	MShef11 low oxygen	mShef11_G8	eadb53ce-3333-11e6-ad50-6680a966024e	4	91988500	C	CT	chr4:91988500-C>CT	300	PASS	CCSER1	CCDS47099.1	r.?	-	-	Ins	Ins	Ins	1	0	0.23
4994	.	mShef11_Low_Q9	MShef11 low oxygen	mShef11_G8	c09b3f2e-332a-11e6-855d-8268e7d0bdd7	7	5591498	A	AT	chr7:5591498-A>AT	300	PASS	ACTB	ENST00000443528	r.?	-	-	Ins	Ins	Ins	1	0.43	0.23
320	.	mShef11_normal_O3	MShef11 normal	mShef11_E4	522ae016-329f-11e6-ac5d-cae35d753391	2	43002734	C	CT	chr2:43002734-C>CT	300	PASS	HAAO	CCDS33187.1	r.?	-	-	Ins	Ins	Ins	1	0	0.23
1025	.	mShef11_normal_P2	MShef11 normal	mShef11_E7	53356562-3326-11e6-a120-3eec137bb207	13	91149408	A	AGTGCTTTCATAATCTTTTTTTTTTTTTTTTAATGTTTTTTTTTTGTTATTATACTCTAAGTTTTAGGGTACAT	chr13:91149408-A>AGTGCTTTCATAATCTTTTTTTTTTTTTTTTAATGTTTTTTTTTTGTTATTATACTCTAAGTTTTAGGGTACAT	300	PASS	LINC01049	ENST00000426840	r.?	-	-	Ins	Ins	Ins	73	0.25	0.23
3901	.	mShef11_Rock_L6	MShef11 ROCK	mShef11_F4	75c8b3aa-334d-11e6-a08b-441ea20b69d5	15	45133640	G	GT	chr15:45133640-G>GT	300	PASS	-	-	-	-	-	Ins	Ins	Ins	1	0	0.23
4333	.	mshef4_J14	MShef4 normal	mShef4_B8	5dc67664-3291-11e6-8b36-843c1daa6045	10	55574422	T	TA	chr10:55574422-T>TA	300	PASS	PCDH15	CCDS44400.1	r.?	-	-	Ins	Ins	Ins	1	0	0.23
2149	.	mshef4_J4	MShef4 normal	mShef4_B8	bc8241b8-3356-11e6-aab1-23558e4678dd	3	77028089	G	GT	chr3:77028089-G>GT	300	PASS	ROBO2	CCDS54609.1	r.?	-	-	Ins	Ins	Ins	1	0.5	0.23
2166	.	mshef4_J4	MShef4 normal	mShef4_B8	a115d9b6-3352-11e6-98d6-3a49f46126f1	6	10101599	T	TA	chr6:10101599-T>TA	300	PASS	-	-	-	-	-	Ins	Ins	Ins	1	0	0.23
4480	.	mShef11_normal_P1	MShef11 normal	mShef11_E7	78673ce4-332a-11e6-b664-ac95dcd214c4	2	155658711	T	TC	chr2:155658711-T>TC	300	PASS	KCNJ3	CCDS2200.1	r.?	-	-	Ins	Ins	Ins	1	0.06	0.24
1473	.	mShef11_Rock_L2	MShef11 ROCK	mShef11_F4	e0ad2790-329f-11e6-8ec3-b03342c4520d	X	53015833	G	GA	chrX:53015833-G>GA	300	PASS	FAM156A	CCDS35297.1	r.?	-	-	Ins	Ins	Ins	1	0	0.24
208	.	mshef4_J11	MShef4 normal	mShef4_B8	a6d275d6-3351-11e6-87f6-2c059a696edf	2	153304730	A	AC	chr2:153304730-A>AC	300	PASS	FMNL2	CCDS46429.1	r.?	-	-	Ins	Ins	Ins	1	0.12	0.24
2106	.	mshef4_J4	MShef4 normal	mShef4_B8	0d2572cc-334b-11e6-a1d0-f646ee3c4f5d	13	29393123	G	GA	chr13:29393123-G>GA	300	PASS	-	-	-	-	-	Ins	Ins	Ins	1	0.04	0.24
2147	.	mshef4_J4	MShef4 normal	mShef4_B8	bd1ddb38-3350-11e6-aab1-23558e4678dd	3	49075512	TA	T	chr3:49075512-TA>T	300	PASS	QRICH1	CCDS2787.1	r.?	-	-	Del	Del	Del	1	0.11	0.24
2206	.	mshef4_J6	MShef4 normal	mShef4_B8	e28e1e5c-329a-11e6-a251-917bcde16804	14	61718554	T	TA	chr14:61718554-T>TA	300	PASS	PRKCH	ENST00000557294	r.?	-	-	Ins	Ins	Ins	1	0.12	0.24
4814	.	mShef11_Low_N6	MShef11 low oxygen	mShef11_G8	546b3906-32a5-11e6-b506-2ac3977b3f23	2	228564602	C	CT	chr2:228564602-C>CT	300	PASS	SLC19A3	CCDS2468.1	r.?	-	-	Ins	Ins	Ins	1	0	0.25
2724	.	mShef11_Low_Q11	MShef11 low oxygen	mShef11_G8	e6f4c62a-3327-11e6-b04c-4a699ecd0b3a	X	64302879	G	GA	chrX:64302879-G>GA	300	PASS	-	-	-	-	-	Ins	Ins	Ins	1	0	0.25
1388	.	mShef11_Rock_K10	MShef11 ROCK	mShef11_F1	8f39c48e-332d-11e6-a9f9-c414147bb207	7	24477448	T	TC	chr7:24477448-T>TC	300	PASS	-	-	-	-	-	Ins	Ins	Ins	1	0.2	0.25
113	.	mshef4_J1	MShef4 normal	mShef4_B8	13affde8-32aa-11e6-ba70-23a97872c165	7	65776118	C	CT	chr7:65776118-C>CT	300	PASS	TPST1	CCDS5533.1	r.?	-	-	Ins	Ins	Ins	1	0.11	0.25
2776	.	mshef4_J13	MShef4 normal	mShef4_B8	71081c28-329b-11e6-b866-76dd4430f757	17	48607858	C	CAAAAAAAAAAAAAAA	chr17:48607858-C>CAAAAAAAAAAAAAAA	300	PASS	EPN3	CCDS11570.1	r.?	-	-	Ins	Ins	Ins	15	0.07	0.25
4048	.	mshef4_J3	MShef4 normal	mShef4_B8	345aacbc-327a-11e6-a626-f54838e8a824	15	88560089	A	AT	chr15:88560089-A>AT	300	PASS	NTRK3	CCDS10340.1	r.?	-	-	Ins	Ins	Ins	1	0	0.25
3566	.	mshef4_J8	MShef4 normal	mShef4_B8	ee43c0ae-328f-11e6-b7af-462a98ba1142	11	127273533	A	AT	chr11:127273533-A>AT	300	PASS	-	-	-	-	-	Ins	Ins	Ins	1	0	0.25
1314	.	mShef11_Rock_K7	MShef11 ROCK	mShef11_F1	865ab004-3354-11e6-8529-3dea137bb207	2	239231738	T	TA	chr2:239231738-T>TA	300	PASS	TRAF3IP1	CCDS33415.1	r.?	-	-	Ins	Ins	Ins	1	0.19	0.26
776	.	mshef4_J7	MShef4 normal	mShef4_B8	1193198c-3322-11e6-9494-1e563dc9300a	13	49452648	C	CA	chr13:49452648-C>CA	300	PASS	-	-	-	-	-	Ins	Ins	Ins	1	0.08	0.26
4630	.	mShef11_Rock_K3	MShef11 ROCK	mShef11_F1	3e1db5d0-332b-11e6-b263-4d776f39e758	3	44752497	TC	T	chr3:44752497-TC>T	300	PASS	ZNF502	CCDS2719.1	r.?	-	-	Del	Del	Del	1	0	0.27
3080	.	mShef11_Rock_K5	MShef11 ROCK	mShef11_F1	26a87038-3296-11e6-a2a8-b78c19a91649	17	11856045	A	AT	chr17:11856045-A>AT	300	PASS	DNAH9	CCDS11160.1	r.?	-	-	Ins	Ins	Ins	1	0	0.27
3177	.	mShef11_Rock_K8	MShef11 ROCK	mShef11_F1	e826b758-328f-11e6-a2d2-ec1f8cd8cd69	7	35760388	TG	T	chr7:35760388-TG>T	300	PASS	AC018647.3	ENST00000449644	r.?	-	-	Del	Del	Del	1	0.36	0.27
4600	.	mShef11_Rock_K3	MShef11 ROCK	mShef11_F1	60017ea0-3328-11e6-bcf7-1bc56f39e758	12	90291827	G	GTGAA	chr12:90291827-G>GTGAA	300	PASS	RP11-654D12.2	ENST00000547370	r.?	-	-	Ins	Ins	Ins	4	0	0.28
3072	.	mShef11_Rock_K5	MShef11 ROCK	mShef11_F1	b01da22a-3296-11e6-9e9a-b88c19a91649	13	71995737	G	GT	chr13:71995737-G>GT	300	PASS	-	-	-	-	-	Ins	Ins	Ins	1	0.03	0.28
3971	.	mShef11_Rock_L9	MShef11 ROCK	mShef11_F4	1e501b2e-3323-11e6-b054-42d26de4ab00	13	87093028	TAC	T	chr13:87093028-TAC>T	300	PASS	-	-	-	-	-	Del	Del	Del	2	0	0.28
1925	.	mShef11_Low_N7	MShef11 low oxygen	mShef11_G8	5b941900-328c-11e6-bde1-6cba69062303	16	77607974	AG	A	chr16:77607974-AG>A	300	PASS	-	-	-	-	-	Del	Del	Del	1	0.17	0.29
1641	.	mShef11_Low_N8	MShef11 low oxygen	mShef11_G8	48a5a9e0-3349-11e6-b973-76318977c0b2	19	10647927	A	AC	chr19:10647927-A>AC	300	PASS	-	-	-	-	-	Ins	Ins	Ins	1	0	0.29
2432	.	mShef11_normal_O7	MShef11 normal	mShef11_E4	d5a8fd58-3298-11e6-84e3-9582ecf1e924	5	138927097	C	CT	chr5:138927097-C>CT	300	PASS	UBE2D2	CCDS47275.1	r.?	-	-	Ins	Ins	Ins	1	0.09	0.29
2252	.	mshef4_J10	MShef4 normal	mShef4_B8	e5e731f8-329d-11e6-8e19-8b711565c797	11	32891017	T	TC	chr11:32891017-T>TC	300	PASS	-	-	-	-	-	Ins	Ins	Ins	1	0.15	0.29
4360	.	mshef4_J14	MShef4 normal	mShef4_B8	cf9cfd96-3294-11e6-8d2f-1ba690e2c2e6	8	60621812	ACT	A	chr8:60621812-ACT>A	300	PASS	-	-	-	-	-	Del	Del	Del	2	0	0.29
519	.	mShef11_Low_N3	MShef11 low oxygen	mShef11_G8	e2cf0618-3328-11e6-aa88-569b671699ea	5	154774802	GC	G	chr5:154774802-GC>G	300	PASS	-	-	-	-	-	Del	Del	Del	1	0	0.3
73	.	mshef4_J1	MShef4 normal	mShef4_B8	c835b18e-32a7-11e6-a0fa-ab7035cec73b	21	33223181	A	AT	chr21:33223181-A>AT	300	PASS	-	-	-	-	-	Ins	Ins	Ins	1	0.25	0.3
1933	.	mShef11_Low_N7	MShef11 low oxygen	mShef11_G8	d4c98d32-3291-11e6-b24d-a7c7cf737e61	21	38001425	ACT	A	chr21:38001425-ACT>A	300	PASS	AP000696.2	ENST00000457669	r.?	-	-	Del	Del	Del	2	0	0.31
86	.	mshef4_J1	MShef4 normal	mShef4_B8	3357ef5e-32b2-11e6-96e4-427435cec73b	3	166772101	T	TA	chr3:166772101-T>TA	300	PASS	-	-	-	-	-	Ins	Ins	Ins	1	0	0.31
733	.	mShef11_Low_Q4	MShef11 low oxygen	mShef11_G8	1bdb2bb6-32a8-11e6-8d85-006b25c9da85	6	78115495	T	TCTCTCACTAGGTAA	chr6:78115495-T>TCTCTCACTAGGTAA	300	PASS	-	-	-	-	-	Ins	Ins	Ins	14	0.5	0.32
1999	.	mShef11_Low_Q5	MShef11 low oxygen	mShef11_G8	5b4db258-332c-11e6-9526-cedeed3c4f5d	6	119410534	A	AT	chr6:119410534-A>AT	300	PASS	FAM184A	CCDS43500.1	r.?	-	-	Ins	Ins	Ins	1	0.05	0.32
3726	.	mShef11_normal_O10	MShef11 normal	mShef11_E4	3cf3d246-32a1-11e6-8c87-8203038949d4	5	164231142	T	TG	chr5:164231142-T>TG	300	PASS	-	-	-	-	-	Ins	Ins	Ins	1	0.24	0.32
2455	.	mShef11_normal_P9	MShef11 normal	mShef11_E7	9339baec-3325-11e6-8a22-64dd977b3f23	11	946770	C	CAAAAAAAAAAAAAAAAA	chr11:946770-C>CAAAAAAAAAAAAAAAAA	300	PASS	AP2A2	CCDS44512.1	r.?	-	-	Ins	Ins	Ins	17	0.1	0.32
1481	.	mShef11_Rock_L8	MShef11 ROCK	mShef11_F4	a25b72be-3324-11e6-a5b5-96f71caa6045	1	200502804	TG	T	chr1:200502804-TG>T	300	PASS	-	-	-	-	-	Del	Del	Del	1	0.2	0.32
2770	.	mshef4_J13	MShef4 normal	mShef4_B8	4c16ddfa-329b-11e6-97bf-74dd4430f757	16	60437011	C	CTTTTTTTTTTTTTTTTTT	chr16:60437011-C>CTTTTTTTTTTTTTTTTTT	300	PASS	RP11-354I13.2	ENST00000565133	r.?	-	-	Ins	Ins	Ins	18	0.14	0.32
3494	.	mShef11_Low_Q12	MShef11 low oxygen	mShef11_G8	2bd4cb0a-3323-11e6-9467-3d941da8ec0e	2	71141950	TG	T	chr2:71141950-TG>T	300	PASS	VAX2	CCDS1911.1	r.?	-	-	Del	Del	Del	1	0.3	0.33
3549	.	mShef11_Low_Q12	MShef11 low oxygen	mShef11_G8	05f8c232-3329-11e6-acdf-f57c9ecd0b3a	9	97422517	TG	T	chr9:97422517-TG>T	300	PASS	-	-	-	-	-	Del	Del	Del	1	0.44	0.33
2054	.	mShef11_Low_Q8	MShef11 low oxygen	mShef11_G8	7fa38d66-3297-11e6-82f0-bfb09cdf095d	22	50298587	T	TA	chr22:50298587-T>TA	300	PASS	ALG12	CCDS14081.1	r.?	-	-	Ins	Ins	Ins	1	0	0.33
3092	.	mShef11_Rock_K5	MShef11 ROCK	mShef11_F1	cf8e2b0e-3294-11e6-91cc-b98c19a91649	19	41056000	AAC	A	chr19:41056000-AAC>A	300	PASS	SPTBN4	CCDS12559.1	r.?	-	-	Del	Del	Del	2	0.2	0.33
33	.	mshef4_J1	MShef4 normal	mShef4_B8	fff4e43e-329b-11e6-abd0-bc6a90e2c2e6	14	63956127	TTG	T	chr14:63956127-TTG>T	300	PASS	PPP2R5E	CCDS9758.1	r.?	-	-	Del	Del	Del	2	0.18	0.33
49	.	mshef4_J1	MShef4 normal	mShef4_B8	5923d362-329c-11e6-a432-db6efa52e078	18	74617526	AG	A	chr18:74617526-AG>A	300	PASS	ZNF236	CCDS42447.1	r.?	-	-	Del	Del	Del	1	0	0.33
2057	.	mShef11_Low_Q8	MShef11 low oxygen	mShef11_G8	e705b03c-3293-11e6-859a-5b6fd0119baa	3	41188598	GGCCCAA	G	chr3:41188598-GGCCCAA>G	300	PASS	-	-	-	-	-	Del	Del	Del	6	0	0.34
4956	.	mShef11_Low_Q9	MShef11 low oxygen	mShef11_G8	d4aca748-3323-11e6-b5b4-3735ee3c4f5d	12	120586804	TG	T	chr12:120586804-TG>T	300	PASS	GCN1L1	CCDS41847.1	r.?	-	-	Del	Del	Del	1	0.39	0.34
2439	.	mShef11_normal_O7	MShef11 normal	mShef11_E4	009d3dfc-329a-11e6-a2d5-5487ecf1e924	7	152163704	C	CTTTTTTTTTTTTT	chr7:152163704-C>CTTTTTTTTTTTTT	300	PASS	LINC01003	ENST00000564834	r.?	-	-	Ins	Ins	Ins	13	0.06	0.34
2359	.	mShef11_normal_O4	MShef11 normal	mShef11_E4	2cfa730e-3323-11e6-835e-731c51c54cdd	2	151219693	AG	A	chr2:151219693-AG>A	300	PASS	-	-	-	-	-	Del	Del	Del	1	0.15	0.36
3026	.	mShef11_Rock_K4	MShef11 ROCK	mShef11_F1	15c2ae88-3321-11e6-b73d-a77e30158702	2	73432005	TTA	T	chr2:73432005-TTA>T	300	PASS	NOTO	CCDS46335.1	r.?	-	-	Del	Del	Del	2	0.25	0.36
1452	.	mShef11_Rock_L2	MShef11 ROCK	mShef11_F4	02de9c26-32ab-11e6-a425-cd41147bb207	4	186367939	T	TA	chr4:186367939-T>TA	300	PASS	CCDC110	CCDS3843.1	r.?	-	-	Ins	Ins	Ins	1	0	0.36
2834	.	mshef4_J15	MShef4 normal	mShef4_B8	3eb9792c-3289-11e6-b260-70db2daed38e	12	50113844	AC	A	chr12:50113844-AC>A	300	PASS	TMBIM6	ENST00000548809	r.?	-	-	Del	Del	Del	1	0.22	0.36
280	.	mshef4_J17	MShef4 normal	mShef4_B8	90142e00-334e-11e6-b1dc-85213dc9300a	4	157779939	TATATCCTTTA	TTG	chr4:157779939-TATATCCTTTA>TTG	300	PASS	PDGFC	CCDS3795.1	r.?	-	-	Complex	Complex	Complex	10	0.52	0.36
2381	.	mShef11_normal_O4	MShef11 normal	mShef11_E4	32999718-3323-11e6-9e31-8b42d0119baa	9	78477671	GT	G	chr9:78477671-GT>G	300	PASS	-	-	-	-	-	Del	Del	Del	1	0	0.37
513	.	mShef11_Low_N3	MShef11 low oxygen	mShef11_G8	5d139ef6-332f-11e6-8158-5b2a5e975b79	3	45748599	T	TA	chr3:45748599-T>TA	300	PASS	SACM1L	CCDS33745.1	r.?	-	-	Ins	Ins	Ins	1	0.07	0.38
4800	.	mShef11_Low_N6	MShef11 low oxygen	mShef11_G8	fed68978-329a-11e6-b51a-ac207246d362	15	79149312	AG	A	chr15:79149312-AG>A	300	PASS	-	-	-	-	-	Del	Del	Del	1	0.08	0.38
3521	.	mShef11_Low_Q12	MShef11 low oxygen	mShef11_G8	ac8324ee-3329-11e6-ae48-b26ba966024e	5	52456066	AG	A	chr5:52456066-AG>A	300	PASS	-	-	-	-	-	Del	Del	Del	1	0.07	0.38
2462	.	mShef11_normal_P9	MShef11 normal	mShef11_E7	0b5882d4-332a-11e6-9ff6-d0599ecd0b3a	12	120300143	G	GCA	chr12:120300143-G>GCA	300	PASS	CIT	CCDS55891.1	r.?	-	-	Ins	Ins	Ins	2	0	0.38
2538	.	mShef11_Rock_K1	MShef11 ROCK	mShef11_F1	2c3907d0-332f-11e6-8469-ed6866a58581	5	50787579	G	GGA	chr5:50787579-G>GGA	300	PASS	-	-	-	-	-	Ins	Ins	Ins	2	0	0.38
4004	.	mShef11_Rock_L9	MShef11 ROCK	mShef11_F4	fe9e6e96-3329-11e6-b9db-6ae4ed3c4f5d	21	30426463	A	ACTAAACTCACAAGCGTACCTCCTATTTTATGAGAGAATACTGTAATAATATCAAAAGCACTTTTTCTG	chr21:30426463-A>ACTAAACTCACAAGCGTACCTCCTATTTTATGAGAGAATACTGTAATAATATCAAAAGCACTTTTTCTG	300	PASS	USP16	CCDS13583.1	r.2658_2659inscuaaacucacaagcguaccuccuauuuuaugagagaauacuguaauaauaucaaaagcacuuuuucug	c.2427_2428insCTAAACTCACAAGCGTACCTCCTATTTTATGAGAGAATACTGTAATAATATCAAAAGCACTTTTTCTG	p.?	Ins	Ins	Ins	68	0	0.38
4059	.	mshef4_J3	MShef4 normal	mShef4_B8	1eef56e2-3280-11e6-8881-878c12ae24cf	2	145085838	C	CA	chr2:145085838-C>CA	300	PASS	GTDC1	CCDS33300.1	r.?	-	-	Ins	Ins	Ins	1	0	0.38
2169	.	mshef4_J4	MShef4 normal	mShef4_B8	4a12ded0-3351-11e6-a234-3839d0119baa	7	22931500	A	AG	chr7:22931500-A>AG	300	PASS	AC005682.8	ENST00000421730	r.?	-	-	Ins	Ins	Ins	1	0.7	0.38
766	.	mshef4_J7	MShef4 normal	mShef4_B8	63fd091a-332e-11e6-85b0-b5657098ee92	1	245554974	A	AG	chr1:245554974-A>AG	300	PASS	KIF26B	CCDS44342.1	r.?	-	-	Ins	Ins	Ins	1	0.38	0.38
4826	.	mShef11_Low_N6	MShef11 low oxygen	mShef11_G8	67503030-32a5-11e6-8291-d4cf7146d362	4	40732363	A	AAAAAAAG	chr4:40732363-A>AAAAAAAG	300	PASS	-	-	-	-	-	Ins	Ins	Ins	7	0.5	0.39
1298	.	mShef11_Rock_K7	MShef11 ROCK	mShef11_F1	77c66de2-334c-11e6-97a8-589338e8a824	12	92446620	G	GA	chr12:92446620-G>GA	300	PASS	C12orf79	CCDS58262.1	r.?	-	-	Ins	Ins	Ins	1	0	0.39
2104	.	mshef4_J4	MShef4 normal	mShef4_B8	a685c7f6-334a-11e6-9f1c-89a88e4678dd	12	111012766	TA	T	chr12:111012766-TA>T	300	PASS	PPTC7	CCDS9149.1	r.?	-	-	Del	Del	Del	1	0.17	0.39
222	.	mshef4_J11	MShef4 normal	mShef4_B8	c822f3b6-334f-11e6-a2ed-84981da8ec0e	6	152632917	TA	T	chr6:152632917-TA>T	300	PASS	SYNE1	CCDS5236.2	r.?	-	-	Del	Del	Del	1	0.19	0.4
290	.	mshef4_J17	MShef4 normal	mShef4_B8	59f3e270-334e-11e6-8cfa-ca027a852e0e	9	79625847	C	CTTCT	chr9:79625847-C>CTTCT	300	PASS	-	-	-	-	-	Ins	Ins	Ins	4	0	0.4
1748	.	mShef11_normal_O1	MShef11 normal	mShef11_E4	16affc32-3291-11e6-ba21-4bb605ad5bc4	1	27930220	AC	A	chr1:27930220-AC>A	300	PASS	AHDC1	CCDS30652.1	r.?	-	-	Del	Del	Del	1	0	0.41
4675	.	mShef11_Rock_L1	MShef11 ROCK	mShef11_F4	a818572e-3321-11e6-b1a1-3e717098ee92	13	57455676	TTC	T	chr13:57455676-TTC>T	300	PASS	-	-	-	-	-	Del	Del	Del	2	0	0.41
2801	.	mshef4_J13	MShef4 normal	mShef4_B8	0f66d7d8-329c-11e6-b882-936987a84063	4	82485772	TG	T	chr4:82485772-TG>T	300	PASS	RASGEF1B	ENST00000512716	r.?	-	-	Del	Del	Del	1	0.4	0.41
3594	.	mshef4_J8	MShef4 normal	mShef4_B8	04b5e04e-328e-11e6-9954-834998ba1142	7	1003637	CGCTGAGGCGGGAAACGGTTCCCCCCAGAGCCT	C	chr7:1003637-CGCTGAGGCGGGAAACGGTTCCCCCCAGAGCCT>C	300	PASS	COX19	CCDS34582.1	r.?	-	-	Del	Del	Del	32	0.48	0.41
3463	.	mShef11_Low_Q12	MShef11 low oxygen	mShef11_G8	eab5125a-3323-11e6-bbf1-2640c225ee11	11	93579951	TG	T	chr11:93579951-TG>T	300	PASS	VSTM5	CCDS44709.1	r.?	-	-	Del	Del	Del	1	0.09	0.42
384	.	mShef11_normal_O6	MShef11 normal	mShef11_E4	cc4bdece-3347-11e6-aff7-36c49b6d3b88	18	72923887	CCCGCGCCGCGGGGAGTGGGCGCCGGGAGGAGCAGGAGGAGGGGGCTTCGCGGGCCGAGGTGCGGGACGTGGGCCGCGGG	C	chr18:72923887-CCCGCGCCGCGGGGAGTGGGCGCCGGGAGGAGCAGGAGGAGGGGGCTTCGCGGGCCGAGGTGCGGGACGTGGGCCGCGGG>C	300	PASS	ZADH2	CCDS12008.1	r.?	-	-	Del	Del	Del	79	0	0.42
442	.	mShef11_Rock_L7	MShef11 ROCK	mShef11_F4	a15c2d7c-3298-11e6-859e-fbb94a47a305	11	127900905	AAG	A	chr11:127900905-AAG>A	300	PASS	-	-	-	-	-	Del	Del	Del	2	0	0.42
125	.	mshef4_J1	MShef4 normal	mShef4_B8	7a97bdc6-32a4-11e6-9d39-3f99fa52e078	9	79208862	A	AAAAAAG	chr9:79208862-A>AAAAAAG	300	PASS	-	-	-	-	-	Ins	Ins	Ins	6	0.18	0.42
863	.	mshef4_J20	MShef4 normal	mShef4_B8	fa74a354-3328-11e6-86b5-5761a20b69d5	4	170125720	TG	T	chr4:170125720-TG>T	300	PASS	SH3RF1	CCDS34099.1	r.?	-	-	Del	Del	Del	1	0.17	0.42
509	.	mShef11_Low_N3	MShef11 low oxygen	mShef11_G8	49ba4b4a-3328-11e6-bae8-ff88a78019ab	21	24414945	TA	T	chr21:24414945-TA>T	300	PASS	-	-	-	-	-	Del	Del	Del	1	0.08	0.43
2009	.	mShef11_Low_Q5	MShef11 low oxygen	mShef11_G8	e09215e0-3326-11e6-867e-98900d016689	X	13199854	T	TG	chrX:13199854-T>TG	300	PASS	-	-	-	-	-	Ins	Ins	Ins	1	0.09	0.43
303	.	mShef11_normal_O3	MShef11 normal	mShef11_E4	79eee66e-329b-11e6-ba20-d83f204bbf9c	11	100109248	A	AGAGGAGGAGGGGGAAGAAGAGGAG	chr11:100109248-A>AGAGGAGGAGGGGGAAGAAGAGGAG	300	PASS	CNTN5	CCDS53696.1	r.?	-	-	Ins	Ins	Ins	24	0.57	0.43
2406	.	mShef11_normal_O7	MShef11 normal	mShef11_E4	564b062a-328c-11e6-9472-cedbecf1e924	16	50145354	TG	T	chr16:50145354-TG>T	300	PASS	-	-	-	-	-	Del	Del	Del	1	0.6	0.43
2734	.	mshef4_J13	MShef4 normal	mShef4_B8	15308720-3299-11e6-a3df-20df12db9aab	1	212544600	AAG	A	chr1:212544600-AAG>A	300	PASS	TMEM206	CCDS1504.1	r.?	-	-	Del	Del	Del	2	0.08	0.43
3373	.	mShef11_Low_Q7	MShef11 low oxygen	mShef11_G8	4705e200-3329-11e6-a7eb-b5e76de4ab00	9	133414706	TTG	T	chr9:133414706-TTG>T	300	PASS	-	-	-	-	-	Del	Del	Del	2	0.4	0.44
4149	.	mShef11_Rock_K9	MShef11 ROCK	mShef11_F1	e4d48e8c-3298-11e6-a385-fcbe3adbad45	14	43833583	G	GA	chr14:43833583-G>GA	300	PASS	-	-	-	-	-	Ins	Ins	Ins	1	0	0.44
2138	.	mshef4_J4	MShef4 normal	mShef4_B8	92d269a2-335a-11e6-a9fc-d738038949d4	20	19969935	TG	T	chr20:19969935-TG>T	300	PASS	RIN2	CCDS56182.1	r.?	-	-	Del	Del	Del	1	0.62	0.44
3457	.	mShef11_Low_Q12	MShef11 low oxygen	mShef11_G8	4906616c-3327-11e6-bace-588620e7b7a8	10	102025965	TG	T	chr10:102025965-TG>T	300	PASS	CWF19L1	CCDS7489.1	r.?	-	-	Del	Del	Del	1	0.38	0.45
3723	.	mShef11_normal_O10	MShef11 normal	mShef11_E4	4da88b6c-3298-11e6-8c87-8203038949d4	5	62425813	TTTTTTTTTTTTTTTTC	T	chr5:62425813-TTTTTTTTTTTTTTTTC>T	300	PASS	-	-	-	-	-	Del	Del	Del	16	0	0.45
2388	.	mShef11_normal_O7	MShef11 normal	mShef11_E4	0a764f0e-3299-11e6-ad87-c6dbecf1e924	1	216528725	G	GAAAGAAAGAAAGAAAGAAAGAAAGAAAGAAAC	chr1:216528725-G>GAAAGAAAGAAAGAAAGAAAGAAAGAAAGAAAC	300	PASS	USH2A	CCDS31025.1	r.?	-	-	Ins	Ins	Ins	32	0.52	0.45
960	.	mShef11_normal_O9	MShef11 normal	mShef11_E4	72d85208-3321-11e6-b5d3-58fe41c4520d	11	79310312	CT	C	chr11:79310312-CT>C	300	PASS	-	-	-	-	-	Del	Del	Del	1	0	0.46
4362	.	mshef4_J14	MShef4 normal	mShef4_B8	6744586a-3295-11e6-8d2f-1ba690e2c2e6	8	94768015	GTGTA	G	chr8:94768015-GTGTA>G	300	PASS	TMEM67	CCDS6258.2	r.292_295delUGUA	c.234_237delTGTA	p.C80fs*6	Del	Del	Del	4	0	0.46
316	.	mShef11_normal_O3	MShef11 normal	mShef11_E4	99924b92-329a-11e6-a7ea-c2e35d753391	18	70494966	A	AG	chr18:70494966-A>AG	300	PASS	NETO1	CCDS12000.1	r.?	-	-	Ins	Ins	Ins	1	0.25	0.47
3753	.	mShef11_normal_P3	MShef11 normal	mShef11_E7	e928088e-3323-11e6-9499-a13c6ee4ab00	1	157022883	TC	T	chr1:157022883-TC>T	300	PASS	-	-	-	-	-	Del	Del	Del	1	0.41	0.47
4516	.	mShef11_normal_P5	MShef11 normal	mShef11_E7	370585dc-334b-11e6-8edb-f0509ecd0b3a	1	161259292	AG	A	chr1:161259292-AG>A	300	PASS	PCP4L1	CCDS53412.1	r.?	-	-	Del	Del	Del	1	0.05	0.47
32	.	mshef4_J1	MShef4 normal	mShef4_B8	08496bce-329b-11e6-abd0-bc6a90e2c2e6	14	36945601	TTTG	T	chr14:36945601-TTTG>T	300	PASS	SFTA3	CCDS45097.1	r.?	-	-	Del	Del	Del	3	0.6	0.47
1887	.	mShef11_Low_N4	MShef11 low oxygen	mShef11_G8	3f9e94e4-332e-11e6-a2e2-b28825c9da85	4	27404619	C	CAT	chr4:27404619-C>CAT	300	PASS	-	-	-	-	-	Ins	Ins	Ins	2	0.33	0.48
1804	.	mShef11_normal_O1	MShef11 normal	mShef11_E4	2ddffb92-329a-11e6-a42a-dcb335cec73b	3	22975931	CACACATATACACATATACACATATAT	C	chr3:22975931-CACACATATACACATATACACATATAT>C	300	PASS	-	-	-	-	-	Del	Del	Del	26	0.29	0.48
4773	.	mShef11_Low_N1	MShef11 low oxygen	mShef11_G8	6b4e257a-3296-11e6-b826-c142a178171f	5	17466675	T	TA	chr5:17466675-T>TA	300	PASS	RP11-321E2.4	ENST00000504998	r.?	-	-	Ins	Ins	Ins	1	0.75	0.5
1799	.	mShef11_normal_O1	MShef11 normal	mShef11_E4	3c966dd0-329d-11e6-b6f5-41bc35cec73b	22	31689400	TTAAAAAAAAAAA	T	chr22:31689400-TTAAAAAAAAAAA>T	300	PASS	PIK3IP1	CCDS13893.1	r.?	-	-	Del	Del	Del	12	0.5	0.5
1176	.	mShef11_normal_P6	MShef11 normal	mShef11_E7	d2dd3354-335c-11e6-9b11-b4e869062303	2	209869421	C	CT	chr2:209869421-C>CT	300	PASS	-	-	-	-	-	Ins	Ins	Ins	1	0	0.5
2503	.	mShef11_normal_P9	MShef11 normal	mShef11_E7	3bad1c36-332c-11e6-ade9-d5598e4678dd	8	2090649	C	CCCTCCCTT	chr8:2090649-C>CCCTCCCTT	300	PASS	MYOM2	CCDS5957.1	r.?	-	-	Ins	Ins	Ins	8	0.75	0.5
3849	.	mShef11_Rock_L4	MShef11 ROCK	mShef11_F4	260e04f4-3321-11e6-8d94-b822c7271a47	13	32427415	AAACAAAAACAC	A	chr13:32427415-AAACAAAAACAC>A	300	PASS	-	-	-	-	-	Del	Del	Del	11	0.82	0.5
3868	.	mShef11_Rock_L4	MShef11 ROCK	mShef11_F4	06d76b32-3332-11e6-9d66-0d5d5e975b79	20	31589372	T	TCTTTCTTTCTTTCTTTCTTTCTTTCTTTCTTTCTTTCTTTCTTTCTTTCTTTCTTTCTTTCTTTCTTTTCTTC	chr20:31589372-T>TCTTTCTTTCTTTCTTTCTTTCTTTCTTTCTTTCTTTCTTTCTTTCTTTCTTTCTTTCTTTCTTTCTTTTCTTC	300	PASS	SUN5	CCDS13209.1	r.?	-	-	Ins	Ins	Ins	73	0.83	0.5
1841	.	mShef11_Low_N4	MShef11 low oxygen	mShef11_G8	81e43578-3321-11e6-b69b-0f8790e2c2e6	1	20735331	AG	A	chr1:20735331-AG>A	300	PASS	LINC01141	ENST00000426428	r.?	-	-	Del	Del	Del	1	0.14	0.52
3027	.	mShef11_Rock_K4	MShef11 ROCK	mShef11_F1	240cbdd6-332a-11e6-b73d-a77e30158702	2	173449564	T	TG	chr2:173449564-T>TG	300	PASS	PDK1	CCDS2250.1	r.?	-	-	Ins	Ins	Ins	1	0.06	0.53
4022	.	mShef11_Rock_L9	MShef11 ROCK	mShef11_F4	e501a99c-332b-11e6-9611-23a5191589db	6	154680773	TG	T	chr6:154680773-TG>T	300	PASS	IPCEF1	CCDS5245.1	r.?	-	-	Del	Del	Del	1	0.14	0.53
193	.	mshef4_J11	MShef4 normal	mShef4_B8	d2ea1dda-3348-11e6-a649-f9fe1da8ec0e	15	66064050	GTCT	GAC	chr15:66064050-GTCT>GAC	300	PASS	DENND4A	CCDS53949.1	r.?	-	-	Complex	Complex	Complex	3	0.39	0.54
356	.	mShef11_normal_O6	MShef11 normal	mShef11_E4	f21fc70a-3351-11e6-9555-f67ba20b69d5	1	180922144	T	TG	chr1:180922144-T>TG	300	PASS	KIAA1614	CCDS41442.1	r.?	-	-	Ins	Ins	Ins	1	0.67	0.55
4178	.	mShef11_Rock_L10	MShef11 ROCK	mShef11_F4	d527a8b8-329b-11e6-a22e-2bea0d01a414	1	225781118	GGT	G	chr1:225781118-GGT>G	300	PASS	ENAH	CCDS31041.1	r.?	-	-	Del	Del	Del	2	0.25	0.55
4092	.	mshef4_J19	MShef4 normal	mShef4_B8	7621e1e4-3322-11e6-8ac6-ee1ad8fd0a58	13	73331393	TC	T	chr13:73331393-TC>T	300	PASS	DIS3	CCDS9447.1	r.5517delG	c.?	p.?	Del	Del	Del	1	0.21	0.55
1331	.	mShef11_Rock_K7	MShef11 ROCK	mShef11_F1	e0d81ef2-334c-11e6-bdbe-12e306e9a829	7	10483258	AAC	A	chr7:10483258-AAC>A	300	PASS	-	-	-	-	-	Del	Del	Del	2	1	0.56
213	.	mshef4_J11	MShef4 normal	mShef4_B8	9a49bc60-3357-11e6-9019-19b564f80bad	3	141475978	T	TTTTC	chr3:141475978-T>TTTTC	300	PASS	-	-	-	-	-	Ins	Ins	Ins	4	0.57	0.56
3628	.	mshef4_J12	MShef4 normal	mShef4_B8	08ec61c0-3297-11e6-ae1f-4469e84777f6	16	24830839	G	GT	chr16:24830839-G>GT	300	PASS	TNRC6A	CCDS10624.2	r.?	-	-	Ins	Ins	Ins	1	0.57	0.56
3146	.	mShef11_Rock_K8	MShef11 ROCK	mShef11_F1	a978bf3a-328d-11e6-9d04-64c35d753391	12	123908896	TG	T	chr12:123908896-TG>T	300	PASS	RILPL2	CCDS9248.1	r.?	-	-	Del	Del	Del	1	0.25	0.57
3217	.	mShef11_Rock_L5	MShef11 ROCK	mShef11_F4	cb48e114-328b-11e6-ad0b-5df63cc9300a	19	4660997	TG	T	chr19:4660997-TG>T	300	PASS	C19orf10	CCDS12133.1	r.?	-	-	Del	Del	Del	1	0.46	0.57
3587	.	mshef4_J8	MShef4 normal	mShef4_B8	36eb55ec-3295-11e6-a46c-bf4b98ba1142	4	110272750	A	AAAAAAAAAAG	chr4:110272750-A>AAAAAAAAAAG	300	PASS	-	-	-	-	-	Ins	Ins	Ins	10	0.31	0.57
3479	.	mShef11_Low_Q12	MShef11 low oxygen	mShef11_G8	5d8ec4c8-3325-11e6-8d7b-fc50a20b69d5	17	35719934	A	AC	chr17:35719934-A>AC	300	PASS	ACACA	CCDS42302.1	r.?	-	-	Ins	Ins	Ins	1	1	0.58
737	.	mShef11_Low_Q4	MShef11 low oxygen	mShef11_G8	5bf2fa94-32a3-11e6-8d85-006b25c9da85	6	127314535	TG	T	chr6:127314535-TG>T	300	PASS	-	-	-	-	-	Del	Del	Del	1	0.18	0.58
30	.	mshef4_J1	MShef4 normal	mShef4_B8	a230116c-329a-11e6-abd0-bc6a90e2c2e6	14	25715001	CTTTTTTTTTGTTTTTTTTTTTTTT	C	chr14:25715001-CTTTTTTTTTGTTTTTTTTTTTTTT>C	300	PASS	-	-	-	-	-	Del	Del	Del	24	0.33	0.58
110	.	mshef4_J1	MShef4 normal	mShef4_B8	919daa50-32a7-11e6-9415-dea57872c165	6	7855787	T	TC	chr6:7855787-T>TC	300	PASS	BMP6	CCDS4503.1	r.?	-	-	Ins	Ins	Ins	1	0.4	0.58
1642	.	mShef11_Low_N8	MShef11 low oxygen	mShef11_G8	9eab44ea-3348-11e6-b973-76318977c0b2	19	54432372	AAAAC	A	chr19:54432372-AAAAC>A	300	PASS	CACNG7	CCDS12868.1	r.?	-	-	Del	Del	Del	4	0.27	0.59
1825	.	mShef11_normal_O1	MShef11 normal	mShef11_E4	28131e64-329b-11e6-86f7-f8ac35cec73b	7	115079544	TTTTTTTG	T	chr7:115079544-TTTTTTTG>T	300	PASS	-	-	-	-	-	Del	Del	Del	7	0.5	0.59
2245	.	mshef4_J10	MShef4 normal	mShef4_B8	1eb24fb8-32a8-11e6-9f71-139a69062303	1	216223947	T	TTTCTTTCTTTCTTTCTTTC	chr1:216223947-T>TTTCTTTCTTTCTTTCTTTC	300	PASS	USH2A	CCDS31025.1	r.?	-	-	Ins	Ins	Ins	19	0.57	0.59
4420	.	mShef11_normal_O8	MShef11 normal	mShef11_E4	a85a7b8c-328a-11e6-817b-35df4a47a305	14	44437693	A	AAAAGAAAGAAAGAAAGAAAGAAAGAAAGAAAGAAAGAAAGAAAGAAAGAAAGAAAGAAAGAAAGAG	chr14:44437693-A>AAAAGAAAGAAAGAAAGAAAGAAAGAAAGAAAGAAAGAAAGAAAGAAAGAAAGAAAGAAAGAAAGAG	300	PASS	-	-	-	-	-	Ins	Ins	Ins	66	0.6	0.6
2535	.	mShef11_Rock_K1	MShef11 ROCK	mShef11_F1	ba2c1e7e-332a-11e6-9d46-4314ead19ece	4	84392373	TTTTGA	T	chr4:84392373-TTTTGA>T	300	PASS	FAM175A	CCDS3605.2	r.?	-	-	Del	Del	Del	5	0.56	0.6
449	.	mShef11_Rock_L7	MShef11 ROCK	mShef11_F4	b5ccebca-3298-11e6-88d2-fab94a47a305	14	42879342	A	AGATACTATTTAAATATCTATTTAAATAGATACTATTTAAATATCTACTTAAAT	chr14:42879342-A>AGATACTATTTAAATATCTATTTAAATAGATACTATTTAAATATCTACTTAAAT	300	PASS	RP11-214N1.1	ENST00000554042	r.?	-	-	Ins	Ins	Ins	53	0.62	0.6
4143	.	mShef11_Rock_K9	MShef11 ROCK	mShef11_F1	90581dd8-329d-11e6-a68e-dce932d40527	1	242085737	T	TTG	chr1:242085737-T>TTG	300	PASS	-	-	-	-	-	Ins	Ins	Ins	2	0.42	0.61
3383	.	mShef11_Low_Q10	MShef11 low oxygen	mShef11_G8	6445e15e-3323-11e6-8dca-b3db977b3f23	10	85144184	TTTTTTTTTTTTTTTTTTTTTTC	T	chr10:85144184-TTTTTTTTTTTTTTTTTTTTTTC>T	300	PASS	-	-	-	-	-	Del	Del	Del	22	0.6	0.62
3176	.	mShef11_Rock_K8	MShef11 ROCK	mShef11_F1	3a79615e-3295-11e6-a1e6-c11d8cd8cd69	6	148657337	T	TG	chr6:148657337-T>TG	300	PASS	SASH1	ENST00000367469	r.?	-	-	Ins	Ins	Ins	1	0.38	0.62
1462	.	mShef11_Rock_L2	MShef11 ROCK	mShef11_F4	05a4ef54-32a2-11e6-ae88-ad45147bb207	7	64158086	TG	T	chr7:64158086-TG>T	300	PASS	ZNF107	CCDS5527.1	r.?	-	-	Del	Del	Del	1	0.19	0.62
2489	.	mShef11_normal_P9	MShef11 normal	mShef11_E7	7e0f23da-332c-11e6-b922-daa090e2c2e6	5	174321246	AAAG	A	chr5:174321246-AAAG>A	300	PASS	-	-	-	-	-	Del	Del	Del	3	0.33	0.63
1761	.	mShef11_normal_O1	MShef11 normal	mShef11_E4	10f8df5c-3291-11e6-babf-9d8235cec73b	11	16868626	TTTTTTTTTTTC	T	chr11:16868626-TTTTTTTTTTTC>T	300	PASS	PLEKHA7	CCDS31434.1	r.?	-	-	Del	Del	Del	11	0.71	0.64
1802	.	mShef11_normal_O1	MShef11 normal	mShef11_E4	e9fa18b0-32a1-11e6-b6f5-41bc35cec73b	22	50490456	T	TACGAGACATCCGGTCGGTCCCAGCACCTCTCTGGGAACCCTGAGTCTGAGTCCCAGCACCCAC	chr22:50490456-T>TACGAGACATCCGGTCGGTCCCAGCACCTCTCTGGGAACCCTGAGTCTGAGTCCCAGCACCCAC	300	PASS	TTLL8	ENST00000266182	r.?	-	-	Ins	Ins	Ins	63	0.59	0.64
2491	.	mShef11_normal_P9	MShef11 normal	mShef11_E7	ff61c8c0-3331-11e6-b922-daa090e2c2e6	5	178988701	T	TTTTTTTG	chr5:178988701-T>TTTTTTTG	300	PASS	RUFY1	CCDS4445.2	r.?	-	-	Ins	Ins	Ins	7	0.67	0.64
4208	.	mShef11_Rock_L10	MShef11 ROCK	mShef11_F4	abc2989a-329e-11e6-a126-2f643dc9300a	5	25009773	A	AAAAAAAAAAAG	chr5:25009773-A>AAAAAAAAAAAG	300	PASS	-	-	-	-	-	Ins	Ins	Ins	11	0.83	0.64
2321	.	mshef4_J10	MShef4 normal	mShef4_B8	fe38bcb6-329f-11e6-bda0-de63a20b69d5	8	26007370	GT	G	chr8:26007370-GT>G	300	PASS	-	-	-	-	-	Del	Del	Del	1	0.25	0.64
3639	.	mshef4_J12	MShef4 normal	mShef4_B8	93b9671e-3295-11e6-92fb-2f69e84777f6	2	109011472	TG	T	chr2:109011472-TG>T	300	PASS	-	-	-	-	-	Del	Del	Del	1	0.41	0.64
3437	.	mShef11_Low_Q10	MShef11 low oxygen	mShef11_G8	2113a662-332f-11e6-be9e-767235cec73b	8	42314269	A	AC	chr8:42314269-A>AC	300	PASS	SLC20A2	CCDS6132.1	r.?	-	-	Ins	Ins	Ins	1	0.7	0.65
1615	.	mShef11_Low_N8	MShef11 low oxygen	mShef11_G8	28d0bada-334c-11e6-ad7d-de24d0119baa	1	20386732	T	TTC	chr1:20386732-T>TTC	300	PASS	-	-	-	-	-	Ins	Ins	Ins	2	0	0.67
1604	.	mShef11_Low_N2	MShef11 low oxygen	mShef11_G8	2a3acd04-329b-11e6-aef3-39d31da8ec0e	6	89801942	A	AAAAAC	chr6:89801942-A>AAAAAC	300	PASS	SRSF12	CCDS47459.1	r.?	-	-	Ins	Ins	Ins	5	0.33	0.68
3460	.	mShef11_Low_Q12	MShef11 low oxygen	mShef11_G8	065c8766-3321-11e6-bbf1-2640c225ee11	11	8239435	GCTCTCCCTGCCTCGGCACACCTCTCCCTGCCTCGGCCCACCTCTCCCTGCCTCGGCCCAGCTCTCCCTGCCTCGGCACAC	G	chr11:8239435-GCTCTCCCTGCCTCGGCACACCTCTCCCTGCCTCGGCCCACCTCTCCCTGCCTCGGCCCAGCTCTCCCTGCCTCGGCACAC>G	300	PASS	-	-	-	-	-	Del	Del	Del	80	0.76	0.68
72	.	mshef4_J1	MShef4 normal	mShef4_B8	e69fbe5c-32b2-11e6-8b99-3aae35cec73b	20	61785994	G	GGCCTTCCTTCTCCCTCCTCCCTTCCTCCTCCCTCCTCTTCCCTCCC	chr20:61785994-G>GGCCTTCCTTCTCCCTCCTCCCTTCCTCCTCCCTCCTCTTCCCTCCC	300	PASS	-	-	-	-	-	Ins	Ins	Ins	46	0.33	0.69
344	.	mShef11_normal_O3	MShef11 normal	mShef11_E4	dfa304ae-32a0-11e6-8b93-14fb5d753391	7	129881008	AG	A	chr7:129881008-AG>A	300	PASS	-	-	-	-	-	Del	Del	Del	1	0.67	0.7
19	.	mshef4_J1	MShef4 normal	mShef4_B8	8c43ddd8-329b-11e6-a239-3bb735cec73b	11	33934861	TG	T	chr11:33934861-TG>T	300	PASS	-	-	-	-	-	Del	Del	Del	1	0.77	0.7
2870	.	mshef4_J15	MShef4 normal	mShef4_B8	a3c25734-328f-11e6-9c32-bcfe2daed38e	7	3684429	A	AAC	chr7:3684429-A>AAC	300	PASS	SDK1	CCDS34590.1	r.?	-	-	Ins	Ins	Ins	2	0.25	0.7
1591	.	mShef11_Low_N2	MShef11 low oxygen	mShef11_G8	18b88056-3298-11e6-9ba2-afeb1da8ec0e	21	27664163	C	CCA	chr21:27664163-C>CCA	300	PASS	-	-	-	-	-	Ins	Ins	Ins	2	0.94	0.71
732	.	mShef11_Low_Q4	MShef11 low oxygen	mShef11_G8	2c81f90a-32a7-11e6-8d85-006b25c9da85	6	48421576	T	TGC	chr6:48421576-T>TGC	300	PASS	-	-	-	-	-	Ins	Ins	Ins	2	0.5	0.71
1961	.	mShef11_Low_Q5	MShef11 low oxygen	mShef11_G8	c711b28a-3324-11e6-bc64-42be80635058	12	106750360	AAAAAAG	A	chr12:106750360-AAAAAAG>A	300	PASS	POLR3B	CCDS9105.1	r.?	-	-	Del	Del	Del	6	0.31	0.71
2387	.	mShef11_normal_O7	MShef11 normal	mShef11_E4	e4128530-3298-11e6-ad87-c6dbecf1e924	1	211808735	T	TC	chr1:211808735-T>TC	300	PASS	RP11-354K1.2	ENST00000452024	r.?	-	-	Ins	Ins	Ins	1	0.7	0.71
2562	.	mShef11_Rock_K2	MShef11 ROCK	mShef11_F1	6e5bf51a-3293-11e6-9f84-15159ecd0b3a	10	804073	CAAAAGAAAAAAAAAAAAAAAAAAAAAAAAAAAAAAA	C	chr10:804073-CAAAAGAAAAAAAAAAAAAAAAAAAAAAAAAAAAAAA>C	300	PASS	-	-	-	-	-	Del	Del	Del	36	0.29	0.71
225	.	mshef4_J11	MShef4 normal	mShef4_B8	36863b1a-3355-11e6-ab05-94d9eab8d062	7	137381207	T	TG	chr7:137381207-T>TG	300	PASS	DGKI	CCDS5845.1	r.?	-	-	Ins	Ins	Ins	1	0.5	0.71
3559	.	mshef4_J8	MShef4 normal	mShef4_B8	4825e108-328e-11e6-b9c2-4a2a98ba1142	1	222328246	AAAC	A	chr1:222328246-AAAC>A	300	PASS	RP11-400N13.1	ENST00000416510	r.?	-	-	Del	Del	Del	3	0.8	0.71
4306	.	mshef4_J9	MShef4 normal	mShef4_B8	3bafb9ba-3330-11e6-a1ef-b1e799696edf	20	31049215	CTTTCT	C	chr20:31049215-CTTTCT>C	300	PASS	C20orf112	CCDS13202.1	r.?	-	-	Del	Del	Del	5	0.33	0.71
1849	.	mShef11_Low_N4	MShef11 low oxygen	mShef11_G8	3d2cdfd4-3326-11e6-9fed-66c735cec73b	10	15417722	T	TC	chr10:15417722-T>TC	300	PASS	FAM171A1	CCDS31154.1	r.?	-	-	Ins	Ins	Ins	1	0.64	0.72
1794	.	mShef11_normal_O1	MShef11 normal	mShef11_E4	3ce2a1c2-3299-11e6-aeca-12e605ad5bc4	20	4733581	TG	T	chr20:4733581-TG>T	300	PASS	-	-	-	-	-	Del	Del	Del	1	0.57	0.72
1382	.	mShef11_Rock_K10	MShef11 ROCK	mShef11_F1	eb60a84a-332d-11e6-b24b-7681c042253c	5	31880897	C	CTTTTTTTCT	chr5:31880897-C>CTTTTTTTCT	300	PASS	PDZD2	CCDS34137.1	r.?	-	-	Ins	Ins	Ins	9	0	0.72
2898	.	mshef4_J18	MShef4 normal	mShef4_B8	1296beaa-328d-11e6-a894-8002bce6aa09	15	64606764	T	TTA	chr15:64606764-T>TTA	300	PASS	CSNK1G1	CCDS10192.2	r.?	-	-	Ins	Ins	Ins	2	0.5	0.72
3501	.	mShef11_Low_Q12	MShef11 low oxygen	mShef11_G8	db469a50-3328-11e6-9467-3d941da8ec0e	2	236613606	CTTTTTTCTTT	C	chr2:236613606-CTTTTTTCTTT>C	300	PASS	AGAP1	CCDS33408.1	r.?	-	-	Del	Del	Del	10	0.33	0.73
1094	.	mShef11_normal_P4	MShef11 normal	mShef11_E7	e8e8be34-3320-11e6-8c29-ed3cc225ee11	18	44762172	AC	A	chr18:44762172-AC>A	300	PASS	SKOR2	CCDS62441.1	r.?	-	-	Del	Del	Del	1	0.7	0.73
71	.	mshef4_J1	MShef4 normal	mShef4_B8	3ff2d1d6-32b0-11e6-8b99-3aae35cec73b	20	57707361	TG	T	chr20:57707361-TG>T	300	PASS	-	-	-	-	-	Del	Del	Del	1	0.72	0.73
1624	.	mShef11_Low_N8	MShef11 low oxygen	mShef11_G8	ff731c92-334a-11e6-8111-83bb6f39e758	13	76834073	T	TTTTTTTTC	chr13:76834073-T>TTTTTTTTC	300	PASS	-	-	-	-	-	Ins	Ins	Ins	8	0.83	0.74
551	.	mShef11_Low_N5	MShef11 low oxygen	mShef11_G8	c8ffae54-3346-11e6-a4c9-31a370cce0de	18	33401502	AAAAAAAAAAAACC	A	chr18:33401502-AAAAAAAAAAAACC>A	300	PASS	-	-	-	-	-	Del	Del	Del	13	1	0.75
2055	.	mShef11_Low_Q8	MShef11 low oxygen	mShef11_G8	6dd43dc4-3297-11e6-859a-5b6fd0119baa	3	32728938	T	TTTTGTTTTTTTG	chr3:32728938-T>TTTTGTTTTTTTG	300	PASS	CNOT10	CCDS2655.1	r.?	-	-	Ins	Ins	Ins	12	0.8	0.75
4524	.	mShef11_normal_P5	MShef11 normal	mShef11_E7	ab5a3938-334a-11e6-adb5-5680fa52e078	12	32834499	G	GC	chr12:32834499-G>GC	300	PASS	DNM1L	CCDS8730.1	r.?	-	-	Ins	Ins	Ins	1	0	0.75
4578	.	mShef11_normal_P5	MShef11 normal	mShef11_E7	b443797a-334e-11e6-a013-80a464f80bad	9	136295829	TTG	T	chr9:136295829-TTG>T	300	PASS	ADAMTS13	CCDS6970.1	r.?	-	-	Del	Del	Del	2	0.42	0.75
3866	.	mShef11_Rock_L4	MShef11 ROCK	mShef11_F4	58b10fea-3331-11e6-9d66-0d5d5e975b79	20	4131492	C	CT	chr20:4131492-C>CT	300	PASS	SMOX	CCDS13075.1	r.?	-	-	Ins	Ins	Ins	1	0.67	0.75
2775	.	mshef4_J13	MShef4 normal	mShef4_B8	bcf6d3ee-3297-11e6-b866-76dd4430f757	17	42067192	AAAAAAAAAAAAAAAAAAAAATATATATATATATATATATATATATATATATAT	A	chr17:42067192-AAAAAAAAAAAAAAAAAAAAATATATATATATATATATATATATATATATATAT>A	300	PASS	PYY	CCDS32662.1	r.?	-	-	Del	Del	Del	53	1	0.75
4032	.	mshef4_J3	MShef4 normal	mShef4_B8	b8968afa-3275-11e6-a0f8-a8e36de4ab00	1	4271476	AAAAAAAAG	A	chr1:4271476-AAAAAAAAG>A	300	PASS	-	-	-	-	-	Del	Del	Del	8	0.45	0.75
268	.	mshef4_J17	MShef4 normal	mShef4_B8	bb64e452-3347-11e6-bd91-80e179852e0e	18	74494025	AG	A	chr18:74494025-AG>A	300	PASS	-	-	-	-	-	Del	Del	Del	1	0.77	0.76
3756	.	mShef11_normal_P3	MShef11 normal	mShef11_E7	4954df64-3326-11e6-9499-a13c6ee4ab00	1	239220165	AC	A	chr1:239220165-AC>A	300	PASS	-	-	-	-	-	Del	Del	Del	1	0.67	0.77
35	.	mshef4_J1	MShef4 normal	mShef4_B8	55ac2c12-329b-11e6-8999-b66b7872c165	15	43403513	AG	A	chr15:43403513-AG>A	300	PASS	-	-	-	-	-	Del	Del	Del	1	1	0.77
3364	.	mShef11_Low_Q7	MShef11 low oxygen	mShef11_G8	c5278532-332c-11e6-bc88-ceec6f39e758	6	115393751	TATATATATGTGTGTGTATATATATGTATG	TGTGTATATATATATGTATGTA	chr6:115393751-TATATATATGTGTGTGTATATATATGTATG>TGTGTATATATATATGTATGTA	300	PASS	-	-	-	-	-	Complex	Complex	Complex	29	0.25	0.78
2018	.	mShef11_Low_Q8	MShef11 low oxygen	mShef11_G8	7b7c815e-3290-11e6-94a6-2aed9cdf095d	10	103275285	TTG	T	chr10:103275285-TTG>T	300	PASS	BTRC	CCDS7512.1	r.?	-	-	Del	Del	Del	2	0.5	0.79
2564	.	mShef11_Rock_K2	MShef11 ROCK	mShef11_F1	3b989f80-3297-11e6-9f84-15159ecd0b3a	10	133780402	TG	T	chr10:133780402-TG>T	300	PASS	BNIP3	CCDS7663.1	r.?	-	-	Del	Del	Del	1	0.53	0.79
4217	.	mShef11_Rock_L10	MShef11 ROCK	mShef11_F4	94699b16-329f-11e6-b405-47673dc9300a	7	31687307	A	AAG	chr7:31687307-A>AAG	300	PASS	CCDC129	CCDS59050.1	r.?	-	-	Ins	Ins	Ins	2	1	0.79
2645	.	mShef11_Rock_L3	MShef11 ROCK	mShef11_F4	67b01d78-3292-11e6-a8d7-d527d8fd0a58	3	83221486	TG	T	chr3:83221486-TG>T	300	PASS	-	-	-	-	-	Del	Del	Del	1	0.83	0.79
796	.	mshef4_J7	MShef4 normal	mShef4_B8	bec99030-3323-11e6-a439-ba6b3dc9300a	4	10479637	TC	T	chr4:10479637-TC>T	300	PASS	-	-	-	-	-	Del	Del	Del	1	0.87	0.79
3458	.	mShef11_Low_Q12	MShef11 low oxygen	mShef11_G8	3fd70a36-3329-11e6-bace-588620e7b7a8	10	132858503	TTTTTTTTTTTTTTC	T	chr10:132858503-TTTTTTTTTTTTTTC>T	300	PASS	-	-	-	-	-	Del	Del	Del	14	1	0.8
4517	.	mShef11_normal_P5	MShef11 normal	mShef11_E7	4128c982-3348-11e6-a479-180cc7271a47	10	76063343	GTTGTTTTT	G	chr10:76063343-GTTGTTTTT>G	300	PASS	ADK	CCDS7344.1	r.?	-	-	Del	Del	Del	8	0.88	0.8
1407	.	mShef11_Rock_L2	MShef11 ROCK	mShef11_F4	d06fc414-329f-11e6-8441-3f6d30158702	10	114716126	T	TTA	chr10:114716126-T>TTA	300	PASS	TCF7L2	CCDS53577.1	r.?	-	-	Ins	Ins	Ins	2	0.83	0.8
2174	.	mshef4_J4	MShef4 normal	mShef4_B8	3bcbc3c0-334f-11e6-a234-3839d0119baa	7	98982941	GT	G	chr7:98982941-GT>G	300	PASS	ARPC1B	CCDS5661.1	r.?	-	-	Del	Del	Del	1	0.27	0.8
4938	.	mShef11_Low_Q3	MShef11 low oxygen	mShef11_G8	e36f52ba-332a-11e6-bb03-20438e4678dd	8	55020367	A	ATG	chr8:55020367-A>ATG	300	PASS	-	-	-	-	-	Ins	Ins	Ins	2	0.93	0.81
3147	.	mShef11_Rock_K8	MShef11 ROCK	mShef11_F1	a5b5758a-328a-11e6-a3c6-48c35d753391	13	19284537	GTGTGTGTGTGTGTT	G	chr13:19284537-GTGTGTGTGTGTGTT>G	300	PASS	-	-	-	-	-	Del	Del	Del	14	0.92	0.81
64	.	mshef4_J1	MShef4 normal	mShef4_B8	e18eee84-32a7-11e6-806c-dba1a2c71c31	2	206113917	A	AAT	chr2:206113917-A>AAT	300	PASS	PARD3B	CCDS42806.1	r.?	-	-	Ins	Ins	Ins	2	0	0.81
3351	.	mShef11_Low_Q7	MShef11 low oxygen	mShef11_G8	56d4a950-3329-11e6-a2b8-db3142c4520d	3	16314173	TTG	T	chr3:16314173-TTG>T	300	PASS	OXNAD1	CCDS2630.1	r.?	-	-	Del	Del	Del	2	0.45	0.82
1775	.	mShef11_normal_O1	MShef11 normal	mShef11_E4	f3dd29fa-3295-11e6-81df-998235cec73b	16	58319648	A	AAG	chr16:58319648-A>AAG	300	PASS	CCDC113	CCDS10795.1	r.?	-	-	Ins	Ins	Ins	2	1	0.82
315	.	mShef11_normal_O3	MShef11 normal	mShef11_E4	c1c671ac-3299-11e6-a7ea-c2e35d753391	18	43835411	T	TTC	chr18:43835411-T>TTC	300	PASS	C18orf25	CCDS42430.1	r.?	-	-	Ins	Ins	Ins	2	0.8	0.82
4937	.	mShef11_Low_Q3	MShef11 low oxygen	mShef11_G8	e5a5862c-3329-11e6-bb03-20438e4678dd	8	15119468	A	AAAAC	chr8:15119468-A>AAAAC	300	PASS	-	-	-	-	-	Ins	Ins	Ins	4	0.8	0.83
345	.	mShef11_normal_O3	MShef11 normal	mShef11_E4	2eefe530-329d-11e6-bfd5-a1f45d753391	8	16566773	TG	T	chr8:16566773-TG>T	300	PASS	RP11-13N12.1	ENST00000521411	r.?	-	-	Del	Del	Del	1	0.78	0.83
4647	.	mShef11_Rock_K3	MShef11 ROCK	mShef11_F1	b5df9160-332b-11e6-8c1a-bf4ea178171f	7	129881008	AG	A	chr7:129881008-AG>A	300	PASS	-	-	-	-	-	Del	Del	Del	1	0.55	0.83
1128	.	mShef11_normal_P4	MShef11 normal	mShef11_E7	23a47ad0-3327-11e6-8e24-ae62a20b69d5	6	86872093	TTTTTTTGTTTTTTTTTTTTGTTTTGTTTTGTTTTTG	T	chr6:86872093-TTTTTTTGTTTTTTTTTTTTGTTTTGTTTTGTTTTTG>T	300	PASS	-	-	-	-	-	Del	Del	Del	36	0.15	0.84
1945	.	mShef11_Low_N7	MShef11 low oxygen	mShef11_G8	d1e58bd4-3296-11e6-a76a-cce069062303	7	142205979	A	AAACAAAAAAAAAAAACC	chr7:142205979-A>AAACAAAAAAAAAAAACC	300	PASS	-	-	-	-	-	Ins	Ins	Ins	17	1	0.85
906	.	mShef11_normal_O5	MShef11 normal	mShef11_E4	5d41b95c-3295-11e6-8aac-d214694da5d2	19	6158084	TG	T	chr19:6158084-TG>T	300	PASS	ACSBG2	CCDS12159.1	r.?	-	-	Del	Del	Del	1	0.71	0.85
831	.	mshef4_J20	MShef4 normal	mShef4_B8	f0eadcb6-3325-11e6-b1ee-556019a91649	12	131055962	T	TA	chr12:131055962-T>TA	300	PASS	RIMBP2	ENST00000536002	r.?	-	-	Ins	Ins	Ins	1	0.9	0.86
2117	.	mshef4_J4	MShef4 normal	mShef4_B8	72ace57e-3348-11e6-8064-e64e66a58581	18	20647609	TC	T	chr18:20647609-TC>T	300	PASS	-	-	-	-	-	Del	Del	Del	1	0.69	0.87
740	.	mShef11_Low_Q4	MShef11 low oxygen	mShef11_G8	6de6aa74-32a4-11e6-8d85-006b25c9da85	6	161462956	TTC	T	chr6:161462956-TTC>T	300	PASS	MAP3K4	CCDS34565.1	r.?	-	-	Del	Del	Del	2	1	0.88
295	.	mShef11_normal_O3	MShef11 normal	mShef11_E4	6ce72c0a-32a1-11e6-87ef-0beee9d19ece	1	85593831	A	AAAAG	chr1:85593831-A>AAAAG	300	PASS	WDR63	CCDS702.1	r.?	-	-	Ins	Ins	Ins	4	0.38	0.88
4371	.	mshef4_J16	MShef4 normal	mShef4_B8	5afcd988-329f-11e6-bf72-8f743aa487b0	12	120025798	A	AAAAAAG	chr12:120025798-A>AAAAAAG	300	PASS	RP11-768F21.1	ENST00000509470	r.?	-	-	Ins	Ins	Ins	6	1	0.88
3792	.	mShef11_normal_P3	MShef11 normal	mShef11_E7	0031944c-332d-11e6-a2aa-04699ecd0b3a	5	79432983	A	AAC	chr5:79432983-A>AAC	300	PASS	SERINC5	CCDS54873.1	r.?	-	-	Ins	Ins	Ins	2	0.8	0.89
1564	.	mShef11_Low_N2	MShef11 low oxygen	mShef11_G8	391bcc9c-3291-11e6-8e54-6bb21da8ec0e	13	64044959	C	CAT	chr13:64044959-C>CAT	300	PASS	-	-	-	-	-	Ins	Ins	Ins	2	0.81	0.9
585	.	mShef11_Low_Q1	MShef11 low oxygen	mShef11_G8	672ff230-3353-11e6-96e2-20c419a91649	10	50921262	AAAAAAAAAAAAAAAAAATATATATATATATATATATATAT	A	chr10:50921262-AAAAAAAAAAAAAAAAAATATATATATATATATATATATAT>A	300	PASS	C10orf53	CCDS31202.1	r.?	-	-	Del	Del	Del	40	1	0.9
4865	.	mShef11_Low_Q2	MShef11 low oxygen	mShef11_G8	8b5de9f8-3323-11e6-869a-def7cf737e61	18	44918465	T	TA	chr18:44918465-T>TA	300	PASS	CTD-2130O13.1	ENST00000586905	r.?	-	-	Ins	Ins	Ins	1	1	0.9
1058	.	mShef11_normal_P4	MShef11 normal	mShef11_E7	6838fdd2-3328-11e6-93b7-264925864c47	1	12085097	G	GTT	chr1:12085097-G>GTT	300	PASS	MIIP	CCDS143.1	r.?	-	-	Ins	Ins	Ins	2	1	0.9
4124	.	mshef4_J19	MShef4 normal	mShef4_B8	402e7d44-3328-11e6-b7b7-12773aa487b0	6	107217059	CTTTCTTTCTTTCTT	C	chr6:107217059-CTTTCTTTCTTTCTT>C	300	PASS	RP1-60O19.1	ENST00000602934	r.?	-	-	Del	Del	Del	14	1	0.91
4942	.	mShef11_Low_Q3	MShef11 low oxygen	mShef11_G8	6a78a3f2-3325-11e6-a93a-f69e7098ee92	9	73829961	AAC	A	chr9:73829961-AAC>A	300	PASS	TRPM3	ENST00000423814	r.?	-	-	Del	Del	Del	2	1	0.92
4383	.	mshef4_J16	MShef4 normal	mShef4_B8	5bc334c2-329d-11e6-b141-e7fb4430f757	2	152580262	TTG	T	chr2:152580262-TTG>T	300	PASS	NEB	CCDS54407.1	r.?	-	-	Del	Del	Del	2	1	0.92
1571	.	mShef11_Low_N2	MShef11 low oxygen	mShef11_G8	611c4fc2-328d-11e6-8e3b-b0b21da8ec0e	17	7082055	TTC	T	chr17:7082055-TTC>T	300	PASS	ASGR1	CCDS56017.1	r.619_620delGA	c.?	p.?	Del	Del	Del	2	1	0.93
4933	.	mShef11_Low_Q3	MShef11 low oxygen	mShef11_G8	2db01e58-332c-11e6-aa2e-6d3d8977c0b2	5	169019218	C	CCT	chr5:169019218-C>CCT	300	PASS	SPDL1	CCDS4370.1	r.?	-	-	Ins	Ins	Ins	2	0.83	0.93
1398	.	mShef11_Rock_L2	MShef11 ROCK	mShef11_F4	328495a8-329b-11e6-8981-b8fd4430f757	1	33119255	TTTTTTG	T	chr1:33119255-TTTTTTG>T	300	PASS	RBBP4	CCDS366.1	r.?	-	-	Del	Del	Del	6	0.67	0.93
1490	.	mShef11_Rock_L8	MShef11 ROCK	mShef11_F4	6bf6fa90-3324-11e6-9359-f4f72daed38e	12	76904682	A	ATG	chr12:76904682-A>ATG	300	PASS	OSBPL8	CCDS31862.1	r.?	-	-	Ins	Ins	Ins	2	1	0.93
1663	.	mShef11_Low_N8	MShef11 low oxygen	mShef11_G8	2cb7328a-334e-11e6-8a53-f93972d7bc54	6	5003579	T	TCA	chr6:5003579-T>TCA	300	PASS	RPP40	CCDS34333.1	r.?	-	-	Ins	Ins	Ins	2	1	0.94
4087	.	mshef4_J19	MShef4 normal	mShef4_B8	5a5503f2-3321-11e6-975a-2c3a81635058	12	12058314	AAAAC	A	chr12:12058314-AAAAC>A	300	PASS	-	-	-	-	-	Del	Del	Del	4	0.86	0.94
1402	.	mShef11_Rock_L2	MShef11 ROCK	mShef11_F4	b239fb3a-32a0-11e6-8981-b8fd4430f757	1	226051639	AAC	A	chr1:226051639-AAC>A	300	PASS	TMEM63A	CCDS31042.1	r.?	-	-	Del	Del	Del	2	0.5	0.95
1626	.	mShef11_Low_N8	MShef11 low oxygen	mShef11_G8	bf08a54a-334b-11e6-9809-7c069a696edf	14	95853453	A	ACCCTCTGCTCCCCTCTGCACACACATC	chr14:95853453-A>ACCCTCTGCTCCCCTCTGCACACACATC	300	PASS	-	-	-	-	-	Ins	Ins	Ins	27	0.87	0.96
4734	.	mShef11_Low_N1	MShef11 low oxygen	mShef11_G8	7317b9d8-3296-11e6-bdaa-72aea178171f	1	120072688	T	TTC	chr1:120072688-T>TTC	300	PASS	-	-	-	-	-	Ins	Ins	Ins	2	0.86	1
1909	.	mShef11_Low_N4	MShef11 low oxygen	mShef11_G8	37dbc97c-3331-11e6-b7cf-11abcf737e61	8	32662505	G	GTTCTGTTTTTTTTTTT	chr8:32662505-G>GTTCTGTTTTTTTTTTT	300	PASS	-	-	-	-	-	Ins	Ins	Ins	16	1	1
4841	.	mShef11_Low_N6	MShef11 low oxygen	mShef11_G8	ca0a0c20-32a8-11e6-96d1-d86038e8a824	X	74826164	A	AGTATATATGTATATATATGTATATATACTATATAT	chrX:74826164-A>AGTATATATGTATATATATGTATATATACTATATAT	300	PASS	-	-	-	-	-	Ins	Ins	Ins	35	1	1
1922	.	mShef11_Low_N7	MShef11 low oxygen	mShef11_G8	197590a0-328a-11e6-bde1-6cba69062303	16	7607638	AAAAAAAGAAAAAG	A	chr16:7607638-AAAAAAAGAAAAAG>A	300	PASS	RBFOX1	CCDS10532.1	r.?	-	-	Del	Del	Del	13	0.91	1
3453	.	mShef11_Low_Q12	MShef11 low oxygen	mShef11_G8	e44f1c0c-3333-11e6-872b-c6c735cec73b	1	237786685	T	TTCTTTCTTTCTTTCTTTCTTTC	chr1:237786685-T>TTCTTTCTTTCTTTCTTTCTTTC	300	PASS	RYR2	CCDS55691.1	r.?	-	-	Ins	Ins	Ins	22	1	1
3470	.	mShef11_Low_Q12	MShef11 low oxygen	mShef11_G8	264c19a4-3323-11e6-99ed-2253a966024e	13	83441371	TC	T	chr13:83441371-TC>T	300	PASS	-	-	-	-	-	Del	Del	Del	1	1	1
661	.	mShef11_Low_Q4	MShef11 low oxygen	mShef11_G8	fd437d9e-329c-11e6-8b9a-84978e4678dd	13	75232525	C	CCA	chr13:75232525-C>CCA	300	PASS	-	-	-	-	-	Ins	Ins	Ins	2	0	1
1963	.	mShef11_Low_Q5	MShef11 low oxygen	mShef11_G8	a8588fde-3325-11e6-9a22-a0ef137bb207	13	50421203	G	GCAAAA	chr13:50421203-G>GCAAAA	300	PASS	-	-	-	-	-	Ins	Ins	Ins	5	1	1
1965	.	mShef11_Low_Q5	MShef11 low oxygen	mShef11_G8	f734132c-3324-11e6-b85d-cb38ee3c4f5d	15	43481299	A	AAAG	chr15:43481299-A>AAAG	300	PASS	TMEM62	CCDS32210.1	r.?	-	-	Ins	Ins	Ins	3	0.88	1
3266	.	mShef11_Low_Q6	MShef11 low oxygen	mShef11_G8	f64ef5ec-3321-11e6-b8df-b3f8191589db	13	95082010	ATATACATATATATATACATATATATATACATATATATATATACATATATATATATG	A	chr13:95082010-ATATACATATATATATACATATATATATACATATATATATATACATATATATATATG>A	300	PASS	-	-	-	-	-	Del	Del	Del	56	1	1
3310	.	mShef11_Low_Q6	MShef11 low oxygen	mShef11_G8	6fa0727e-332a-11e6-a30b-1a68c042253c	9	119359578	A	ATTTTTGTTTT	chr9:119359578-A>ATTTTTGTTTT	300	PASS	ASTN2	CCDS6815.1	r.?	-	-	Ins	Ins	Ins	10	1	1
2061	.	mShef11_Low_Q8	MShef11 low oxygen	mShef11_G8	a5957fda-3296-11e6-9c62-ab42dcd214c4	4	77649040	C	CAAAAAAAAAAAAAAAAAA	chr4:77649040-C>CAAAAAAAAAAAAAAAAAA	300	PASS	SHROOM3	CCDS3579.2	r.?	-	-	Ins	Ins	Ins	18	1	1
3685	.	mShef11_normal_O10	MShef11 normal	mShef11_E4	b19d04f4-3298-11e6-b1f4-52e5028949d4	12	108037547	T	TTTTTG	chr12:108037547-T>TTTTTG	300	PASS	BTBD11	CCDS31893.1	r.?	-	-	Ins	Ins	Ins	5	1	1
3701	.	mShef11_normal_O10	MShef11 normal	mShef11_E4	b3237fb0-3293-11e6-b02d-a5a81565c797	18	20701049	A	AATTTTT	chr18:20701049-A>AATTTTT	300	PASS	-	-	-	-	-	Ins	Ins	Ins	6	1	1
2348	.	mShef11_normal_O4	MShef11 normal	mShef11_E4	dafad0d2-3320-11e6-b7a3-a37390e2c2e6	14	72514612	TTTG	T	chr14:72514612-TTTG>T	300	PASS	RGS6	CCDS9808.1	r.?	-	-	Del	Del	Del	3	1	1
2355	.	mShef11_normal_O4	MShef11 normal	mShef11_E4	3e16a670-3324-11e6-ae00-6004d9b4fa2c	19	54608572	C	CCTTTTTTT	chr19:54608572-C>CCTTTTTTT	300	PASS	OSCAR	CCDS12876.1	r.?	-	-	Ins	Ins	Ins	8	1	1
2362	.	mShef11_normal_O4	MShef11 normal	mShef11_E4	b5527032-3326-11e6-b88b-52abdcd214c4	3	51911115	TTTC	T	chr3:51911115-TTTC>T	300	PASS	IQCF5	CCDS46838.1	r.?	-	-	Del	Del	Del	3	1	1
879	.	mShef11_normal_O5	MShef11 normal	mShef11_E4	cc39e21a-329c-11e6-bfab-f4d94430f757	1	2708598	T	TTTA	chr1:2708598-T>TTTA	300	PASS	TTC34	CCDS55565.1	r.?	-	-	Ins	Ins	Ins	3	0.94	1
909	.	mShef11_normal_O5	MShef11 normal	mShef11_E4	658f9d22-3295-11e6-afc5-be14694da5d2	2	10653057	CATATATATATGAAGTATGTTCATATATATATATGAAGTATGTTCAT	C	chr2:10653057-CATATATATATGAAGTATGTTCATATATATATATGAAGTATGTTCAT>C	300	PASS	-	-	-	-	-	Del	Del	Del	46	1	1
398	.	mShef11_normal_O6	MShef11 normal	mShef11_E4	946c0932-334e-11e6-bffd-edf4ed3c4f5d	21	23812709	TAAAAAAACAAAAAAACA	T	chr21:23812709-TAAAAAAACAAAAAAACA>T	300	PASS	-	-	-	-	-	Del	Del	Del	17	1	1
399	.	mShef11_normal_O6	MShef11 normal	mShef11_E4	21325da2-3350-11e6-bffd-edf4ed3c4f5d	21	25192316	C	CAAACAAAA	chr21:25192316-C>CAAACAAAA	300	PASS	-	-	-	-	-	Ins	Ins	Ins	8	1	1
4459	.	mShef11_normal_P1	MShef11 normal	mShef11_E7	3adaddf8-3326-11e6-b92f-1df8191589db	12	58085028	T	TTTC	chr12:58085028-T>TTTC	300	PASS	OS9	CCDS31843.1	r.?	-	-	Ins	Ins	Ins	3	1	1
4490	.	mShef11_normal_P1	MShef11 normal	mShef11_E7	c8bb6684-3334-11e6-93c5-1bab191589db	3	195840161	A	AGAGAGAGAGAGAGAGAGG	chr3:195840161-A>AGAGAGAGAGAGAGAGAGG	300	PASS	-	-	-	-	-	Ins	Ins	Ins	18	1	1
3774	.	mShef11_normal_P3	MShef11 normal	mShef11_E7	86aef050-3323-11e6-84a3-97753adbad45	17	68378196	G	GTATACGTATATACGCGTATACGTGTA	chr17:68378196-G>GTATACGTATATACGCGTATACGTGTA	300	PASS	-	-	-	-	-	Ins	Ins	Ins	26	1	1
4529	.	mShef11_normal_P5	MShef11 normal	mShef11_E7	4b46be42-3348-11e6-a67e-7b97f46126f1	13	92573178	CTCTT	C	chr13:92573178-CTCTT>C	300	PASS	GPC5	CCDS9468.1	r.?	-	-	Del	Del	Del	4	1	1
2480	.	mShef11_normal_P9	MShef11 normal	mShef11_E7	10bd31a4-332d-11e6-8a25-fa1e7a852e0e	21	17366972	C	CTTTTTTTTTTTT	chr21:17366972-C>CTTTTTTTTTTTT	300	PASS	-	-	-	-	-	Ins	Ins	Ins	12	1	1
1362	.	mShef11_Rock_K10	MShef11 ROCK	mShef11_F1	ea5c8bc6-3323-11e6-afee-a4599ecd0b3a	17	73403112	TTG	T	chr17:73403112-TTG>T	300	PASS	GRB2	CCDS11721.1	r.?	-	-	Del	Del	Del	2	1	1
1383	.	mShef11_Rock_K10	MShef11 ROCK	mShef11_F1	54d60d4a-3330-11e6-b24b-7681c042253c	5	114913892	A	ATTTTTCTTTTTTTT	chr5:114913892-A>ATTTTTCTTTTTTTT	300	PASS	TICAM2	CCDS54887.1	r.?	-	-	Ins	Ins	Ins	14	0.92	1
3156	.	mShef11_Rock_K8	MShef11 ROCK	mShef11_F1	496f7f20-328d-11e6-add1-c5f58bd8cd69	16	7194418	C	CTTCTTTTT	chr16:7194418-C>CTTCTTTTT	300	PASS	RBFOX1	CCDS55983.1	r.?	-	-	Ins	Ins	Ins	8	1	1
4679	.	mShef11_Rock_L1	MShef11 ROCK	mShef11_F4	ea5269ea-3321-11e6-a9c9-c3c99b6d3b88	15	71739456	TG	T	chr15:71739456-TG>T	300	PASS	THSD4	CCDS10238.2	r.?	-	-	Del	Del	Del	1	1	1
4698	.	mShef11_Rock_L1	MShef11 ROCK	mShef11_F4	04b14ab6-332e-11e6-bb60-6e6b66a58581	3	15647529	GACAGAGCGAGACCCTGTCTCA	GTAGACAGGCTCACCTGTCTC	chr3:15647529-GACAGAGCGAGACCCTGTCTCA>GTAGACAGGCTCACCTGTCTC	300	PASS	HACL1	CCDS2627.1	r.?	-	-	Complex	Complex	Complex	21	0.85	1
4222	.	mShef11_Rock_L10	MShef11 ROCK	mShef11_F4	5f9a3672-329d-11e6-b0cd-6d5f3dc9300a	9	79208876	G	GAAAAGA	chr9:79208876-G>GAAAAGA	300	PASS	-	-	-	-	-	Ins	Ins	Ins	6	0.75	1
1447	.	mShef11_Rock_L2	MShef11 ROCK	mShef11_F4	e430b678-32a6-11e6-a03c-ae4e147bb207	3	180679154	AAG	A	chr3:180679154-AAG>A	300	PASS	FXR1	CCDS3238.1	r.?	-	-	Del	Del	Del	2	0.8	1
3203	.	mShef11_Rock_L5	MShef11 ROCK	mShef11_F4	7a038102-328f-11e6-a58d-813b3bf8a650	13	111475211	T	TTTTTG	chr13:111475211-T>TTTTTG	300	PASS	-	-	-	-	-	Ins	Ins	Ins	5	1	1
3207	.	mShef11_Rock_L5	MShef11 ROCK	mShef11_F4	d6c06e36-328b-11e6-9283-5ff63cc9300a	16	7607639	AAAAAAGAAAAAG	A	chr16:7607639-AAAAAAGAAAAAG>A	300	PASS	RBFOX1	CCDS10532.1	r.?	-	-	Del	Del	Del	12	0.5	1
3229	.	mShef11_Rock_L5	MShef11 ROCK	mShef11_F4	522a07c0-3297-11e6-af34-dd600cfb5812	20	14770108	T	TC	chr20:14770108-T>TC	300	PASS	MACROD2	CCDS13120.2	r.?	-	-	Ins	Ins	Ins	1	1	1
3899	.	mShef11_Rock_L6	MShef11 ROCK	mShef11_F4	9e578330-334a-11e6-b082-431ea20b69d5	13	45490217	TA	T	chr13:45490217-TA>T	300	PASS	-	-	-	-	-	Del	Del	Del	1	1	1
3931	.	mShef11_Rock_L6	MShef11 ROCK	mShef11_F4	73d4c102-3356-11e6-9873-5e37a20b69d5	4	143113507	A	AAAAAAAAAG	chr4:143113507-A>AAAAAAAAAG	300	PASS	INPP4B	CCDS3757.1	r.?	-	-	Ins	Ins	Ins	9	1	1
1484	.	mShef11_Rock_L8	MShef11 ROCK	mShef11_F4	de2ba14e-3322-11e6-a72d-7c829cdf095d	10	50182574	ACAACTCATGA	AAAAACAACT	chr10:50182574-ACAACTCATGA>AAAAACAACT	300	PASS	WDFY4	CCDS44385.1	r.?	-	-	Complex	Complex	Complex	10	1	1
82	.	mshef4_J1	MShef4 normal	mShef4_B8	b7200a5c-32ac-11e6-96e4-427435cec73b	3	12618432	G	GTTTTTGTTTTT	chr3:12618432-G>GTTTTTGTTTTT	300	PASS	MKRN2	CCDS33702.1	r.?	-	-	Ins	Ins	Ins	11	1	1
2278	.	mshef4_J10	MShef4 normal	mShef4_B8	6d9b3cc2-329c-11e6-a634-9f42a20b69d5	19	9894220	A	AT	chr19:9894220-A>AT	300	PASS	ZNF846	ENST00000589412	r.?	-	-	Ins	Ins	Ins	1	0.8	1
2740	.	mshef4_J13	MShef4 normal	mShef4_B8	ac7dd9a2-3299-11e6-aef3-d6261077f356	10	95526269	C	CTTTTTTTTTTTTTT	chr10:95526269-C>CTTTTTTTTTTTTTT	300	PASS	LGI1	CCDS7431.1	r.?	-	-	Ins	Ins	Ins	14	1	1
2875	.	mshef4_J15	MShef4 normal	mShef4_B8	88654cf6-328c-11e6-bdf1-36fa2daed38e	X	45811914	TG	T	chrX:45811914-TG>T	300	PASS	-	-	-	-	-	Del	Del	Del	1	1	1
4399	.	mshef4_J16	MShef4 normal	mShef4_B8	d364a0ae-32a4-11e6-acbe-386f75253f64	7	10473930	C	CTTTTTTTTTTTTTTTTTTT	chr7:10473930-C>CTTTTTTTTTTTTTTTTTTT	300	PASS	-	-	-	-	-	Ins	Ins	Ins	19	1	1
272	.	mshef4_J17	MShef4 normal	mShef4_B8	992412b0-3350-11e6-9bea-01c49b6d3b88	2	200450136	A	AAAAAAAC	chr2:200450136-A>AAAAAAAC	300	PASS	-	-	-	-	-	Ins	Ins	Ins	7	1	1
2886	.	mshef4_J18	MShef4 normal	mShef4_B8	bc972640-328f-11e6-aca0-f0b8cf376b51	10	95526269	C	CTTTTTTTTTTTTT	chr10:95526269-C>CTTTTTTTTTTTTT	300	PASS	LGI1	CCDS7431.1	r.?	-	-	Ins	Ins	Ins	13	1	1
4093	.	mshef4_J19	MShef4 normal	mShef4_B8	2cced832-3325-11e6-9977-a58ecab49462	14	65913411	T	TTA	chr14:65913411-T>TTA	300	PASS	FUT8	CCDS9775.1	r.?	-	-	Ins	Ins	Ins	2	1	1
2082	.	mshef4_J4	MShef4 normal	mShef4_B8	dcaad7c6-3355-11e6-acf1-1453038949d4	1	116281745	C	CTTTTTTTTTTTTTTTTTT	chr1:116281745-C>CTTTTTTTTTTTTTTTTTT	300	PASS	CASQ2	CCDS884.1	r.?	-	-	Ins	Ins	Ins	18	1	1
811	.	mshef4_J7	MShef4 normal	mShef4_B8	92553b84-3329-11e6-91fe-ae2d7246d362	9	100541843	C	CCAAAAAAAA	chr9:100541843-C>CCAAAAAAAA	300	PASS	-	-	-	-	-	Ins	Ins	Ins	9	1	1
1370	.	mShef11_Rock_K10	MShef11 ROCK	mShef11_F1	655ff7b0-3331-11e6-9a7e-a6961da8ec0e	2	12263540	C	CAT	chr2:12263540-C>CAT	301	PASS	AC096559.1	ENST00000412294	r.?	-	-	Ins	Ins	Ins	2	0	0.41
826	.	mshef4_J20	MShef4 normal	mShef4_B8	f4555094-3324-11e6-b289-08549ecd0b3a	11	46996090	A	AG	chr11:46996090-A>AG	315	PASS	C11orf49	CCDS41641.1	r.?	-	-	Ins	Ins	Ins	1	0.09	0.53
4252	.	mshef4_J2	MShef4 normal	mShef4_B8	07e9d8ce-3293-11e6-a6d7-84e7b41afd22	20	11613266	G	GT	chr20:11613266-G>GT	320	PASS	-	-	-	-	-	Ins	Ins	Ins	1	0	0.47
4556	.	mShef11_normal_P5	MShef11 normal	mShef11_E7	1b9238e0-3355-11e6-9abc-48b0fa52e078	3	146877987	C	CTTTCTTTTTTTTTTTTTTTT	chr3:146877987-C>CTTTCTTTTTTTTTTTTTTTT	321	PASS	-	-	-	-	-	Ins	Ins	Ins	20	1	1
287	.	mshef4_J17	MShef4 normal	mShef4_B8	f09bc58a-334e-11e6-9855-fcf41caa6045	6	155354861	TG	T	chr6:155354861-TG>T	340	PASS	TIAM2	CCDS34558.1	r.?	-	-	Del	Del	Del	1	0.43	0.35
3211	.	mShef11_Rock_L5	MShef11 ROCK	mShef11_F4	43dc73a4-328f-11e6-9283-5ff63cc9300a	16	33407227	A	AG	chr16:33407227-A>AG	354	PASS	-	-	-	-	-	Ins	Ins	Ins	1	0.04	0.22
3441	.	mShef11_Low_Q10	MShef11 low oxygen	mShef11_G8	e8fad01a-3325-11e6-b497-1d538e4678dd	9	43684786	GCAGTGATA	G	chr9:43684786-GCAGTGATA>G	357	PASS	CNTNAP3B	CCDS55312.1	r.?	-	-	Del	Del	Del	8	0	0.42
2385	.	mShef11_normal_O7	MShef11 normal	mShef11_E4	607bc0ee-3296-11e6-ad87-c6dbecf1e924	1	114521158	G	GC	chr1:114521158-G>GC	360	PASS	HIPK1	CCDS867.1	r.?	-	-	Ins	Ins	Ins	1	0.04	0.21
4551	.	mShef11_normal_P5	MShef11 normal	mShef11_E7	6b57fef6-3359-11e6-9cda-f83d9ecd0b3a	20	60737363	C	CT	chr20:60737363-C>CT	360	PASS	SS18L1	CCDS13491.1	r.?	-	-	Ins	Ins	Ins	1	0	0.21
4631	.	mShef11_Rock_K3	MShef11 ROCK	mShef11_F1	e058abae-3333-11e6-b263-4d776f39e758	3	129278849	G	GTA	chr3:129278849-G>GTA	360	PASS	PLXND1	CCDS33854.1	r.?	-	-	Ins	Ins	Ins	2	0	0.21
4156	.	mShef11_Rock_K9	MShef11 ROCK	mShef11_F1	a5550a3e-329d-11e6-9709-8715b51afd22	2	24636299	G	GT	chr2:24636299-G>GT	360	PASS	-	-	-	-	-	Ins	Ins	Ins	1	0	0.21
3900	.	mShef11_Rock_L6	MShef11 ROCK	mShef11_F4	34ff2618-334a-11e6-b508-461ea20b69d5	14	27611453	TTC	T	chr14:27611453-TTC>T	360	PASS	RP11-384J4.2	ENST00000552303	r.?	-	-	Del	Del	Del	2	0	0.21
4260	.	mshef4_J2	MShef4 normal	mShef4_B8	ba78ae48-328e-11e6-b49c-f84cb51afd22	3	111863387	TATGGCC	T	chr3:111863387-TATGGCC>T	360	PASS	SLC9C1	CCDS33817.1	r.?	-	-	Del	Del	Del	6	0	0.21
2696	.	mShef11_Low_Q11	MShef11 low oxygen	mShef11_G8	f219d53e-332e-11e6-9e41-a9180e01a414	2	228283414	A	AT	chr2:228283414-A>AT	360	PASS	-	-	-	-	-	Ins	Ins	Ins	1	0.03	0.22
665	.	mShef11_Low_Q4	MShef11 low oxygen	mShef11_G8	4b397fda-329d-11e6-bf9d-102aa20b69d5	14	90566195	A	AT	chr14:90566195-A>AT	360	PASS	KCNK13	CCDS9889.1	r.?	-	-	Ins	Ins	Ins	1	0	0.22
4624	.	mShef11_Rock_K3	MShef11 ROCK	mShef11_F1	57646a78-332d-11e6-916c-1c667098ee92	21	29491806	C	CAT	chr21:29491806-C>CAT	360	PASS	AL035610.2	ENST00000453420	r.1092_1093insau	-	-	Ins	Ins	Ins	2	0	0.22
2689	.	mShef11_Low_Q11	MShef11 low oxygen	mShef11_G8	ba606c7c-3322-11e6-83d2-edb812ae24cf	18	22678404	A	AT	chr18:22678404-A>AT	360	PASS	ZNF521	CCDS32806.1	r.?	-	-	Ins	Ins	Ins	1	0	0.23
3055	.	mShef11_Rock_K5	MShef11 ROCK	mShef11_F1	e48bbf6c-3294-11e6-88f7-a5b882211932	1	76026365	GTCCTTTGCC	G	chr1:76026365-GTCCTTTGCC>G	360	PASS	SLC44A5	CCDS667.1	r.?	-	-	Del	Del	Del	9	0	0.23
4276	.	mshef4_J2	MShef4 normal	mShef4_B8	c0c506c4-328a-11e6-a374-5928b51afd22	9	106787374	AG	A	chr9:106787374-AG>A	360	PASS	-	-	-	-	-	Del	Del	Del	1	0	0.23
3414	.	mShef11_Low_Q10	MShef11 low oxygen	mShef11_G8	f77eef5a-332e-11e6-95c1-7222c7271a47	2	235252666	A	ACT	chr2:235252666-A>ACT	360	PASS	-	-	-	-	-	Ins	Ins	Ins	2	0	0.24
2697	.	mShef11_Low_Q11	MShef11 low oxygen	mShef11_G8	35806eb4-332f-11e6-9e41-a9180e01a414	2	235793113	T	TTTTTC	chr2:235793113-T>TTTTTC	360	PASS	AC010148.1	ENST00000413842	r.?	-	-	Ins	Ins	Ins	5	0.23	0.24
4604	.	mShef11_Rock_K3	MShef11 ROCK	mShef11_F1	e50cbba2-3321-11e6-974a-d2858a20d9eb	14	43465108	TA	T	chr14:43465108-TA>T	360	PASS	-	-	-	-	-	Del	Del	Del	1	0	0.24
4177	.	mShef11_Rock_L10	MShef11 ROCK	mShef11_F4	d4697716-32a1-11e6-a22e-2bea0d01a414	1	200890344	G	GT	chr1:200890344-G>GT	360	PASS	-	-	-	-	-	Ins	Ins	Ins	1	0	0.24
469	.	mShef11_Rock_L7	MShef11 ROCK	mShef11_F4	bddd1aae-329f-11e6-92f8-40dc4a47a305	5	79394830	C	CA	chr5:79394830-C>CA	360	PASS	-	-	-	-	-	Ins	Ins	Ins	1	0.06	0.24
3647	.	mshef4_J12	MShef4 normal	mShef4_B8	df280410-32a6-11e6-bb20-d096e84777f6	3	196800674	A	AT	chr3:196800674-A>AT	360	PASS	DLG1	CCDS3327.1	r.?	-	-	Ins	Ins	Ins	1	0	0.24
3452	.	mShef11_Low_Q12	MShef11 low oxygen	mShef11_G8	ce656f1e-3328-11e6-872b-c6c735cec73b	1	224787943	ATGCAATGG	A	chr1:224787943-ATGCAATGG>A	360	PASS	-	-	-	-	-	Del	Del	Del	8	0	0.25
2566	.	mShef11_Rock_K2	MShef11 ROCK	mShef11_F1	99d2d88a-3293-11e6-a07f-12159ecd0b3a	12	5409502	CGGTGCTTTGAGAAATGGCTTTCCATTTT	C	chr12:5409502-CGGTGCTTTGAGAAATGGCTTTCCATTTT>C	360	PASS	RP11-1038A11.3	ENST00000537192	r.?	-	-	Del	Del	Del	28	0	0.25
4952	.	mShef11_Low_Q9	MShef11 low oxygen	mShef11_G8	13af8568-3325-11e6-8d46-4d8b3cfdbd24	11	8600153	T	TCA	chr11:8600153-T>TCA	360	PASS	STK33	CCDS7789.1	r.?	-	-	Ins	Ins	Ins	2	0	0.26
1726	.	mShef11_Low_N10	MShef11 low oxygen	mShef11_G8	1ba4c802-32a1-11e6-84c5-4f2dc225ee11	3	75583949	T	TTTTG	chr3:75583949-T>TTTTG	360	PASS	-	-	-	-	-	Ins	Ins	Ins	4	0.22	0.27
4641	.	mShef11_Rock_K3	MShef11 ROCK	mShef11_F1	b31482b8-3328-11e6-8c1a-bf4ea178171f	7	27631872	TACATTATG	T	chr7:27631872-TACATTATG>T	360	PASS	HIBADH	CCDS5414.1	r.?	-	-	Del	Del	Del	8	0	0.28
4615	.	mShef11_Rock_K3	MShef11 ROCK	mShef11_F1	0ef67642-3322-11e6-aa96-818720e7b7a8	19	12808692	CCCA	C	chr19:12808692-CCCA>C	360	PASS	TNPO2	CCDS45991.1	r.?	-	-	Del	Del	Del	3	0	0.29
3119	.	mShef11_Rock_K5	MShef11 ROCK	mShef11_F1	035d71aa-329b-11e6-9a0b-daa419a91649	8	49059154	ACAAAAAAC	A	chr8:49059154-ACAAAAAAC>A	360	PASS	-	-	-	-	-	Del	Del	Del	8	0.12	0.29
4622	.	mShef11_Rock_K3	MShef11 ROCK	mShef11_F1	08391bf8-3330-11e6-837e-8ec719a91649	20	49934879	GCCTCTCTGGGGACAATCAC	G	chr20:49934879-GCCTCTCTGGGGACAATCAC>G	360	PASS	-	-	-	-	-	Del	Del	Del	19	0	0.3
615	.	mShef11_Low_Q1	MShef11 low oxygen	mShef11_G8	db3919ec-336a-11e6-9fa3-38ba5d753391	4	28890609	C	CTGA	chr4:28890609-C>CTGA	360	PASS	-	-	-	-	-	Ins	Ins	Ins	3	0	0.31
809	.	mshef4_J7	MShef4 normal	mShef4_B8	e8592822-3326-11e6-91fe-ae2d7246d362	9	36654062	GGTAAATAT	GCAG	chr9:36654062-GGTAAATAT>GCAG	360	PASS	MELK	CCDS59126.1	r.?	-	-	Complex	Complex	Complex	8	0	0.31
1436	.	mShef11_Rock_L2	MShef11 ROCK	mShef11_F4	fc112904-329b-11e6-87e1-8e0842c4520d	2	88762850	GAA	G	chr2:88762850-GAA>G	360	PASS	-	-	-	-	-	Del	Del	Del	2	0	0.33
2001	.	mShef11_Low_Q5	MShef11 low oxygen	mShef11_G8	7e13fb40-332b-11e6-9ef7-c2b92aaffa45	7	12586728	G	GT	chr7:12586728-G>GT	360	PASS	-	-	-	-	-	Ins	Ins	Ins	1	0	0.35
2826	.	mshef4_J15	MShef4 normal	mShef4_B8	270510e8-328e-11e6-b2b1-f7f30525f869	1	45701284	C	CA	chr1:45701284-C>CA	360	PASS	-	-	-	-	-	Ins	Ins	Ins	1	0	0.35
2195	.	mshef4_J6	MShef4 normal	mShef4_B8	dce81522-3298-11e6-8113-395f0d016689	1	50162041	TA	T	chr1:50162041-TA>T	360	PASS	AGBL4	CCDS44137.1	r.?	-	-	Del	Del	Del	1	0	0.35
1847	.	mShef11_Low_N4	MShef11 low oxygen	mShef11_G8	9a20669e-332f-11e6-b69b-0f8790e2c2e6	1	166244685	G	GTT	chr1:166244685-G>GTT	360	PASS	-	-	-	-	-	Ins	Ins	Ins	2	0	0.36
3129	.	mShef11_Rock_K8	MShef11 ROCK	mShef11_F1	aa3fac14-3290-11e6-b3c9-134dd5dcf142	1	16228160	A	AC	chr1:16228160-A>AC	360	PASS	SPEN	CCDS164.1	r.?	-	-	Ins	Ins	Ins	1	0.06	0.37
438	.	mShef11_Rock_L7	MShef11 ROCK	mShef11_F4	966e0eaa-329b-11e6-9f78-f7b94a47a305	10	116237848	C	CT	chr10:116237848-C>CT	360	PASS	ABLIM1	CCDS31288.1	r.?	-	-	Ins	Ins	Ins	1	0	0.37
297	.	mShef11_normal_O3	MShef11 normal	mShef11_E4	a5574116-3296-11e6-96ad-c3811087d53a	10	6751509	GCTTGAACTGAAC	G	chr10:6751509-GCTTGAACTGAAC>G	360	PASS	-	-	-	-	-	Del	Del	Del	12	0	0.38
424	.	mShef11_normal_O6	MShef11 normal	mShef11_E4	b8c3bf14-334e-11e6-97c9-c3e49b6d3b88	9	82820187	G	GA	chr9:82820187-G>GA	360	PASS	-	-	-	-	-	Ins	Ins	Ins	1	0	0.38
4653	.	mShef11_Rock_K3	MShef11 ROCK	mShef11_F1	ca0df730-3326-11e6-8689-1cac20e7b7a8	X	8170476	GTT	G	chrX:8170476-GTT>G	360	PASS	-	-	-	-	-	Del	Del	Del	2	0	0.38
1947	.	mShef11_Low_N7	MShef11 low oxygen	mShef11_G8	38ccdffa-3292-11e6-a2ef-14da69062303	9	94469932	G	GA	chr9:94469932-G>GA	360	PASS	-	-	-	-	-	Ins	Ins	Ins	1	0	0.39
1234	.	mShef11_normal_P10	MShef11 normal	mShef11_E7	de4e4db2-3326-11e6-8f54-238d90e2c2e6	9	37733707	G	GT	chr9:37733707-G>GT	360	PASS	FRMPD1	CCDS6612.1	r.?	-	-	Ins	Ins	Ins	1	0	0.39
3219	.	mShef11_Rock_L5	MShef11 ROCK	mShef11_F4	43baacbc-3292-11e6-a30f-5bf63cc9300a	2	39144243	C	CTTTTTTTTTTTTTT	chr2:39144243-C>CTTTTTTTTTTTTTT	360	PASS	ARHGEF33	CCDS46263.2	r.?	-	-	Ins	Ins	Ins	14	0.11	0.39
1957	.	mShef11_Low_Q5	MShef11 low oxygen	mShef11_G8	fc94ffc0-3324-11e6-9eab-b6978a20d9eb	11	120171133	GTGTGCTGCC	G	chr11:120171133-GTGTGCTGCC>G	360	PASS	POU2F3	CCDS58190.1	r.?	-	-	Del	Del	Del	9	0	0.4
1380	.	mShef11_Rock_K10	MShef11 ROCK	mShef11_F1	358f6aa8-332b-11e6-b797-14a6191589db	4	126463851	TAC	T	chr4:126463851-TAC>T	360	PASS	-	-	-	-	-	Del	Del	Del	2	0.1	0.4
2647	.	mShef11_Rock_L3	MShef11 ROCK	mShef11_F4	b164f8dc-329a-11e6-a8d7-d527d8fd0a58	3	196677626	C	CT	chr3:196677626-C>CT	360	PASS	PIGZ	CCDS3324.1	r.?	-	-	Ins	Ins	Ins	1	0.12	0.4
3107	.	mShef11_Rock_K5	MShef11 ROCK	mShef11_F1	ca35e6c6-329c-11e6-b1b3-38a119a91649	5	46066640	G	GA	chr5:46066640-G>GA	360	PASS	-	-	-	-	-	Ins	Ins	Ins	1	0	0.41
1511	.	mShef11_Rock_L8	MShef11 ROCK	mShef11_F4	20245436-3320-11e6-88fb-be24f7d33ce3	18	68664759	GA	G	chr18:68664759-GA>G	360	PASS	RP11-384E22.1	ENST00000584078	r.?	-	-	Del	Del	Del	1	0	0.41
3413	.	mShef11_Low_Q10	MShef11 low oxygen	mShef11_G8	471bbcd8-332e-11e6-95c1-7222c7271a47	2	208946015	G	GAT	chr2:208946015-G>GAT	360	PASS	-	-	-	-	-	Ins	Ins	Ins	2	0	0.42
4901	.	mShef11_Low_Q3	MShef11 low oxygen	mShef11_G8	e554b4c0-3321-11e6-b6de-24745e975b79	10	85172719	AT	A	chr10:85172719-AT>A	360	PASS	-	-	-	-	-	Del	Del	Del	1	0	0.42
392	.	mShef11_normal_O6	MShef11 normal	mShef11_E4	7a683f88-3353-11e6-b4d9-95b1eab8d062	2	170590663	G	GAGCGGGGCCGGGCGCGGGCAGCGGGGCCGGGCGCGGGC	chr2:170590663-G>GAGCGGGGCCGGGCGCGGGCAGCGGGGCCGGGCGCGGGC	360	PASS	KLHL23	CCDS2236.1	r.?	-	-	Ins	Ins	Ins	38	0.29	0.42
994	.	mShef11_normal_O9	MShef11 normal	mShef11_E4	9282225a-3326-11e6-826d-cca19d7ad846	7	17245674	GTAACATAGAAAGA	G	chr7:17245674-GTAACATAGAAAGA>G	360	PASS	-	-	-	-	-	Del	Del	Del	13	0	0.42
2256	.	mshef4_J10	MShef4 normal	mShef4_B8	81518f26-329e-11e6-bf91-89711565c797	12	50980637	T	TGA	chr12:50980637-T>TGA	360	PASS	DIP2B	CCDS31799.1	r.?	-	-	Ins	Ins	Ins	2	0	0.42
411	.	mShef11_normal_O6	MShef11 normal	mShef11_E4	5394e70c-3354-11e6-8f48-940cd9b4fa2c	6	61913191	A	AT	chr6:61913191-A>AT	360	PASS	-	-	-	-	-	Ins	Ins	Ins	1	0	0.43
1633	.	mShef11_Low_N8	MShef11 low oxygen	mShef11_G8	a639b84e-3349-11e6-9d97-35b3eab8d062	16	85362461	CAGAGG	C	chr16:85362461-CAGAGG>C	360	PASS	-	-	-	-	-	Del	Del	Del	5	0	0.44
166	.	mshef4_J5	MShef4 normal	mShef4_B8	f9ebcca0-327e-11e6-85ac-66289a696edf	4	153494208	TG	T	chr4:153494208-TG>T	360	PASS	-	-	-	-	-	Del	Del	Del	1	0.29	0.44
192	.	mshef4_J11	MShef4 normal	mShef4_B8	2fa66774-3347-11e6-929a-7a4b038949d4	14	55869860	GTGT	G	chr14:55869860-GTGT>G	360	PASS	ATG14	CCDS32087.1	r.?	-	-	Del	Del	Del	3	0	0.45
2390	.	mShef11_normal_O7	MShef11 normal	mShef11_E4	1dd0ac2e-329a-11e6-ad87-c6dbecf1e924	1	247168994	C	CA	chr1:247168994-C>CA	360	PASS	ZNF695	CCDS44344.1	r.?	-	-	Ins	Ins	Ins	1	0	0.46
1414	.	mShef11_Rock_L2	MShef11 ROCK	mShef11_F4	3e638db0-329c-11e6-a48c-3015147bb207	13	109971033	CCCATTTTACAGAGAGCTGATTGGT	C	chr13:109971033-CCCATTTTACAGAGAGCTGATTGGT>C	360	PASS	-	-	-	-	-	Del	Del	Del	24	0	0.46
1264	.	mShef11_Rock_K6	MShef11 ROCK	mShef11_F1	8e564dc6-332d-11e6-a742-58c36f39e758	2	169129942	A	AT	chr2:169129942-A>AT	360	PASS	-	-	-	-	-	Ins	Ins	Ins	1	0	0.47
6	.	mshef4_J1	MShef4 normal	mShef4_B8	51cc717c-32a7-11e6-be5d-3cb735cec73b	1	66320825	G	GATATT	chr1:66320825-G>GATATT	360	PASS	PDE4B	CCDS632.1	r.?	-	-	Ins	Ins	Ins	5	0	0.47
4331	.	mshef4_J14	MShef4 normal	mShef4_B8	c9cc70a8-3290-11e6-9a8d-813c1daa6045	1	175475149	CTGGGCAACATAG	C	chr1:175475149-CTGGGCAACATAG>C	360	PASS	TNR	CCDS1318.1	r.?	-	-	Del	Del	Del	12	0	0.47
4310	.	mshef4_J9	MShef4 normal	mShef4_B8	fe0a0138-332a-11e6-8407-ad4e51c54cdd	3	121746342	CT	C	chr3:121746342-CT>C	360	PASS	-	-	-	-	-	Del	Del	Del	1	0	0.47
4199	.	mShef11_Rock_L10	MShef11 ROCK	mShef11_F4	495a903a-329f-11e6-832c-d1503dc9300a	2	196069928	G	GA	chr2:196069928-G>GA	360	PASS	-	-	-	-	-	Ins	Ins	Ins	1	0	0.49
4548	.	mShef11_normal_P5	MShef11 normal	mShef11_E7	25512b06-334c-11e6-8e16-85d69cdf095d	19	51553335	T	TA	chr19:51553335-T>TA	360	PASS	CTC-518B2.10	ENST00000601280	r.?	-	-	Ins	Ins	Ins	1	0	0.5
4727	.	mShef11_Rock_L1	MShef11 ROCK	mShef11_F4	1d2ed4ee-332b-11e6-bc8f-9550c225ee11	9	96775461	G	GT	chr9:96775461-G>GT	360	PASS	-	-	-	-	-	Ins	Ins	Ins	1	0	0.5
657	.	mShef11_Low_Q4	MShef11 low oxygen	mShef11_G8	003bfcbc-329b-11e6-b56e-33573adbad45	12	108123553	TG	T	chr12:108123553-TG>T	360	PASS	PRDM4	CCDS9115.1	r.?	-	-	Del	Del	Del	1	0.3	0.52
959	.	mShef11_normal_O9	MShef11 normal	mShef11_E4	a8a7dc88-3320-11e6-b5d3-58fe41c4520d	11	46986783	TA	T	chr11:46986783-TA>T	360	PASS	C11orf49	CCDS41641.1	r.?	-	-	Del	Del	Del	1	0.43	0.53
3199	.	mShef11_Rock_L5	MShef11 ROCK	mShef11_F4	c68ee876-328b-11e6-a413-72a50cfb5812	12	7029869	CT	C	chr12:7029869-CT>C	360	PASS	ATN1	CCDS31734.1	r.?	-	-	Del	Del	Del	1	0.5	0.55
436	.	mShef11_Rock_L7	MShef11 ROCK	mShef11_F4	31ab5230-329a-11e6-9bf7-fcb94a47a305	1	196371639	TCA	T	chr1:196371639-TCA>T	360	PASS	KCNT2	CCDS1384.1	r.?	-	-	Del	Del	Del	2	0	0.55
1231	.	mShef11_normal_P10	MShef11 normal	mShef11_E7	911676d2-332b-11e6-b1ba-6109147bb207	7	130287856	T	TA	chr7:130287856-T>TA	360	PASS	RNA5SP246	ENST00000458909	r.?	-	-	Ins	Ins	Ins	1	0.06	0.57
3950	.	mShef11_Rock_L9	MShef11 ROCK	mShef11_F4	7a71cc10-3321-11e6-95bb-2e36ee3c4f5d	10	14855524	AAAAAAAAAAATATATATATAT	A	chr10:14855524-AAAAAAAAAAATATATATATAT>A	360	PASS	-	-	-	-	-	Del	Del	Del	21	0.4	0.57
4269	.	mshef4_J2	MShef4 normal	mShef4_B8	856ecff8-328d-11e6-ac59-192db51afd22	6	156139622	AGGAAGAGAGAAGGAGTAGGAGAT	A	chr6:156139622-AGGAAGAGAGAAGGAGTAGGAGAT>A	360	PASS	-	-	-	-	-	Del	Del	Del	23	0	0.57
1209	.	mShef11_normal_P10	MShef11 normal	mShef11_E7	696370c6-3322-11e6-a27e-d81ff46126f1	13	74918556	C	CT	chr13:74918556-C>CT	360	PASS	-	-	-	-	-	Ins	Ins	Ins	1	0	0.6
1247	.	mShef11_Rock_K6	MShef11 ROCK	mShef11_F1	1d602856-3325-11e6-bdb9-928a3cfdbd24	14	77619152	A	AT	chr14:77619152-A>AT	360	PASS	TMEM63C	ENST00000557408	r.?	-	-	Ins	Ins	Ins	1	0	0.6
164	.	mshef4_J5	MShef4 normal	mShef4_B8	39d2f70e-3283-11e6-85ac-66289a696edf	4	118075167	G	GAAGGAAGGAAGGAAGGAAGT	chr4:118075167-G>GAAGGAAGGAAGGAAGGAAGT	360	PASS	-	-	-	-	-	Ins	Ins	Ins	20	0.33	0.6
787	.	mshef4_J7	MShef4 normal	mShef4_B8	640f407a-3320-11e6-a621-d75d70cce0de	19	32164349	TACACACACATATAC	T	chr19:32164349-TACACACACATATAC>T	360	PASS	-	-	-	-	-	Del	Del	Del	14	1	0.6
2113	.	mshef4_J4	MShef4 normal	mShef4_B8	8899548a-3348-11e6-800f-dfaa70cce0de	17	14453153	TTTTTTTTGTTTTGTTTTTTTTG	T	chr17:14453153-TTTTTTTTGTTTTGTTTTTTTTG>T	360	PASS	-	-	-	-	-	Del	Del	Del	22	0.25	0.64
1461	.	mShef11_Rock_L2	MShef11 ROCK	mShef11_F4	9d7d37f6-32a6-11e6-ae88-ad45147bb207	7	51678543	T	TG	chr7:51678543-T>TG	360	PASS	RP4-718N17.2	ENST00000414409	r.?	-	-	Ins	Ins	Ins	1	0.38	0.68
3258	.	mShef11_Low_Q6	MShef11 low oxygen	mShef11_G8	893f58e6-3328-11e6-a58a-1b2a038949d4	1	15518945	T	TTCTTTTC	chr1:15518945-T>TTCTTTTC	360	PASS	TMEM51	CCDS154.1	r.?	-	-	Ins	Ins	Ins	7	0.62	0.69
4671	.	mShef11_Rock_L1	MShef11 ROCK	mShef11_F4	ebd6e39a-3321-11e6-9aff-7b4c66a58581	12	49836568	TTAAAAAAAAAAA	T	chr12:49836568-TTAAAAAAAAAAA>T	360	PASS	SPATS2	CCDS31794.1	r.?	-	-	Del	Del	Del	12	0.27	0.69
1759	.	mShef11_normal_O1	MShef11 normal	mShef11_E4	24f0ff5c-3292-11e6-a1ad-ccd232d40527	10	104247406	TG	T	chr10:104247406-TG>T	360	PASS	ACTR1A	CCDS7536.1	r.?	-	-	Del	Del	Del	1	0.46	0.7
3118	.	mShef11_Rock_K5	MShef11 ROCK	mShef11_F1	8c4a9090-3298-11e6-9a0b-daa419a91649	8	6593368	GC	G	chr8:6593368-GC>G	360	PASS	AGPAT5	CCDS34796.1	r.?	-	-	Del	Del	Del	1	0.9	0.74
1623	.	mShef11_Low_N8	MShef11 low oxygen	mShef11_G8	454cef8e-334d-11e6-b5f5-af509ecd0b3a	12	98845962	A	AC	chr12:98845962-A>AC	360	PASS	-	-	-	-	-	Ins	Ins	Ins	1	0.43	0.79
990	.	mShef11_normal_O9	MShef11 normal	mShef11_E4	879c8db8-332a-11e6-94a3-799990e2c2e6	5	175599858	CTCTTTTT	C	chr5:175599858-CTCTTTTT>C	360	PASS	RP11-844P9.2	ENST00000515403	r.?	-	-	Del	Del	Del	7	0.4	0.81
2260	.	mshef4_J10	MShef4 normal	mShef4_B8	d0bcb38c-329a-11e6-ba6f-8a711565c797	13	63184787	GA	G	chr13:63184787-GA>G	360	PASS	-	-	-	-	-	Del	Del	Del	1	0.6	0.81
975	.	mShef11_normal_O9	MShef11 normal	mShef11_E4	9c334e38-3325-11e6-b78c-c7b3b0dab373	2	106759888	AAAAAAAG	A	chr2:106759888-AAAAAAAG>A	360	PASS	UXS1	CCDS58721.1	r.?	-	-	Del	Del	Del	7	1	0.84
3360	.	mShef11_Low_Q7	MShef11 low oxygen	mShef11_G8	147c89ac-332d-11e6-acf4-1888a78019ab	5	123769229	ATATAGTATTATATTATATATATA	AGTATTATATTATATATAGTGT	chr5:123769229-ATATAGTATTATATTATATATATA>AGTATTATATTATATATAGTGT	360	PASS	-	-	-	-	-	Complex	Complex	Complex	23	0.8	0.85
4350	.	mshef4_J14	MShef4 normal	mShef4_B8	b10aec18-3293-11e6-bf23-715e1daa6045	22	34282661	AAG	A	chr22:34282661-AAG>A	360	PASS	LARGE	CCDS13912.1	r.?	-	-	Del	Del	Del	2	1	0.85
957	.	mShef11_normal_O9	MShef11 normal	mShef11_E4	1f8975f8-3323-11e6-b5d3-58fe41c4520d	11	6699980	T	TTTA	chr11:6699980-T>TTTA	360	PASS	MRPL17	CCDS31412.1	r.?	-	-	Ins	Ins	Ins	3	0.75	0.89
4557	.	mShef11_normal_P5	MShef11 normal	mShef11_E7	4e599f2e-3351-11e6-9abc-48b0fa52e078	3	188987847	CTTT	C	chr3:188987847-CTTT>C	360	PASS	TPRG1	CCDS3292.1	r.?	-	-	Del	Del	Del	3	0.7	0.89
2856	.	mshef4_J15	MShef4 normal	mShef4_B8	80abb10c-3292-11e6-a8a7-72db2daed38e	2	236749425	T	TA	chr2:236749425-T>TA	360	PASS	AGAP1	CCDS33408.1	r.?	-	-	Ins	Ins	Ins	1	0.74	0.9
4128	.	mshef4_J19	MShef4 normal	mShef4_B8	a6db8aa0-332d-11e6-8694-f2a59d7ad846	8	10276354	A	AAC	chr8:10276354-A>AAC	360	PASS	MSRA	CCDS56522.1	r.?	-	-	Ins	Ins	Ins	2	0.78	0.92
410	.	mShef11_normal_O6	MShef11 normal	mShef11_E4	887c5bc8-334d-11e6-8f48-940cd9b4fa2c	6	28499162	AAAAAAAAAG	A	chr6:28499162-AAAAAAAAAG>A	360	PASS	GPX5	CCDS4652.1	r.?	-	-	Del	Del	Del	9	0.56	0.94
1345	.	mShef11_Rock_K10	MShef11 ROCK	mShef11_F1	296c7f8a-332c-11e6-ac11-ca36ee3c4f5d	1	182243464	T	TC	chr1:182243464-T>TC	360	PASS	GS1-122H1.2	ENST00000449842	r.?	-	-	Ins	Ins	Ins	1	0.78	0.94
4475	.	mShef11_normal_P1	MShef11 normal	mShef11_E7	608b7a00-3324-11e6-b490-5bbe6de4ab00	17	36503759	A	ATT	chr17:36503759-A>ATT	360	PASS	GPR179	CCDS42308.1	r.?	-	-	Ins	Ins	Ins	2	0.89	0.95
1554	.	mShef11_Low_N2	MShef11 low oxygen	mShef11_G8	c8a4a236-3295-11e6-8229-b7b21da8ec0e	1	20386732	T	TTC	chr1:20386732-T>TTC	360	PASS	-	-	-	-	-	Ins	Ins	Ins	2	0	1
1949	.	mShef11_Low_N7	MShef11 low oxygen	mShef11_G8	93b0092c-328f-11e6-9911-96dd69062303	X	120001596	TA	T	chrX:120001596-TA>T	360	PASS	CT47B1	CCDS48161.1	r.?	-	-	Del	Del	Del	1	0	1
1659	.	mShef11_Low_N8	MShef11 low oxygen	mShef11_G8	b8e201a8-3354-11e6-9bb7-a5d16f39e758	4	124120616	G	GGT	chr4:124120616-G>GGT	360	PASS	SPATA5	CCDS3730.1	r.?	-	-	Ins	Ins	Ins	2	1	1
3403	.	mShef11_Low_Q10	MShef11 low oxygen	mShef11_G8	e56d6f46-3322-11e6-862c-22318e4678dd	18	3422677	T	TTG	chr18:3422677-T>TTG	360	PASS	TGIF1	CCDS11835.1	r.?	-	-	Ins	Ins	Ins	2	1	1
2712	.	mShef11_Low_Q11	MShef11 low oxygen	mShef11_G8	9f890992-332a-11e6-8f22-8ada9b6d3b88	6	52834071	G	GCCAAGATCGTGCCATTGCACTCCAGCCTGGGCAACAAGAGCGAAACTTCATCTCAAAAAAAAAAAAAAAAAAGC	chr6:52834071-G>GCCAAGATCGTGCCATTGCACTCCAGCCTGGGCAACAAGAGCGAAACTTCATCTCAAAAAAAAAAAAAAAAAAGC	360	PASS	-	-	-	-	-	Ins	Ins	Ins	74	1	1
4871	.	mShef11_Low_Q2	MShef11 low oxygen	mShef11_G8	e0da3bde-3332-11e6-a72d-4a24a966024e	20	31325186	A	AAAAAAAAAAAAAAAAG	chr20:31325186-A>AAAAAAAAAAAAAAAAG	360	PASS	COMMD7	CCDS42864.1	r.?	-	-	Ins	Ins	Ins	16	1	1
1749	.	mShef11_normal_O1	MShef11 normal	mShef11_E4	ff47d33a-3295-11e6-ba21-4bb605ad5bc4	1	43496231	C	CCT	chr1:43496231-C>CCT	360	PASS	-	-	-	-	-	Ins	Ins	Ins	2	0.67	1
2596	.	mShef11_Rock_K2	MShef11 ROCK	mShef11_F1	aae2df00-32a0-11e6-86a8-6c3d9ecd0b3a	4	53134192	C	CTTTTTTTTTTTTTTTT	chr4:53134192-C>CTTTTTTTTTTTTTTTT	360	PASS	-	-	-	-	-	Ins	Ins	Ins	16	1	1
467	.	mShef11_Rock_L7	MShef11 ROCK	mShef11_F4	a36ea0e0-329d-11e6-97e4-35dd4a47a305	4	157374159	TTTTTG	T	chr4:157374159-TTTTTG>T	360	PASS	-	-	-	-	-	Del	Del	Del	5	1	1
2295	.	mshef4_J10	MShef4 normal	mShef4_B8	a9e65d42-32a1-11e6-8785-f3a7e7d0bdd7	21	23050357	G	GGT	chr21:23050357-G>GGT	360	PASS	AF241725.6	ENST00000416182	r.?	-	-	Ins	Ins	Ins	2	0.57	1
2880	.	mshef4_J18	MShef4 normal	mShef4_B8	5569aede-328f-11e6-833e-a647d7db33ec	1	164746164	GTGTGTGTGGTGGGAG	GGTGGGAGGAGA	chr1:164746164-GTGTGTGTGGTGGGAG>GGTGGGAGGAGA	360	PASS	PBX1	CCDS1246.1	r.?	-	-	Complex	Complex	Complex	15	1	1
173	.	mshef4_J5	MShef4 normal	mShef4_B8	a0ecef26-327e-11e6-a2dd-57046ee4ab00	6	134717536	TTTCTTTCTTTCTTTCTTTCTTTC	T	chr6:134717536-TTTCTTTCTTTCTTTCTTTCTTTC>T	360	PASS	-	-	-	-	-	Del	Del	Del	23	1	1
813	.	mshef4_J7	MShef4 normal	mShef4_B8	acf488a0-3324-11e6-87e4-075f70cce0de	X	42260756	TATCTTACAGA	T	chrX:42260756-TATCTTACAGA>T	360	PASS	RP1-154K9.2	ENST00000411879	r.?	-	-	Del	Del	Del	10	0	1
4325	.	mshef4_J9	MShef4 normal	mShef4_B8	f2eb18ae-3326-11e6-a7f5-1aa6dcd214c4	9	2397100	C	CCCAGTACATCCCAAGTGGCTGAGCAGTAATCTTTTTTTTTTTTTTTGCTTAGTTGTCTATGTACTCATCATTAATCTCTACTCTTAGCCAGTTGT	chr9:2397100-C>CCCAGTACATCCCAAGTGGCTGAGCAGTAATCTTTTTTTTTTTTTTTGCTTAGTTGTCTATGTACTCATCATTAATCTCTACTCTTAGCCAGTTGT	360	PASS	-	-	-	-	-	Ins	Ins	Ins	95	1	1
4883	.	mShef11_Low_Q2	MShef11 low oxygen	mShef11_G8	9c5567e8-3325-11e6-8dda-81cbcde16804	7	4664539	AG	A	chr7:4664539-AG>A	363	PASS	-	-	-	-	-	Del	Del	Del	1	0.11	0.22
4542	.	mShef11_normal_P5	MShef11 normal	mShef11_E7	f66ef070-334b-11e6-826e-d5a15d753391	17	56908035	A	AT	chr17:56908035-A>AT	384	PASS	PPM1E	CCDS11613.1	r.?	-	-	Ins	Ins	Ins	1	0	0.55
3679	.	mShef11_normal_O10	MShef11 normal	mShef11_E4	cc1bb7c6-3293-11e6-8e18-0762e84777f6	10	89233553	GAGA	G	chr10:89233553-GAGA>G	399	PASS	-	-	-	-	-	Del	Del	Del	3	0	0.29
1042	.	mShef11_normal_P2	MShef11 normal	mShef11_E7	f89be294-3338-11e6-b2f5-de941da8ec0e	2	164943653	A	AG	chr2:164943653-A>AG	400	PASS	AC092684.1	ENST00000429636	r.?	-	-	Ins	Ins	Ins	1	0	0.43
1099	.	mShef11_normal_P4	MShef11 normal	mShef11_E7	1c7abc5e-3324-11e6-a344-0a4ca2c71c31	19	55585562	C	CA	chr19:55585562-C>CA	405	PASS	EPS8L1	CCDS12914.1	r.?	-	-	Ins	Ins	Ins	1	0	0.41
2635	.	mShef11_Rock_L3	MShef11 ROCK	mShef11_F4	65ac1244-328c-11e6-8387-339030158702	2	180063224	TATAC	T	chr2:180063224-TATAC>T	412	PASS	SESTD1	CCDS33338.1	r.?	-	-	Del	Del	Del	4	0	0.29
947	.	mShef11_normal_O9	MShef11 normal	mShef11_E4	85fb26b4-331f-11e6-831b-2891e84777f6	1	1859287	CAGTTGGGATTG	C	chr1:1859287-CAGTTGGGATTG>C	414	PASS	-	-	-	-	-	Del	Del	Del	11	0	0.51
3583	.	mshef4_J8	MShef4 normal	mShef4_B8	6e83261a-3290-11e6-9cc0-895098ba1142	22	29802117	AAAAAAAAAAAAAAAAAAAT	A	chr22:29802117-AAAAAAAAAAAAAAAAAAAT>A	417	PASS	AP1B1	ENST00000415447	r.?	-	-	Del	Del	Del	19	1	1
4391	.	mshef4_J16	MShef4 normal	mShef4_B8	81aedb3a-32a4-11e6-bc93-ca783aa487b0	4	61900217	C	CA	chr4:61900217-C>CA	420	PASS	-	-	-	-	-	Ins	Ins	Ins	1	0	0.23
4620	.	mShef11_Rock_K3	MShef11 ROCK	mShef11_F1	ae50aa6c-332e-11e6-9ff0-4e277e6a9fc7	2	209960655	C	CT	chr2:209960655-C>CT	420	PASS	-	-	-	-	-	Ins	Ins	Ins	1	0	0.24
4638	.	mShef11_Rock_K3	MShef11 ROCK	mShef11_F1	29570ed0-332b-11e6-ae5c-2aaf8a20d9eb	5	153088188	CT	C	chr5:153088188-CT>C	420	PASS	GRIA1	CCDS4322.1	r.?	-	-	Del	Del	Del	1	0	0.24
3045	.	mShef11_Rock_K4	MShef11 ROCK	mShef11_F1	e9337ea2-3329-11e6-b4d1-89e506e9a829	8	104496049	CA	C	chr8:104496049-CA>C	420	PASS	RP11-1C8.7	ENST00000606457	r.?	-	-	Del	Del	Del	1	0	0.24
812	.	mshef4_J7	MShef4 normal	mShef4_B8	0c0b765a-332a-11e6-91fe-ae2d7246d362	9	118425471	C	CT	chr9:118425471-C>CT	420	PASS	-	-	-	-	-	Ins	Ins	Ins	1	0	0.25
3877	.	mShef11_Rock_L4	MShef11 ROCK	mShef11_F4	05b5c2d8-332f-11e6-b19e-cde969062303	6	144074196	G	GT	chr6:144074196-G>GT	420	PASS	PHACTR2	CCDS47492.1	r.?	-	-	Ins	Ins	Ins	1	0.03	0.26
824	.	mshef4_J20	MShef4 normal	mShef4_B8	5c5590da-3322-11e6-9a26-60a1cde16804	10	126049901	CGAGGCAGGTGGATCACCT	C	chr10:126049901-CGAGGCAGGTGGATCACCT>C	420	PASS	-	-	-	-	-	Del	Del	Del	18	0	0.26
2203	.	mshef4_J6	MShef4 normal	mShef4_B8	d4c48226-3299-11e6-8f9c-957bcde16804	12	91770970	TGACATGGACATCA	T	chr12:91770970-TGACATGGACATCA>T	420	PASS	-	-	-	-	-	Del	Del	Del	13	0	0.26
1766	.	mShef11_normal_O1	MShef11 normal	mShef11_E4	46784a8a-3298-11e6-babf-9d8235cec73b	11	81657502	T	TTTG	chr11:81657502-T>TTTG	420	PASS	RP11-179A16.1	ENST00000500502	r.?	-	-	Ins	Ins	Ins	3	0	0.31
1254	.	mShef11_Rock_K6	MShef11 ROCK	mShef11_F1	98fae172-3325-11e6-8e93-49e779852e0e	17	60453247	A	AT	chr17:60453247-A>AT	420	PASS	EFCAB3	CCDS45751.1	r.?	-	-	Ins	Ins	Ins	1	0	0.31
357	.	mShef11_normal_O6	MShef11 normal	mShef11_E4	d5124f30-334b-11e6-9555-f67ba20b69d5	1	219535861	GA	G	chr1:219535861-GA>G	420	PASS	-	-	-	-	-	Del	Del	Del	1	0	0.32
2572	.	mShef11_Rock_K2	MShef11 ROCK	mShef11_F1	545f2b22-3294-11e6-ab67-672e51c54cdd	15	41629881	TGCCTATCAGTA	T	chr15:41629881-TGCCTATCAGTA>T	420	PASS	NUSAP1	CCDS58357.1	r.?	-	-	Del	Del	Del	11	0	0.32
248	.	mshef4_J17	MShef4 normal	mShef4_B8	39e9c81a-334d-11e6-a80e-72ee191589db	11	122506433	G	GA	chr11:122506433-G>GA	420	PASS	-	-	-	-	-	Ins	Ins	Ins	1	0.03	0.32
2945	.	mshef4_J18	MShef4 normal	mShef4_B8	61e7a612-328e-11e6-a71a-7dc320e7b7a8	9	31680921	GGCTCTC	G	chr9:31680921-GGCTCTC>G	420	PASS	-	-	-	-	-	Del	Del	Del	6	0	0.32
4629	.	mShef11_Rock_K3	MShef11 ROCK	mShef11_F1	7579b250-332a-11e6-b263-4d776f39e758	3	14864943	GTTC	G	chr3:14864943-GTTC>G	420	PASS	FGD5	CCDS46767.1	r.?	-	-	Del	Del	Del	3	0	0.33
858	.	mshef4_J20	MShef4 normal	mShef4_B8	c2374b7c-3323-11e6-9c5e-108b38e8a824	2	167330092	AAGTTACCTG	A	chr2:167330092-AAGTTACCTG>A	420	PASS	SCN7A	CCDS46442.1	r.?	-	-	Del	Del	Del	9	0	0.33
1466	.	mShef11_Rock_L2	MShef11 ROCK	mShef11_F4	6d4f757c-32a0-11e6-8228-7c46147bb207	8	3739152	AAAAAC	A	chr8:3739152-AAAAAC>A	420	PASS	CSMD1	CCDS55189.1	r.?	-	-	Del	Del	Del	5	0.08	0.35
451	.	mShef11_Rock_L7	MShef11 ROCK	mShef11_F4	8fde2f3e-3296-11e6-8be8-f6b94a47a305	15	33570982	AC	A	chr15:33570982-AC>A	420	PASS	-	-	-	-	-	Del	Del	Del	1	0	0.35
2873	.	mshef4_J15	MShef4 normal	mShef4_B8	268fe2ba-328d-11e6-b060-2df82daed38e	9	89951273	AGCCTATGCATG	A	chr9:89951273-AGCCTATGCATG>A	420	PASS	-	-	-	-	-	Del	Del	Del	11	0	0.35
2338	.	mShef11_normal_O4	MShef11 normal	mShef11_E4	0c37bd5e-3326-11e6-a115-0e3e07e9a829	10	95846774	T	TA	chr10:95846774-T>TA	420	PASS	PLCE1	CCDS41552.1	r.?	-	-	Ins	Ins	Ins	1	0	0.36
1253	.	mShef11_Rock_K6	MShef11 ROCK	mShef11_F1	a68fc846-3322-11e6-8e93-49e779852e0e	17	59036572	GTGGAAGGATCGCT	G	chr17:59036572-GTGGAAGGATCGCT>G	420	PASS	BCAS3	CCDS45749.1	r.?	-	-	Del	Del	Del	13	0	0.36
138	.	mshef4_J5	MShef4 normal	mShef4_B8	da2a18c4-3281-11e6-9f4f-e7a64430f757	1	204726966	C	CAT	chr1:204726966-C>CAT	420	PASS	-	-	-	-	-	Ins	Ins	Ins	2	0	0.36
4236	.	mshef4_J2	MShef4 normal	mShef4_B8	90f9fc6e-3286-11e6-bcbc-f215b51afd22	12	57988778	TA	T	chr12:57988778-TA>T	420	PASS	PIP4K2C	CCDS8946.1	r.?	-	-	Del	Del	Del	1	0	0.38
1742	.	mShef11_Low_N10	MShef11 low oxygen	mShef11_G8	e0f87bda-3297-11e6-83fd-2414c225ee11	9	38058741	GATCTCTGC	G	chr9:38058741-GATCTCTGC>G	420	PASS	SHB	CCDS43806.1	r.?	-	-	Del	Del	Del	8	0	0.39
3061	.	mShef11_Rock_K5	MShef11 ROCK	mShef11_F1	76fe9d4e-3293-11e6-a9f2-988c19a91649	11	12412103	GAGTA	G	chr11:12412103-GAGTA>G	420	PASS	PARVA	CCDS44541.2	r.?	-	-	Del	Del	Del	4	0	0.39
1618	.	mShef11_Low_N8	MShef11 low oxygen	mShef11_G8	3529cda4-3350-11e6-ad7d-de24d0119baa	1	214553485	C	CT	chr1:214553485-C>CT	420	PASS	PTPN14	CCDS1514.1	r.?	-	-	Ins	Ins	Ins	1	0	0.41
2377	.	mShef11_normal_O4	MShef11 normal	mShef11_E4	15931090-3328-11e6-811e-e5356323ba5a	8	77500202	CT	C	chr8:77500202-CT>C	420	PASS	-	-	-	-	-	Del	Del	Del	1	0	0.41
1377	.	mShef11_Rock_K10	MShef11 ROCK	mShef11_F1	8c89fd7a-332e-11e6-8df4-62cc2aaffa45	3	75202121	A	AT	chr3:75202121-A>AT	420	PASS	-	-	-	-	-	Ins	Ins	Ins	1	0	0.41
3106	.	mShef11_Rock_K5	MShef11 ROCK	mShef11_F1	bef07a60-329c-11e6-b1b3-38a119a91649	5	43260683	C	CAT	chr5:43260683-C>CAT	420	PASS	NIM1K	CCDS3943.1	r.?	-	-	Ins	Ins	Ins	2	0.14	0.41
4034	.	mshef4_J3	MShef4 normal	mShef4_B8	963f22aa-327a-11e6-a0f8-a8e36de4ab00	1	191824779	TTC	T	chr1:191824779-TTC>T	420	PASS	RP11-541F9.1	ENST00000432083	r.?	-	-	Del	Del	Del	2	0	0.41
861	.	mshef4_J20	MShef4 normal	mShef4_B8	9439b55e-332b-11e6-a71c-438d19a91649	3	38543463	G	GA	chr3:38543463-G>GA	420	PASS	EXOG	CCDS2680.1	r.?	-	-	Ins	Ins	Ins	1	0	0.42
2556	.	mShef11_Rock_K2	MShef11 ROCK	mShef11_F1	67e88b32-3296-11e6-aee8-14159ecd0b3a	1	93803715	TC	T	chr1:93803715-TC>T	420	PASS	RP4-717I23.3	ENST00000421202	r.1468delG	-	-	Del	Del	Del	1	0.46	0.43
1425	.	mShef11_Rock_L2	MShef11 ROCK	mShef11_F4	9f4af460-329c-11e6-99a5-2215147bb207	16	73752523	TTA	T	chr16:73752523-TTA>T	420	PASS	-	-	-	-	-	Del	Del	Del	2	0.32	0.43
4352	.	mshef4_J14	MShef4 normal	mShef4_B8	9d0e5002-3292-11e6-baf4-ce5a1daa6045	4	31792513	CTG	C	chr4:31792513-CTG>C	420	PASS	-	-	-	-	-	Del	Del	Del	2	0	0.43
1041	.	mShef11_normal_P2	MShef11 normal	mShef11_E7	eb46f324-3327-11e6-b2f5-de941da8ec0e	2	126858163	CT	C	chr2:126858163-CT>C	420	PASS	-	-	-	-	-	Del	Del	Del	1	0	0.44
2814	.	mshef4_J13	MShef4 normal	mShef4_B8	dec0971a-32a3-11e6-b5bf-35074530f757	8	636157	A	AATC	chr8:636157-A>AATC	420	PASS	ERICH1	CCDS5955.1	r.?	-	-	Ins	Ins	Ins	3	0	0.44
795	.	mshef4_J7	MShef4 normal	mShef4_B8	9135feaa-332e-11e6-b2f6-cbe280635058	3	113585842	A	AT	chr3:113585842-A>AT	420	PASS	GRAMD1C	CCDS33826.1	r.?	-	-	Ins	Ins	Ins	1	0	0.44
2957	.	mShef11_normal_O2	MShef11 normal	mShef11_E4	eb5a99fe-3329-11e6-ad63-a9f9cf737e61	1	74334535	T	TCTTC	chr1:74334535-T>TCTTC	420	PASS	-	-	-	-	-	Ins	Ins	Ins	4	0	0.45
2287	.	mshef4_J10	MShef4 normal	mShef4_B8	3bc44aee-32a2-11e6-a7fa-a942a20b69d5	2	100178361	C	CT	chr2:100178361-C>CT	420	PASS	AFF3	CCDS42723.1	r.?	-	-	Ins	Ins	Ins	1	0	0.45
4375	.	mshef4_J16	MShef4 normal	mShef4_B8	8b0d0186-329d-11e6-a900-a33f3aa487b0	15	81006149	C	CA	chr15:81006149-C>CA	420	PASS	ABHD17C	CCDS45323.1	r.?	-	-	Ins	Ins	Ins	1	0	0.45
4049	.	mshef4_J3	MShef4 normal	mShef4_B8	32c8aca4-3276-11e6-b38a-fd1a07e9a829	17	13273869	CCCTGGTATTGG	C	chr17:13273869-CCCTGGTATTGG>C	420	PASS	-	-	-	-	-	Del	Del	Del	11	0	0.46
3454	.	mShef11_Low_Q12	MShef11 low oxygen	mShef11_G8	bc35d3d2-3329-11e6-bace-588620e7b7a8	10	57161852	GACCCATGGTGTTTCATACAGATCCTGTTTCTTAGGAAAAGATTCTTAATTTGCAAAATAAGCCCAT	GTGATTCTTAATTTGCAAAATAAGCCCA	chr10:57161852-GACCCATGGTGTTTCATACAGATCCTGTTTCTTAGGAAAAGATTCTTAATTTGCAAAATAAGCCCAT>GTGATTCTTAATTTGCAAAATAAGCCCA	420	PASS	-	-	-	-	-	Complex	Complex	Complex	66	0.47	0.47
332	.	mShef11_normal_O3	MShef11 normal	mShef11_E4	aba6368c-32a3-11e6-ad28-303f204bbf9c	3	154241737	G	GT	chr3:154241737-G>GT	420	PASS	RP11-656A15.1	ENST00000498604	r.?	-	-	Ins	Ins	Ins	1	0	0.47
3656	.	mshef4_J12	MShef4 normal	mShef4_B8	1450127e-329b-11e6-95db-3a8ee84777f6	6	81887205	GCATGCAGGGC	G	chr6:81887205-GCATGCAGGGC>G	420	PASS	-	-	-	-	-	Del	Del	Del	10	0	0.47
4400	.	mshef4_J16	MShef4 normal	mShef4_B8	98e3cd30-32a2-11e6-acbe-386f75253f64	7	99184054	TC	T	chr7:99184054-TC>T	420	PASS	-	-	-	-	-	Del	Del	Del	1	0	0.47
170	.	mshef4_J5	MShef4 normal	mShef4_B8	e082efa2-327c-11e6-87ca-210f66a58581	5	101895787	GA	G	chr5:101895787-GA>G	420	PASS	-	-	-	-	-	Del	Del	Del	1	0	0.47
2250	.	mshef4_J10	MShef4 normal	mShef4_B8	02c35012-329f-11e6-8089-d277e7d0bdd7	10	96185020	G	GT	chr10:96185020-G>GT	420	PASS	TBC1D12	CCDS41553.1	r.?	-	-	Ins	Ins	Ins	1	0	0.48
4996	.	mShef11_Low_Q9	MShef11 low oxygen	mShef11_G8	4254081a-332c-11e6-beba-4368e7d0bdd7	8	66387317	G	GA	chr8:66387317-G>GA	420	PASS	-	-	-	-	-	Ins	Ins	Ins	1	0	0.49
151	.	mshef4_J5	MShef4 normal	mShef4_B8	061ef130-3277-11e6-afba-913798ba1142	16	46700718	TAC	T	chr16:46700718-TAC>T	420	PASS	VPS35	CCDS10721.1	r.?	-	-	Del	Del	Del	2	0	0.49
4241	.	mshef4_J2	MShef4 normal	mShef4_B8	aa7b0614-3287-11e6-b4eb-f615b51afd22	16	28923233	GCACTC	GTGA	chr16:28923233-GCACTC>GTGA	420	PASS	RABEP2	CCDS42140.1	r.?	-	-	Complex	Complex	Complex	5	0	0.5
4268	.	mshef4_J2	MShef4 normal	mShef4_B8	ddcba92a-3290-11e6-ac59-192db51afd22	6	107991334	T	TA	chr6:107991334-T>TA	420	PASS	-	-	-	-	-	Ins	Ins	Ins	1	0	0.5
2335	.	mShef11_normal_O4	MShef11 normal	mShef11_E4	40e97a06-3326-11e6-8dda-fe3b6ee4ab00	1	232944579	TCCTG	TTA	chr1:232944579-TCCTG>TTA	420	PASS	MAP10	CCDS44334.1	r.3938_3941delCCUGinsua	c.?	p.?	Complex	Complex	Complex	4	0.41	0.52
4097	.	mshef4_J19	MShef4 normal	mShef4_B8	af1c6d8e-3322-11e6-a430-5c21b51afd22	16	48035331	CT	C	chr16:48035331-CT>C	420	PASS	-	-	-	-	-	Del	Del	Del	1	0	0.52
3776	.	mShef11_normal_P3	MShef11 normal	mShef11_E7	35dddbb6-3321-11e6-ad64-5b5aa78019ab	18	61153441	GCTCTGAAGAGTTGGAGAAGATT	G	chr18:61153441-GCTCTGAAGAGTTGGAGAAGATT>G	420	PASS	SERPINB5	CCDS32839.1	r.?	-	-	Del	Del	Del	22	0	0.53
1216	.	mShef11_normal_P10	MShef11 normal	mShef11_E7	be5f4442-3322-11e6-85c9-dbea4430f757	19	43099000	T	TGGAGGCA	chr19:43099000-T>TGGAGGCA	420	PASS	CEACAM8	CCDS12610.1	r.82_83insugccucc	c.?	p.?	Ins	Ins	Ins	7	0	0.54
91	.	mshef4_J1	MShef4 normal	mShef4_B8	7dfcd236-32a8-11e6-9144-623b6323ba5a	4	26412878	T	TTAAA	chr4:26412878-T>TTAAA	420	PASS	RBPJ	CCDS33969.1	r.?	-	-	Ins	Ins	Ins	4	0	0.55
2374	.	mShef11_normal_O4	MShef11 normal	mShef11_E4	8e1c45a2-3325-11e6-811e-e5356323ba5a	8	28880399	AG	A	chr8:28880399-AG>A	420	PASS	HMBOX1	CCDS6071.1	r.?	-	-	Del	Del	Del	1	0	0.56
4472	.	mShef11_normal_P1	MShef11 normal	mShef11_E7	29c15342-3323-11e6-95a3-ddf6cf737e61	16	85729965	AT	A	chr16:85729965-AT>A	420	PASS	-	-	-	-	-	Del	Del	Del	1	0	0.57
4335	.	mshef4_J14	MShef4 normal	mShef4_B8	e71ab7d0-328d-11e6-9866-7e3c1daa6045	11	50662437	CT	C	chr11:50662437-CT>C	420	PASS	-	-	-	-	-	Del	Del	Del	1	0	0.57
4106	.	mshef4_J19	MShef4 normal	mShef4_B8	9ad17588-332a-11e6-afc3-278d9d7ad846	2	85536787	C	CA	chr2:85536787-C>CA	420	PASS	TCF7L1	CCDS1971.1	r.2244_2245insa	c.?	p.?	Ins	Ins	Ins	1	0	0.57
2305	.	mshef4_J10	MShef4 normal	mShef4_B8	8121c876-329f-11e6-b402-99a11565c797	4	39873813	TG	T	chr4:39873813-TG>T	420	PASS	PDS5A	CCDS47045.1	r.?	-	-	Del	Del	Del	1	0.3	0.58
4068	.	mshef4_J3	MShef4 normal	mShef4_B8	0ac22780-3280-11e6-b5ca-723c147bb207	5	125885040	T	TA	chr5:125885040-T>TA	420	PASS	ALDH7A1	CCDS4137.2	r.?	-	-	Ins	Ins	Ins	1	0	0.58
4336	.	mshef4_J14	MShef4 normal	mShef4_B8	5271b044-3291-11e6-978d-7a3c1daa6045	12	50603373	A	AAAAG	chr12:50603373-A>AAAAG	420	PASS	LIMA1	CCDS8802.1	r.?	-	-	Ins	Ins	Ins	4	0.75	0.59
2851	.	mshef4_J15	MShef4 normal	mShef4_B8	976bdf3e-3288-11e6-a8a7-72db2daed38e	2	22811023	CT	C	chr2:22811023-CT>C	420	PASS	-	-	-	-	-	Del	Del	Del	1	0	0.6
647	.	mShef11_Low_Q4	MShef11 low oxygen	mShef11_G8	78d8729a-329b-11e6-bd7e-778ecf376b51	10	122688400	CTCTTTTTTTTTTTTTTTT	C	chr10:122688400-CTCTTTTTTTTTTTTTTTT>C	420	PASS	RP11-95I16.2	ENST00000414774	r.?	-	-	Del	Del	Del	18	0.43	0.68
148	.	mshef4_J5	MShef4 normal	mShef4_B8	429c2310-3279-11e6-87d1-5ce46de4ab00	15	44250542	G	GA	chr15:44250542-G>GA	420	PASS	FRMD5	CCDS10107.2	r.?	-	-	Ins	Ins	Ins	1	0	0.74
439	.	mShef11_Rock_L7	MShef11 ROCK	mShef11_F4	dee33582-3298-11e6-859e-fbb94a47a305	11	585856	A	ATATT	chr11:585856-A>ATATT	420	PASS	PHRF1	CCDS65988.1	r.?	-	-	Ins	Ins	Ins	4	0	0.75
1483	.	mShef11_Rock_L8	MShef11 ROCK	mShef11_F4	5ca72592-332e-11e6-a5b5-96f71caa6045	1	231295187	A	AG	chr1:231295187-A>AG	420	PASS	TRIM67	CCDS44333.1	r.?	-	-	Ins	Ins	Ins	1	0.71	0.76
516	.	mShef11_Low_N3	MShef11 low oxygen	mShef11_G8	64846eee-332b-11e6-8414-bc178cd8cd69	4	190291432	T	TC	chr4:190291432-T>TC	420	PASS	-	-	-	-	-	Ins	Ins	Ins	1	0.71	0.88
2319	.	mshef4_J10	MShef4 normal	mShef4_B8	7b40f234-32a8-11e6-8031-378d51c54cdd	7	130838429	T	TTG	chr7:130838429-T>TTG	420	PASS	-	-	-	-	-	Ins	Ins	Ins	2	0.45	0.89
498	.	mShef11_Low_N3	MShef11 low oxygen	mShef11_G8	0609fe82-3322-11e6-a4f6-e6fc4430f757	16	59803165	TTTTTTTTTTGTTG	T	chr16:59803165-TTTTTTTTTTGTTG>T	420	PASS	-	-	-	-	-	Del	Del	Del	13	1	1
2382	.	mShef11_normal_O4	MShef11 normal	mShef11_E4	542a77b2-332d-11e6-8bcc-fb7951c54cdd	Y	22709504	CA	C	chrY:22709504-CA>C	420	PASS	-	-	-	-	-	Del	Del	Del	1	0	1
2433	.	mShef11_normal_O7	MShef11 normal	mShef11_E4	d3c93718-3299-11e6-84e3-9582ecf1e924	5	177544639	A	AAAG	chr5:177544639-A>AAAG	420	PASS	N4BP3	CCDS34307.1	r.?	-	-	Ins	Ins	Ins	3	1	1
4586	.	mShef11_Rock_K3	MShef11 ROCK	mShef11_F1	6a553aa8-332e-11e6-9ab1-9e6719a91649	1	235743162	A	AAAAAAAAAAAAAAAAAT	chr1:235743162-A>AAAAAAAAAAAAAAAAAT	420	PASS	GNG4	CCDS1607.1	r.?	-	-	Ins	Ins	Ins	17	1	1
1290	.	mShef11_Rock_K6	MShef11 ROCK	mShef11_F1	7b10e24a-3327-11e6-9c57-5f24cab49462	X	18361716	T	TA	chrX:18361716-T>TA	420	PASS	SCML2	CCDS14185.1	r.?	-	-	Ins	Ins	Ins	1	0	1
4074	.	mshef4_J3	MShef4 normal	mShef4_B8	4068c8d4-327c-11e6-ba89-2ccd977b3f23	X	121444004	A	AG	chrX:121444004-A>AG	420	PASS	-	-	-	-	-	Ins	Ins	Ins	1	0	1
1645	.	mShef11_Low_N8	MShef11 low oxygen	mShef11_G8	0717f3be-3350-11e6-9eba-14f112ae24cf	2	137791362	C	CT	chr2:137791362-C>CT	440	PASS	THSD7B	ENST00000272643	r.?	-	-	Ins	Ins	Ins	1	0	0.44
1644	.	mShef11_Low_N8	MShef11 low oxygen	mShef11_G8	7fd7d9ca-3348-11e6-9eba-14f112ae24cf	2	88251125	CTT	C	chr2:88251125-CTT>C	446	PASS	RGPD2	ENST00000420840	r.?	-	-	Del	Del	Del	2	0	0.46
3503	.	mShef11_Low_Q12	MShef11 low oxygen	mShef11_G8	89aca432-3337-11e6-85dd-257820e7b7a8	21	14510285	T	TA	chr21:14510285-T>TA	452	PASS	-	-	-	-	-	Ins	Ins	Ins	1	0	0.36
1327	.	mShef11_Rock_K7	MShef11 ROCK	mShef11_F1	47a7d052-3350-11e6-9068-3dba38e8a824	6	18297507	C	CA	chr6:18297507-C>CA	460	PASS	-	-	-	-	-	Ins	Ins	Ins	1	0	0.44
4721	.	mShef11_Rock_L1	MShef11 ROCK	mShef11_F4	772f1154-3329-11e6-97fc-2fd68877c0b2	7	144766150	CAGTT	C	chr7:144766150-CAGTT>C	470	PASS	-	-	-	-	-	Del	Del	Del	4	0	0.54
2384	.	mShef11_normal_O7	MShef11 normal	mShef11_E4	e26b1294-328c-11e6-ad87-c6dbecf1e924	1	77118444	GCCGGGTGTGTTAGCACACA	G	chr1:77118444-GCCGGGTGTGTTAGCACACA>G	471	PASS	-	-	-	-	-	Del	Del	Del	19	0	0.51
2974	.	mShef11_normal_O2	MShef11 normal	mShef11_E4	d7ec5a76-3322-11e6-aec1-150875253f64	18	4424159	A	AT	chr18:4424159-A>AT	474	PASS	DLGAP1	CCDS11836.1	r.?	-	-	Ins	Ins	Ins	1	0.08	0.68
2443	.	mShef11_normal_O7	MShef11 normal	mShef11_E4	5ad60962-3294-11e6-aefd-e180ecf1e924	8	122961046	ACTCTGTGTCTAGCTCAAGGTTTGTAAATGCACCAATCTGTG	A	chr8:122961046-ACTCTGTGTCTAGCTCAAGGTTTGTAAATGCACCAATCTGTG>A	475	PASS	-	-	-	-	-	Del	Del	Del	41	0	0.36
4115	.	mshef4_J19	MShef4 normal	mShef4_B8	fd4164da-332a-11e6-bc59-cfea80635058	3	60953673	TA	T	chr3:60953673-TA>T	480	PASS	FHIT	CCDS2894.1	r.?	-	-	Del	Del	Del	1	0	0.24
2531	.	mShef11_Rock_K1	MShef11 ROCK	mShef11_F1	30cdc95a-332c-11e6-8c65-4d52a2c71c31	2	151847821	A	AAT	chr2:151847821-A>AAT	480	PASS	-	-	-	-	-	Ins	Ins	Ins	2	0	0.26
3627	.	mshef4_J12	MShef4 normal	mShef4_B8	52668406-3293-11e6-ae1f-4469e84777f6	16	10463151	GACCTGCT	G	chr16:10463151-GACCTGCT>G	480	PASS	-	-	-	-	-	Del	Del	Del	7	0	0.27
4613	.	mShef11_Rock_K3	MShef11 ROCK	mShef11_F1	f8c13088-3321-11e6-aa96-818720e7b7a8	19	10784071	CCTTTGAAT	C	chr19:10784071-CCTTTGAAT>C	480	PASS	ILF3	CCDS45965.1	r.?	-	-	Del	Del	Del	8	0	0.28
4618	.	mShef11_Rock_K3	MShef11 ROCK	mShef11_F1	0b4de2ee-3324-11e6-9ff0-4e277e6a9fc7	2	106051494	GA	G	chr2:106051494-GA>G	480	PASS	FHL2	CCDS2070.1	r.?	-	-	Del	Del	Del	1	0	0.29
26	.	mshef4_J1	MShef4 normal	mShef4_B8	8da42ef4-32a4-11e6-b066-3db735cec73b	12	122597025	A	AAT	chr12:122597025-A>AAT	480	PASS	MLXIP	ENST00000319080	r.?	-	-	Ins	Ins	Ins	2	0	0.29
4648	.	mShef11_Rock_K3	MShef11 ROCK	mShef11_F1	740fd3f2-332c-11e6-a0e6-53aedcd214c4	8	61512995	AGATCAC	ACAT	chr8:61512995-AGATCAC>ACAT	480	PASS	RAB2A	CCDS6175.1	r.?	-	-	Complex	Complex	Complex	6	0	0.3
588	.	mShef11_Low_Q1	MShef11 low oxygen	mShef11_G8	41170df0-3352-11e6-b325-975c8e4678dd	11	3425800	GGGC	G	chr11:3425800-GGGC>G	480	PASS	-	-	-	-	-	Del	Del	Del	3	0	0.31
514	.	mShef11_Low_N3	MShef11 low oxygen	mShef11_G8	7d27fbe2-332a-11e6-8158-5b2a5e975b79	3	76897703	AAAATACCATAAAATGGAC	A	chr3:76897703-AAAATACCATAAAATGGAC>A	480	PASS	ROBO2	CCDS54609.1	r.?	-	-	Del	Del	Del	18	0	0.32
1836	.	mShef11_normal_O1	MShef11 normal	mShef11_E4	56eeeafa-3297-11e6-8b8c-739535cec73b	9	96415520	ACTGGCCAGATGATGCATTG	A	chr9:96415520-ACTGGCCAGATGATGCATTG>A	480	PASS	PHF2	CCDS35069.1	r.1030_1048del19	c.663_681del19	p.D224fs*4	Del	Del	Del	19	0	0.32
1509	.	mShef11_Rock_L8	MShef11 ROCK	mShef11_F4	3c727a7c-3321-11e6-88fb-be24f7d33ce3	18	47514050	A	AT	chr18:47514050-A>AT	480	PASS	MYO5B	CCDS42436.1	r.?	-	-	Ins	Ins	Ins	1	0	0.33
3850	.	mShef11_Rock_L4	MShef11 ROCK	mShef11_F4	a5a07c46-3322-11e6-8d94-b822c7271a47	13	102250788	AT	A	chr13:102250788-AT>A	480	PASS	ITGBL1	CCDS9499.1	r.?	-	-	Del	Del	Del	1	0	0.34
3169	.	mShef11_Rock_K8	MShef11 ROCK	mShef11_F1	ff4dfe8a-3296-11e6-8edc-1191d5dcf142	20	274074	G	GA	chr20:274074-G>GA	480	PASS	ZCCHC3	CCDS42844.1	r.?	-	-	Ins	Ins	Ins	1	0	0.35
3963	.	mShef11_Rock_L9	MShef11 ROCK	mShef11_F4	a18e61d6-3327-11e6-8359-3c8890e2c2e6	12	79182813	T	TTTAG	chr12:79182813-T>TTTAG	480	PASS	-	-	-	-	-	Ins	Ins	Ins	4	0	0.36
1631	.	mShef11_Low_N8	MShef11 low oxygen	mShef11_G8	90230158-334b-11e6-9d97-35b3eab8d062	16	48533332	C	CAATA	chr16:48533332-C>CAATA	480	PASS	-	-	-	-	-	Ins	Ins	Ins	4	0	0.38
4427	.	mShef11_normal_O8	MShef11 normal	mShef11_E4	1b86453c-328b-11e6-b569-34df4a47a305	19	30474314	A	AT	chr19:30474314-A>AT	480	PASS	URI1	CCDS12420.1	r.?	-	-	Ins	Ins	Ins	1	0	0.38
1324	.	mShef11_Rock_K7	MShef11 ROCK	mShef11_F1	1c1bc356-334d-11e6-88ad-1b9ba78019ab	5	43445397	GAATAGTATATAA	G	chr5:43445397-GAATAGTATATAA>G	480	PASS	C5orf28	CCDS3945.1	r.1895_1906delUUAUAUACUAUU	c.?	p.?	Del	Del	Del	12	0	0.38
434	.	mShef11_Rock_L7	MShef11 ROCK	mShef11_F4	2bad42aa-329d-11e6-9bf7-fcb94a47a305	1	58127851	C	CTTTG	chr1:58127851-C>CTTTG	480	PASS	DAB1	CCDS607.1	r.?	-	-	Ins	Ins	Ins	4	0	0.38
3357	.	mShef11_Low_Q7	MShef11 low oxygen	mShef11_G8	6c8f9496-3327-11e6-acf4-1888a78019ab	5	490417	CCAGCGTGGCGAGGGGCAGGGGTGGAGTG	C	chr5:490417-CCAGCGTGGCGAGGGGCAGGGGTGGAGTG>C	480	PASS	SLC9A3	CCDS3855.1	r.?	-	-	Del	Del	Del	28	0	0.39
3765	.	mShef11_normal_P3	MShef11 normal	mShef11_E7	ebc264ba-3321-11e6-8af3-aa0a9a696edf	12	75147482	GA	G	chr12:75147482-GA>G	480	PASS	-	-	-	-	-	Del	Del	Del	1	0	0.39
2759	.	mshef4_J13	MShef4 normal	mShef4_B8	87b0d168-3296-11e6-8fde-f44c87a84063	13	42744405	CG	C	chr13:42744405-CG>C	480	PASS	DGKH	CCDS9382.1	r.?	-	-	Del	Del	Del	1	0	0.39
3577	.	mshef4_J8	MShef4 normal	mShef4_B8	474d78ce-328c-11e6-9660-a54e35761512	2	128456510	CTGA	C	chr2:128456510-CTGA>C	480	PASS	WDR33	CCDS2150.1	r.?	-	-	Del	Del	Del	3	0	0.4
1385	.	mShef11_Rock_K10	MShef11 ROCK	mShef11_F1	d02d86b0-3332-11e6-97dc-495738e8a824	6	104441944	TTATTGCATTGTAG	T	chr6:104441944-TTATTGCATTGTAG>T	480	PASS	-	-	-	-	-	Del	Del	Del	13	0	0.41
797	.	mshef4_J7	MShef4 normal	mShef4_B8	6a0d4748-3324-11e6-a439-ba6b3dc9300a	4	40814473	AGT	A	chr4:40814473-AGT>A	480	PASS	APBB2	CCDS54761.1	r.6541_6542delAC	c.?	p.?	Del	Del	Del	2	0	0.41
3819	.	mShef11_normal_P8	MShef11 normal	mShef11_E7	5b77e71e-3320-11e6-808f-dd4b8977c0b2	18	52877170	GGTCACTCACTT	G	chr18:52877170-GGTCACTCACTT>G	480	PASS	-	-	-	-	-	Del	Del	Del	11	0	0.42
4194	.	mShef11_Rock_L10	MShef11 ROCK	mShef11_F4	55a9de6a-3298-11e6-9d32-e4503dc9300a	17	5103664	G	GA	chr17:5103664-G>GA	480	PASS	-	-	-	-	-	Ins	Ins	Ins	1	0	0.42
31	.	mshef4_J1	MShef4 normal	mShef4_B8	c4e4eb10-329a-11e6-abd0-bc6a90e2c2e6	14	30476470	CACATCACA	C	chr14:30476470-CACATCACA>C	480	PASS	CTD-2251F13.1	ENST00000549360	r.?	-	-	Del	Del	Del	8	0	0.43
4889	.	mShef11_Low_Q2	MShef11 low oxygen	mShef11_G8	68c278f2-3330-11e6-9764-3c9d90e2c2e6	8	137792729	T	TA	chr8:137792729-T>TA	480	PASS	RP11-30J20.1	ENST00000521090	r.?	-	-	Ins	Ins	Ins	1	0	0.44
3320	.	mShef11_Low_Q7	MShef11 low oxygen	mShef11_G8	3ac7bcf6-3325-11e6-91ef-9ca32aaffa45	10	9847093	G	GA	chr10:9847093-G>GA	480	PASS	-	-	-	-	-	Ins	Ins	Ins	1	0	0.44
1800	.	mShef11_normal_O1	MShef11 normal	mShef11_E4	ca2d468e-32a0-11e6-b6f5-41bc35cec73b	22	38095874	C	CATTT	chr22:38095874-C>CATTT	480	PASS	TRIOBP	CCDS43015.1	r.?	-	-	Ins	Ins	Ins	4	0	0.44
1055	.	mShef11_normal_P2	MShef11 normal	mShef11_E7	b5c302dc-332d-11e6-877e-c7d68877c0b2	8	115144731	A	AT	chr8:115144731-A>AT	480	PASS	-	-	-	-	-	Ins	Ins	Ins	1	0	0.44
537	.	mShef11_Low_N5	MShef11 low oxygen	mShef11_G8	b76875ca-3348-11e6-808a-54227e6a9fc7	11	104267138	TGCTTCATGTACCCCC	T	chr11:104267138-TGCTTCATGTACCCCC>T	480	PASS	-	-	-	-	-	Del	Del	Del	15	0	0.45
2561	.	mShef11_Rock_K2	MShef11 ROCK	mShef11_F1	9fc7e4a2-32a1-11e6-aee8-14159ecd0b3a	1	217435496	G	GA	chr1:217435496-G>GA	480	PASS	-	-	-	-	-	Ins	Ins	Ins	1	0	0.45
4211	.	mShef11_Rock_L10	MShef11 ROCK	mShef11_F4	e7dca97e-329e-11e6-81f2-2e653dc9300a	6	19028502	A	AT	chr6:19028502-A>AT	480	PASS	-	-	-	-	-	Ins	Ins	Ins	1	0	0.45
1482	.	mShef11_Rock_L8	MShef11 ROCK	mShef11_F4	fc2bfa4e-332d-11e6-a5b5-96f71caa6045	1	220729736	G	GA	chr1:220729736-G>GA	480	PASS	MARK1	CCDS65789.1	r.?	-	-	Ins	Ins	Ins	1	0	0.45
3614	.	mshef4_J12	MShef4 normal	mShef4_B8	dac6b244-3293-11e6-95b7-4b69e84777f6	11	27714188	CCT	C	chr11:27714188-CCT>C	480	PASS	BDNF	CCDS7865.1	r.?	-	-	Del	Del	Del	2	0	0.45
4266	.	mshef4_J2	MShef4 normal	mShef4_B8	cd2c5d92-328d-11e6-a553-a02db51afd22	5	167533824	GGGAGGCCAAGACAGGCAGATCACTTGAGCCCAGCA	G	chr5:167533824-GGGAGGCCAAGACAGGCAGATCACTTGAGCCCAGCA>G	480	PASS	TENM2	ENST00000403607	r.?	-	-	Del	Del	Del	35	0	0.45
4293	.	mshef4_J9	MShef4 normal	mShef4_B8	67b4b4ac-3321-11e6-b7ae-376519a91649	14	70922860	CA	C	chr14:70922860-CA>C	480	PASS	ADAM21	CCDS9804.1	r.?	-	-	Del	Del	Del	1	0	0.45
559	.	mShef11_Low_N5	MShef11 low oxygen	mShef11_G8	7a8dacc2-3354-11e6-b98d-6f09ee3c4f5d	20	5586656	T	TA	chr20:5586656-T>TA	480	PASS	GPCPD1	CCDS13090.1	r.?	-	-	Ins	Ins	Ins	1	0.03	0.46
1311	.	mShef11_Rock_K7	MShef11 ROCK	mShef11_F1	2d545a70-3348-11e6-80f8-38b730158702	19	43626125	GA	G	chr19:43626125-GA>G	480	PASS	-	-	-	-	-	Del	Del	Del	1	0.03	0.47
1648	.	mShef11_Low_N8	MShef11 low oxygen	mShef11_G8	5a7273da-3351-11e6-9eba-14f112ae24cf	2	195140185	G	GA	chr2:195140185-G>GA	480	PASS	-	-	-	-	-	Ins	Ins	Ins	1	0	0.48
929	.	mShef11_normal_O5	MShef11 normal	mShef11_E4	ba2abe02-32a4-11e6-91f7-6b2e694da5d2	6	153729349	G	GA	chr6:153729349-G>GA	480	PASS	-	-	-	-	-	Ins	Ins	Ins	1	0	0.48
2833	.	mshef4_J15	MShef4 normal	mShef4_B8	0f06ea34-328e-11e6-93e5-6cdb2daed38e	11	128710473	G	GTAA	chr11:128710473-G>GTAA	480	PASS	KCNJ1	CCDS8477.1	r.?	-	-	Ins	Ins	Ins	3	0	0.48
4565	.	mShef11_normal_P5	MShef11 normal	mShef11_E7	64a06a6c-3354-11e6-8adb-bea31565c797	5	153845452	A	AT	chr5:153845452-A>AT	480	PASS	SAP30L	CCDS4326.1	r.?	-	-	Ins	Ins	Ins	1	0	0.49
94	.	mshef4_J1	MShef4 normal	mShef4_B8	9e9fca28-32aa-11e6-9144-623b6323ba5a	4	89230585	G	GA	chr4:89230585-G>GA	480	PASS	RP11-10L7.1	ENST00000500009	r.?	-	-	Ins	Ins	Ins	1	0	0.49
2713	.	mShef11_Low_Q11	MShef11 low oxygen	mShef11_G8	1028c4ac-332c-11e6-8f22-8ada9b6d3b88	6	117770555	G	GA	chr6:117770555-G>GA	480	PASS	-	-	-	-	-	Ins	Ins	Ins	1	0	0.5
1000	.	mShef11_normal_O9	MShef11 normal	mShef11_E4	34e31234-332c-11e6-b523-c9a230158702	8	98156932	A	AAT	chr8:98156932-A>AAT	480	PASS	CPQ	CCDS6273.1	r.?	-	-	Ins	Ins	Ins	2	0	0.5
2541	.	mShef11_Rock_K1	MShef11 ROCK	mShef11_F1	3c10d39c-3332-11e6-8469-ed6866a58581	5	152420618	C	CTGGA	chr5:152420618-C>CTGGA	480	PASS	AC091969.1	ENST00000503048	r.?	-	-	Ins	Ins	Ins	4	0	0.5
3056	.	mShef11_Rock_K5	MShef11 ROCK	mShef11_F1	994b6f24-329a-11e6-88f7-a5b882211932	1	78928852	C	CT	chr1:78928852-C>CT	480	PASS	PTGFR	CCDS686.1	r.?	-	-	Ins	Ins	Ins	1	0	0.5
767	.	mshef4_J7	MShef4 normal	mShef4_B8	8baeebb8-3324-11e6-8339-e888cab49462	10	55734530	A	AT	chr10:55734530-A>AT	480	PASS	PCDH15	CCDS44404.1	r.?	-	-	Ins	Ins	Ins	1	0	0.5
3567	.	mshef4_J8	MShef4 normal	mShef4_B8	a30d1874-328a-11e6-9dfb-4d2a98ba1142	13	43069332	CACAAGTGTCT	C	chr13:43069332-CACAAGTGTCT>C	480	PASS	-	-	-	-	-	Del	Del	Del	10	0	0.5
4987	.	mShef11_Low_Q9	MShef11 low oxygen	mShef11_G8	4c5426b2-332a-11e6-85eb-2d7036fc2f7d	4	6260907	T	TTCTC	chr4:6260907-T>TTCTC	480	PASS	-	-	-	-	-	Ins	Ins	Ins	4	0	0.51
2979	.	mShef11_normal_O2	MShef11 normal	mShef11_E4	cc201ede-3328-11e6-bd5a-1acc12ae24cf	2	35328595	A	AT	chr2:35328595-A>AT	480	PASS	AC012593.1	ENST00000588944	r.?	-	-	Ins	Ins	Ins	1	0.38	0.52
2461	.	mShef11_normal_P9	MShef11 normal	mShef11_E7	c7f5f350-3324-11e6-9ff6-d0599ecd0b3a	12	112181873	GA	G	chr12:112181873-GA>G	480	PASS	ACAD10	CCDS44973.1	r.?	-	-	Del	Del	Del	1	0	0.52
2736	.	mshef4_J13	MShef4 normal	mShef4_B8	aa5e30cc-3299-11e6-a3df-20df12db9aab	1	248539229	GA	G	chr1:248539229-GA>G	480	PASS	-	-	-	-	-	Del	Del	Del	1	0	0.52
2646	.	mShef11_Rock_L3	MShef11 ROCK	mShef11_F4	7ed223ce-3298-11e6-a8d7-d527d8fd0a58	3	115798668	A	AAT	chr3:115798668-A>AAT	480	PASS	LSAMP	CCDS2982.1	r.?	-	-	Ins	Ins	Ins	2	0	0.53
1215	.	mShef11_normal_P10	MShef11 normal	mShef11_E7	8e81c99e-3321-11e6-a1c1-8a7290e2c2e6	18	26100713	T	TA	chr18:26100713-T>TA	480	PASS	-	-	-	-	-	Ins	Ins	Ins	1	0	0.55
1036	.	mShef11_normal_P2	MShef11 normal	mShef11_E7	7b9b775e-3325-11e6-8cf0-9af28877c0b2	19	56544457	C	CA	chr19:56544457-C>CA	480	PASS	NLRP5	CCDS12938.1	r.?	-	-	Ins	Ins	Ins	1	0	0.55
4320	.	mshef4_J9	MShef4 normal	mShef4_B8	47a4851e-3328-11e6-9478-83b22aaffa45	6	157903056	CT	C	chr6:157903056-CT>C	480	PASS	ZDHHC14	CCDS5252.1	r.?	-	-	Del	Del	Del	1	0	0.55
3216	.	mShef11_Rock_L5	MShef11 ROCK	mShef11_F4	f598cd92-328d-11e6-ad0b-5df63cc9300a	19	951981	T	TA	chr19:951981-T>TA	480	PASS	ARID3A	CCDS12050.1	r.?	-	-	Ins	Ins	Ins	1	0	0.57
1123	.	mShef11_normal_P4	MShef11 normal	mShef11_E7	f4137708-3326-11e6-a0e8-f95172d7bc54	4	161103716	TATC	T	chr4:161103716-TATC>T	480	PASS	-	-	-	-	-	Del	Del	Del	3	0	0.58
2370	.	mShef11_normal_O4	MShef11 normal	mShef11_E4	63dc61e8-332d-11e6-adb1-b59690e2c2e6	5	128014269	C	CAA	chr5:128014269-C>CAA	480	PASS	-	-	-	-	-	Ins	Ins	Ins	2	0	0.59
4122	.	mshef4_J19	MShef4 normal	mShef4_B8	7f671788-332c-11e6-a3d8-a038cab49462	5	15185698	G	GA	chr5:15185698-G>GA	480	PASS	-	-	-	-	-	Ins	Ins	Ins	1	0	0.6
4123	.	mshef4_J19	MShef4 normal	mShef4_B8	32f8ffa6-332c-11e6-b7b7-12773aa487b0	6	87341111	C	CT	chr6:87341111-C>CT	480	PASS	-	-	-	-	-	Ins	Ins	Ins	1	0	0.67
159	.	mshef4_J5	MShef4 normal	mShef4_B8	cbacd924-327e-11e6-9d27-ebaf0cfb5812	2	231453631	T	TA	chr2:231453631-T>TA	480	PASS	RNU6-451P	ENST00000362921	r.?	-	-	Ins	Ins	Ins	1	0	0.7
430	.	mShef11_Rock_L7	MShef11 ROCK	mShef11_F4	e9f09f52-3296-11e6-9bf7-fcb94a47a305	1	29845440	TTC	T	chr1:29845440-TTC>T	480	PASS	-	-	-	-	-	Del	Del	Del	2	0.07	0.73
4559	.	mShef11_normal_P5	MShef11 normal	mShef11_E7	b0706582-334f-11e6-a6c0-a23ef46126f1	4	162289280	TC	T	chr4:162289280-TC>T	480	PASS	-	-	-	-	-	Del	Del	Del	1	0.69	0.79
4710	.	mShef11_Rock_L1	MShef11 ROCK	mShef11_F4	67f7fdf2-332b-11e6-8b95-1c62e7d0bdd7	5	94521985	G	GA	chr5:94521985-G>GA	480	PASS	MCTP1	CCDS34203.1	r.?	-	-	Ins	Ins	Ins	1	0	0.87
480	.	mShef11_Rock_L7	MShef11 ROCK	mShef11_F4	105c1916-329a-11e6-9a3e-14d84a47a305	X	80506219	TA	T	chrX:80506219-TA>T	480	PASS	SH3BGRL	CCDS14449.1	r.?	-	-	Del	Del	Del	1	0	0.94
1056	.	mShef11_normal_P2	MShef11 normal	mShef11_E7	e0e844d4-3325-11e6-96ce-e65fe7d0bdd7	9	77830290	TA	T	chr9:77830290-TA>T	480	PASS	-	-	-	-	-	Del	Del	Del	1	0.85	0.95
3065	.	mShef11_Rock_K5	MShef11 ROCK	mShef11_F1	8da70eb0-3297-11e6-a089-b68c19a91649	12	42896122	T	TC	chr12:42896122-T>TC	480	PASS	PRICKLE1	CCDS8742.1	r.?	-	-	Ins	Ins	Ins	1	0.61	0.96
2989	.	mShef11_normal_O2	MShef11 normal	mShef11_E4	9dc8fa80-3326-11e6-834a-1829aa5f95ce	7	107737382	CTCAAAAAAAA	C	chr7:107737382-CTCAAAAAAAA>C	480	PASS	LAMB4	CCDS34732.1	r.?	-	-	Del	Del	Del	10	1	1
349	.	mShef11_normal_O3	MShef11 normal	mShef11_E4	d593cbc4-32a5-11e6-a3fa-b2f75d753391	Y	15073263	TGTCCACTGGACAGGG	T	chrY:15073263-TGTCCACTGGACAGGG>T	480	PASS	-	-	-	-	-	Del	Del	Del	15	0	1
1010	.	mShef11_normal_O9	MShef11 normal	mShef11_E4	20b3721c-3328-11e6-9a20-f65e66a58581	X	142202606	G	GT	chrX:142202606-G>GT	480	PASS	-	-	-	-	-	Ins	Ins	Ins	1	0	1
878	.	mshef4_J20	MShef4 normal	mShef4_B8	94a2ed78-3324-11e6-823e-e59f30158702	X	77870609	GT	G	chrX:77870609-GT>G	480	PASS	-	-	-	-	-	Del	Del	Del	1	0	1
2153	.	mshef4_J4	MShef4 normal	mShef4_B8	62021adc-3357-11e6-aab1-23558e4678dd	3	108650712	C	CCT	chr3:108650712-C>CCT	480	PASS	GUCA1C	CCDS2954.1	r.?	-	-	Ins	Ins	Ins	2	1	1
216	.	mshef4_J11	MShef4 normal	mShef4_B8	94529094-334c-11e6-909a-6f21a20b69d5	4	79195798	CTGAGTTCTAGTTTGATTGCACTGTGGTCTGAGAGACAGTTTGTTATCATTTCTGTTCTTTTTCATTGCTGA	C	chr4:79195798-CTGAGTTCTAGTTTGATTGCACTGTGGTCTGAGAGACAGTTTGTTATCATTTCTGTTCTTTTTCATTGCTGA>C	483	PASS	FRAS1	CCDS54771.1	r.?	-	-	Del	Del	Del	71	0	0.5
1138	.	mShef11_normal_P4	MShef11 normal	mShef11_E7	1f91efe2-332f-11e6-a27e-2a65fc77b11e	8	104798215	G	GTTTA	chr8:104798215-G>GTTTA	490	PASS	RIMS2	CCDS55269.1	r.?	-	-	Ins	Ins	Ins	4	0	0.41
2379	.	mShef11_normal_O4	MShef11 normal	mShef11_E4	f4a4e872-3322-11e6-9e31-8b42d0119baa	9	66679450	GA	G	chr9:66679450-GA>G	507	PASS	-	-	-	-	-	Del	Del	Del	1	0	0.29
3182	.	mShef11_Rock_K8	MShef11 ROCK	mShef11_F1	5d979488-3292-11e6-9f76-497caea0a4d2	9	68818120	A	AT	chr9:68818120-A>AT	509	PASS	-	-	-	-	-	Ins	Ins	Ins	1	0	0.48
2341	.	mShef11_normal_O4	MShef11 normal	mShef11_E4	5274d942-3320-11e6-a845-f793dcd214c4	12	42487952	TCAAGACTAGCCTGAG	T	chr12:42487952-TCAAGACTAGCCTGAG>T	518	PASS	GXYLT1	CCDS41772.1	r.?	-	-	Del	Del	Del	15	0	0.4
1020	.	mShef11_normal_P2	MShef11 normal	mShef11_E7	dc7db7c4-3327-11e6-9540-2dce24864c47	12	85482404	T	TAGTG	chr12:85482404-T>TAGTG	519	PASS	LRRIQ1	CCDS41816.1	r.?	-	-	Ins	Ins	Ins	4	0	0.44
4877	.	mShef11_Low_Q2	MShef11 low oxygen	mShef11_G8	80bd64d6-332f-11e6-9146-08acd8b4fa2c	5	139808235	G	GGGGAGA	chr5:139808235-G>GGGGAGA	522	PASS	ANKHD1	CCDS4224.1	r.?	-	-	Ins	Ins	Ins	6	0	0.46
4640	.	mShef11_Rock_K3	MShef11 ROCK	mShef11_F1	4b0e4f00-332d-11e6-8c1a-bf4ea178171f	7	14230357	C	CT	chr7:14230357-C>CT	540	PASS	DGKB	CCDS47547.1	r.?	-	-	Ins	Ins	Ins	1	0	0.27
3100	.	mShef11_Rock_K5	MShef11 ROCK	mShef11_F1	c9b4c6d8-329a-11e6-9fca-b8ac19a91649	22	42657712	TA	T	chr22:42657712-TA>T	540	PASS	TCF20	ENST00000515426	r.?	-	-	Del	Del	Del	1	0	0.28
573	.	mShef11_Low_N5	MShef11 low oxygen	mShef11_G8	53601984-3352-11e6-a5ef-a68420e7b7a8	6	67288339	T	TATTGGGGTTC	chr6:67288339-T>TATTGGGGTTC	540	PASS	-	-	-	-	-	Ins	Ins	Ins	10	0	0.29
860	.	mshef4_J20	MShef4 normal	mShef4_B8	8802c032-332b-11e6-a71c-438d19a91649	3	35894286	G	GT	chr3:35894286-G>GT	540	PASS	-	-	-	-	-	Ins	Ins	Ins	1	0	0.29
3778	.	mShef11_normal_P3	MShef11 normal	mShef11_E7	293191ba-3320-11e6-8815-cc0c7246d362	2	22645471	CTG	C	chr2:22645471-CTG>C	540	PASS	AC068490.2	ENST00000450551	r.?	-	-	Del	Del	Del	2	0	0.31
323	.	mShef11_normal_O3	MShef11 normal	mShef11_E4	98e9a1bc-329b-11e6-ac5d-cae35d753391	2	184334966	AG	A	chr2:184334966-AG>A	540	PASS	-	-	-	-	-	Del	Del	Del	1	0	0.32
2850	.	mshef4_J15	MShef4 normal	mShef4_B8	089d0f7e-328a-11e6-8e76-6edb2daed38e	19	51952066	GT	G	chr19:51952066-GT>G	540	PASS	SIGLEC8	CCDS33086.1	r.?	-	-	Del	Del	Del	1	0	0.32
798	.	mshef4_J7	MShef4 normal	mShef4_B8	bdc6a08c-3324-11e6-a439-ba6b3dc9300a	4	53891077	ACCCCTCTTGACTC	A	chr4:53891077-ACCCCTCTTGACTC>A	540	PASS	SCFD2	CCDS33984.1	r.?	-	-	Del	Del	Del	13	0	0.32
1251	.	mShef11_Rock_K6	MShef11 ROCK	mShef11_F1	28225842-3323-11e6-8eee-7e931da8ec0e	16	76272691	TA	T	chr16:76272691-TA>T	540	PASS	RP11-150D5.2	ENST00000568714	r.?	-	-	Del	Del	Del	1	0	0.33
4639	.	mShef11_Rock_K3	MShef11 ROCK	mShef11_F1	a5d5e8f0-332b-11e6-ae5c-2aaf8a20d9eb	5	170676080	GC	G	chr5:170676080-GC>G	540	PASS	RANBP17	CCDS34287.1	r.?	-	-	Del	Del	Del	1	0	0.34
4651	.	mShef11_Rock_K3	MShef11 ROCK	mShef11_F1	0d64347c-3327-11e6-a1c0-0d1d2eaed38e	9	126626378	GTGGAAAACAATGATT	G	chr9:126626378-GTGGAAAACAATGATT>G	540	PASS	DENND1A	CCDS35133.1	r.?	-	-	Del	Del	Del	15	0	0.35
2465	.	mShef11_normal_P9	MShef11 normal	mShef11_E7	44a20d9c-3322-11e6-9750-1a8990e2c2e6	14	47689008	CTG	C	chr14:47689008-CTG>C	540	PASS	MDGA2	CCDS41948.1	r.?	-	-	Del	Del	Del	2	0	0.36
4388	.	mshef4_J16	MShef4 normal	mShef4_B8	e4a85222-32a2-11e6-9e5a-7ba03aa487b0	3	166030367	AAATTG	A	chr3:166030367-AAATTG>A	540	PASS	-	-	-	-	-	Del	Del	Del	5	0	0.36
2853	.	mshef4_J15	MShef4 normal	mShef4_B8	158e78c4-3291-11e6-a8a7-72db2daed38e	2	173362544	A	ATTCT	chr2:173362544-A>ATTCT	540	PASS	ITGA6	CCDS2249.1	r.?	-	-	Ins	Ins	Ins	4	0	0.37
1955	.	mShef11_Low_Q5	MShef11 low oxygen	mShef11_G8	018c08d6-3328-11e6-b261-4c086323ba5a	10	83856264	C	CA	chr10:83856264-C>CA	540	PASS	NRG3	CCDS53547.1	r.?	-	-	Ins	Ins	Ins	1	0	0.38
1075	.	mShef11_normal_P4	MShef11 normal	mShef11_E7	2a3b604c-3323-11e6-99d3-4d2f72d7bc54	13	83134130	C	CAT	chr13:83134130-C>CAT	540	PASS	-	-	-	-	-	Ins	Ins	Ins	2	0	0.38
2536	.	mShef11_Rock_K1	MShef11 ROCK	mShef11_F1	74b8cd6c-332d-11e6-9d46-4314ead19ece	4	177814018	CAT	C	chr4:177814018-CAT>C	540	PASS	-	-	-	-	-	Del	Del	Del	2	0	0.38
3151	.	mShef11_Rock_K8	MShef11 ROCK	mShef11_F1	2ff73864-328b-11e6-8a68-bef98bd8cd69	14	43465108	TA	T	chr14:43465108-TA>T	540	PASS	-	-	-	-	-	Del	Del	Del	1	0	0.38
3084	.	mShef11_Rock_K5	MShef11 ROCK	mShef11_F1	afc04560-3293-11e6-99f0-838c19a91649	18	22700669	TA	T	chr18:22700669-TA>T	540	PASS	ZNF521	CCDS32806.1	r.?	-	-	Del	Del	Del	1	0	0.39
324	.	mShef11_normal_O3	MShef11 normal	mShef11_E4	29ea960a-32a4-11e6-ac5d-cae35d753391	2	205075458	G	GA	chr2:205075458-G>GA	540	PASS	-	-	-	-	-	Ins	Ins	Ins	1	0	0.4
887	.	mShef11_normal_O5	MShef11 normal	mShef11_E4	fde39342-3297-11e6-8311-c714694da5d2	11	115846357	TGGCTCCCG	T	chr11:115846357-TGGCTCCCG>T	540	PASS	-	-	-	-	-	Del	Del	Del	8	0	0.4
1271	.	mShef11_Rock_K6	MShef11 ROCK	mShef11_F1	0cd56326-332e-11e6-b3f0-cece620e6611	4	29173959	CA	C	chr4:29173959-CA>C	540	PASS	RP11-472K22.1	ENST00000503299	r.?	-	-	Del	Del	Del	1	0	0.4
2621	.	mShef11_Rock_L3	MShef11 ROCK	mShef11_F4	3185b90c-328c-11e6-981a-30f6d7fd0a58	16	5414562	G	GTGA	chr16:5414562-G>GTGA	540	PASS	-	-	-	-	-	Ins	Ins	Ins	3	0	0.4
3894	.	mShef11_Rock_L6	MShef11 ROCK	mShef11_F4	fddca23a-334b-11e6-8bdb-7222630e6611	11	39106078	TA	T	chr11:39106078-TA>T	540	PASS	-	-	-	-	-	Del	Del	Del	1	0	0.4
1934	.	mShef11_Low_N7	MShef11 low oxygen	mShef11_G8	5bf9b3d6-3292-11e6-8afe-acc5cf737e61	22	40167090	C	CT	chr22:40167090-C>CT	540	PASS	ENTHD1	CCDS13998.1	r.?	-	-	Ins	Ins	Ins	1	0	0.41
4415	.	mShef11_normal_O8	MShef11 normal	mShef11_E4	983652f0-3288-11e6-a696-36df4a47a305	11	30315727	CAT	C	chr11:30315727-CAT>C	540	PASS	-	-	-	-	-	Del	Del	Del	2	0	0.41
1458	.	mShef11_Rock_L2	MShef11 ROCK	mShef11_F4	af39209e-32a2-11e6-8aa0-1a42147bb207	6	116018473	CA	C	chr6:116018473-CA>C	540	PASS	-	-	-	-	-	Del	Del	Del	1	0	0.41
866	.	mshef4_J20	MShef4 normal	mShef4_B8	c8f5895e-3325-11e6-86be-be5e0d016689	5	143907177	TA	T	chr5:143907177-TA>T	540	PASS	-	-	-	-	-	Del	Del	Del	1	0	0.41
4464	.	mShef11_normal_P1	MShef11 normal	mShef11_E7	4281bc66-3321-11e6-90cc-73889d7ad846	14	66700593	AAGCCAGGC	A	chr14:66700593-AAGCCAGGC>A	540	PASS	RP11-72M17.1	ENST00000556874	r.?	-	-	Del	Del	Del	8	0	0.42
172	.	mshef4_J5	MShef4 normal	mShef4_B8	eac00c52-327c-11e6-a2dd-57046ee4ab00	6	65408216	CCAAGATCAAAA	C	chr6:65408216-CCAAGATCAAAA>C	540	PASS	EYS	CCDS47445.1	r.?	-	-	Del	Del	Del	11	0	0.42
2415	.	mShef11_normal_O7	MShef11 normal	mShef11_E4	ab680be8-3292-11e6-ba4c-cbdbecf1e924	2	45658917	G	GA	chr2:45658917-G>GA	540	PASS	SRBD1	CCDS1823.1	r.?	-	-	Ins	Ins	Ins	1	0	0.43
868	.	mshef4_J20	MShef4 normal	mShef4_B8	a87534ac-332c-11e6-bc2e-ec0b147bb207	6	53145144	C	CT	chr6:53145144-C>CT	540	PASS	ELOVL5	CCDS4951.1	r.?	-	-	Ins	Ins	Ins	1	0	0.43
1116	.	mShef11_normal_P4	MShef11 normal	mShef11_E7	6c549b50-3329-11e6-bf40-270536fc2f7d	3	118059288	GAA	G	chr3:118059288-GAA>G	540	PASS	RP11-384F7.1	ENST00000482142	r.?	-	-	Del	Del	Del	2	0	0.44
232	.	mshef4_J11	MShef4 normal	mShef4_B8	207c4542-334d-11e6-bb63-8ab00322d171	9	121253366	TGGGTAGGTAAA	T	chr9:121253366-TGGGTAGGTAAA>T	540	PASS	-	-	-	-	-	Del	Del	Del	11	0	0.45
2869	.	mshef4_J15	MShef4 normal	mShef4_B8	9912ae9e-3292-11e6-91ca-08ff2daed38e	6	148149458	C	CA	chr6:148149458-C>CA	540	PASS	RP11-307P5.1	ENST00000427015	r.?	-	-	Ins	Ins	Ins	1	0	0.45
279	.	mshef4_J17	MShef4 normal	mShef4_B8	7fdfabbe-334d-11e6-b1dc-85213dc9300a	4	155315338	AG	A	chr4:155315338-AG>A	540	PASS	DCHS2	CCDS3785.1	r.?	-	-	Del	Del	Del	1	0	0.45
143	.	mshef4_J5	MShef4 normal	mShef4_B8	45519c62-3278-11e6-833b-c2e32daed38e	10	107670744	AT	A	chr10:107670744-AT>A	540	PASS	-	-	-	-	-	Del	Del	Del	1	0	0.45
800	.	mshef4_J7	MShef4 normal	mShef4_B8	4b48fb30-332a-11e6-a439-ba6b3dc9300a	4	105344637	T	TA	chr4:105344637-T>TA	540	PASS	-	-	-	-	-	Ins	Ins	Ins	1	0	0.46
4203	.	mShef11_Rock_L10	MShef11 ROCK	mShef11_F4	40a62126-329e-11e6-9e75-746c3dc9300a	3	90257674	CT	C	chr3:90257674-CT>C	540	PASS	-	-	-	-	-	Del	Del	Del	1	0	0.48
820	.	mshef4_J20	MShef4 normal	mShef4_B8	0849fe68-332c-11e6-9e4c-6e4825864c47	1	151268010	C	CCATA	chr1:151268010-C>CCATA	540	PASS	ZNF687	CCDS992.1	r.?	-	-	Ins	Ins	Ins	4	0	0.48
778	.	mshef4_J7	MShef4 normal	mShef4_B8	77c2a450-331f-11e6-b190-34e4137bb207	14	32962615	CTA	C	chr14:32962615-CTA>C	540	PASS	AKAP6	CCDS9644.1	r.?	-	-	Del	Del	Del	2	0	0.49
1619	.	mShef11_Low_N8	MShef11 low oxygen	mShef11_G8	9b53dbc4-334b-11e6-ad7d-de24d0119baa	1	232944579	TCCTG	TTA	chr1:232944579-TCCTG>TTA	540	PASS	MAP10	CCDS44334.1	r.3938_3941delCCUGinsua	c.?	p.?	Complex	Complex	Complex	4	0.58	0.5
2639	.	mShef11_Rock_L3	MShef11 ROCK	mShef11_F4	275e4f42-3297-11e6-92bb-934fd8fd0a58	20	10455218	T	TC	chr20:10455218-T>TC	540	PASS	SLX4IP	CCDS33439.1	r.?	-	-	Ins	Ins	Ins	1	0	0.5
3224	.	mShef11_Rock_L5	MShef11 ROCK	mShef11_F4	35bf84d4-328d-11e6-a30f-5bf63cc9300a	2	68035403	TC	T	chr2:68035403-TC>T	540	PASS	AC010987.6	ENST00000457448	r.?	-	-	Del	Del	Del	1	0.61	0.5
4	.	mshef4_J1	MShef4 normal	mShef4_B8	9ff40762-329c-11e6-be5d-3cb735cec73b	1	50140027	GTATTC	G	chr1:50140027-GTATTC>G	540	PASS	AGBL4	CCDS44137.1	r.?	-	-	Del	Del	Del	5	0	0.5
4882	.	mShef11_Low_Q2	MShef11 low oxygen	mShef11_G8	8ad7dd76-332e-11e6-a1e6-37add8b4fa2c	6	98368112	A	AT	chr6:98368112-A>AT	540	PASS	RP11-436D23.1	ENST00000607823	r.?	-	-	Ins	Ins	Ins	1	0	0.51
4723	.	mShef11_Rock_L1	MShef11 ROCK	mShef11_F4	076f6ed4-3330-11e6-8341-e99d9cdf095d	8	93523357	A	AT	chr8:93523357-A>AT	540	PASS	RP11-587H10.1	ENST00000521955	r.?	-	-	Ins	Ins	Ins	1	0	0.51
4131	.	mshef4_J19	MShef4 normal	mShef4_B8	c9984572-332f-11e6-8694-f2a59d7ad846	8	93814663	C	CT	chr8:93814663-C>CT	540	PASS	-	-	-	-	-	Ins	Ins	Ins	1	0	0.51
1616	.	mShef11_Low_N8	MShef11 low oxygen	mShef11_G8	9c44aaa8-334c-11e6-ad7d-de24d0119baa	1	38307923	G	GA	chr1:38307923-G>GA	540	PASS	MTF1	CCDS30676.1	r.?	-	-	Ins	Ins	Ins	1	0	0.52
2380	.	mShef11_normal_O4	MShef11 normal	mShef11_E4	744da742-3325-11e6-9e31-8b42d0119baa	9	75674149	C	CTA	chr9:75674149-C>CTA	540	PASS	ALDH1A1	ENST00000419959	r.?	-	-	Ins	Ins	Ins	2	0	0.52
1397	.	mShef11_Rock_K10	MShef11 ROCK	mShef11_F1	3e906ade-3327-11e6-ac5b-48931565c797	9	128903480	AT	A	chr9:128903480-AT>A	540	PASS	RP11-343J18.2	ENST00000441473	r.?	-	-	Del	Del	Del	1	0	0.52
2988	.	mShef11_normal_O2	MShef11 normal	mShef11_E4	01dd8638-3329-11e6-834a-1829aa5f95ce	7	63581518	C	CA	chr7:63581518-C>CA	540	PASS	-	-	-	-	-	Ins	Ins	Ins	1	0	0.53
4438	.	mShef11_normal_O8	MShef11 normal	mShef11_E4	bc108b2e-328c-11e6-ae14-58f24a47a305	5	28809070	ATACAC	A	chr5:28809070-ATACAC>A	540	PASS	CTD-2134P3.1	ENST00000504398	r.282_286delGUGUA	-	-	Del	Del	Del	5	0	0.53
3172	.	mShef11_Rock_K8	MShef11 ROCK	mShef11_F1	60bf8b22-329a-11e6-8d3a-76fa5d753391	3	122221929	C	CA	chr3:122221929-C>CA	540	PASS	KPNA1	CCDS3013.1	r.?	-	-	Ins	Ins	Ins	1	0	0.53
1454	.	mShef11_Rock_L2	MShef11 ROCK	mShef11_F4	b68904a4-32a2-11e6-8f71-3e43147bb207	5	99812819	TA	T	chr5:99812819-TA>T	540	PASS	CTD-2001C12.1	ENST00000499025	r.?	-	-	Del	Del	Del	1	0	0.54
2874	.	mshef4_J15	MShef4 normal	mShef4_B8	9ca66354-3290-11e6-b060-2df82daed38e	9	119863796	G	GGTA	chr9:119863796-G>GGTA	540	PASS	ASTN2	CCDS6815.1	r.?	-	-	Ins	Ins	Ins	3	0	0.54
2558	.	mShef11_Rock_K2	MShef11 ROCK	mShef11_F1	992fefc4-329f-11e6-aee8-14159ecd0b3a	1	154274144	A	AT	chr1:154274144-A>AT	540	PASS	RNU6-121P	ENST00000410525	r.?	-	-	Ins	Ins	Ins	1	0	0.55
4007	.	mShef11_Rock_L9	MShef11 ROCK	mShef11_F4	35f89434-332a-11e6-9ed8-143a90e2c2e6	3	28325058	AG	A	chr3:28325058-AG>A	540	PASS	CMC1	CCDS33722.1	r.?	-	-	Del	Del	Del	1	0.83	0.55
1831	.	mShef11_normal_O1	MShef11 normal	mShef11_E4	b6c60608-32a0-11e6-8306-36a835cec73b	8	107455516	G	GT	chr8:107455516-G>GT	540	PASS	OXR1	CCDS47909.1	r.?	-	-	Ins	Ins	Ins	1	0	0.56
453	.	mShef11_Rock_L7	MShef11 ROCK	mShef11_F4	c18d4500-3297-11e6-b705-ffb94a47a305	18	8230207	T	TA	chr18:8230207-T>TA	540	PASS	PTPRM	CCDS11840.1	r.?	-	-	Ins	Ins	Ins	1	0	0.56
3934	.	mShef11_Rock_L6	MShef11 ROCK	mShef11_F4	5297cdec-334f-11e6-b6a6-3139a20b69d5	6	5722628	GATA	G	chr6:5722628-GATA>G	540	PASS	FARS2	CCDS4494.1	r.?	-	-	Del	Del	Del	3	0	0.57
2122	.	mshef4_J4	MShef4 normal	mShef4_B8	26c1a5e4-334a-11e6-8064-e64e66a58581	18	70076940	AT	A	chr18:70076940-AT>A	540	PASS	-	-	-	-	-	Del	Del	Del	1	0	0.57
139	.	mshef4_J5	MShef4 normal	mShef4_B8	42b2fbd2-327c-11e6-9f4f-e7a64430f757	1	241928687	GA	G	chr1:241928687-GA>G	540	PASS	WDR64	ENST00000366552	r.?	-	-	Del	Del	Del	1	0	0.57
4407	.	mShef11_normal_O8	MShef11 normal	mShef11_E4	10598bba-3290-11e6-a5be-38df4a47a305	1	91034486	C	CA	chr1:91034486-C>CA	540	PASS	-	-	-	-	-	Ins	Ins	Ins	1	0	0.59
3160	.	mShef11_Rock_K8	MShef11 ROCK	mShef11_F1	33e79d6c-328e-11e6-8bbc-526caea0a4d2	18	75215834	A	ATATACAATGCAATATTATTAACTATAGTTCTGCACAATTTTTATTCTTTTCC	chr18:75215834-A>ATATACAATGCAATATTATTAACTATAGTTCTGCACAATTTTTATTCTTTTCC	540	PASS	RP11-176N18.2	ENST00000583629	r.?	-	-	Ins	Ins	Ins	52	0	0.59
4437	.	mShef11_normal_O8	MShef11 normal	mShef11_E4	4244ddea-328c-11e6-ae14-58f24a47a305	5	5975375	CT	C	chr5:5975375-CT>C	540	PASS	-	-	-	-	-	Del	Del	Del	1	0	0.6
2569	.	mShef11_Rock_K2	MShef11 ROCK	mShef11_F1	af0b7d8a-3296-11e6-a07f-12159ecd0b3a	12	115494580	TA	T	chr12:115494580-TA>T	540	PASS	-	-	-	-	-	Del	Del	Del	1	0	0.6
1217	.	mShef11_normal_P10	MShef11 normal	mShef11_E7	f66c39b2-3322-11e6-85c9-dbea4430f757	19	49452412	A	AT	chr19:49452412-A>AT	540	PASS	DHDH	CCDS12741.1	r.?	-	-	Ins	Ins	Ins	1	0	0.61
1373	.	mShef11_Rock_K10	MShef11 ROCK	mShef11_F1	85b01a2a-332e-11e6-b56e-ed10ee3c4f5d	20	30008776	TA	T	chr20:30008776-TA>T	540	PASS	-	-	-	-	-	Del	Del	Del	1	0	0.61
852	.	mshef4_J20	MShef4 normal	mShef4_B8	5266729e-3320-11e6-9c5e-108b38e8a824	2	31186309	TATC	T	chr2:31186309-TATC>T	540	PASS	GALNT14	CCDS1773.2	r.?	-	-	Del	Del	Del	3	0	0.61
807	.	mshef4_J7	MShef4 normal	mShef4_B8	3f25224e-3324-11e6-91fe-ae2d7246d362	9	30722945	CAGGTAGT	C	chr9:30722945-CAGGTAGT>C	540	PASS	-	-	-	-	-	Del	Del	Del	7	0	0.61
2357	.	mShef11_normal_O4	MShef11 normal	mShef11_E4	68383aa6-3327-11e6-835e-731c51c54cdd	2	46973826	T	TTA	chr2:46973826-T>TTA	540	PASS	SOCS5	CCDS1830.1	r.?	-	-	Ins	Ins	Ins	2	0	0.63
4922	.	mShef11_Low_Q3	MShef11 low oxygen	mShef11_G8	ae0735e4-3324-11e6-8804-25818a20d9eb	2	191965486	AT	A	chr2:191965486-AT>A	540	PASS	STAT4	CCDS2310.1	r.?	-	-	Del	Del	Del	1	0	0.66
3212	.	mShef11_Rock_L5	MShef11 ROCK	mShef11_F4	39b709a6-3290-11e6-9283-5ff63cc9300a	16	78861576	A	AT	chr16:78861576-A>AT	540	PASS	WWOX	CCDS42196.1	r.?	-	-	Ins	Ins	Ins	1	0.59	0.72
751	.	mShef11_Low_Q4	MShef11 low oxygen	mShef11_G8	0152e23c-32aa-11e6-bd5d-7bdfb41afd22	8	40051368	A	AG	chr8:40051368-A>AG	540	PASS	-	-	-	-	-	Ins	Ins	Ins	1	0.64	0.75
4342	.	mshef4_J14	MShef4 normal	mShef4_B8	e782bf72-328f-11e6-a447-903c1daa6045	14	48705558	G	GACTC	chr14:48705558-G>GACTC	540	PASS	-	-	-	-	-	Ins	Ins	Ins	4	0	0.75
1297	.	mShef11_Rock_K7	MShef11 ROCK	mShef11_F1	7d8761e0-3348-11e6-ad63-1777e7d0bdd7	11	116190328	AC	A	chr11:116190328-AC>A	540	PASS	-	-	-	-	-	Del	Del	Del	1	0.78	0.82
1366	.	mShef11_Rock_K10	MShef11 ROCK	mShef11_F1	5fa8c764-3324-11e6-bc30-90d9c042253c	19	3165176	G	GT	chr19:3165176-G>GT	540	PASS	GNA15	CCDS12104.1	r.?	-	-	Ins	Ins	Ins	1	0.09	1
74	.	mshef4_J1	MShef4 normal	mShef4_B8	83ce7478-32a6-11e6-a0fa-ab7035cec73b	21	35074399	TTTTTTTTTTTTTTTTTTTTTT	TGTAAACA	chr21:35074399-TTTTTTTTTTTTTTTTTTTTTT>TGTAAACA	540	PASS	ITSN1	CCDS33545.1	r.?	-	-	Complex	Complex	Complex	21	1	1
3968	.	mShef11_Rock_L9	MShef11 ROCK	mShef11_F4	043c9dcc-3321-11e6-b054-42d26de4ab00	13	19390481	GA	G	chr13:19390481-GA>G	592	PASS	-	-	-	-	-	Del	Del	Del	1	0	0.74
4436	.	mShef11_normal_O8	MShef11 normal	mShef11_E4	019f74e2-328e-11e6-a486-bff74a47a305	4	63695518	GATA	G	chr4:63695518-GATA>G	593	PASS	-	-	-	-	-	Del	Del	Del	3	0.03	0.49
2367	.	mShef11_normal_O4	MShef11 normal	mShef11_E4	f52d988e-332c-11e6-a838-8fa038e8a824	4	76896191	C	CA	chr4:76896191-C>CA	595	PASS	SDAD1	CCDS3573.2	r.?	-	-	Ins	Ins	Ins	1	0	0.5
2753	.	mshef4_J13	MShef4 normal	mShef4_B8	fb953d84-3297-11e6-bb8f-058a4b97a9a4	12	96350731	CAGTGCCTA	C	chr12:96350731-CAGTGCCTA>C	600	PASS	AMDHD1	CCDS9057.1	r.685_692delAGUGCCUA	c.579_586delAGTGCCTA	p.V194fs*6	Del	Del	Del	8	0	0.23
285	.	mshef4_J17	MShef4 normal	mShef4_B8	c434454c-3350-11e6-9855-fcf41caa6045	6	38291258	A	AG	chr6:38291258-A>AG	600	PASS	BTBD9	CCDS47418.1	r.?	-	-	Ins	Ins	Ins	1	0	0.27
152	.	mshef4_J5	MShef4 normal	mShef4_B8	d9a997ea-3276-11e6-9610-2ef171d7bc54	17	39172390	GCTATTTTCCACACATGACTAT	G	chr17:39172390-GCTATTTTCCACACATGACTAT>G	600	PASS	-	-	-	-	-	Del	Del	Del	21	0	0.3
784	.	mshef4_J7	MShef4 normal	mShef4_B8	2a62c342-3320-11e6-bec6-460b7246d362	18	42743119	ATAAGGTCACATTCTGAAGGGGTTAGACCTTCAGCATATGAAGTTTG	A	chr18:42743119-ATAAGGTCACATTCTGAAGGGGTTAGACCTTCAGCATATGAAGTTTG>A	600	PASS	-	-	-	-	-	Del	Del	Del	46	0	0.33
3676	.	mShef11_normal_O10	MShef11 normal	mShef11_E4	2be15964-3293-11e6-acbd-c06c1087d53a	1	83476166	AT	A	chr1:83476166-AT>A	600	PASS	RP4-601K24.1	ENST00000452901	r.?	-	-	Del	Del	Del	1	0	0.34
970	.	mShef11_normal_O9	MShef11 normal	mShef11_E4	5374a3a4-3320-11e6-84c5-74687872c165	18	31652728	GT	G	chr18:31652728-GT>G	600	PASS	NOL4	CCDS11907.2	r.?	-	-	Del	Del	Del	1	0.02	0.34
106	.	mshef4_J1	MShef4 normal	mShef4_B8	c13a1f40-32a3-11e6-8243-789790e2c2e6	5	62582067	AT	A	chr5:62582067-AT>A	600	PASS	-	-	-	-	-	Del	Del	Del	1	0	0.34
2930	.	mshef4_J18	MShef4 normal	mShef4_B8	a861f926-3293-11e6-8b8e-430abce6aa09	3	27003802	T	TA	chr3:27003802-T>TA	600	PASS	-	-	-	-	-	Ins	Ins	Ins	1	0	0.34
2594	.	mShef11_Rock_K2	MShef11 ROCK	mShef11_F1	f40a8464-3299-11e6-86a8-6c3d9ecd0b3a	4	16612003	AG	A	chr4:16612003-AG>A	600	PASS	LDB2	CCDS3420.1	r.?	-	-	Del	Del	Del	1	0	0.35
2866	.	mshef4_J15	MShef4 normal	mShef4_B8	36d0620a-3290-11e6-91ca-08ff2daed38e	6	15991697	C	CT	chr6:15991697-C>CT	600	PASS	RP11-401E14.2	ENST00000451285	r.?	-	-	Ins	Ins	Ins	1	0	0.35
1655	.	mShef11_Low_N8	MShef11 low oxygen	mShef11_G8	d52531de-334d-11e6-9bb7-a5d16f39e758	4	60426093	TCGAACTTC	T	chr4:60426093-TCGAACTTC>T	600	PASS	RP11-725D20.1	ENST00000504537	r.?	-	-	Del	Del	Del	8	0	0.36
3111	.	mShef11_Rock_K5	MShef11 ROCK	mShef11_F1	2b1a3d9c-329e-11e6-a25c-71a419a91649	6	54898466	T	TA	chr6:54898466-T>TA	600	PASS	-	-	-	-	-	Ins	Ins	Ins	1	0	0.36
497	.	mShef11_Low_N3	MShef11 low oxygen	mShef11_G8	fe665ba2-3322-11e6-a4f6-e6fc4430f757	16	23038327	CATTCAT	CCAA	chr16:23038327-CATTCAT>CCAA	600	PASS	RP11-20G6.2	ENST00000567395	r.?	-	-	Complex	Complex	Complex	6	0	0.38
3110	.	mShef11_Rock_K5	MShef11 ROCK	mShef11_F1	d0f19e1e-329d-11e6-a25c-71a419a91649	6	42044785	A	ATCTC	chr6:42044785-A>ATCTC	600	PASS	TAF8	CCDS43462.1	r.?	-	-	Ins	Ins	Ins	4	0	0.38
853	.	mshef4_J20	MShef4 normal	mShef4_B8	ddd58900-3320-11e6-9c5e-108b38e8a824	2	48604435	ACCAAAAAC	A	chr2:48604435-ACCAAAAAC>A	600	PASS	FOXN2	CCDS1838.1	r.3411_3418delCCAAAAAC	c.?	p.?	Del	Del	Del	8	0	0.38
1815	.	mShef11_normal_O1	MShef11 normal	mShef11_E4	e0887fa2-329b-11e6-a4d0-74aa35cec73b	5	78946707	CAA	C	chr5:78946707-CAA>C	600	PASS	PAPD4	CCDS4048.1	r.?	-	-	Del	Del	Del	2	0	0.39
468	.	mShef11_Rock_L7	MShef11 ROCK	mShef11_F4	2ce56e52-329f-11e6-92f8-40dc4a47a305	5	52944670	A	AT	chr5:52944670-A>AT	600	PASS	NDUFS4	CCDS3960.1	r.?	-	-	Ins	Ins	Ins	1	0	0.39
2352	.	mShef11_normal_O4	MShef11 normal	mShef11_E4	922b1168-3321-11e6-9d9d-793ad0119baa	18	46940761	T	TA	chr18:46940761-T>TA	600	PASS	DYM	CCDS11937.1	r.?	-	-	Ins	Ins	Ins	1	0	0.4
2519	.	mShef11_Rock_K1	MShef11 ROCK	mShef11_F1	e4820abe-3323-11e6-a435-a32351c54cdd	12	65554175	ATATCACAT	A	chr12:65554175-ATATCACAT>A	600	PASS	-	-	-	-	-	Del	Del	Del	8	0	0.4
3081	.	mShef11_Rock_K5	MShef11 ROCK	mShef11_F1	3c5e4fba-3296-11e6-a2a8-b78c19a91649	17	14606708	A	AT	chr17:14606708-A>AT	600	PASS	-	-	-	-	-	Ins	Ins	Ins	1	0	0.4
3973	.	mShef11_Rock_L9	MShef11 ROCK	mShef11_F4	e4f2b5de-3323-11e6-b054-42d26de4ab00	13	113531512	CTG	C	chr13:113531512-CTG>C	600	PASS	ATP11A	CCDS32011.1	r.?	-	-	Del	Del	Del	2	0	0.4
885	.	mShef11_normal_O5	MShef11 normal	mShef11_E4	98461f26-3299-11e6-8311-c714694da5d2	11	37917188	A	AT	chr11:37917188-A>AT	600	PASS	-	-	-	-	-	Ins	Ins	Ins	1	0	0.41
3159	.	mShef11_Rock_K8	MShef11 ROCK	mShef11_F1	66fe3c5a-328f-11e6-8efb-b91fead19ece	17	65878322	A	AT	chr17:65878322-A>AT	600	PASS	BPTF	CCDS11672.1	r.?	-	-	Ins	Ins	Ins	1	0	0.41
2368	.	mShef11_normal_O4	MShef11 normal	mShef11_E4	14078394-332a-11e6-a838-8fa038e8a824	4	178609618	TAA	T	chr4:178609618-TAA>T	600	PASS	RP11-140M13.1	ENST00000503093	r.?	-	-	Del	Del	Del	2	0	0.42
1061	.	mShef11_normal_P4	MShef11 normal	mShef11_E7	e353c05c-3322-11e6-93b7-264925864c47	1	101338643	AT	A	chr1:101338643-AT>A	600	PASS	EXTL2	CCDS775.1	r.3284delA	c.?	p.?	Del	Del	Del	1	0	0.42
2598	.	mShef11_Rock_K2	MShef11 ROCK	mShef11_F1	9dfdcaca-32a0-11e6-8700-3e389ecd0b3a	5	115908526	C	CTGA	chr5:115908526-C>CTGA	600	PASS	SEMA6A	CCDS47256.1	r.?	-	-	Ins	Ins	Ins	3	0	0.42
2202	.	mshef4_J6	MShef4 normal	mShef4_B8	8605c778-329c-11e6-8f9c-957bcde16804	12	54805222	G	GGCTT	chr12:54805222-G>GGCTT	600	PASS	ITGA5	CCDS8880.1	r.?	-	-	Ins	Ins	Ins	4	0	0.42
2218	.	mshef4_J6	MShef4 normal	mShef4_B8	dcddfab4-329e-11e6-8c3d-f4b2cde16804	3	13766952	AT	A	chr3:13766952-AT>A	600	PASS	-	-	-	-	-	Del	Del	Del	1	0	0.43
309	.	mShef11_normal_O3	MShef11 normal	mShef11_E4	b83c0740-329a-11e6-bafc-c1e35d753391	14	57264122	G	GT	chr14:57264122-G>GT	600	PASS	OTX2	CCDS9728.1	r.?	-	-	Ins	Ins	Ins	1	0	0.44
2592	.	mShef11_Rock_K2	MShef11 ROCK	mShef11_F1	dc38307e-32a4-11e6-aec9-94439ecd0b3a	3	133326313	G	GT	chr3:133326313-G>GT	600	PASS	TOPBP1	CCDS46919.1	r.?	-	-	Ins	Ins	Ins	1	0	0.44
3116	.	mShef11_Rock_K5	MShef11 ROCK	mShef11_F1	c06a78bc-3299-11e6-9198-27a619a91649	7	42219525	TG	T	chr7:42219525-TG>T	600	PASS	GLI3	CCDS5465.1	r.?	-	-	Del	Del	Del	1	0	0.44
34	.	mshef4_J1	MShef4 normal	mShef4_B8	f72445c8-329d-11e6-8999-b66b7872c165	15	23686905	T	TA	chr15:23686905-T>TA	600	PASS	GOLGA6L2	ENST00000312015	r.?	-	-	Ins	Ins	Ins	1	0	0.44
4100	.	mshef4_J19	MShef4 normal	mShef4_B8	12f40db6-3324-11e6-ab5e-d5721565c797	18	48630785	C	CTA	chr18:48630785-C>CTA	600	PASS	-	-	-	-	-	Ins	Ins	Ins	2	0	0.44
4776	.	mShef11_Low_N1	MShef11 low oxygen	mShef11_G8	96bc2e80-3293-11e6-a2a9-ce40a178171f	6	125316633	GT	G	chr6:125316633-GT>G	600	PASS	RNF217	CCDS69191.1	r.?	-	-	Del	Del	Del	1	0	0.45
965	.	mShef11_normal_O9	MShef11 normal	mShef11_E4	1dc0acfe-3324-11e6-9149-1a7490e2c2e6	14	71770787	C	CA	chr14:71770787-C>CA	600	PASS	-	-	-	-	-	Ins	Ins	Ins	1	0	0.45
4227	.	mshef4_J2	MShef4 normal	mShef4_B8	f5f8df1c-3287-11e6-8a40-f015b51afd22	1	101551070	CT	C	chr1:101551070-CT>C	600	PASS	-	-	-	-	-	Del	Del	Del	1	0	0.45
176	.	mshef4_J5	MShef4 normal	mShef4_B8	033411ba-327e-11e6-a277-5e6538e8a824	9	77218387	C	CAAGTCCAAAGCCCATGCCACA	chr9:77218387-C>CAAGTCCAAAGCCCATGCCACA	600	PASS	RORB	CCDS6646.1	r.?	-	-	Ins	Ins	Ins	21	0	0.45
1043	.	mShef11_normal_P2	MShef11 normal	mShef11_E7	3d82deee-332f-11e6-a37f-a9aa3aa487b0	20	46035790	AACAAAATCATAATTCTCTCAGCAAGGAGAAAGGCAGGGAGGGGTATTGG	A	chr20:46035790-AACAAAATCATAATTCTCTCAGCAAGGAGAAAGGCAGGGAGGGGTATTGG>A	600	PASS	RP1-148H17.1	ENST00000437920	r.?	-	-	Del	Del	Del	49	0	0.46
2200	.	mshef4_J6	MShef4 normal	mShef4_B8	5c91d80e-3298-11e6-8f9c-957bcde16804	12	23910100	TACAACA	T	chr12:23910100-TACAACA>T	600	PASS	SOX5	CCDS44844.1	r.?	-	-	Del	Del	Del	6	0	0.47
924	.	mShef11_normal_O5	MShef11 normal	mShef11_E4	1b05201e-32a0-11e6-9fc8-142e694da5d2	4	188046272	TTAAAGGCGTCTAATTGAGTGA	T	chr4:188046272-TTAAAGGCGTCTAATTGAGTGA>T	600	PASS	-	-	-	-	-	Del	Del	Del	21	0	0.48
4221	.	mShef11_Rock_L10	MShef11 ROCK	mShef11_F4	c03f7996-3299-11e6-b0cd-6d5f3dc9300a	9	15460392	ATTAT	A	chr9:15460392-ATTAT>A	600	PASS	SNAPC3	CCDS6478.1	r.1941_1944delUUAU	c.?	p.?	Del	Del	Del	4	0	0.48
4395	.	mshef4_J16	MShef4 normal	mShef4_B8	7c603dec-32a2-11e6-8ace-ae663aa487b0	5	7536623	G	GCCT	chr5:7536623-G>GCCT	600	PASS	ADCY2	CCDS3872.2	r.?	-	-	Ins	Ins	Ins	3	0	0.48
4083	.	mshef4_J19	MShef4 normal	mShef4_B8	c447acd2-3327-11e6-8831-4395e84777f6	10	81969148	A	AT	chr10:81969148-A>AT	600	PASS	ANXA11	CCDS7364.1	r.?	-	-	Ins	Ins	Ins	1	0	0.48
948	.	mShef11_normal_O9	MShef11 normal	mShef11_E4	c2264b34-3322-11e6-831b-2891e84777f6	1	100722603	CA	C	chr1:100722603-CA>C	600	PASS	-	-	-	-	-	Del	Del	Del	1	0	0.49
421	.	mShef11_normal_O6	MShef11 normal	mShef11_E4	d5feb7b0-3352-11e6-817d-b21ec7271a47	8	85107186	G	GA	chr8:85107186-G>GA	600	PASS	RALYL	CCDS55253.1	r.?	-	-	Ins	Ins	Ins	1	0	0.5
4027	.	mShef11_Rock_L9	MShef11 ROCK	mShef11_F4	ec14266c-3329-11e6-aa49-7c8e19a91649	8	47268133	CAAAT	C	chr8:47268133-CAAAT>C	600	PASS	-	-	-	-	-	Del	Del	Del	4	0	0.5
3580	.	mshef4_J8	MShef4 normal	mShef4_B8	f7006eb2-3295-11e6-bd34-eef397ba1142	20	61383901	ACGG	A	chr20:61383901-ACGG>A	600	PASS	NTSR1	CCDS13502.1	r.?	-	-	Del	Del	Del	3	0	0.51
4977	.	mShef11_Low_Q9	MShef11 low oxygen	mShef11_G8	941d9292-332c-11e6-a8f1-5c1ad8fd0a58	2	128478162	A	AT	chr2:128478162-A>AT	600	PASS	WDR33	CCDS2150.1	r.?	-	-	Ins	Ins	Ins	1	0	0.52
2389	.	mShef11_normal_O7	MShef11 normal	mShef11_E4	691b0344-3292-11e6-ad87-c6dbecf1e924	1	244689778	GGGTTATATG	GAGACTGTA	chr1:244689778-GGGTTATATG>GAGACTGTA	600	PASS	C1orf101	CCDS44340.1	r.?	-	-	Complex	Complex	Complex	9	0	0.52
953	.	mShef11_normal_O9	MShef11 normal	mShef11_E4	6ccf9ede-3321-11e6-898e-f2c335cec73b	10	66998361	TC	T	chr10:66998361-TC>T	600	PASS	-	-	-	-	-	Del	Del	Del	1	0	0.52
271	.	mshef4_J17	MShef4 normal	mShef4_B8	89f77ba2-334f-11e6-9bea-01c49b6d3b88	2	155085639	C	CA	chr2:155085639-C>CA	600	PASS	GALNT13	CCDS2199.1	r.?	-	-	Ins	Ins	Ins	1	0	0.52
2230	.	mshef4_J6	MShef4 normal	mShef4_B8	fe355b90-32a2-11e6-b099-21a3cde16804	6	102110404	G	GT	chr6:102110404-G>GT	600	PASS	GRIK2	CCDS55045.1	r.?	-	-	Ins	Ins	Ins	1	0	0.52
3039	.	mShef11_Rock_K4	MShef11 ROCK	mShef11_F1	e862e9ba-3327-11e6-974d-7c3ad8fd0a58	6	97536460	GAA	G	chr6:97536460-GAA>G	600	PASS	KLHL32	CCDS5038.1	r.?	-	-	Del	Del	Del	2	0	0.53
2983	.	mShef11_normal_O2	MShef11 normal	mShef11_E4	833da158-332f-11e6-8c75-7dd6cf737e61	20	50323671	TCTGGGTCCTGGCCTGAGTTCCATGTTCAGGTGGGTCCCGTA	T	chr20:50323671-TCTGGGTCCTGGCCTGAGTTCCATGTTCAGGTGGGTCCCGTA>T	600	PASS	ATP9A	CCDS33489.1	r.?	-	-	Del	Del	Del	41	0	0.54
3323	.	mShef11_Low_Q7	MShef11 low oxygen	mShef11_G8	25e49dc4-3323-11e6-97e2-e70542c4520d	12	70885608	GT	G	chr12:70885608-GT>G	600	PASS	-	-	-	-	-	Del	Del	Del	1	0	0.55
4353	.	mshef4_J14	MShef4 normal	mShef4_B8	52acaa16-3294-11e6-baf4-ce5a1daa6045	4	97319379	TA	T	chr4:97319379-TA>T	600	PASS	RP11-145G20.1	ENST00000522173	r.?	-	-	Del	Del	Del	1	0	0.56
793	.	mshef4_J7	MShef4 normal	mShef4_B8	bc9deff6-332b-11e6-b2f6-cbe280635058	3	3179158	G	GTAAT	chr3:3179158-G>GTAAT	600	PASS	TRNT1	CCDS2561.2	r.?	-	-	Ins	Ins	Ins	4	0	0.57
4676	.	mShef11_Rock_L1	MShef11 ROCK	mShef11_F4	b0f199f0-3321-11e6-b1a1-3e717098ee92	13	58653570	CT	C	chr13:58653570-CT>C	600	PASS	-	-	-	-	-	Del	Del	Del	1	0	0.58
150	.	mshef4_J5	MShef4 normal	mShef4_B8	039e8d74-3279-11e6-afba-913798ba1142	16	31423398	C	CT	chr16:31423398-C>CT	600	PASS	ITGAD	CCDS32438.1	r.?	-	-	Ins	Ins	Ins	1	0.06	0.58
381	.	mShef11_normal_O6	MShef11 normal	mShef11_E4	a47e9b4a-334a-11e6-b51e-800ac7271a47	17	58215086	T	TA	chr17:58215086-T>TA	600	PASS	CTD-2319I12.4	ENST00000590744	r.?	-	-	Ins	Ins	Ins	1	0	0.61
971	.	mShef11_normal_O9	MShef11 normal	mShef11_E4	c5823b56-3324-11e6-8c02-cd3a66a58581	19	52646038	C	CA	chr19:52646038-C>CA	600	PASS	ZNF616	CCDS33090.1	r.?	-	-	Ins	Ins	Ins	1	0	0.62
343	.	mShef11_normal_O3	MShef11 normal	mShef11_E4	dceaa8d0-329f-11e6-8b93-14fb5d753391	7	96027436	AC	A	chr7:96027436-AC>A	600	PASS	-	-	-	-	-	Del	Del	Del	1	0	0.63
4210	.	mShef11_Rock_L10	MShef11 ROCK	mShef11_F4	354f1662-329d-11e6-a126-2f643dc9300a	5	144157661	AGGTCTGT	A	chr5:144157661-AGGTCTGT>A	600	PASS	-	-	-	-	-	Del	Del	Del	7	0	0.65
4071	.	mshef4_J3	MShef4 normal	mShef4_B8	691bc640-3282-11e6-a58b-2d6738e8a824	6	131348373	G	GT	chr6:131348373-G>GT	600	PASS	EPB41L2	CCDS5141.1	r.?	-	-	Ins	Ins	Ins	1	0	0.65
3167	.	mShef11_Rock_K8	MShef11 ROCK	mShef11_F1	f856a3bc-3290-11e6-9d1d-4e6caea0a4d2	2	31925108	G	GA	chr2:31925108-G>GA	600	PASS	-	-	-	-	-	Ins	Ins	Ins	1	0	0.68
4348	.	mshef4_J14	MShef4 normal	mShef4_B8	7f27f93a-328d-11e6-94e9-a87990e2c2e6	2	37095112	AT	A	chr2:37095112-AT>A	600	PASS	STRN	CCDS1784.1	r.?	-	-	Del	Del	Del	1	0	0.68
1656	.	mShef11_Low_N8	MShef11 low oxygen	mShef11_G8	c2b32fb4-3353-11e6-9bb7-a5d16f39e758	4	85868126	A	AT	chr4:85868126-A>AT	600	PASS	WDFY3	CCDS3609.1	r.?	-	-	Ins	Ins	Ins	1	0	0.7
760	.	mShef11_Low_Q4	MShef11 low oxygen	mShef11_G8	f70c7bae-329e-11e6-9367-5c8935761512	X	40425673	T	TA	chrX:40425673-T>TA	600	PASS	-	-	-	-	-	Ins	Ins	Ins	1	0	0.94
61	.	mshef4_J1	MShef4 normal	mShef4_B8	e1ef1fa8-32a6-11e6-806c-dba1a2c71c31	2	174118997	A	AC	chr2:174118997-A>AC	600	PASS	MLTK	CCDS42777.1	r.?	-	-	Ins	Ins	Ins	1	0.68	0.95
1086	.	mShef11_normal_P4	MShef11 normal	mShef11_E7	0903f9d2-3325-11e6-ba79-cd4da20b69d5	16	88279021	C	CA	chr16:88279021-C>CA	622	PASS	LA16c-444G7.1	ENST00000563190	r.?	-	-	Ins	Ins	Ins	1	0	0.26
1047	.	mShef11_normal_P2	MShef11 normal	mShef11_E7	92f672f8-332c-11e6-a8ff-d112147bb207	4	190270561	CT	C	chr4:190270561-CT>C	652	PASS	-	-	-	-	-	Del	Del	Del	1	0	0.51
1527	.	mShef11_Rock_L8	MShef11 ROCK	mShef11_F4	71eada18-3327-11e6-a4d7-b8ad9cdf095d	21	18381886	AGGAAAGTAAGTGAGTGATAT	A	chr21:18381886-AGGAAAGTAAGTGAGTGATAT>A	660	PASS	-	-	-	-	-	Del	Del	Del	20	0	0.26
2831	.	mshef4_J15	MShef4 normal	mShef4_B8	7e0baeb2-328c-11e6-a75b-fcf30525f869	10	89936467	G	GT	chr10:89936467-G>GT	660	PASS	-	-	-	-	-	Ins	Ins	Ins	1	0	0.26
1751	.	mShef11_normal_O1	MShef11 normal	mShef11_E4	667ce68e-3292-11e6-ba21-4bb605ad5bc4	1	115922087	AGTGGATT	A	chr1:115922087-AGTGGATT>A	660	PASS	-	-	-	-	-	Del	Del	Del	7	0	0.29
4609	.	mShef11_Rock_K3	MShef11 ROCK	mShef11_F1	1de451ac-3326-11e6-bc0f-0c9adcd214c4	17	65878322	A	AT	chr17:65878322-A>AT	660	PASS	BPTF	CCDS11672.1	r.?	-	-	Ins	Ins	Ins	1	0	0.34
2353	.	mShef11_normal_O4	MShef11 normal	mShef11_E4	e1ea246a-3320-11e6-ae00-6004d9b4fa2c	19	32816023	AATTGAAGAACC	A	chr19:32816023-AATTGAAGAACC>A	660	PASS	-	-	-	-	-	Del	Del	Del	11	0	0.37
2844	.	mshef4_J15	MShef4 normal	mShef4_B8	a96fe25c-3288-11e6-a435-68db2daed38e	16	20741598	GACA	G	chr16:20741598-GACA>G	660	PASS	THUMPD1	CCDS10588.1	r.?	-	-	Del	Del	Del	3	0	0.39
1956	.	mShef11_Low_Q5	MShef11 low oxygen	mShef11_G8	3b21a56e-3329-11e6-b261-4c086323ba5a	10	130390491	A	AG	chr10:130390491-A>AG	660	PASS	-	-	-	-	-	Ins	Ins	Ins	1	0	0.4
4544	.	mShef11_normal_P5	MShef11 normal	mShef11_E7	0f4fc568-3349-11e6-9b82-718064f80bad	18	8388967	G	GA	chr18:8388967-G>GA	660	PASS	PTPRM	CCDS11840.1	r.?	-	-	Ins	Ins	Ins	1	0	0.4
2642	.	mShef11_Rock_L3	MShef11 ROCK	mShef11_F4	ae5586c8-3292-11e6-b899-1828d8fd0a58	22	42050562	G	GCTTT	chr22:42050562-G>GCTTT	660	PASS	XRCC6	CCDS14021.1	r.?	-	-	Ins	Ins	Ins	4	0	0.4
1672	.	mShef11_Low_N8	MShef11 low oxygen	mShef11_G8	86a6a310-3354-11e6-9e8c-aadbeab8d062	7	81556041	A	AT	chr7:81556041-A>AT	660	PASS	-	-	-	-	-	Ins	Ins	Ins	1	0.03	0.41
4954	.	mShef11_Low_Q9	MShef11 low oxygen	mShef11_G8	d3c61682-3325-11e6-b5b4-3735ee3c4f5d	12	50428653	C	CT	chr12:50428653-C>CT	660	PASS	-	-	-	-	-	Ins	Ins	Ins	1	0.06	0.41
2422	.	mShef11_normal_O7	MShef11 normal	mShef11_E4	0b292c08-3296-11e6-bc57-1aa1ecf1e924	3	117866420	AT	A	chr3:117866420-AT>A	660	PASS	RP11-384F7.1	ENST00000482142	r.?	-	-	Del	Del	Del	1	0	0.41
989	.	mShef11_normal_O9	MShef11 normal	mShef11_E4	cb66fe78-3331-11e6-a6fd-7fa4671699ea	3	161422448	C	CA	chr3:161422448-C>CA	660	PASS	-	-	-	-	-	Ins	Ins	Ins	1	0	0.41
4354	.	mshef4_J14	MShef4 normal	mShef4_B8	93eb59ae-3295-11e6-baf4-ce5a1daa6045	4	152198478	TGAGTA	T	chr4:152198478-TGAGTA>T	660	PASS	PRSS48	CCDS47145.1	r.?	-	-	Del	Del	Del	5	0	0.41
1684	.	mShef11_Low_N8	MShef11 low oxygen	mShef11_G8	88d7c6bc-3351-11e6-98a7-78ee028949d4	9	121580677	G	GA	chr9:121580677-G>GA	660	PASS	-	-	-	-	-	Ins	Ins	Ins	1	0	0.42
4846	.	mShef11_Low_Q2	MShef11 low oxygen	mShef11_G8	ec70f3e4-3327-11e6-b686-4c50a966024e	1	92028151	ACATATATT	AAAG	chr1:92028151-ACATATATT>AAAG	660	PASS	-	-	-	-	-	Complex	Complex	Complex	8	0	0.42
2049	.	mShef11_Low_Q8	MShef11 low oxygen	mShef11_G8	68b12bb0-3290-11e6-b2b1-df818a20d9eb	2	105853783	CGGATCGTCTTCACGCCTGATCTTGAGGATGGGAAAGGGAGACA	C	chr2:105853783-CGGATCGTCTTCACGCCTGATCTTGAGGATGGGAAAGGGAGACA>C	660	PASS	GPR45	CCDS2066.1	r.?	-	-	Del	Del	Del	43	0	0.42
4575	.	mShef11_normal_P5	MShef11 normal	mShef11_E7	3cd510aa-334f-11e6-a013-80a464f80bad	9	4986229	A	AT	chr9:4986229-A>AT	660	PASS	JAK2	CCDS6457.1	r.?	-	-	Ins	Ins	Ins	1	0	0.42
2571	.	mShef11_Rock_K2	MShef11 ROCK	mShef11_F1	f282432a-3294-11e6-bfc5-13159ecd0b3a	13	69624295	ATT	A	chr13:69624295-ATT>A	660	PASS	-	-	-	-	-	Del	Del	Del	2	0	0.42
964	.	mShef11_normal_O9	MShef11 normal	mShef11_E4	c4c45c62-331f-11e6-9149-1a7490e2c2e6	14	26518366	ACCAAGAAAT	A	chr14:26518366-ACCAAGAAAT>A	660	PASS	RP11-314P15.2	ENST00000546412	r.?	-	-	Del	Del	Del	9	0	0.43
474	.	mShef11_Rock_L7	MShef11 ROCK	mShef11_F4	b0e18bf8-329c-11e6-b802-8bdd4a47a305	7	101943751	GGTGGGCGCATTGATCACAGGC	G	chr7:101943751-GGTGGGCGCATTGATCACAGGC>G	660	PASS	SH2B2	ENST00000536178	r.?	-	-	Del	Del	Del	21	0	0.43
3655	.	mshef4_J12	MShef4 normal	mShef4_B8	e9ea946e-329a-11e6-95db-3a8ee84777f6	6	75528214	ACCTTAGGTGAT	A	chr6:75528214-ACCTTAGGTGAT>A	660	PASS	-	-	-	-	-	Del	Del	Del	11	0	0.44
2888	.	mshef4_J18	MShef4 normal	mShef4_B8	efb39ea0-328a-11e6-b02c-8c02bce6aa09	11	33524130	AATGGG	A	chr11:33524130-AATGGG>A	660	PASS	-	-	-	-	-	Del	Del	Del	5	0	0.44
832	.	mshef4_J20	MShef4 normal	mShef4_B8	153f8c40-3323-11e6-99ac-a44ba20b69d5	13	58298773	A	ATGAATGCC	chr13:58298773-A>ATGAATGCC	660	PASS	PCDH17	CCDS31986.1	r.2851_2852insugaaugcc	c.2825_2826insTGAATGCC	p.R945fs*49	Ins	Ins	Ins	8	0	0.44
334	.	mShef11_normal_O3	MShef11 normal	mShef11_E4	1494fc54-329b-11e6-a395-0c1a204bbf9c	4	18525403	GT	G	chr4:18525403-GT>G	660	PASS	-	-	-	-	-	Del	Del	Del	1	0	0.45
338	.	mShef11_normal_O3	MShef11 normal	mShef11_E4	e7fd8206-32ae-11e6-be88-44995d753391	6	85154370	T	TTAC	chr6:85154370-T>TTAC	660	PASS	RP1-90L14.1	ENST00000454981	r.?	-	-	Ins	Ins	Ins	3	0	0.45
2485	.	mShef11_normal_P9	MShef11 normal	mShef11_E7	ddffb028-332e-11e6-8b9e-17b38a20d9eb	4	7853794	A	AT	chr4:7853794-A>AT	660	PASS	AFAP1	CCDS47010.1	r.?	-	-	Ins	Ins	Ins	1	0	0.45
2298	.	mshef4_J10	MShef4 normal	mShef4_B8	bc49cde8-32a1-11e6-a4d0-3caf1565c797	3	48712288	CATCAGGGCTGCAT	C	chr3:48712288-CATCAGGGCTGCAT>C	660	PASS	NCKIPSD	CCDS2776.1	r.?	-	-	Del	Del	Del	13	0	0.45
2099	.	mshef4_J4	MShef4 normal	mShef4_B8	84b4b788-3348-11e6-9f1c-89a88e4678dd	12	26125961	CT	C	chr12:26125961-CT>C	660	PASS	RASSF8	CCDS53765.1	r.?	-	-	Del	Del	Del	1	0	0.45
894	.	mShef11_normal_O5	MShef11 normal	mShef11_E4	03c6a0c2-329a-11e6-a657-bb14694da5d2	16	56531893	C	CAT	chr16:56531893-C>CAT	660	PASS	BBS2	CCDS32451.1	r.?	-	-	Ins	Ins	Ins	2	0	0.46
405	.	mShef11_normal_O6	MShef11 normal	mShef11_E4	fecbc508-334c-11e6-adf2-dd2c9a696edf	4	11697709	AT	A	chr4:11697709-AT>A	660	PASS	RP11-281P23.2	ENST00000510095	r.?	-	-	Del	Del	Del	1	0	0.46
2654	.	mShef11_Rock_L3	MShef11 ROCK	mShef11_F4	5d945ee0-3296-11e6-9be9-7b1dd8fd0a58	5	150621189	C	CTT	chr5:150621189-C>CTT	660	PASS	-	-	-	-	-	Ins	Ins	Ins	2	0	0.46
2709	.	mShef11_Low_Q11	MShef11 low oxygen	mShef11_G8	b42f68e6-332a-11e6-b705-c0da9b6d3b88	5	44482577	T	TA	chr5:44482577-T>TA	660	PASS	-	-	-	-	-	Ins	Ins	Ins	1	0.24	0.47
1121	.	mShef11_normal_P4	MShef11 normal	mShef11_E7	cce2e71a-3324-11e6-a0e8-f95172d7bc54	4	46851707	AT	A	chr4:46851707-AT>A	660	PASS	COX7B2	CCDS3472.2	r.?	-	-	Del	Del	Del	1	0	0.48
4015	.	mShef11_Rock_L9	MShef11 ROCK	mShef11_F4	220a584a-332a-11e6-a4bc-89ec6de4ab00	4	100381985	CTGTAACTGGG	C	chr4:100381985-CTGTAACTGGG>C	660	PASS	-	-	-	-	-	Del	Del	Del	10	0	0.48
3510	.	mShef11_Low_Q12	MShef11 low oxygen	mShef11_G8	40e84472-3332-11e6-bf22-9a88a966024e	3	6042956	C	CA	chr3:6042956-C>CA	660	PASS	AC027119.1	ENST00000425894	r.?	-	-	Ins	Ins	Ins	1	0	0.49
3516	.	mShef11_Low_Q12	MShef11 low oxygen	mShef11_G8	5b7135de-3331-11e6-ad50-6680a966024e	4	25561973	C	CA	chr4:25561973-C>CA	660	PASS	-	-	-	-	-	Ins	Ins	Ins	1	0	0.49
930	.	mShef11_normal_O5	MShef11 normal	mShef11_E4	f53b68ca-32a4-11e6-91f7-6b2e694da5d2	6	160442688	T	TA	chr6:160442688-T>TA	660	PASS	IGF2R	CCDS5273.1	r.?	-	-	Ins	Ins	Ins	1	0	0.5
2627	.	mShef11_Rock_L3	MShef11 ROCK	mShef11_F4	0075f9d0-328c-11e6-8b4c-19f6d7fd0a58	17	8716773	C	CA	chr17:8716773-C>CA	660	PASS	PIK3R6	ENST00000311434	r.?	-	-	Ins	Ins	Ins	1	0	0.5
794	.	mshef4_J7	MShef4 normal	mShef4_B8	ea56442e-3327-11e6-b2f6-cbe280635058	3	37075093	GA	G	chr3:37075093-GA>G	660	PASS	MLH1	CCDS2663.1	r.?	-	-	Del	Del	Del	1	0	0.5
880	.	mShef11_normal_O5	MShef11 normal	mShef11_E4	bf73bcce-3295-11e6-bfab-f4d94430f757	1	21348583	AT	A	chr1:21348583-AT>A	660	PASS	EIF4G3	CCDS55580.1	r.?	-	-	Del	Del	Del	1	0	0.51
897	.	mShef11_normal_O5	MShef11 normal	mShef11_E4	8bf7e23a-329a-11e6-a657-bb14694da5d2	16	72481947	A	AT	chr16:72481947-A>AT	660	PASS	AC004158.2	ENST00000561611	r.?	-	-	Ins	Ins	Ins	1	0	0.51
2830	.	mshef4_J15	MShef4 normal	mShef4_B8	3c73ecd4-3288-11e6-a75b-fcf30525f869	10	4307939	TA	T	chr10:4307939-TA>T	660	PASS	-	-	-	-	-	Del	Del	Del	1	0	0.51
961	.	mShef11_normal_O9	MShef11 normal	mShef11_E4	7b5b52f4-3321-11e6-b5d3-58fe41c4520d	11	81193912	TC	T	chr11:81193912-TC>T	660	PASS	-	-	-	-	-	Del	Del	Del	1	0	0.52
4161	.	mShef11_Rock_K9	MShef11 ROCK	mShef11_F1	15258d90-32a1-11e6-99f2-bf613adbad45	3	106482329	A	AT	chr3:106482329-A>AT	660	PASS	-	-	-	-	-	Ins	Ins	Ins	1	0	0.52
441	.	mShef11_Rock_L7	MShef11 ROCK	mShef11_F4	ce1b2518-3296-11e6-859e-fbb94a47a305	11	33583683	CACA	C	chr11:33583683-CACA>C	660	PASS	KIAA1549L	CCDS44565.2	r.?	-	-	Del	Del	Del	3	0	0.52
4129	.	mshef4_J19	MShef4 normal	mShef4_B8	b2b667b2-332f-11e6-8694-f2a59d7ad846	8	89393599	T	TAATC	chr8:89393599-T>TAATC	660	PASS	-	-	-	-	-	Ins	Ins	Ins	4	0	0.52
2490	.	mShef11_normal_P9	MShef11 normal	mShef11_E7	e717d7d2-3331-11e6-b922-daa090e2c2e6	5	176606207	G	GT	chr5:176606207-G>GT	660	PASS	NSD1	CCDS4412.1	r.?	-	-	Ins	Ins	Ins	1	0	0.53
1465	.	mShef11_Rock_L2	MShef11 ROCK	mShef11_F4	7111d660-32a9-11e6-ae88-ad45147bb207	7	146321005	T	TG	chr7:146321005-T>TG	660	PASS	CNTNAP2	CCDS5889.1	r.?	-	-	Ins	Ins	Ins	1	0	0.53
4425	.	mShef11_normal_O8	MShef11 normal	mShef11_E4	f7277f4a-3289-11e6-a779-33df4a47a305	17	68722684	AATACACACACACACAAACATATAT	A	chr17:68722684-AATACACACACACACAAACATATAT>A	660	PASS	-	-	-	-	-	Del	Del	Del	24	0	0.54
4119	.	mshef4_J19	MShef4 normal	mShef4_B8	8ba9566e-3327-11e6-a8ac-a33fd8fd0a58	4	31617767	CA	C	chr4:31617767-CA>C	660	PASS	-	-	-	-	-	Del	Del	Del	1	0	0.54
137	.	mshef4_J5	MShef4 normal	mShef4_B8	2915f512-3281-11e6-9f4f-e7a64430f757	1	173158794	T	TG	chr1:173158794-T>TG	660	PASS	TNFSF4	CCDS1306.1	r.?	-	-	Ins	Ins	Ins	1	0	0.54
3582	.	mshef4_J8	MShef4 normal	mShef4_B8	0f36c298-3290-11e6-9c10-814f98ba1142	21	18366264	CT	C	chr21:18366264-CT>C	660	PASS	-	-	-	-	-	Del	Del	Del	1	0	0.54
1198	.	mShef11_normal_P6	MShef11 normal	mShef11_E7	10ef6688-335a-11e6-813d-f76864f80bad	7	144567472	AT	A	chr7:144567472-AT>A	660	PASS	-	-	-	-	-	Del	Del	Del	1	0	0.55
4039	.	mshef4_J3	MShef4 normal	mShef4_B8	b503c60e-3276-11e6-b1a9-9b226323ba5a	11	37491666	AT	A	chr11:37491666-AT>A	660	PASS	-	-	-	-	-	Del	Del	Del	1	0	0.55
624	.	mShef11_Low_Q1	MShef11 low oxygen	mShef11_G8	28dfa2f6-335c-11e6-9010-d4aa6f39e758	7	118284128	GA	G	chr7:118284128-GA>G	660	PASS	-	-	-	-	-	Del	Del	Del	1	0	0.56
1206	.	mShef11_normal_P10	MShef11 normal	mShef11_E7	db079458-3324-11e6-b8e6-63e279852e0e	11	116522549	G	GC	chr11:116522549-G>GC	660	PASS	AP000770.1	ENST00000444123	r.?	-	-	Ins	Ins	Ins	1	0	0.56
1652	.	mShef11_Low_N8	MShef11 low oxygen	mShef11_G8	f5892136-3354-11e6-8902-6b879ecd0b3a	3	37547390	A	AGTAG	chr3:37547390-A>AGTAG	660	PASS	ITGA9	CCDS2669.1	r.?	-	-	Ins	Ins	Ins	4	0	0.57
4446	.	mShef11_normal_O8	MShef11 normal	mShef11_E4	cc0041e8-328f-11e6-973b-c9f84a47a305	8	89825796	CA	C	chr8:89825796-CA>C	660	PASS	RP11-642C5.1	ENST00000604955	r.?	-	-	Del	Del	Del	1	0	0.57
2323	.	mshef4_J10	MShef4 normal	mShef4_B8	8f97882e-32a8-11e6-bda0-de63a20b69d5	8	141046514	A	ACCGAC	chr8:141046514-A>ACCGAC	660	PASS	TRAPPC9	CCDS34946.1	r.?	-	-	Ins	Ins	Ins	5	0	0.57
2943	.	mshef4_J18	MShef4 normal	mShef4_B8	f183b35a-3299-11e6-aab1-a5cb20e7b7a8	8	117829359	C	CTATG	chr8:117829359-C>CTATG	660	PASS	-	-	-	-	-	Ins	Ins	Ins	4	0	0.57
4233	.	mshef4_J2	MShef4 normal	mShef4_B8	f29c9d6c-3288-11e6-a284-f115b51afd22	11	16627124	G	GGAGC	chr11:16627124-G>GGAGC	660	PASS	-	-	-	-	-	Ins	Ins	Ins	4	0	0.57
4065	.	mshef4_J3	MShef4 normal	mShef4_B8	429ee42c-3285-11e6-be77-a1db977b3f23	3	154457897	G	GT	chr3:154457897-G>GT	660	PASS	-	-	-	-	-	Ins	Ins	Ins	1	0	0.57
4501	.	mShef11_normal_P1	MShef11 normal	mShef11_E7	cb11ab14-333e-11e6-b99c-8c025e753391	6	142517702	G	GT	chr6:142517702-G>GT	660	PASS	VTA1	CCDS5197.1	r.?	-	-	Ins	Ins	Ins	1	0	0.58
4418	.	mShef11_normal_O8	MShef11 normal	mShef11_E4	d0acd3a6-3289-11e6-ba6b-2fdf4a47a305	12	100953330	TC	T	chr12:100953330-TC>T	660	PASS	NR1H4	CCDS9078.1	r.?	-	-	Del	Del	Del	1	0	0.59
1077	.	mShef11_normal_P4	MShef11 normal	mShef11_E7	529c8a5a-3325-11e6-93be-c4bf69062303	14	102277228	A	AT	chr14:102277228-A>AT	660	PASS	PPP2R5C	CCDS53912.1	r.?	-	-	Ins	Ins	Ins	1	0	0.59
1369	.	mShef11_Rock_K10	MShef11 ROCK	mShef11_F1	b1917380-3330-11e6-9a7e-a6961da8ec0e	2	62676	A	AAAAT	chr2:62676-A>AAAAT	660	PASS	-	-	-	-	-	Ins	Ins	Ins	4	0	0.6
4355	.	mshef4_J14	MShef4 normal	mShef4_B8	c420b510-3295-11e6-9f25-6b5a1daa6045	5	173779686	TC	T	chr5:173779686-TC>T	660	PASS	RP11-267A15.1	ENST00000510234	r.?	-	-	Del	Del	Del	1	0	0.6
2867	.	mshef4_J15	MShef4 normal	mShef4_B8	890ef282-328d-11e6-91ca-08ff2daed38e	6	47723684	ATTTC	A	chr6:47723684-ATTTC>A	660	PASS	-	-	-	-	-	Del	Del	Del	4	0	0.6
3818	.	mShef11_normal_P8	MShef11 normal	mShef11_E7	e7e2bc48-331f-11e6-808f-dd4b8977c0b2	18	31393929	ACT	A	chr18:31393929-ACT>A	660	PASS	-	-	-	-	-	Del	Del	Del	2	0	0.62
1390	.	mShef11_Rock_K10	MShef11 ROCK	mShef11_F1	261d6912-332b-11e6-a9f9-c414147bb207	7	114019588	AGGG	A	chr7:114019588-AGGG>A	660	PASS	FOXP2	ENST00000393500	r.?	-	-	Del	Del	Del	3	0	0.65
2545	.	mShef11_Rock_K1	MShef11 ROCK	mShef11_F1	782fdef0-332c-11e6-b5c1-fe8aa78019ab	6	153014996	AAACTTAAAACTTTTCCTTT	A	chr6:153014996-AAACTTAAAACTTTTCCTTT>A	660	PASS	MYCT1	CCDS5239.1	r.?	-	-	Del	Del	Del	19	0	0.68
2960	.	mShef11_normal_O2	MShef11 normal	mShef11_E4	e644557e-3322-11e6-8d61-adc298816cf3	10	125357765	CA	C	chr10:125357765-CA>C	660	PASS	-	-	-	-	-	Del	Del	Del	1	0	0.7
4730	.	mShef11_Rock_L1	MShef11 ROCK	mShef11_F4	b250deea-3331-11e6-8199-565a20e7b7a8	Y	23196573	A	AT	chrY:23196573-A>AT	660	PASS	RP11-65G9.1	ENST00000527562	r.?	-	-	Ins	Ins	Ins	1	0	1
304	.	mShef11_normal_O3	MShef11 normal	mShef11_E4	d9c0c376-3298-11e6-ba20-d83f204bbf9c	11	118655659	TAG	T	chr11:118655659-TAG>T	679	PASS	DDX6	CCDS44751.1	r.?	-	-	Del	Del	Del	2	0	0.47
2317	.	mshef4_J10	MShef4 normal	mShef4_B8	5cd2f6fa-32a6-11e6-8031-378d51c54cdd	7	57799559	C	CT	chr7:57799559-C>CT	681	PASS	-	-	-	-	-	Ins	Ins	Ins	1	0	0.59
4960	.	mShef11_Low_Q9	MShef11 low oxygen	mShef11_G8	0aa212ba-3325-11e6-8a89-3a941da8ec0e	14	60867051	A	AAAT	chr14:60867051-A>AAAT	695	PASS	-	-	-	-	-	Ins	Ins	Ins	3	0	0.44
4986	.	mShef11_Low_Q9	MShef11 low oxygen	mShef11_G8	3f7e4b52-332a-11e6-85eb-2d7036fc2f7d	4	3953555	G	GGTCC	chr4:3953555-G>GGTCC	696	PASS	-	-	-	-	-	Ins	Ins	Ins	4	0	0.41
1733	.	mShef11_Low_N10	MShef11 low oxygen	mShef11_G8	560ca3f8-32a0-11e6-9dc8-6d18c225ee11	6	98888038	G	GA	chr6:98888038-G>GA	707	PASS	-	-	-	-	-	Ins	Ins	Ins	1	0	0.54
4845	.	mShef11_Low_Q2	MShef11 low oxygen	mShef11_G8	7f3469b4-3322-11e6-b686-4c50a966024e	1	79957915	GT	G	chr1:79957915-GT>G	714	PASS	-	-	-	-	-	Del	Del	Del	1	0	0.49
2312	.	mshef4_J10	MShef4 normal	mShef4_B8	63f6ce62-32a0-11e6-a279-c15c35cec73b	6	32688661	TTG	T	chr6:32688661-TTG>T	720	PASS	XXbac-BPG254F23.7	ENST00000585372	r.?	-	-	Del	Del	Del	2	0	0.33
3658	.	mshef4_J12	MShef4 normal	mShef4_B8	5576a6e8-3299-11e6-bb0c-268fe84777f6	7	11359799	TATAACTCTGCCATAGATTGA	T	chr7:11359799-TATAACTCTGCCATAGATTGA>T	720	PASS	-	-	-	-	-	Del	Del	Del	20	0	0.36
2226	.	mshef4_J6	MShef4 normal	mShef4_B8	2c76f3ca-329d-11e6-917e-9fa1cde16804	5	50232272	AAGTAGTTCCCTTTC	A	chr5:50232272-AAGTAGTTCCCTTTC>A	720	PASS	RP11-317O24.2	ENST00000514113	r.?	-	-	Del	Del	Del	14	0	0.36
2819	.	mshef4_J13	MShef4 normal	mShef4_B8	dfefac00-32a0-11e6-b287-42004530f757	9	95965148	G	GCTA	chr9:95965148-G>GCTA	720	PASS	WNK2	ENST00000297954	r.?	-	-	Ins	Ins	Ins	3	0	0.39
4235	.	mshef4_J2	MShef4 normal	mShef4_B8	2fb7f244-328b-11e6-a284-f115b51afd22	11	106712025	C	CA	chr11:106712025-C>CA	720	PASS	GUCY1A2	CCDS8335.1	r.?	-	-	Ins	Ins	Ins	1	0	0.39
2032	.	mShef11_Low_Q8	MShef11 low oxygen	mShef11_G8	15e9f3c4-3292-11e6-9fb0-274007e9a829	15	81999284	G	GCCA	chr15:81999284-G>GCCA	720	PASS	RP11-499F3.2	ENST00000560054	r.?	-	-	Ins	Ins	Ins	3	0	0.4
921	.	mShef11_normal_O5	MShef11 normal	mShef11_E4	9d846be2-329d-11e6-9fc8-142e694da5d2	4	94039270	TTATGACA	T	chr4:94039270-TTATGACA>T	720	PASS	GRID2	CCDS3637.1	r.?	-	-	Del	Del	Del	7	0	0.42
2507	.	mShef11_normal_P9	MShef11 normal	mShef11_E7	fdfccf7c-332a-11e6-ade9-d5598e4678dd	8	107838883	AGTTATTTACTCT	A	chr8:107838883-AGTTATTTACTCT>A	720	PASS	-	-	-	-	-	Del	Del	Del	12	0	0.42
4023	.	mShef11_Rock_L9	MShef11 ROCK	mShef11_F4	0da10b30-3332-11e6-9611-23a5191589db	6	170070592	G	GGCAA	chr6:170070592-G>GGCAA	720	PASS	WDR27	CCDS47520.2	r.?	-	-	Ins	Ins	Ins	4	0	0.42
4037	.	mshef4_J3	MShef4 normal	mShef4_B8	dbd8d7ec-3276-11e6-a931-7df8ed3c4f5d	10	56563684	GA	G	chr10:56563684-GA>G	720	PASS	PCDH15	CCDS44404.1	r.?	-	-	Del	Del	Del	1	0	0.42
2228	.	mshef4_J6	MShef4 normal	mShef4_B8	d612bb12-329d-11e6-b099-21a3cde16804	6	58060884	AATTAGGAGGTGATAT	A	chr6:58060884-AATTAGGAGGTGATAT>A	720	PASS	-	-	-	-	-	Del	Del	Del	15	0	0.42
4398	.	mshef4_J16	MShef4 normal	mShef4_B8	fc322da4-32a3-11e6-8784-0e663aa487b0	6	74652440	A	ACGT	chr6:74652440-A>ACGT	720	PASS	-	-	-	-	-	Ins	Ins	Ins	3	0	0.43
188	.	mshef4_J11	MShef4 normal	mShef4_B8	e62a47fc-3349-11e6-b218-1c521daa6045	11	61889704	GTAATTC	GGA	chr11:61889704-GTAATTC>GGA	720	PASS	INCENP	CCDS44624.1	r.?	-	-	Complex	Complex	Complex	6	0	0.44
2800	.	mshef4_J13	MShef4 normal	mShef4_B8	4f01dcd2-329a-11e6-b882-936987a84063	4	835030	ATTTTATGTCTAC	A	chr4:835030-ATTTTATGTCTAC>A	720	PASS	RP11-440L14.3	ENST00000568585	r.?	-	-	Del	Del	Del	12	0	0.44
987	.	mShef11_normal_O9	MShef11 normal	mShef11_E4	78371424-332f-11e6-a6fd-7fa4671699ea	3	71044955	A	AT	chr3:71044955-A>AT	720	PASS	FOXP1	CCDS2914.1	r.?	-	-	Ins	Ins	Ins	1	0	0.45
4469	.	mShef11_normal_P1	MShef11 normal	mShef11_E7	28e4eef6-3324-11e6-9a37-d3c35d753391	15	81107325	CCAACGGT	C	chr15:81107325-CCAACGGT>C	720	PASS	KIAA1199	CCDS10315.1	r.?	-	-	Del	Del	Del	7	0	0.45
2586	.	mShef11_Rock_K2	MShef11 ROCK	mShef11_F1	c8fc5632-3297-11e6-9288-a83bfa52e078	2	202864186	TCA	T	chr2:202864186-TCA>T	720	PASS	-	-	-	-	-	Del	Del	Del	2	0	0.45
4394	.	mshef4_J16	MShef4 normal	mShef4_B8	aee9ec82-32a6-11e6-bc93-ca783aa487b0	4	157421384	A	AT	chr4:157421384-A>AT	720	PASS	-	-	-	-	-	Ins	Ins	Ins	1	0	0.45
1651	.	mShef11_Low_N8	MShef11 low oxygen	mShef11_G8	889e23b0-334e-11e6-8902-6b879ecd0b3a	3	2513210	GA	G	chr3:2513210-GA>G	720	PASS	CNTN4	CCDS43041.1	r.?	-	-	Del	Del	Del	1	0	0.46
2872	.	mshef4_J15	MShef4 normal	mShef4_B8	615c8474-328e-11e6-b060-2df82daed38e	9	75789542	AATA	ATG	chr9:75789542-AATA>ATG	720	PASS	ANXA1	CCDS6645.1	r.?	-	-	Complex	Complex	Complex	3	0	0.46
2201	.	mshef4_J6	MShef4 normal	mShef4_B8	cd4c79d2-3298-11e6-8f9c-957bcde16804	12	46468248	AACTGATC	A	chr12:46468248-AACTGATC>A	720	PASS	-	-	-	-	-	Del	Del	Del	7	0	0.46
1627	.	mShef11_Low_N8	MShef11 low oxygen	mShef11_G8	bdf3cfea-3346-11e6-81d9-922a72d7bc54	15	27275194	CG	C	chr15:27275194-CG>C	720	PASS	GABRG3	CCDS45195.1	r.?	-	-	Del	Del	Del	1	0	0.47
3556	.	mshef4_J8	MShef4 normal	mShef4_B8	3b6dccde-328c-11e6-b9c2-4a2a98ba1142	1	104450772	AT	A	chr1:104450772-AT>A	720	PASS	-	-	-	-	-	Del	Del	Del	1	0	0.47
3409	.	mShef11_Low_Q10	MShef11 low oxygen	mShef11_G8	a6ff99f6-3321-11e6-95c1-7222c7271a47	2	34132203	AGAGT	A	chr2:34132203-AGAGT>A	720	PASS	AC009499.1	ENST00000366209	r.?	-	-	Del	Del	Del	4	0	0.48
4384	.	mshef4_J16	MShef4 normal	mShef4_B8	7355d37c-329f-11e6-b141-e7fb4430f757	2	227634513	TC	T	chr2:227634513-TC>T	720	PASS	IRS1	CCDS2463.1	r.?	-	-	Del	Del	Del	1	0	0.48
3592	.	mshef4_J8	MShef4 normal	mShef4_B8	b1aa2be4-3292-11e6-82f0-5f4b98ba1142	6	12803214	T	TATCTTCAC	chr6:12803214-T>TATCTTCAC	720	PASS	PHACTR1	ENST00000379350	r.?	-	-	Ins	Ins	Ins	8	0	0.48
2637	.	mShef11_Rock_L3	MShef11 ROCK	mShef11_F4	f970649e-328c-11e6-8387-339030158702	2	208774600	TATTA	T	chr2:208774600-TATTA>T	720	PASS	PLEKHM3	CCDS42808.1	r.?	-	-	Del	Del	Del	4	0	0.49
892	.	mShef11_normal_O5	MShef11 normal	mShef11_E4	238ad4b8-3296-11e6-a657-bb14694da5d2	16	27617466	AAGAAGCAGGCTCAG	A	chr16:27617466-AAGAAGCAGGCTCAG>A	720	PASS	KIAA0556	CCDS32415.1	r.?	-	-	Del	Del	Del	14	0	0.5
4988	.	mShef11_Low_Q9	MShef11 low oxygen	mShef11_G8	c3a13948-332b-11e6-85eb-2d7036fc2f7d	4	72635376	A	ATGAT	chr4:72635376-A>ATGAT	720	PASS	GC	CCDS3550.1	r.?	-	-	Ins	Ins	Ins	4	0	0.51
675	.	mShef11_Low_Q4	MShef11 low oxygen	mShef11_G8	424a7774-329f-11e6-84b6-063c25c9da85	16	67638644	T	TG	chr16:67638644-T>TG	720	PASS	CTCF	CCDS10841.1	r.?	-	-	Ins	Ins	Ins	1	0	0.52
4923	.	mShef11_Low_Q3	MShef11 low oxygen	mShef11_G8	df459d4e-3324-11e6-8804-25818a20d9eb	2	199342704	TG	T	chr2:199342704-TG>T	720	PASS	-	-	-	-	-	Del	Del	Del	1	0	0.53
4249	.	mshef4_J2	MShef4 normal	mShef4_B8	dcf0985a-328e-11e6-bb47-acdf0d01a414	2	160698429	T	TA	chr2:160698429-T>TA	720	PASS	LY75	CCDS2211.1	r.?	-	-	Ins	Ins	Ins	1	0	0.53
3599	.	mshef4_J8	MShef4 normal	mShef4_B8	3ec65386-3293-11e6-8295-de4998ba1142	8	55362008	G	GA	chr8:55362008-G>GA	720	PASS	-	-	-	-	-	Ins	Ins	Ins	1	0	0.53
2036	.	mShef11_Low_Q8	MShef11 low oxygen	mShef11_G8	4fe92cf6-328e-11e6-a8de-d40a8cd8cd69	17	19799664	TC	T	chr17:19799664-TC>T	720	PASS	RP11-78O7.2	ENST00000602353	r.?	-	-	Del	Del	Del	1	0	0.54
1237	.	mShef11_Rock_K6	MShef11 ROCK	mShef11_F1	9ef34eea-332d-11e6-8b42-ef1fb51afd22	1	188476235	A	AT	chr1:188476235-A>AT	720	PASS	RP11-669M2.1	ENST00000426262	r.?	-	-	Ins	Ins	Ins	1	0	0.54
4674	.	mShef11_Rock_L1	MShef11 ROCK	mShef11_F4	401edb86-3324-11e6-9aff-7b4c66a58581	12	131472896	TA	T	chr12:131472896-TA>T	720	PASS	GPR133	CCDS9272.1	r.?	-	-	Del	Del	Del	1	0	0.54
4797	.	mShef11_Low_N6	MShef11 low oxygen	mShef11_G8	2d0894d4-329c-11e6-b48c-ab207246d362	14	41330957	G	GT	chr14:41330957-G>GT	720	PASS	-	-	-	-	-	Ins	Ins	Ins	1	0	0.55
2392	.	mShef11_normal_O7	MShef11 normal	mShef11_E4	7ca0a4c8-328d-11e6-a994-c5dbecf1e924	10	109724041	GTATC	G	chr10:109724041-GTATC>G	720	PASS	RP11-215N21.1	ENST00000596263	r.?	-	-	Del	Del	Del	4	0	0.55
4267	.	mshef4_J2	MShef4 normal	mShef4_B8	24006ce0-3292-11e6-a553-a02db51afd22	5	172030652	C	CG	chr5:172030652-C>CG	720	PASS	-	-	-	-	-	Ins	Ins	Ins	1	0	0.55
4881	.	mShef11_Low_Q2	MShef11 low oxygen	mShef11_G8	18e34e18-3328-11e6-a1e6-37add8b4fa2c	6	50854635	CA	C	chr6:50854635-CA>C	720	PASS	-	-	-	-	-	Del	Del	Del	1	0	0.56
1393	.	mShef11_Rock_K10	MShef11 ROCK	mShef11_F1	d436e020-332e-11e6-854b-9a819ecd0b3a	8	19797202	A	AGGAGGGGCCG	chr8:19797202-A>AGGAGGGGCCG	720	PASS	LPL	CCDS6012.1	r.?	-	-	Ins	Ins	Ins	10	0	0.56
4047	.	mshef4_J3	MShef4 normal	mShef4_B8	3a1de424-3276-11e6-a626-f54838e8a824	15	36523366	GTGTCCTGT	G	chr15:36523366-GTGTCCTGT>G	720	PASS	RP11-184D12.1	ENST00000561394	r.?	-	-	Del	Del	Del	8	0	0.56
2109	.	mshef4_J4	MShef4 normal	mShef4_B8	70f20d36-3348-11e6-bd94-922df46126f1	14	43911163	GTCTTAAGTTATA	G	chr14:43911163-GTCTTAAGTTATA>G	720	PASS	-	-	-	-	-	Del	Del	Del	12	0	0.56
2232	.	mshef4_J6	MShef4 normal	mShef4_B8	9ccd804c-329f-11e6-8a85-d1a2cde16804	7	152049229	GC	G	chr7:152049229-GC>G	720	PASS	KMT2C	CCDS5931.1	r.?	-	-	Del	Del	Del	1	0	0.56
2456	.	mShef11_normal_P9	MShef11 normal	mShef11_E7	95cf7b28-3322-11e6-8a22-64dd977b3f23	11	40974081	AAGCAATGCAAATGTAATATATTTC	A	chr11:40974081-AAGCAATGCAAATGTAATATATTTC>A	720	PASS	LRRC4C	CCDS31464.1	r.?	-	-	Del	Del	Del	24	0	0.57
4184	.	mShef11_Rock_L10	MShef11 ROCK	mShef11_F4	f23778d4-329b-11e6-8c63-2aea0d01a414	11	97311370	G	GA	chr11:97311370-G>GA	720	PASS	-	-	-	-	-	Ins	Ins	Ins	1	0.07	0.58
269	.	mshef4_J17	MShef4 normal	mShef4_B8	2da1be88-3347-11e6-acfe-d4533aa487b0	19	37390808	AT	A	chr19:37390808-AT>A	720	PASS	ZNF829	CCDS59380.1	r.?	-	-	Del	Del	Del	1	0	0.58
1129	.	mShef11_normal_P4	MShef11 normal	mShef11_E7	1ed86902-3328-11e6-8e24-ae62a20b69d5	6	116985301	AAAC	A	chr6:116985301-AAAC>A	720	PASS	ZUFSP	CCDS5110.1	r.?	-	-	Del	Del	Del	3	0	0.59
2601	.	mShef11_Rock_K2	MShef11 ROCK	mShef11_F1	ff70172e-3299-11e6-9ccf-3762fa52e078	7	86744444	AG	A	chr7:86744444-AG>A	720	PASS	CTA-254O6.1	ENST00000561473	r.?	-	-	Del	Del	Del	1	0	0.59
4067	.	mshef4_J3	MShef4 normal	mShef4_B8	fbbede86-327a-11e6-bbf0-c1debbe6aa09	4	106226375	AATG	A	chr4:106226375-AATG>A	720	PASS	-	-	-	-	-	Del	Del	Del	3	0	0.59
2402	.	mShef11_normal_O7	MShef11 normal	mShef11_E4	8d6e5c58-328f-11e6-920c-c9dbecf1e924	15	81797756	C	CT	chr15:81797756-C>CT	720	PASS	CTD-2034I4.1	ENST00000559211	r.?	-	-	Ins	Ins	Ins	1	0	0.6
478	.	mShef11_Rock_L7	MShef11 ROCK	mShef11_F4	9bac93be-32a0-11e6-a913-4bdd4a47a305	8	61471995	G	GA	chr8:61471995-G>GA	720	PASS	RAB2A	CCDS6175.1	r.?	-	-	Ins	Ins	Ins	1	0	0.61
1617	.	mShef11_Low_N8	MShef11 low oxygen	mShef11_G8	d2d6a994-3348-11e6-ad7d-de24d0119baa	1	117936400	CTCTCATAT	C	chr1:117936400-CTCTCATAT>C	720	PASS	MAN1A2	CCDS895.1	r.?	-	-	Del	Del	Del	8	0	0.62
2828	.	mshef4_J15	MShef4 normal	mShef4_B8	d364b07c-328a-11e6-b2b1-f7f30525f869	1	151833175	TGCTGATA	T	chr1:151833175-TGCTGATA>T	720	PASS	-	-	-	-	-	Del	Del	Del	7	0	0.62
1299	.	mShef11_Rock_K7	MShef11 ROCK	mShef11_F1	12ccedca-334d-11e6-97a8-589338e8a824	12	112455938	A	AT	chr12:112455938-A>AT	720	PASS	ERP29	CCDS9158.1	r.?	-	-	Ins	Ins	Ins	1	0	0.65
4321	.	mshef4_J9	MShef4 normal	mShef4_B8	62fc87ee-332d-11e6-8ad9-e2e806e9a829	7	91917427	G	GA	chr7:91917427-G>GA	720	PASS	ANKIB1	CCDS47639.1	r.?	-	-	Ins	Ins	Ins	1	0	0.65
2911	.	mshef4_J18	MShef4 normal	mShef4_B8	70e4a8ee-328a-11e6-8b60-20a420e7b7a8	19	4581543	GT	G	chr19:4581543-GT>G	720	PASS	-	-	-	-	-	Del	Del	Del	1	0	0.71
1006	.	mShef11_normal_O9	MShef11 normal	mShef11_E4	26b0bcee-3326-11e6-9a20-f65e66a58581	X	81730383	AT	A	chrX:81730383-AT>A	720	PASS	-	-	-	-	-	Del	Del	Del	1	0	1
1205	.	mShef11_normal_P6	MShef11 normal	mShef11_E7	2365c670-3361-11e6-a989-4ac169062303	Y	22132336	C	CA	chrY:22132336-C>CA	720	PASS	-	-	-	-	-	Ins	Ins	Ins	1	0	1
3256	.	mShef11_Rock_L5	MShef11 ROCK	mShef11_F4	5bebbbe2-3291-11e6-991d-591c3dc9300a	X	25501494	A	AAGTGCTC	chrX:25501494-A>AAGTGCTC	720	PASS	-	-	-	-	-	Ins	Ins	Ins	7	0	1
4136	.	mshef4_J19	MShef4 normal	mShef4_B8	f6b0fcfa-3327-11e6-a536-fbc8c6271a47	X	137247771	A	AAT	chrX:137247771-A>AAT	720	PASS	-	-	-	-	-	Ins	Ins	Ins	2	0	1
2237	.	mshef4_J6	MShef4 normal	mShef4_B8	ebd0cca0-329d-11e6-8661-9ca1cde16804	X	75061976	G	GT	chrX:75061976-G>GT	720	PASS	-	-	-	-	-	Ins	Ins	Ins	1	0	1
4455	.	mShef11_normal_P1	MShef11 normal	mShef11_E7	948d0d4a-3325-11e6-8b2b-fc31ee3c4f5d	10	80454592	G	GA	chr10:80454592-G>GA	727	PASS	RP11-31E13.2	ENST00000455498	r.?	-	-	Ins	Ins	Ins	1	0	0.48
3158	.	mShef11_Rock_K8	MShef11 ROCK	mShef11_F1	6fb4cf60-328c-11e6-add1-c5f58bd8cd69	16	67604979	AT	A	chr16:67604979-AT>A	733	PASS	CTCF	CCDS10841.1	r.?	-	-	Del	Del	Del	1	0	0.43
3163	.	mShef11_Rock_K8	MShef11 ROCK	mShef11_F1	6c6ed220-328b-11e6-92d3-506caea0a4d2	19	12808692	CCCA	C	chr19:12808692-CCCA>C	746	PASS	TNPO2	CCDS45991.1	r.?	-	-	Del	Del	Del	3	0	0.5
2483	.	mShef11_normal_P9	MShef11 normal	mShef11_E7	6815ddd4-3332-11e6-91b5-6b0e9ecd0b3a	3	63721064	T	TA	chr3:63721064-T>TA	752	PASS	-	-	-	-	-	Ins	Ins	Ins	1	0	0.63
1341	.	mShef11_Rock_K10	MShef11 ROCK	mShef11_F1	45541e08-332a-11e6-ac11-ca36ee3c4f5d	1	79883122	C	CA	chr1:79883122-C>CA	753	PASS	-	-	-	-	-	Ins	Ins	Ins	1	0	0.53
2580	.	mShef11_Rock_K2	MShef11 ROCK	mShef11_F1	29c9bdda-3296-11e6-bfd7-a23bfa52e078	18	46723715	T	TA	chr18:46723715-T>TA	772	PASS	DYM	CCDS11937.1	r.?	-	-	Ins	Ins	Ins	1	0	0.5
3871	.	mShef11_Rock_L4	MShef11 ROCK	mShef11_F4	03ac657e-3333-11e6-ace5-b0ed1da8ec0e	22	22610447	C	CA	chr22:22610447-C>CA	772	PASS	-	-	-	-	-	Ins	Ins	Ins	1	0	0.5
4588	.	mShef11_Rock_K3	MShef11 ROCK	mShef11_F1	8e70e722-3322-11e6-9dcf-68767098ee92	10	44903924	TTTC	T	chr10:44903924-TTTC>T	780	PASS	-	-	-	-	-	Del	Del	Del	3	0	0.31
2315	.	mshef4_J10	MShef4 normal	mShef4_B8	6c1345a4-32a4-11e6-8031-378d51c54cdd	7	8229794	GCTTATA	GTTCTT	chr7:8229794-GCTTATA>GTTCTT	780	PASS	ICA1	CCDS34602.1	r.?	-	-	Complex	Complex	Complex	6	0	0.32
2440	.	mShef11_normal_O7	MShef11 normal	mShef11_E4	ee9b6372-3294-11e6-aefd-e180ecf1e924	8	11705705	CCAGCTCTCCAGACCACT	CTCAGA	chr8:11705705-CCAGCTCTCCAGACCACT>CTCAGA	780	PASS	CTSB	CCDS5986.1	r.?	-	-	Complex	Complex	Complex	17	0	0.34
3161	.	mShef11_Rock_K8	MShef11 ROCK	mShef11_F1	5a660940-328b-11e6-92d3-506caea0a4d2	19	10784071	CCTTTGAAT	C	chr19:10784071-CCTTTGAAT>C	780	PASS	ILF3	CCDS45965.1	r.?	-	-	Del	Del	Del	8	0	0.34
2595	.	mShef11_Rock_K2	MShef11 ROCK	mShef11_F1	91d06604-32a0-11e6-86a8-6c3d9ecd0b3a	4	48295177	T	TAA	chr4:48295177-T>TAA	780	PASS	-	-	-	-	-	Ins	Ins	Ins	2	0	0.37
3702	.	mShef11_normal_O10	MShef11 normal	mShef11_E4	0c48148a-3293-11e6-b02d-a5a81565c797	18	75343174	GTAGGTGGAGGTTCCCAAACCTCAATT	G	chr18:75343174-GTAGGTGGAGGTTCCCAAACCTCAATT>G	780	PASS	-	-	-	-	-	Del	Del	Del	26	0	0.4
2652	.	mShef11_Rock_L3	MShef11 ROCK	mShef11_F4	3415326a-3291-11e6-9be9-7b1dd8fd0a58	5	135188722	TTTTTGGTTTCCCAGTGCATTTAAAGTTATGTTTAGACTATACTGTAGTCTAAGTGTGCAATGGCATTATG	T	chr5:135188722-TTTTTGGTTTCCCAGTGCATTTAAAGTTATGTTTAGACTATACTGTAGTCTAAGTGTGCAATGGCATTATG>T	780	PASS	SLC25A48	CCDS43366.2	r.?	-	-	Del	Del	Del	70	0	0.4
407	.	mShef11_normal_O6	MShef11 normal	mShef11_E4	c05f7f28-334f-11e6-adf2-dd2c9a696edf	4	99398353	GCCAGTGCAAGGC	G	chr4:99398353-GCCAGTGCAAGGC>G	780	PASS	TSPAN5	CCDS3646.1	r.?	-	-	Del	Del	Del	12	0	0.41
2183	.	mshef4_J4	MShef4 normal	mShef4_B8	fae5a3ec-335a-11e6-af21-8ed570cce0de	8	110618101	G	GA	chr8:110618101-G>GA	780	PASS	SYBU	CCDS43764.1	r.?	-	-	Ins	Ins	Ins	1	0	0.42
1898	.	mShef11_Low_N4	MShef11 low oxygen	mShef11_G8	3fd9319e-332e-11e6-b645-bef824864c47	6	24146991	C	CA	chr6:24146991-C>CA	780	PASS	NRSN1	CCDS4549.1	r.1706_1707insa	c.?	p.?	Ins	Ins	Ins	1	0	0.43
1677	.	mShef11_Low_N8	MShef11 low oxygen	mShef11_G8	5881adec-3357-11e6-b58b-5913ead19ece	8	134046096	C	CT	chr8:134046096-C>CT	780	PASS	TG	CCDS34944.1	r.?	-	-	Ins	Ins	Ins	1	0	0.43
1409	.	mShef11_Rock_L2	MShef11 ROCK	mShef11_F4	94b7f48a-32a1-11e6-bb57-2315147bb207	11	115631527	A	AC	chr11:115631527-A>AC	780	PASS	LINC00900	ENST00000499809	r.?	-	-	Ins	Ins	Ins	1	0	0.43
2990	.	mShef11_normal_O2	MShef11 normal	mShef11_E4	cb840820-3326-11e6-834a-1829aa5f95ce	7	121381627	AT	A	chr7:121381627-AT>A	780	PASS	-	-	-	-	-	Del	Del	Del	1	0	0.44
931	.	mShef11_normal_O5	MShef11 normal	mShef11_E4	c87b3bf8-329f-11e6-91f7-6b2e694da5d2	6	169409423	TGCAATTTTTTTGTCTG	T	chr6:169409423-TGCAATTTTTTTGTCTG>T	780	PASS	-	-	-	-	-	Del	Del	Del	16	0	0.45
2591	.	mShef11_Rock_K2	MShef11 ROCK	mShef11_F1	761dc086-329c-11e6-aec9-94439ecd0b3a	3	47143326	AAAGT	A	chr3:47143326-AAAGT>A	780	PASS	SETD2	CCDS2749.2	r.?	-	-	Del	Del	Del	4	0	0.46
4566	.	mShef11_normal_P5	MShef11 normal	mShef11_E7	017396d0-3354-11e6-8ba8-37f91caa6045	6	55820580	T	TTC	chr6:55820580-T>TTC	780	PASS	-	-	-	-	-	Ins	Ins	Ins	2	0	0.47
3585	.	mshef4_J8	MShef4 normal	mShef4_B8	8a11aeda-3293-11e6-b5e5-625098ba1142	3	187961763	AAGCGATTCTCCTGCCTC	A	chr3:187961763-AAGCGATTCTCCTGCCTC>A	780	PASS	LPP	CCDS3291.1	r.?	-	-	Del	Del	Del	17	0	0.47
1653	.	mShef11_Low_N8	MShef11 low oxygen	mShef11_G8	dfca73a8-3350-11e6-8902-6b879ecd0b3a	3	90131097	AGAGGAGTGACT	A	chr3:90131097-AGAGGAGTGACT>A	780	PASS	-	-	-	-	-	Del	Del	Del	11	0	0.49
3482	.	mShef11_Low_Q12	MShef11 low oxygen	mShef11_G8	d02e795a-3326-11e6-8d7b-fc50a20b69d5	17	70120297	G	GCCCATCA	chr17:70120297-G>GCCCATCA	780	PASS	SOX9	CCDS11689.1	r.1671_1672inscccauca	c.1299_1300insCCCATCA	p.R437fs*143	Ins	Ins	Ins	7	0	0.49
3170	.	mShef11_Rock_K8	MShef11 ROCK	mShef11_F1	669178ec-3292-11e6-8d3a-76fa5d753391	3	14864943	GTTC	G	chr3:14864943-GTTC>G	780	PASS	FGD5	CCDS46767.1	r.?	-	-	Del	Del	Del	3	0	0.49
3983	.	mShef11_Rock_L9	MShef11 ROCK	mShef11_F4	5c6e1492-3323-11e6-8997-bae879852e0e	18	1405766	T	TA	chr18:1405766-T>TA	780	PASS	LINC00470	ENST00000412816	r.?	-	-	Ins	Ins	Ins	1	0	0.49
1720	.	mShef11_Low_N10	MShef11 low oxygen	mShef11_G8	55b48fea-329d-11e6-8778-2c9384482639	20	1550782	TC	T	chr20:1550782-TC>T	780	PASS	SIRPB1	CCDS13019.1	r.?	-	-	Del	Del	Del	1	0	0.5
3560	.	mshef4_J8	MShef4 normal	mShef4_B8	434597b8-328a-11e6-b021-412a98ba1142	10	9959468	AATGAG	A	chr10:9959468-AATGAG>A	780	PASS	-	-	-	-	-	Del	Del	Del	5	0	0.5
2981	.	mShef11_normal_O2	MShef11 normal	mShef11_E4	4fb32be0-332b-11e6-bd5a-1acc12ae24cf	2	125154733	G	GT	chr2:125154733-G>GT	780	PASS	CNTNAP5	CCDS46401.1	r.?	-	-	Ins	Ins	Ins	1	0.03	0.51
2810	.	mshef4_J13	MShef4 normal	mShef4_B8	71696760-329d-11e6-9515-6c6987a84063	6	156851284	GTGACCCAGCATGT	G	chr6:156851284-GTGACCCAGCATGT>G	780	PASS	-	-	-	-	-	Del	Del	Del	13	0	0.51
3883	.	mShef11_Rock_L4	MShef11 ROCK	mShef11_F4	218a0af4-332b-11e6-9ba7-43999cdf095d	9	103005091	T	TTTTATTTA	chr9:103005091-T>TTTTATTTA	780	PASS	INVS	CCDS6746.1	r.?	-	-	Ins	Ins	Ins	8	0	0.52
2934	.	mshef4_J18	MShef4 normal	mShef4_B8	63641268-328f-11e6-89df-9ed5bbe6aa09	5	78608807	TCTC	T	chr5:78608807-TCTC>T	780	PASS	JMY	CCDS4047.3	r.?	-	-	Del	Del	Del	3	0	0.52
1966	.	mShef11_Low_Q5	MShef11 low oxygen	mShef11_G8	b371e4b0-3325-11e6-b85d-cb38ee3c4f5d	15	71149841	G	GA	chr15:71149841-G>GA	780	PASS	LRRC49	CCDS61694.1	r.?	-	-	Ins	Ins	Ins	1	0	0.53
1272	.	mShef11_Rock_K6	MShef11 ROCK	mShef11_F1	dd5ced60-3334-11e6-b3f0-cece620e6611	4	155233205	ATAAC	A	chr4:155233205-ATAAC>A	780	PASS	DCHS2	CCDS3785.1	r.?	-	-	Del	Del	Del	4	0	0.53
1292	.	mShef11_Rock_K7	MShef11 ROCK	mShef11_F1	198fae36-3348-11e6-ae55-17059a696edf	1	55903268	GA	G	chr1:55903268-GA>G	780	PASS	-	-	-	-	-	Del	Del	Del	1	0	0.53
613	.	mShef11_Low_Q1	MShef11 low oxygen	mShef11_G8	2637e386-3372-11e6-9b4c-84d95d753391	3	114758681	A	AAAATTTC	chr3:114758681-A>AAAATTTC	780	PASS	ZBTB20	CCDS2981.1	r.?	-	-	Ins	Ins	Ins	7	0	0.54
418	.	mShef11_normal_O6	MShef11 normal	mShef11_E4	6c2fedb4-334c-11e6-817d-b21ec7271a47	8	33303841	GGCGCACACCTGTAGTCCCA	G	chr8:33303841-GGCGCACACCTGTAGTCCCA>G	780	PASS	FUT10	CCDS6088.1	r.?	-	-	Del	Del	Del	19	0	0.54
1360	.	mShef11_Rock_K10	MShef11 ROCK	mShef11_F1	78e72f08-3325-11e6-afee-a4599ecd0b3a	17	32902534	G	GTC	chr17:32902534-G>GTC	780	PASS	C17orf102	CCDS42297.1	r.2604_2605insga	c.?	p.?	Ins	Ins	Ins	2	0	0.54
4206	.	mShef11_Rock_L10	MShef11 ROCK	mShef11_F4	bd45d740-329d-11e6-9619-7d653dc9300a	4	147862936	ACT	A	chr4:147862936-ACT>A	780	PASS	TTC29	CCDS47141.1	r.?	-	-	Del	Del	Del	2	0	0.54
2940	.	mshef4_J18	MShef4 normal	mShef4_B8	98793306-3290-11e6-9486-afc820e7b7a8	7	63314937	AT	A	chr7:63314937-AT>A	780	PASS	-	-	-	-	-	Del	Del	Del	1	0	0.54
1991	.	mShef11_Low_Q5	MShef11 low oxygen	mShef11_G8	52fc6c10-3332-11e6-accc-54ea80635058	3	186503864	A	AT	chr3:186503864-A>AT	780	PASS	EIF4A2	CCDS3282.1	r.?	-	-	Ins	Ins	Ins	1	0	0.55
2417	.	mShef11_normal_O7	MShef11 normal	mShef11_E4	6ffc81ee-3290-11e6-ba4c-cbdbecf1e924	2	229051316	ACAGGCATTT	A	chr2:229051316-ACAGGCATTT>A	780	PASS	SPHKAP	CCDS46537.1	r.?	-	-	Del	Del	Del	9	0	0.55
4561	.	mShef11_normal_P5	MShef11 normal	mShef11_E7	d3a153f2-334c-11e6-8adb-bea31565c797	5	44693582	TA	T	chr5:44693582-TA>T	780	PASS	RP11-503D12.1	ENST00000505050	r.?	-	-	Del	Del	Del	1	0	0.55
4563	.	mShef11_normal_P5	MShef11 normal	mShef11_E7	58018750-334f-11e6-8adb-bea31565c797	5	138893391	GCTCTC	G	chr5:138893391-GCTCTC>G	780	PASS	-	-	-	-	-	Del	Del	Del	5	0	0.55
3483	.	mShef11_Low_Q12	MShef11 low oxygen	mShef11_G8	a83888be-3321-11e6-8fe0-10589ecd0b3a	18	28059403	TCAAAATGA	T	chr18:28059403-TCAAAATGA>T	780	PASS	-	-	-	-	-	Del	Del	Del	8	0	0.56
1245	.	mShef11_Rock_K6	MShef11 ROCK	mShef11_F1	a8fd5b5e-3320-11e6-8110-8a10630e6611	13	20993513	ACCTCTG	A	chr13:20993513-ACCTCTG>A	780	PASS	CRYL1	CCDS41871.1	r.?	-	-	Del	Del	Del	6	0	0.56
4690	.	mShef11_Rock_L1	MShef11 ROCK	mShef11_F4	f131f6aa-3320-11e6-8fcf-9e8520e7b7a8	2	18435264	GC	G	chr2:18435264-GC>G	780	PASS	-	-	-	-	-	Del	Del	Del	1	0	0.56
2778	.	mshef4_J13	MShef4 normal	mShef4_B8	80e57db4-3298-11e6-a20e-75dd4430f757	18	7573596	G	GT	chr18:7573596-G>GT	780	PASS	PTPRM	CCDS11840.1	r.?	-	-	Ins	Ins	Ins	1	0	0.57
2421	.	mShef11_normal_O7	MShef11 normal	mShef11_E4	d935f906-3295-11e6-bc57-1aa1ecf1e924	3	110802666	TTAAGGTCATTAC	T	chr3:110802666-TTAAGGTCATTAC>T	780	PASS	PVRL3	CCDS2957.1	r.?	-	-	Del	Del	Del	12	0	0.6
3787	.	mShef11_normal_P3	MShef11 normal	mShef11_E7	1cec2e2e-332a-11e6-acc1-db3f8977c0b2	4	59036799	C	CTATA	chr4:59036799-C>CTATA	780	PASS	-	-	-	-	-	Ins	Ins	Ins	4	0	0.61
973	.	mShef11_normal_O9	MShef11 normal	mShef11_E4	8576aa88-3333-11e6-b78c-c7b3b0dab373	2	81740235	G	GA	chr2:81740235-G>GA	780	PASS	-	-	-	-	-	Ins	Ins	Ins	1	0	0.63
145	.	mshef4_J5	MShef4 normal	mShef4_B8	5edd8468-3276-11e6-8f30-ce6275253f64	12	18806558	CACTGGAGGAGA	C	chr12:18806558-CACTGGAGGAGA>C	780	PASS	-	-	-	-	-	Del	Del	Del	11	0	0.63
922	.	mShef11_normal_O5	MShef11 normal	mShef11_E4	9b0c2a24-32a4-11e6-9fc8-142e694da5d2	4	150363464	A	AT	chr4:150363464-A>AT	780	PASS	RP11-526A4.1	ENST00000511993	r.?	-	-	Ins	Ins	Ins	1	0	0.64
3833	.	mShef11_normal_P8	MShef11 normal	mShef11_E7	dca3810e-3325-11e6-b9db-6573ecf1e924	6	41648154	TG	T	chr6:41648154-TG>T	780	PASS	TFEB	CCDS4858.1	r.?	-	-	Del	Del	Del	1	0	0.7
1159	.	mShef11_normal_P6	MShef11 normal	mShef11_E7	3ad0ba26-3353-11e6-9250-11becf737e61	14	65593239	C	CA	chr14:65593239-C>CA	780	PASS	RNU2-14P	ENST00000411053	r.?	-	-	Ins	Ins	Ins	1	0	0.71
1007	.	mShef11_normal_O9	MShef11 normal	mShef11_E4	2d4329de-3326-11e6-9a20-f65e66a58581	X	83357400	GTTCCAGT	G	chrX:83357400-GTTCCAGT>G	780	PASS	RPS6KA6	CCDS14451.1	r.?	-	-	Del	Del	Del	7	0	1
85	.	mshef4_J1	MShef4 normal	mShef4_B8	975e6e4a-32aa-11e6-96e4-427435cec73b	3	163756719	AG	A	chr3:163756719-AG>A	788	PASS	-	-	-	-	-	Del	Del	Del	1	0	0.39
4870	.	mShef11_Low_Q2	MShef11 low oxygen	mShef11_G8	b61f0afe-3324-11e6-af36-a2e579852e0e	2	161010517	AT	A	chr2:161010517-AT>A	822	PASS	ITGB6	CCDS2212.1	r.?	-	-	Del	Del	Del	1	0	0.55
2426	.	mShef11_normal_O7	MShef11 normal	mShef11_E4	acb61976-3298-11e6-b3cf-1f84ecf1e924	4	91332469	C	CA	chr4:91332469-C>CA	830	PASS	CCSER1	CCDS47099.1	r.?	-	-	Ins	Ins	Ins	1	0	0.61
999	.	mShef11_normal_O9	MShef11 normal	mShef11_E4	000b664c-332c-11e6-b523-c9a230158702	8	88874271	T	TAGTAATA	chr8:88874271-T>TAGTAATA	840	PASS	-	-	-	-	-	Ins	Ins	Ins	7	0	0.36
3557	.	mshef4_J8	MShef4 normal	mShef4_B8	e542a3a0-3292-11e6-b9c2-4a2a98ba1142	1	174978408	G	GT	chr1:174978408-G>GT	840	PASS	CACYBP	CCDS30942.1	r.?	-	-	Ins	Ins	Ins	1	0	0.37
2420	.	mShef11_normal_O7	MShef11 normal	mShef11_E4	be9b36de-3299-11e6-bc57-1aa1ecf1e924	3	45546150	T	TA	chr3:45546150-T>TA	840	PASS	LARS2	CCDS2728.1	r.?	-	-	Ins	Ins	Ins	1	0	0.38
2127	.	mshef4_J4	MShef4 normal	mShef4_B8	48d52f0c-334a-11e6-a444-ec298e4678dd	19	48896712	AGTCCCT	A	chr19:48896712-AGTCCCT>A	840	PASS	GRIN2D	CCDS12719.1	r.?	-	-	Del	Del	Del	6	0	0.39
296	.	mShef11_normal_O3	MShef11 normal	mShef11_E4	f9664d06-329b-11e6-87ef-0beee9d19ece	1	183889416	GCCTCGGCCTC	G	chr1:183889416-GCCTCGGCCTC>G	840	PASS	RGL1	CCDS1359.1	r.?	-	-	Del	Del	Del	10	0	0.4
39	.	mshef4_J1	MShef4 normal	mShef4_B8	4db4e22e-32a0-11e6-b222-b76b7872c165	16	53782320	A	AT	chr16:53782320-A>AT	840	PASS	FTO	CCDS32448.1	r.?	-	-	Ins	Ins	Ins	1	0.03	0.41
1630	.	mShef11_Low_N8	MShef11 low oxygen	mShef11_G8	47a0f726-3348-11e6-81d9-922a72d7bc54	15	97985028	GGC	G	chr15:97985028-GGC>G	840	PASS	-	-	-	-	-	Del	Del	Del	2	0	0.44
1683	.	mShef11_Low_N8	MShef11 low oxygen	mShef11_G8	2a77bd66-3351-11e6-98a7-78ee028949d4	9	108815068	G	GT	chr9:108815068-G>GT	840	PASS	-	-	-	-	-	Ins	Ins	Ins	1	0	0.44
1494	.	mShef11_Rock_L8	MShef11 ROCK	mShef11_F4	2dc15b46-3322-11e6-ba90-ef8325c9da85	13	24737997	T	TC	chr13:24737997-T>TC	840	PASS	SPATA13	CCDS53857.1	r.?	-	-	Ins	Ins	Ins	1	0	0.45
4322	.	mshef4_J9	MShef4 normal	mShef4_B8	2b4f7c9e-3327-11e6-b6b8-206366a58581	8	30321044	CTGCTAAAGAAGCCAGAA	C	chr8:30321044-CTGCTAAAGAAGCCAGAA>C	840	PASS	RBPMS	CCDS6077.1	r.?	-	-	Del	Del	Del	17	0	0.46
2067	.	mShef11_Low_Q8	MShef11 low oxygen	mShef11_G8	8df5fb9c-329c-11e6-8c4b-88e106e9a829	7	140580473	T	TTAC	chr7:140580473-T>TTAC	840	PASS	BRAF	CCDS5863.1	r.?	-	-	Ins	Ins	Ins	3	0	0.48
2396	.	mShef11_normal_O7	MShef11 normal	mShef11_E4	86c71714-328f-11e6-ad63-d0dbecf1e924	12	30349045	G	GT	chr12:30349045-G>GT	840	PASS	RP11-776A13.1	ENST00000549055	r.?	-	-	Ins	Ins	Ins	1	0	0.48
2787	.	mshef4_J13	MShef4 normal	mShef4_B8	2cbd3dd0-3298-11e6-9f20-77dd4430f757	2	77324906	AAG	A	chr2:77324906-AAG>A	840	PASS	LRRTM4	CCDS46346.1	r.?	-	-	Del	Del	Del	2	0	0.48
2486	.	mShef11_normal_P9	MShef11 normal	mShef11_E7	1d52e240-332a-11e6-8b9e-17b38a20d9eb	4	60655873	TA	T	chr4:60655873-TA>T	840	PASS	RP11-525J21.1	ENST00000511603	r.?	-	-	Del	Del	Del	1	0	0.49
2799	.	mshef4_J13	MShef4 normal	mShef4_B8	c312b542-329f-11e6-b9e8-1aad4b97a9a4	3	185555200	TATGGGC	T	chr3:185555200-TATGGGC>T	840	PASS	-	-	-	-	-	Del	Del	Del	6	0	0.49
4281	.	mshef4_J9	MShef4 normal	mShef4_B8	4aef9f74-3323-11e6-9021-dd1a9a696edf	1	100902034	GTAGTGGCACAA	G	chr1:100902034-GTAGTGGCACAA>G	840	PASS	CDC14A	CCDS769.1	r.?	-	-	Del	Del	Del	11	0	0.49
1132	.	mShef11_normal_P4	MShef11 normal	mShef11_E7	9e5b3ad6-332a-11e6-953d-4763a20b69d5	7	25578350	G	GA	chr7:25578350-G>GA	840	PASS	-	-	-	-	-	Ins	Ins	Ins	1	0	0.5
4186	.	mShef11_Rock_L10	MShef11 ROCK	mShef11_F4	4f79d6de-3299-11e6-8c63-2aea0d01a414	11	129629807	GAA	G	chr11:129629807-GAA>G	840	PASS	-	-	-	-	-	Del	Del	Del	2	0	0.5
260	.	mshef4_J17	MShef4 normal	mShef4_B8	5cb1ef9c-334a-11e6-adcb-c8e7137bb207	16	46892757	T	TTA	chr16:46892757-T>TTA	840	PASS	-	-	-	-	-	Ins	Ins	Ins	2	0	0.5
822	.	mshef4_J20	MShef4 normal	mShef4_B8	76a5a932-331f-11e6-9a26-60a1cde16804	10	2152859	TAA	T	chr10:2152859-TAA>T	840	PASS	-	-	-	-	-	Del	Del	Del	2	0	0.5
1127	.	mShef11_normal_P4	MShef11 normal	mShef11_E7	5b448b9e-332a-11e6-a62a-69e769062303	5	164539583	AGCCAGGAGTGATG	A	chr5:164539583-AGCCAGGAGTGATG>A	840	PASS	-	-	-	-	-	Del	Del	Del	13	0	0.51
1530	.	mShef11_Rock_L8	MShef11 ROCK	mShef11_F4	594ab000-332c-11e6-b301-9d212eaed38e	3	50304970	G	GGTCACCC	chr3:50304970-G>GGTCACCC	840	PASS	U73166.2	ENST00000439898	r.?	-	-	Ins	Ins	Ins	7	0	0.51
3972	.	mShef11_Rock_L9	MShef11 ROCK	mShef11_F4	59ec7510-3323-11e6-b054-42d26de4ab00	13	95702116	GAGGAAAAA	G	chr13:95702116-GAGGAAAAA>G	840	PASS	ABCC4	CCDS9474.1	r.?	-	-	Del	Del	Del	8	0	0.51
876	.	mshef4_J20	MShef4 normal	mShef4_B8	9ee5f718-3323-11e6-8833-140f42c4520d	9	23746138	GGCAC	G	chr9:23746138-GGCAC>G	840	PASS	ELAVL2	CCDS6515.1	r.?	-	-	Del	Del	Del	4	0	0.51
1788	.	mShef11_normal_O1	MShef11 normal	mShef11_E4	21b2f142-3292-11e6-a97c-8c8235cec73b	2	61450750	AC	A	chr2:61450750-AC>A	840	PASS	USP34	CCDS42686.1	r.?	-	-	Del	Del	Del	1	0	0.52
1421	.	mShef11_Rock_L2	MShef11 ROCK	mShef11_F4	4c3da18a-329e-11e6-99a5-2215147bb207	16	24870632	A	AT	chr16:24870632-A>AT	840	PASS	SLC5A11	CCDS10625.1	r.?	-	-	Ins	Ins	Ins	1	0	0.52
4033	.	mshef4_J3	MShef4 normal	mShef4_B8	99b8faaa-327f-11e6-a0f8-a8e36de4ab00	1	104533944	T	TA	chr1:104533944-T>TA	840	PASS	-	-	-	-	-	Ins	Ins	Ins	1	0	0.53
3593	.	mshef4_J8	MShef4 normal	mShef4_B8	0f9544fc-3296-11e6-82f0-5f4b98ba1142	6	166453020	T	TCTTCAAAAAAATGTTCTTCAAAAAAA	chr6:166453020-T>TCTTCAAAAAAATGTTCTTCAAAAAAA	840	PASS	-	-	-	-	-	Ins	Ins	Ins	26	0	0.53
2345	.	mShef11_normal_O4	MShef11 normal	mShef11_E4	50efec2c-3322-11e6-a845-f793dcd214c4	12	131462292	GTC	G	chr12:131462292-GTC>G	840	PASS	GPR133	CCDS9272.1	r.?	-	-	Del	Del	Del	2	0	0.54
4707	.	mShef11_Rock_L1	MShef11 ROCK	mShef11_F4	baad88b6-332e-11e6-9ea7-75b27098ee92	4	81470326	A	AAC	chr4:81470326-A>AAC	840	PASS	C4orf22	CCDS3587.1	r.?	-	-	Ins	Ins	Ins	2	0	0.54
2300	.	mshef4_J10	MShef4 normal	mShef4_B8	8fdd1254-32a3-11e6-a4d0-3caf1565c797	3	132332754	GA	G	chr3:132332754-GA>G	840	PASS	ACAD11	CCDS3074.1	r.?	-	-	Del	Del	Del	1	0	0.54
4392	.	mshef4_J16	MShef4 normal	mShef4_B8	27338236-32a0-11e6-bc93-ca783aa487b0	4	73967963	AGCCACTGT	A	chr4:73967963-AGCCACTGT>A	840	PASS	ANKRD17	CCDS34004.1	r.?	-	-	Del	Del	Del	8	0	0.54
4117	.	mshef4_J19	MShef4 normal	mShef4_B8	3d4c0326-332d-11e6-bc59-cfea80635058	3	143667955	TGCAGCTTATGACTG	T	chr3:143667955-TGCAGCTTATGACTG>T	840	PASS	-	-	-	-	-	Del	Del	Del	14	0	0.54
2429	.	mShef11_normal_O7	MShef11 normal	mShef11_E4	56b2a38a-3295-11e6-84e3-9582ecf1e924	5	13765542	TAATTATCTGGATAAAGGTAAG	TTATATCCTTAA	chr5:13765542-TAATTATCTGGATAAAGGTAAG>TTATATCCTTAA	840	PASS	DNAH5	CCDS3882.1	r.?	-	-	Complex	Complex	Complex	21	0.02	0.55
1673	.	mShef11_Low_N8	MShef11 low oxygen	mShef11_G8	b2942512-334d-11e6-b58b-5913ead19ece	8	24103321	ATGAATGATTTAATACCAG	A	chr8:24103321-ATGAATGATTTAATACCAG>A	840	PASS	-	-	-	-	-	Del	Del	Del	18	0	0.56
742	.	mShef11_Low_Q4	MShef11 low oxygen	mShef11_G8	bd0d048a-32a0-11e6-b6e7-186f25c9da85	7	10379104	AT	A	chr7:10379104-AT>A	840	PASS	-	-	-	-	-	Del	Del	Del	1	0	0.56
4700	.	mShef11_Rock_L1	MShef11 ROCK	mShef11_F4	7fc6eb50-3330-11e6-bb60-6e6b66a58581	3	79265082	G	GT	chr3:79265082-G>GT	840	PASS	ROBO1	CCDS54611.1	r.?	-	-	Ins	Ins	Ins	1	0	0.56
75	.	mshef4_J1	MShef4 normal	mShef4_B8	1acf9cfc-32a8-11e6-a0fa-ab7035cec73b	21	39108398	T	TACA	chr21:39108398-T>TACA	840	PASS	KCNJ6	CCDS42927.1	r.?	-	-	Ins	Ins	Ins	3	0	0.57
135	.	mshef4_J5	MShef4 normal	mShef4_B8	23729672-3279-11e6-9f4f-e7a64430f757	1	119038555	TTA	T	chr1:119038555-TTA>T	840	PASS	-	-	-	-	-	Del	Del	Del	2	0	0.57
3640	.	mshef4_J12	MShef4 normal	mShef4_B8	27946372-32a4-11e6-ae76-c842e84777f6	20	3766379	C	CG	chr20:3766379-C>CG	840	PASS	CENPB	CCDS13064.1	r.958_959insc	c.751_752insC	p.R251fs*136	Ins	Ins	Ins	1	0	0.59
4254	.	mshef4_J2	MShef4 normal	mShef4_B8	dc5ebe8c-328c-11e6-9fe4-b14bb51afd22	21	27408867	TCTTA	T	chr21:27408867-TCTTA>T	840	PASS	APP	CCDS56213.1	r.?	-	-	Del	Del	Del	4	0	0.59
2349	.	mShef11_normal_O4	MShef11 normal	mShef11_E4	f33fce92-3323-11e6-b7a3-a37390e2c2e6	14	83465071	C	CT	chr14:83465071-C>CT	840	PASS	-	-	-	-	-	Ins	Ins	Ins	1	0	0.6
4662	.	mShef11_Rock_L1	MShef11 ROCK	mShef11_F4	a4d48fac-3325-11e6-8751-bc8ccab49462	1	191658969	GGCTGTAA	G	chr1:191658969-GGCTGTAA>G	840	PASS	-	-	-	-	-	Del	Del	Del	7	0	0.62
134	.	mshef4_J5	MShef4 normal	mShef4_B8	41680e6e-327e-11e6-9f4f-e7a64430f757	1	47895388	G	GT	chr1:47895388-G>GT	840	PASS	-	-	-	-	-	Ins	Ins	Ins	1	0	0.62
3986	.	mShef11_Rock_L9	MShef11 ROCK	mShef11_F4	a0163dc2-3324-11e6-8997-bae879852e0e	18	46814396	T	TG	chr18:46814396-T>TG	840	PASS	DYM	CCDS11937.1	r.?	-	-	Ins	Ins	Ins	1	0	0.68
2731	.	mshef4_J13	MShef4 normal	mShef4_B8	aa0ea522-3297-11e6-a3df-20df12db9aab	1	108439475	TACAATGGATC	T	chr1:108439475-TACAATGGATC>T	840	PASS	VAV3	CCDS785.1	r.?	-	-	Del	Del	Del	10	0	0.68
20	.	mshef4_J1	MShef4 normal	mShef4_B8	ad29d588-32a1-11e6-a239-3bb735cec73b	11	66467438	C	CT	chr11:66467438-C>CT	840	PASS	SPTBN2	CCDS8150.1	r.?	-	-	Ins	Ins	Ins	1	0	0.71
3185	.	mShef11_Rock_K8	MShef11 ROCK	mShef11_F1	43d98608-328f-11e6-ab4c-e182aea0a4d2	X	8170476	GTT	G	chrX:8170476-GTT>G	840	PASS	-	-	-	-	-	Del	Del	Del	2	0	1
3186	.	mShef11_Rock_K8	MShef11 ROCK	mShef11_F1	baac62ae-3290-11e6-ab4c-e182aea0a4d2	X	20478833	A	AT	chrX:20478833-A>AT	840	PASS	-	-	-	-	-	Ins	Ins	Ins	1	0	1
2954	.	mShef11_normal_O2	MShef11 normal	mShef11_E4	8c135bc0-3329-11e6-ad63-a9f9cf737e61	1	61069850	C	CA	chr1:61069850-C>CA	873	PASS	RP11-776H12.1	ENST00000439156	r.?	-	-	Ins	Ins	Ins	1	0	0.51
3604	.	mshef4_J8	MShef4 normal	mShef4_B8	4b668236-328f-11e6-bff9-619c35761512	X	91390947	C	CA	chrX:91390947-C>CA	876	PASS	PCDH11X	CCDS14461.1	r.?	-	-	Ins	Ins	Ins	1	0	1
1680	.	mShef11_Low_N8	MShef11 low oxygen	mShef11_G8	f2eca17c-334b-11e6-98a7-78ee028949d4	9	44183710	TCATTTTGCCACCTGTCACCTGG	T	chr9:44183710-TCATTTTGCCACCTGTCACCTGG>T	879	PASS	-	-	-	-	-	Del	Del	Del	22	0	0.43
4328	.	mshef4_J9	MShef4 normal	mShef4_B8	1624ddb6-332a-11e6-a7f5-1aa6dcd214c4	9	140138272	C	CTTATG	chr9:140138272-C>CTTATG	885	PASS	TUBB4B	CCDS7039.1	r.?	-	-	Ins	Ins	Ins	5	0	0.47
1625	.	mShef11_Low_N8	MShef11 low oxygen	mShef11_G8	d5ad3288-3347-11e6-9809-7c069a696edf	14	64604513	AAG	A	chr14:64604513-AAG>A	886	PASS	SYNE2	CCDS9761.2	r.14886_14887delAG	c.14656_14657delAG	p.R4886fs*27	Del	Del	Del	2	0	0.5
4130	.	mshef4_J19	MShef4 normal	mShef4_B8	3ffe286a-332d-11e6-8694-f2a59d7ad846	8	90235173	TGGAGGCA	TTTGAAG	chr8:90235173-TGGAGGCA>TTTGAAG	886	PASS	-	-	-	-	-	Complex	Complex	Complex	7	0	0.52
4447	.	mShef11_normal_O8	MShef11 normal	mShef11_E4	4424f396-3293-11e6-973b-c9f84a47a305	8	126203651	G	GA	chr8:126203651-G>GA	894	PASS	NSMCE2	CCDS6356.1	r.?	-	-	Ins	Ins	Ins	1	0	0.47
3637	.	mshef4_J12	MShef4 normal	mShef4_B8	68c7ef88-3297-11e6-89a6-4969e84777f6	19	40791468	T	TA	chr19:40791468-T>TA	900	PASS	AKT2	CCDS12552.1	r.?	-	-	Ins	Ins	Ins	1	0	0.32
2296	.	mshef4_J10	MShef4 normal	mShef4_B8	da083d02-32a0-11e6-8785-f3a7e7d0bdd7	21	38898448	CATT	C	chr21:38898448-CATT>C	900	PASS	-	-	-	-	-	Del	Del	Del	3	0	0.38
3538	.	mShef11_Low_Q12	MShef11 low oxygen	mShef11_G8	3e86d576-332e-11e6-b09b-a6accf737e61	7	148571246	GATGGGAAC	G	chr7:148571246-GATGGGAAC>G	900	PASS	EZH2	CCDS5891.1	r.?	-	-	Del	Del	Del	8	0	0.39
3356	.	mShef11_Low_Q7	MShef11 low oxygen	mShef11_G8	d7fa2334-3329-11e6-87c8-a5e19b6d3b88	4	137702888	AACACTTGAAT	A	chr4:137702888-AACACTTGAAT>A	900	PASS	-	-	-	-	-	Del	Del	Del	10	0	0.4
2428	.	mShef11_normal_O7	MShef11 normal	mShef11_E4	e77dda08-3293-11e6-b3cf-1f84ecf1e924	4	124067415	AG	A	chr4:124067415-AG>A	900	PASS	SPATA5	CCDS3730.1	r.?	-	-	Del	Del	Del	1	0	0.42
4428	.	mShef11_normal_O8	MShef11 normal	mShef11_E4	44323372-3288-11e6-9a1c-39df4a47a305	2	16107306	AGTGGATTAGACACAG	A	chr2:16107306-AGTGGATTAGACACAG>A	900	PASS	-	-	-	-	-	Del	Del	Del	15	0	0.42
4951	.	mShef11_Low_Q9	MShef11 low oxygen	mShef11_G8	d57806ea-3328-11e6-b225-29107246d362	10	113077077	C	CT	chr10:113077077-C>CT	900	PASS	-	-	-	-	-	Ins	Ins	Ins	1	0	0.44
1136	.	mShef11_normal_P4	MShef11 normal	mShef11_E7	d9e173ce-3328-11e6-953d-4763a20b69d5	7	129150569	CA	C	chr7:129150569-CA>C	900	PASS	SMKR1	CCDS59077.1	r.?	-	-	Del	Del	Del	1	0	0.44
4892	.	mShef11_Low_Q2	MShef11 low oxygen	mShef11_G8	5affe2ae-3326-11e6-9250-549ccf737e61	9	80693130	GAA	G	chr9:80693130-GAA>G	900	PASS	-	-	-	-	-	Del	Del	Del	2	0	0.45
983	.	mShef11_normal_O9	MShef11 normal	mShef11_E4	ee884550-3328-11e6-b3c8-897535cec73b	21	28901033	TAG	T	chr21:28901033-TAG>T	900	PASS	-	-	-	-	-	Del	Del	Del	2	0	0.45
1412	.	mShef11_Rock_L2	MShef11 ROCK	mShef11_F4	d7b863e2-329b-11e6-8a58-2915147bb207	12	65678081	TAAAG	T	chr12:65678081-TAAAG>T	900	PASS	MSRB3	CCDS31853.1	r.?	-	-	Del	Del	Del	4	0	0.45
3995	.	mShef11_Rock_L9	MShef11 ROCK	mShef11_F4	be946c5a-3325-11e6-99b8-e3c46f39e758	2	163413726	GGGGGT	G	chr2:163413726-GGGGGT>G	900	PASS	KCNH7	CCDS2219.1	r.?	-	-	Del	Del	Del	5	0	0.45
790	.	mshef4_J7	MShef4 normal	mShef4_B8	e5a579f6-3320-11e6-9fb6-ebc6aa716c52	2	95760738	CAG	C	chr2:95760738-CAG>C	900	PASS	MRPS5	CCDS2010.1	r.?	-	-	Del	Del	Del	2	0	0.45
52	.	mshef4_J1	MShef4 normal	mShef4_B8	1bce5cf8-329c-11e6-b5d4-11c9c042253c	19	31019984	AGGGACCC	A	chr19:31019984-AGGGACCC>A	900	PASS	ZNF536	CCDS32984.1	r.?	-	-	Del	Del	Del	7	0	0.46
3651	.	mshef4_J12	MShef4 normal	mShef4_B8	f34d78d0-32a1-11e6-b426-878de84777f6	5	148191503	A	AT	chr5:148191503-A>AT	900	PASS	-	-	-	-	-	Ins	Ins	Ins	1	0	0.46
167	.	mshef4_J5	MShef4 normal	mShef4_B8	19068a4e-3284-11e6-85ac-66289a696edf	4	153849441	C	CA	chr4:153849441-C>CA	900	PASS	-	-	-	-	-	Ins	Ins	Ins	1	0	0.48
3644	.	mshef4_J12	MShef4 normal	mShef4_B8	c77d5622-329b-11e6-8fbc-8096e84777f6	22	32498745	ACT	A	chr22:32498745-ACT>A	900	PASS	SLC5A1	CCDS13902.1	r.?	-	-	Del	Del	Del	2	0	0.49
4949	.	mShef11_Low_Q9	MShef11 low oxygen	mShef11_G8	d5f610b8-3327-11e6-a1ae-17899cdf095d	1	226395862	GAGA	G	chr1:226395862-GAGA>G	900	PASS	-	-	-	-	-	Del	Del	Del	3	0	0.5
1381	.	mShef11_Rock_K10	MShef11 ROCK	mShef11_F1	8cdbbea6-332b-11e6-b797-14a6191589db	4	138639316	AAGAGTCCAGCGGGTAGTGGGAAGT	A	chr4:138639316-AAGAGTCCAGCGGGTAGTGGGAAGT>A	900	PASS	RP13-884E18.4	ENST00000510922	r.?	-	-	Del	Del	Del	24	0	0.5
3123	.	mShef11_Rock_K5	MShef11 ROCK	mShef11_F1	c8fef970-329a-11e6-a654-e99f19a91649	9	23856267	C	CA	chr9:23856267-C>CA	900	PASS	-	-	-	-	-	Ins	Ins	Ins	1	0	0.5
3139	.	mShef11_Rock_K8	MShef11 ROCK	mShef11_F1	90642cd8-3291-11e6-a76c-63c35d753391	10	104625756	T	TA	chr10:104625756-T>TA	900	PASS	C10orf32	CCDS7542.2	r.?	-	-	Ins	Ins	Ins	1	0	0.5
105	.	mshef4_J1	MShef4 normal	mShef4_B8	170de056-32a3-11e6-8243-789790e2c2e6	5	46193193	AG	A	chr5:46193193-AG>A	900	PASS	-	-	-	-	-	Del	Del	Del	1	0	0.5
286	.	mshef4_J17	MShef4 normal	mShef4_B8	d36bee82-334d-11e6-9855-fcf41caa6045	6	104460302	AT	A	chr6:104460302-AT>A	900	PASS	-	-	-	-	-	Del	Del	Del	1	0	0.5
2197	.	mshef4_J6	MShef4 normal	mShef4_B8	2cef72c0-32a0-11e6-8113-395f0d016689	1	173960025	C	CCACT	chr1:173960025-C>CCACT	900	PASS	RC3H1	CCDS30940.1	r.?	-	-	Ins	Ins	Ins	4	0	0.5
4417	.	mShef11_normal_O8	MShef11 normal	mShef11_E4	b518f582-328b-11e6-ba6b-2fdf4a47a305	12	53704544	G	GTCAT	chr12:53704544-G>GTCAT	900	PASS	AAAS	CCDS8856.1	r.?	-	-	Ins	Ins	Ins	4	0	0.51
4460	.	mShef11_normal_P1	MShef11 normal	mShef11_E7	b5dc3eb6-3321-11e6-b92f-1df8191589db	12	64439268	TTCAGTGGTACAA	T	chr12:64439268-TTCAGTGGTACAA>T	900	PASS	SRGAP1	CCDS8967.1	r.?	-	-	Del	Del	Del	12	0	0.52
640	.	mShef11_Low_Q4	MShef11 low oxygen	mShef11_G8	eb413302-329c-11e6-bd7e-778ecf376b51	10	25542619	T	TTA	chr10:25542619-T>TTA	900	PASS	GPR158	CCDS31166.1	r.?	-	-	Ins	Ins	Ins	2	0	0.53
2457	.	mShef11_normal_P9	MShef11 normal	mShef11_E7	34cc0de0-3323-11e6-8a22-64dd977b3f23	11	63335092	CAG	C	chr11:63335092-CAG>C	900	PASS	HRASLS2	CCDS8046.1	r.?	-	-	Del	Del	Del	2	0	0.53
3230	.	mShef11_Rock_L5	MShef11 ROCK	mShef11_F4	bca13cea-3297-11e6-af34-dd600cfb5812	20	39161540	C	CA	chr20:39161540-C>CA	900	PASS	-	-	-	-	-	Ins	Ins	Ins	1	0	0.53
4273	.	mshef4_J2	MShef4 normal	mShef4_B8	245c03e4-3291-11e6-93ec-772fb51afd22	8	70380959	A	ACAG	chr8:70380959-A>ACAG	900	PASS	SULF1	CCDS6204.1	r.?	-	-	Ins	Ins	Ins	3	0	0.53
2685	.	mShef11_Low_Q11	MShef11 low oxygen	mShef11_G8	56d94baa-3323-11e6-9749-d9873cfdbd24	17	10825827	C	CA	chr17:10825827-C>CA	900	PASS	-	-	-	-	-	Ins	Ins	Ins	1	0	0.54
2364	.	mShef11_normal_O4	MShef11 normal	mShef11_E4	98ee76fe-3329-11e6-b88b-52abdcd214c4	3	187140921	AG	A	chr3:187140921-AG>A	900	PASS	snoU13	ENST00000459452	r.?	-	-	Del	Del	Del	1	0	0.54
2393	.	mShef11_normal_O7	MShef11 normal	mShef11_E4	68a60058-3292-11e6-a994-c5dbecf1e924	10	127551548	T	TA	chr10:127551548-T>TA	900	PASS	DHX32	CCDS7652.1	r.?	-	-	Ins	Ins	Ins	1	0	0.56
3605	.	mshef4_J12	MShef4 normal	mShef4_B8	68a19c76-329b-11e6-a4f5-2869e84777f6	1	21986219	G	GCT	chr1:21986219-G>GCT	900	PASS	RAP1GAP	CCDS53276.1	r.?	-	-	Ins	Ins	Ins	2	0	0.56
2112	.	mshef4_J4	MShef4 normal	mShef4_B8	b31740b8-3349-11e6-b2f8-bb29d0119baa	16	69760282	GGCACCAGT	G	chr16:69760282-GGCACCAGT>G	900	PASS	NQO1	CCDS10883.1	r.?	-	-	Del	Del	Del	8	0	0.56
4661	.	mShef11_Rock_L1	MShef11 ROCK	mShef11_F4	5dd19118-3325-11e6-8751-bc8ccab49462	1	180678424	TG	T	chr1:180678424-TG>T	900	PASS	XPR1	CCDS1340.1	r.?	-	-	Del	Del	Del	1	0	0.57
156	.	mshef4_J5	MShef4 normal	mShef4_B8	0a82e70c-327e-11e6-9d27-ebaf0cfb5812	2	193878821	T	TA	chr2:193878821-T>TA	900	PASS	-	-	-	-	-	Ins	Ins	Ins	1	0	0.57
4902	.	mShef11_Low_Q3	MShef11 low oxygen	mShef11_G8	665f0ae8-3327-11e6-b6de-24745e975b79	10	124931517	G	GA	chr10:124931517-G>GA	900	PASS	-	-	-	-	-	Ins	Ins	Ins	1	0	0.58
4940	.	mShef11_Low_Q3	MShef11 low oxygen	mShef11_G8	f9c38e16-3323-11e6-a93a-f69e7098ee92	9	3529582	GT	G	chr9:3529582-GT>G	900	PASS	RFX3	CCDS6449.1	r.?	-	-	Del	Del	Del	1	0	0.58
2369	.	mShef11_normal_O4	MShef11 normal	mShef11_E4	b4046ee4-3324-11e6-adb1-b59690e2c2e6	5	1952959	CGGCCA	C	chr5:1952959-CGGCCA>C	900	PASS	RP11-259O2.1	ENST00000511693	r.?	-	-	Del	Del	Del	5	0	0.59
4402	.	mshef4_J16	MShef4 normal	mShef4_B8	cd702338-32a6-11e6-9780-cc04ee3c4f5d	8	113600842	C	CA	chr8:113600842-C>CA	900	PASS	CSMD3	CCDS6315.1	r.?	-	-	Ins	Ins	Ins	1	0	0.59
4179	.	mShef11_Rock_L10	MShef11 ROCK	mShef11_F4	e2c488d8-3296-11e6-92b7-29ea0d01a414	10	22208417	TACTGCATATC	T	chr10:22208417-TACTGCATATC>T	900	PASS	DNAJC1	CCDS7136.1	r.?	-	-	Del	Del	Del	10	0	0.6
536	.	mShef11_Low_N5	MShef11 low oxygen	mShef11_G8	d14aa5ac-3349-11e6-808a-54227e6a9fc7	11	5009966	T	TA	chr11:5009966-T>TA	900	PASS	MMP26	CCDS7752.1	r.?	-	-	Ins	Ins	Ins	1	0	0.64
4363	.	mshef4_J14	MShef4 normal	mShef4_B8	792e7b76-3292-11e6-ab3a-399090e2c2e6	X	10028770	A	AGCT	chrX:10028770-A>AGCT	900	PASS	WWC3	CCDS14136.1	r.?	-	-	Ins	Ins	Ins	3	0	0.92
3378	.	mShef11_Low_Q10	MShef11 low oxygen	mShef11_G8	87a67868-332b-11e6-b4eb-fe8dcab49462	1	64996623	T	TG	chr1:64996623-T>TG	900	PASS	CACHD1	CCDS628.2	r.?	-	-	Ins	Ins	Ins	1	0.67	0.97
1686	.	mShef11_Low_N8	MShef11 low oxygen	mShef11_G8	f97cad0a-3352-11e6-99ba-0bba12ae24cf	Y	15158351	CA	C	chrY:15158351-CA>C	900	PASS	-	-	-	-	-	Del	Del	Del	1	0	1
1820	.	mShef11_normal_O1	MShef11 normal	mShef11_E4	4844eac0-3299-11e6-86f7-f8ac35cec73b	7	63309688	AT	A	chr7:63309688-AT>A	926	PASS	-	-	-	-	-	Del	Del	Del	1	0	0.48
914	.	mShef11_normal_O5	MShef11 normal	mShef11_E4	568cb8f8-329c-11e6-90fe-a442694da5d2	22	17204379	TA	T	chr22:17204379-TA>T	940	PASS	-	-	-	-	-	Del	Del	Del	1	0	0.5
4989	.	mShef11_Low_Q9	MShef11 low oxygen	mShef11_G8	ac2af3c8-3329-11e6-9b0f-7ebb1da8ec0e	5	93162679	GT	G	chr5:93162679-GT>G	956	PASS	FAM172A	CCDS4069.1	r.?	-	-	Del	Del	Del	1	0	0.61
4443	.	mShef11_normal_O8	MShef11 normal	mShef11_E4	921e6928-328f-11e6-bd1b-5ff14a47a305	7	11025712	C	CA	chr7:11025712-C>CA	960	PASS	PHF14	CCDS47542.1	r.?	-	-	Ins	Ins	Ins	1	0	0.39
375	.	mShef11_normal_O6	MShef11 normal	mShef11_E4	e4f810a4-3348-11e6-9321-60a370cce0de	16	68697600	GAT	G	chr16:68697600-GAT>G	960	PASS	CDH3	CCDS10868.1	r.?	-	-	Del	Del	Del	2	0	0.41
2568	.	mShef11_Rock_K2	MShef11 ROCK	mShef11_F1	f3423b5c-3295-11e6-a07f-12159ecd0b3a	12	86805002	TG	T	chr12:86805002-TG>T	960	PASS	MGAT4C	CCDS9030.1	r.?	-	-	Del	Del	Del	1	0	0.41
655	.	mShef11_Low_Q4	MShef11 low oxygen	mShef11_G8	59a6b7ee-3299-11e6-b56e-33573adbad45	12	32192474	ACCCGCCAGTGAGATCGT	A	chr12:32192474-ACCCGCCAGTGAGATCGT>A	960	PASS	-	-	-	-	-	Del	Del	Del	17	0	0.42
2431	.	mShef11_normal_O7	MShef11 normal	mShef11_E4	9232e246-3298-11e6-84e3-9582ecf1e924	5	128798414	G	GTCCT	chr5:128798414-G>GTCCT	960	PASS	ADAMTS19	CCDS4146.1	r.?	-	-	Ins	Ins	Ins	4	0	0.43
3880	.	mShef11_Rock_L4	MShef11 ROCK	mShef11_F4	a183a0de-332c-11e6-baa2-73426323ba5a	8	82789446	C	CA	chr8:82789446-C>CA	960	PASS	-	-	-	-	-	Ins	Ins	Ins	1	0	0.44
4029	.	mShef11_Rock_L9	MShef11 ROCK	mShef11_F4	5832ea20-332c-11e6-b327-40fa79852e0e	9	113410657	T	TA	chr9:113410657-T>TA	960	PASS	-	-	-	-	-	Ins	Ins	Ins	1	0	0.44
4057	.	mshef4_J3	MShef4 normal	mShef4_B8	7e413d5c-3278-11e6-8881-878c12ae24cf	2	106072647	AAGAAAGTCCC	A	chr2:106072647-AAGAAAGTCCC>A	960	PASS	-	-	-	-	-	Del	Del	Del	10	0	0.45
2582	.	mShef11_Rock_K2	MShef11 ROCK	mShef11_F1	5a27feee-3294-11e6-9288-a83bfa52e078	2	41544865	TGAA	T	chr2:41544865-TGAA>T	960	PASS	-	-	-	-	-	Del	Del	Del	3	0	0.47
4332	.	mshef4_J14	MShef4 normal	mShef4_B8	b6092e1c-3290-11e6-8b36-843c1daa6045	10	25295872	C	CAAT	chr10:25295872-C>CAAT	960	PASS	ENKUR	CCDS7146.1	r.?	-	-	Ins	Ins	Ins	3	0	0.47
2030	.	mShef11_Low_Q8	MShef11 low oxygen	mShef11_G8	27e36e10-328e-11e6-9fb0-274007e9a829	15	25328674	TGTAA	T	chr15:25328674-TGTAA>T	960	PASS	SNORD116-20	ENST00000567527	r.?	-	-	Del	Del	Del	4	0	0.49
4021	.	mShef11_Rock_L9	MShef11 ROCK	mShef11_F4	5f95e59e-332f-11e6-9611-23a5191589db	6	80227400	C	CA	chr6:80227400-C>CA	960	PASS	LCA5	CCDS4990.1	r.?	-	-	Ins	Ins	Ins	1	0	0.51
4288	.	mshef4_J9	MShef4 normal	mShef4_B8	e25004be-3321-11e6-aa91-3e1f51c54cdd	12	57029024	AGTGGGGGATG	A	chr12:57029024-AGTGGGGGATG>A	960	PASS	BAZ2A	CCDS44924.1	r.?	-	-	Del	Del	Del	10	0	0.51
3713	.	mShef11_normal_O10	MShef11 normal	mShef11_E4	23c058ae-329b-11e6-afd6-270d038949d4	22	24527509	T	TA	chr22:24527509-T>TA	960	PASS	CABIN1	CCDS13823.1	r.?	-	-	Ins	Ins	Ins	1	0	0.57
2269	.	mshef4_J10	MShef4 normal	mShef4_B8	a0a49150-329b-11e6-a4aa-e85c51c54cdd	16	54900856	GACCAGCCTGGCCAACATAAC	G	chr16:54900856-GACCAGCCTGGCCAACATAAC>G	960	PASS	-	-	-	-	-	Del	Del	Del	20	0	0.58
2487	.	mShef11_normal_P9	MShef11 normal	mShef11_E7	e113a578-3331-11e6-8b9e-17b38a20d9eb	4	106273474	T	TTTCC	chr4:106273474-T>TTTCC	960	PASS	-	-	-	-	-	Ins	Ins	Ins	4	0	0.59
4098	.	mshef4_J19	MShef4 normal	mShef4_B8	04b09522-3323-11e6-a430-5c21b51afd22	16	60095159	GA	G	chr16:60095159-GA>G	960	PASS	-	-	-	-	-	Del	Del	Del	1	0	0.6
3419	.	mShef11_Low_Q10	MShef11 low oxygen	mShef11_G8	ed30b316-332f-11e6-a864-d365cde16804	3	89647287	C	CT	chr3:89647287-C>CT	960	PASS	-	-	-	-	-	Ins	Ins	Ins	1	0	0.61
2509	.	mShef11_normal_P9	MShef11 normal	mShef11_E7	71f9edd6-3328-11e6-8b7e-5edb5d753391	9	102074011	GA	G	chr9:102074011-GA>G	960	PASS	-	-	-	-	-	Del	Del	Del	1	0	0.61
2320	.	mshef4_J10	MShef4 normal	mShef4_B8	60d6fe42-32a4-11e6-8031-378d51c54cdd	7	158117505	TGTGGACCGAACAAG	T	chr7:158117505-TGTGGACCGAACAAG>T	960	PASS	PTPRN2	CCDS5949.1	r.?	-	-	Del	Del	Del	14	0	0.61
2375	.	mShef11_normal_O4	MShef11 normal	mShef11_E4	f6971f6c-332a-11e6-811e-e5356323ba5a	8	34568838	C	CA	chr8:34568838-C>CA	960	PASS	-	-	-	-	-	Ins	Ins	Ins	1	0	0.62
2938	.	mshef4_J18	MShef4 normal	mShef4_B8	bbc69bbe-3290-11e6-89df-9ed5bbe6aa09	5	159470142	CAAGA	C	chr5:159470142-CAAGA>C	960	PASS	TTC1	CCDS4348.1	r.618_621delAAGA	c.508_511delAAGA	p.E172fs*12	Del	Del	Del	4	0	0.62
1241	.	mShef11_Rock_K6	MShef11 ROCK	mShef11_F1	89851a66-3323-11e6-8135-d4fa191589db	11	115827439	GAC	G	chr11:115827439-GAC>G	960	PASS	-	-	-	-	-	Del	Del	Del	2	0	0.64
1320	.	mShef11_Rock_K7	MShef11 ROCK	mShef11_F1	14dc1432-3353-11e6-a400-85bc38e8a824	4	61524953	A	ATT	chr4:61524953-A>ATT	988	PASS	-	-	-	-	-	Ins	Ins	Ins	2	0	0.6
2710	.	mShef11_Low_Q11	MShef11 low oxygen	mShef11_G8	7ce14dfe-3326-11e6-b705-c0da9b6d3b88	5	71179864	TAACC	T	chr5:71179864-TAACC>T	1020	PASS	-	-	-	-	-	Del	Del	Del	4	0	0.45
956	.	mShef11_normal_O9	MShef11 normal	mShef11_E4	c390b748-3322-11e6-898e-f2c335cec73b	10	110497429	AT	A	chr10:110497429-AT>A	1020	PASS	RP11-655H13.2	ENST00000421481	r.?	-	-	Del	Del	Del	1	0	0.45
839	.	mshef4_J20	MShef4 normal	mShef4_B8	0773e154-3320-11e6-93f4-aaf897ba1142	16	20917316	ATTC	A	chr16:20917316-ATTC>A	1020	PASS	LYRM1	CCDS10593.1	r.?	-	-	Del	Del	Del	3	0	0.46
3183	.	mShef11_Rock_K8	MShef11 ROCK	mShef11_F1	ae898ce0-3290-11e6-9f76-497caea0a4d2	9	126626378	GTGGAAAACAATGATT	G	chr9:126626378-GTGGAAAACAATGATT>G	1020	PASS	DENND1A	CCDS35133.1	r.?	-	-	Del	Del	Del	15	0	0.48
1779	.	mShef11_normal_O1	MShef11 normal	mShef11_E4	b422ebd0-3293-11e6-a745-8b8235cec73b	17	7179578	G	GT	chr17:7179578-G>GT	1020	PASS	-	-	-	-	-	Ins	Ins	Ins	1	0	0.49
63	.	mshef4_J1	MShef4 normal	mShef4_B8	b2d34f52-329f-11e6-806c-dba1a2c71c31	2	193887326	CTA	C	chr2:193887326-CTA>C	1020	PASS	-	-	-	-	-	Del	Del	Del	2	0	0.49
2788	.	mshef4_J13	MShef4 normal	mShef4_B8	3e3df06c-3299-11e6-9f20-77dd4430f757	2	120871531	TTGAGG	T	chr2:120871531-TTGAGG>T	1020	PASS	EPB41L5	CCDS2130.1	r.?	-	-	Del	Del	Del	5	0	0.5
4830	.	mShef11_Low_N6	MShef11 low oxygen	mShef11_G8	79abde78-32a5-11e6-9acb-88ce7146d362	5	73372795	G	GGC	chr5:73372795-G>GGC	1020	PASS	-	-	-	-	-	Ins	Ins	Ins	2	0	0.51
4983	.	mShef11_Low_Q9	MShef11 low oxygen	mShef11_G8	c3db25ca-332d-11e6-9390-eae6ed3c4f5d	3	26634524	ATGT	AGC	chr3:26634524-ATGT>AGC	1020	PASS	-	-	-	-	-	Complex	Complex	Complex	3	0.06	0.52
2418	.	mShef11_normal_O7	MShef11 normal	mShef11_E4	c45dd4d6-329a-11e6-980f-4fd2ecf1e924	20	17437625	GGA	G	chr20:17437625-GGA>G	1020	PASS	PCSK2	CCDS13125.1	r.?	-	-	Del	Del	Del	2	0	0.53
979	.	mShef11_normal_O9	MShef11 normal	mShef11_E4	57b070f0-3330-11e6-a2ab-626ae84777f6	20	19708056	TCCATGG	T	chr20:19708056-TCCATGG>T	1020	PASS	SLC24A3	CCDS13140.1	r.?	-	-	Del	Del	Del	6	0	0.53
1189	.	mShef11_normal_P6	MShef11 normal	mShef11_E7	3e2c27d8-3357-11e6-95b9-4ec16de4ab00	4	53160874	GCTGAATGAACACATCAGC	G	chr4:53160874-GCTGAATGAACACATCAGC>G	1020	PASS	-	-	-	-	-	Del	Del	Del	18	0	0.54
3709	.	mShef11_normal_O10	MShef11 normal	mShef11_E4	27c2195e-329d-11e6-8f2c-e5261087d53a	20	34499268	GTTCCTACCTTTA	G	chr20:34499268-GTTCCTACCTTTA>G	1020	PASS	PHF20	CCDS13268.1	r.?	-	-	Del	Del	Del	12	0	0.55
3554	.	mshef4_J8	MShef4 normal	mShef4_B8	4e382324-328b-11e6-b9c2-4a2a98ba1142	1	54072020	GC	G	chr1:54072020-GC>G	1020	PASS	GLIS1	CCDS582.1	r.?	-	-	Del	Del	Del	1	0	0.55
3728	.	mShef11_normal_O10	MShef11 normal	mShef11_E4	58ed2562-329a-11e6-bdf1-745251c54cdd	6	98340612	TATTAGCTG	T	chr6:98340612-TATTAGCTG>T	1020	PASS	RP11-436D23.1	ENST00000607823	r.?	-	-	Del	Del	Del	8	0	0.56
874	.	mshef4_J20	MShef4 normal	mShef4_B8	f9a5062e-332a-11e6-b44a-7a1b98ba1142	7	110733654	G	GGAT	chr7:110733654-G>GGAT	1020	PASS	LRRN3	CCDS5754.1	r.?	-	-	Ins	Ins	Ins	3	0	0.56
1649	.	mShef11_Low_N8	MShef11 low oxygen	mShef11_G8	f24281b6-334f-11e6-b177-82879ecd0b3a	22	39780730	TGGACCCTGCAGGGTGGC	TCCTTAGAGAA	chr22:39780730-TGGACCCTGCAGGGTGGC>TCCTTAGAGAA	1020	PASS	SYNGR1	CCDS13989.1	r.3529_3545del17insccuuagagaa	c.?	p.?	Complex	Complex	Complex	17	0	0.58
2649	.	mShef11_Rock_L3	MShef11 ROCK	mShef11_F4	2f5561b8-3292-11e6-883e-3620d8fd0a58	4	139987439	GATACTTT	G	chr4:139987439-GATACTTT>G	1020	PASS	ELF2	CCDS3744.1	r.?	-	-	Del	Del	Del	7	0	0.58
2720	.	mShef11_Low_Q11	MShef11 low oxygen	mShef11_G8	114b17a6-332a-11e6-ab5e-f82b3cfdbd24	8	93257577	GGCACACAAAAAGGTTATCTA	G	chr8:93257577-GGCACACAAAAAGGTTATCTA>G	1020	PASS	-	-	-	-	-	Del	Del	Del	20	0	0.6
995	.	mShef11_normal_O9	MShef11 normal	mShef11_E4	4ef820b4-332d-11e6-826d-cca19d7ad846	7	70130248	C	CT	chr7:70130248-C>CT	1020	PASS	AUTS2	CCDS5539.1	r.?	-	-	Ins	Ins	Ins	1	0	0.6
4421	.	mShef11_normal_O8	MShef11 normal	mShef11_E4	f94d3462-328a-11e6-817b-35df4a47a305	14	57960350	A	AGC	chr14:57960350-A>AGC	1020	PASS	C14orf105	CCDS61459.1	r.125_126insgc	c.83_84insGC	p.G29fs*85	Ins	Ins	Ins	2	0	0.61
4091	.	mshef4_J19	MShef4 normal	mShef4_B8	63f9243c-3322-11e6-8ac6-ee1ad8fd0a58	13	70539583	ACTAACTGGCCACC	A	chr13:70539583-ACTAACTGGCCACC>A	1020	PASS	KLHL1	CCDS9445.1	r.?	-	-	Del	Del	Del	13	0	0.61
2891	.	mshef4_J18	MShef4 normal	mShef4_B8	76616d68-328d-11e6-bdc0-8b02bce6aa09	12	23086060	G	GA	chr12:23086060-G>GA	1020	PASS	RP11-114G22.1	ENST00000538317	r.?	-	-	Ins	Ins	Ins	1	0	0.68
2308	.	mshef4_J10	MShef4 normal	mShef4_B8	ed53ccb4-32a0-11e6-b402-99a11565c797	4	99010288	TTTGGTGCACCCATC	T	chr4:99010288-TTTGGTGCACCCATC>T	1020	PASS	STPG2	CCDS3645.1	r.?	-	-	Del	Del	Del	14	0	0.75
1333	.	mShef11_Rock_K7	MShef11 ROCK	mShef11_F1	04ec9a4c-334e-11e6-bdbe-12e306e9a829	7	54364378	TA	T	chr7:54364378-TA>T	1020	PASS	-	-	-	-	-	Del	Del	Del	1	0	1
4997	.	mShef11_Low_Q9	MShef11 low oxygen	mShef11_G8	19b449d2-332d-11e6-beba-4368e7d0bdd7	8	104850817	C	CACTCT	chr8:104850817-C>CACTCT	1067	PASS	RIMS2	CCDS43761.1	r.?	-	-	Ins	Ins	Ins	5	0	0.51
703	.	mShef11_Low_Q4	MShef11 low oxygen	mShef11_G8	fa0bcde2-32a2-11e6-a7bf-541ddc5e5445	20	6615266	A	AT	chr20:6615266-A>AT	1080	PASS	-	-	-	-	-	Ins	Ins	Ins	1	0	0.45
1021	.	mShef11_normal_P2	MShef11 normal	mShef11_E7	6d454ef2-3323-11e6-9540-2dce24864c47	12	88485413	AT	A	chr12:88485413-AT>A	1080	PASS	CEP290	CCDS55858.1	r.?	-	-	Del	Del	Del	1	0	0.48
4512	.	mShef11_normal_P5	MShef11 normal	mShef11_E7	2f66120c-334f-11e6-8edb-f0509ecd0b3a	1	25549521	G	GT	chr1:25549521-G>GT	1080	PASS	SYF2	CCDS259.1	r.993_994insa	c.?	p.?	Ins	Ins	Ins	1	0	0.49
1446	.	mShef11_Rock_L2	MShef11 ROCK	mShef11_F4	d1a36f58-32a3-11e6-a03c-ae4e147bb207	3	57366866	TAG	T	chr3:57366866-TAG>T	1080	PASS	DNAH12	ENST00000351747	r.?	-	-	Del	Del	Del	2	0	0.5
3322	.	mShef11_Low_Q7	MShef11 low oxygen	mShef11_G8	2ba7941c-3325-11e6-bd03-31ef0322d171	11	129653915	ACTAAGC	A	chr11:129653915-ACTAAGC>A	1080	PASS	-	-	-	-	-	Del	Del	Del	6	0	0.51
765	.	mshef4_J7	MShef4 normal	mShef4_B8	d79b86a6-332b-11e6-85b0-b5657098ee92	1	170026514	C	CT	chr1:170026514-C>CT	1080	PASS	KIFAP3	CCDS55660.1	r.?	-	-	Ins	Ins	Ins	1	0	0.51
2816	.	mshef4_J13	MShef4 normal	mShef4_B8	4b1df208-329b-11e6-b287-42004530f757	9	27160550	AGAATCTGCTC	A	chr9:27160550-AGAATCTGCTC>A	1080	PASS	TEK	CCDS6519.1	r.?	-	-	Del	Del	Del	10	0	0.52
4534	.	mShef11_normal_P5	MShef11 normal	mShef11_E7	ceccb0a6-3347-11e6-be9c-5f531daa6045	15	54400794	TTA	T	chr15:54400794-TTA>T	1080	PASS	UNC13C	CCDS45264.1	r.?	-	-	Del	Del	Del	2	0	0.57
337	.	mShef11_normal_O3	MShef11 normal	mShef11_E4	035eb0c6-32a3-11e6-be88-44995d753391	6	62019469	TA	T	chr6:62019469-TA>T	1080	PASS	-	-	-	-	-	Del	Del	Del	1	0	0.63
4673	.	mShef11_Rock_L1	MShef11 ROCK	mShef11_F4	61f7806a-3328-11e6-9aff-7b4c66a58581	12	125617240	C	CT	chr12:125617240-C>CT	1080	PASS	AACS	CCDS9263.1	r.?	-	-	Ins	Ins	Ins	1	0	0.64
2013	.	mShef11_Low_Q8	MShef11 low oxygen	mShef11_G8	75c7781a-3293-11e6-9e23-2ced9cdf095d	1	232323080	ACTTAGTAC	A	chr1:232323080-ACTTAGTAC>A	1080	PASS	RP5-865N13.2	ENST00000428673	r.?	-	-	Del	Del	Del	8	0	0.65
1474	.	mShef11_Rock_L2	MShef11 ROCK	mShef11_F4	22fabafa-329f-11e6-8ec3-b03342c4520d	X	110701616	AT	A	chrX:110701616-AT>A	1080	PASS	-	-	-	-	-	Del	Del	Del	1	0	1
2346	.	mShef11_normal_O4	MShef11 normal	mShef11_E4	b8f1e88c-331f-11e6-b7a3-a37390e2c2e6	14	31353081	TATAAGAAAA	T	chr14:31353081-TATAAGAAAA>T	1140	PASS	COCH	CCDS9640.1	r.?	-	-	Del	Del	Del	9	0	0.4
1508	.	mShef11_Rock_L8	MShef11 ROCK	mShef11_F4	84f8ea70-3320-11e6-a2ab-48f4cf737e61	17	41811689	TG	T	chr17:41811689-TG>T	1140	PASS	-	-	-	-	-	Del	Del	Del	1	0	0.5
119	.	mshef4_J1	MShef4 normal	mShef4_B8	57f17254-32ad-11e6-8346-a6ea1da8ec0e	8	25702482	AT	A	chr8:25702482-AT>A	1140	PASS	EBF2	CCDS43726.1	r.?	-	-	Del	Del	Del	1	0	0.52
3617	.	mshef4_J12	MShef4 normal	mShef4_B8	73376b8c-3293-11e6-b2cd-4369e84777f6	12	13490440	TGC	T	chr12:13490440-TGC>T	1140	PASS	-	-	-	-	-	Del	Del	Del	2	0	0.53
1476	.	mShef11_Rock_L8	MShef11 ROCK	mShef11_F4	06e34998-3328-11e6-a5b5-96f71caa6045	1	31173579	C	CAGT	chr1:31173579-C>CAGT	1140	PASS	-	-	-	-	-	Ins	Ins	Ins	3	0	0.54
1654	.	mShef11_Low_N8	MShef11 low oxygen	mShef11_G8	8a2c68d6-3358-11e6-8902-6b879ecd0b3a	3	175946125	C	CTCTA	chr3:175946125-C>CTCTA	1140	PASS	-	-	-	-	-	Ins	Ins	Ins	4	0	0.57
4885	.	mShef11_Low_Q2	MShef11 low oxygen	mShef11_G8	ea991b0a-332c-11e6-8dda-81cbcde16804	7	100345450	C	CA	chr7:100345450-C>CA	1140	PASS	ZAN	ENST00000542585	r.?	-	-	Ins	Ins	Ins	1	0	0.58
2836	.	mshef4_J15	MShef4 normal	mShef4_B8	75d646d2-328a-11e6-b260-70db2daed38e	12	105673390	GCA	G	chr12:105673390-GCA>G	1140	PASS	-	-	-	-	-	Del	Del	Del	2	0	0.58
3961	.	mShef11_Rock_L9	MShef11 ROCK	mShef11_F4	deca01e6-3321-11e6-8359-3c8890e2c2e6	12	26248768	GACCAGTTC	G	chr12:26248768-GACCAGTTC>G	1140	PASS	-	-	-	-	-	Del	Del	Del	8	0	0.59
2499	.	mShef11_normal_P9	MShef11 normal	mShef11_E7	590a59aa-3328-11e6-902e-6813ead19ece	7	14946600	CA	C	chr7:14946600-CA>C	1140	PASS	DGKB	CCDS47547.1	r.?	-	-	Del	Del	Del	1	0	0.62
3725	.	mShef11_normal_O10	MShef11 normal	mShef11_E4	1c1a6088-3299-11e6-8c87-8203038949d4	5	97160998	AT	A	chr5:97160998-AT>A	1140	PASS	-	-	-	-	-	Del	Del	Del	1	0	0.64
3667	.	mshef4_J12	MShef4 normal	mShef4_B8	9ba7b774-3299-11e6-a349-da8ce84777f6	X	124682141	CAG	C	chrX:124682141-CAG>C	1140	PASS	-	-	-	-	-	Del	Del	Del	2	0	1
328	.	mShef11_normal_O3	MShef11 normal	mShef11_E4	d90ebb78-329c-11e6-ad28-303f204bbf9c	3	18397555	CAATCAATCACAGTGCTCCCCCTATTACTTA	C	chr3:18397555-CAATCAATCACAGTGCTCCCCCTATTACTTA>C	1200	PASS	SATB1	CCDS2631.1	r.?	-	-	Del	Del	Del	30	0	0.44
780	.	mshef4_J7	MShef4 normal	mShef4_B8	0ad029d8-3321-11e6-b190-34e4137bb207	14	89839929	GA	G	chr14:89839929-GA>G	1200	PASS	FOXN3	CCDS41977.1	r.?	-	-	Del	Del	Del	1	0	0.46
3404	.	mShef11_Low_Q10	MShef11 low oxygen	mShef11_G8	a6e2b9c4-3323-11e6-862c-22318e4678dd	18	33613906	C	CCTTT	chr18:33613906-C>CCTTT	1200	PASS	RPRD1A	CCDS11917.1	r.?	-	-	Ins	Ins	Ins	4	0	0.49
2849	.	mshef4_J15	MShef4 normal	mShef4_B8	433f451a-328b-11e6-8e76-6edb2daed38e	19	31004032	A	AT	chr19:31004032-A>AT	1200	PASS	ZNF536	CCDS32984.1	r.?	-	-	Ins	Ins	Ins	1	0	0.49
1003	.	mShef11_normal_O9	MShef11 normal	mShef11_E4	563d95c4-3324-11e6-a7cf-287a7872c165	9	12272966	TTCTCA	T	chr9:12272966-TTCTCA>T	1200	PASS	-	-	-	-	-	Del	Del	Del	5	0	0.54
1029	.	mShef11_normal_P2	MShef11 normal	mShef11_E7	fff317ee-3322-11e6-b8a0-32c835cec73b	15	81326109	TAGGGCAGGGAAAGGAAAACTCTATAGAGTGGAAGGG	T	chr15:81326109-TAGGGCAGGGAAAGGAAAACTCTATAGAGTGGAAGGG>T	1200	PASS	-	-	-	-	-	Del	Del	Del	36	0	0.55
4985	.	mShef11_Low_Q9	MShef11 low oxygen	mShef11_G8	078b2ab4-332d-11e6-9390-eae6ed3c4f5d	3	173381194	GAATACTGATA	G	chr3:173381194-GAATACTGATA>G	1200	PASS	NLGN1	CCDS3222.1	r.?	-	-	Del	Del	Del	10	0	0.57
2234	.	mshef4_J6	MShef4 normal	mShef4_B8	057f8ed2-32a0-11e6-bc3e-b0a3cde16804	8	106761177	TTGAAAGTCACAATATAGACA	T	chr8:106761177-TTGAAAGTCACAATATAGACA>T	1200	PASS	ZFPM2	CCDS47908.1	r.?	-	-	Del	Del	Del	20	0	0.57
1877	.	mShef11_Low_N4	MShef11 low oxygen	mShef11_G8	8aa222cc-332d-11e6-9981-ee3fc225ee11	2	133595573	C	CT	chr2:133595573-C>CT	1200	PASS	NCKAP5	CCDS46418.1	r.?	-	-	Ins	Ins	Ins	1	0	0.59
221	.	mshef4_J11	MShef4 normal	mShef4_B8	d03caf4c-3354-11e6-a2ed-84981da8ec0e	6	151921853	G	GT	chr6:151921853-G>GT	1200	PASS	CCDC170	CCDS43515.1	r.?	-	-	Ins	Ins	Ins	1	0.03	0.59
2231	.	mshef4_J6	MShef4 normal	mShef4_B8	e2933fc4-32a2-11e6-8a85-d1a2cde16804	7	128991685	T	TG	chr7:128991685-T>TG	1200	PASS	AHCYL2	CCDS5812.1	r.?	-	-	Ins	Ins	Ins	1	0	0.6
1009	.	mShef11_normal_O9	MShef11 normal	mShef11_E4	1433dc7a-3328-11e6-9a20-f65e66a58581	X	134178714	G	GT	chrX:134178714-G>GT	1200	PASS	-	-	-	-	-	Ins	Ins	Ins	1	0	1
3635	.	mshef4_J12	MShef4 normal	mShef4_B8	a8b9a498-3296-11e6-b4a6-3269e84777f6	18	73736208	A	AT	chr18:73736208-A>AT	1251	PASS	-	-	-	-	-	Ins	Ins	Ins	1	0	0.59
2815	.	mshef4_J13	MShef4 normal	mShef4_B8	6dd063e2-32a2-11e6-b5bf-35074530f757	8	113299114	ATTATCGGTTATAG	A	chr8:113299114-ATTATCGGTTATAG>A	1260	PASS	CSMD3	CCDS6315.1	r.?	-	-	Del	Del	Del	13	0	0.46
7	.	mshef4_J1	MShef4 normal	mShef4_B8	f2fd6e6a-32a3-11e6-be5d-3cb735cec73b	1	91453245	ATTACCCTGACACCA	AAACCAGACACC	chr1:91453245-ATTACCCTGACACCA>AAACCAGACACC	1260	PASS	ZNF644	CCDS731.1	r.?	-	-	Complex	Complex	Complex	14	0.49	0.47
746	.	mShef11_Low_Q4	MShef11 low oxygen	mShef11_G8	d8197a48-32a4-11e6-b6e7-186f25c9da85	7	128789824	AAGGGTAGGG	A	chr7:128789824-AAGGGTAGGG>A	1260	PASS	TSPAN33	CCDS5810.1	r.?	-	-	Del	Del	Del	9	0	0.54
4843	.	mShef11_Low_Q2	MShef11 low oxygen	mShef11_G8	f80d7748-3329-11e6-b686-4c50a966024e	1	49145974	A	AG	chr1:49145974-A>AG	1260	PASS	AGBL4	CCDS44137.1	r.?	-	-	Ins	Ins	Ins	1	0	0.59
3731	.	mShef11_normal_O10	MShef11 normal	mShef11_E4	d395fc10-329c-11e6-bb69-236ca178171f	7	23674082	C	CA	chr7:23674082-C>CA	1260	PASS	CCDC126	CCDS5384.1	r.?	-	-	Ins	Ins	Ins	1	0	0.6
461	.	mShef11_Rock_L7	MShef11 ROCK	mShef11_F4	7127029e-329d-11e6-966d-1ce34a47a305	3	94611771	TTAGACATTCTCAC	T	chr3:94611771-TTAGACATTCTCAC>T	1260	PASS	-	-	-	-	-	Del	Del	Del	13	0	0.66
4026	.	mShef11_Rock_L9	MShef11 ROCK	mShef11_F4	09fac7b0-3327-11e6-aa49-7c8e19a91649	8	22526617	AG	A	chr8:22526617-AG>A	1320	PASS	BIN3	CCDS47825.1	r.16delC	c.?	p.?	Del	Del	Del	1	0	0.45
4423	.	mShef11_normal_O8	MShef11 normal	mShef11_E4	df866726-3288-11e6-8502-37df4a47a305	15	52620450	CAACTACCTTCT	C	chr15:52620450-CAACTACCTTCT>C	1320	PASS	MYO5A	CCDS42037.1	r.?	-	-	Del	Del	Del	11	0	0.48
1448	.	mShef11_Rock_L2	MShef11 ROCK	mShef11_F4	69b76db0-32a1-11e6-a425-cd41147bb207	4	58023814	TCC	T	chr4:58023814-TCC>T	1320	PASS	RP11-300M6.1	ENST00000511330	r.?	-	-	Del	Del	Del	2	0	0.53
1756	.	mShef11_normal_O1	MShef11 normal	mShef11_E4	6e946968-3293-11e6-ba21-4bb605ad5bc4	1	193596255	GCGTAATACA	G	chr1:193596255-GCGTAATACA>G	1320	PASS	-	-	-	-	-	Del	Del	Del	9	0	0.56
258	.	mshef4_J17	MShef4 normal	mShef4_B8	64baa656-3346-11e6-adcb-c8e7137bb207	16	13176492	TC	T	chr16:13176492-TC>T	1320	PASS	SHISA9	CCDS45417.2	r.?	-	-	Del	Del	Del	1	0	0.56
3499	.	mShef11_Low_Q12	MShef11 low oxygen	mShef11_G8	be29b482-332f-11e6-9467-3d941da8ec0e	2	183803611	A	ATAGG	chr2:183803611-A>ATAGG	1320	PASS	NCKAP1	CCDS2287.1	r.?	-	-	Ins	Ins	Ins	4	0	0.57
4401	.	mshef4_J16	MShef4 normal	mShef4_B8	eafedb6e-32a7-11e6-acbe-386f75253f64	7	117151400	G	GTA	chr7:117151400-G>GTA	1320	PASS	CFTR	CCDS5773.1	r.?	-	-	Ins	Ins	Ins	2	0	0.59
2447	.	mShef11_normal_P9	MShef11 normal	mShef11_E7	ec344b8c-3328-11e6-b9de-ffcb9b6d3b88	1	25950127	G	GA	chr1:25950127-G>GA	1320	PASS	MAN1C1	CCDS265.1	r.?	-	-	Ins	Ins	Ins	1	0	0.61
3602	.	mshef4_J8	MShef4 normal	mShef4_B8	200be770-328f-11e6-9fdb-6c6e849c2182	9	139507439	TCAATAGTAG	T	chr9:139507439-TCAATAGTAG>T	1351	PASS	-	-	-	-	-	Del	Del	Del	9	0	0.57
714	.	mShef11_Low_Q4	MShef11 low oxygen	mShef11_G8	41d26fec-32a7-11e6-a09a-3c7a3adbad45	3	131623150	T	TG	chr3:131623150-T>TG	1380	PASS	CPNE4	CCDS3072.1	r.?	-	-	Ins	Ins	Ins	1	0	0.56
785	.	mshef4_J7	MShef4 normal	mShef4_B8	a6b491d2-3320-11e6-bec6-460b7246d362	18	57059677	CAT	C	chr18:57059677-CAT>C	1380	PASS	-	-	-	-	-	Del	Del	Del	2	0	0.59
28	.	mshef4_J1	MShef4 normal	mShef4_B8	e9d6fbf8-329e-11e6-b066-3db735cec73b	12	124102955	ACTT	A	chr12:124102955-ACTT>A	1435	PASS	DDX55	CCDS9251.1	r.?	-	-	Del	Del	Del	3	0	0.6
118	.	mshef4_J1	MShef4 normal	mShef4_B8	2df8d6aa-32ac-11e6-8346-a6ea1da8ec0e	8	11489311	CG	C	chr8:11489311-CG>C	1440	PASS	-	-	-	-	-	Del	Del	Del	1	0	0.58
806	.	mshef4_J7	MShef4 normal	mShef4_B8	c9e42082-332a-11e6-8ae3-36e1028949d4	8	118955449	AACATTGCCTGATAATGGCAAGAGTAGG	A	chr8:118955449-AACATTGCCTGATAATGGCAAGAGTAGG>A	1500	PASS	EXT1	CCDS6324.1	r.?	-	-	Del	Del	Del	27	0	0.65
4393	.	mshef4_J16	MShef4 normal	mShef4_B8	d1ff1fe6-32a4-11e6-bc93-ca783aa487b0	4	75149680	T	TAACA	chr4:75149680-T>TAACA	1560	PASS	MTHFD2L	CCDS47075.1	r.?	-	-	Ins	Ins	Ins	4	0	0.54
628	.	mShef11_Low_Q4	MShef11 low oxygen	mShef11_G8	c53d7bec-329d-11e6-aa0f-bf11dc5e5445	1	22941379	A	AT	chr1:22941379-A>AT	1740	PASS	-	-	-	-	-	Ins	Ins	Ins	1	0	0.55

## Sheet: insertions
X.AnalysisProc	Sample	Subclone	Normal	VariantID	Chrom	Pos	Ref	Alt	UniqueID	UniqueID2	Qual	Filter	Gene	Transcript	RNA	CDS	Protein	Type	Opened	Type.1	LEN	VAF.Norm	VAF.Tum
.	mShef11_Low_Q8	MShef11 low oxygen	mShef11_G8	9b7fc3c2-328f-11e6-80e3-53a0dcd214c4	14	19453534	T	TTA	chr14:19453534-T>TTA	chr14:19453534-T>TTA	251	PASS	-	-	-	-	-	Ins	Ins	Ins	2	1	0.71
.	mshef4_J2	MShef4 normal	mShef4_B8	7b9772f4-328e-11e6-a374-5928b51afd22	9	140633819	A	AG	chr9:140633819-A>AG	chr9:140633819-A>AG	265	PASS	EHMT1	CCDS7050.2	r.?	-	-	Ins	Ins	Ins	1	0.26	0.24
.	mShef11_Rock_L5	MShef11 ROCK	mShef11_F4	64b52058-3294-11e6-8add-73a50cfb5812	1	182950543	G	GT	chr1:182950543-G>GT	chr1:182950543-G>GT	265	PASS	RNU6-41P	ENST00000384741	r.?	-	-	Ins	Ins	Ins	1	0	0.33
.	mshef4_J13	MShef4 normal	mShef4_B8	183bf99e-329a-11e6-b74d-f04c87a84063	14	106164407	A	AGAGTGTGTGTGAGTGTGTGAGTGTGTGTGTGAGTGTGTGTGTGACTGTGTGTGTGTGACTGTGTGTGTGAGTGTAAGTGACTGTGT	chr14:106164407-A>AGAGTGTGTGTGAGTGTGTGAGTGTGTGTGTGAGTGTGTGTGTGACTGTGTGTGTGTGACTGTGTGTGTGAGTGTAAGTGACTGTGT	chr14:106164407-A>AGAGTGTGTGTGAGTGTGTGAGTGTGTGTGTGAGTGTGTGTGTGACTGTGTGTGTGTGACTGTGTGTGTGAGTGTAAGTGACTGTGT	271	PASS	-	-	-	-	-	Ins	Ins	Ins	86	0.42	0.57
.	mShef11_Rock_K2	MShef11 ROCK	mShef11_F1	5090ce70-3298-11e6-a07f-12159ecd0b3a	12	31296570	G	GA	chr12:31296570-G>GA	chr12:31296570-G>GA	275	PASS	-	-	-	-	-	Ins	Ins	Ins	1	0	0.26
.	mShef11_normal_P5	MShef11 normal	mShef11_E7	59df3a66-334c-11e6-a479-180cc7271a47	10	104300779	G	GA	chr10:104300779-G>GA	chr10:104300779-G>GA	290	PASS	SUFU	CCDS7537.1	r.?	-	-	Ins	Ins	Ins	1	0	0.21
.	mShef11_Rock_L8	MShef11 ROCK	mShef11_F4	e4451bfa-332c-11e6-ba74-237125c9da85	4	85868126	A	AT	chr4:85868126-A>AT	chr4:85868126-A>AT	292	PASS	WDFY3	CCDS3609.1	r.?	-	-	Ins	Ins	Ins	1	0	0.65
.	mshef4_J15	MShef4 normal	mShef4_B8	74bfa780-3293-11e6-9faf-ef320625f869	20	26246200	T	TGGTGTATGTCAGTATAATATAC	chr20:26246200-T>TGGTGTATGTCAGTATAATATAC	chr20:26246200-T>TGGTGTATGTCAGTATAATATAC	296	PASS	-	-	-	-	-	Ins	Ins	Ins	22	0	0.3
.	mShef11_Low_N10	MShef11 low oxygen	mShef11_G8	39a4c4fa-32a2-11e6-b0ad-3117c225ee11	4	159519976	T	TA	chr4:159519976-T>TA	chr4:159519976-T>TA	300	PASS	RXFP1	CCDS43276.1	r.?	-	-	Ins	Ins	Ins	1	0	0.21
.	mShef11_Low_N2	MShef11 low oxygen	mShef11_G8	15b2c27a-3295-11e6-8d47-7fcc1da8ec0e	9	33338476	G	GT	chr9:33338476-G>GT	chr9:33338476-G>GT	300	PASS	NFX1	CCDS6538.1	r.?	-	-	Ins	Ins	Ins	1	0	0.21
.	mShef11_normal_O1	MShef11 normal	mShef11_E4	72563078-3297-11e6-ba21-4bb605ad5bc4	1	150604787	T	TGTCAATGTTAAATGTGATACAGAAATTAAAGATGGAGGTGATAGAG	chr1:150604787-T>TGTCAATGTTAAATGTGATACAGAAATTAAAGATGGAGGTGATAGAG	chr1:150604787-T>TGTCAATGTTAAATGTGATACAGAAATTAAAGATGGAGGTGATAGAG	300	PASS	ENSA	CCDS963.1	r.?	-	-	Ins	Ins	Ins	46	0	0.21
.	mShef11_normal_O9	MShef11 normal	mShef11_E4	4c7c3058-3325-11e6-9c4f-a2879d7ad846	16	73035717	C	CA	chr16:73035717-C>CA	chr16:73035717-C>CA	300	PASS	ZFHX3	CCDS10908.1	r.?	-	-	Ins	Ins	Ins	1	0.05	0.21
.	mShef11_normal_O9	MShef11 normal	mShef11_E4	688d84a4-332a-11e6-b3c8-897535cec73b	21	23433681	G	GA	chr21:23433681-G>GA	chr21:23433681-G>GA	300	PASS	AP000472.2	ENST00000420255	r.?	-	-	Ins	Ins	Ins	1	0	0.21
.	mShef11_normal_P3	MShef11 normal	mShef11_E7	6c98c7e4-332e-11e6-8815-cc0c7246d362	2	226448774	C	CA	chr2:226448774-C>CA	chr2:226448774-C>CA	300	PASS	NYAP2	CCDS46529.1	r.?	-	-	Ins	Ins	Ins	1	0	0.21
.	mShef11_Rock_K1	MShef11 ROCK	mShef11_F1	d3db7400-3325-11e6-8bf9-af5f36fc2f7d	10	14748305	G	GT	chr10:14748305-G>GT	chr10:14748305-G>GT	300	PASS	FAM107B	CCDS7102.1	r.?	-	-	Ins	Ins	Ins	1	0	0.21
.	mShef11_Rock_K2	MShef11 ROCK	mShef11_F1	dda18fa8-3297-11e6-bcd8-18159ecd0b3a	11	14704332	G	GT	chr11:14704332-G>GT	chr11:14704332-G>GT	300	PASS	PDE3B	CCDS7817.1	r.?	-	-	Ins	Ins	Ins	1	0.03	0.21
.	mShef11_Rock_K6	MShef11 ROCK	mShef11_F1	7812c64a-332b-11e6-aa5f-e4ba1da8ec0e	7	5397049	A	AT	chr7:5397049-A>AT	chr7:5397049-A>AT	300	PASS	TNRC18	CCDS47534.1	r.?	-	-	Ins	Ins	Ins	1	0.04	0.21
.	mShef11_Rock_L5	MShef11 ROCK	mShef11_F4	607ba6ee-3292-11e6-a30f-5bf63cc9300a	2	43530775	G	GA	chr2:43530775-G>GA	chr2:43530775-G>GA	300	PASS	THADA	CCDS46268.1	r.?	-	-	Ins	Ins	Ins	1	0	0.21
.	mShef11_Rock_L5	MShef11 ROCK	mShef11_F4	308b5c82-3296-11e6-9245-12203dc9300a	7	122316892	A	AT	chr7:122316892-A>AT	chr7:122316892-A>AT	300	PASS	CADPS2	CCDS47691.1	r.?	-	-	Ins	Ins	Ins	1	0	0.21
.	mshef4_J12	MShef4 normal	mShef4_B8	d54f8a98-3298-11e6-ae1f-4469e84777f6	16	87467280	C	CT	chr16:87467280-C>CT	chr16:87467280-C>CT	300	PASS	ZCCHC14	CCDS10961.1	r.?	-	-	Ins	Ins	Ins	1	0.04	0.21
.	mshef4_J4	MShef4 normal	mShef4_B8	79c9d85c-3358-11e6-acf1-1453038949d4	1	211385717	C	CA	chr1:211385717-C>CA	chr1:211385717-C>CA	300	PASS	-	-	-	-	-	Ins	Ins	Ins	1	0.03	0.21
.	mshef4_J4	MShef4 normal	mShef4_B8	f68ef052-334e-11e6-a688-1553038949d4	10	70387520	C	CA	chr10:70387520-C>CA	chr10:70387520-C>CA	300	PASS	TET1	CCDS7281.1	r.?	-	-	Ins	Ins	Ins	1	0.21	0.21
.	mshef4_J7	MShef4 normal	mShef4_B8	49850668-332a-11e6-85b0-b5657098ee92	1	105312100	A	AT	chr1:105312100-A>AT	chr1:105312100-A>AT	300	PASS	-	-	-	-	-	Ins	Ins	Ins	1	0	0.21
.	mshef4_J9	MShef4 normal	mShef4_B8	52f50e10-3329-11e6-96e8-b3ef06e9a829	22	24003114	C	CA	chr22:24003114-C>CA	chr22:24003114-C>CA	300	PASS	-	-	-	-	-	Ins	Ins	Ins	1	0	0.21
.	mShef11_Low_N7	MShef11 low oxygen	mShef11_G8	81716b72-328d-11e6-bde1-6cba69062303	16	16728220	T	TTA	chr16:16728220-T>TTA	chr16:16728220-T>TTA	300	PASS	-	-	-	-	-	Ins	Ins	Ins	2	0	0.22
.	mShef11_normal_O2	MShef11 normal	mShef11_E4	6b61a39c-3323-11e6-a38b-eb8b64f80bad	19	1418938	G	GA	chr19:1418938-G>GA	chr19:1418938-G>GA	300	PASS	DAZAP1	CCDS12066.1	r.?	-	-	Ins	Ins	Ins	1	0	0.22
.	mShef11_normal_O8	MShef11 normal	mShef11_E4	e737a7da-3294-11e6-a33f-e2234b47a305	20	49435719	C	CA	chr20:49435719-C>CA	chr20:49435719-C>CA	300	PASS	BCAS4	CCDS33487.1	r.?	-	-	Ins	Ins	Ins	1	0	0.22
.	mShef11_normal_P1	MShef11 normal	mShef11_E7	e197f568-332b-11e6-b664-ac95dcd214c4	2	207780343	G	GT	chr2:207780343-G>GT	chr2:207780343-G>GT	300	PASS	-	-	-	-	-	Ins	Ins	Ins	1	0	0.22
.	mshef4_J1	MShef4 normal	mShef4_B8	be4d1c78-32a4-11e6-9d39-3f99fa52e078	9	88250757	A	AC	chr9:88250757-A>AC	chr9:88250757-A>AC	300	PASS	AGTPBP1	CCDS69615.1	r.?	-	-	Ins	Ins	Ins	1	0.04	0.22
.	mshef4_J10	MShef4 normal	mShef4_B8	801a22b4-32a1-11e6-8785-f3a7e7d0bdd7	21	16514283	T	TG	chr21:16514283-T>TG	chr21:16514283-T>TG	300	PASS	-	-	-	-	-	Ins	Ins	Ins	1	0.08	0.22
.	mshef4_J16	MShef4 normal	mShef4_B8	08c90b66-329d-11e6-99ae-99dced3c4f5d	18	72544403	G	GT	chr18:72544403-G>GT	chr18:72544403-G>GT	300	PASS	ZNF407	CCDS45885.1	r.?	-	-	Ins	Ins	Ins	1	0	0.22
.	mshef4_J9	MShef4 normal	mShef4_B8	9a71af46-3324-11e6-823a-6a3d66a58581	17	38525598	T	TACATATAGAG	chr17:38525598-T>TACATATAGAG	chr17:38525598-T>TACATATAGAG	300	PASS	RNA5SP441	ENST00000516809	r.?	-	-	Ins	Ins	Ins	10	0.43	0.22
.	mShef11_Low_Q10	MShef11 low oxygen	mShef11_G8	a87ebbfa-332f-11e6-be9e-767235cec73b	8	61849499	T	TA	chr8:61849499-T>TA	chr8:61849499-T>TA	300	PASS	AC022182.1	ENST00000527672	r.?	-	-	Ins	Ins	Ins	1	0.1	0.23
.	mShef11_Low_Q12	MShef11 low oxygen	mShef11_G8	eadb53ce-3333-11e6-ad50-6680a966024e	4	91988500	C	CT	chr4:91988500-C>CT	chr4:91988500-C>CT	300	PASS	CCSER1	CCDS47099.1	r.?	-	-	Ins	Ins	Ins	1	0	0.23
.	mShef11_Low_Q9	MShef11 low oxygen	mShef11_G8	c09b3f2e-332a-11e6-855d-8268e7d0bdd7	7	5591498	A	AT	chr7:5591498-A>AT	chr7:5591498-A>AT	300	PASS	ACTB	ENST00000443528	r.?	-	-	Ins	Ins	Ins	1	0.43	0.23
.	mShef11_normal_O3	MShef11 normal	mShef11_E4	522ae016-329f-11e6-ac5d-cae35d753391	2	43002734	C	CT	chr2:43002734-C>CT	chr2:43002734-C>CT	300	PASS	HAAO	CCDS33187.1	r.?	-	-	Ins	Ins	Ins	1	0	0.23
.	mShef11_normal_P2	MShef11 normal	mShef11_E7	53356562-3326-11e6-a120-3eec137bb207	13	91149408	A	AGTGCTTTCATAATCTTTTTTTTTTTTTTTTAATGTTTTTTTTTTGTTATTATACTCTAAGTTTTAGGGTACAT	chr13:91149408-A>AGTGCTTTCATAATCTTTTTTTTTTTTTTTTAATGTTTTTTTTTTGTTATTATACTCTAAGTTTTAGGGTACAT	chr13:91149408-A>AGTGCTTTCATAATCTTTTTTTTTTTTTTTTAATGTTTTTTTTTTGTTATTATACTCTAAGTTTTAGGGTACAT	300	PASS	LINC01049	ENST00000426840	r.?	-	-	Ins	Ins	Ins	73	0.25	0.23
.	mShef11_Rock_L6	MShef11 ROCK	mShef11_F4	75c8b3aa-334d-11e6-a08b-441ea20b69d5	15	45133640	G	GT	chr15:45133640-G>GT	chr15:45133640-G>GT	300	PASS	-	-	-	-	-	Ins	Ins	Ins	1	0	0.23
.	mshef4_J14	MShef4 normal	mShef4_B8	5dc67664-3291-11e6-8b36-843c1daa6045	10	55574422	T	TA	chr10:55574422-T>TA	chr10:55574422-T>TA	300	PASS	PCDH15	CCDS44400.1	r.?	-	-	Ins	Ins	Ins	1	0	0.23
.	mshef4_J4	MShef4 normal	mShef4_B8	bc8241b8-3356-11e6-aab1-23558e4678dd	3	77028089	G	GT	chr3:77028089-G>GT	chr3:77028089-G>GT	300	PASS	ROBO2	CCDS54609.1	r.?	-	-	Ins	Ins	Ins	1	0.5	0.23
.	mshef4_J4	MShef4 normal	mShef4_B8	a115d9b6-3352-11e6-98d6-3a49f46126f1	6	10101599	T	TA	chr6:10101599-T>TA	chr6:10101599-T>TA	300	PASS	-	-	-	-	-	Ins	Ins	Ins	1	0	0.23
.	mShef11_normal_P1	MShef11 normal	mShef11_E7	78673ce4-332a-11e6-b664-ac95dcd214c4	2	155658711	T	TC	chr2:155658711-T>TC	chr2:155658711-T>TC	300	PASS	KCNJ3	CCDS2200.1	r.?	-	-	Ins	Ins	Ins	1	0.06	0.24
.	mShef11_Rock_L2	MShef11 ROCK	mShef11_F4	e0ad2790-329f-11e6-8ec3-b03342c4520d	X	53015833	G	GA	chrX:53015833-G>GA	chrX:53015833-G>GA	300	PASS	FAM156A	CCDS35297.1	r.?	-	-	Ins	Ins	Ins	1	0	0.24
.	mshef4_J11	MShef4 normal	mShef4_B8	a6d275d6-3351-11e6-87f6-2c059a696edf	2	153304730	A	AC	chr2:153304730-A>AC	chr2:153304730-A>AC	300	PASS	FMNL2	CCDS46429.1	r.?	-	-	Ins	Ins	Ins	1	0.12	0.24
.	mshef4_J4	MShef4 normal	mShef4_B8	0d2572cc-334b-11e6-a1d0-f646ee3c4f5d	13	29393123	G	GA	chr13:29393123-G>GA	chr13:29393123-G>GA	300	PASS	-	-	-	-	-	Ins	Ins	Ins	1	0.04	0.24
.	mshef4_J6	MShef4 normal	mShef4_B8	e28e1e5c-329a-11e6-a251-917bcde16804	14	61718554	T	TA	chr14:61718554-T>TA	chr14:61718554-T>TA	300	PASS	PRKCH	ENST00000557294	r.?	-	-	Ins	Ins	Ins	1	0.12	0.24
.	mShef11_Low_N6	MShef11 low oxygen	mShef11_G8	546b3906-32a5-11e6-b506-2ac3977b3f23	2	228564602	C	CT	chr2:228564602-C>CT	chr2:228564602-C>CT	300	PASS	SLC19A3	CCDS2468.1	r.?	-	-	Ins	Ins	Ins	1	0	0.25
.	mShef11_Low_Q11	MShef11 low oxygen	mShef11_G8	e6f4c62a-3327-11e6-b04c-4a699ecd0b3a	X	64302879	G	GA	chrX:64302879-G>GA	chrX:64302879-G>GA	300	PASS	-	-	-	-	-	Ins	Ins	Ins	1	0	0.25
.	mShef11_Rock_K10	MShef11 ROCK	mShef11_F1	8f39c48e-332d-11e6-a9f9-c414147bb207	7	24477448	T	TC	chr7:24477448-T>TC	chr7:24477448-T>TC	300	PASS	-	-	-	-	-	Ins	Ins	Ins	1	0.2	0.25
.	mshef4_J1	MShef4 normal	mShef4_B8	13affde8-32aa-11e6-ba70-23a97872c165	7	65776118	C	CT	chr7:65776118-C>CT	chr7:65776118-C>CT	300	PASS	TPST1	CCDS5533.1	r.?	-	-	Ins	Ins	Ins	1	0.11	0.25
.	mshef4_J13	MShef4 normal	mShef4_B8	71081c28-329b-11e6-b866-76dd4430f757	17	48607858	C	CAAAAAAAAAAAAAAA	chr17:48607858-C>CAAAAAAAAAAAAAAA	chr17:48607858-C>CAAAAAAAAAAAAAAA	300	PASS	EPN3	CCDS11570.1	r.?	-	-	Ins	Ins	Ins	15	0.07	0.25
.	mshef4_J3	MShef4 normal	mShef4_B8	345aacbc-327a-11e6-a626-f54838e8a824	15	88560089	A	AT	chr15:88560089-A>AT	chr15:88560089-A>AT	300	PASS	NTRK3	CCDS10340.1	r.?	-	-	Ins	Ins	Ins	1	0	0.25
.	mshef4_J8	MShef4 normal	mShef4_B8	ee43c0ae-328f-11e6-b7af-462a98ba1142	11	127273533	A	AT	chr11:127273533-A>AT	chr11:127273533-A>AT	300	PASS	-	-	-	-	-	Ins	Ins	Ins	1	0	0.25
.	mShef11_Rock_K7	MShef11 ROCK	mShef11_F1	865ab004-3354-11e6-8529-3dea137bb207	2	239231738	T	TA	chr2:239231738-T>TA	chr2:239231738-T>TA	300	PASS	TRAF3IP1	CCDS33415.1	r.?	-	-	Ins	Ins	Ins	1	0.19	0.26
.	mshef4_J7	MShef4 normal	mShef4_B8	1193198c-3322-11e6-9494-1e563dc9300a	13	49452648	C	CA	chr13:49452648-C>CA	chr13:49452648-C>CA	300	PASS	-	-	-	-	-	Ins	Ins	Ins	1	0.08	0.26
.	mShef11_Rock_K5	MShef11 ROCK	mShef11_F1	26a87038-3296-11e6-a2a8-b78c19a91649	17	11856045	A	AT	chr17:11856045-A>AT	chr17:11856045-A>AT	300	PASS	DNAH9	CCDS11160.1	r.?	-	-	Ins	Ins	Ins	1	0	0.27
.	mShef11_Rock_K3	MShef11 ROCK	mShef11_F1	60017ea0-3328-11e6-bcf7-1bc56f39e758	12	90291827	G	GTGAA	chr12:90291827-G>GTGAA	chr12:90291827-G>GTGAA	300	PASS	RP11-654D12.2	ENST00000547370	r.?	-	-	Ins	Ins	Ins	4	0	0.28
.	mShef11_Rock_K5	MShef11 ROCK	mShef11_F1	b01da22a-3296-11e6-9e9a-b88c19a91649	13	71995737	G	GT	chr13:71995737-G>GT	chr13:71995737-G>GT	300	PASS	-	-	-	-	-	Ins	Ins	Ins	1	0.03	0.28
.	mShef11_Low_N8	MShef11 low oxygen	mShef11_G8	48a5a9e0-3349-11e6-b973-76318977c0b2	19	10647927	A	AC	chr19:10647927-A>AC	chr19:10647927-A>AC	300	PASS	-	-	-	-	-	Ins	Ins	Ins	1	0	0.29
.	mShef11_normal_O7	MShef11 normal	mShef11_E4	d5a8fd58-3298-11e6-84e3-9582ecf1e924	5	138927097	C	CT	chr5:138927097-C>CT	chr5:138927097-C>CT	300	PASS	UBE2D2	CCDS47275.1	r.?	-	-	Ins	Ins	Ins	1	0.09	0.29
.	mshef4_J10	MShef4 normal	mShef4_B8	e5e731f8-329d-11e6-8e19-8b711565c797	11	32891017	T	TC	chr11:32891017-T>TC	chr11:32891017-T>TC	300	PASS	-	-	-	-	-	Ins	Ins	Ins	1	0.15	0.29
.	mshef4_J1	MShef4 normal	mShef4_B8	c835b18e-32a7-11e6-a0fa-ab7035cec73b	21	33223181	A	AT	chr21:33223181-A>AT	chr21:33223181-A>AT	300	PASS	-	-	-	-	-	Ins	Ins	Ins	1	0.25	0.3
.	mshef4_J1	MShef4 normal	mShef4_B8	3357ef5e-32b2-11e6-96e4-427435cec73b	3	166772101	T	TA	chr3:166772101-T>TA	chr3:166772101-T>TA	300	PASS	-	-	-	-	-	Ins	Ins	Ins	1	0	0.31
.	mShef11_Low_Q4	MShef11 low oxygen	mShef11_G8	1bdb2bb6-32a8-11e6-8d85-006b25c9da85	6	78115495	T	TCTCTCACTAGGTAA	chr6:78115495-T>TCTCTCACTAGGTAA	chr6:78115495-T>TCTCTCACTAGGTAA	300	PASS	-	-	-	-	-	Ins	Ins	Ins	14	0.5	0.32
.	mShef11_Low_Q5	MShef11 low oxygen	mShef11_G8	5b4db258-332c-11e6-9526-cedeed3c4f5d	6	119410534	A	AT	chr6:119410534-A>AT	chr6:119410534-A>AT	300	PASS	FAM184A	CCDS43500.1	r.?	-	-	Ins	Ins	Ins	1	0.05	0.32
.	mShef11_normal_O10	MShef11 normal	mShef11_E4	3cf3d246-32a1-11e6-8c87-8203038949d4	5	164231142	T	TG	chr5:164231142-T>TG	chr5:164231142-T>TG	300	PASS	-	-	-	-	-	Ins	Ins	Ins	1	0.24	0.32
.	mShef11_normal_P9	MShef11 normal	mShef11_E7	9339baec-3325-11e6-8a22-64dd977b3f23	11	946770	C	CAAAAAAAAAAAAAAAAA	chr11:946770-C>CAAAAAAAAAAAAAAAAA	chr11:946770-C>CAAAAAAAAAAAAAAAAA	300	PASS	AP2A2	CCDS44512.1	r.?	-	-	Ins	Ins	Ins	17	0.1	0.32
.	mshef4_J13	MShef4 normal	mShef4_B8	4c16ddfa-329b-11e6-97bf-74dd4430f757	16	60437011	C	CTTTTTTTTTTTTTTTTTT	chr16:60437011-C>CTTTTTTTTTTTTTTTTTT	chr16:60437011-C>CTTTTTTTTTTTTTTTTTT	300	PASS	RP11-354I13.2	ENST00000565133	r.?	-	-	Ins	Ins	Ins	18	0.14	0.32
.	mShef11_Low_Q8	MShef11 low oxygen	mShef11_G8	7fa38d66-3297-11e6-82f0-bfb09cdf095d	22	50298587	T	TA	chr22:50298587-T>TA	chr22:50298587-T>TA	300	PASS	ALG12	CCDS14081.1	r.?	-	-	Ins	Ins	Ins	1	0	0.33
.	mShef11_normal_O7	MShef11 normal	mShef11_E4	009d3dfc-329a-11e6-a2d5-5487ecf1e924	7	152163704	C	CTTTTTTTTTTTTT	chr7:152163704-C>CTTTTTTTTTTTTT	chr7:152163704-C>CTTTTTTTTTTTTT	300	PASS	LINC01003	ENST00000564834	r.?	-	-	Ins	Ins	Ins	13	0.06	0.34
.	mShef11_Rock_L2	MShef11 ROCK	mShef11_F4	02de9c26-32ab-11e6-a425-cd41147bb207	4	186367939	T	TA	chr4:186367939-T>TA	chr4:186367939-T>TA	300	PASS	CCDC110	CCDS3843.1	r.?	-	-	Ins	Ins	Ins	1	0	0.36
.	mShef11_Low_N3	MShef11 low oxygen	mShef11_G8	5d139ef6-332f-11e6-8158-5b2a5e975b79	3	45748599	T	TA	chr3:45748599-T>TA	chr3:45748599-T>TA	300	PASS	SACM1L	CCDS33745.1	r.?	-	-	Ins	Ins	Ins	1	0.07	0.38
.	mShef11_normal_P9	MShef11 normal	mShef11_E7	0b5882d4-332a-11e6-9ff6-d0599ecd0b3a	12	120300143	G	GCA	chr12:120300143-G>GCA	chr12:120300143-G>GCA	300	PASS	CIT	CCDS55891.1	r.?	-	-	Ins	Ins	Ins	2	0	0.38
.	mShef11_Rock_K1	MShef11 ROCK	mShef11_F1	2c3907d0-332f-11e6-8469-ed6866a58581	5	50787579	G	GGA	chr5:50787579-G>GGA	chr5:50787579-G>GGA	300	PASS	-	-	-	-	-	Ins	Ins	Ins	2	0	0.38
.	mShef11_Rock_L9	MShef11 ROCK	mShef11_F4	fe9e6e96-3329-11e6-b9db-6ae4ed3c4f5d	21	30426463	A	ACTAAACTCACAAGCGTACCTCCTATTTTATGAGAGAATACTGTAATAATATCAAAAGCACTTTTTCTG	chr21:30426463-A>ACTAAACTCACAAGCGTACCTCCTATTTTATGAGAGAATACTGTAATAATATCAAAAGCACTTTTTCTG	chr21:30426463-A>ACTAAACTCACAAGCGTACCTCCTATTTTATGAGAGAATACTGTAATAATATCAAAAGCACTTTTTCTG	300	PASS	USP16	CCDS13583.1	r.2658_2659inscuaaacucacaagcguaccuccuauuuuaugagagaauacuguaauaauaucaaaagcacuuuuucug	c.2427_2428insCTAAACTCACAAGCGTACCTCCTATTTTATGAGAGAATACTGTAATAATATCAAAAGCACTTTTTCTG	p.?	Ins	Ins	Ins	68	0	0.38
.	mshef4_J3	MShef4 normal	mShef4_B8	1eef56e2-3280-11e6-8881-878c12ae24cf	2	145085838	C	CA	chr2:145085838-C>CA	chr2:145085838-C>CA	300	PASS	GTDC1	CCDS33300.1	r.?	-	-	Ins	Ins	Ins	1	0	0.38
.	mshef4_J4	MShef4 normal	mShef4_B8	4a12ded0-3351-11e6-a234-3839d0119baa	7	22931500	A	AG	chr7:22931500-A>AG	chr7:22931500-A>AG	300	PASS	AC005682.8	ENST00000421730	r.?	-	-	Ins	Ins	Ins	1	0.7	0.38
.	mshef4_J7	MShef4 normal	mShef4_B8	63fd091a-332e-11e6-85b0-b5657098ee92	1	245554974	A	AG	chr1:245554974-A>AG	chr1:245554974-A>AG	300	PASS	KIF26B	CCDS44342.1	r.?	-	-	Ins	Ins	Ins	1	0.38	0.38
.	mShef11_Low_N6	MShef11 low oxygen	mShef11_G8	67503030-32a5-11e6-8291-d4cf7146d362	4	40732363	A	AAAAAAAG	chr4:40732363-A>AAAAAAAG	chr4:40732363-A>AAAAAAAG	300	PASS	-	-	-	-	-	Ins	Ins	Ins	7	0.5	0.39
.	mShef11_Rock_K7	MShef11 ROCK	mShef11_F1	77c66de2-334c-11e6-97a8-589338e8a824	12	92446620	G	GA	chr12:92446620-G>GA	chr12:92446620-G>GA	300	PASS	C12orf79	CCDS58262.1	r.?	-	-	Ins	Ins	Ins	1	0	0.39
.	mshef4_J17	MShef4 normal	mShef4_B8	59f3e270-334e-11e6-8cfa-ca027a852e0e	9	79625847	C	CTTCT	chr9:79625847-C>CTTCT	chr9:79625847-C>CTTCT	300	PASS	-	-	-	-	-	Ins	Ins	Ins	4	0	0.4
.	mshef4_J1	MShef4 normal	mShef4_B8	7a97bdc6-32a4-11e6-9d39-3f99fa52e078	9	79208862	A	AAAAAAG	chr9:79208862-A>AAAAAAG	chr9:79208862-A>AAAAAAG	300	PASS	-	-	-	-	-	Ins	Ins	Ins	6	0.18	0.42
.	mShef11_Low_Q5	MShef11 low oxygen	mShef11_G8	e09215e0-3326-11e6-867e-98900d016689	X	13199854	T	TG	chrX:13199854-T>TG	chrX:13199854-T>TG	300	PASS	-	-	-	-	-	Ins	Ins	Ins	1	0.09	0.43
.	mShef11_normal_O3	MShef11 normal	mShef11_E4	79eee66e-329b-11e6-ba20-d83f204bbf9c	11	100109248	A	AGAGGAGGAGGGGGAAGAAGAGGAG	chr11:100109248-A>AGAGGAGGAGGGGGAAGAAGAGGAG	chr11:100109248-A>AGAGGAGGAGGGGGAAGAAGAGGAG	300	PASS	CNTN5	CCDS53696.1	r.?	-	-	Ins	Ins	Ins	24	0.57	0.43
.	mShef11_Rock_K9	MShef11 ROCK	mShef11_F1	e4d48e8c-3298-11e6-a385-fcbe3adbad45	14	43833583	G	GA	chr14:43833583-G>GA	chr14:43833583-G>GA	300	PASS	-	-	-	-	-	Ins	Ins	Ins	1	0	0.44
.	mShef11_normal_O7	MShef11 normal	mShef11_E4	0a764f0e-3299-11e6-ad87-c6dbecf1e924	1	216528725	G	GAAAGAAAGAAAGAAAGAAAGAAAGAAAGAAAC	chr1:216528725-G>GAAAGAAAGAAAGAAAGAAAGAAAGAAAGAAAC	chr1:216528725-G>GAAAGAAAGAAAGAAAGAAAGAAAGAAAGAAAC	300	PASS	USH2A	CCDS31025.1	r.?	-	-	Ins	Ins	Ins	32	0.52	0.45
.	mShef11_normal_O3	MShef11 normal	mShef11_E4	99924b92-329a-11e6-a7ea-c2e35d753391	18	70494966	A	AG	chr18:70494966-A>AG	chr18:70494966-A>AG	300	PASS	NETO1	CCDS12000.1	r.?	-	-	Ins	Ins	Ins	1	0.25	0.47
.	mShef11_Low_N4	MShef11 low oxygen	mShef11_G8	3f9e94e4-332e-11e6-a2e2-b28825c9da85	4	27404619	C	CAT	chr4:27404619-C>CAT	chr4:27404619-C>CAT	300	PASS	-	-	-	-	-	Ins	Ins	Ins	2	0.33	0.48
.	mShef11_Low_N1	MShef11 low oxygen	mShef11_G8	6b4e257a-3296-11e6-b826-c142a178171f	5	17466675	T	TA	chr5:17466675-T>TA	chr5:17466675-T>TA	300	PASS	RP11-321E2.4	ENST00000504998	r.?	-	-	Ins	Ins	Ins	1	0.75	0.5
.	mShef11_normal_P6	MShef11 normal	mShef11_E7	d2dd3354-335c-11e6-9b11-b4e869062303	2	209869421	C	CT	chr2:209869421-C>CT	chr2:209869421-C>CT	300	PASS	-	-	-	-	-	Ins	Ins	Ins	1	0	0.5
.	mShef11_normal_P9	MShef11 normal	mShef11_E7	3bad1c36-332c-11e6-ade9-d5598e4678dd	8	2090649	C	CCCTCCCTT	chr8:2090649-C>CCCTCCCTT	chr8:2090649-C>CCCTCCCTT	300	PASS	MYOM2	CCDS5957.1	r.?	-	-	Ins	Ins	Ins	8	0.75	0.5
.	mShef11_Rock_L4	MShef11 ROCK	mShef11_F4	06d76b32-3332-11e6-9d66-0d5d5e975b79	20	31589372	T	TCTTTCTTTCTTTCTTTCTTTCTTTCTTTCTTTCTTTCTTTCTTTCTTTCTTTCTTTCTTTCTTTCTTTTCTTC	chr20:31589372-T>TCTTTCTTTCTTTCTTTCTTTCTTTCTTTCTTTCTTTCTTTCTTTCTTTCTTTCTTTCTTTCTTTCTTTTCTTC	chr20:31589372-T>TCTTTCTTTCTTTCTTTCTTTCTTTCTTTCTTTCTTTCTTTCTTTCTTTCTTTCTTTCTTTCTTTCTTTTCTTC	300	PASS	SUN5	CCDS13209.1	r.?	-	-	Ins	Ins	Ins	73	0.83	0.5
.	mShef11_Rock_K4	MShef11 ROCK	mShef11_F1	240cbdd6-332a-11e6-b73d-a77e30158702	2	173449564	T	TG	chr2:173449564-T>TG	chr2:173449564-T>TG	300	PASS	PDK1	CCDS2250.1	r.?	-	-	Ins	Ins	Ins	1	0.06	0.53
.	mShef11_normal_O6	MShef11 normal	mShef11_E4	f21fc70a-3351-11e6-9555-f67ba20b69d5	1	180922144	T	TG	chr1:180922144-T>TG	chr1:180922144-T>TG	300	PASS	KIAA1614	CCDS41442.1	r.?	-	-	Ins	Ins	Ins	1	0.67	0.55
.	mshef4_J11	MShef4 normal	mShef4_B8	9a49bc60-3357-11e6-9019-19b564f80bad	3	141475978	T	TTTTC	chr3:141475978-T>TTTTC	chr3:141475978-T>TTTTC	300	PASS	-	-	-	-	-	Ins	Ins	Ins	4	0.57	0.56
.	mshef4_J12	MShef4 normal	mShef4_B8	08ec61c0-3297-11e6-ae1f-4469e84777f6	16	24830839	G	GT	chr16:24830839-G>GT	chr16:24830839-G>GT	300	PASS	TNRC6A	CCDS10624.2	r.?	-	-	Ins	Ins	Ins	1	0.57	0.56
.	mshef4_J8	MShef4 normal	mShef4_B8	36eb55ec-3295-11e6-a46c-bf4b98ba1142	4	110272750	A	AAAAAAAAAAG	chr4:110272750-A>AAAAAAAAAAG	chr4:110272750-A>AAAAAAAAAAG	300	PASS	-	-	-	-	-	Ins	Ins	Ins	10	0.31	0.57
.	mShef11_Low_Q12	MShef11 low oxygen	mShef11_G8	5d8ec4c8-3325-11e6-8d7b-fc50a20b69d5	17	35719934	A	AC	chr17:35719934-A>AC	chr17:35719934-A>AC	300	PASS	ACACA	CCDS42302.1	r.?	-	-	Ins	Ins	Ins	1	1	0.58
.	mshef4_J1	MShef4 normal	mShef4_B8	919daa50-32a7-11e6-9415-dea57872c165	6	7855787	T	TC	chr6:7855787-T>TC	chr6:7855787-T>TC	300	PASS	BMP6	CCDS4503.1	r.?	-	-	Ins	Ins	Ins	1	0.4	0.58
.	mshef4_J10	MShef4 normal	mShef4_B8	1eb24fb8-32a8-11e6-9f71-139a69062303	1	216223947	T	TTTCTTTCTTTCTTTCTTTC	chr1:216223947-T>TTTCTTTCTTTCTTTCTTTC	chr1:216223947-T>TTTCTTTCTTTCTTTCTTTC	300	PASS	USH2A	CCDS31025.1	r.?	-	-	Ins	Ins	Ins	19	0.57	0.59
.	mShef11_normal_O8	MShef11 normal	mShef11_E4	a85a7b8c-328a-11e6-817b-35df4a47a305	14	44437693	A	AAAAGAAAGAAAGAAAGAAAGAAAGAAAGAAAGAAAGAAAGAAAGAAAGAAAGAAAGAAAGAAAGAG	chr14:44437693-A>AAAAGAAAGAAAGAAAGAAAGAAAGAAAGAAAGAAAGAAAGAAAGAAAGAAAGAAAGAAAGAAAGAG	chr14:44437693-A>AAAAGAAAGAAAGAAAGAAAGAAAGAAAGAAAGAAAGAAAGAAAGAAAGAAAGAAAGAAAGAAAGAG	300	PASS	-	-	-	-	-	Ins	Ins	Ins	66	0.6	0.6
.	mShef11_Rock_L7	MShef11 ROCK	mShef11_F4	b5ccebca-3298-11e6-88d2-fab94a47a305	14	42879342	A	AGATACTATTTAAATATCTATTTAAATAGATACTATTTAAATATCTACTTAAAT	chr14:42879342-A>AGATACTATTTAAATATCTATTTAAATAGATACTATTTAAATATCTACTTAAAT	chr14:42879342-A>AGATACTATTTAAATATCTATTTAAATAGATACTATTTAAATATCTACTTAAAT	300	PASS	RP11-214N1.1	ENST00000554042	r.?	-	-	Ins	Ins	Ins	53	0.62	0.6
.	mShef11_Rock_K9	MShef11 ROCK	mShef11_F1	90581dd8-329d-11e6-a68e-dce932d40527	1	242085737	T	TTG	chr1:242085737-T>TTG	chr1:242085737-T>TTG	300	PASS	-	-	-	-	-	Ins	Ins	Ins	2	0.42	0.61
.	mShef11_Rock_K8	MShef11 ROCK	mShef11_F1	3a79615e-3295-11e6-a1e6-c11d8cd8cd69	6	148657337	T	TG	chr6:148657337-T>TG	chr6:148657337-T>TG	300	PASS	SASH1	ENST00000367469	r.?	-	-	Ins	Ins	Ins	1	0.38	0.62
.	mShef11_normal_O1	MShef11 normal	mShef11_E4	e9fa18b0-32a1-11e6-b6f5-41bc35cec73b	22	50490456	T	TACGAGACATCCGGTCGGTCCCAGCACCTCTCTGGGAACCCTGAGTCTGAGTCCCAGCACCCAC	chr22:50490456-T>TACGAGACATCCGGTCGGTCCCAGCACCTCTCTGGGAACCCTGAGTCTGAGTCCCAGCACCCAC	chr22:50490456-T>TACGAGACATCCGGTCGGTCCCAGCACCTCTCTGGGAACCCTGAGTCTGAGTCCCAGCACCCAC	300	PASS	TTLL8	ENST00000266182	r.?	-	-	Ins	Ins	Ins	63	0.59	0.64
.	mShef11_normal_P9	MShef11 normal	mShef11_E7	ff61c8c0-3331-11e6-b922-daa090e2c2e6	5	178988701	T	TTTTTTTG	chr5:178988701-T>TTTTTTTG	chr5:178988701-T>TTTTTTTG	300	PASS	RUFY1	CCDS4445.2	r.?	-	-	Ins	Ins	Ins	7	0.67	0.64
.	mShef11_Rock_L10	MShef11 ROCK	mShef11_F4	abc2989a-329e-11e6-a126-2f643dc9300a	5	25009773	A	AAAAAAAAAAAG	chr5:25009773-A>AAAAAAAAAAAG	chr5:25009773-A>AAAAAAAAAAAG	300	PASS	-	-	-	-	-	Ins	Ins	Ins	11	0.83	0.64
.	mShef11_Low_Q10	MShef11 low oxygen	mShef11_G8	2113a662-332f-11e6-be9e-767235cec73b	8	42314269	A	AC	chr8:42314269-A>AC	chr8:42314269-A>AC	300	PASS	SLC20A2	CCDS6132.1	r.?	-	-	Ins	Ins	Ins	1	0.7	0.65
.	mShef11_Low_N8	MShef11 low oxygen	mShef11_G8	28d0bada-334c-11e6-ad7d-de24d0119baa	1	20386732	T	TTC	chr1:20386732-T>TTC	chr1:20386732-T>TTC	300	PASS	-	-	-	-	-	Ins	Ins	Ins	2	0	0.67
.	mShef11_Low_N2	MShef11 low oxygen	mShef11_G8	2a3acd04-329b-11e6-aef3-39d31da8ec0e	6	89801942	A	AAAAAC	chr6:89801942-A>AAAAAC	chr6:89801942-A>AAAAAC	300	PASS	SRSF12	CCDS47459.1	r.?	-	-	Ins	Ins	Ins	5	0.33	0.68
.	mshef4_J1	MShef4 normal	mShef4_B8	e69fbe5c-32b2-11e6-8b99-3aae35cec73b	20	61785994	G	GGCCTTCCTTCTCCCTCCTCCCTTCCTCCTCCCTCCTCTTCCCTCCC	chr20:61785994-G>GGCCTTCCTTCTCCCTCCTCCCTTCCTCCTCCCTCCTCTTCCCTCCC	chr20:61785994-G>GGCCTTCCTTCTCCCTCCTCCCTTCCTCCTCCCTCCTCTTCCCTCCC	300	PASS	-	-	-	-	-	Ins	Ins	Ins	46	0.33	0.69
.	mshef4_J15	MShef4 normal	mShef4_B8	a3c25734-328f-11e6-9c32-bcfe2daed38e	7	3684429	A	AAC	chr7:3684429-A>AAC	chr7:3684429-A>AAC	300	PASS	SDK1	CCDS34590.1	r.?	-	-	Ins	Ins	Ins	2	0.25	0.7
.	mShef11_Low_N2	MShef11 low oxygen	mShef11_G8	18b88056-3298-11e6-9ba2-afeb1da8ec0e	21	27664163	C	CCA	chr21:27664163-C>CCA	chr21:27664163-C>CCA	300	PASS	-	-	-	-	-	Ins	Ins	Ins	2	0.94	0.71
.	mShef11_Low_Q4	MShef11 low oxygen	mShef11_G8	2c81f90a-32a7-11e6-8d85-006b25c9da85	6	48421576	T	TGC	chr6:48421576-T>TGC	chr6:48421576-T>TGC	300	PASS	-	-	-	-	-	Ins	Ins	Ins	2	0.5	0.71
.	mShef11_normal_O7	MShef11 normal	mShef11_E4	e4128530-3298-11e6-ad87-c6dbecf1e924	1	211808735	T	TC	chr1:211808735-T>TC	chr1:211808735-T>TC	300	PASS	RP11-354K1.2	ENST00000452024	r.?	-	-	Ins	Ins	Ins	1	0.7	0.71
.	mshef4_J11	MShef4 normal	mShef4_B8	36863b1a-3355-11e6-ab05-94d9eab8d062	7	137381207	T	TG	chr7:137381207-T>TG	chr7:137381207-T>TG	300	PASS	DGKI	CCDS5845.1	r.?	-	-	Ins	Ins	Ins	1	0.5	0.71
.	mShef11_Low_N4	MShef11 low oxygen	mShef11_G8	3d2cdfd4-3326-11e6-9fed-66c735cec73b	10	15417722	T	TC	chr10:15417722-T>TC	chr10:15417722-T>TC	300	PASS	FAM171A1	CCDS31154.1	r.?	-	-	Ins	Ins	Ins	1	0.64	0.72
.	mShef11_Rock_K10	MShef11 ROCK	mShef11_F1	eb60a84a-332d-11e6-b24b-7681c042253c	5	31880897	C	CTTTTTTTCT	chr5:31880897-C>CTTTTTTTCT	chr5:31880897-C>CTTTTTTTCT	300	PASS	PDZD2	CCDS34137.1	r.?	-	-	Ins	Ins	Ins	9	0	0.72
.	mshef4_J18	MShef4 normal	mShef4_B8	1296beaa-328d-11e6-a894-8002bce6aa09	15	64606764	T	TTA	chr15:64606764-T>TTA	chr15:64606764-T>TTA	300	PASS	CSNK1G1	CCDS10192.2	r.?	-	-	Ins	Ins	Ins	2	0.5	0.72
.	mShef11_Low_N8	MShef11 low oxygen	mShef11_G8	ff731c92-334a-11e6-8111-83bb6f39e758	13	76834073	T	TTTTTTTTC	chr13:76834073-T>TTTTTTTTC	chr13:76834073-T>TTTTTTTTC	300	PASS	-	-	-	-	-	Ins	Ins	Ins	8	0.83	0.74
.	mShef11_Low_Q8	MShef11 low oxygen	mShef11_G8	6dd43dc4-3297-11e6-859a-5b6fd0119baa	3	32728938	T	TTTTGTTTTTTTG	chr3:32728938-T>TTTTGTTTTTTTG	chr3:32728938-T>TTTTGTTTTTTTG	300	PASS	CNOT10	CCDS2655.1	r.?	-	-	Ins	Ins	Ins	12	0.8	0.75
.	mShef11_normal_P5	MShef11 normal	mShef11_E7	ab5a3938-334a-11e6-adb5-5680fa52e078	12	32834499	G	GC	chr12:32834499-G>GC	chr12:32834499-G>GC	300	PASS	DNM1L	CCDS8730.1	r.?	-	-	Ins	Ins	Ins	1	0	0.75
.	mShef11_Rock_L4	MShef11 ROCK	mShef11_F4	58b10fea-3331-11e6-9d66-0d5d5e975b79	20	4131492	C	CT	chr20:4131492-C>CT	chr20:4131492-C>CT	300	PASS	SMOX	CCDS13075.1	r.?	-	-	Ins	Ins	Ins	1	0.67	0.75
.	mShef11_Rock_L10	MShef11 ROCK	mShef11_F4	94699b16-329f-11e6-b405-47673dc9300a	7	31687307	A	AAG	chr7:31687307-A>AAG	chr7:31687307-A>AAG	300	PASS	CCDC129	CCDS59050.1	r.?	-	-	Ins	Ins	Ins	2	1	0.79
.	mShef11_Rock_L2	MShef11 ROCK	mShef11_F4	d06fc414-329f-11e6-8441-3f6d30158702	10	114716126	T	TTA	chr10:114716126-T>TTA	chr10:114716126-T>TTA	300	PASS	TCF7L2	CCDS53577.1	r.?	-	-	Ins	Ins	Ins	2	0.83	0.8
.	mShef11_Low_Q3	MShef11 low oxygen	mShef11_G8	e36f52ba-332a-11e6-bb03-20438e4678dd	8	55020367	A	ATG	chr8:55020367-A>ATG	chr8:55020367-A>ATG	300	PASS	-	-	-	-	-	Ins	Ins	Ins	2	0.93	0.81
.	mshef4_J1	MShef4 normal	mShef4_B8	e18eee84-32a7-11e6-806c-dba1a2c71c31	2	206113917	A	AAT	chr2:206113917-A>AAT	chr2:206113917-A>AAT	300	PASS	PARD3B	CCDS42806.1	r.?	-	-	Ins	Ins	Ins	2	0	0.81
.	mShef11_normal_O1	MShef11 normal	mShef11_E4	f3dd29fa-3295-11e6-81df-998235cec73b	16	58319648	A	AAG	chr16:58319648-A>AAG	chr16:58319648-A>AAG	300	PASS	CCDC113	CCDS10795.1	r.?	-	-	Ins	Ins	Ins	2	1	0.82
.	mShef11_normal_O3	MShef11 normal	mShef11_E4	c1c671ac-3299-11e6-a7ea-c2e35d753391	18	43835411	T	TTC	chr18:43835411-T>TTC	chr18:43835411-T>TTC	300	PASS	C18orf25	CCDS42430.1	r.?	-	-	Ins	Ins	Ins	2	0.8	0.82
.	mShef11_Low_Q3	MShef11 low oxygen	mShef11_G8	e5a5862c-3329-11e6-bb03-20438e4678dd	8	15119468	A	AAAAC	chr8:15119468-A>AAAAC	chr8:15119468-A>AAAAC	300	PASS	-	-	-	-	-	Ins	Ins	Ins	4	0.8	0.83
.	mShef11_Low_N7	MShef11 low oxygen	mShef11_G8	d1e58bd4-3296-11e6-a76a-cce069062303	7	142205979	A	AAACAAAAAAAAAAAACC	chr7:142205979-A>AAACAAAAAAAAAAAACC	chr7:142205979-A>AAACAAAAAAAAAAAACC	300	PASS	-	-	-	-	-	Ins	Ins	Ins	17	1	0.85
.	mshef4_J20	MShef4 normal	mShef4_B8	f0eadcb6-3325-11e6-b1ee-556019a91649	12	131055962	T	TA	chr12:131055962-T>TA	chr12:131055962-T>TA	300	PASS	RIMBP2	ENST00000536002	r.?	-	-	Ins	Ins	Ins	1	0.9	0.86
.	mShef11_normal_O3	MShef11 normal	mShef11_E4	6ce72c0a-32a1-11e6-87ef-0beee9d19ece	1	85593831	A	AAAAG	chr1:85593831-A>AAAAG	chr1:85593831-A>AAAAG	300	PASS	WDR63	CCDS702.1	r.?	-	-	Ins	Ins	Ins	4	0.38	0.88
.	mshef4_J16	MShef4 normal	mShef4_B8	5afcd988-329f-11e6-bf72-8f743aa487b0	12	120025798	A	AAAAAAG	chr12:120025798-A>AAAAAAG	chr12:120025798-A>AAAAAAG	300	PASS	RP11-768F21.1	ENST00000509470	r.?	-	-	Ins	Ins	Ins	6	1	0.88
.	mShef11_normal_P3	MShef11 normal	mShef11_E7	0031944c-332d-11e6-a2aa-04699ecd0b3a	5	79432983	A	AAC	chr5:79432983-A>AAC	chr5:79432983-A>AAC	300	PASS	SERINC5	CCDS54873.1	r.?	-	-	Ins	Ins	Ins	2	0.8	0.89
.	mShef11_Low_N2	MShef11 low oxygen	mShef11_G8	391bcc9c-3291-11e6-8e54-6bb21da8ec0e	13	64044959	C	CAT	chr13:64044959-C>CAT	chr13:64044959-C>CAT	300	PASS	-	-	-	-	-	Ins	Ins	Ins	2	0.81	0.9
.	mShef11_Low_Q2	MShef11 low oxygen	mShef11_G8	8b5de9f8-3323-11e6-869a-def7cf737e61	18	44918465	T	TA	chr18:44918465-T>TA	chr18:44918465-T>TA	300	PASS	CTD-2130O13.1	ENST00000586905	r.?	-	-	Ins	Ins	Ins	1	1	0.9
.	mShef11_normal_P4	MShef11 normal	mShef11_E7	6838fdd2-3328-11e6-93b7-264925864c47	1	12085097	G	GTT	chr1:12085097-G>GTT	chr1:12085097-G>GTT	300	PASS	MIIP	CCDS143.1	r.?	-	-	Ins	Ins	Ins	2	1	0.9
.	mShef11_Low_Q3	MShef11 low oxygen	mShef11_G8	2db01e58-332c-11e6-aa2e-6d3d8977c0b2	5	169019218	C	CCT	chr5:169019218-C>CCT	chr5:169019218-C>CCT	300	PASS	SPDL1	CCDS4370.1	r.?	-	-	Ins	Ins	Ins	2	0.83	0.93
.	mShef11_Rock_L8	MShef11 ROCK	mShef11_F4	6bf6fa90-3324-11e6-9359-f4f72daed38e	12	76904682	A	ATG	chr12:76904682-A>ATG	chr12:76904682-A>ATG	300	PASS	OSBPL8	CCDS31862.1	r.?	-	-	Ins	Ins	Ins	2	1	0.93
.	mShef11_Low_N8	MShef11 low oxygen	mShef11_G8	2cb7328a-334e-11e6-8a53-f93972d7bc54	6	5003579	T	TCA	chr6:5003579-T>TCA	chr6:5003579-T>TCA	300	PASS	RPP40	CCDS34333.1	r.?	-	-	Ins	Ins	Ins	2	1	0.94
.	mShef11_Low_N8	MShef11 low oxygen	mShef11_G8	bf08a54a-334b-11e6-9809-7c069a696edf	14	95853453	A	ACCCTCTGCTCCCCTCTGCACACACATC	chr14:95853453-A>ACCCTCTGCTCCCCTCTGCACACACATC	chr14:95853453-A>ACCCTCTGCTCCCCTCTGCACACACATC	300	PASS	-	-	-	-	-	Ins	Ins	Ins	27	0.87	0.96
.	mShef11_Low_N1	MShef11 low oxygen	mShef11_G8	7317b9d8-3296-11e6-bdaa-72aea178171f	1	120072688	T	TTC	chr1:120072688-T>TTC	chr1:120072688-T>TTC	300	PASS	-	-	-	-	-	Ins	Ins	Ins	2	0.86	1
.	mShef11_Low_N4	MShef11 low oxygen	mShef11_G8	37dbc97c-3331-11e6-b7cf-11abcf737e61	8	32662505	G	GTTCTGTTTTTTTTTTT	chr8:32662505-G>GTTCTGTTTTTTTTTTT	chr8:32662505-G>GTTCTGTTTTTTTTTTT	300	PASS	-	-	-	-	-	Ins	Ins	Ins	16	1	1
.	mShef11_Low_N6	MShef11 low oxygen	mShef11_G8	ca0a0c20-32a8-11e6-96d1-d86038e8a824	X	74826164	A	AGTATATATGTATATATATGTATATATACTATATAT	chrX:74826164-A>AGTATATATGTATATATATGTATATATACTATATAT	chrX:74826164-A>AGTATATATGTATATATATGTATATATACTATATAT	300	PASS	-	-	-	-	-	Ins	Ins	Ins	35	1	1
.	mShef11_Low_Q12	MShef11 low oxygen	mShef11_G8	e44f1c0c-3333-11e6-872b-c6c735cec73b	1	237786685	T	TTCTTTCTTTCTTTCTTTCTTTC	chr1:237786685-T>TTCTTTCTTTCTTTCTTTCTTTC	chr1:237786685-T>TTCTTTCTTTCTTTCTTTCTTTC	300	PASS	RYR2	CCDS55691.1	r.?	-	-	Ins	Ins	Ins	22	1	1
.	mShef11_Low_Q4	MShef11 low oxygen	mShef11_G8	fd437d9e-329c-11e6-8b9a-84978e4678dd	13	75232525	C	CCA	chr13:75232525-C>CCA	chr13:75232525-C>CCA	300	PASS	-	-	-	-	-	Ins	Ins	Ins	2	0	1
.	mShef11_Low_Q5	MShef11 low oxygen	mShef11_G8	a8588fde-3325-11e6-9a22-a0ef137bb207	13	50421203	G	GCAAAA	chr13:50421203-G>GCAAAA	chr13:50421203-G>GCAAAA	300	PASS	-	-	-	-	-	Ins	Ins	Ins	5	1	1
.	mShef11_Low_Q5	MShef11 low oxygen	mShef11_G8	f734132c-3324-11e6-b85d-cb38ee3c4f5d	15	43481299	A	AAAG	chr15:43481299-A>AAAG	chr15:43481299-A>AAAG	300	PASS	TMEM62	CCDS32210.1	r.?	-	-	Ins	Ins	Ins	3	0.88	1
.	mShef11_Low_Q6	MShef11 low oxygen	mShef11_G8	6fa0727e-332a-11e6-a30b-1a68c042253c	9	119359578	A	ATTTTTGTTTT	chr9:119359578-A>ATTTTTGTTTT	chr9:119359578-A>ATTTTTGTTTT	300	PASS	ASTN2	CCDS6815.1	r.?	-	-	Ins	Ins	Ins	10	1	1
.	mShef11_Low_Q8	MShef11 low oxygen	mShef11_G8	a5957fda-3296-11e6-9c62-ab42dcd214c4	4	77649040	C	CAAAAAAAAAAAAAAAAAA	chr4:77649040-C>CAAAAAAAAAAAAAAAAAA	chr4:77649040-C>CAAAAAAAAAAAAAAAAAA	300	PASS	SHROOM3	CCDS3579.2	r.?	-	-	Ins	Ins	Ins	18	1	1
.	mShef11_normal_O10	MShef11 normal	mShef11_E4	b19d04f4-3298-11e6-b1f4-52e5028949d4	12	108037547	T	TTTTTG	chr12:108037547-T>TTTTTG	chr12:108037547-T>TTTTTG	300	PASS	BTBD11	CCDS31893.1	r.?	-	-	Ins	Ins	Ins	5	1	1
.	mShef11_normal_O10	MShef11 normal	mShef11_E4	b3237fb0-3293-11e6-b02d-a5a81565c797	18	20701049	A	AATTTTT	chr18:20701049-A>AATTTTT	chr18:20701049-A>AATTTTT	300	PASS	-	-	-	-	-	Ins	Ins	Ins	6	1	1
.	mShef11_normal_O4	MShef11 normal	mShef11_E4	3e16a670-3324-11e6-ae00-6004d9b4fa2c	19	54608572	C	CCTTTTTTT	chr19:54608572-C>CCTTTTTTT	chr19:54608572-C>CCTTTTTTT	300	PASS	OSCAR	CCDS12876.1	r.?	-	-	Ins	Ins	Ins	8	1	1
.	mShef11_normal_O5	MShef11 normal	mShef11_E4	cc39e21a-329c-11e6-bfab-f4d94430f757	1	2708598	T	TTTA	chr1:2708598-T>TTTA	chr1:2708598-T>TTTA	300	PASS	TTC34	CCDS55565.1	r.?	-	-	Ins	Ins	Ins	3	0.94	1
.	mShef11_normal_O6	MShef11 normal	mShef11_E4	21325da2-3350-11e6-bffd-edf4ed3c4f5d	21	25192316	C	CAAACAAAA	chr21:25192316-C>CAAACAAAA	chr21:25192316-C>CAAACAAAA	300	PASS	-	-	-	-	-	Ins	Ins	Ins	8	1	1
.	mShef11_normal_P1	MShef11 normal	mShef11_E7	3adaddf8-3326-11e6-b92f-1df8191589db	12	58085028	T	TTTC	chr12:58085028-T>TTTC	chr12:58085028-T>TTTC	300	PASS	OS9	CCDS31843.1	r.?	-	-	Ins	Ins	Ins	3	1	1
.	mShef11_normal_P1	MShef11 normal	mShef11_E7	c8bb6684-3334-11e6-93c5-1bab191589db	3	195840161	A	AGAGAGAGAGAGAGAGAGG	chr3:195840161-A>AGAGAGAGAGAGAGAGAGG	chr3:195840161-A>AGAGAGAGAGAGAGAGAGG	300	PASS	-	-	-	-	-	Ins	Ins	Ins	18	1	1
.	mShef11_normal_P3	MShef11 normal	mShef11_E7	86aef050-3323-11e6-84a3-97753adbad45	17	68378196	G	GTATACGTATATACGCGTATACGTGTA	chr17:68378196-G>GTATACGTATATACGCGTATACGTGTA	chr17:68378196-G>GTATACGTATATACGCGTATACGTGTA	300	PASS	-	-	-	-	-	Ins	Ins	Ins	26	1	1
.	mShef11_normal_P9	MShef11 normal	mShef11_E7	10bd31a4-332d-11e6-8a25-fa1e7a852e0e	21	17366972	C	CTTTTTTTTTTTT	chr21:17366972-C>CTTTTTTTTTTTT	chr21:17366972-C>CTTTTTTTTTTTT	300	PASS	-	-	-	-	-	Ins	Ins	Ins	12	1	1
.	mShef11_Rock_K10	MShef11 ROCK	mShef11_F1	54d60d4a-3330-11e6-b24b-7681c042253c	5	114913892	A	ATTTTTCTTTTTTTT	chr5:114913892-A>ATTTTTCTTTTTTTT	chr5:114913892-A>ATTTTTCTTTTTTTT	300	PASS	TICAM2	CCDS54887.1	r.?	-	-	Ins	Ins	Ins	14	0.92	1
.	mShef11_Rock_K8	MShef11 ROCK	mShef11_F1	496f7f20-328d-11e6-add1-c5f58bd8cd69	16	7194418	C	CTTCTTTTT	chr16:7194418-C>CTTCTTTTT	chr16:7194418-C>CTTCTTTTT	300	PASS	RBFOX1	CCDS55983.1	r.?	-	-	Ins	Ins	Ins	8	1	1
.	mShef11_Rock_L10	MShef11 ROCK	mShef11_F4	5f9a3672-329d-11e6-b0cd-6d5f3dc9300a	9	79208876	G	GAAAAGA	chr9:79208876-G>GAAAAGA	chr9:79208876-G>GAAAAGA	300	PASS	-	-	-	-	-	Ins	Ins	Ins	6	0.75	1
.	mShef11_Rock_L5	MShef11 ROCK	mShef11_F4	7a038102-328f-11e6-a58d-813b3bf8a650	13	111475211	T	TTTTTG	chr13:111475211-T>TTTTTG	chr13:111475211-T>TTTTTG	300	PASS	-	-	-	-	-	Ins	Ins	Ins	5	1	1
.	mShef11_Rock_L5	MShef11 ROCK	mShef11_F4	522a07c0-3297-11e6-af34-dd600cfb5812	20	14770108	T	TC	chr20:14770108-T>TC	chr20:14770108-T>TC	300	PASS	MACROD2	CCDS13120.2	r.?	-	-	Ins	Ins	Ins	1	1	1
.	mShef11_Rock_L6	MShef11 ROCK	mShef11_F4	73d4c102-3356-11e6-9873-5e37a20b69d5	4	143113507	A	AAAAAAAAAG	chr4:143113507-A>AAAAAAAAAG	chr4:143113507-A>AAAAAAAAAG	300	PASS	INPP4B	CCDS3757.1	r.?	-	-	Ins	Ins	Ins	9	1	1
.	mshef4_J1	MShef4 normal	mShef4_B8	b7200a5c-32ac-11e6-96e4-427435cec73b	3	12618432	G	GTTTTTGTTTTT	chr3:12618432-G>GTTTTTGTTTTT	chr3:12618432-G>GTTTTTGTTTTT	300	PASS	MKRN2	CCDS33702.1	r.?	-	-	Ins	Ins	Ins	11	1	1
.	mshef4_J10	MShef4 normal	mShef4_B8	6d9b3cc2-329c-11e6-a634-9f42a20b69d5	19	9894220	A	AT	chr19:9894220-A>AT	chr19:9894220-A>AT	300	PASS	ZNF846	ENST00000589412	r.?	-	-	Ins	Ins	Ins	1	0.8	1
.	mshef4_J13	MShef4 normal	mShef4_B8	ac7dd9a2-3299-11e6-aef3-d6261077f356	10	95526269	C	CTTTTTTTTTTTTTT	chr10:95526269-C>CTTTTTTTTTTTTTT	chr10:95526269-C>CTTTTTTTTTTTTTT	300	PASS	LGI1	CCDS7431.1	r.?	-	-	Ins	Ins	Ins	14	1	1
.	mshef4_J16	MShef4 normal	mShef4_B8	d364a0ae-32a4-11e6-acbe-386f75253f64	7	10473930	C	CTTTTTTTTTTTTTTTTTTT	chr7:10473930-C>CTTTTTTTTTTTTTTTTTTT	chr7:10473930-C>CTTTTTTTTTTTTTTTTTTT	300	PASS	-	-	-	-	-	Ins	Ins	Ins	19	1	1
.	mshef4_J17	MShef4 normal	mShef4_B8	992412b0-3350-11e6-9bea-01c49b6d3b88	2	200450136	A	AAAAAAAC	chr2:200450136-A>AAAAAAAC	chr2:200450136-A>AAAAAAAC	300	PASS	-	-	-	-	-	Ins	Ins	Ins	7	1	1
.	mshef4_J18	MShef4 normal	mShef4_B8	bc972640-328f-11e6-aca0-f0b8cf376b51	10	95526269	C	CTTTTTTTTTTTTT	chr10:95526269-C>CTTTTTTTTTTTTT	chr10:95526269-C>CTTTTTTTTTTTTT	300	PASS	LGI1	CCDS7431.1	r.?	-	-	Ins	Ins	Ins	13	1	1
.	mshef4_J19	MShef4 normal	mShef4_B8	2cced832-3325-11e6-9977-a58ecab49462	14	65913411	T	TTA	chr14:65913411-T>TTA	chr14:65913411-T>TTA	300	PASS	FUT8	CCDS9775.1	r.?	-	-	Ins	Ins	Ins	2	1	1
.	mshef4_J4	MShef4 normal	mShef4_B8	dcaad7c6-3355-11e6-acf1-1453038949d4	1	116281745	C	CTTTTTTTTTTTTTTTTTT	chr1:116281745-C>CTTTTTTTTTTTTTTTTTT	chr1:116281745-C>CTTTTTTTTTTTTTTTTTT	300	PASS	CASQ2	CCDS884.1	r.?	-	-	Ins	Ins	Ins	18	1	1
.	mshef4_J7	MShef4 normal	mShef4_B8	92553b84-3329-11e6-91fe-ae2d7246d362	9	100541843	C	CCAAAAAAAA	chr9:100541843-C>CCAAAAAAAA	chr9:100541843-C>CCAAAAAAAA	300	PASS	-	-	-	-	-	Ins	Ins	Ins	9	1	1
.	mShef11_Rock_K10	MShef11 ROCK	mShef11_F1	655ff7b0-3331-11e6-9a7e-a6961da8ec0e	2	12263540	C	CAT	chr2:12263540-C>CAT	chr2:12263540-C>CAT	301	PASS	AC096559.1	ENST00000412294	r.?	-	-	Ins	Ins	Ins	2	0	0.41
.	mshef4_J20	MShef4 normal	mShef4_B8	f4555094-3324-11e6-b289-08549ecd0b3a	11	46996090	A	AG	chr11:46996090-A>AG	chr11:46996090-A>AG	315	PASS	C11orf49	CCDS41641.1	r.?	-	-	Ins	Ins	Ins	1	0.09	0.53
.	mshef4_J2	MShef4 normal	mShef4_B8	07e9d8ce-3293-11e6-a6d7-84e7b41afd22	20	11613266	G	GT	chr20:11613266-G>GT	chr20:11613266-G>GT	320	PASS	-	-	-	-	-	Ins	Ins	Ins	1	0	0.47
.	mShef11_normal_P5	MShef11 normal	mShef11_E7	1b9238e0-3355-11e6-9abc-48b0fa52e078	3	146877987	C	CTTTCTTTTTTTTTTTTTTTT	chr3:146877987-C>CTTTCTTTTTTTTTTTTTTTT	chr3:146877987-C>CTTTCTTTTTTTTTTTTTTTT	321	PASS	-	-	-	-	-	Ins	Ins	Ins	20	1	1
.	mShef11_Rock_L5	MShef11 ROCK	mShef11_F4	43dc73a4-328f-11e6-9283-5ff63cc9300a	16	33407227	A	AG	chr16:33407227-A>AG	chr16:33407227-A>AG	354	PASS	-	-	-	-	-	Ins	Ins	Ins	1	0.04	0.22
.	mShef11_normal_O7	MShef11 normal	mShef11_E4	607bc0ee-3296-11e6-ad87-c6dbecf1e924	1	114521158	G	GC	chr1:114521158-G>GC	chr1:114521158-G>GC	360	PASS	HIPK1	CCDS867.1	r.?	-	-	Ins	Ins	Ins	1	0.04	0.21
.	mShef11_normal_P5	MShef11 normal	mShef11_E7	6b57fef6-3359-11e6-9cda-f83d9ecd0b3a	20	60737363	C	CT	chr20:60737363-C>CT	chr20:60737363-C>CT	360	PASS	SS18L1	CCDS13491.1	r.?	-	-	Ins	Ins	Ins	1	0	0.21
.	mShef11_Rock_K3	MShef11 ROCK	mShef11_F1	e058abae-3333-11e6-b263-4d776f39e758	3	129278849	G	GTA	chr3:129278849-G>GTA	chr3:129278849-G>GTA	360	PASS	PLXND1	CCDS33854.1	r.?	-	-	Ins	Ins	Ins	2	0	0.21
.	mShef11_Rock_K9	MShef11 ROCK	mShef11_F1	a5550a3e-329d-11e6-9709-8715b51afd22	2	24636299	G	GT	chr2:24636299-G>GT	chr2:24636299-G>GT	360	PASS	-	-	-	-	-	Ins	Ins	Ins	1	0	0.21
.	mShef11_Low_Q11	MShef11 low oxygen	mShef11_G8	f219d53e-332e-11e6-9e41-a9180e01a414	2	228283414	A	AT	chr2:228283414-A>AT	chr2:228283414-A>AT	360	PASS	-	-	-	-	-	Ins	Ins	Ins	1	0.03	0.22
.	mShef11_Low_Q4	MShef11 low oxygen	mShef11_G8	4b397fda-329d-11e6-bf9d-102aa20b69d5	14	90566195	A	AT	chr14:90566195-A>AT	chr14:90566195-A>AT	360	PASS	KCNK13	CCDS9889.1	r.?	-	-	Ins	Ins	Ins	1	0	0.22
.	mShef11_Rock_K3	MShef11 ROCK	mShef11_F1	57646a78-332d-11e6-916c-1c667098ee92	21	29491806	C	CAT	chr21:29491806-C>CAT	chr21:29491806-C>CAT	360	PASS	AL035610.2	ENST00000453420	r.1092_1093insau	-	-	Ins	Ins	Ins	2	0	0.22
.	mShef11_Low_Q11	MShef11 low oxygen	mShef11_G8	ba606c7c-3322-11e6-83d2-edb812ae24cf	18	22678404	A	AT	chr18:22678404-A>AT	chr18:22678404-A>AT	360	PASS	ZNF521	CCDS32806.1	r.?	-	-	Ins	Ins	Ins	1	0	0.23
.	mShef11_Low_Q10	MShef11 low oxygen	mShef11_G8	f77eef5a-332e-11e6-95c1-7222c7271a47	2	235252666	A	ACT	chr2:235252666-A>ACT	chr2:235252666-A>ACT	360	PASS	-	-	-	-	-	Ins	Ins	Ins	2	0	0.24
.	mShef11_Low_Q11	MShef11 low oxygen	mShef11_G8	35806eb4-332f-11e6-9e41-a9180e01a414	2	235793113	T	TTTTTC	chr2:235793113-T>TTTTTC	chr2:235793113-T>TTTTTC	360	PASS	AC010148.1	ENST00000413842	r.?	-	-	Ins	Ins	Ins	5	0.23	0.24
.	mShef11_Rock_L10	MShef11 ROCK	mShef11_F4	d4697716-32a1-11e6-a22e-2bea0d01a414	1	200890344	G	GT	chr1:200890344-G>GT	chr1:200890344-G>GT	360	PASS	-	-	-	-	-	Ins	Ins	Ins	1	0	0.24
.	mShef11_Rock_L7	MShef11 ROCK	mShef11_F4	bddd1aae-329f-11e6-92f8-40dc4a47a305	5	79394830	C	CA	chr5:79394830-C>CA	chr5:79394830-C>CA	360	PASS	-	-	-	-	-	Ins	Ins	Ins	1	0.06	0.24
.	mshef4_J12	MShef4 normal	mShef4_B8	df280410-32a6-11e6-bb20-d096e84777f6	3	196800674	A	AT	chr3:196800674-A>AT	chr3:196800674-A>AT	360	PASS	DLG1	CCDS3327.1	r.?	-	-	Ins	Ins	Ins	1	0	0.24
.	mShef11_Low_Q9	MShef11 low oxygen	mShef11_G8	13af8568-3325-11e6-8d46-4d8b3cfdbd24	11	8600153	T	TCA	chr11:8600153-T>TCA	chr11:8600153-T>TCA	360	PASS	STK33	CCDS7789.1	r.?	-	-	Ins	Ins	Ins	2	0	0.26
.	mShef11_Low_N10	MShef11 low oxygen	mShef11_G8	1ba4c802-32a1-11e6-84c5-4f2dc225ee11	3	75583949	T	TTTTG	chr3:75583949-T>TTTTG	chr3:75583949-T>TTTTG	360	PASS	-	-	-	-	-	Ins	Ins	Ins	4	0.22	0.27
.	mShef11_Low_Q1	MShef11 low oxygen	mShef11_G8	db3919ec-336a-11e6-9fa3-38ba5d753391	4	28890609	C	CTGA	chr4:28890609-C>CTGA	chr4:28890609-C>CTGA	360	PASS	-	-	-	-	-	Ins	Ins	Ins	3	0	0.31
.	mShef11_Low_Q5	MShef11 low oxygen	mShef11_G8	7e13fb40-332b-11e6-9ef7-c2b92aaffa45	7	12586728	G	GT	chr7:12586728-G>GT	chr7:12586728-G>GT	360	PASS	-	-	-	-	-	Ins	Ins	Ins	1	0	0.35
.	mshef4_J15	MShef4 normal	mShef4_B8	270510e8-328e-11e6-b2b1-f7f30525f869	1	45701284	C	CA	chr1:45701284-C>CA	chr1:45701284-C>CA	360	PASS	-	-	-	-	-	Ins	Ins	Ins	1	0	0.35
.	mShef11_Low_N4	MShef11 low oxygen	mShef11_G8	9a20669e-332f-11e6-b69b-0f8790e2c2e6	1	166244685	G	GTT	chr1:166244685-G>GTT	chr1:166244685-G>GTT	360	PASS	-	-	-	-	-	Ins	Ins	Ins	2	0	0.36
.	mShef11_Rock_K8	MShef11 ROCK	mShef11_F1	aa3fac14-3290-11e6-b3c9-134dd5dcf142	1	16228160	A	AC	chr1:16228160-A>AC	chr1:16228160-A>AC	360	PASS	SPEN	CCDS164.1	r.?	-	-	Ins	Ins	Ins	1	0.06	0.37
.	mShef11_Rock_L7	MShef11 ROCK	mShef11_F4	966e0eaa-329b-11e6-9f78-f7b94a47a305	10	116237848	C	CT	chr10:116237848-C>CT	chr10:116237848-C>CT	360	PASS	ABLIM1	CCDS31288.1	r.?	-	-	Ins	Ins	Ins	1	0	0.37
.	mShef11_normal_O6	MShef11 normal	mShef11_E4	b8c3bf14-334e-11e6-97c9-c3e49b6d3b88	9	82820187	G	GA	chr9:82820187-G>GA	chr9:82820187-G>GA	360	PASS	-	-	-	-	-	Ins	Ins	Ins	1	0	0.38
.	mShef11_Low_N7	MShef11 low oxygen	mShef11_G8	38ccdffa-3292-11e6-a2ef-14da69062303	9	94469932	G	GA	chr9:94469932-G>GA	chr9:94469932-G>GA	360	PASS	-	-	-	-	-	Ins	Ins	Ins	1	0	0.39
.	mShef11_normal_P10	MShef11 normal	mShef11_E7	de4e4db2-3326-11e6-8f54-238d90e2c2e6	9	37733707	G	GT	chr9:37733707-G>GT	chr9:37733707-G>GT	360	PASS	FRMPD1	CCDS6612.1	r.?	-	-	Ins	Ins	Ins	1	0	0.39
.	mShef11_Rock_L5	MShef11 ROCK	mShef11_F4	43baacbc-3292-11e6-a30f-5bf63cc9300a	2	39144243	C	CTTTTTTTTTTTTTT	chr2:39144243-C>CTTTTTTTTTTTTTT	chr2:39144243-C>CTTTTTTTTTTTTTT	360	PASS	ARHGEF33	CCDS46263.2	r.?	-	-	Ins	Ins	Ins	14	0.11	0.39
.	mShef11_Rock_L3	MShef11 ROCK	mShef11_F4	b164f8dc-329a-11e6-a8d7-d527d8fd0a58	3	196677626	C	CT	chr3:196677626-C>CT	chr3:196677626-C>CT	360	PASS	PIGZ	CCDS3324.1	r.?	-	-	Ins	Ins	Ins	1	0.12	0.4
.	mShef11_Rock_K5	MShef11 ROCK	mShef11_F1	ca35e6c6-329c-11e6-b1b3-38a119a91649	5	46066640	G	GA	chr5:46066640-G>GA	chr5:46066640-G>GA	360	PASS	-	-	-	-	-	Ins	Ins	Ins	1	0	0.41
.	mShef11_Low_Q10	MShef11 low oxygen	mShef11_G8	471bbcd8-332e-11e6-95c1-7222c7271a47	2	208946015	G	GAT	chr2:208946015-G>GAT	chr2:208946015-G>GAT	360	PASS	-	-	-	-	-	Ins	Ins	Ins	2	0	0.42
.	mShef11_normal_O6	MShef11 normal	mShef11_E4	7a683f88-3353-11e6-b4d9-95b1eab8d062	2	170590663	G	GAGCGGGGCCGGGCGCGGGCAGCGGGGCCGGGCGCGGGC	chr2:170590663-G>GAGCGGGGCCGGGCGCGGGCAGCGGGGCCGGGCGCGGGC	chr2:170590663-G>GAGCGGGGCCGGGCGCGGGCAGCGGGGCCGGGCGCGGGC	360	PASS	KLHL23	CCDS2236.1	r.?	-	-	Ins	Ins	Ins	38	0.29	0.42
.	mshef4_J10	MShef4 normal	mShef4_B8	81518f26-329e-11e6-bf91-89711565c797	12	50980637	T	TGA	chr12:50980637-T>TGA	chr12:50980637-T>TGA	360	PASS	DIP2B	CCDS31799.1	r.?	-	-	Ins	Ins	Ins	2	0	0.42
.	mShef11_normal_O6	MShef11 normal	mShef11_E4	5394e70c-3354-11e6-8f48-940cd9b4fa2c	6	61913191	A	AT	chr6:61913191-A>AT	chr6:61913191-A>AT	360	PASS	-	-	-	-	-	Ins	Ins	Ins	1	0	0.43
.	mShef11_normal_O7	MShef11 normal	mShef11_E4	1dd0ac2e-329a-11e6-ad87-c6dbecf1e924	1	247168994	C	CA	chr1:247168994-C>CA	chr1:247168994-C>CA	360	PASS	ZNF695	CCDS44344.1	r.?	-	-	Ins	Ins	Ins	1	0	0.46
.	mShef11_Rock_K6	MShef11 ROCK	mShef11_F1	8e564dc6-332d-11e6-a742-58c36f39e758	2	169129942	A	AT	chr2:169129942-A>AT	chr2:169129942-A>AT	360	PASS	-	-	-	-	-	Ins	Ins	Ins	1	0	0.47
.	mshef4_J1	MShef4 normal	mShef4_B8	51cc717c-32a7-11e6-be5d-3cb735cec73b	1	66320825	G	GATATT	chr1:66320825-G>GATATT	chr1:66320825-G>GATATT	360	PASS	PDE4B	CCDS632.1	r.?	-	-	Ins	Ins	Ins	5	0	0.47
.	mShef11_Rock_L10	MShef11 ROCK	mShef11_F4	495a903a-329f-11e6-832c-d1503dc9300a	2	196069928	G	GA	chr2:196069928-G>GA	chr2:196069928-G>GA	360	PASS	-	-	-	-	-	Ins	Ins	Ins	1	0	0.49
.	mShef11_normal_P5	MShef11 normal	mShef11_E7	25512b06-334c-11e6-8e16-85d69cdf095d	19	51553335	T	TA	chr19:51553335-T>TA	chr19:51553335-T>TA	360	PASS	CTC-518B2.10	ENST00000601280	r.?	-	-	Ins	Ins	Ins	1	0	0.5
.	mShef11_Rock_L1	MShef11 ROCK	mShef11_F4	1d2ed4ee-332b-11e6-bc8f-9550c225ee11	9	96775461	G	GT	chr9:96775461-G>GT	chr9:96775461-G>GT	360	PASS	-	-	-	-	-	Ins	Ins	Ins	1	0	0.5
.	mShef11_normal_P10	MShef11 normal	mShef11_E7	911676d2-332b-11e6-b1ba-6109147bb207	7	130287856	T	TA	chr7:130287856-T>TA	chr7:130287856-T>TA	360	PASS	RNA5SP246	ENST00000458909	r.?	-	-	Ins	Ins	Ins	1	0.06	0.57
.	mShef11_normal_P10	MShef11 normal	mShef11_E7	696370c6-3322-11e6-a27e-d81ff46126f1	13	74918556	C	CT	chr13:74918556-C>CT	chr13:74918556-C>CT	360	PASS	-	-	-	-	-	Ins	Ins	Ins	1	0	0.6
.	mShef11_Rock_K6	MShef11 ROCK	mShef11_F1	1d602856-3325-11e6-bdb9-928a3cfdbd24	14	77619152	A	AT	chr14:77619152-A>AT	chr14:77619152-A>AT	360	PASS	TMEM63C	ENST00000557408	r.?	-	-	Ins	Ins	Ins	1	0	0.6
.	mshef4_J5	MShef4 normal	mShef4_B8	39d2f70e-3283-11e6-85ac-66289a696edf	4	118075167	G	GAAGGAAGGAAGGAAGGAAGT	chr4:118075167-G>GAAGGAAGGAAGGAAGGAAGT	chr4:118075167-G>GAAGGAAGGAAGGAAGGAAGT	360	PASS	-	-	-	-	-	Ins	Ins	Ins	20	0.33	0.6
.	mShef11_Rock_L2	MShef11 ROCK	mShef11_F4	9d7d37f6-32a6-11e6-ae88-ad45147bb207	7	51678543	T	TG	chr7:51678543-T>TG	chr7:51678543-T>TG	360	PASS	RP4-718N17.2	ENST00000414409	r.?	-	-	Ins	Ins	Ins	1	0.38	0.68
.	mShef11_Low_Q6	MShef11 low oxygen	mShef11_G8	893f58e6-3328-11e6-a58a-1b2a038949d4	1	15518945	T	TTCTTTTC	chr1:15518945-T>TTCTTTTC	chr1:15518945-T>TTCTTTTC	360	PASS	TMEM51	CCDS154.1	r.?	-	-	Ins	Ins	Ins	7	0.62	0.69
.	mShef11_Low_N8	MShef11 low oxygen	mShef11_G8	454cef8e-334d-11e6-b5f5-af509ecd0b3a	12	98845962	A	AC	chr12:98845962-A>AC	chr12:98845962-A>AC	360	PASS	-	-	-	-	-	Ins	Ins	Ins	1	0.43	0.79
.	mShef11_normal_O9	MShef11 normal	mShef11_E4	1f8975f8-3323-11e6-b5d3-58fe41c4520d	11	6699980	T	TTTA	chr11:6699980-T>TTTA	chr11:6699980-T>TTTA	360	PASS	MRPL17	CCDS31412.1	r.?	-	-	Ins	Ins	Ins	3	0.75	0.89
.	mshef4_J15	MShef4 normal	mShef4_B8	80abb10c-3292-11e6-a8a7-72db2daed38e	2	236749425	T	TA	chr2:236749425-T>TA	chr2:236749425-T>TA	360	PASS	AGAP1	CCDS33408.1	r.?	-	-	Ins	Ins	Ins	1	0.74	0.9
.	mshef4_J19	MShef4 normal	mShef4_B8	a6db8aa0-332d-11e6-8694-f2a59d7ad846	8	10276354	A	AAC	chr8:10276354-A>AAC	chr8:10276354-A>AAC	360	PASS	MSRA	CCDS56522.1	r.?	-	-	Ins	Ins	Ins	2	0.78	0.92
.	mShef11_Rock_K10	MShef11 ROCK	mShef11_F1	296c7f8a-332c-11e6-ac11-ca36ee3c4f5d	1	182243464	T	TC	chr1:182243464-T>TC	chr1:182243464-T>TC	360	PASS	GS1-122H1.2	ENST00000449842	r.?	-	-	Ins	Ins	Ins	1	0.78	0.94
.	mShef11_normal_P1	MShef11 normal	mShef11_E7	608b7a00-3324-11e6-b490-5bbe6de4ab00	17	36503759	A	ATT	chr17:36503759-A>ATT	chr17:36503759-A>ATT	360	PASS	GPR179	CCDS42308.1	r.?	-	-	Ins	Ins	Ins	2	0.89	0.95
.	mShef11_Low_N2	MShef11 low oxygen	mShef11_G8	c8a4a236-3295-11e6-8229-b7b21da8ec0e	1	20386732	T	TTC	chr1:20386732-T>TTC	chr1:20386732-T>TTC	360	PASS	-	-	-	-	-	Ins	Ins	Ins	2	0	1
.	mShef11_Low_N8	MShef11 low oxygen	mShef11_G8	b8e201a8-3354-11e6-9bb7-a5d16f39e758	4	124120616	G	GGT	chr4:124120616-G>GGT	chr4:124120616-G>GGT	360	PASS	SPATA5	CCDS3730.1	r.?	-	-	Ins	Ins	Ins	2	1	1
.	mShef11_Low_Q10	MShef11 low oxygen	mShef11_G8	e56d6f46-3322-11e6-862c-22318e4678dd	18	3422677	T	TTG	chr18:3422677-T>TTG	chr18:3422677-T>TTG	360	PASS	TGIF1	CCDS11835.1	r.?	-	-	Ins	Ins	Ins	2	1	1
.	mShef11_Low_Q11	MShef11 low oxygen	mShef11_G8	9f890992-332a-11e6-8f22-8ada9b6d3b88	6	52834071	G	GCCAAGATCGTGCCATTGCACTCCAGCCTGGGCAACAAGAGCGAAACTTCATCTCAAAAAAAAAAAAAAAAAAGC	chr6:52834071-G>GCCAAGATCGTGCCATTGCACTCCAGCCTGGGCAACAAGAGCGAAACTTCATCTCAAAAAAAAAAAAAAAAAAGC	chr6:52834071-G>GCCAAGATCGTGCCATTGCACTCCAGCCTGGGCAACAAGAGCGAAACTTCATCTCAAAAAAAAAAAAAAAAAAGC	360	PASS	-	-	-	-	-	Ins	Ins	Ins	74	1	1
.	mShef11_Low_Q2	MShef11 low oxygen	mShef11_G8	e0da3bde-3332-11e6-a72d-4a24a966024e	20	31325186	A	AAAAAAAAAAAAAAAAG	chr20:31325186-A>AAAAAAAAAAAAAAAAG	chr20:31325186-A>AAAAAAAAAAAAAAAAG	360	PASS	COMMD7	CCDS42864.1	r.?	-	-	Ins	Ins	Ins	16	1	1
.	mShef11_normal_O1	MShef11 normal	mShef11_E4	ff47d33a-3295-11e6-ba21-4bb605ad5bc4	1	43496231	C	CCT	chr1:43496231-C>CCT	chr1:43496231-C>CCT	360	PASS	-	-	-	-	-	Ins	Ins	Ins	2	0.67	1
.	mShef11_Rock_K2	MShef11 ROCK	mShef11_F1	aae2df00-32a0-11e6-86a8-6c3d9ecd0b3a	4	53134192	C	CTTTTTTTTTTTTTTTT	chr4:53134192-C>CTTTTTTTTTTTTTTTT	chr4:53134192-C>CTTTTTTTTTTTTTTTT	360	PASS	-	-	-	-	-	Ins	Ins	Ins	16	1	1
.	mshef4_J10	MShef4 normal	mShef4_B8	a9e65d42-32a1-11e6-8785-f3a7e7d0bdd7	21	23050357	G	GGT	chr21:23050357-G>GGT	chr21:23050357-G>GGT	360	PASS	AF241725.6	ENST00000416182	r.?	-	-	Ins	Ins	Ins	2	0.57	1
.	mshef4_J9	MShef4 normal	mShef4_B8	f2eb18ae-3326-11e6-a7f5-1aa6dcd214c4	9	2397100	C	CCCAGTACATCCCAAGTGGCTGAGCAGTAATCTTTTTTTTTTTTTTTGCTTAGTTGTCTATGTACTCATCATTAATCTCTACTCTTAGCCAGTTGT	chr9:2397100-C>CCCAGTACATCCCAAGTGGCTGAGCAGTAATCTTTTTTTTTTTTTTTGCTTAGTTGTCTATGTACTCATCATTAATCTCTACTCTTAGCCAGTTGT	chr9:2397100-C>CCCAGTACATCCCAAGTGGCTGAGCAGTAATCTTTTTTTTTTTTTTTGCTTAGTTGTCTATGTACTCATCATTAATCTCTACTCTTAGCCAGTTGT	360	PASS	-	-	-	-	-	Ins	Ins	Ins	95	1	1
.	mShef11_normal_P5	MShef11 normal	mShef11_E7	f66ef070-334b-11e6-826e-d5a15d753391	17	56908035	A	AT	chr17:56908035-A>AT	chr17:56908035-A>AT	384	PASS	PPM1E	CCDS11613.1	r.?	-	-	Ins	Ins	Ins	1	0	0.55
.	mShef11_normal_P2	MShef11 normal	mShef11_E7	f89be294-3338-11e6-b2f5-de941da8ec0e	2	164943653	A	AG	chr2:164943653-A>AG	chr2:164943653-A>AG	400	PASS	AC092684.1	ENST00000429636	r.?	-	-	Ins	Ins	Ins	1	0	0.43
.	mShef11_normal_P4	MShef11 normal	mShef11_E7	1c7abc5e-3324-11e6-a344-0a4ca2c71c31	19	55585562	C	CA	chr19:55585562-C>CA	chr19:55585562-C>CA	405	PASS	EPS8L1	CCDS12914.1	r.?	-	-	Ins	Ins	Ins	1	0	0.41
.	mshef4_J16	MShef4 normal	mShef4_B8	81aedb3a-32a4-11e6-bc93-ca783aa487b0	4	61900217	C	CA	chr4:61900217-C>CA	chr4:61900217-C>CA	420	PASS	-	-	-	-	-	Ins	Ins	Ins	1	0	0.23
.	mShef11_Rock_K3	MShef11 ROCK	mShef11_F1	ae50aa6c-332e-11e6-9ff0-4e277e6a9fc7	2	209960655	C	CT	chr2:209960655-C>CT	chr2:209960655-C>CT	420	PASS	-	-	-	-	-	Ins	Ins	Ins	1	0	0.24
.	mshef4_J7	MShef4 normal	mShef4_B8	0c0b765a-332a-11e6-91fe-ae2d7246d362	9	118425471	C	CT	chr9:118425471-C>CT	chr9:118425471-C>CT	420	PASS	-	-	-	-	-	Ins	Ins	Ins	1	0	0.25
.	mShef11_Rock_L4	MShef11 ROCK	mShef11_F4	05b5c2d8-332f-11e6-b19e-cde969062303	6	144074196	G	GT	chr6:144074196-G>GT	chr6:144074196-G>GT	420	PASS	PHACTR2	CCDS47492.1	r.?	-	-	Ins	Ins	Ins	1	0.03	0.26
.	mShef11_normal_O1	MShef11 normal	mShef11_E4	46784a8a-3298-11e6-babf-9d8235cec73b	11	81657502	T	TTTG	chr11:81657502-T>TTTG	chr11:81657502-T>TTTG	420	PASS	RP11-179A16.1	ENST00000500502	r.?	-	-	Ins	Ins	Ins	3	0	0.31
.	mShef11_Rock_K6	MShef11 ROCK	mShef11_F1	98fae172-3325-11e6-8e93-49e779852e0e	17	60453247	A	AT	chr17:60453247-A>AT	chr17:60453247-A>AT	420	PASS	EFCAB3	CCDS45751.1	r.?	-	-	Ins	Ins	Ins	1	0	0.31
.	mshef4_J17	MShef4 normal	mShef4_B8	39e9c81a-334d-11e6-a80e-72ee191589db	11	122506433	G	GA	chr11:122506433-G>GA	chr11:122506433-G>GA	420	PASS	-	-	-	-	-	Ins	Ins	Ins	1	0.03	0.32
.	mShef11_normal_O4	MShef11 normal	mShef11_E4	0c37bd5e-3326-11e6-a115-0e3e07e9a829	10	95846774	T	TA	chr10:95846774-T>TA	chr10:95846774-T>TA	420	PASS	PLCE1	CCDS41552.1	r.?	-	-	Ins	Ins	Ins	1	0	0.36
.	mshef4_J5	MShef4 normal	mShef4_B8	da2a18c4-3281-11e6-9f4f-e7a64430f757	1	204726966	C	CAT	chr1:204726966-C>CAT	chr1:204726966-C>CAT	420	PASS	-	-	-	-	-	Ins	Ins	Ins	2	0	0.36
.	mShef11_Low_N8	MShef11 low oxygen	mShef11_G8	3529cda4-3350-11e6-ad7d-de24d0119baa	1	214553485	C	CT	chr1:214553485-C>CT	chr1:214553485-C>CT	420	PASS	PTPN14	CCDS1514.1	r.?	-	-	Ins	Ins	Ins	1	0	0.41
.	mShef11_Rock_K10	MShef11 ROCK	mShef11_F1	8c89fd7a-332e-11e6-8df4-62cc2aaffa45	3	75202121	A	AT	chr3:75202121-A>AT	chr3:75202121-A>AT	420	PASS	-	-	-	-	-	Ins	Ins	Ins	1	0	0.41
.	mShef11_Rock_K5	MShef11 ROCK	mShef11_F1	bef07a60-329c-11e6-b1b3-38a119a91649	5	43260683	C	CAT	chr5:43260683-C>CAT	chr5:43260683-C>CAT	420	PASS	NIM1K	CCDS3943.1	r.?	-	-	Ins	Ins	Ins	2	0.14	0.41
.	mshef4_J20	MShef4 normal	mShef4_B8	9439b55e-332b-11e6-a71c-438d19a91649	3	38543463	G	GA	chr3:38543463-G>GA	chr3:38543463-G>GA	420	PASS	EXOG	CCDS2680.1	r.?	-	-	Ins	Ins	Ins	1	0	0.42
.	mshef4_J13	MShef4 normal	mShef4_B8	dec0971a-32a3-11e6-b5bf-35074530f757	8	636157	A	AATC	chr8:636157-A>AATC	chr8:636157-A>AATC	420	PASS	ERICH1	CCDS5955.1	r.?	-	-	Ins	Ins	Ins	3	0	0.44
.	mshef4_J7	MShef4 normal	mShef4_B8	9135feaa-332e-11e6-b2f6-cbe280635058	3	113585842	A	AT	chr3:113585842-A>AT	chr3:113585842-A>AT	420	PASS	GRAMD1C	CCDS33826.1	r.?	-	-	Ins	Ins	Ins	1	0	0.44
.	mShef11_normal_O2	MShef11 normal	mShef11_E4	eb5a99fe-3329-11e6-ad63-a9f9cf737e61	1	74334535	T	TCTTC	chr1:74334535-T>TCTTC	chr1:74334535-T>TCTTC	420	PASS	-	-	-	-	-	Ins	Ins	Ins	4	0	0.45
.	mshef4_J10	MShef4 normal	mShef4_B8	3bc44aee-32a2-11e6-a7fa-a942a20b69d5	2	100178361	C	CT	chr2:100178361-C>CT	chr2:100178361-C>CT	420	PASS	AFF3	CCDS42723.1	r.?	-	-	Ins	Ins	Ins	1	0	0.45
.	mshef4_J16	MShef4 normal	mShef4_B8	8b0d0186-329d-11e6-a900-a33f3aa487b0	15	81006149	C	CA	chr15:81006149-C>CA	chr15:81006149-C>CA	420	PASS	ABHD17C	CCDS45323.1	r.?	-	-	Ins	Ins	Ins	1	0	0.45
.	mShef11_normal_O3	MShef11 normal	mShef11_E4	aba6368c-32a3-11e6-ad28-303f204bbf9c	3	154241737	G	GT	chr3:154241737-G>GT	chr3:154241737-G>GT	420	PASS	RP11-656A15.1	ENST00000498604	r.?	-	-	Ins	Ins	Ins	1	0	0.47
.	mshef4_J10	MShef4 normal	mShef4_B8	02c35012-329f-11e6-8089-d277e7d0bdd7	10	96185020	G	GT	chr10:96185020-G>GT	chr10:96185020-G>GT	420	PASS	TBC1D12	CCDS41553.1	r.?	-	-	Ins	Ins	Ins	1	0	0.48
.	mShef11_Low_Q9	MShef11 low oxygen	mShef11_G8	4254081a-332c-11e6-beba-4368e7d0bdd7	8	66387317	G	GA	chr8:66387317-G>GA	chr8:66387317-G>GA	420	PASS	-	-	-	-	-	Ins	Ins	Ins	1	0	0.49
.	mshef4_J2	MShef4 normal	mShef4_B8	ddcba92a-3290-11e6-ac59-192db51afd22	6	107991334	T	TA	chr6:107991334-T>TA	chr6:107991334-T>TA	420	PASS	-	-	-	-	-	Ins	Ins	Ins	1	0	0.5
.	mShef11_normal_P10	MShef11 normal	mShef11_E7	be5f4442-3322-11e6-85c9-dbea4430f757	19	43099000	T	TGGAGGCA	chr19:43099000-T>TGGAGGCA	chr19:43099000-T>TGGAGGCA	420	PASS	CEACAM8	CCDS12610.1	r.82_83insugccucc	c.?	p.?	Ins	Ins	Ins	7	0	0.54
.	mshef4_J1	MShef4 normal	mShef4_B8	7dfcd236-32a8-11e6-9144-623b6323ba5a	4	26412878	T	TTAAA	chr4:26412878-T>TTAAA	chr4:26412878-T>TTAAA	420	PASS	RBPJ	CCDS33969.1	r.?	-	-	Ins	Ins	Ins	4	0	0.55
.	mshef4_J19	MShef4 normal	mShef4_B8	9ad17588-332a-11e6-afc3-278d9d7ad846	2	85536787	C	CA	chr2:85536787-C>CA	chr2:85536787-C>CA	420	PASS	TCF7L1	CCDS1971.1	r.2244_2245insa	c.?	p.?	Ins	Ins	Ins	1	0	0.57
.	mshef4_J3	MShef4 normal	mShef4_B8	0ac22780-3280-11e6-b5ca-723c147bb207	5	125885040	T	TA	chr5:125885040-T>TA	chr5:125885040-T>TA	420	PASS	ALDH7A1	CCDS4137.2	r.?	-	-	Ins	Ins	Ins	1	0	0.58
.	mshef4_J14	MShef4 normal	mShef4_B8	5271b044-3291-11e6-978d-7a3c1daa6045	12	50603373	A	AAAAG	chr12:50603373-A>AAAAG	chr12:50603373-A>AAAAG	420	PASS	LIMA1	CCDS8802.1	r.?	-	-	Ins	Ins	Ins	4	0.75	0.59
.	mshef4_J5	MShef4 normal	mShef4_B8	429c2310-3279-11e6-87d1-5ce46de4ab00	15	44250542	G	GA	chr15:44250542-G>GA	chr15:44250542-G>GA	420	PASS	FRMD5	CCDS10107.2	r.?	-	-	Ins	Ins	Ins	1	0	0.74
.	mShef11_Rock_L7	MShef11 ROCK	mShef11_F4	dee33582-3298-11e6-859e-fbb94a47a305	11	585856	A	ATATT	chr11:585856-A>ATATT	chr11:585856-A>ATATT	420	PASS	PHRF1	CCDS65988.1	r.?	-	-	Ins	Ins	Ins	4	0	0.75
.	mShef11_Rock_L8	MShef11 ROCK	mShef11_F4	5ca72592-332e-11e6-a5b5-96f71caa6045	1	231295187	A	AG	chr1:231295187-A>AG	chr1:231295187-A>AG	420	PASS	TRIM67	CCDS44333.1	r.?	-	-	Ins	Ins	Ins	1	0.71	0.76
.	mShef11_Low_N3	MShef11 low oxygen	mShef11_G8	64846eee-332b-11e6-8414-bc178cd8cd69	4	190291432	T	TC	chr4:190291432-T>TC	chr4:190291432-T>TC	420	PASS	-	-	-	-	-	Ins	Ins	Ins	1	0.71	0.88
.	mshef4_J10	MShef4 normal	mShef4_B8	7b40f234-32a8-11e6-8031-378d51c54cdd	7	130838429	T	TTG	chr7:130838429-T>TTG	chr7:130838429-T>TTG	420	PASS	-	-	-	-	-	Ins	Ins	Ins	2	0.45	0.89
.	mShef11_normal_O7	MShef11 normal	mShef11_E4	d3c93718-3299-11e6-84e3-9582ecf1e924	5	177544639	A	AAAG	chr5:177544639-A>AAAG	chr5:177544639-A>AAAG	420	PASS	N4BP3	CCDS34307.1	r.?	-	-	Ins	Ins	Ins	3	1	1
.	mShef11_Rock_K3	MShef11 ROCK	mShef11_F1	6a553aa8-332e-11e6-9ab1-9e6719a91649	1	235743162	A	AAAAAAAAAAAAAAAAAT	chr1:235743162-A>AAAAAAAAAAAAAAAAAT	chr1:235743162-A>AAAAAAAAAAAAAAAAAT	420	PASS	GNG4	CCDS1607.1	r.?	-	-	Ins	Ins	Ins	17	1	1
.	mShef11_Rock_K6	MShef11 ROCK	mShef11_F1	7b10e24a-3327-11e6-9c57-5f24cab49462	X	18361716	T	TA	chrX:18361716-T>TA	chrX:18361716-T>TA	420	PASS	SCML2	CCDS14185.1	r.?	-	-	Ins	Ins	Ins	1	0	1
.	mshef4_J3	MShef4 normal	mShef4_B8	4068c8d4-327c-11e6-ba89-2ccd977b3f23	X	121444004	A	AG	chrX:121444004-A>AG	chrX:121444004-A>AG	420	PASS	-	-	-	-	-	Ins	Ins	Ins	1	0	1
.	mShef11_Low_N8	MShef11 low oxygen	mShef11_G8	0717f3be-3350-11e6-9eba-14f112ae24cf	2	137791362	C	CT	chr2:137791362-C>CT	chr2:137791362-C>CT	440	PASS	THSD7B	ENST00000272643	r.?	-	-	Ins	Ins	Ins	1	0	0.44
.	mShef11_Low_Q12	MShef11 low oxygen	mShef11_G8	89aca432-3337-11e6-85dd-257820e7b7a8	21	14510285	T	TA	chr21:14510285-T>TA	chr21:14510285-T>TA	452	PASS	-	-	-	-	-	Ins	Ins	Ins	1	0	0.36
.	mShef11_Rock_K7	MShef11 ROCK	mShef11_F1	47a7d052-3350-11e6-9068-3dba38e8a824	6	18297507	C	CA	chr6:18297507-C>CA	chr6:18297507-C>CA	460	PASS	-	-	-	-	-	Ins	Ins	Ins	1	0	0.44
.	mShef11_normal_O2	MShef11 normal	mShef11_E4	d7ec5a76-3322-11e6-aec1-150875253f64	18	4424159	A	AT	chr18:4424159-A>AT	chr18:4424159-A>AT	474	PASS	DLGAP1	CCDS11836.1	r.?	-	-	Ins	Ins	Ins	1	0.08	0.68
.	mShef11_Rock_K1	MShef11 ROCK	mShef11_F1	30cdc95a-332c-11e6-8c65-4d52a2c71c31	2	151847821	A	AAT	chr2:151847821-A>AAT	chr2:151847821-A>AAT	480	PASS	-	-	-	-	-	Ins	Ins	Ins	2	0	0.26
.	mshef4_J1	MShef4 normal	mShef4_B8	8da42ef4-32a4-11e6-b066-3db735cec73b	12	122597025	A	AAT	chr12:122597025-A>AAT	chr12:122597025-A>AAT	480	PASS	MLXIP	ENST00000319080	r.?	-	-	Ins	Ins	Ins	2	0	0.29
.	mShef11_Rock_L8	MShef11 ROCK	mShef11_F4	3c727a7c-3321-11e6-88fb-be24f7d33ce3	18	47514050	A	AT	chr18:47514050-A>AT	chr18:47514050-A>AT	480	PASS	MYO5B	CCDS42436.1	r.?	-	-	Ins	Ins	Ins	1	0	0.33
.	mShef11_Rock_K8	MShef11 ROCK	mShef11_F1	ff4dfe8a-3296-11e6-8edc-1191d5dcf142	20	274074	G	GA	chr20:274074-G>GA	chr20:274074-G>GA	480	PASS	ZCCHC3	CCDS42844.1	r.?	-	-	Ins	Ins	Ins	1	0	0.35
.	mShef11_Rock_L9	MShef11 ROCK	mShef11_F4	a18e61d6-3327-11e6-8359-3c8890e2c2e6	12	79182813	T	TTTAG	chr12:79182813-T>TTTAG	chr12:79182813-T>TTTAG	480	PASS	-	-	-	-	-	Ins	Ins	Ins	4	0	0.36
.	mShef11_Low_N8	MShef11 low oxygen	mShef11_G8	90230158-334b-11e6-9d97-35b3eab8d062	16	48533332	C	CAATA	chr16:48533332-C>CAATA	chr16:48533332-C>CAATA	480	PASS	-	-	-	-	-	Ins	Ins	Ins	4	0	0.38
.	mShef11_normal_O8	MShef11 normal	mShef11_E4	1b86453c-328b-11e6-b569-34df4a47a305	19	30474314	A	AT	chr19:30474314-A>AT	chr19:30474314-A>AT	480	PASS	URI1	CCDS12420.1	r.?	-	-	Ins	Ins	Ins	1	0	0.38
.	mShef11_Rock_L7	MShef11 ROCK	mShef11_F4	2bad42aa-329d-11e6-9bf7-fcb94a47a305	1	58127851	C	CTTTG	chr1:58127851-C>CTTTG	chr1:58127851-C>CTTTG	480	PASS	DAB1	CCDS607.1	r.?	-	-	Ins	Ins	Ins	4	0	0.38
.	mShef11_Rock_L10	MShef11 ROCK	mShef11_F4	55a9de6a-3298-11e6-9d32-e4503dc9300a	17	5103664	G	GA	chr17:5103664-G>GA	chr17:5103664-G>GA	480	PASS	-	-	-	-	-	Ins	Ins	Ins	1	0	0.42
.	mShef11_Low_Q2	MShef11 low oxygen	mShef11_G8	68c278f2-3330-11e6-9764-3c9d90e2c2e6	8	137792729	T	TA	chr8:137792729-T>TA	chr8:137792729-T>TA	480	PASS	RP11-30J20.1	ENST00000521090	r.?	-	-	Ins	Ins	Ins	1	0	0.44
.	mShef11_Low_Q7	MShef11 low oxygen	mShef11_G8	3ac7bcf6-3325-11e6-91ef-9ca32aaffa45	10	9847093	G	GA	chr10:9847093-G>GA	chr10:9847093-G>GA	480	PASS	-	-	-	-	-	Ins	Ins	Ins	1	0	0.44
.	mShef11_normal_O1	MShef11 normal	mShef11_E4	ca2d468e-32a0-11e6-b6f5-41bc35cec73b	22	38095874	C	CATTT	chr22:38095874-C>CATTT	chr22:38095874-C>CATTT	480	PASS	TRIOBP	CCDS43015.1	r.?	-	-	Ins	Ins	Ins	4	0	0.44
.	mShef11_normal_P2	MShef11 normal	mShef11_E7	b5c302dc-332d-11e6-877e-c7d68877c0b2	8	115144731	A	AT	chr8:115144731-A>AT	chr8:115144731-A>AT	480	PASS	-	-	-	-	-	Ins	Ins	Ins	1	0	0.44
.	mShef11_Rock_K2	MShef11 ROCK	mShef11_F1	9fc7e4a2-32a1-11e6-aee8-14159ecd0b3a	1	217435496	G	GA	chr1:217435496-G>GA	chr1:217435496-G>GA	480	PASS	-	-	-	-	-	Ins	Ins	Ins	1	0	0.45
.	mShef11_Rock_L10	MShef11 ROCK	mShef11_F4	e7dca97e-329e-11e6-81f2-2e653dc9300a	6	19028502	A	AT	chr6:19028502-A>AT	chr6:19028502-A>AT	480	PASS	-	-	-	-	-	Ins	Ins	Ins	1	0	0.45
.	mShef11_Rock_L8	MShef11 ROCK	mShef11_F4	fc2bfa4e-332d-11e6-a5b5-96f71caa6045	1	220729736	G	GA	chr1:220729736-G>GA	chr1:220729736-G>GA	480	PASS	MARK1	CCDS65789.1	r.?	-	-	Ins	Ins	Ins	1	0	0.45
.	mShef11_Low_N5	MShef11 low oxygen	mShef11_G8	7a8dacc2-3354-11e6-b98d-6f09ee3c4f5d	20	5586656	T	TA	chr20:5586656-T>TA	chr20:5586656-T>TA	480	PASS	GPCPD1	CCDS13090.1	r.?	-	-	Ins	Ins	Ins	1	0.03	0.46
.	mShef11_Low_N8	MShef11 low oxygen	mShef11_G8	5a7273da-3351-11e6-9eba-14f112ae24cf	2	195140185	G	GA	chr2:195140185-G>GA	chr2:195140185-G>GA	480	PASS	-	-	-	-	-	Ins	Ins	Ins	1	0	0.48
.	mShef11_normal_O5	MShef11 normal	mShef11_E4	ba2abe02-32a4-11e6-91f7-6b2e694da5d2	6	153729349	G	GA	chr6:153729349-G>GA	chr6:153729349-G>GA	480	PASS	-	-	-	-	-	Ins	Ins	Ins	1	0	0.48
.	mshef4_J15	MShef4 normal	mShef4_B8	0f06ea34-328e-11e6-93e5-6cdb2daed38e	11	128710473	G	GTAA	chr11:128710473-G>GTAA	chr11:128710473-G>GTAA	480	PASS	KCNJ1	CCDS8477.1	r.?	-	-	Ins	Ins	Ins	3	0	0.48
.	mShef11_normal_P5	MShef11 normal	mShef11_E7	64a06a6c-3354-11e6-8adb-bea31565c797	5	153845452	A	AT	chr5:153845452-A>AT	chr5:153845452-A>AT	480	PASS	SAP30L	CCDS4326.1	r.?	-	-	Ins	Ins	Ins	1	0	0.49
.	mshef4_J1	MShef4 normal	mShef4_B8	9e9fca28-32aa-11e6-9144-623b6323ba5a	4	89230585	G	GA	chr4:89230585-G>GA	chr4:89230585-G>GA	480	PASS	RP11-10L7.1	ENST00000500009	r.?	-	-	Ins	Ins	Ins	1	0	0.49
.	mShef11_Low_Q11	MShef11 low oxygen	mShef11_G8	1028c4ac-332c-11e6-8f22-8ada9b6d3b88	6	117770555	G	GA	chr6:117770555-G>GA	chr6:117770555-G>GA	480	PASS	-	-	-	-	-	Ins	Ins	Ins	1	0	0.5
.	mShef11_normal_O9	MShef11 normal	mShef11_E4	34e31234-332c-11e6-b523-c9a230158702	8	98156932	A	AAT	chr8:98156932-A>AAT	chr8:98156932-A>AAT	480	PASS	CPQ	CCDS6273.1	r.?	-	-	Ins	Ins	Ins	2	0	0.5
.	mShef11_Rock_K1	MShef11 ROCK	mShef11_F1	3c10d39c-3332-11e6-8469-ed6866a58581	5	152420618	C	CTGGA	chr5:152420618-C>CTGGA	chr5:152420618-C>CTGGA	480	PASS	AC091969.1	ENST00000503048	r.?	-	-	Ins	Ins	Ins	4	0	0.5
.	mShef11_Rock_K5	MShef11 ROCK	mShef11_F1	994b6f24-329a-11e6-88f7-a5b882211932	1	78928852	C	CT	chr1:78928852-C>CT	chr1:78928852-C>CT	480	PASS	PTGFR	CCDS686.1	r.?	-	-	Ins	Ins	Ins	1	0	0.5
.	mshef4_J7	MShef4 normal	mShef4_B8	8baeebb8-3324-11e6-8339-e888cab49462	10	55734530	A	AT	chr10:55734530-A>AT	chr10:55734530-A>AT	480	PASS	PCDH15	CCDS44404.1	r.?	-	-	Ins	Ins	Ins	1	0	0.5
.	mShef11_Low_Q9	MShef11 low oxygen	mShef11_G8	4c5426b2-332a-11e6-85eb-2d7036fc2f7d	4	6260907	T	TTCTC	chr4:6260907-T>TTCTC	chr4:6260907-T>TTCTC	480	PASS	-	-	-	-	-	Ins	Ins	Ins	4	0	0.51
.	mShef11_normal_O2	MShef11 normal	mShef11_E4	cc201ede-3328-11e6-bd5a-1acc12ae24cf	2	35328595	A	AT	chr2:35328595-A>AT	chr2:35328595-A>AT	480	PASS	AC012593.1	ENST00000588944	r.?	-	-	Ins	Ins	Ins	1	0.38	0.52
.	mShef11_Rock_L3	MShef11 ROCK	mShef11_F4	7ed223ce-3298-11e6-a8d7-d527d8fd0a58	3	115798668	A	AAT	chr3:115798668-A>AAT	chr3:115798668-A>AAT	480	PASS	LSAMP	CCDS2982.1	r.?	-	-	Ins	Ins	Ins	2	0	0.53
.	mShef11_normal_P10	MShef11 normal	mShef11_E7	8e81c99e-3321-11e6-a1c1-8a7290e2c2e6	18	26100713	T	TA	chr18:26100713-T>TA	chr18:26100713-T>TA	480	PASS	-	-	-	-	-	Ins	Ins	Ins	1	0	0.55
.	mShef11_normal_P2	MShef11 normal	mShef11_E7	7b9b775e-3325-11e6-8cf0-9af28877c0b2	19	56544457	C	CA	chr19:56544457-C>CA	chr19:56544457-C>CA	480	PASS	NLRP5	CCDS12938.1	r.?	-	-	Ins	Ins	Ins	1	0	0.55
.	mShef11_Rock_L5	MShef11 ROCK	mShef11_F4	f598cd92-328d-11e6-ad0b-5df63cc9300a	19	951981	T	TA	chr19:951981-T>TA	chr19:951981-T>TA	480	PASS	ARID3A	CCDS12050.1	r.?	-	-	Ins	Ins	Ins	1	0	0.57
.	mShef11_normal_O4	MShef11 normal	mShef11_E4	63dc61e8-332d-11e6-adb1-b59690e2c2e6	5	128014269	C	CAA	chr5:128014269-C>CAA	chr5:128014269-C>CAA	480	PASS	-	-	-	-	-	Ins	Ins	Ins	2	0	0.59
.	mshef4_J19	MShef4 normal	mShef4_B8	7f671788-332c-11e6-a3d8-a038cab49462	5	15185698	G	GA	chr5:15185698-G>GA	chr5:15185698-G>GA	480	PASS	-	-	-	-	-	Ins	Ins	Ins	1	0	0.6
.	mshef4_J19	MShef4 normal	mShef4_B8	32f8ffa6-332c-11e6-b7b7-12773aa487b0	6	87341111	C	CT	chr6:87341111-C>CT	chr6:87341111-C>CT	480	PASS	-	-	-	-	-	Ins	Ins	Ins	1	0	0.67
.	mshef4_J5	MShef4 normal	mShef4_B8	cbacd924-327e-11e6-9d27-ebaf0cfb5812	2	231453631	T	TA	chr2:231453631-T>TA	chr2:231453631-T>TA	480	PASS	RNU6-451P	ENST00000362921	r.?	-	-	Ins	Ins	Ins	1	0	0.7
.	mShef11_Rock_L1	MShef11 ROCK	mShef11_F4	67f7fdf2-332b-11e6-8b95-1c62e7d0bdd7	5	94521985	G	GA	chr5:94521985-G>GA	chr5:94521985-G>GA	480	PASS	MCTP1	CCDS34203.1	r.?	-	-	Ins	Ins	Ins	1	0	0.87
.	mShef11_Rock_K5	MShef11 ROCK	mShef11_F1	8da70eb0-3297-11e6-a089-b68c19a91649	12	42896122	T	TC	chr12:42896122-T>TC	chr12:42896122-T>TC	480	PASS	PRICKLE1	CCDS8742.1	r.?	-	-	Ins	Ins	Ins	1	0.61	0.96
.	mShef11_normal_O9	MShef11 normal	mShef11_E4	20b3721c-3328-11e6-9a20-f65e66a58581	X	142202606	G	GT	chrX:142202606-G>GT	chrX:142202606-G>GT	480	PASS	-	-	-	-	-	Ins	Ins	Ins	1	0	1
.	mshef4_J4	MShef4 normal	mShef4_B8	62021adc-3357-11e6-aab1-23558e4678dd	3	108650712	C	CCT	chr3:108650712-C>CCT	chr3:108650712-C>CCT	480	PASS	GUCA1C	CCDS2954.1	r.?	-	-	Ins	Ins	Ins	2	1	1
.	mShef11_normal_P4	MShef11 normal	mShef11_E7	1f91efe2-332f-11e6-a27e-2a65fc77b11e	8	104798215	G	GTTTA	chr8:104798215-G>GTTTA	chr8:104798215-G>GTTTA	490	PASS	RIMS2	CCDS55269.1	r.?	-	-	Ins	Ins	Ins	4	0	0.41
.	mShef11_Rock_K8	MShef11 ROCK	mShef11_F1	5d979488-3292-11e6-9f76-497caea0a4d2	9	68818120	A	AT	chr9:68818120-A>AT	chr9:68818120-A>AT	509	PASS	-	-	-	-	-	Ins	Ins	Ins	1	0	0.48
.	mShef11_normal_P2	MShef11 normal	mShef11_E7	dc7db7c4-3327-11e6-9540-2dce24864c47	12	85482404	T	TAGTG	chr12:85482404-T>TAGTG	chr12:85482404-T>TAGTG	519	PASS	LRRIQ1	CCDS41816.1	r.?	-	-	Ins	Ins	Ins	4	0	0.44
.	mShef11_Low_Q2	MShef11 low oxygen	mShef11_G8	80bd64d6-332f-11e6-9146-08acd8b4fa2c	5	139808235	G	GGGGAGA	chr5:139808235-G>GGGGAGA	chr5:139808235-G>GGGGAGA	522	PASS	ANKHD1	CCDS4224.1	r.?	-	-	Ins	Ins	Ins	6	0	0.46
.	mShef11_Rock_K3	MShef11 ROCK	mShef11_F1	4b0e4f00-332d-11e6-8c1a-bf4ea178171f	7	14230357	C	CT	chr7:14230357-C>CT	chr7:14230357-C>CT	540	PASS	DGKB	CCDS47547.1	r.?	-	-	Ins	Ins	Ins	1	0	0.27
.	mShef11_Low_N5	MShef11 low oxygen	mShef11_G8	53601984-3352-11e6-a5ef-a68420e7b7a8	6	67288339	T	TATTGGGGTTC	chr6:67288339-T>TATTGGGGTTC	chr6:67288339-T>TATTGGGGTTC	540	PASS	-	-	-	-	-	Ins	Ins	Ins	10	0	0.29
.	mshef4_J20	MShef4 normal	mShef4_B8	8802c032-332b-11e6-a71c-438d19a91649	3	35894286	G	GT	chr3:35894286-G>GT	chr3:35894286-G>GT	540	PASS	-	-	-	-	-	Ins	Ins	Ins	1	0	0.29
.	mshef4_J15	MShef4 normal	mShef4_B8	158e78c4-3291-11e6-a8a7-72db2daed38e	2	173362544	A	ATTCT	chr2:173362544-A>ATTCT	chr2:173362544-A>ATTCT	540	PASS	ITGA6	CCDS2249.1	r.?	-	-	Ins	Ins	Ins	4	0	0.37
.	mShef11_Low_Q5	MShef11 low oxygen	mShef11_G8	018c08d6-3328-11e6-b261-4c086323ba5a	10	83856264	C	CA	chr10:83856264-C>CA	chr10:83856264-C>CA	540	PASS	NRG3	CCDS53547.1	r.?	-	-	Ins	Ins	Ins	1	0	0.38
.	mShef11_normal_P4	MShef11 normal	mShef11_E7	2a3b604c-3323-11e6-99d3-4d2f72d7bc54	13	83134130	C	CAT	chr13:83134130-C>CAT	chr13:83134130-C>CAT	540	PASS	-	-	-	-	-	Ins	Ins	Ins	2	0	0.38
.	mShef11_normal_O3	MShef11 normal	mShef11_E4	29ea960a-32a4-11e6-ac5d-cae35d753391	2	205075458	G	GA	chr2:205075458-G>GA	chr2:205075458-G>GA	540	PASS	-	-	-	-	-	Ins	Ins	Ins	1	0	0.4
.	mShef11_Rock_L3	MShef11 ROCK	mShef11_F4	3185b90c-328c-11e6-981a-30f6d7fd0a58	16	5414562	G	GTGA	chr16:5414562-G>GTGA	chr16:5414562-G>GTGA	540	PASS	-	-	-	-	-	Ins	Ins	Ins	3	0	0.4
.	mShef11_Low_N7	MShef11 low oxygen	mShef11_G8	5bf9b3d6-3292-11e6-8afe-acc5cf737e61	22	40167090	C	CT	chr22:40167090-C>CT	chr22:40167090-C>CT	540	PASS	ENTHD1	CCDS13998.1	r.?	-	-	Ins	Ins	Ins	1	0	0.41
.	mShef11_normal_O7	MShef11 normal	mShef11_E4	ab680be8-3292-11e6-ba4c-cbdbecf1e924	2	45658917	G	GA	chr2:45658917-G>GA	chr2:45658917-G>GA	540	PASS	SRBD1	CCDS1823.1	r.?	-	-	Ins	Ins	Ins	1	0	0.43
.	mshef4_J20	MShef4 normal	mShef4_B8	a87534ac-332c-11e6-bc2e-ec0b147bb207	6	53145144	C	CT	chr6:53145144-C>CT	chr6:53145144-C>CT	540	PASS	ELOVL5	CCDS4951.1	r.?	-	-	Ins	Ins	Ins	1	0	0.43
.	mshef4_J15	MShef4 normal	mShef4_B8	9912ae9e-3292-11e6-91ca-08ff2daed38e	6	148149458	C	CA	chr6:148149458-C>CA	chr6:148149458-C>CA	540	PASS	RP11-307P5.1	ENST00000427015	r.?	-	-	Ins	Ins	Ins	1	0	0.45
.	mshef4_J7	MShef4 normal	mShef4_B8	4b48fb30-332a-11e6-a439-ba6b3dc9300a	4	105344637	T	TA	chr4:105344637-T>TA	chr4:105344637-T>TA	540	PASS	-	-	-	-	-	Ins	Ins	Ins	1	0	0.46
.	mshef4_J20	MShef4 normal	mShef4_B8	0849fe68-332c-11e6-9e4c-6e4825864c47	1	151268010	C	CCATA	chr1:151268010-C>CCATA	chr1:151268010-C>CCATA	540	PASS	ZNF687	CCDS992.1	r.?	-	-	Ins	Ins	Ins	4	0	0.48
.	mShef11_Rock_L3	MShef11 ROCK	mShef11_F4	275e4f42-3297-11e6-92bb-934fd8fd0a58	20	10455218	T	TC	chr20:10455218-T>TC	chr20:10455218-T>TC	540	PASS	SLX4IP	CCDS33439.1	r.?	-	-	Ins	Ins	Ins	1	0	0.5
.	mShef11_Low_Q2	MShef11 low oxygen	mShef11_G8	8ad7dd76-332e-11e6-a1e6-37add8b4fa2c	6	98368112	A	AT	chr6:98368112-A>AT	chr6:98368112-A>AT	540	PASS	RP11-436D23.1	ENST00000607823	r.?	-	-	Ins	Ins	Ins	1	0	0.51
.	mShef11_Rock_L1	MShef11 ROCK	mShef11_F4	076f6ed4-3330-11e6-8341-e99d9cdf095d	8	93523357	A	AT	chr8:93523357-A>AT	chr8:93523357-A>AT	540	PASS	RP11-587H10.1	ENST00000521955	r.?	-	-	Ins	Ins	Ins	1	0	0.51
.	mshef4_J19	MShef4 normal	mShef4_B8	c9984572-332f-11e6-8694-f2a59d7ad846	8	93814663	C	CT	chr8:93814663-C>CT	chr8:93814663-C>CT	540	PASS	-	-	-	-	-	Ins	Ins	Ins	1	0	0.51
.	mShef11_Low_N8	MShef11 low oxygen	mShef11_G8	9c44aaa8-334c-11e6-ad7d-de24d0119baa	1	38307923	G	GA	chr1:38307923-G>GA	chr1:38307923-G>GA	540	PASS	MTF1	CCDS30676.1	r.?	-	-	Ins	Ins	Ins	1	0	0.52
.	mShef11_normal_O4	MShef11 normal	mShef11_E4	744da742-3325-11e6-9e31-8b42d0119baa	9	75674149	C	CTA	chr9:75674149-C>CTA	chr9:75674149-C>CTA	540	PASS	ALDH1A1	ENST00000419959	r.?	-	-	Ins	Ins	Ins	2	0	0.52
.	mShef11_normal_O2	MShef11 normal	mShef11_E4	01dd8638-3329-11e6-834a-1829aa5f95ce	7	63581518	C	CA	chr7:63581518-C>CA	chr7:63581518-C>CA	540	PASS	-	-	-	-	-	Ins	Ins	Ins	1	0	0.53
.	mShef11_Rock_K8	MShef11 ROCK	mShef11_F1	60bf8b22-329a-11e6-8d3a-76fa5d753391	3	122221929	C	CA	chr3:122221929-C>CA	chr3:122221929-C>CA	540	PASS	KPNA1	CCDS3013.1	r.?	-	-	Ins	Ins	Ins	1	0	0.53
.	mshef4_J15	MShef4 normal	mShef4_B8	9ca66354-3290-11e6-b060-2df82daed38e	9	119863796	G	GGTA	chr9:119863796-G>GGTA	chr9:119863796-G>GGTA	540	PASS	ASTN2	CCDS6815.1	r.?	-	-	Ins	Ins	Ins	3	0	0.54
.	mShef11_Rock_K2	MShef11 ROCK	mShef11_F1	992fefc4-329f-11e6-aee8-14159ecd0b3a	1	154274144	A	AT	chr1:154274144-A>AT	chr1:154274144-A>AT	540	PASS	RNU6-121P	ENST00000410525	r.?	-	-	Ins	Ins	Ins	1	0	0.55
.	mShef11_normal_O1	MShef11 normal	mShef11_E4	b6c60608-32a0-11e6-8306-36a835cec73b	8	107455516	G	GT	chr8:107455516-G>GT	chr8:107455516-G>GT	540	PASS	OXR1	CCDS47909.1	r.?	-	-	Ins	Ins	Ins	1	0	0.56
.	mShef11_Rock_L7	MShef11 ROCK	mShef11_F4	c18d4500-3297-11e6-b705-ffb94a47a305	18	8230207	T	TA	chr18:8230207-T>TA	chr18:8230207-T>TA	540	PASS	PTPRM	CCDS11840.1	r.?	-	-	Ins	Ins	Ins	1	0	0.56
.	mShef11_normal_O8	MShef11 normal	mShef11_E4	10598bba-3290-11e6-a5be-38df4a47a305	1	91034486	C	CA	chr1:91034486-C>CA	chr1:91034486-C>CA	540	PASS	-	-	-	-	-	Ins	Ins	Ins	1	0	0.59
.	mShef11_Rock_K8	MShef11 ROCK	mShef11_F1	33e79d6c-328e-11e6-8bbc-526caea0a4d2	18	75215834	A	ATATACAATGCAATATTATTAACTATAGTTCTGCACAATTTTTATTCTTTTCC	chr18:75215834-A>ATATACAATGCAATATTATTAACTATAGTTCTGCACAATTTTTATTCTTTTCC	chr18:75215834-A>ATATACAATGCAATATTATTAACTATAGTTCTGCACAATTTTTATTCTTTTCC	540	PASS	RP11-176N18.2	ENST00000583629	r.?	-	-	Ins	Ins	Ins	52	0	0.59
.	mShef11_normal_P10	MShef11 normal	mShef11_E7	f66c39b2-3322-11e6-85c9-dbea4430f757	19	49452412	A	AT	chr19:49452412-A>AT	chr19:49452412-A>AT	540	PASS	DHDH	CCDS12741.1	r.?	-	-	Ins	Ins	Ins	1	0	0.61
.	mShef11_normal_O4	MShef11 normal	mShef11_E4	68383aa6-3327-11e6-835e-731c51c54cdd	2	46973826	T	TTA	chr2:46973826-T>TTA	chr2:46973826-T>TTA	540	PASS	SOCS5	CCDS1830.1	r.?	-	-	Ins	Ins	Ins	2	0	0.63
.	mShef11_Rock_L5	MShef11 ROCK	mShef11_F4	39b709a6-3290-11e6-9283-5ff63cc9300a	16	78861576	A	AT	chr16:78861576-A>AT	chr16:78861576-A>AT	540	PASS	WWOX	CCDS42196.1	r.?	-	-	Ins	Ins	Ins	1	0.59	0.72
.	mShef11_Low_Q4	MShef11 low oxygen	mShef11_G8	0152e23c-32aa-11e6-bd5d-7bdfb41afd22	8	40051368	A	AG	chr8:40051368-A>AG	chr8:40051368-A>AG	540	PASS	-	-	-	-	-	Ins	Ins	Ins	1	0.64	0.75
.	mshef4_J14	MShef4 normal	mShef4_B8	e782bf72-328f-11e6-a447-903c1daa6045	14	48705558	G	GACTC	chr14:48705558-G>GACTC	chr14:48705558-G>GACTC	540	PASS	-	-	-	-	-	Ins	Ins	Ins	4	0	0.75
.	mShef11_Rock_K10	MShef11 ROCK	mShef11_F1	5fa8c764-3324-11e6-bc30-90d9c042253c	19	3165176	G	GT	chr19:3165176-G>GT	chr19:3165176-G>GT	540	PASS	GNA15	CCDS12104.1	r.?	-	-	Ins	Ins	Ins	1	0.09	1
.	mShef11_normal_O4	MShef11 normal	mShef11_E4	f52d988e-332c-11e6-a838-8fa038e8a824	4	76896191	C	CA	chr4:76896191-C>CA	chr4:76896191-C>CA	595	PASS	SDAD1	CCDS3573.2	r.?	-	-	Ins	Ins	Ins	1	0	0.5
.	mshef4_J17	MShef4 normal	mShef4_B8	c434454c-3350-11e6-9855-fcf41caa6045	6	38291258	A	AG	chr6:38291258-A>AG	chr6:38291258-A>AG	600	PASS	BTBD9	CCDS47418.1	r.?	-	-	Ins	Ins	Ins	1	0	0.27
.	mshef4_J18	MShef4 normal	mShef4_B8	a861f926-3293-11e6-8b8e-430abce6aa09	3	27003802	T	TA	chr3:27003802-T>TA	chr3:27003802-T>TA	600	PASS	-	-	-	-	-	Ins	Ins	Ins	1	0	0.34
.	mshef4_J15	MShef4 normal	mShef4_B8	36d0620a-3290-11e6-91ca-08ff2daed38e	6	15991697	C	CT	chr6:15991697-C>CT	chr6:15991697-C>CT	600	PASS	RP11-401E14.2	ENST00000451285	r.?	-	-	Ins	Ins	Ins	1	0	0.35
.	mShef11_Rock_K5	MShef11 ROCK	mShef11_F1	2b1a3d9c-329e-11e6-a25c-71a419a91649	6	54898466	T	TA	chr6:54898466-T>TA	chr6:54898466-T>TA	600	PASS	-	-	-	-	-	Ins	Ins	Ins	1	0	0.36
.	mShef11_Rock_K5	MShef11 ROCK	mShef11_F1	d0f19e1e-329d-11e6-a25c-71a419a91649	6	42044785	A	ATCTC	chr6:42044785-A>ATCTC	chr6:42044785-A>ATCTC	600	PASS	TAF8	CCDS43462.1	r.?	-	-	Ins	Ins	Ins	4	0	0.38
.	mShef11_Rock_L7	MShef11 ROCK	mShef11_F4	2ce56e52-329f-11e6-92f8-40dc4a47a305	5	52944670	A	AT	chr5:52944670-A>AT	chr5:52944670-A>AT	600	PASS	NDUFS4	CCDS3960.1	r.?	-	-	Ins	Ins	Ins	1	0	0.39
.	mShef11_normal_O4	MShef11 normal	mShef11_E4	922b1168-3321-11e6-9d9d-793ad0119baa	18	46940761	T	TA	chr18:46940761-T>TA	chr18:46940761-T>TA	600	PASS	DYM	CCDS11937.1	r.?	-	-	Ins	Ins	Ins	1	0	0.4
.	mShef11_Rock_K5	MShef11 ROCK	mShef11_F1	3c5e4fba-3296-11e6-a2a8-b78c19a91649	17	14606708	A	AT	chr17:14606708-A>AT	chr17:14606708-A>AT	600	PASS	-	-	-	-	-	Ins	Ins	Ins	1	0	0.4
.	mShef11_normal_O5	MShef11 normal	mShef11_E4	98461f26-3299-11e6-8311-c714694da5d2	11	37917188	A	AT	chr11:37917188-A>AT	chr11:37917188-A>AT	600	PASS	-	-	-	-	-	Ins	Ins	Ins	1	0	0.41
.	mShef11_Rock_K8	MShef11 ROCK	mShef11_F1	66fe3c5a-328f-11e6-8efb-b91fead19ece	17	65878322	A	AT	chr17:65878322-A>AT	chr17:65878322-A>AT	600	PASS	BPTF	CCDS11672.1	r.?	-	-	Ins	Ins	Ins	1	0	0.41
.	mShef11_Rock_K2	MShef11 ROCK	mShef11_F1	9dfdcaca-32a0-11e6-8700-3e389ecd0b3a	5	115908526	C	CTGA	chr5:115908526-C>CTGA	chr5:115908526-C>CTGA	600	PASS	SEMA6A	CCDS47256.1	r.?	-	-	Ins	Ins	Ins	3	0	0.42
.	mshef4_J6	MShef4 normal	mShef4_B8	8605c778-329c-11e6-8f9c-957bcde16804	12	54805222	G	GGCTT	chr12:54805222-G>GGCTT	chr12:54805222-G>GGCTT	600	PASS	ITGA5	CCDS8880.1	r.?	-	-	Ins	Ins	Ins	4	0	0.42
.	mShef11_normal_O3	MShef11 normal	mShef11_E4	b83c0740-329a-11e6-bafc-c1e35d753391	14	57264122	G	GT	chr14:57264122-G>GT	chr14:57264122-G>GT	600	PASS	OTX2	CCDS9728.1	r.?	-	-	Ins	Ins	Ins	1	0	0.44
.	mShef11_Rock_K2	MShef11 ROCK	mShef11_F1	dc38307e-32a4-11e6-aec9-94439ecd0b3a	3	133326313	G	GT	chr3:133326313-G>GT	chr3:133326313-G>GT	600	PASS	TOPBP1	CCDS46919.1	r.?	-	-	Ins	Ins	Ins	1	0	0.44
.	mshef4_J1	MShef4 normal	mShef4_B8	f72445c8-329d-11e6-8999-b66b7872c165	15	23686905	T	TA	chr15:23686905-T>TA	chr15:23686905-T>TA	600	PASS	GOLGA6L2	ENST00000312015	r.?	-	-	Ins	Ins	Ins	1	0	0.44
.	mshef4_J19	MShef4 normal	mShef4_B8	12f40db6-3324-11e6-ab5e-d5721565c797	18	48630785	C	CTA	chr18:48630785-C>CTA	chr18:48630785-C>CTA	600	PASS	-	-	-	-	-	Ins	Ins	Ins	2	0	0.44
.	mShef11_normal_O9	MShef11 normal	mShef11_E4	1dc0acfe-3324-11e6-9149-1a7490e2c2e6	14	71770787	C	CA	chr14:71770787-C>CA	chr14:71770787-C>CA	600	PASS	-	-	-	-	-	Ins	Ins	Ins	1	0	0.45
.	mshef4_J5	MShef4 normal	mShef4_B8	033411ba-327e-11e6-a277-5e6538e8a824	9	77218387	C	CAAGTCCAAAGCCCATGCCACA	chr9:77218387-C>CAAGTCCAAAGCCCATGCCACA	chr9:77218387-C>CAAGTCCAAAGCCCATGCCACA	600	PASS	RORB	CCDS6646.1	r.?	-	-	Ins	Ins	Ins	21	0	0.45
.	mshef4_J16	MShef4 normal	mShef4_B8	7c603dec-32a2-11e6-8ace-ae663aa487b0	5	7536623	G	GCCT	chr5:7536623-G>GCCT	chr5:7536623-G>GCCT	600	PASS	ADCY2	CCDS3872.2	r.?	-	-	Ins	Ins	Ins	3	0	0.48
.	mshef4_J19	MShef4 normal	mShef4_B8	c447acd2-3327-11e6-8831-4395e84777f6	10	81969148	A	AT	chr10:81969148-A>AT	chr10:81969148-A>AT	600	PASS	ANXA11	CCDS7364.1	r.?	-	-	Ins	Ins	Ins	1	0	0.48
.	mShef11_normal_O6	MShef11 normal	mShef11_E4	d5feb7b0-3352-11e6-817d-b21ec7271a47	8	85107186	G	GA	chr8:85107186-G>GA	chr8:85107186-G>GA	600	PASS	RALYL	CCDS55253.1	r.?	-	-	Ins	Ins	Ins	1	0	0.5
.	mShef11_Low_Q9	MShef11 low oxygen	mShef11_G8	941d9292-332c-11e6-a8f1-5c1ad8fd0a58	2	128478162	A	AT	chr2:128478162-A>AT	chr2:128478162-A>AT	600	PASS	WDR33	CCDS2150.1	r.?	-	-	Ins	Ins	Ins	1	0	0.52
.	mshef4_J17	MShef4 normal	mShef4_B8	89f77ba2-334f-11e6-9bea-01c49b6d3b88	2	155085639	C	CA	chr2:155085639-C>CA	chr2:155085639-C>CA	600	PASS	GALNT13	CCDS2199.1	r.?	-	-	Ins	Ins	Ins	1	0	0.52
.	mshef4_J6	MShef4 normal	mShef4_B8	fe355b90-32a2-11e6-b099-21a3cde16804	6	102110404	G	GT	chr6:102110404-G>GT	chr6:102110404-G>GT	600	PASS	GRIK2	CCDS55045.1	r.?	-	-	Ins	Ins	Ins	1	0	0.52
.	mshef4_J7	MShef4 normal	mShef4_B8	bc9deff6-332b-11e6-b2f6-cbe280635058	3	3179158	G	GTAAT	chr3:3179158-G>GTAAT	chr3:3179158-G>GTAAT	600	PASS	TRNT1	CCDS2561.2	r.?	-	-	Ins	Ins	Ins	4	0	0.57
.	mshef4_J5	MShef4 normal	mShef4_B8	039e8d74-3279-11e6-afba-913798ba1142	16	31423398	C	CT	chr16:31423398-C>CT	chr16:31423398-C>CT	600	PASS	ITGAD	CCDS32438.1	r.?	-	-	Ins	Ins	Ins	1	0.06	0.58
.	mShef11_normal_O6	MShef11 normal	mShef11_E4	a47e9b4a-334a-11e6-b51e-800ac7271a47	17	58215086	T	TA	chr17:58215086-T>TA	chr17:58215086-T>TA	600	PASS	CTD-2319I12.4	ENST00000590744	r.?	-	-	Ins	Ins	Ins	1	0	0.61
.	mShef11_normal_O9	MShef11 normal	mShef11_E4	c5823b56-3324-11e6-8c02-cd3a66a58581	19	52646038	C	CA	chr19:52646038-C>CA	chr19:52646038-C>CA	600	PASS	ZNF616	CCDS33090.1	r.?	-	-	Ins	Ins	Ins	1	0	0.62
.	mshef4_J3	MShef4 normal	mShef4_B8	691bc640-3282-11e6-a58b-2d6738e8a824	6	131348373	G	GT	chr6:131348373-G>GT	chr6:131348373-G>GT	600	PASS	EPB41L2	CCDS5141.1	r.?	-	-	Ins	Ins	Ins	1	0	0.65
.	mShef11_Rock_K8	MShef11 ROCK	mShef11_F1	f856a3bc-3290-11e6-9d1d-4e6caea0a4d2	2	31925108	G	GA	chr2:31925108-G>GA	chr2:31925108-G>GA	600	PASS	-	-	-	-	-	Ins	Ins	Ins	1	0	0.68
.	mShef11_Low_N8	MShef11 low oxygen	mShef11_G8	c2b32fb4-3353-11e6-9bb7-a5d16f39e758	4	85868126	A	AT	chr4:85868126-A>AT	chr4:85868126-A>AT	600	PASS	WDFY3	CCDS3609.1	r.?	-	-	Ins	Ins	Ins	1	0	0.7
.	mShef11_Low_Q4	MShef11 low oxygen	mShef11_G8	f70c7bae-329e-11e6-9367-5c8935761512	X	40425673	T	TA	chrX:40425673-T>TA	chrX:40425673-T>TA	600	PASS	-	-	-	-	-	Ins	Ins	Ins	1	0	0.94
.	mshef4_J1	MShef4 normal	mShef4_B8	e1ef1fa8-32a6-11e6-806c-dba1a2c71c31	2	174118997	A	AC	chr2:174118997-A>AC	chr2:174118997-A>AC	600	PASS	MLTK	CCDS42777.1	r.?	-	-	Ins	Ins	Ins	1	0.68	0.95
.	mShef11_normal_P4	MShef11 normal	mShef11_E7	0903f9d2-3325-11e6-ba79-cd4da20b69d5	16	88279021	C	CA	chr16:88279021-C>CA	chr16:88279021-C>CA	622	PASS	LA16c-444G7.1	ENST00000563190	r.?	-	-	Ins	Ins	Ins	1	0	0.26
.	mshef4_J15	MShef4 normal	mShef4_B8	7e0baeb2-328c-11e6-a75b-fcf30525f869	10	89936467	G	GT	chr10:89936467-G>GT	chr10:89936467-G>GT	660	PASS	-	-	-	-	-	Ins	Ins	Ins	1	0	0.26
.	mShef11_Rock_K3	MShef11 ROCK	mShef11_F1	1de451ac-3326-11e6-bc0f-0c9adcd214c4	17	65878322	A	AT	chr17:65878322-A>AT	chr17:65878322-A>AT	660	PASS	BPTF	CCDS11672.1	r.?	-	-	Ins	Ins	Ins	1	0	0.34
.	mShef11_Low_Q5	MShef11 low oxygen	mShef11_G8	3b21a56e-3329-11e6-b261-4c086323ba5a	10	130390491	A	AG	chr10:130390491-A>AG	chr10:130390491-A>AG	660	PASS	-	-	-	-	-	Ins	Ins	Ins	1	0	0.4
.	mShef11_normal_P5	MShef11 normal	mShef11_E7	0f4fc568-3349-11e6-9b82-718064f80bad	18	8388967	G	GA	chr18:8388967-G>GA	chr18:8388967-G>GA	660	PASS	PTPRM	CCDS11840.1	r.?	-	-	Ins	Ins	Ins	1	0	0.4
.	mShef11_Rock_L3	MShef11 ROCK	mShef11_F4	ae5586c8-3292-11e6-b899-1828d8fd0a58	22	42050562	G	GCTTT	chr22:42050562-G>GCTTT	chr22:42050562-G>GCTTT	660	PASS	XRCC6	CCDS14021.1	r.?	-	-	Ins	Ins	Ins	4	0	0.4
.	mShef11_Low_N8	MShef11 low oxygen	mShef11_G8	86a6a310-3354-11e6-9e8c-aadbeab8d062	7	81556041	A	AT	chr7:81556041-A>AT	chr7:81556041-A>AT	660	PASS	-	-	-	-	-	Ins	Ins	Ins	1	0.03	0.41
.	mShef11_Low_Q9	MShef11 low oxygen	mShef11_G8	d3c61682-3325-11e6-b5b4-3735ee3c4f5d	12	50428653	C	CT	chr12:50428653-C>CT	chr12:50428653-C>CT	660	PASS	-	-	-	-	-	Ins	Ins	Ins	1	0.06	0.41
.	mShef11_normal_O9	MShef11 normal	mShef11_E4	cb66fe78-3331-11e6-a6fd-7fa4671699ea	3	161422448	C	CA	chr3:161422448-C>CA	chr3:161422448-C>CA	660	PASS	-	-	-	-	-	Ins	Ins	Ins	1	0	0.41
.	mShef11_Low_N8	MShef11 low oxygen	mShef11_G8	88d7c6bc-3351-11e6-98a7-78ee028949d4	9	121580677	G	GA	chr9:121580677-G>GA	chr9:121580677-G>GA	660	PASS	-	-	-	-	-	Ins	Ins	Ins	1	0	0.42
.	mShef11_normal_P5	MShef11 normal	mShef11_E7	3cd510aa-334f-11e6-a013-80a464f80bad	9	4986229	A	AT	chr9:4986229-A>AT	chr9:4986229-A>AT	660	PASS	JAK2	CCDS6457.1	r.?	-	-	Ins	Ins	Ins	1	0	0.42
.	mshef4_J20	MShef4 normal	mShef4_B8	153f8c40-3323-11e6-99ac-a44ba20b69d5	13	58298773	A	ATGAATGCC	chr13:58298773-A>ATGAATGCC	chr13:58298773-A>ATGAATGCC	660	PASS	PCDH17	CCDS31986.1	r.2851_2852insugaaugcc	c.2825_2826insTGAATGCC	p.R945fs*49	Ins	Ins	Ins	8	0	0.44
.	mShef11_normal_O3	MShef11 normal	mShef11_E4	e7fd8206-32ae-11e6-be88-44995d753391	6	85154370	T	TTAC	chr6:85154370-T>TTAC	chr6:85154370-T>TTAC	660	PASS	RP1-90L14.1	ENST00000454981	r.?	-	-	Ins	Ins	Ins	3	0	0.45
.	mShef11_normal_P9	MShef11 normal	mShef11_E7	ddffb028-332e-11e6-8b9e-17b38a20d9eb	4	7853794	A	AT	chr4:7853794-A>AT	chr4:7853794-A>AT	660	PASS	AFAP1	CCDS47010.1	r.?	-	-	Ins	Ins	Ins	1	0	0.45
.	mShef11_normal_O5	MShef11 normal	mShef11_E4	03c6a0c2-329a-11e6-a657-bb14694da5d2	16	56531893	C	CAT	chr16:56531893-C>CAT	chr16:56531893-C>CAT	660	PASS	BBS2	CCDS32451.1	r.?	-	-	Ins	Ins	Ins	2	0	0.46
.	mShef11_Rock_L3	MShef11 ROCK	mShef11_F4	5d945ee0-3296-11e6-9be9-7b1dd8fd0a58	5	150621189	C	CTT	chr5:150621189-C>CTT	chr5:150621189-C>CTT	660	PASS	-	-	-	-	-	Ins	Ins	Ins	2	0	0.46
.	mShef11_Low_Q11	MShef11 low oxygen	mShef11_G8	b42f68e6-332a-11e6-b705-c0da9b6d3b88	5	44482577	T	TA	chr5:44482577-T>TA	chr5:44482577-T>TA	660	PASS	-	-	-	-	-	Ins	Ins	Ins	1	0.24	0.47
.	mShef11_Low_Q12	MShef11 low oxygen	mShef11_G8	40e84472-3332-11e6-bf22-9a88a966024e	3	6042956	C	CA	chr3:6042956-C>CA	chr3:6042956-C>CA	660	PASS	AC027119.1	ENST00000425894	r.?	-	-	Ins	Ins	Ins	1	0	0.49
.	mShef11_Low_Q12	MShef11 low oxygen	mShef11_G8	5b7135de-3331-11e6-ad50-6680a966024e	4	25561973	C	CA	chr4:25561973-C>CA	chr4:25561973-C>CA	660	PASS	-	-	-	-	-	Ins	Ins	Ins	1	0	0.49
.	mShef11_normal_O5	MShef11 normal	mShef11_E4	f53b68ca-32a4-11e6-91f7-6b2e694da5d2	6	160442688	T	TA	chr6:160442688-T>TA	chr6:160442688-T>TA	660	PASS	IGF2R	CCDS5273.1	r.?	-	-	Ins	Ins	Ins	1	0	0.5
.	mShef11_Rock_L3	MShef11 ROCK	mShef11_F4	0075f9d0-328c-11e6-8b4c-19f6d7fd0a58	17	8716773	C	CA	chr17:8716773-C>CA	chr17:8716773-C>CA	660	PASS	PIK3R6	ENST00000311434	r.?	-	-	Ins	Ins	Ins	1	0	0.5
.	mShef11_normal_O5	MShef11 normal	mShef11_E4	8bf7e23a-329a-11e6-a657-bb14694da5d2	16	72481947	A	AT	chr16:72481947-A>AT	chr16:72481947-A>AT	660	PASS	AC004158.2	ENST00000561611	r.?	-	-	Ins	Ins	Ins	1	0	0.51
.	mShef11_Rock_K9	MShef11 ROCK	mShef11_F1	15258d90-32a1-11e6-99f2-bf613adbad45	3	106482329	A	AT	chr3:106482329-A>AT	chr3:106482329-A>AT	660	PASS	-	-	-	-	-	Ins	Ins	Ins	1	0	0.52
.	mshef4_J19	MShef4 normal	mShef4_B8	b2b667b2-332f-11e6-8694-f2a59d7ad846	8	89393599	T	TAATC	chr8:89393599-T>TAATC	chr8:89393599-T>TAATC	660	PASS	-	-	-	-	-	Ins	Ins	Ins	4	0	0.52
.	mShef11_normal_P9	MShef11 normal	mShef11_E7	e717d7d2-3331-11e6-b922-daa090e2c2e6	5	176606207	G	GT	chr5:176606207-G>GT	chr5:176606207-G>GT	660	PASS	NSD1	CCDS4412.1	r.?	-	-	Ins	Ins	Ins	1	0	0.53
.	mShef11_Rock_L2	MShef11 ROCK	mShef11_F4	7111d660-32a9-11e6-ae88-ad45147bb207	7	146321005	T	TG	chr7:146321005-T>TG	chr7:146321005-T>TG	660	PASS	CNTNAP2	CCDS5889.1	r.?	-	-	Ins	Ins	Ins	1	0	0.53
.	mshef4_J5	MShef4 normal	mShef4_B8	2915f512-3281-11e6-9f4f-e7a64430f757	1	173158794	T	TG	chr1:173158794-T>TG	chr1:173158794-T>TG	660	PASS	TNFSF4	CCDS1306.1	r.?	-	-	Ins	Ins	Ins	1	0	0.54
.	mShef11_normal_P10	MShef11 normal	mShef11_E7	db079458-3324-11e6-b8e6-63e279852e0e	11	116522549	G	GC	chr11:116522549-G>GC	chr11:116522549-G>GC	660	PASS	AP000770.1	ENST00000444123	r.?	-	-	Ins	Ins	Ins	1	0	0.56
.	mShef11_Low_N8	MShef11 low oxygen	mShef11_G8	f5892136-3354-11e6-8902-6b879ecd0b3a	3	37547390	A	AGTAG	chr3:37547390-A>AGTAG	chr3:37547390-A>AGTAG	660	PASS	ITGA9	CCDS2669.1	r.?	-	-	Ins	Ins	Ins	4	0	0.57
.	mshef4_J10	MShef4 normal	mShef4_B8	8f97882e-32a8-11e6-bda0-de63a20b69d5	8	141046514	A	ACCGAC	chr8:141046514-A>ACCGAC	chr8:141046514-A>ACCGAC	660	PASS	TRAPPC9	CCDS34946.1	r.?	-	-	Ins	Ins	Ins	5	0	0.57
.	mshef4_J18	MShef4 normal	mShef4_B8	f183b35a-3299-11e6-aab1-a5cb20e7b7a8	8	117829359	C	CTATG	chr8:117829359-C>CTATG	chr8:117829359-C>CTATG	660	PASS	-	-	-	-	-	Ins	Ins	Ins	4	0	0.57
.	mshef4_J2	MShef4 normal	mShef4_B8	f29c9d6c-3288-11e6-a284-f115b51afd22	11	16627124	G	GGAGC	chr11:16627124-G>GGAGC	chr11:16627124-G>GGAGC	660	PASS	-	-	-	-	-	Ins	Ins	Ins	4	0	0.57
.	mshef4_J3	MShef4 normal	mShef4_B8	429ee42c-3285-11e6-be77-a1db977b3f23	3	154457897	G	GT	chr3:154457897-G>GT	chr3:154457897-G>GT	660	PASS	-	-	-	-	-	Ins	Ins	Ins	1	0	0.57
.	mShef11_normal_P1	MShef11 normal	mShef11_E7	cb11ab14-333e-11e6-b99c-8c025e753391	6	142517702	G	GT	chr6:142517702-G>GT	chr6:142517702-G>GT	660	PASS	VTA1	CCDS5197.1	r.?	-	-	Ins	Ins	Ins	1	0	0.58
.	mShef11_normal_P4	MShef11 normal	mShef11_E7	529c8a5a-3325-11e6-93be-c4bf69062303	14	102277228	A	AT	chr14:102277228-A>AT	chr14:102277228-A>AT	660	PASS	PPP2R5C	CCDS53912.1	r.?	-	-	Ins	Ins	Ins	1	0	0.59
.	mShef11_Rock_K10	MShef11 ROCK	mShef11_F1	b1917380-3330-11e6-9a7e-a6961da8ec0e	2	62676	A	AAAAT	chr2:62676-A>AAAAT	chr2:62676-A>AAAAT	660	PASS	-	-	-	-	-	Ins	Ins	Ins	4	0	0.6
.	mShef11_Rock_L1	MShef11 ROCK	mShef11_F4	b250deea-3331-11e6-8199-565a20e7b7a8	Y	23196573	A	AT	chrY:23196573-A>AT	chrY:23196573-A>AT	660	PASS	RP11-65G9.1	ENST00000527562	r.?	-	-	Ins	Ins	Ins	1	0	1
.	mshef4_J10	MShef4 normal	mShef4_B8	5cd2f6fa-32a6-11e6-8031-378d51c54cdd	7	57799559	C	CT	chr7:57799559-C>CT	chr7:57799559-C>CT	681	PASS	-	-	-	-	-	Ins	Ins	Ins	1	0	0.59
.	mShef11_Low_Q9	MShef11 low oxygen	mShef11_G8	0aa212ba-3325-11e6-8a89-3a941da8ec0e	14	60867051	A	AAAT	chr14:60867051-A>AAAT	chr14:60867051-A>AAAT	695	PASS	-	-	-	-	-	Ins	Ins	Ins	3	0	0.44
.	mShef11_Low_Q9	MShef11 low oxygen	mShef11_G8	3f7e4b52-332a-11e6-85eb-2d7036fc2f7d	4	3953555	G	GGTCC	chr4:3953555-G>GGTCC	chr4:3953555-G>GGTCC	696	PASS	-	-	-	-	-	Ins	Ins	Ins	4	0	0.41
.	mShef11_Low_N10	MShef11 low oxygen	mShef11_G8	560ca3f8-32a0-11e6-9dc8-6d18c225ee11	6	98888038	G	GA	chr6:98888038-G>GA	chr6:98888038-G>GA	707	PASS	-	-	-	-	-	Ins	Ins	Ins	1	0	0.54
.	mshef4_J13	MShef4 normal	mShef4_B8	dfefac00-32a0-11e6-b287-42004530f757	9	95965148	G	GCTA	chr9:95965148-G>GCTA	chr9:95965148-G>GCTA	720	PASS	WNK2	ENST00000297954	r.?	-	-	Ins	Ins	Ins	3	0	0.39
.	mshef4_J2	MShef4 normal	mShef4_B8	2fb7f244-328b-11e6-a284-f115b51afd22	11	106712025	C	CA	chr11:106712025-C>CA	chr11:106712025-C>CA	720	PASS	GUCY1A2	CCDS8335.1	r.?	-	-	Ins	Ins	Ins	1	0	0.39
.	mShef11_Low_Q8	MShef11 low oxygen	mShef11_G8	15e9f3c4-3292-11e6-9fb0-274007e9a829	15	81999284	G	GCCA	chr15:81999284-G>GCCA	chr15:81999284-G>GCCA	720	PASS	RP11-499F3.2	ENST00000560054	r.?	-	-	Ins	Ins	Ins	3	0	0.4
.	mShef11_Rock_L9	MShef11 ROCK	mShef11_F4	0da10b30-3332-11e6-9611-23a5191589db	6	170070592	G	GGCAA	chr6:170070592-G>GGCAA	chr6:170070592-G>GGCAA	720	PASS	WDR27	CCDS47520.2	r.?	-	-	Ins	Ins	Ins	4	0	0.42
.	mshef4_J16	MShef4 normal	mShef4_B8	fc322da4-32a3-11e6-8784-0e663aa487b0	6	74652440	A	ACGT	chr6:74652440-A>ACGT	chr6:74652440-A>ACGT	720	PASS	-	-	-	-	-	Ins	Ins	Ins	3	0	0.43
.	mShef11_normal_O9	MShef11 normal	mShef11_E4	78371424-332f-11e6-a6fd-7fa4671699ea	3	71044955	A	AT	chr3:71044955-A>AT	chr3:71044955-A>AT	720	PASS	FOXP1	CCDS2914.1	r.?	-	-	Ins	Ins	Ins	1	0	0.45
.	mshef4_J16	MShef4 normal	mShef4_B8	aee9ec82-32a6-11e6-bc93-ca783aa487b0	4	157421384	A	AT	chr4:157421384-A>AT	chr4:157421384-A>AT	720	PASS	-	-	-	-	-	Ins	Ins	Ins	1	0	0.45
.	mshef4_J8	MShef4 normal	mShef4_B8	b1aa2be4-3292-11e6-82f0-5f4b98ba1142	6	12803214	T	TATCTTCAC	chr6:12803214-T>TATCTTCAC	chr6:12803214-T>TATCTTCAC	720	PASS	PHACTR1	ENST00000379350	r.?	-	-	Ins	Ins	Ins	8	0	0.48
.	mShef11_Low_Q9	MShef11 low oxygen	mShef11_G8	c3a13948-332b-11e6-85eb-2d7036fc2f7d	4	72635376	A	ATGAT	chr4:72635376-A>ATGAT	chr4:72635376-A>ATGAT	720	PASS	GC	CCDS3550.1	r.?	-	-	Ins	Ins	Ins	4	0	0.51
.	mShef11_Low_Q4	MShef11 low oxygen	mShef11_G8	424a7774-329f-11e6-84b6-063c25c9da85	16	67638644	T	TG	chr16:67638644-T>TG	chr16:67638644-T>TG	720	PASS	CTCF	CCDS10841.1	r.?	-	-	Ins	Ins	Ins	1	0	0.52
.	mshef4_J2	MShef4 normal	mShef4_B8	dcf0985a-328e-11e6-bb47-acdf0d01a414	2	160698429	T	TA	chr2:160698429-T>TA	chr2:160698429-T>TA	720	PASS	LY75	CCDS2211.1	r.?	-	-	Ins	Ins	Ins	1	0	0.53
.	mshef4_J8	MShef4 normal	mShef4_B8	3ec65386-3293-11e6-8295-de4998ba1142	8	55362008	G	GA	chr8:55362008-G>GA	chr8:55362008-G>GA	720	PASS	-	-	-	-	-	Ins	Ins	Ins	1	0	0.53
.	mShef11_Rock_K6	MShef11 ROCK	mShef11_F1	9ef34eea-332d-11e6-8b42-ef1fb51afd22	1	188476235	A	AT	chr1:188476235-A>AT	chr1:188476235-A>AT	720	PASS	RP11-669M2.1	ENST00000426262	r.?	-	-	Ins	Ins	Ins	1	0	0.54
.	mShef11_Low_N6	MShef11 low oxygen	mShef11_G8	2d0894d4-329c-11e6-b48c-ab207246d362	14	41330957	G	GT	chr14:41330957-G>GT	chr14:41330957-G>GT	720	PASS	-	-	-	-	-	Ins	Ins	Ins	1	0	0.55
.	mshef4_J2	MShef4 normal	mShef4_B8	24006ce0-3292-11e6-a553-a02db51afd22	5	172030652	C	CG	chr5:172030652-C>CG	chr5:172030652-C>CG	720	PASS	-	-	-	-	-	Ins	Ins	Ins	1	0	0.55
.	mShef11_Rock_K10	MShef11 ROCK	mShef11_F1	d436e020-332e-11e6-854b-9a819ecd0b3a	8	19797202	A	AGGAGGGGCCG	chr8:19797202-A>AGGAGGGGCCG	chr8:19797202-A>AGGAGGGGCCG	720	PASS	LPL	CCDS6012.1	r.?	-	-	Ins	Ins	Ins	10	0	0.56
.	mShef11_Rock_L10	MShef11 ROCK	mShef11_F4	f23778d4-329b-11e6-8c63-2aea0d01a414	11	97311370	G	GA	chr11:97311370-G>GA	chr11:97311370-G>GA	720	PASS	-	-	-	-	-	Ins	Ins	Ins	1	0.07	0.58
.	mShef11_normal_O7	MShef11 normal	mShef11_E4	8d6e5c58-328f-11e6-920c-c9dbecf1e924	15	81797756	C	CT	chr15:81797756-C>CT	chr15:81797756-C>CT	720	PASS	CTD-2034I4.1	ENST00000559211	r.?	-	-	Ins	Ins	Ins	1	0	0.6
.	mShef11_Rock_L7	MShef11 ROCK	mShef11_F4	9bac93be-32a0-11e6-a913-4bdd4a47a305	8	61471995	G	GA	chr8:61471995-G>GA	chr8:61471995-G>GA	720	PASS	RAB2A	CCDS6175.1	r.?	-	-	Ins	Ins	Ins	1	0	0.61
.	mShef11_Rock_K7	MShef11 ROCK	mShef11_F1	12ccedca-334d-11e6-97a8-589338e8a824	12	112455938	A	AT	chr12:112455938-A>AT	chr12:112455938-A>AT	720	PASS	ERP29	CCDS9158.1	r.?	-	-	Ins	Ins	Ins	1	0	0.65
.	mshef4_J9	MShef4 normal	mShef4_B8	62fc87ee-332d-11e6-8ad9-e2e806e9a829	7	91917427	G	GA	chr7:91917427-G>GA	chr7:91917427-G>GA	720	PASS	ANKIB1	CCDS47639.1	r.?	-	-	Ins	Ins	Ins	1	0	0.65
.	mShef11_normal_P6	MShef11 normal	mShef11_E7	2365c670-3361-11e6-a989-4ac169062303	Y	22132336	C	CA	chrY:22132336-C>CA	chrY:22132336-C>CA	720	PASS	-	-	-	-	-	Ins	Ins	Ins	1	0	1
.	mShef11_Rock_L5	MShef11 ROCK	mShef11_F4	5bebbbe2-3291-11e6-991d-591c3dc9300a	X	25501494	A	AAGTGCTC	chrX:25501494-A>AAGTGCTC	chrX:25501494-A>AAGTGCTC	720	PASS	-	-	-	-	-	Ins	Ins	Ins	7	0	1
.	mshef4_J19	MShef4 normal	mShef4_B8	f6b0fcfa-3327-11e6-a536-fbc8c6271a47	X	137247771	A	AAT	chrX:137247771-A>AAT	chrX:137247771-A>AAT	720	PASS	-	-	-	-	-	Ins	Ins	Ins	2	0	1
.	mshef4_J6	MShef4 normal	mShef4_B8	ebd0cca0-329d-11e6-8661-9ca1cde16804	X	75061976	G	GT	chrX:75061976-G>GT	chrX:75061976-G>GT	720	PASS	-	-	-	-	-	Ins	Ins	Ins	1	0	1
.	mShef11_normal_P1	MShef11 normal	mShef11_E7	948d0d4a-3325-11e6-8b2b-fc31ee3c4f5d	10	80454592	G	GA	chr10:80454592-G>GA	chr10:80454592-G>GA	727	PASS	RP11-31E13.2	ENST00000455498	r.?	-	-	Ins	Ins	Ins	1	0	0.48
.	mShef11_normal_P9	MShef11 normal	mShef11_E7	6815ddd4-3332-11e6-91b5-6b0e9ecd0b3a	3	63721064	T	TA	chr3:63721064-T>TA	chr3:63721064-T>TA	752	PASS	-	-	-	-	-	Ins	Ins	Ins	1	0	0.63
.	mShef11_Rock_K10	MShef11 ROCK	mShef11_F1	45541e08-332a-11e6-ac11-ca36ee3c4f5d	1	79883122	C	CA	chr1:79883122-C>CA	chr1:79883122-C>CA	753	PASS	-	-	-	-	-	Ins	Ins	Ins	1	0	0.53
.	mShef11_Rock_K2	MShef11 ROCK	mShef11_F1	29c9bdda-3296-11e6-bfd7-a23bfa52e078	18	46723715	T	TA	chr18:46723715-T>TA	chr18:46723715-T>TA	772	PASS	DYM	CCDS11937.1	r.?	-	-	Ins	Ins	Ins	1	0	0.5
.	mShef11_Rock_L4	MShef11 ROCK	mShef11_F4	03ac657e-3333-11e6-ace5-b0ed1da8ec0e	22	22610447	C	CA	chr22:22610447-C>CA	chr22:22610447-C>CA	772	PASS	-	-	-	-	-	Ins	Ins	Ins	1	0	0.5
.	mShef11_Rock_K2	MShef11 ROCK	mShef11_F1	91d06604-32a0-11e6-86a8-6c3d9ecd0b3a	4	48295177	T	TAA	chr4:48295177-T>TAA	chr4:48295177-T>TAA	780	PASS	-	-	-	-	-	Ins	Ins	Ins	2	0	0.37
.	mshef4_J4	MShef4 normal	mShef4_B8	fae5a3ec-335a-11e6-af21-8ed570cce0de	8	110618101	G	GA	chr8:110618101-G>GA	chr8:110618101-G>GA	780	PASS	SYBU	CCDS43764.1	r.?	-	-	Ins	Ins	Ins	1	0	0.42
.	mShef11_Low_N4	MShef11 low oxygen	mShef11_G8	3fd9319e-332e-11e6-b645-bef824864c47	6	24146991	C	CA	chr6:24146991-C>CA	chr6:24146991-C>CA	780	PASS	NRSN1	CCDS4549.1	r.1706_1707insa	c.?	p.?	Ins	Ins	Ins	1	0	0.43
.	mShef11_Low_N8	MShef11 low oxygen	mShef11_G8	5881adec-3357-11e6-b58b-5913ead19ece	8	134046096	C	CT	chr8:134046096-C>CT	chr8:134046096-C>CT	780	PASS	TG	CCDS34944.1	r.?	-	-	Ins	Ins	Ins	1	0	0.43
.	mShef11_Rock_L2	MShef11 ROCK	mShef11_F4	94b7f48a-32a1-11e6-bb57-2315147bb207	11	115631527	A	AC	chr11:115631527-A>AC	chr11:115631527-A>AC	780	PASS	LINC00900	ENST00000499809	r.?	-	-	Ins	Ins	Ins	1	0	0.43
.	mShef11_normal_P5	MShef11 normal	mShef11_E7	017396d0-3354-11e6-8ba8-37f91caa6045	6	55820580	T	TTC	chr6:55820580-T>TTC	chr6:55820580-T>TTC	780	PASS	-	-	-	-	-	Ins	Ins	Ins	2	0	0.47
.	mShef11_Low_Q12	MShef11 low oxygen	mShef11_G8	d02e795a-3326-11e6-8d7b-fc50a20b69d5	17	70120297	G	GCCCATCA	chr17:70120297-G>GCCCATCA	chr17:70120297-G>GCCCATCA	780	PASS	SOX9	CCDS11689.1	r.1671_1672inscccauca	c.1299_1300insCCCATCA	p.R437fs*143	Ins	Ins	Ins	7	0	0.49
.	mShef11_Rock_L9	MShef11 ROCK	mShef11_F4	5c6e1492-3323-11e6-8997-bae879852e0e	18	1405766	T	TA	chr18:1405766-T>TA	chr18:1405766-T>TA	780	PASS	LINC00470	ENST00000412816	r.?	-	-	Ins	Ins	Ins	1	0	0.49
.	mShef11_normal_O2	MShef11 normal	mShef11_E4	4fb32be0-332b-11e6-bd5a-1acc12ae24cf	2	125154733	G	GT	chr2:125154733-G>GT	chr2:125154733-G>GT	780	PASS	CNTNAP5	CCDS46401.1	r.?	-	-	Ins	Ins	Ins	1	0.03	0.51
.	mShef11_Rock_L4	MShef11 ROCK	mShef11_F4	218a0af4-332b-11e6-9ba7-43999cdf095d	9	103005091	T	TTTTATTTA	chr9:103005091-T>TTTTATTTA	chr9:103005091-T>TTTTATTTA	780	PASS	INVS	CCDS6746.1	r.?	-	-	Ins	Ins	Ins	8	0	0.52
.	mShef11_Low_Q5	MShef11 low oxygen	mShef11_G8	b371e4b0-3325-11e6-b85d-cb38ee3c4f5d	15	71149841	G	GA	chr15:71149841-G>GA	chr15:71149841-G>GA	780	PASS	LRRC49	CCDS61694.1	r.?	-	-	Ins	Ins	Ins	1	0	0.53
.	mShef11_Low_Q1	MShef11 low oxygen	mShef11_G8	2637e386-3372-11e6-9b4c-84d95d753391	3	114758681	A	AAAATTTC	chr3:114758681-A>AAAATTTC	chr3:114758681-A>AAAATTTC	780	PASS	ZBTB20	CCDS2981.1	r.?	-	-	Ins	Ins	Ins	7	0	0.54
.	mShef11_Rock_K10	MShef11 ROCK	mShef11_F1	78e72f08-3325-11e6-afee-a4599ecd0b3a	17	32902534	G	GTC	chr17:32902534-G>GTC	chr17:32902534-G>GTC	780	PASS	C17orf102	CCDS42297.1	r.2604_2605insga	c.?	p.?	Ins	Ins	Ins	2	0	0.54
.	mShef11_Low_Q5	MShef11 low oxygen	mShef11_G8	52fc6c10-3332-11e6-accc-54ea80635058	3	186503864	A	AT	chr3:186503864-A>AT	chr3:186503864-A>AT	780	PASS	EIF4A2	CCDS3282.1	r.?	-	-	Ins	Ins	Ins	1	0	0.55
.	mshef4_J13	MShef4 normal	mShef4_B8	80e57db4-3298-11e6-a20e-75dd4430f757	18	7573596	G	GT	chr18:7573596-G>GT	chr18:7573596-G>GT	780	PASS	PTPRM	CCDS11840.1	r.?	-	-	Ins	Ins	Ins	1	0	0.57
.	mShef11_normal_P3	MShef11 normal	mShef11_E7	1cec2e2e-332a-11e6-acc1-db3f8977c0b2	4	59036799	C	CTATA	chr4:59036799-C>CTATA	chr4:59036799-C>CTATA	780	PASS	-	-	-	-	-	Ins	Ins	Ins	4	0	0.61
.	mShef11_normal_O9	MShef11 normal	mShef11_E4	8576aa88-3333-11e6-b78c-c7b3b0dab373	2	81740235	G	GA	chr2:81740235-G>GA	chr2:81740235-G>GA	780	PASS	-	-	-	-	-	Ins	Ins	Ins	1	0	0.63
.	mShef11_normal_O5	MShef11 normal	mShef11_E4	9b0c2a24-32a4-11e6-9fc8-142e694da5d2	4	150363464	A	AT	chr4:150363464-A>AT	chr4:150363464-A>AT	780	PASS	RP11-526A4.1	ENST00000511993	r.?	-	-	Ins	Ins	Ins	1	0	0.64
.	mShef11_normal_P6	MShef11 normal	mShef11_E7	3ad0ba26-3353-11e6-9250-11becf737e61	14	65593239	C	CA	chr14:65593239-C>CA	chr14:65593239-C>CA	780	PASS	RNU2-14P	ENST00000411053	r.?	-	-	Ins	Ins	Ins	1	0	0.71
.	mShef11_normal_O7	MShef11 normal	mShef11_E4	acb61976-3298-11e6-b3cf-1f84ecf1e924	4	91332469	C	CA	chr4:91332469-C>CA	chr4:91332469-C>CA	830	PASS	CCSER1	CCDS47099.1	r.?	-	-	Ins	Ins	Ins	1	0	0.61
.	mShef11_normal_O9	MShef11 normal	mShef11_E4	000b664c-332c-11e6-b523-c9a230158702	8	88874271	T	TAGTAATA	chr8:88874271-T>TAGTAATA	chr8:88874271-T>TAGTAATA	840	PASS	-	-	-	-	-	Ins	Ins	Ins	7	0	0.36
.	mshef4_J8	MShef4 normal	mShef4_B8	e542a3a0-3292-11e6-b9c2-4a2a98ba1142	1	174978408	G	GT	chr1:174978408-G>GT	chr1:174978408-G>GT	840	PASS	CACYBP	CCDS30942.1	r.?	-	-	Ins	Ins	Ins	1	0	0.37
.	mShef11_normal_O7	MShef11 normal	mShef11_E4	be9b36de-3299-11e6-bc57-1aa1ecf1e924	3	45546150	T	TA	chr3:45546150-T>TA	chr3:45546150-T>TA	840	PASS	LARS2	CCDS2728.1	r.?	-	-	Ins	Ins	Ins	1	0	0.38
.	mshef4_J1	MShef4 normal	mShef4_B8	4db4e22e-32a0-11e6-b222-b76b7872c165	16	53782320	A	AT	chr16:53782320-A>AT	chr16:53782320-A>AT	840	PASS	FTO	CCDS32448.1	r.?	-	-	Ins	Ins	Ins	1	0.03	0.41
.	mShef11_Low_N8	MShef11 low oxygen	mShef11_G8	2a77bd66-3351-11e6-98a7-78ee028949d4	9	108815068	G	GT	chr9:108815068-G>GT	chr9:108815068-G>GT	840	PASS	-	-	-	-	-	Ins	Ins	Ins	1	0	0.44
.	mShef11_Rock_L8	MShef11 ROCK	mShef11_F4	2dc15b46-3322-11e6-ba90-ef8325c9da85	13	24737997	T	TC	chr13:24737997-T>TC	chr13:24737997-T>TC	840	PASS	SPATA13	CCDS53857.1	r.?	-	-	Ins	Ins	Ins	1	0	0.45
.	mShef11_Low_Q8	MShef11 low oxygen	mShef11_G8	8df5fb9c-329c-11e6-8c4b-88e106e9a829	7	140580473	T	TTAC	chr7:140580473-T>TTAC	chr7:140580473-T>TTAC	840	PASS	BRAF	CCDS5863.1	r.?	-	-	Ins	Ins	Ins	3	0	0.48
.	mShef11_normal_O7	MShef11 normal	mShef11_E4	86c71714-328f-11e6-ad63-d0dbecf1e924	12	30349045	G	GT	chr12:30349045-G>GT	chr12:30349045-G>GT	840	PASS	RP11-776A13.1	ENST00000549055	r.?	-	-	Ins	Ins	Ins	1	0	0.48
.	mShef11_normal_P4	MShef11 normal	mShef11_E7	9e5b3ad6-332a-11e6-953d-4763a20b69d5	7	25578350	G	GA	chr7:25578350-G>GA	chr7:25578350-G>GA	840	PASS	-	-	-	-	-	Ins	Ins	Ins	1	0	0.5
.	mshef4_J17	MShef4 normal	mShef4_B8	5cb1ef9c-334a-11e6-adcb-c8e7137bb207	16	46892757	T	TTA	chr16:46892757-T>TTA	chr16:46892757-T>TTA	840	PASS	-	-	-	-	-	Ins	Ins	Ins	2	0	0.5
.	mShef11_Rock_L8	MShef11 ROCK	mShef11_F4	594ab000-332c-11e6-b301-9d212eaed38e	3	50304970	G	GGTCACCC	chr3:50304970-G>GGTCACCC	chr3:50304970-G>GGTCACCC	840	PASS	U73166.2	ENST00000439898	r.?	-	-	Ins	Ins	Ins	7	0	0.51
.	mShef11_Rock_L2	MShef11 ROCK	mShef11_F4	4c3da18a-329e-11e6-99a5-2215147bb207	16	24870632	A	AT	chr16:24870632-A>AT	chr16:24870632-A>AT	840	PASS	SLC5A11	CCDS10625.1	r.?	-	-	Ins	Ins	Ins	1	0	0.52
.	mshef4_J3	MShef4 normal	mShef4_B8	99b8faaa-327f-11e6-a0f8-a8e36de4ab00	1	104533944	T	TA	chr1:104533944-T>TA	chr1:104533944-T>TA	840	PASS	-	-	-	-	-	Ins	Ins	Ins	1	0	0.53
.	mshef4_J8	MShef4 normal	mShef4_B8	0f9544fc-3296-11e6-82f0-5f4b98ba1142	6	166453020	T	TCTTCAAAAAAATGTTCTTCAAAAAAA	chr6:166453020-T>TCTTCAAAAAAATGTTCTTCAAAAAAA	chr6:166453020-T>TCTTCAAAAAAATGTTCTTCAAAAAAA	840	PASS	-	-	-	-	-	Ins	Ins	Ins	26	0	0.53
.	mShef11_Rock_L1	MShef11 ROCK	mShef11_F4	baad88b6-332e-11e6-9ea7-75b27098ee92	4	81470326	A	AAC	chr4:81470326-A>AAC	chr4:81470326-A>AAC	840	PASS	C4orf22	CCDS3587.1	r.?	-	-	Ins	Ins	Ins	2	0	0.54
.	mShef11_Rock_L1	MShef11 ROCK	mShef11_F4	7fc6eb50-3330-11e6-bb60-6e6b66a58581	3	79265082	G	GT	chr3:79265082-G>GT	chr3:79265082-G>GT	840	PASS	ROBO1	CCDS54611.1	r.?	-	-	Ins	Ins	Ins	1	0	0.56
.	mshef4_J1	MShef4 normal	mShef4_B8	1acf9cfc-32a8-11e6-a0fa-ab7035cec73b	21	39108398	T	TACA	chr21:39108398-T>TACA	chr21:39108398-T>TACA	840	PASS	KCNJ6	CCDS42927.1	r.?	-	-	Ins	Ins	Ins	3	0	0.57
.	mshef4_J12	MShef4 normal	mShef4_B8	27946372-32a4-11e6-ae76-c842e84777f6	20	3766379	C	CG	chr20:3766379-C>CG	chr20:3766379-C>CG	840	PASS	CENPB	CCDS13064.1	r.958_959insc	c.751_752insC	p.R251fs*136	Ins	Ins	Ins	1	0	0.59
.	mShef11_normal_O4	MShef11 normal	mShef11_E4	f33fce92-3323-11e6-b7a3-a37390e2c2e6	14	83465071	C	CT	chr14:83465071-C>CT	chr14:83465071-C>CT	840	PASS	-	-	-	-	-	Ins	Ins	Ins	1	0	0.6
.	mshef4_J5	MShef4 normal	mShef4_B8	41680e6e-327e-11e6-9f4f-e7a64430f757	1	47895388	G	GT	chr1:47895388-G>GT	chr1:47895388-G>GT	840	PASS	-	-	-	-	-	Ins	Ins	Ins	1	0	0.62
.	mShef11_Rock_L9	MShef11 ROCK	mShef11_F4	a0163dc2-3324-11e6-8997-bae879852e0e	18	46814396	T	TG	chr18:46814396-T>TG	chr18:46814396-T>TG	840	PASS	DYM	CCDS11937.1	r.?	-	-	Ins	Ins	Ins	1	0	0.68
.	mshef4_J1	MShef4 normal	mShef4_B8	ad29d588-32a1-11e6-a239-3bb735cec73b	11	66467438	C	CT	chr11:66467438-C>CT	chr11:66467438-C>CT	840	PASS	SPTBN2	CCDS8150.1	r.?	-	-	Ins	Ins	Ins	1	0	0.71
.	mShef11_Rock_K8	MShef11 ROCK	mShef11_F1	baac62ae-3290-11e6-ab4c-e182aea0a4d2	X	20478833	A	AT	chrX:20478833-A>AT	chrX:20478833-A>AT	840	PASS	-	-	-	-	-	Ins	Ins	Ins	1	0	1
.	mShef11_normal_O2	MShef11 normal	mShef11_E4	8c135bc0-3329-11e6-ad63-a9f9cf737e61	1	61069850	C	CA	chr1:61069850-C>CA	chr1:61069850-C>CA	873	PASS	RP11-776H12.1	ENST00000439156	r.?	-	-	Ins	Ins	Ins	1	0	0.51
.	mshef4_J8	MShef4 normal	mShef4_B8	4b668236-328f-11e6-bff9-619c35761512	X	91390947	C	CA	chrX:91390947-C>CA	chrX:91390947-C>CA	876	PASS	PCDH11X	CCDS14461.1	r.?	-	-	Ins	Ins	Ins	1	0	1
.	mshef4_J9	MShef4 normal	mShef4_B8	1624ddb6-332a-11e6-a7f5-1aa6dcd214c4	9	140138272	C	CTTATG	chr9:140138272-C>CTTATG	chr9:140138272-C>CTTATG	885	PASS	TUBB4B	CCDS7039.1	r.?	-	-	Ins	Ins	Ins	5	0	0.47
.	mShef11_normal_O8	MShef11 normal	mShef11_E4	4424f396-3293-11e6-973b-c9f84a47a305	8	126203651	G	GA	chr8:126203651-G>GA	chr8:126203651-G>GA	894	PASS	NSMCE2	CCDS6356.1	r.?	-	-	Ins	Ins	Ins	1	0	0.47
.	mshef4_J12	MShef4 normal	mShef4_B8	68c7ef88-3297-11e6-89a6-4969e84777f6	19	40791468	T	TA	chr19:40791468-T>TA	chr19:40791468-T>TA	900	PASS	AKT2	CCDS12552.1	r.?	-	-	Ins	Ins	Ins	1	0	0.32
.	mShef11_Low_Q9	MShef11 low oxygen	mShef11_G8	d57806ea-3328-11e6-b225-29107246d362	10	113077077	C	CT	chr10:113077077-C>CT	chr10:113077077-C>CT	900	PASS	-	-	-	-	-	Ins	Ins	Ins	1	0	0.44
.	mshef4_J12	MShef4 normal	mShef4_B8	f34d78d0-32a1-11e6-b426-878de84777f6	5	148191503	A	AT	chr5:148191503-A>AT	chr5:148191503-A>AT	900	PASS	-	-	-	-	-	Ins	Ins	Ins	1	0	0.46
.	mshef4_J5	MShef4 normal	mShef4_B8	19068a4e-3284-11e6-85ac-66289a696edf	4	153849441	C	CA	chr4:153849441-C>CA	chr4:153849441-C>CA	900	PASS	-	-	-	-	-	Ins	Ins	Ins	1	0	0.48
.	mShef11_Rock_K5	MShef11 ROCK	mShef11_F1	c8fef970-329a-11e6-a654-e99f19a91649	9	23856267	C	CA	chr9:23856267-C>CA	chr9:23856267-C>CA	900	PASS	-	-	-	-	-	Ins	Ins	Ins	1	0	0.5
.	mShef11_Rock_K8	MShef11 ROCK	mShef11_F1	90642cd8-3291-11e6-a76c-63c35d753391	10	104625756	T	TA	chr10:104625756-T>TA	chr10:104625756-T>TA	900	PASS	C10orf32	CCDS7542.2	r.?	-	-	Ins	Ins	Ins	1	0	0.5
.	mshef4_J6	MShef4 normal	mShef4_B8	2cef72c0-32a0-11e6-8113-395f0d016689	1	173960025	C	CCACT	chr1:173960025-C>CCACT	chr1:173960025-C>CCACT	900	PASS	RC3H1	CCDS30940.1	r.?	-	-	Ins	Ins	Ins	4	0	0.5
.	mShef11_normal_O8	MShef11 normal	mShef11_E4	b518f582-328b-11e6-ba6b-2fdf4a47a305	12	53704544	G	GTCAT	chr12:53704544-G>GTCAT	chr12:53704544-G>GTCAT	900	PASS	AAAS	CCDS8856.1	r.?	-	-	Ins	Ins	Ins	4	0	0.51
.	mShef11_Low_Q4	MShef11 low oxygen	mShef11_G8	eb413302-329c-11e6-bd7e-778ecf376b51	10	25542619	T	TTA	chr10:25542619-T>TTA	chr10:25542619-T>TTA	900	PASS	GPR158	CCDS31166.1	r.?	-	-	Ins	Ins	Ins	2	0	0.53
.	mShef11_Rock_L5	MShef11 ROCK	mShef11_F4	bca13cea-3297-11e6-af34-dd600cfb5812	20	39161540	C	CA	chr20:39161540-C>CA	chr20:39161540-C>CA	900	PASS	-	-	-	-	-	Ins	Ins	Ins	1	0	0.53
.	mshef4_J2	MShef4 normal	mShef4_B8	245c03e4-3291-11e6-93ec-772fb51afd22	8	70380959	A	ACAG	chr8:70380959-A>ACAG	chr8:70380959-A>ACAG	900	PASS	SULF1	CCDS6204.1	r.?	-	-	Ins	Ins	Ins	3	0	0.53
.	mShef11_Low_Q11	MShef11 low oxygen	mShef11_G8	56d94baa-3323-11e6-9749-d9873cfdbd24	17	10825827	C	CA	chr17:10825827-C>CA	chr17:10825827-C>CA	900	PASS	-	-	-	-	-	Ins	Ins	Ins	1	0	0.54
.	mShef11_normal_O7	MShef11 normal	mShef11_E4	68a60058-3292-11e6-a994-c5dbecf1e924	10	127551548	T	TA	chr10:127551548-T>TA	chr10:127551548-T>TA	900	PASS	DHX32	CCDS7652.1	r.?	-	-	Ins	Ins	Ins	1	0	0.56
.	mshef4_J12	MShef4 normal	mShef4_B8	68a19c76-329b-11e6-a4f5-2869e84777f6	1	21986219	G	GCT	chr1:21986219-G>GCT	chr1:21986219-G>GCT	900	PASS	RAP1GAP	CCDS53276.1	r.?	-	-	Ins	Ins	Ins	2	0	0.56
.	mshef4_J5	MShef4 normal	mShef4_B8	0a82e70c-327e-11e6-9d27-ebaf0cfb5812	2	193878821	T	TA	chr2:193878821-T>TA	chr2:193878821-T>TA	900	PASS	-	-	-	-	-	Ins	Ins	Ins	1	0	0.57
.	mShef11_Low_Q3	MShef11 low oxygen	mShef11_G8	665f0ae8-3327-11e6-b6de-24745e975b79	10	124931517	G	GA	chr10:124931517-G>GA	chr10:124931517-G>GA	900	PASS	-	-	-	-	-	Ins	Ins	Ins	1	0	0.58
.	mshef4_J16	MShef4 normal	mShef4_B8	cd702338-32a6-11e6-9780-cc04ee3c4f5d	8	113600842	C	CA	chr8:113600842-C>CA	chr8:113600842-C>CA	900	PASS	CSMD3	CCDS6315.1	r.?	-	-	Ins	Ins	Ins	1	0	0.59
.	mShef11_Low_N5	MShef11 low oxygen	mShef11_G8	d14aa5ac-3349-11e6-808a-54227e6a9fc7	11	5009966	T	TA	chr11:5009966-T>TA	chr11:5009966-T>TA	900	PASS	MMP26	CCDS7752.1	r.?	-	-	Ins	Ins	Ins	1	0	0.64
.	mshef4_J14	MShef4 normal	mShef4_B8	792e7b76-3292-11e6-ab3a-399090e2c2e6	X	10028770	A	AGCT	chrX:10028770-A>AGCT	chrX:10028770-A>AGCT	900	PASS	WWC3	CCDS14136.1	r.?	-	-	Ins	Ins	Ins	3	0	0.92
.	mShef11_Low_Q10	MShef11 low oxygen	mShef11_G8	87a67868-332b-11e6-b4eb-fe8dcab49462	1	64996623	T	TG	chr1:64996623-T>TG	chr1:64996623-T>TG	900	PASS	CACHD1	CCDS628.2	r.?	-	-	Ins	Ins	Ins	1	0.67	0.97
.	mShef11_normal_O8	MShef11 normal	mShef11_E4	921e6928-328f-11e6-bd1b-5ff14a47a305	7	11025712	C	CA	chr7:11025712-C>CA	chr7:11025712-C>CA	960	PASS	PHF14	CCDS47542.1	r.?	-	-	Ins	Ins	Ins	1	0	0.39
.	mShef11_normal_O7	MShef11 normal	mShef11_E4	9232e246-3298-11e6-84e3-9582ecf1e924	5	128798414	G	GTCCT	chr5:128798414-G>GTCCT	chr5:128798414-G>GTCCT	960	PASS	ADAMTS19	CCDS4146.1	r.?	-	-	Ins	Ins	Ins	4	0	0.43
.	mShef11_Rock_L4	MShef11 ROCK	mShef11_F4	a183a0de-332c-11e6-baa2-73426323ba5a	8	82789446	C	CA	chr8:82789446-C>CA	chr8:82789446-C>CA	960	PASS	-	-	-	-	-	Ins	Ins	Ins	1	0	0.44
.	mShef11_Rock_L9	MShef11 ROCK	mShef11_F4	5832ea20-332c-11e6-b327-40fa79852e0e	9	113410657	T	TA	chr9:113410657-T>TA	chr9:113410657-T>TA	960	PASS	-	-	-	-	-	Ins	Ins	Ins	1	0	0.44
.	mshef4_J14	MShef4 normal	mShef4_B8	b6092e1c-3290-11e6-8b36-843c1daa6045	10	25295872	C	CAAT	chr10:25295872-C>CAAT	chr10:25295872-C>CAAT	960	PASS	ENKUR	CCDS7146.1	r.?	-	-	Ins	Ins	Ins	3	0	0.47
.	mShef11_Rock_L9	MShef11 ROCK	mShef11_F4	5f95e59e-332f-11e6-9611-23a5191589db	6	80227400	C	CA	chr6:80227400-C>CA	chr6:80227400-C>CA	960	PASS	LCA5	CCDS4990.1	r.?	-	-	Ins	Ins	Ins	1	0	0.51
.	mShef11_normal_O10	MShef11 normal	mShef11_E4	23c058ae-329b-11e6-afd6-270d038949d4	22	24527509	T	TA	chr22:24527509-T>TA	chr22:24527509-T>TA	960	PASS	CABIN1	CCDS13823.1	r.?	-	-	Ins	Ins	Ins	1	0	0.57
.	mShef11_normal_P9	MShef11 normal	mShef11_E7	e113a578-3331-11e6-8b9e-17b38a20d9eb	4	106273474	T	TTTCC	chr4:106273474-T>TTTCC	chr4:106273474-T>TTTCC	960	PASS	-	-	-	-	-	Ins	Ins	Ins	4	0	0.59
.	mShef11_Low_Q10	MShef11 low oxygen	mShef11_G8	ed30b316-332f-11e6-a864-d365cde16804	3	89647287	C	CT	chr3:89647287-C>CT	chr3:89647287-C>CT	960	PASS	-	-	-	-	-	Ins	Ins	Ins	1	0	0.61
.	mShef11_normal_O4	MShef11 normal	mShef11_E4	f6971f6c-332a-11e6-811e-e5356323ba5a	8	34568838	C	CA	chr8:34568838-C>CA	chr8:34568838-C>CA	960	PASS	-	-	-	-	-	Ins	Ins	Ins	1	0	0.62
.	mShef11_Rock_K7	MShef11 ROCK	mShef11_F1	14dc1432-3353-11e6-a400-85bc38e8a824	4	61524953	A	ATT	chr4:61524953-A>ATT	chr4:61524953-A>ATT	988	PASS	-	-	-	-	-	Ins	Ins	Ins	2	0	0.6
.	mShef11_normal_O1	MShef11 normal	mShef11_E4	b422ebd0-3293-11e6-a745-8b8235cec73b	17	7179578	G	GT	chr17:7179578-G>GT	chr17:7179578-G>GT	1020	PASS	-	-	-	-	-	Ins	Ins	Ins	1	0	0.49
.	mShef11_Low_N6	MShef11 low oxygen	mShef11_G8	79abde78-32a5-11e6-9acb-88ce7146d362	5	73372795	G	GGC	chr5:73372795-G>GGC	chr5:73372795-G>GGC	1020	PASS	-	-	-	-	-	Ins	Ins	Ins	2	0	0.51
.	mshef4_J20	MShef4 normal	mShef4_B8	f9a5062e-332a-11e6-b44a-7a1b98ba1142	7	110733654	G	GGAT	chr7:110733654-G>GGAT	chr7:110733654-G>GGAT	1020	PASS	LRRN3	CCDS5754.1	r.?	-	-	Ins	Ins	Ins	3	0	0.56
.	mShef11_normal_O9	MShef11 normal	mShef11_E4	4ef820b4-332d-11e6-826d-cca19d7ad846	7	70130248	C	CT	chr7:70130248-C>CT	chr7:70130248-C>CT	1020	PASS	AUTS2	CCDS5539.1	r.?	-	-	Ins	Ins	Ins	1	0	0.6
.	mShef11_normal_O8	MShef11 normal	mShef11_E4	f94d3462-328a-11e6-817b-35df4a47a305	14	57960350	A	AGC	chr14:57960350-A>AGC	chr14:57960350-A>AGC	1020	PASS	C14orf105	CCDS61459.1	r.125_126insgc	c.83_84insGC	p.G29fs*85	Ins	Ins	Ins	2	0	0.61
.	mshef4_J18	MShef4 normal	mShef4_B8	76616d68-328d-11e6-bdc0-8b02bce6aa09	12	23086060	G	GA	chr12:23086060-G>GA	chr12:23086060-G>GA	1020	PASS	RP11-114G22.1	ENST00000538317	r.?	-	-	Ins	Ins	Ins	1	0	0.68
.	mShef11_Low_Q9	MShef11 low oxygen	mShef11_G8	19b449d2-332d-11e6-beba-4368e7d0bdd7	8	104850817	C	CACTCT	chr8:104850817-C>CACTCT	chr8:104850817-C>CACTCT	1067	PASS	RIMS2	CCDS43761.1	r.?	-	-	Ins	Ins	Ins	5	0	0.51
.	mShef11_Low_Q4	MShef11 low oxygen	mShef11_G8	fa0bcde2-32a2-11e6-a7bf-541ddc5e5445	20	6615266	A	AT	chr20:6615266-A>AT	chr20:6615266-A>AT	1080	PASS	-	-	-	-	-	Ins	Ins	Ins	1	0	0.45
.	mShef11_normal_P5	MShef11 normal	mShef11_E7	2f66120c-334f-11e6-8edb-f0509ecd0b3a	1	25549521	G	GT	chr1:25549521-G>GT	chr1:25549521-G>GT	1080	PASS	SYF2	CCDS259.1	r.993_994insa	c.?	p.?	Ins	Ins	Ins	1	0	0.49
.	mshef4_J7	MShef4 normal	mShef4_B8	d79b86a6-332b-11e6-85b0-b5657098ee92	1	170026514	C	CT	chr1:170026514-C>CT	chr1:170026514-C>CT	1080	PASS	KIFAP3	CCDS55660.1	r.?	-	-	Ins	Ins	Ins	1	0	0.51
.	mShef11_Rock_L1	MShef11 ROCK	mShef11_F4	61f7806a-3328-11e6-9aff-7b4c66a58581	12	125617240	C	CT	chr12:125617240-C>CT	chr12:125617240-C>CT	1080	PASS	AACS	CCDS9263.1	r.?	-	-	Ins	Ins	Ins	1	0	0.64
.	mShef11_Rock_L8	MShef11 ROCK	mShef11_F4	06e34998-3328-11e6-a5b5-96f71caa6045	1	31173579	C	CAGT	chr1:31173579-C>CAGT	chr1:31173579-C>CAGT	1140	PASS	-	-	-	-	-	Ins	Ins	Ins	3	0	0.54
.	mShef11_Low_N8	MShef11 low oxygen	mShef11_G8	8a2c68d6-3358-11e6-8902-6b879ecd0b3a	3	175946125	C	CTCTA	chr3:175946125-C>CTCTA	chr3:175946125-C>CTCTA	1140	PASS	-	-	-	-	-	Ins	Ins	Ins	4	0	0.57
.	mShef11_Low_Q2	MShef11 low oxygen	mShef11_G8	ea991b0a-332c-11e6-8dda-81cbcde16804	7	100345450	C	CA	chr7:100345450-C>CA	chr7:100345450-C>CA	1140	PASS	ZAN	ENST00000542585	r.?	-	-	Ins	Ins	Ins	1	0	0.58
.	mShef11_Low_Q10	MShef11 low oxygen	mShef11_G8	a6e2b9c4-3323-11e6-862c-22318e4678dd	18	33613906	C	CCTTT	chr18:33613906-C>CCTTT	chr18:33613906-C>CCTTT	1200	PASS	RPRD1A	CCDS11917.1	r.?	-	-	Ins	Ins	Ins	4	0	0.49
.	mshef4_J15	MShef4 normal	mShef4_B8	433f451a-328b-11e6-8e76-6edb2daed38e	19	31004032	A	AT	chr19:31004032-A>AT	chr19:31004032-A>AT	1200	PASS	ZNF536	CCDS32984.1	r.?	-	-	Ins	Ins	Ins	1	0	0.49
.	mShef11_Low_N4	MShef11 low oxygen	mShef11_G8	8aa222cc-332d-11e6-9981-ee3fc225ee11	2	133595573	C	CT	chr2:133595573-C>CT	chr2:133595573-C>CT	1200	PASS	NCKAP5	CCDS46418.1	r.?	-	-	Ins	Ins	Ins	1	0	0.59
.	mshef4_J11	MShef4 normal	mShef4_B8	d03caf4c-3354-11e6-a2ed-84981da8ec0e	6	151921853	G	GT	chr6:151921853-G>GT	chr6:151921853-G>GT	1200	PASS	CCDC170	CCDS43515.1	r.?	-	-	Ins	Ins	Ins	1	0.03	0.59
.	mshef4_J6	MShef4 normal	mShef4_B8	e2933fc4-32a2-11e6-8a85-d1a2cde16804	7	128991685	T	TG	chr7:128991685-T>TG	chr7:128991685-T>TG	1200	PASS	AHCYL2	CCDS5812.1	r.?	-	-	Ins	Ins	Ins	1	0	0.6
.	mShef11_normal_O9	MShef11 normal	mShef11_E4	1433dc7a-3328-11e6-9a20-f65e66a58581	X	134178714	G	GT	chrX:134178714-G>GT	chrX:134178714-G>GT	1200	PASS	-	-	-	-	-	Ins	Ins	Ins	1	0	1
.	mshef4_J12	MShef4 normal	mShef4_B8	a8b9a498-3296-11e6-b4a6-3269e84777f6	18	73736208	A	AT	chr18:73736208-A>AT	chr18:73736208-A>AT	1251	PASS	-	-	-	-	-	Ins	Ins	Ins	1	0	0.59
.	mShef11_Low_Q2	MShef11 low oxygen	mShef11_G8	f80d7748-3329-11e6-b686-4c50a966024e	1	49145974	A	AG	chr1:49145974-A>AG	chr1:49145974-A>AG	1260	PASS	AGBL4	CCDS44137.1	r.?	-	-	Ins	Ins	Ins	1	0	0.59
.	mShef11_normal_O10	MShef11 normal	mShef11_E4	d395fc10-329c-11e6-bb69-236ca178171f	7	23674082	C	CA	chr7:23674082-C>CA	chr7:23674082-C>CA	1260	PASS	CCDC126	CCDS5384.1	r.?	-	-	Ins	Ins	Ins	1	0	0.6
.	mShef11_Low_Q12	MShef11 low oxygen	mShef11_G8	be29b482-332f-11e6-9467-3d941da8ec0e	2	183803611	A	ATAGG	chr2:183803611-A>ATAGG	chr2:183803611-A>ATAGG	1320	PASS	NCKAP1	CCDS2287.1	r.?	-	-	Ins	Ins	Ins	4	0	0.57
.	mshef4_J16	MShef4 normal	mShef4_B8	eafedb6e-32a7-11e6-acbe-386f75253f64	7	117151400	G	GTA	chr7:117151400-G>GTA	chr7:117151400-G>GTA	1320	PASS	CFTR	CCDS5773.1	r.?	-	-	Ins	Ins	Ins	2	0	0.59
.	mShef11_normal_P9	MShef11 normal	mShef11_E7	ec344b8c-3328-11e6-b9de-ffcb9b6d3b88	1	25950127	G	GA	chr1:25950127-G>GA	chr1:25950127-G>GA	1320	PASS	MAN1C1	CCDS265.1	r.?	-	-	Ins	Ins	Ins	1	0	0.61
.	mShef11_Low_Q4	MShef11 low oxygen	mShef11_G8	41d26fec-32a7-11e6-a09a-3c7a3adbad45	3	131623150	T	TG	chr3:131623150-T>TG	chr3:131623150-T>TG	1380	PASS	CPNE4	CCDS3072.1	r.?	-	-	Ins	Ins	Ins	1	0	0.56
.	mshef4_J16	MShef4 normal	mShef4_B8	d1ff1fe6-32a4-11e6-bc93-ca783aa487b0	4	75149680	T	TAACA	chr4:75149680-T>TAACA	chr4:75149680-T>TAACA	1560	PASS	MTHFD2L	CCDS47075.1	r.?	-	-	Ins	Ins	Ins	4	0	0.54
.	mShef11_Low_Q4	MShef11 low oxygen	mShef11_G8	c53d7bec-329d-11e6-aa0f-bf11dc5e5445	1	22941379	A	AT	chr1:22941379-A>AT	chr1:22941379-A>AT	1740	PASS	-	-	-	-	-	Ins	Ins	Ins	1	0	0.55

## Sheet: deletions
X.AnalysisProc	Sample	Subclone	Normal	VariantID	Chrom	Pos	Ref	Alt	UniqueID	UniqueID2	Qual	Filter	Gene	Transcript	RNA	CDS	Protein	Type	Opened	Type.1	LEN	VAF.Norm	VAF.Tum
.	mShef11_normal_O9	MShef11 normal	mShef11_E4	84f4ad30-331f-11e6-a7e0-317f30158702	17	1412076	CGGTCAGCTGGGGCAGAGGGCGGGGAACAGTCTGCAGACCCAGGCTCACTCGTGGG	C	chr17:1412076-CGGTCAGCTGGGGCAGAGGGCGGGGAACAGTCTGCAGACCCAGGCTCACTCGTGGG>C	chr17:1412076-CGGTCAGCTGGGGCAGAGGGCGGGGAACAGTCTGCAGACCCAGGCTCACTCGTGGG>C	253	PASS	INPP5K	CCDS11005.1	r.?	-	-	Del	Del	Del	55	0.7	0.94
.	mShef11_Low_Q4	MShef11 low oxygen	mShef11_G8	3e225bf4-329e-11e6-bbaf-d9488e4678dd	4	3999681	TG	T	chr4:3999681-TG>T	chr4:3999681-TG>T	262	PASS	-	-	-	-	-	Del	Del	Del	1	0.46	0.35
.	mShef11_normal_P8	MShef11 normal	mShef11_E7	3536012a-3326-11e6-8667-289c64f80bad	4	54102815	GT	G	chr4:54102815-GT>G	chr4:54102815-GT>G	266	PASS	SCFD2	CCDS33984.1	r.?	-	-	Del	Del	Del	1	0	0.4
.	mShef11_normal_P2	MShef11 normal	mShef11_E7	9cf3fd84-3322-11e6-913a-ca543aa487b0	1	61934041	TTTTTTTTTGTTTGTTTG	T	chr1:61934041-TTTTTTTTTGTTTGTTTG>T	chr1:61934041-TTTTTTTTTGTTTGTTTG>T	279	PASS	-	-	-	-	-	Del	Del	Del	17	0.4	0.65
.	mshef4_J20	MShef4 normal	mShef4_B8	190aebc2-3327-11e6-bc2e-ec0b147bb207	6	57529813	CATTTATATATGTATACACATGTATGTATACACATATATGTATATATACACATAT	C	chr6:57529813-CATTTATATATGTATACACATGTATGTATACACATATATGTATATATACACATAT>C	chr6:57529813-CATTTATATATGTATACACATGTATGTATACACATATATGTATATATACACATAT>C	283	PASS	-	-	-	-	-	Del	Del	Del	54	1	1
.	mShef11_Low_N1	MShef11 low oxygen	mShef11_G8	250a7044-328e-11e6-943f-b5873adbad45	17	73249691	ACCCTTAGCGGTAAGT	A	chr17:73249691-ACCCTTAGCGGTAAGT>A	chr17:73249691-ACCCTTAGCGGTAAGT>A	287	PASS	GGA3	CCDS11717.1	r.?	-	-	Del	Del	Del	15	0	0.22
.	mShef11_Rock_K8	MShef11 ROCK	mShef11_F1	d5cabd38-328b-11e6-92d3-506caea0a4d2	19	24040309	TG	T	chr19:24040309-TG>T	chr19:24040309-TG>T	292	PASS	RP11-255H23.4	ENST00000599944	r.?	-	-	Del	Del	Del	1	0.2	0.52
.	mshef4_J10	MShef4 normal	mShef4_B8	a5f3280a-329c-11e6-bf91-89711565c797	12	121349358	AT	A	chr12:121349358-AT>A	chr12:121349358-AT>A	293	PASS	-	-	-	-	-	Del	Del	Del	1	0.25	0.94
.	mShef11_Low_N1	MShef11 low oxygen	mShef11_G8	dcddc83e-3292-11e6-bf55-7d42a178171f	7	73024001	AGT	A	chr7:73024001-AGT>A	chr7:73024001-AGT>A	300	PASS	MLXIPL	CCDS5553.1	r.?	-	-	Del	Del	Del	2	0	0.21
.	mShef11_normal_O4	MShef11 normal	mShef11_E4	1f425a3c-3329-11e6-b88b-52abdcd214c4	3	165357185	CAGGAAAAACTTAGTGA	C	chr3:165357185-CAGGAAAAACTTAGTGA>C	chr3:165357185-CAGGAAAAACTTAGTGA>C	300	PASS	RP11-85M11.2	ENST00000496693	r.?	-	-	Del	Del	Del	16	0	0.21
.	mshef4_J14	MShef4 normal	mShef4_B8	96c57120-328e-11e6-bca2-8f3c1daa6045	13	95849956	CA	C	chr13:95849956-CA>C	chr13:95849956-CA>C	300	PASS	ABCC4	CCDS9474.1	r.?	-	-	Del	Del	Del	1	0	0.22
.	mshef4_J4	MShef4 normal	mShef4_B8	bd1ddb38-3350-11e6-aab1-23558e4678dd	3	49075512	TA	T	chr3:49075512-TA>T	chr3:49075512-TA>T	300	PASS	QRICH1	CCDS2787.1	r.?	-	-	Del	Del	Del	1	0.11	0.24
.	mShef11_Rock_K3	MShef11 ROCK	mShef11_F1	3e1db5d0-332b-11e6-b263-4d776f39e758	3	44752497	TC	T	chr3:44752497-TC>T	chr3:44752497-TC>T	300	PASS	ZNF502	CCDS2719.1	r.?	-	-	Del	Del	Del	1	0	0.27
.	mShef11_Rock_K8	MShef11 ROCK	mShef11_F1	e826b758-328f-11e6-a2d2-ec1f8cd8cd69	7	35760388	TG	T	chr7:35760388-TG>T	chr7:35760388-TG>T	300	PASS	AC018647.3	ENST00000449644	r.?	-	-	Del	Del	Del	1	0.36	0.27
.	mShef11_Rock_L9	MShef11 ROCK	mShef11_F4	1e501b2e-3323-11e6-b054-42d26de4ab00	13	87093028	TAC	T	chr13:87093028-TAC>T	chr13:87093028-TAC>T	300	PASS	-	-	-	-	-	Del	Del	Del	2	0	0.28
.	mShef11_Low_N7	MShef11 low oxygen	mShef11_G8	5b941900-328c-11e6-bde1-6cba69062303	16	77607974	AG	A	chr16:77607974-AG>A	chr16:77607974-AG>A	300	PASS	-	-	-	-	-	Del	Del	Del	1	0.17	0.29
.	mshef4_J14	MShef4 normal	mShef4_B8	cf9cfd96-3294-11e6-8d2f-1ba690e2c2e6	8	60621812	ACT	A	chr8:60621812-ACT>A	chr8:60621812-ACT>A	300	PASS	-	-	-	-	-	Del	Del	Del	2	0	0.29
.	mShef11_Low_N3	MShef11 low oxygen	mShef11_G8	e2cf0618-3328-11e6-aa88-569b671699ea	5	154774802	GC	G	chr5:154774802-GC>G	chr5:154774802-GC>G	300	PASS	-	-	-	-	-	Del	Del	Del	1	0	0.3
.	mShef11_Low_N7	MShef11 low oxygen	mShef11_G8	d4c98d32-3291-11e6-b24d-a7c7cf737e61	21	38001425	ACT	A	chr21:38001425-ACT>A	chr21:38001425-ACT>A	300	PASS	AP000696.2	ENST00000457669	r.?	-	-	Del	Del	Del	2	0	0.31
.	mShef11_Rock_L8	MShef11 ROCK	mShef11_F4	a25b72be-3324-11e6-a5b5-96f71caa6045	1	200502804	TG	T	chr1:200502804-TG>T	chr1:200502804-TG>T	300	PASS	-	-	-	-	-	Del	Del	Del	1	0.2	0.32
.	mShef11_Low_Q12	MShef11 low oxygen	mShef11_G8	2bd4cb0a-3323-11e6-9467-3d941da8ec0e	2	71141950	TG	T	chr2:71141950-TG>T	chr2:71141950-TG>T	300	PASS	VAX2	CCDS1911.1	r.?	-	-	Del	Del	Del	1	0.3	0.33
.	mShef11_Low_Q12	MShef11 low oxygen	mShef11_G8	05f8c232-3329-11e6-acdf-f57c9ecd0b3a	9	97422517	TG	T	chr9:97422517-TG>T	chr9:97422517-TG>T	300	PASS	-	-	-	-	-	Del	Del	Del	1	0.44	0.33
.	mShef11_Rock_K5	MShef11 ROCK	mShef11_F1	cf8e2b0e-3294-11e6-91cc-b98c19a91649	19	41056000	AAC	A	chr19:41056000-AAC>A	chr19:41056000-AAC>A	300	PASS	SPTBN4	CCDS12559.1	r.?	-	-	Del	Del	Del	2	0.2	0.33
.	mshef4_J1	MShef4 normal	mShef4_B8	fff4e43e-329b-11e6-abd0-bc6a90e2c2e6	14	63956127	TTG	T	chr14:63956127-TTG>T	chr14:63956127-TTG>T	300	PASS	PPP2R5E	CCDS9758.1	r.?	-	-	Del	Del	Del	2	0.18	0.33
.	mshef4_J1	MShef4 normal	mShef4_B8	5923d362-329c-11e6-a432-db6efa52e078	18	74617526	AG	A	chr18:74617526-AG>A	chr18:74617526-AG>A	300	PASS	ZNF236	CCDS42447.1	r.?	-	-	Del	Del	Del	1	0	0.33
.	mShef11_Low_Q8	MShef11 low oxygen	mShef11_G8	e705b03c-3293-11e6-859a-5b6fd0119baa	3	41188598	GGCCCAA	G	chr3:41188598-GGCCCAA>G	chr3:41188598-GGCCCAA>G	300	PASS	-	-	-	-	-	Del	Del	Del	6	0	0.34
.	mShef11_Low_Q9	MShef11 low oxygen	mShef11_G8	d4aca748-3323-11e6-b5b4-3735ee3c4f5d	12	120586804	TG	T	chr12:120586804-TG>T	chr12:120586804-TG>T	300	PASS	GCN1L1	CCDS41847.1	r.?	-	-	Del	Del	Del	1	0.39	0.34
.	mShef11_normal_O4	MShef11 normal	mShef11_E4	2cfa730e-3323-11e6-835e-731c51c54cdd	2	151219693	AG	A	chr2:151219693-AG>A	chr2:151219693-AG>A	300	PASS	-	-	-	-	-	Del	Del	Del	1	0.15	0.36
.	mShef11_Rock_K4	MShef11 ROCK	mShef11_F1	15c2ae88-3321-11e6-b73d-a77e30158702	2	73432005	TTA	T	chr2:73432005-TTA>T	chr2:73432005-TTA>T	300	PASS	NOTO	CCDS46335.1	r.?	-	-	Del	Del	Del	2	0.25	0.36
.	mshef4_J15	MShef4 normal	mShef4_B8	3eb9792c-3289-11e6-b260-70db2daed38e	12	50113844	AC	A	chr12:50113844-AC>A	chr12:50113844-AC>A	300	PASS	TMBIM6	ENST00000548809	r.?	-	-	Del	Del	Del	1	0.22	0.36
.	mShef11_normal_O4	MShef11 normal	mShef11_E4	32999718-3323-11e6-9e31-8b42d0119baa	9	78477671	GT	G	chr9:78477671-GT>G	chr9:78477671-GT>G	300	PASS	-	-	-	-	-	Del	Del	Del	1	0	0.37
.	mShef11_Low_N6	MShef11 low oxygen	mShef11_G8	fed68978-329a-11e6-b51a-ac207246d362	15	79149312	AG	A	chr15:79149312-AG>A	chr15:79149312-AG>A	300	PASS	-	-	-	-	-	Del	Del	Del	1	0.08	0.38
.	mShef11_Low_Q12	MShef11 low oxygen	mShef11_G8	ac8324ee-3329-11e6-ae48-b26ba966024e	5	52456066	AG	A	chr5:52456066-AG>A	chr5:52456066-AG>A	300	PASS	-	-	-	-	-	Del	Del	Del	1	0.07	0.38
.	mshef4_J4	MShef4 normal	mShef4_B8	a685c7f6-334a-11e6-9f1c-89a88e4678dd	12	111012766	TA	T	chr12:111012766-TA>T	chr12:111012766-TA>T	300	PASS	PPTC7	CCDS9149.1	r.?	-	-	Del	Del	Del	1	0.17	0.39
.	mshef4_J11	MShef4 normal	mShef4_B8	c822f3b6-334f-11e6-a2ed-84981da8ec0e	6	152632917	TA	T	chr6:152632917-TA>T	chr6:152632917-TA>T	300	PASS	SYNE1	CCDS5236.2	r.?	-	-	Del	Del	Del	1	0.19	0.4
.	mShef11_normal_O1	MShef11 normal	mShef11_E4	16affc32-3291-11e6-ba21-4bb605ad5bc4	1	27930220	AC	A	chr1:27930220-AC>A	chr1:27930220-AC>A	300	PASS	AHDC1	CCDS30652.1	r.?	-	-	Del	Del	Del	1	0	0.41
.	mShef11_Rock_L1	MShef11 ROCK	mShef11_F4	a818572e-3321-11e6-b1a1-3e717098ee92	13	57455676	TTC	T	chr13:57455676-TTC>T	chr13:57455676-TTC>T	300	PASS	-	-	-	-	-	Del	Del	Del	2	0	0.41
.	mshef4_J13	MShef4 normal	mShef4_B8	0f66d7d8-329c-11e6-b882-936987a84063	4	82485772	TG	T	chr4:82485772-TG>T	chr4:82485772-TG>T	300	PASS	RASGEF1B	ENST00000512716	r.?	-	-	Del	Del	Del	1	0.4	0.41
.	mshef4_J8	MShef4 normal	mShef4_B8	04b5e04e-328e-11e6-9954-834998ba1142	7	1003637	CGCTGAGGCGGGAAACGGTTCCCCCCAGAGCCT	C	chr7:1003637-CGCTGAGGCGGGAAACGGTTCCCCCCAGAGCCT>C	chr7:1003637-CGCTGAGGCGGGAAACGGTTCCCCCCAGAGCCT>C	300	PASS	COX19	CCDS34582.1	r.?	-	-	Del	Del	Del	32	0.48	0.41
.	mShef11_Low_Q12	MShef11 low oxygen	mShef11_G8	eab5125a-3323-11e6-bbf1-2640c225ee11	11	93579951	TG	T	chr11:93579951-TG>T	chr11:93579951-TG>T	300	PASS	VSTM5	CCDS44709.1	r.?	-	-	Del	Del	Del	1	0.09	0.42
.	mShef11_normal_O6	MShef11 normal	mShef11_E4	cc4bdece-3347-11e6-aff7-36c49b6d3b88	18	72923887	CCCGCGCCGCGGGGAGTGGGCGCCGGGAGGAGCAGGAGGAGGGGGCTTCGCGGGCCGAGGTGCGGGACGTGGGCCGCGGG	C	chr18:72923887-CCCGCGCCGCGGGGAGTGGGCGCCGGGAGGAGCAGGAGGAGGGGGCTTCGCGGGCCGAGGTGCGGGACGTGGGCCGCGGG>C	chr18:72923887-CCCGCGCCGCGGGGAGTGGGCGCCGGGAGGAGCAGGAGGAGGGGGCTTCGCGGGCCGAGGTGCGGGACGTGGGCCGCGGG>C	300	PASS	ZADH2	CCDS12008.1	r.?	-	-	Del	Del	Del	79	0	0.42
.	mShef11_Rock_L7	MShef11 ROCK	mShef11_F4	a15c2d7c-3298-11e6-859e-fbb94a47a305	11	127900905	AAG	A	chr11:127900905-AAG>A	chr11:127900905-AAG>A	300	PASS	-	-	-	-	-	Del	Del	Del	2	0	0.42
.	mshef4_J20	MShef4 normal	mShef4_B8	fa74a354-3328-11e6-86b5-5761a20b69d5	4	170125720	TG	T	chr4:170125720-TG>T	chr4:170125720-TG>T	300	PASS	SH3RF1	CCDS34099.1	r.?	-	-	Del	Del	Del	1	0.17	0.42
.	mShef11_Low_N3	MShef11 low oxygen	mShef11_G8	49ba4b4a-3328-11e6-bae8-ff88a78019ab	21	24414945	TA	T	chr21:24414945-TA>T	chr21:24414945-TA>T	300	PASS	-	-	-	-	-	Del	Del	Del	1	0.08	0.43
.	mShef11_normal_O7	MShef11 normal	mShef11_E4	564b062a-328c-11e6-9472-cedbecf1e924	16	50145354	TG	T	chr16:50145354-TG>T	chr16:50145354-TG>T	300	PASS	-	-	-	-	-	Del	Del	Del	1	0.6	0.43
.	mshef4_J13	MShef4 normal	mShef4_B8	15308720-3299-11e6-a3df-20df12db9aab	1	212544600	AAG	A	chr1:212544600-AAG>A	chr1:212544600-AAG>A	300	PASS	TMEM206	CCDS1504.1	r.?	-	-	Del	Del	Del	2	0.08	0.43
.	mShef11_Low_Q7	MShef11 low oxygen	mShef11_G8	4705e200-3329-11e6-a7eb-b5e76de4ab00	9	133414706	TTG	T	chr9:133414706-TTG>T	chr9:133414706-TTG>T	300	PASS	-	-	-	-	-	Del	Del	Del	2	0.4	0.44
.	mshef4_J4	MShef4 normal	mShef4_B8	92d269a2-335a-11e6-a9fc-d738038949d4	20	19969935	TG	T	chr20:19969935-TG>T	chr20:19969935-TG>T	300	PASS	RIN2	CCDS56182.1	r.?	-	-	Del	Del	Del	1	0.62	0.44
.	mShef11_Low_Q12	MShef11 low oxygen	mShef11_G8	4906616c-3327-11e6-bace-588620e7b7a8	10	102025965	TG	T	chr10:102025965-TG>T	chr10:102025965-TG>T	300	PASS	CWF19L1	CCDS7489.1	r.?	-	-	Del	Del	Del	1	0.38	0.45
.	mShef11_normal_O10	MShef11 normal	mShef11_E4	4da88b6c-3298-11e6-8c87-8203038949d4	5	62425813	TTTTTTTTTTTTTTTTC	T	chr5:62425813-TTTTTTTTTTTTTTTTC>T	chr5:62425813-TTTTTTTTTTTTTTTTC>T	300	PASS	-	-	-	-	-	Del	Del	Del	16	0	0.45
.	mShef11_normal_O9	MShef11 normal	mShef11_E4	72d85208-3321-11e6-b5d3-58fe41c4520d	11	79310312	CT	C	chr11:79310312-CT>C	chr11:79310312-CT>C	300	PASS	-	-	-	-	-	Del	Del	Del	1	0	0.46
.	mshef4_J14	MShef4 normal	mShef4_B8	6744586a-3295-11e6-8d2f-1ba690e2c2e6	8	94768015	GTGTA	G	chr8:94768015-GTGTA>G	chr8:94768015-GTGTA>G	300	PASS	TMEM67	CCDS6258.2	r.292_295delUGUA	c.234_237delTGTA	p.C80fs*6	Del	Del	Del	4	0	0.46
.	mShef11_normal_P3	MShef11 normal	mShef11_E7	e928088e-3323-11e6-9499-a13c6ee4ab00	1	157022883	TC	T	chr1:157022883-TC>T	chr1:157022883-TC>T	300	PASS	-	-	-	-	-	Del	Del	Del	1	0.41	0.47
.	mShef11_normal_P5	MShef11 normal	mShef11_E7	370585dc-334b-11e6-8edb-f0509ecd0b3a	1	161259292	AG	A	chr1:161259292-AG>A	chr1:161259292-AG>A	300	PASS	PCP4L1	CCDS53412.1	r.?	-	-	Del	Del	Del	1	0.05	0.47
.	mshef4_J1	MShef4 normal	mShef4_B8	08496bce-329b-11e6-abd0-bc6a90e2c2e6	14	36945601	TTTG	T	chr14:36945601-TTTG>T	chr14:36945601-TTTG>T	300	PASS	SFTA3	CCDS45097.1	r.?	-	-	Del	Del	Del	3	0.6	0.47
.	mShef11_normal_O1	MShef11 normal	mShef11_E4	2ddffb92-329a-11e6-a42a-dcb335cec73b	3	22975931	CACACATATACACATATACACATATAT	C	chr3:22975931-CACACATATACACATATACACATATAT>C	chr3:22975931-CACACATATACACATATACACATATAT>C	300	PASS	-	-	-	-	-	Del	Del	Del	26	0.29	0.48
.	mShef11_normal_O1	MShef11 normal	mShef11_E4	3c966dd0-329d-11e6-b6f5-41bc35cec73b	22	31689400	TTAAAAAAAAAAA	T	chr22:31689400-TTAAAAAAAAAAA>T	chr22:31689400-TTAAAAAAAAAAA>T	300	PASS	PIK3IP1	CCDS13893.1	r.?	-	-	Del	Del	Del	12	0.5	0.5
.	mShef11_Rock_L4	MShef11 ROCK	mShef11_F4	260e04f4-3321-11e6-8d94-b822c7271a47	13	32427415	AAACAAAAACAC	A	chr13:32427415-AAACAAAAACAC>A	chr13:32427415-AAACAAAAACAC>A	300	PASS	-	-	-	-	-	Del	Del	Del	11	0.82	0.5
.	mShef11_Low_N4	MShef11 low oxygen	mShef11_G8	81e43578-3321-11e6-b69b-0f8790e2c2e6	1	20735331	AG	A	chr1:20735331-AG>A	chr1:20735331-AG>A	300	PASS	LINC01141	ENST00000426428	r.?	-	-	Del	Del	Del	1	0.14	0.52
.	mShef11_Rock_L9	MShef11 ROCK	mShef11_F4	e501a99c-332b-11e6-9611-23a5191589db	6	154680773	TG	T	chr6:154680773-TG>T	chr6:154680773-TG>T	300	PASS	IPCEF1	CCDS5245.1	r.?	-	-	Del	Del	Del	1	0.14	0.53
.	mShef11_Rock_L10	MShef11 ROCK	mShef11_F4	d527a8b8-329b-11e6-a22e-2bea0d01a414	1	225781118	GGT	G	chr1:225781118-GGT>G	chr1:225781118-GGT>G	300	PASS	ENAH	CCDS31041.1	r.?	-	-	Del	Del	Del	2	0.25	0.55
.	mshef4_J19	MShef4 normal	mShef4_B8	7621e1e4-3322-11e6-8ac6-ee1ad8fd0a58	13	73331393	TC	T	chr13:73331393-TC>T	chr13:73331393-TC>T	300	PASS	DIS3	CCDS9447.1	r.5517delG	c.?	p.?	Del	Del	Del	1	0.21	0.55
.	mShef11_Rock_K7	MShef11 ROCK	mShef11_F1	e0d81ef2-334c-11e6-bdbe-12e306e9a829	7	10483258	AAC	A	chr7:10483258-AAC>A	chr7:10483258-AAC>A	300	PASS	-	-	-	-	-	Del	Del	Del	2	1	0.56
.	mShef11_Rock_K8	MShef11 ROCK	mShef11_F1	a978bf3a-328d-11e6-9d04-64c35d753391	12	123908896	TG	T	chr12:123908896-TG>T	chr12:123908896-TG>T	300	PASS	RILPL2	CCDS9248.1	r.?	-	-	Del	Del	Del	1	0.25	0.57
.	mShef11_Rock_L5	MShef11 ROCK	mShef11_F4	cb48e114-328b-11e6-ad0b-5df63cc9300a	19	4660997	TG	T	chr19:4660997-TG>T	chr19:4660997-TG>T	300	PASS	C19orf10	CCDS12133.1	r.?	-	-	Del	Del	Del	1	0.46	0.57
.	mShef11_Low_Q4	MShef11 low oxygen	mShef11_G8	5bf2fa94-32a3-11e6-8d85-006b25c9da85	6	127314535	TG	T	chr6:127314535-TG>T	chr6:127314535-TG>T	300	PASS	-	-	-	-	-	Del	Del	Del	1	0.18	0.58
.	mshef4_J1	MShef4 normal	mShef4_B8	a230116c-329a-11e6-abd0-bc6a90e2c2e6	14	25715001	CTTTTTTTTTGTTTTTTTTTTTTTT	C	chr14:25715001-CTTTTTTTTTGTTTTTTTTTTTTTT>C	chr14:25715001-CTTTTTTTTTGTTTTTTTTTTTTTT>C	300	PASS	-	-	-	-	-	Del	Del	Del	24	0.33	0.58
.	mShef11_Low_N8	MShef11 low oxygen	mShef11_G8	9eab44ea-3348-11e6-b973-76318977c0b2	19	54432372	AAAAC	A	chr19:54432372-AAAAC>A	chr19:54432372-AAAAC>A	300	PASS	CACNG7	CCDS12868.1	r.?	-	-	Del	Del	Del	4	0.27	0.59
.	mShef11_normal_O1	MShef11 normal	mShef11_E4	28131e64-329b-11e6-86f7-f8ac35cec73b	7	115079544	TTTTTTTG	T	chr7:115079544-TTTTTTTG>T	chr7:115079544-TTTTTTTG>T	300	PASS	-	-	-	-	-	Del	Del	Del	7	0.5	0.59
.	mShef11_Rock_K1	MShef11 ROCK	mShef11_F1	ba2c1e7e-332a-11e6-9d46-4314ead19ece	4	84392373	TTTTGA	T	chr4:84392373-TTTTGA>T	chr4:84392373-TTTTGA>T	300	PASS	FAM175A	CCDS3605.2	r.?	-	-	Del	Del	Del	5	0.56	0.6
.	mShef11_Low_Q10	MShef11 low oxygen	mShef11_G8	6445e15e-3323-11e6-8dca-b3db977b3f23	10	85144184	TTTTTTTTTTTTTTTTTTTTTTC	T	chr10:85144184-TTTTTTTTTTTTTTTTTTTTTTC>T	chr10:85144184-TTTTTTTTTTTTTTTTTTTTTTC>T	300	PASS	-	-	-	-	-	Del	Del	Del	22	0.6	0.62
.	mShef11_Rock_L2	MShef11 ROCK	mShef11_F4	05a4ef54-32a2-11e6-ae88-ad45147bb207	7	64158086	TG	T	chr7:64158086-TG>T	chr7:64158086-TG>T	300	PASS	ZNF107	CCDS5527.1	r.?	-	-	Del	Del	Del	1	0.19	0.62
.	mShef11_normal_P9	MShef11 normal	mShef11_E7	7e0f23da-332c-11e6-b922-daa090e2c2e6	5	174321246	AAAG	A	chr5:174321246-AAAG>A	chr5:174321246-AAAG>A	300	PASS	-	-	-	-	-	Del	Del	Del	3	0.33	0.63
.	mShef11_normal_O1	MShef11 normal	mShef11_E4	10f8df5c-3291-11e6-babf-9d8235cec73b	11	16868626	TTTTTTTTTTTC	T	chr11:16868626-TTTTTTTTTTTC>T	chr11:16868626-TTTTTTTTTTTC>T	300	PASS	PLEKHA7	CCDS31434.1	r.?	-	-	Del	Del	Del	11	0.71	0.64
.	mshef4_J10	MShef4 normal	mShef4_B8	fe38bcb6-329f-11e6-bda0-de63a20b69d5	8	26007370	GT	G	chr8:26007370-GT>G	chr8:26007370-GT>G	300	PASS	-	-	-	-	-	Del	Del	Del	1	0.25	0.64
.	mshef4_J12	MShef4 normal	mShef4_B8	93b9671e-3295-11e6-92fb-2f69e84777f6	2	109011472	TG	T	chr2:109011472-TG>T	chr2:109011472-TG>T	300	PASS	-	-	-	-	-	Del	Del	Del	1	0.41	0.64
.	mShef11_Low_Q12	MShef11 low oxygen	mShef11_G8	065c8766-3321-11e6-bbf1-2640c225ee11	11	8239435	GCTCTCCCTGCCTCGGCACACCTCTCCCTGCCTCGGCCCACCTCTCCCTGCCTCGGCCCAGCTCTCCCTGCCTCGGCACAC	G	chr11:8239435-GCTCTCCCTGCCTCGGCACACCTCTCCCTGCCTCGGCCCACCTCTCCCTGCCTCGGCCCAGCTCTCCCTGCCTCGGCACAC>G	chr11:8239435-GCTCTCCCTGCCTCGGCACACCTCTCCCTGCCTCGGCCCACCTCTCCCTGCCTCGGCCCAGCTCTCCCTGCCTCGGCACAC>G	300	PASS	-	-	-	-	-	Del	Del	Del	80	0.76	0.68
.	mShef11_normal_O3	MShef11 normal	mShef11_E4	dfa304ae-32a0-11e6-8b93-14fb5d753391	7	129881008	AG	A	chr7:129881008-AG>A	chr7:129881008-AG>A	300	PASS	-	-	-	-	-	Del	Del	Del	1	0.67	0.7
.	mshef4_J1	MShef4 normal	mShef4_B8	8c43ddd8-329b-11e6-a239-3bb735cec73b	11	33934861	TG	T	chr11:33934861-TG>T	chr11:33934861-TG>T	300	PASS	-	-	-	-	-	Del	Del	Del	1	0.77	0.7
.	mShef11_Low_Q5	MShef11 low oxygen	mShef11_G8	c711b28a-3324-11e6-bc64-42be80635058	12	106750360	AAAAAAG	A	chr12:106750360-AAAAAAG>A	chr12:106750360-AAAAAAG>A	300	PASS	POLR3B	CCDS9105.1	r.?	-	-	Del	Del	Del	6	0.31	0.71
.	mShef11_Rock_K2	MShef11 ROCK	mShef11_F1	6e5bf51a-3293-11e6-9f84-15159ecd0b3a	10	804073	CAAAAGAAAAAAAAAAAAAAAAAAAAAAAAAAAAAAA	C	chr10:804073-CAAAAGAAAAAAAAAAAAAAAAAAAAAAAAAAAAAAA>C	chr10:804073-CAAAAGAAAAAAAAAAAAAAAAAAAAAAAAAAAAAAA>C	300	PASS	-	-	-	-	-	Del	Del	Del	36	0.29	0.71
.	mshef4_J8	MShef4 normal	mShef4_B8	4825e108-328e-11e6-b9c2-4a2a98ba1142	1	222328246	AAAC	A	chr1:222328246-AAAC>A	chr1:222328246-AAAC>A	300	PASS	RP11-400N13.1	ENST00000416510	r.?	-	-	Del	Del	Del	3	0.8	0.71
.	mshef4_J9	MShef4 normal	mShef4_B8	3bafb9ba-3330-11e6-a1ef-b1e799696edf	20	31049215	CTTTCT	C	chr20:31049215-CTTTCT>C	chr20:31049215-CTTTCT>C	300	PASS	C20orf112	CCDS13202.1	r.?	-	-	Del	Del	Del	5	0.33	0.71
.	mShef11_normal_O1	MShef11 normal	mShef11_E4	3ce2a1c2-3299-11e6-aeca-12e605ad5bc4	20	4733581	TG	T	chr20:4733581-TG>T	chr20:4733581-TG>T	300	PASS	-	-	-	-	-	Del	Del	Del	1	0.57	0.72
.	mShef11_Low_Q12	MShef11 low oxygen	mShef11_G8	db469a50-3328-11e6-9467-3d941da8ec0e	2	236613606	CTTTTTTCTTT	C	chr2:236613606-CTTTTTTCTTT>C	chr2:236613606-CTTTTTTCTTT>C	300	PASS	AGAP1	CCDS33408.1	r.?	-	-	Del	Del	Del	10	0.33	0.73
.	mShef11_normal_P4	MShef11 normal	mShef11_E7	e8e8be34-3320-11e6-8c29-ed3cc225ee11	18	44762172	AC	A	chr18:44762172-AC>A	chr18:44762172-AC>A	300	PASS	SKOR2	CCDS62441.1	r.?	-	-	Del	Del	Del	1	0.7	0.73
.	mshef4_J1	MShef4 normal	mShef4_B8	3ff2d1d6-32b0-11e6-8b99-3aae35cec73b	20	57707361	TG	T	chr20:57707361-TG>T	chr20:57707361-TG>T	300	PASS	-	-	-	-	-	Del	Del	Del	1	0.72	0.73
.	mShef11_Low_N5	MShef11 low oxygen	mShef11_G8	c8ffae54-3346-11e6-a4c9-31a370cce0de	18	33401502	AAAAAAAAAAAACC	A	chr18:33401502-AAAAAAAAAAAACC>A	chr18:33401502-AAAAAAAAAAAACC>A	300	PASS	-	-	-	-	-	Del	Del	Del	13	1	0.75
.	mShef11_normal_P5	MShef11 normal	mShef11_E7	b443797a-334e-11e6-a013-80a464f80bad	9	136295829	TTG	T	chr9:136295829-TTG>T	chr9:136295829-TTG>T	300	PASS	ADAMTS13	CCDS6970.1	r.?	-	-	Del	Del	Del	2	0.42	0.75
.	mshef4_J13	MShef4 normal	mShef4_B8	bcf6d3ee-3297-11e6-b866-76dd4430f757	17	42067192	AAAAAAAAAAAAAAAAAAAAATATATATATATATATATATATATATATATATAT	A	chr17:42067192-AAAAAAAAAAAAAAAAAAAAATATATATATATATATATATATATATATATATAT>A	chr17:42067192-AAAAAAAAAAAAAAAAAAAAATATATATATATATATATATATATATATATATAT>A	300	PASS	PYY	CCDS32662.1	r.?	-	-	Del	Del	Del	53	1	0.75
.	mshef4_J3	MShef4 normal	mShef4_B8	b8968afa-3275-11e6-a0f8-a8e36de4ab00	1	4271476	AAAAAAAAG	A	chr1:4271476-AAAAAAAAG>A	chr1:4271476-AAAAAAAAG>A	300	PASS	-	-	-	-	-	Del	Del	Del	8	0.45	0.75
.	mshef4_J17	MShef4 normal	mShef4_B8	bb64e452-3347-11e6-bd91-80e179852e0e	18	74494025	AG	A	chr18:74494025-AG>A	chr18:74494025-AG>A	300	PASS	-	-	-	-	-	Del	Del	Del	1	0.77	0.76
.	mShef11_normal_P3	MShef11 normal	mShef11_E7	4954df64-3326-11e6-9499-a13c6ee4ab00	1	239220165	AC	A	chr1:239220165-AC>A	chr1:239220165-AC>A	300	PASS	-	-	-	-	-	Del	Del	Del	1	0.67	0.77
.	mshef4_J1	MShef4 normal	mShef4_B8	55ac2c12-329b-11e6-8999-b66b7872c165	15	43403513	AG	A	chr15:43403513-AG>A	chr15:43403513-AG>A	300	PASS	-	-	-	-	-	Del	Del	Del	1	1	0.77
.	mShef11_Low_Q8	MShef11 low oxygen	mShef11_G8	7b7c815e-3290-11e6-94a6-2aed9cdf095d	10	103275285	TTG	T	chr10:103275285-TTG>T	chr10:103275285-TTG>T	300	PASS	BTRC	CCDS7512.1	r.?	-	-	Del	Del	Del	2	0.5	0.79
.	mShef11_Rock_K2	MShef11 ROCK	mShef11_F1	3b989f80-3297-11e6-9f84-15159ecd0b3a	10	133780402	TG	T	chr10:133780402-TG>T	chr10:133780402-TG>T	300	PASS	BNIP3	CCDS7663.1	r.?	-	-	Del	Del	Del	1	0.53	0.79
.	mShef11_Rock_L3	MShef11 ROCK	mShef11_F4	67b01d78-3292-11e6-a8d7-d527d8fd0a58	3	83221486	TG	T	chr3:83221486-TG>T	chr3:83221486-TG>T	300	PASS	-	-	-	-	-	Del	Del	Del	1	0.83	0.79
.	mshef4_J7	MShef4 normal	mShef4_B8	bec99030-3323-11e6-a439-ba6b3dc9300a	4	10479637	TC	T	chr4:10479637-TC>T	chr4:10479637-TC>T	300	PASS	-	-	-	-	-	Del	Del	Del	1	0.87	0.79
.	mShef11_Low_Q12	MShef11 low oxygen	mShef11_G8	3fd70a36-3329-11e6-bace-588620e7b7a8	10	132858503	TTTTTTTTTTTTTTC	T	chr10:132858503-TTTTTTTTTTTTTTC>T	chr10:132858503-TTTTTTTTTTTTTTC>T	300	PASS	-	-	-	-	-	Del	Del	Del	14	1	0.8
.	mShef11_normal_P5	MShef11 normal	mShef11_E7	4128c982-3348-11e6-a479-180cc7271a47	10	76063343	GTTGTTTTT	G	chr10:76063343-GTTGTTTTT>G	chr10:76063343-GTTGTTTTT>G	300	PASS	ADK	CCDS7344.1	r.?	-	-	Del	Del	Del	8	0.88	0.8
.	mshef4_J4	MShef4 normal	mShef4_B8	3bcbc3c0-334f-11e6-a234-3839d0119baa	7	98982941	GT	G	chr7:98982941-GT>G	chr7:98982941-GT>G	300	PASS	ARPC1B	CCDS5661.1	r.?	-	-	Del	Del	Del	1	0.27	0.8
.	mShef11_Rock_K8	MShef11 ROCK	mShef11_F1	a5b5758a-328a-11e6-a3c6-48c35d753391	13	19284537	GTGTGTGTGTGTGTT	G	chr13:19284537-GTGTGTGTGTGTGTT>G	chr13:19284537-GTGTGTGTGTGTGTT>G	300	PASS	-	-	-	-	-	Del	Del	Del	14	0.92	0.81
.	mShef11_Low_Q7	MShef11 low oxygen	mShef11_G8	56d4a950-3329-11e6-a2b8-db3142c4520d	3	16314173	TTG	T	chr3:16314173-TTG>T	chr3:16314173-TTG>T	300	PASS	OXNAD1	CCDS2630.1	r.?	-	-	Del	Del	Del	2	0.45	0.82
.	mShef11_normal_O3	MShef11 normal	mShef11_E4	2eefe530-329d-11e6-bfd5-a1f45d753391	8	16566773	TG	T	chr8:16566773-TG>T	chr8:16566773-TG>T	300	PASS	RP11-13N12.1	ENST00000521411	r.?	-	-	Del	Del	Del	1	0.78	0.83
.	mShef11_Rock_K3	MShef11 ROCK	mShef11_F1	b5df9160-332b-11e6-8c1a-bf4ea178171f	7	129881008	AG	A	chr7:129881008-AG>A	chr7:129881008-AG>A	300	PASS	-	-	-	-	-	Del	Del	Del	1	0.55	0.83
.	mShef11_normal_P4	MShef11 normal	mShef11_E7	23a47ad0-3327-11e6-8e24-ae62a20b69d5	6	86872093	TTTTTTTGTTTTTTTTTTTTGTTTTGTTTTGTTTTTG	T	chr6:86872093-TTTTTTTGTTTTTTTTTTTTGTTTTGTTTTGTTTTTG>T	chr6:86872093-TTTTTTTGTTTTTTTTTTTTGTTTTGTTTTGTTTTTG>T	300	PASS	-	-	-	-	-	Del	Del	Del	36	0.15	0.84
.	mShef11_normal_O5	MShef11 normal	mShef11_E4	5d41b95c-3295-11e6-8aac-d214694da5d2	19	6158084	TG	T	chr19:6158084-TG>T	chr19:6158084-TG>T	300	PASS	ACSBG2	CCDS12159.1	r.?	-	-	Del	Del	Del	1	0.71	0.85
.	mshef4_J4	MShef4 normal	mShef4_B8	72ace57e-3348-11e6-8064-e64e66a58581	18	20647609	TC	T	chr18:20647609-TC>T	chr18:20647609-TC>T	300	PASS	-	-	-	-	-	Del	Del	Del	1	0.69	0.87
.	mShef11_Low_Q4	MShef11 low oxygen	mShef11_G8	6de6aa74-32a4-11e6-8d85-006b25c9da85	6	161462956	TTC	T	chr6:161462956-TTC>T	chr6:161462956-TTC>T	300	PASS	MAP3K4	CCDS34565.1	r.?	-	-	Del	Del	Del	2	1	0.88
.	mShef11_Low_Q1	MShef11 low oxygen	mShef11_G8	672ff230-3353-11e6-96e2-20c419a91649	10	50921262	AAAAAAAAAAAAAAAAAATATATATATATATATATATATAT	A	chr10:50921262-AAAAAAAAAAAAAAAAAATATATATATATATATATATATAT>A	chr10:50921262-AAAAAAAAAAAAAAAAAATATATATATATATATATATATAT>A	300	PASS	C10orf53	CCDS31202.1	r.?	-	-	Del	Del	Del	40	1	0.9
.	mshef4_J19	MShef4 normal	mShef4_B8	402e7d44-3328-11e6-b7b7-12773aa487b0	6	107217059	CTTTCTTTCTTTCTT	C	chr6:107217059-CTTTCTTTCTTTCTT>C	chr6:107217059-CTTTCTTTCTTTCTT>C	300	PASS	RP1-60O19.1	ENST00000602934	r.?	-	-	Del	Del	Del	14	1	0.91
.	mShef11_Low_Q3	MShef11 low oxygen	mShef11_G8	6a78a3f2-3325-11e6-a93a-f69e7098ee92	9	73829961	AAC	A	chr9:73829961-AAC>A	chr9:73829961-AAC>A	300	PASS	TRPM3	ENST00000423814	r.?	-	-	Del	Del	Del	2	1	0.92
.	mshef4_J16	MShef4 normal	mShef4_B8	5bc334c2-329d-11e6-b141-e7fb4430f757	2	152580262	TTG	T	chr2:152580262-TTG>T	chr2:152580262-TTG>T	300	PASS	NEB	CCDS54407.1	r.?	-	-	Del	Del	Del	2	1	0.92
.	mShef11_Low_N2	MShef11 low oxygen	mShef11_G8	611c4fc2-328d-11e6-8e3b-b0b21da8ec0e	17	7082055	TTC	T	chr17:7082055-TTC>T	chr17:7082055-TTC>T	300	PASS	ASGR1	CCDS56017.1	r.619_620delGA	c.?	p.?	Del	Del	Del	2	1	0.93
.	mShef11_Rock_L2	MShef11 ROCK	mShef11_F4	328495a8-329b-11e6-8981-b8fd4430f757	1	33119255	TTTTTTG	T	chr1:33119255-TTTTTTG>T	chr1:33119255-TTTTTTG>T	300	PASS	RBBP4	CCDS366.1	r.?	-	-	Del	Del	Del	6	0.67	0.93
.	mshef4_J19	MShef4 normal	mShef4_B8	5a5503f2-3321-11e6-975a-2c3a81635058	12	12058314	AAAAC	A	chr12:12058314-AAAAC>A	chr12:12058314-AAAAC>A	300	PASS	-	-	-	-	-	Del	Del	Del	4	0.86	0.94
.	mShef11_Rock_L2	MShef11 ROCK	mShef11_F4	b239fb3a-32a0-11e6-8981-b8fd4430f757	1	226051639	AAC	A	chr1:226051639-AAC>A	chr1:226051639-AAC>A	300	PASS	TMEM63A	CCDS31042.1	r.?	-	-	Del	Del	Del	2	0.5	0.95
.	mShef11_Low_N7	MShef11 low oxygen	mShef11_G8	197590a0-328a-11e6-bde1-6cba69062303	16	7607638	AAAAAAAGAAAAAG	A	chr16:7607638-AAAAAAAGAAAAAG>A	chr16:7607638-AAAAAAAGAAAAAG>A	300	PASS	RBFOX1	CCDS10532.1	r.?	-	-	Del	Del	Del	13	0.91	1
.	mShef11_Low_Q12	MShef11 low oxygen	mShef11_G8	264c19a4-3323-11e6-99ed-2253a966024e	13	83441371	TC	T	chr13:83441371-TC>T	chr13:83441371-TC>T	300	PASS	-	-	-	-	-	Del	Del	Del	1	1	1
.	mShef11_Low_Q6	MShef11 low oxygen	mShef11_G8	f64ef5ec-3321-11e6-b8df-b3f8191589db	13	95082010	ATATACATATATATATACATATATATATACATATATATATATACATATATATATATG	A	chr13:95082010-ATATACATATATATATACATATATATATACATATATATATATACATATATATATATG>A	chr13:95082010-ATATACATATATATATACATATATATATACATATATATATATACATATATATATATG>A	300	PASS	-	-	-	-	-	Del	Del	Del	56	1	1
.	mShef11_normal_O4	MShef11 normal	mShef11_E4	dafad0d2-3320-11e6-b7a3-a37390e2c2e6	14	72514612	TTTG	T	chr14:72514612-TTTG>T	chr14:72514612-TTTG>T	300	PASS	RGS6	CCDS9808.1	r.?	-	-	Del	Del	Del	3	1	1
.	mShef11_normal_O4	MShef11 normal	mShef11_E4	b5527032-3326-11e6-b88b-52abdcd214c4	3	51911115	TTTC	T	chr3:51911115-TTTC>T	chr3:51911115-TTTC>T	300	PASS	IQCF5	CCDS46838.1	r.?	-	-	Del	Del	Del	3	1	1
.	mShef11_normal_O5	MShef11 normal	mShef11_E4	658f9d22-3295-11e6-afc5-be14694da5d2	2	10653057	CATATATATATGAAGTATGTTCATATATATATATGAAGTATGTTCAT	C	chr2:10653057-CATATATATATGAAGTATGTTCATATATATATATGAAGTATGTTCAT>C	chr2:10653057-CATATATATATGAAGTATGTTCATATATATATATGAAGTATGTTCAT>C	300	PASS	-	-	-	-	-	Del	Del	Del	46	1	1
.	mShef11_normal_O6	MShef11 normal	mShef11_E4	946c0932-334e-11e6-bffd-edf4ed3c4f5d	21	23812709	TAAAAAAACAAAAAAACA	T	chr21:23812709-TAAAAAAACAAAAAAACA>T	chr21:23812709-TAAAAAAACAAAAAAACA>T	300	PASS	-	-	-	-	-	Del	Del	Del	17	1	1
.	mShef11_normal_P5	MShef11 normal	mShef11_E7	4b46be42-3348-11e6-a67e-7b97f46126f1	13	92573178	CTCTT	C	chr13:92573178-CTCTT>C	chr13:92573178-CTCTT>C	300	PASS	GPC5	CCDS9468.1	r.?	-	-	Del	Del	Del	4	1	1
.	mShef11_Rock_K10	MShef11 ROCK	mShef11_F1	ea5c8bc6-3323-11e6-afee-a4599ecd0b3a	17	73403112	TTG	T	chr17:73403112-TTG>T	chr17:73403112-TTG>T	300	PASS	GRB2	CCDS11721.1	r.?	-	-	Del	Del	Del	2	1	1
.	mShef11_Rock_L1	MShef11 ROCK	mShef11_F4	ea5269ea-3321-11e6-a9c9-c3c99b6d3b88	15	71739456	TG	T	chr15:71739456-TG>T	chr15:71739456-TG>T	300	PASS	THSD4	CCDS10238.2	r.?	-	-	Del	Del	Del	1	1	1
.	mShef11_Rock_L2	MShef11 ROCK	mShef11_F4	e430b678-32a6-11e6-a03c-ae4e147bb207	3	180679154	AAG	A	chr3:180679154-AAG>A	chr3:180679154-AAG>A	300	PASS	FXR1	CCDS3238.1	r.?	-	-	Del	Del	Del	2	0.8	1
.	mShef11_Rock_L5	MShef11 ROCK	mShef11_F4	d6c06e36-328b-11e6-9283-5ff63cc9300a	16	7607639	AAAAAAGAAAAAG	A	chr16:7607639-AAAAAAGAAAAAG>A	chr16:7607639-AAAAAAGAAAAAG>A	300	PASS	RBFOX1	CCDS10532.1	r.?	-	-	Del	Del	Del	12	0.5	1
.	mShef11_Rock_L6	MShef11 ROCK	mShef11_F4	9e578330-334a-11e6-b082-431ea20b69d5	13	45490217	TA	T	chr13:45490217-TA>T	chr13:45490217-TA>T	300	PASS	-	-	-	-	-	Del	Del	Del	1	1	1
.	mshef4_J15	MShef4 normal	mShef4_B8	88654cf6-328c-11e6-bdf1-36fa2daed38e	X	45811914	TG	T	chrX:45811914-TG>T	chrX:45811914-TG>T	300	PASS	-	-	-	-	-	Del	Del	Del	1	1	1
.	mshef4_J17	MShef4 normal	mShef4_B8	f09bc58a-334e-11e6-9855-fcf41caa6045	6	155354861	TG	T	chr6:155354861-TG>T	chr6:155354861-TG>T	340	PASS	TIAM2	CCDS34558.1	r.?	-	-	Del	Del	Del	1	0.43	0.35
.	mShef11_Low_Q10	MShef11 low oxygen	mShef11_G8	e8fad01a-3325-11e6-b497-1d538e4678dd	9	43684786	GCAGTGATA	G	chr9:43684786-GCAGTGATA>G	chr9:43684786-GCAGTGATA>G	357	PASS	CNTNAP3B	CCDS55312.1	r.?	-	-	Del	Del	Del	8	0	0.42
.	mShef11_Rock_L6	MShef11 ROCK	mShef11_F4	34ff2618-334a-11e6-b508-461ea20b69d5	14	27611453	TTC	T	chr14:27611453-TTC>T	chr14:27611453-TTC>T	360	PASS	RP11-384J4.2	ENST00000552303	r.?	-	-	Del	Del	Del	2	0	0.21
.	mshef4_J2	MShef4 normal	mShef4_B8	ba78ae48-328e-11e6-b49c-f84cb51afd22	3	111863387	TATGGCC	T	chr3:111863387-TATGGCC>T	chr3:111863387-TATGGCC>T	360	PASS	SLC9C1	CCDS33817.1	r.?	-	-	Del	Del	Del	6	0	0.21
.	mShef11_Rock_K5	MShef11 ROCK	mShef11_F1	e48bbf6c-3294-11e6-88f7-a5b882211932	1	76026365	GTCCTTTGCC	G	chr1:76026365-GTCCTTTGCC>G	chr1:76026365-GTCCTTTGCC>G	360	PASS	SLC44A5	CCDS667.1	r.?	-	-	Del	Del	Del	9	0	0.23
.	mshef4_J2	MShef4 normal	mShef4_B8	c0c506c4-328a-11e6-a374-5928b51afd22	9	106787374	AG	A	chr9:106787374-AG>A	chr9:106787374-AG>A	360	PASS	-	-	-	-	-	Del	Del	Del	1	0	0.23
.	mShef11_Rock_K3	MShef11 ROCK	mShef11_F1	e50cbba2-3321-11e6-974a-d2858a20d9eb	14	43465108	TA	T	chr14:43465108-TA>T	chr14:43465108-TA>T	360	PASS	-	-	-	-	-	Del	Del	Del	1	0	0.24
.	mShef11_Low_Q12	MShef11 low oxygen	mShef11_G8	ce656f1e-3328-11e6-872b-c6c735cec73b	1	224787943	ATGCAATGG	A	chr1:224787943-ATGCAATGG>A	chr1:224787943-ATGCAATGG>A	360	PASS	-	-	-	-	-	Del	Del	Del	8	0	0.25
.	mShef11_Rock_K2	MShef11 ROCK	mShef11_F1	99d2d88a-3293-11e6-a07f-12159ecd0b3a	12	5409502	CGGTGCTTTGAGAAATGGCTTTCCATTTT	C	chr12:5409502-CGGTGCTTTGAGAAATGGCTTTCCATTTT>C	chr12:5409502-CGGTGCTTTGAGAAATGGCTTTCCATTTT>C	360	PASS	RP11-1038A11.3	ENST00000537192	r.?	-	-	Del	Del	Del	28	0	0.25
.	mShef11_Rock_K3	MShef11 ROCK	mShef11_F1	b31482b8-3328-11e6-8c1a-bf4ea178171f	7	27631872	TACATTATG	T	chr7:27631872-TACATTATG>T	chr7:27631872-TACATTATG>T	360	PASS	HIBADH	CCDS5414.1	r.?	-	-	Del	Del	Del	8	0	0.28
.	mShef11_Rock_K3	MShef11 ROCK	mShef11_F1	0ef67642-3322-11e6-aa96-818720e7b7a8	19	12808692	CCCA	C	chr19:12808692-CCCA>C	chr19:12808692-CCCA>C	360	PASS	TNPO2	CCDS45991.1	r.?	-	-	Del	Del	Del	3	0	0.29
.	mShef11_Rock_K5	MShef11 ROCK	mShef11_F1	035d71aa-329b-11e6-9a0b-daa419a91649	8	49059154	ACAAAAAAC	A	chr8:49059154-ACAAAAAAC>A	chr8:49059154-ACAAAAAAC>A	360	PASS	-	-	-	-	-	Del	Del	Del	8	0.12	0.29
.	mShef11_Rock_K3	MShef11 ROCK	mShef11_F1	08391bf8-3330-11e6-837e-8ec719a91649	20	49934879	GCCTCTCTGGGGACAATCAC	G	chr20:49934879-GCCTCTCTGGGGACAATCAC>G	chr20:49934879-GCCTCTCTGGGGACAATCAC>G	360	PASS	-	-	-	-	-	Del	Del	Del	19	0	0.3
.	mShef11_Rock_L2	MShef11 ROCK	mShef11_F4	fc112904-329b-11e6-87e1-8e0842c4520d	2	88762850	GAA	G	chr2:88762850-GAA>G	chr2:88762850-GAA>G	360	PASS	-	-	-	-	-	Del	Del	Del	2	0	0.33
.	mshef4_J6	MShef4 normal	mShef4_B8	dce81522-3298-11e6-8113-395f0d016689	1	50162041	TA	T	chr1:50162041-TA>T	chr1:50162041-TA>T	360	PASS	AGBL4	CCDS44137.1	r.?	-	-	Del	Del	Del	1	0	0.35
.	mShef11_normal_O3	MShef11 normal	mShef11_E4	a5574116-3296-11e6-96ad-c3811087d53a	10	6751509	GCTTGAACTGAAC	G	chr10:6751509-GCTTGAACTGAAC>G	chr10:6751509-GCTTGAACTGAAC>G	360	PASS	-	-	-	-	-	Del	Del	Del	12	0	0.38
.	mShef11_Rock_K3	MShef11 ROCK	mShef11_F1	ca0df730-3326-11e6-8689-1cac20e7b7a8	X	8170476	GTT	G	chrX:8170476-GTT>G	chrX:8170476-GTT>G	360	PASS	-	-	-	-	-	Del	Del	Del	2	0	0.38
.	mShef11_Low_Q5	MShef11 low oxygen	mShef11_G8	fc94ffc0-3324-11e6-9eab-b6978a20d9eb	11	120171133	GTGTGCTGCC	G	chr11:120171133-GTGTGCTGCC>G	chr11:120171133-GTGTGCTGCC>G	360	PASS	POU2F3	CCDS58190.1	r.?	-	-	Del	Del	Del	9	0	0.4
.	mShef11_Rock_K10	MShef11 ROCK	mShef11_F1	358f6aa8-332b-11e6-b797-14a6191589db	4	126463851	TAC	T	chr4:126463851-TAC>T	chr4:126463851-TAC>T	360	PASS	-	-	-	-	-	Del	Del	Del	2	0.1	0.4
.	mShef11_Rock_L8	MShef11 ROCK	mShef11_F4	20245436-3320-11e6-88fb-be24f7d33ce3	18	68664759	GA	G	chr18:68664759-GA>G	chr18:68664759-GA>G	360	PASS	RP11-384E22.1	ENST00000584078	r.?	-	-	Del	Del	Del	1	0	0.41
.	mShef11_Low_Q3	MShef11 low oxygen	mShef11_G8	e554b4c0-3321-11e6-b6de-24745e975b79	10	85172719	AT	A	chr10:85172719-AT>A	chr10:85172719-AT>A	360	PASS	-	-	-	-	-	Del	Del	Del	1	0	0.42
.	mShef11_normal_O9	MShef11 normal	mShef11_E4	9282225a-3326-11e6-826d-cca19d7ad846	7	17245674	GTAACATAGAAAGA	G	chr7:17245674-GTAACATAGAAAGA>G	chr7:17245674-GTAACATAGAAAGA>G	360	PASS	-	-	-	-	-	Del	Del	Del	13	0	0.42
.	mShef11_Low_N8	MShef11 low oxygen	mShef11_G8	a639b84e-3349-11e6-9d97-35b3eab8d062	16	85362461	CAGAGG	C	chr16:85362461-CAGAGG>C	chr16:85362461-CAGAGG>C	360	PASS	-	-	-	-	-	Del	Del	Del	5	0	0.44
.	mshef4_J5	MShef4 normal	mShef4_B8	f9ebcca0-327e-11e6-85ac-66289a696edf	4	153494208	TG	T	chr4:153494208-TG>T	chr4:153494208-TG>T	360	PASS	-	-	-	-	-	Del	Del	Del	1	0.29	0.44
.	mshef4_J11	MShef4 normal	mShef4_B8	2fa66774-3347-11e6-929a-7a4b038949d4	14	55869860	GTGT	G	chr14:55869860-GTGT>G	chr14:55869860-GTGT>G	360	PASS	ATG14	CCDS32087.1	r.?	-	-	Del	Del	Del	3	0	0.45
.	mShef11_Rock_L2	MShef11 ROCK	mShef11_F4	3e638db0-329c-11e6-a48c-3015147bb207	13	109971033	CCCATTTTACAGAGAGCTGATTGGT	C	chr13:109971033-CCCATTTTACAGAGAGCTGATTGGT>C	chr13:109971033-CCCATTTTACAGAGAGCTGATTGGT>C	360	PASS	-	-	-	-	-	Del	Del	Del	24	0	0.46
.	mshef4_J14	MShef4 normal	mShef4_B8	c9cc70a8-3290-11e6-9a8d-813c1daa6045	1	175475149	CTGGGCAACATAG	C	chr1:175475149-CTGGGCAACATAG>C	chr1:175475149-CTGGGCAACATAG>C	360	PASS	TNR	CCDS1318.1	r.?	-	-	Del	Del	Del	12	0	0.47
.	mshef4_J9	MShef4 normal	mShef4_B8	fe0a0138-332a-11e6-8407-ad4e51c54cdd	3	121746342	CT	C	chr3:121746342-CT>C	chr3:121746342-CT>C	360	PASS	-	-	-	-	-	Del	Del	Del	1	0	0.47
.	mShef11_Low_Q4	MShef11 low oxygen	mShef11_G8	003bfcbc-329b-11e6-b56e-33573adbad45	12	108123553	TG	T	chr12:108123553-TG>T	chr12:108123553-TG>T	360	PASS	PRDM4	CCDS9115.1	r.?	-	-	Del	Del	Del	1	0.3	0.52
.	mShef11_normal_O9	MShef11 normal	mShef11_E4	a8a7dc88-3320-11e6-b5d3-58fe41c4520d	11	46986783	TA	T	chr11:46986783-TA>T	chr11:46986783-TA>T	360	PASS	C11orf49	CCDS41641.1	r.?	-	-	Del	Del	Del	1	0.43	0.53
.	mShef11_Rock_L5	MShef11 ROCK	mShef11_F4	c68ee876-328b-11e6-a413-72a50cfb5812	12	7029869	CT	C	chr12:7029869-CT>C	chr12:7029869-CT>C	360	PASS	ATN1	CCDS31734.1	r.?	-	-	Del	Del	Del	1	0.5	0.55
.	mShef11_Rock_L7	MShef11 ROCK	mShef11_F4	31ab5230-329a-11e6-9bf7-fcb94a47a305	1	196371639	TCA	T	chr1:196371639-TCA>T	chr1:196371639-TCA>T	360	PASS	KCNT2	CCDS1384.1	r.?	-	-	Del	Del	Del	2	0	0.55
.	mShef11_Rock_L9	MShef11 ROCK	mShef11_F4	7a71cc10-3321-11e6-95bb-2e36ee3c4f5d	10	14855524	AAAAAAAAAAATATATATATAT	A	chr10:14855524-AAAAAAAAAAATATATATATAT>A	chr10:14855524-AAAAAAAAAAATATATATATAT>A	360	PASS	-	-	-	-	-	Del	Del	Del	21	0.4	0.57
.	mshef4_J2	MShef4 normal	mShef4_B8	856ecff8-328d-11e6-ac59-192db51afd22	6	156139622	AGGAAGAGAGAAGGAGTAGGAGAT	A	chr6:156139622-AGGAAGAGAGAAGGAGTAGGAGAT>A	chr6:156139622-AGGAAGAGAGAAGGAGTAGGAGAT>A	360	PASS	-	-	-	-	-	Del	Del	Del	23	0	0.57
.	mshef4_J7	MShef4 normal	mShef4_B8	640f407a-3320-11e6-a621-d75d70cce0de	19	32164349	TACACACACATATAC	T	chr19:32164349-TACACACACATATAC>T	chr19:32164349-TACACACACATATAC>T	360	PASS	-	-	-	-	-	Del	Del	Del	14	1	0.6
.	mshef4_J4	MShef4 normal	mShef4_B8	8899548a-3348-11e6-800f-dfaa70cce0de	17	14453153	TTTTTTTTGTTTTGTTTTTTTTG	T	chr17:14453153-TTTTTTTTGTTTTGTTTTTTTTG>T	chr17:14453153-TTTTTTTTGTTTTGTTTTTTTTG>T	360	PASS	-	-	-	-	-	Del	Del	Del	22	0.25	0.64
.	mShef11_Rock_L1	MShef11 ROCK	mShef11_F4	ebd6e39a-3321-11e6-9aff-7b4c66a58581	12	49836568	TTAAAAAAAAAAA	T	chr12:49836568-TTAAAAAAAAAAA>T	chr12:49836568-TTAAAAAAAAAAA>T	360	PASS	SPATS2	CCDS31794.1	r.?	-	-	Del	Del	Del	12	0.27	0.69
.	mShef11_normal_O1	MShef11 normal	mShef11_E4	24f0ff5c-3292-11e6-a1ad-ccd232d40527	10	104247406	TG	T	chr10:104247406-TG>T	chr10:104247406-TG>T	360	PASS	ACTR1A	CCDS7536.1	r.?	-	-	Del	Del	Del	1	0.46	0.7
.	mShef11_Rock_K5	MShef11 ROCK	mShef11_F1	8c4a9090-3298-11e6-9a0b-daa419a91649	8	6593368	GC	G	chr8:6593368-GC>G	chr8:6593368-GC>G	360	PASS	AGPAT5	CCDS34796.1	r.?	-	-	Del	Del	Del	1	0.9	0.74
.	mShef11_normal_O9	MShef11 normal	mShef11_E4	879c8db8-332a-11e6-94a3-799990e2c2e6	5	175599858	CTCTTTTT	C	chr5:175599858-CTCTTTTT>C	chr5:175599858-CTCTTTTT>C	360	PASS	RP11-844P9.2	ENST00000515403	r.?	-	-	Del	Del	Del	7	0.4	0.81
.	mshef4_J10	MShef4 normal	mShef4_B8	d0bcb38c-329a-11e6-ba6f-8a711565c797	13	63184787	GA	G	chr13:63184787-GA>G	chr13:63184787-GA>G	360	PASS	-	-	-	-	-	Del	Del	Del	1	0.6	0.81
.	mShef11_normal_O9	MShef11 normal	mShef11_E4	9c334e38-3325-11e6-b78c-c7b3b0dab373	2	106759888	AAAAAAAG	A	chr2:106759888-AAAAAAAG>A	chr2:106759888-AAAAAAAG>A	360	PASS	UXS1	CCDS58721.1	r.?	-	-	Del	Del	Del	7	1	0.84
.	mshef4_J14	MShef4 normal	mShef4_B8	b10aec18-3293-11e6-bf23-715e1daa6045	22	34282661	AAG	A	chr22:34282661-AAG>A	chr22:34282661-AAG>A	360	PASS	LARGE	CCDS13912.1	r.?	-	-	Del	Del	Del	2	1	0.85
.	mShef11_normal_P5	MShef11 normal	mShef11_E7	4e599f2e-3351-11e6-9abc-48b0fa52e078	3	188987847	CTTT	C	chr3:188987847-CTTT>C	chr3:188987847-CTTT>C	360	PASS	TPRG1	CCDS3292.1	r.?	-	-	Del	Del	Del	3	0.7	0.89
.	mShef11_normal_O6	MShef11 normal	mShef11_E4	887c5bc8-334d-11e6-8f48-940cd9b4fa2c	6	28499162	AAAAAAAAAG	A	chr6:28499162-AAAAAAAAAG>A	chr6:28499162-AAAAAAAAAG>A	360	PASS	GPX5	CCDS4652.1	r.?	-	-	Del	Del	Del	9	0.56	0.94
.	mShef11_Low_N7	MShef11 low oxygen	mShef11_G8	93b0092c-328f-11e6-9911-96dd69062303	X	120001596	TA	T	chrX:120001596-TA>T	chrX:120001596-TA>T	360	PASS	CT47B1	CCDS48161.1	r.?	-	-	Del	Del	Del	1	0	1
.	mShef11_Rock_L7	MShef11 ROCK	mShef11_F4	a36ea0e0-329d-11e6-97e4-35dd4a47a305	4	157374159	TTTTTG	T	chr4:157374159-TTTTTG>T	chr4:157374159-TTTTTG>T	360	PASS	-	-	-	-	-	Del	Del	Del	5	1	1
.	mshef4_J5	MShef4 normal	mShef4_B8	a0ecef26-327e-11e6-a2dd-57046ee4ab00	6	134717536	TTTCTTTCTTTCTTTCTTTCTTTC	T	chr6:134717536-TTTCTTTCTTTCTTTCTTTCTTTC>T	chr6:134717536-TTTCTTTCTTTCTTTCTTTCTTTC>T	360	PASS	-	-	-	-	-	Del	Del	Del	23	1	1
.	mshef4_J7	MShef4 normal	mShef4_B8	acf488a0-3324-11e6-87e4-075f70cce0de	X	42260756	TATCTTACAGA	T	chrX:42260756-TATCTTACAGA>T	chrX:42260756-TATCTTACAGA>T	360	PASS	RP1-154K9.2	ENST00000411879	r.?	-	-	Del	Del	Del	10	0	1
.	mShef11_Low_Q2	MShef11 low oxygen	mShef11_G8	9c5567e8-3325-11e6-8dda-81cbcde16804	7	4664539	AG	A	chr7:4664539-AG>A	chr7:4664539-AG>A	363	PASS	-	-	-	-	-	Del	Del	Del	1	0.11	0.22
.	mShef11_normal_O10	MShef11 normal	mShef11_E4	cc1bb7c6-3293-11e6-8e18-0762e84777f6	10	89233553	GAGA	G	chr10:89233553-GAGA>G	chr10:89233553-GAGA>G	399	PASS	-	-	-	-	-	Del	Del	Del	3	0	0.29
.	mShef11_Rock_L3	MShef11 ROCK	mShef11_F4	65ac1244-328c-11e6-8387-339030158702	2	180063224	TATAC	T	chr2:180063224-TATAC>T	chr2:180063224-TATAC>T	412	PASS	SESTD1	CCDS33338.1	r.?	-	-	Del	Del	Del	4	0	0.29
.	mShef11_normal_O9	MShef11 normal	mShef11_E4	85fb26b4-331f-11e6-831b-2891e84777f6	1	1859287	CAGTTGGGATTG	C	chr1:1859287-CAGTTGGGATTG>C	chr1:1859287-CAGTTGGGATTG>C	414	PASS	-	-	-	-	-	Del	Del	Del	11	0	0.51
.	mshef4_J8	MShef4 normal	mShef4_B8	6e83261a-3290-11e6-9cc0-895098ba1142	22	29802117	AAAAAAAAAAAAAAAAAAAT	A	chr22:29802117-AAAAAAAAAAAAAAAAAAAT>A	chr22:29802117-AAAAAAAAAAAAAAAAAAAT>A	417	PASS	AP1B1	ENST00000415447	r.?	-	-	Del	Del	Del	19	1	1
.	mShef11_Rock_K3	MShef11 ROCK	mShef11_F1	29570ed0-332b-11e6-ae5c-2aaf8a20d9eb	5	153088188	CT	C	chr5:153088188-CT>C	chr5:153088188-CT>C	420	PASS	GRIA1	CCDS4322.1	r.?	-	-	Del	Del	Del	1	0	0.24
.	mShef11_Rock_K4	MShef11 ROCK	mShef11_F1	e9337ea2-3329-11e6-b4d1-89e506e9a829	8	104496049	CA	C	chr8:104496049-CA>C	chr8:104496049-CA>C	420	PASS	RP11-1C8.7	ENST00000606457	r.?	-	-	Del	Del	Del	1	0	0.24
.	mshef4_J20	MShef4 normal	mShef4_B8	5c5590da-3322-11e6-9a26-60a1cde16804	10	126049901	CGAGGCAGGTGGATCACCT	C	chr10:126049901-CGAGGCAGGTGGATCACCT>C	chr10:126049901-CGAGGCAGGTGGATCACCT>C	420	PASS	-	-	-	-	-	Del	Del	Del	18	0	0.26
.	mshef4_J6	MShef4 normal	mShef4_B8	d4c48226-3299-11e6-8f9c-957bcde16804	12	91770970	TGACATGGACATCA	T	chr12:91770970-TGACATGGACATCA>T	chr12:91770970-TGACATGGACATCA>T	420	PASS	-	-	-	-	-	Del	Del	Del	13	0	0.26
.	mShef11_normal_O6	MShef11 normal	mShef11_E4	d5124f30-334b-11e6-9555-f67ba20b69d5	1	219535861	GA	G	chr1:219535861-GA>G	chr1:219535861-GA>G	420	PASS	-	-	-	-	-	Del	Del	Del	1	0	0.32
.	mShef11_Rock_K2	MShef11 ROCK	mShef11_F1	545f2b22-3294-11e6-ab67-672e51c54cdd	15	41629881	TGCCTATCAGTA	T	chr15:41629881-TGCCTATCAGTA>T	chr15:41629881-TGCCTATCAGTA>T	420	PASS	NUSAP1	CCDS58357.1	r.?	-	-	Del	Del	Del	11	0	0.32
.	mshef4_J18	MShef4 normal	mShef4_B8	61e7a612-328e-11e6-a71a-7dc320e7b7a8	9	31680921	GGCTCTC	G	chr9:31680921-GGCTCTC>G	chr9:31680921-GGCTCTC>G	420	PASS	-	-	-	-	-	Del	Del	Del	6	0	0.32
.	mShef11_Rock_K3	MShef11 ROCK	mShef11_F1	7579b250-332a-11e6-b263-4d776f39e758	3	14864943	GTTC	G	chr3:14864943-GTTC>G	chr3:14864943-GTTC>G	420	PASS	FGD5	CCDS46767.1	r.?	-	-	Del	Del	Del	3	0	0.33
.	mshef4_J20	MShef4 normal	mShef4_B8	c2374b7c-3323-11e6-9c5e-108b38e8a824	2	167330092	AAGTTACCTG	A	chr2:167330092-AAGTTACCTG>A	chr2:167330092-AAGTTACCTG>A	420	PASS	SCN7A	CCDS46442.1	r.?	-	-	Del	Del	Del	9	0	0.33
.	mShef11_Rock_L2	MShef11 ROCK	mShef11_F4	6d4f757c-32a0-11e6-8228-7c46147bb207	8	3739152	AAAAAC	A	chr8:3739152-AAAAAC>A	chr8:3739152-AAAAAC>A	420	PASS	CSMD1	CCDS55189.1	r.?	-	-	Del	Del	Del	5	0.08	0.35
.	mShef11_Rock_L7	MShef11 ROCK	mShef11_F4	8fde2f3e-3296-11e6-8be8-f6b94a47a305	15	33570982	AC	A	chr15:33570982-AC>A	chr15:33570982-AC>A	420	PASS	-	-	-	-	-	Del	Del	Del	1	0	0.35
.	mshef4_J15	MShef4 normal	mShef4_B8	268fe2ba-328d-11e6-b060-2df82daed38e	9	89951273	AGCCTATGCATG	A	chr9:89951273-AGCCTATGCATG>A	chr9:89951273-AGCCTATGCATG>A	420	PASS	-	-	-	-	-	Del	Del	Del	11	0	0.35
.	mShef11_Rock_K6	MShef11 ROCK	mShef11_F1	a68fc846-3322-11e6-8e93-49e779852e0e	17	59036572	GTGGAAGGATCGCT	G	chr17:59036572-GTGGAAGGATCGCT>G	chr17:59036572-GTGGAAGGATCGCT>G	420	PASS	BCAS3	CCDS45749.1	r.?	-	-	Del	Del	Del	13	0	0.36
.	mshef4_J2	MShef4 normal	mShef4_B8	90f9fc6e-3286-11e6-bcbc-f215b51afd22	12	57988778	TA	T	chr12:57988778-TA>T	chr12:57988778-TA>T	420	PASS	PIP4K2C	CCDS8946.1	r.?	-	-	Del	Del	Del	1	0	0.38
.	mShef11_Low_N10	MShef11 low oxygen	mShef11_G8	e0f87bda-3297-11e6-83fd-2414c225ee11	9	38058741	GATCTCTGC	G	chr9:38058741-GATCTCTGC>G	chr9:38058741-GATCTCTGC>G	420	PASS	SHB	CCDS43806.1	r.?	-	-	Del	Del	Del	8	0	0.39
.	mShef11_Rock_K5	MShef11 ROCK	mShef11_F1	76fe9d4e-3293-11e6-a9f2-988c19a91649	11	12412103	GAGTA	G	chr11:12412103-GAGTA>G	chr11:12412103-GAGTA>G	420	PASS	PARVA	CCDS44541.2	r.?	-	-	Del	Del	Del	4	0	0.39
.	mShef11_normal_O4	MShef11 normal	mShef11_E4	15931090-3328-11e6-811e-e5356323ba5a	8	77500202	CT	C	chr8:77500202-CT>C	chr8:77500202-CT>C	420	PASS	-	-	-	-	-	Del	Del	Del	1	0	0.41
.	mshef4_J3	MShef4 normal	mShef4_B8	963f22aa-327a-11e6-a0f8-a8e36de4ab00	1	191824779	TTC	T	chr1:191824779-TTC>T	chr1:191824779-TTC>T	420	PASS	RP11-541F9.1	ENST00000432083	r.?	-	-	Del	Del	Del	2	0	0.41
.	mShef11_Rock_K2	MShef11 ROCK	mShef11_F1	67e88b32-3296-11e6-aee8-14159ecd0b3a	1	93803715	TC	T	chr1:93803715-TC>T	chr1:93803715-TC>T	420	PASS	RP4-717I23.3	ENST00000421202	r.1468delG	-	-	Del	Del	Del	1	0.46	0.43
.	mShef11_Rock_L2	MShef11 ROCK	mShef11_F4	9f4af460-329c-11e6-99a5-2215147bb207	16	73752523	TTA	T	chr16:73752523-TTA>T	chr16:73752523-TTA>T	420	PASS	-	-	-	-	-	Del	Del	Del	2	0.32	0.43
.	mshef4_J14	MShef4 normal	mShef4_B8	9d0e5002-3292-11e6-baf4-ce5a1daa6045	4	31792513	CTG	C	chr4:31792513-CTG>C	chr4:31792513-CTG>C	420	PASS	-	-	-	-	-	Del	Del	Del	2	0	0.43
.	mShef11_normal_P2	MShef11 normal	mShef11_E7	eb46f324-3327-11e6-b2f5-de941da8ec0e	2	126858163	CT	C	chr2:126858163-CT>C	chr2:126858163-CT>C	420	PASS	-	-	-	-	-	Del	Del	Del	1	0	0.44
.	mshef4_J3	MShef4 normal	mShef4_B8	32c8aca4-3276-11e6-b38a-fd1a07e9a829	17	13273869	CCCTGGTATTGG	C	chr17:13273869-CCCTGGTATTGG>C	chr17:13273869-CCCTGGTATTGG>C	420	PASS	-	-	-	-	-	Del	Del	Del	11	0	0.46
.	mshef4_J12	MShef4 normal	mShef4_B8	1450127e-329b-11e6-95db-3a8ee84777f6	6	81887205	GCATGCAGGGC	G	chr6:81887205-GCATGCAGGGC>G	chr6:81887205-GCATGCAGGGC>G	420	PASS	-	-	-	-	-	Del	Del	Del	10	0	0.47
.	mshef4_J16	MShef4 normal	mShef4_B8	98e3cd30-32a2-11e6-acbe-386f75253f64	7	99184054	TC	T	chr7:99184054-TC>T	chr7:99184054-TC>T	420	PASS	-	-	-	-	-	Del	Del	Del	1	0	0.47
.	mshef4_J5	MShef4 normal	mShef4_B8	e082efa2-327c-11e6-87ca-210f66a58581	5	101895787	GA	G	chr5:101895787-GA>G	chr5:101895787-GA>G	420	PASS	-	-	-	-	-	Del	Del	Del	1	0	0.47
.	mshef4_J5	MShef4 normal	mShef4_B8	061ef130-3277-11e6-afba-913798ba1142	16	46700718	TAC	T	chr16:46700718-TAC>T	chr16:46700718-TAC>T	420	PASS	VPS35	CCDS10721.1	r.?	-	-	Del	Del	Del	2	0	0.49
.	mshef4_J19	MShef4 normal	mShef4_B8	af1c6d8e-3322-11e6-a430-5c21b51afd22	16	48035331	CT	C	chr16:48035331-CT>C	chr16:48035331-CT>C	420	PASS	-	-	-	-	-	Del	Del	Del	1	0	0.52
.	mShef11_normal_P3	MShef11 normal	mShef11_E7	35dddbb6-3321-11e6-ad64-5b5aa78019ab	18	61153441	GCTCTGAAGAGTTGGAGAAGATT	G	chr18:61153441-GCTCTGAAGAGTTGGAGAAGATT>G	chr18:61153441-GCTCTGAAGAGTTGGAGAAGATT>G	420	PASS	SERPINB5	CCDS32839.1	r.?	-	-	Del	Del	Del	22	0	0.53
.	mShef11_normal_O4	MShef11 normal	mShef11_E4	8e1c45a2-3325-11e6-811e-e5356323ba5a	8	28880399	AG	A	chr8:28880399-AG>A	chr8:28880399-AG>A	420	PASS	HMBOX1	CCDS6071.1	r.?	-	-	Del	Del	Del	1	0	0.56
.	mShef11_normal_P1	MShef11 normal	mShef11_E7	29c15342-3323-11e6-95a3-ddf6cf737e61	16	85729965	AT	A	chr16:85729965-AT>A	chr16:85729965-AT>A	420	PASS	-	-	-	-	-	Del	Del	Del	1	0	0.57
.	mshef4_J14	MShef4 normal	mShef4_B8	e71ab7d0-328d-11e6-9866-7e3c1daa6045	11	50662437	CT	C	chr11:50662437-CT>C	chr11:50662437-CT>C	420	PASS	-	-	-	-	-	Del	Del	Del	1	0	0.57
.	mshef4_J10	MShef4 normal	mShef4_B8	8121c876-329f-11e6-b402-99a11565c797	4	39873813	TG	T	chr4:39873813-TG>T	chr4:39873813-TG>T	420	PASS	PDS5A	CCDS47045.1	r.?	-	-	Del	Del	Del	1	0.3	0.58
.	mshef4_J15	MShef4 normal	mShef4_B8	976bdf3e-3288-11e6-a8a7-72db2daed38e	2	22811023	CT	C	chr2:22811023-CT>C	chr2:22811023-CT>C	420	PASS	-	-	-	-	-	Del	Del	Del	1	0	0.6
.	mShef11_Low_Q4	MShef11 low oxygen	mShef11_G8	78d8729a-329b-11e6-bd7e-778ecf376b51	10	122688400	CTCTTTTTTTTTTTTTTTT	C	chr10:122688400-CTCTTTTTTTTTTTTTTTT>C	chr10:122688400-CTCTTTTTTTTTTTTTTTT>C	420	PASS	RP11-95I16.2	ENST00000414774	r.?	-	-	Del	Del	Del	18	0.43	0.68
.	mShef11_Low_N3	MShef11 low oxygen	mShef11_G8	0609fe82-3322-11e6-a4f6-e6fc4430f757	16	59803165	TTTTTTTTTTGTTG	T	chr16:59803165-TTTTTTTTTTGTTG>T	chr16:59803165-TTTTTTTTTTGTTG>T	420	PASS	-	-	-	-	-	Del	Del	Del	13	1	1
.	mShef11_normal_O4	MShef11 normal	mShef11_E4	542a77b2-332d-11e6-8bcc-fb7951c54cdd	Y	22709504	CA	C	chrY:22709504-CA>C	chrY:22709504-CA>C	420	PASS	-	-	-	-	-	Del	Del	Del	1	0	1
.	mShef11_Low_N8	MShef11 low oxygen	mShef11_G8	7fd7d9ca-3348-11e6-9eba-14f112ae24cf	2	88251125	CTT	C	chr2:88251125-CTT>C	chr2:88251125-CTT>C	446	PASS	RGPD2	ENST00000420840	r.?	-	-	Del	Del	Del	2	0	0.46
.	mShef11_Rock_L1	MShef11 ROCK	mShef11_F4	772f1154-3329-11e6-97fc-2fd68877c0b2	7	144766150	CAGTT	C	chr7:144766150-CAGTT>C	chr7:144766150-CAGTT>C	470	PASS	-	-	-	-	-	Del	Del	Del	4	0	0.54
.	mShef11_normal_O7	MShef11 normal	mShef11_E4	e26b1294-328c-11e6-ad87-c6dbecf1e924	1	77118444	GCCGGGTGTGTTAGCACACA	G	chr1:77118444-GCCGGGTGTGTTAGCACACA>G	chr1:77118444-GCCGGGTGTGTTAGCACACA>G	471	PASS	-	-	-	-	-	Del	Del	Del	19	0	0.51
.	mShef11_normal_O7	MShef11 normal	mShef11_E4	5ad60962-3294-11e6-aefd-e180ecf1e924	8	122961046	ACTCTGTGTCTAGCTCAAGGTTTGTAAATGCACCAATCTGTG	A	chr8:122961046-ACTCTGTGTCTAGCTCAAGGTTTGTAAATGCACCAATCTGTG>A	chr8:122961046-ACTCTGTGTCTAGCTCAAGGTTTGTAAATGCACCAATCTGTG>A	475	PASS	-	-	-	-	-	Del	Del	Del	41	0	0.36
.	mshef4_J19	MShef4 normal	mShef4_B8	fd4164da-332a-11e6-bc59-cfea80635058	3	60953673	TA	T	chr3:60953673-TA>T	chr3:60953673-TA>T	480	PASS	FHIT	CCDS2894.1	r.?	-	-	Del	Del	Del	1	0	0.24
.	mshef4_J12	MShef4 normal	mShef4_B8	52668406-3293-11e6-ae1f-4469e84777f6	16	10463151	GACCTGCT	G	chr16:10463151-GACCTGCT>G	chr16:10463151-GACCTGCT>G	480	PASS	-	-	-	-	-	Del	Del	Del	7	0	0.27
.	mShef11_Rock_K3	MShef11 ROCK	mShef11_F1	f8c13088-3321-11e6-aa96-818720e7b7a8	19	10784071	CCTTTGAAT	C	chr19:10784071-CCTTTGAAT>C	chr19:10784071-CCTTTGAAT>C	480	PASS	ILF3	CCDS45965.1	r.?	-	-	Del	Del	Del	8	0	0.28
.	mShef11_Rock_K3	MShef11 ROCK	mShef11_F1	0b4de2ee-3324-11e6-9ff0-4e277e6a9fc7	2	106051494	GA	G	chr2:106051494-GA>G	chr2:106051494-GA>G	480	PASS	FHL2	CCDS2070.1	r.?	-	-	Del	Del	Del	1	0	0.29
.	mShef11_Low_Q1	MShef11 low oxygen	mShef11_G8	41170df0-3352-11e6-b325-975c8e4678dd	11	3425800	GGGC	G	chr11:3425800-GGGC>G	chr11:3425800-GGGC>G	480	PASS	-	-	-	-	-	Del	Del	Del	3	0	0.31
.	mShef11_Low_N3	MShef11 low oxygen	mShef11_G8	7d27fbe2-332a-11e6-8158-5b2a5e975b79	3	76897703	AAAATACCATAAAATGGAC	A	chr3:76897703-AAAATACCATAAAATGGAC>A	chr3:76897703-AAAATACCATAAAATGGAC>A	480	PASS	ROBO2	CCDS54609.1	r.?	-	-	Del	Del	Del	18	0	0.32
.	mShef11_normal_O1	MShef11 normal	mShef11_E4	56eeeafa-3297-11e6-8b8c-739535cec73b	9	96415520	ACTGGCCAGATGATGCATTG	A	chr9:96415520-ACTGGCCAGATGATGCATTG>A	chr9:96415520-ACTGGCCAGATGATGCATTG>A	480	PASS	PHF2	CCDS35069.1	r.1030_1048del19	c.663_681del19	p.D224fs*4	Del	Del	Del	19	0	0.32
.	mShef11_Rock_L4	MShef11 ROCK	mShef11_F4	a5a07c46-3322-11e6-8d94-b822c7271a47	13	102250788	AT	A	chr13:102250788-AT>A	chr13:102250788-AT>A	480	PASS	ITGBL1	CCDS9499.1	r.?	-	-	Del	Del	Del	1	0	0.34
.	mShef11_Rock_K7	MShef11 ROCK	mShef11_F1	1c1bc356-334d-11e6-88ad-1b9ba78019ab	5	43445397	GAATAGTATATAA	G	chr5:43445397-GAATAGTATATAA>G	chr5:43445397-GAATAGTATATAA>G	480	PASS	C5orf28	CCDS3945.1	r.1895_1906delUUAUAUACUAUU	c.?	p.?	Del	Del	Del	12	0	0.38
.	mShef11_Low_Q7	MShef11 low oxygen	mShef11_G8	6c8f9496-3327-11e6-acf4-1888a78019ab	5	490417	CCAGCGTGGCGAGGGGCAGGGGTGGAGTG	C	chr5:490417-CCAGCGTGGCGAGGGGCAGGGGTGGAGTG>C	chr5:490417-CCAGCGTGGCGAGGGGCAGGGGTGGAGTG>C	480	PASS	SLC9A3	CCDS3855.1	r.?	-	-	Del	Del	Del	28	0	0.39
.	mShef11_normal_P3	MShef11 normal	mShef11_E7	ebc264ba-3321-11e6-8af3-aa0a9a696edf	12	75147482	GA	G	chr12:75147482-GA>G	chr12:75147482-GA>G	480	PASS	-	-	-	-	-	Del	Del	Del	1	0	0.39
.	mshef4_J13	MShef4 normal	mShef4_B8	87b0d168-3296-11e6-8fde-f44c87a84063	13	42744405	CG	C	chr13:42744405-CG>C	chr13:42744405-CG>C	480	PASS	DGKH	CCDS9382.1	r.?	-	-	Del	Del	Del	1	0	0.39
.	mshef4_J8	MShef4 normal	mShef4_B8	474d78ce-328c-11e6-9660-a54e35761512	2	128456510	CTGA	C	chr2:128456510-CTGA>C	chr2:128456510-CTGA>C	480	PASS	WDR33	CCDS2150.1	r.?	-	-	Del	Del	Del	3	0	0.4
.	mShef11_Rock_K10	MShef11 ROCK	mShef11_F1	d02d86b0-3332-11e6-97dc-495738e8a824	6	104441944	TTATTGCATTGTAG	T	chr6:104441944-TTATTGCATTGTAG>T	chr6:104441944-TTATTGCATTGTAG>T	480	PASS	-	-	-	-	-	Del	Del	Del	13	0	0.41
.	mshef4_J7	MShef4 normal	mShef4_B8	6a0d4748-3324-11e6-a439-ba6b3dc9300a	4	40814473	AGT	A	chr4:40814473-AGT>A	chr4:40814473-AGT>A	480	PASS	APBB2	CCDS54761.1	r.6541_6542delAC	c.?	p.?	Del	Del	Del	2	0	0.41
.	mShef11_normal_P8	MShef11 normal	mShef11_E7	5b77e71e-3320-11e6-808f-dd4b8977c0b2	18	52877170	GGTCACTCACTT	G	chr18:52877170-GGTCACTCACTT>G	chr18:52877170-GGTCACTCACTT>G	480	PASS	-	-	-	-	-	Del	Del	Del	11	0	0.42
.	mshef4_J1	MShef4 normal	mShef4_B8	c4e4eb10-329a-11e6-abd0-bc6a90e2c2e6	14	30476470	CACATCACA	C	chr14:30476470-CACATCACA>C	chr14:30476470-CACATCACA>C	480	PASS	CTD-2251F13.1	ENST00000549360	r.?	-	-	Del	Del	Del	8	0	0.43
.	mShef11_Low_N5	MShef11 low oxygen	mShef11_G8	b76875ca-3348-11e6-808a-54227e6a9fc7	11	104267138	TGCTTCATGTACCCCC	T	chr11:104267138-TGCTTCATGTACCCCC>T	chr11:104267138-TGCTTCATGTACCCCC>T	480	PASS	-	-	-	-	-	Del	Del	Del	15	0	0.45
.	mshef4_J12	MShef4 normal	mShef4_B8	dac6b244-3293-11e6-95b7-4b69e84777f6	11	27714188	CCT	C	chr11:27714188-CCT>C	chr11:27714188-CCT>C	480	PASS	BDNF	CCDS7865.1	r.?	-	-	Del	Del	Del	2	0	0.45
.	mshef4_J2	MShef4 normal	mShef4_B8	cd2c5d92-328d-11e6-a553-a02db51afd22	5	167533824	GGGAGGCCAAGACAGGCAGATCACTTGAGCCCAGCA	G	chr5:167533824-GGGAGGCCAAGACAGGCAGATCACTTGAGCCCAGCA>G	chr5:167533824-GGGAGGCCAAGACAGGCAGATCACTTGAGCCCAGCA>G	480	PASS	TENM2	ENST00000403607	r.?	-	-	Del	Del	Del	35	0	0.45
.	mshef4_J9	MShef4 normal	mShef4_B8	67b4b4ac-3321-11e6-b7ae-376519a91649	14	70922860	CA	C	chr14:70922860-CA>C	chr14:70922860-CA>C	480	PASS	ADAM21	CCDS9804.1	r.?	-	-	Del	Del	Del	1	0	0.45
.	mShef11_Rock_K7	MShef11 ROCK	mShef11_F1	2d545a70-3348-11e6-80f8-38b730158702	19	43626125	GA	G	chr19:43626125-GA>G	chr19:43626125-GA>G	480	PASS	-	-	-	-	-	Del	Del	Del	1	0.03	0.47
.	mshef4_J8	MShef4 normal	mShef4_B8	a30d1874-328a-11e6-9dfb-4d2a98ba1142	13	43069332	CACAAGTGTCT	C	chr13:43069332-CACAAGTGTCT>C	chr13:43069332-CACAAGTGTCT>C	480	PASS	-	-	-	-	-	Del	Del	Del	10	0	0.5
.	mShef11_normal_P9	MShef11 normal	mShef11_E7	c7f5f350-3324-11e6-9ff6-d0599ecd0b3a	12	112181873	GA	G	chr12:112181873-GA>G	chr12:112181873-GA>G	480	PASS	ACAD10	CCDS44973.1	r.?	-	-	Del	Del	Del	1	0	0.52
.	mshef4_J13	MShef4 normal	mShef4_B8	aa5e30cc-3299-11e6-a3df-20df12db9aab	1	248539229	GA	G	chr1:248539229-GA>G	chr1:248539229-GA>G	480	PASS	-	-	-	-	-	Del	Del	Del	1	0	0.52
.	mshef4_J9	MShef4 normal	mShef4_B8	47a4851e-3328-11e6-9478-83b22aaffa45	6	157903056	CT	C	chr6:157903056-CT>C	chr6:157903056-CT>C	480	PASS	ZDHHC14	CCDS5252.1	r.?	-	-	Del	Del	Del	1	0	0.55
.	mShef11_normal_P4	MShef11 normal	mShef11_E7	f4137708-3326-11e6-a0e8-f95172d7bc54	4	161103716	TATC	T	chr4:161103716-TATC>T	chr4:161103716-TATC>T	480	PASS	-	-	-	-	-	Del	Del	Del	3	0	0.58
.	mShef11_Rock_L7	MShef11 ROCK	mShef11_F4	e9f09f52-3296-11e6-9bf7-fcb94a47a305	1	29845440	TTC	T	chr1:29845440-TTC>T	chr1:29845440-TTC>T	480	PASS	-	-	-	-	-	Del	Del	Del	2	0.07	0.73
.	mShef11_normal_P5	MShef11 normal	mShef11_E7	b0706582-334f-11e6-a6c0-a23ef46126f1	4	162289280	TC	T	chr4:162289280-TC>T	chr4:162289280-TC>T	480	PASS	-	-	-	-	-	Del	Del	Del	1	0.69	0.79
.	mShef11_Rock_L7	MShef11 ROCK	mShef11_F4	105c1916-329a-11e6-9a3e-14d84a47a305	X	80506219	TA	T	chrX:80506219-TA>T	chrX:80506219-TA>T	480	PASS	SH3BGRL	CCDS14449.1	r.?	-	-	Del	Del	Del	1	0	0.94
.	mShef11_normal_P2	MShef11 normal	mShef11_E7	e0e844d4-3325-11e6-96ce-e65fe7d0bdd7	9	77830290	TA	T	chr9:77830290-TA>T	chr9:77830290-TA>T	480	PASS	-	-	-	-	-	Del	Del	Del	1	0.85	0.95
.	mShef11_normal_O2	MShef11 normal	mShef11_E4	9dc8fa80-3326-11e6-834a-1829aa5f95ce	7	107737382	CTCAAAAAAAA	C	chr7:107737382-CTCAAAAAAAA>C	chr7:107737382-CTCAAAAAAAA>C	480	PASS	LAMB4	CCDS34732.1	r.?	-	-	Del	Del	Del	10	1	1
.	mShef11_normal_O3	MShef11 normal	mShef11_E4	d593cbc4-32a5-11e6-a3fa-b2f75d753391	Y	15073263	TGTCCACTGGACAGGG	T	chrY:15073263-TGTCCACTGGACAGGG>T	chrY:15073263-TGTCCACTGGACAGGG>T	480	PASS	-	-	-	-	-	Del	Del	Del	15	0	1
.	mshef4_J20	MShef4 normal	mShef4_B8	94a2ed78-3324-11e6-823e-e59f30158702	X	77870609	GT	G	chrX:77870609-GT>G	chrX:77870609-GT>G	480	PASS	-	-	-	-	-	Del	Del	Del	1	0	1
.	mshef4_J11	MShef4 normal	mShef4_B8	94529094-334c-11e6-909a-6f21a20b69d5	4	79195798	CTGAGTTCTAGTTTGATTGCACTGTGGTCTGAGAGACAGTTTGTTATCATTTCTGTTCTTTTTCATTGCTGA	C	chr4:79195798-CTGAGTTCTAGTTTGATTGCACTGTGGTCTGAGAGACAGTTTGTTATCATTTCTGTTCTTTTTCATTGCTGA>C	chr4:79195798-CTGAGTTCTAGTTTGATTGCACTGTGGTCTGAGAGACAGTTTGTTATCATTTCTGTTCTTTTTCATTGCTGA>C	483	PASS	FRAS1	CCDS54771.1	r.?	-	-	Del	Del	Del	71	0	0.5
.	mShef11_normal_O4	MShef11 normal	mShef11_E4	f4a4e872-3322-11e6-9e31-8b42d0119baa	9	66679450	GA	G	chr9:66679450-GA>G	chr9:66679450-GA>G	507	PASS	-	-	-	-	-	Del	Del	Del	1	0	0.29
.	mShef11_normal_O4	MShef11 normal	mShef11_E4	5274d942-3320-11e6-a845-f793dcd214c4	12	42487952	TCAAGACTAGCCTGAG	T	chr12:42487952-TCAAGACTAGCCTGAG>T	chr12:42487952-TCAAGACTAGCCTGAG>T	518	PASS	GXYLT1	CCDS41772.1	r.?	-	-	Del	Del	Del	15	0	0.4
.	mShef11_Rock_K5	MShef11 ROCK	mShef11_F1	c9b4c6d8-329a-11e6-9fca-b8ac19a91649	22	42657712	TA	T	chr22:42657712-TA>T	chr22:42657712-TA>T	540	PASS	TCF20	ENST00000515426	r.?	-	-	Del	Del	Del	1	0	0.28
.	mShef11_normal_P3	MShef11 normal	mShef11_E7	293191ba-3320-11e6-8815-cc0c7246d362	2	22645471	CTG	C	chr2:22645471-CTG>C	chr2:22645471-CTG>C	540	PASS	AC068490.2	ENST00000450551	r.?	-	-	Del	Del	Del	2	0	0.31
.	mShef11_normal_O3	MShef11 normal	mShef11_E4	98e9a1bc-329b-11e6-ac5d-cae35d753391	2	184334966	AG	A	chr2:184334966-AG>A	chr2:184334966-AG>A	540	PASS	-	-	-	-	-	Del	Del	Del	1	0	0.32
.	mshef4_J15	MShef4 normal	mShef4_B8	089d0f7e-328a-11e6-8e76-6edb2daed38e	19	51952066	GT	G	chr19:51952066-GT>G	chr19:51952066-GT>G	540	PASS	SIGLEC8	CCDS33086.1	r.?	-	-	Del	Del	Del	1	0	0.32
.	mshef4_J7	MShef4 normal	mShef4_B8	bdc6a08c-3324-11e6-a439-ba6b3dc9300a	4	53891077	ACCCCTCTTGACTC	A	chr4:53891077-ACCCCTCTTGACTC>A	chr4:53891077-ACCCCTCTTGACTC>A	540	PASS	SCFD2	CCDS33984.1	r.?	-	-	Del	Del	Del	13	0	0.32
.	mShef11_Rock_K6	MShef11 ROCK	mShef11_F1	28225842-3323-11e6-8eee-7e931da8ec0e	16	76272691	TA	T	chr16:76272691-TA>T	chr16:76272691-TA>T	540	PASS	RP11-150D5.2	ENST00000568714	r.?	-	-	Del	Del	Del	1	0	0.33
.	mShef11_Rock_K3	MShef11 ROCK	mShef11_F1	a5d5e8f0-332b-11e6-ae5c-2aaf8a20d9eb	5	170676080	GC	G	chr5:170676080-GC>G	chr5:170676080-GC>G	540	PASS	RANBP17	CCDS34287.1	r.?	-	-	Del	Del	Del	1	0	0.34
.	mShef11_Rock_K3	MShef11 ROCK	mShef11_F1	0d64347c-3327-11e6-a1c0-0d1d2eaed38e	9	126626378	GTGGAAAACAATGATT	G	chr9:126626378-GTGGAAAACAATGATT>G	chr9:126626378-GTGGAAAACAATGATT>G	540	PASS	DENND1A	CCDS35133.1	r.?	-	-	Del	Del	Del	15	0	0.35
.	mShef11_normal_P9	MShef11 normal	mShef11_E7	44a20d9c-3322-11e6-9750-1a8990e2c2e6	14	47689008	CTG	C	chr14:47689008-CTG>C	chr14:47689008-CTG>C	540	PASS	MDGA2	CCDS41948.1	r.?	-	-	Del	Del	Del	2	0	0.36
.	mshef4_J16	MShef4 normal	mShef4_B8	e4a85222-32a2-11e6-9e5a-7ba03aa487b0	3	166030367	AAATTG	A	chr3:166030367-AAATTG>A	chr3:166030367-AAATTG>A	540	PASS	-	-	-	-	-	Del	Del	Del	5	0	0.36
.	mShef11_Rock_K1	MShef11 ROCK	mShef11_F1	74b8cd6c-332d-11e6-9d46-4314ead19ece	4	177814018	CAT	C	chr4:177814018-CAT>C	chr4:177814018-CAT>C	540	PASS	-	-	-	-	-	Del	Del	Del	2	0	0.38
.	mShef11_Rock_K8	MShef11 ROCK	mShef11_F1	2ff73864-328b-11e6-8a68-bef98bd8cd69	14	43465108	TA	T	chr14:43465108-TA>T	chr14:43465108-TA>T	540	PASS	-	-	-	-	-	Del	Del	Del	1	0	0.38
.	mShef11_Rock_K5	MShef11 ROCK	mShef11_F1	afc04560-3293-11e6-99f0-838c19a91649	18	22700669	TA	T	chr18:22700669-TA>T	chr18:22700669-TA>T	540	PASS	ZNF521	CCDS32806.1	r.?	-	-	Del	Del	Del	1	0	0.39
.	mShef11_normal_O5	MShef11 normal	mShef11_E4	fde39342-3297-11e6-8311-c714694da5d2	11	115846357	TGGCTCCCG	T	chr11:115846357-TGGCTCCCG>T	chr11:115846357-TGGCTCCCG>T	540	PASS	-	-	-	-	-	Del	Del	Del	8	0	0.4
.	mShef11_Rock_K6	MShef11 ROCK	mShef11_F1	0cd56326-332e-11e6-b3f0-cece620e6611	4	29173959	CA	C	chr4:29173959-CA>C	chr4:29173959-CA>C	540	PASS	RP11-472K22.1	ENST00000503299	r.?	-	-	Del	Del	Del	1	0	0.4
.	mShef11_Rock_L6	MShef11 ROCK	mShef11_F4	fddca23a-334b-11e6-8bdb-7222630e6611	11	39106078	TA	T	chr11:39106078-TA>T	chr11:39106078-TA>T	540	PASS	-	-	-	-	-	Del	Del	Del	1	0	0.4
.	mShef11_normal_O8	MShef11 normal	mShef11_E4	983652f0-3288-11e6-a696-36df4a47a305	11	30315727	CAT	C	chr11:30315727-CAT>C	chr11:30315727-CAT>C	540	PASS	-	-	-	-	-	Del	Del	Del	2	0	0.41
.	mShef11_Rock_L2	MShef11 ROCK	mShef11_F4	af39209e-32a2-11e6-8aa0-1a42147bb207	6	116018473	CA	C	chr6:116018473-CA>C	chr6:116018473-CA>C	540	PASS	-	-	-	-	-	Del	Del	Del	1	0	0.41
.	mshef4_J20	MShef4 normal	mShef4_B8	c8f5895e-3325-11e6-86be-be5e0d016689	5	143907177	TA	T	chr5:143907177-TA>T	chr5:143907177-TA>T	540	PASS	-	-	-	-	-	Del	Del	Del	1	0	0.41
.	mShef11_normal_P1	MShef11 normal	mShef11_E7	4281bc66-3321-11e6-90cc-73889d7ad846	14	66700593	AAGCCAGGC	A	chr14:66700593-AAGCCAGGC>A	chr14:66700593-AAGCCAGGC>A	540	PASS	RP11-72M17.1	ENST00000556874	r.?	-	-	Del	Del	Del	8	0	0.42
.	mshef4_J5	MShef4 normal	mShef4_B8	eac00c52-327c-11e6-a2dd-57046ee4ab00	6	65408216	CCAAGATCAAAA	C	chr6:65408216-CCAAGATCAAAA>C	chr6:65408216-CCAAGATCAAAA>C	540	PASS	EYS	CCDS47445.1	r.?	-	-	Del	Del	Del	11	0	0.42
.	mShef11_normal_P4	MShef11 normal	mShef11_E7	6c549b50-3329-11e6-bf40-270536fc2f7d	3	118059288	GAA	G	chr3:118059288-GAA>G	chr3:118059288-GAA>G	540	PASS	RP11-384F7.1	ENST00000482142	r.?	-	-	Del	Del	Del	2	0	0.44
.	mshef4_J11	MShef4 normal	mShef4_B8	207c4542-334d-11e6-bb63-8ab00322d171	9	121253366	TGGGTAGGTAAA	T	chr9:121253366-TGGGTAGGTAAA>T	chr9:121253366-TGGGTAGGTAAA>T	540	PASS	-	-	-	-	-	Del	Del	Del	11	0	0.45
.	mshef4_J17	MShef4 normal	mShef4_B8	7fdfabbe-334d-11e6-b1dc-85213dc9300a	4	155315338	AG	A	chr4:155315338-AG>A	chr4:155315338-AG>A	540	PASS	DCHS2	CCDS3785.1	r.?	-	-	Del	Del	Del	1	0	0.45
.	mshef4_J5	MShef4 normal	mShef4_B8	45519c62-3278-11e6-833b-c2e32daed38e	10	107670744	AT	A	chr10:107670744-AT>A	chr10:107670744-AT>A	540	PASS	-	-	-	-	-	Del	Del	Del	1	0	0.45
.	mShef11_Rock_L10	MShef11 ROCK	mShef11_F4	40a62126-329e-11e6-9e75-746c3dc9300a	3	90257674	CT	C	chr3:90257674-CT>C	chr3:90257674-CT>C	540	PASS	-	-	-	-	-	Del	Del	Del	1	0	0.48
.	mshef4_J7	MShef4 normal	mShef4_B8	77c2a450-331f-11e6-b190-34e4137bb207	14	32962615	CTA	C	chr14:32962615-CTA>C	chr14:32962615-CTA>C	540	PASS	AKAP6	CCDS9644.1	r.?	-	-	Del	Del	Del	2	0	0.49
.	mShef11_Rock_L5	MShef11 ROCK	mShef11_F4	35bf84d4-328d-11e6-a30f-5bf63cc9300a	2	68035403	TC	T	chr2:68035403-TC>T	chr2:68035403-TC>T	540	PASS	AC010987.6	ENST00000457448	r.?	-	-	Del	Del	Del	1	0.61	0.5
.	mshef4_J1	MShef4 normal	mShef4_B8	9ff40762-329c-11e6-be5d-3cb735cec73b	1	50140027	GTATTC	G	chr1:50140027-GTATTC>G	chr1:50140027-GTATTC>G	540	PASS	AGBL4	CCDS44137.1	r.?	-	-	Del	Del	Del	5	0	0.5
.	mShef11_Rock_K10	MShef11 ROCK	mShef11_F1	3e906ade-3327-11e6-ac5b-48931565c797	9	128903480	AT	A	chr9:128903480-AT>A	chr9:128903480-AT>A	540	PASS	RP11-343J18.2	ENST00000441473	r.?	-	-	Del	Del	Del	1	0	0.52
.	mShef11_normal_O8	MShef11 normal	mShef11_E4	bc108b2e-328c-11e6-ae14-58f24a47a305	5	28809070	ATACAC	A	chr5:28809070-ATACAC>A	chr5:28809070-ATACAC>A	540	PASS	CTD-2134P3.1	ENST00000504398	r.282_286delGUGUA	-	-	Del	Del	Del	5	0	0.53
.	mShef11_Rock_L2	MShef11 ROCK	mShef11_F4	b68904a4-32a2-11e6-8f71-3e43147bb207	5	99812819	TA	T	chr5:99812819-TA>T	chr5:99812819-TA>T	540	PASS	CTD-2001C12.1	ENST00000499025	r.?	-	-	Del	Del	Del	1	0	0.54
.	mShef11_Rock_L9	MShef11 ROCK	mShef11_F4	35f89434-332a-11e6-9ed8-143a90e2c2e6	3	28325058	AG	A	chr3:28325058-AG>A	chr3:28325058-AG>A	540	PASS	CMC1	CCDS33722.1	r.?	-	-	Del	Del	Del	1	0.83	0.55
.	mShef11_Rock_L6	MShef11 ROCK	mShef11_F4	5297cdec-334f-11e6-b6a6-3139a20b69d5	6	5722628	GATA	G	chr6:5722628-GATA>G	chr6:5722628-GATA>G	540	PASS	FARS2	CCDS4494.1	r.?	-	-	Del	Del	Del	3	0	0.57
.	mshef4_J4	MShef4 normal	mShef4_B8	26c1a5e4-334a-11e6-8064-e64e66a58581	18	70076940	AT	A	chr18:70076940-AT>A	chr18:70076940-AT>A	540	PASS	-	-	-	-	-	Del	Del	Del	1	0	0.57
.	mshef4_J5	MShef4 normal	mShef4_B8	42b2fbd2-327c-11e6-9f4f-e7a64430f757	1	241928687	GA	G	chr1:241928687-GA>G	chr1:241928687-GA>G	540	PASS	WDR64	ENST00000366552	r.?	-	-	Del	Del	Del	1	0	0.57
.	mShef11_normal_O8	MShef11 normal	mShef11_E4	4244ddea-328c-11e6-ae14-58f24a47a305	5	5975375	CT	C	chr5:5975375-CT>C	chr5:5975375-CT>C	540	PASS	-	-	-	-	-	Del	Del	Del	1	0	0.6
.	mShef11_Rock_K2	MShef11 ROCK	mShef11_F1	af0b7d8a-3296-11e6-a07f-12159ecd0b3a	12	115494580	TA	T	chr12:115494580-TA>T	chr12:115494580-TA>T	540	PASS	-	-	-	-	-	Del	Del	Del	1	0	0.6
.	mShef11_Rock_K10	MShef11 ROCK	mShef11_F1	85b01a2a-332e-11e6-b56e-ed10ee3c4f5d	20	30008776	TA	T	chr20:30008776-TA>T	chr20:30008776-TA>T	540	PASS	-	-	-	-	-	Del	Del	Del	1	0	0.61
.	mshef4_J20	MShef4 normal	mShef4_B8	5266729e-3320-11e6-9c5e-108b38e8a824	2	31186309	TATC	T	chr2:31186309-TATC>T	chr2:31186309-TATC>T	540	PASS	GALNT14	CCDS1773.2	r.?	-	-	Del	Del	Del	3	0	0.61
.	mshef4_J7	MShef4 normal	mShef4_B8	3f25224e-3324-11e6-91fe-ae2d7246d362	9	30722945	CAGGTAGT	C	chr9:30722945-CAGGTAGT>C	chr9:30722945-CAGGTAGT>C	540	PASS	-	-	-	-	-	Del	Del	Del	7	0	0.61
.	mShef11_Low_Q3	MShef11 low oxygen	mShef11_G8	ae0735e4-3324-11e6-8804-25818a20d9eb	2	191965486	AT	A	chr2:191965486-AT>A	chr2:191965486-AT>A	540	PASS	STAT4	CCDS2310.1	r.?	-	-	Del	Del	Del	1	0	0.66
.	mShef11_Rock_K7	MShef11 ROCK	mShef11_F1	7d8761e0-3348-11e6-ad63-1777e7d0bdd7	11	116190328	AC	A	chr11:116190328-AC>A	chr11:116190328-AC>A	540	PASS	-	-	-	-	-	Del	Del	Del	1	0.78	0.82
.	mShef11_Rock_L9	MShef11 ROCK	mShef11_F4	043c9dcc-3321-11e6-b054-42d26de4ab00	13	19390481	GA	G	chr13:19390481-GA>G	chr13:19390481-GA>G	592	PASS	-	-	-	-	-	Del	Del	Del	1	0	0.74
.	mShef11_normal_O8	MShef11 normal	mShef11_E4	019f74e2-328e-11e6-a486-bff74a47a305	4	63695518	GATA	G	chr4:63695518-GATA>G	chr4:63695518-GATA>G	593	PASS	-	-	-	-	-	Del	Del	Del	3	0.03	0.49
.	mshef4_J13	MShef4 normal	mShef4_B8	fb953d84-3297-11e6-bb8f-058a4b97a9a4	12	96350731	CAGTGCCTA	C	chr12:96350731-CAGTGCCTA>C	chr12:96350731-CAGTGCCTA>C	600	PASS	AMDHD1	CCDS9057.1	r.685_692delAGUGCCUA	c.579_586delAGTGCCTA	p.V194fs*6	Del	Del	Del	8	0	0.23
.	mshef4_J5	MShef4 normal	mShef4_B8	d9a997ea-3276-11e6-9610-2ef171d7bc54	17	39172390	GCTATTTTCCACACATGACTAT	G	chr17:39172390-GCTATTTTCCACACATGACTAT>G	chr17:39172390-GCTATTTTCCACACATGACTAT>G	600	PASS	-	-	-	-	-	Del	Del	Del	21	0	0.3
.	mshef4_J7	MShef4 normal	mShef4_B8	2a62c342-3320-11e6-bec6-460b7246d362	18	42743119	ATAAGGTCACATTCTGAAGGGGTTAGACCTTCAGCATATGAAGTTTG	A	chr18:42743119-ATAAGGTCACATTCTGAAGGGGTTAGACCTTCAGCATATGAAGTTTG>A	chr18:42743119-ATAAGGTCACATTCTGAAGGGGTTAGACCTTCAGCATATGAAGTTTG>A	600	PASS	-	-	-	-	-	Del	Del	Del	46	0	0.33
.	mShef11_normal_O10	MShef11 normal	mShef11_E4	2be15964-3293-11e6-acbd-c06c1087d53a	1	83476166	AT	A	chr1:83476166-AT>A	chr1:83476166-AT>A	600	PASS	RP4-601K24.1	ENST00000452901	r.?	-	-	Del	Del	Del	1	0	0.34
.	mShef11_normal_O9	MShef11 normal	mShef11_E4	5374a3a4-3320-11e6-84c5-74687872c165	18	31652728	GT	G	chr18:31652728-GT>G	chr18:31652728-GT>G	600	PASS	NOL4	CCDS11907.2	r.?	-	-	Del	Del	Del	1	0.02	0.34
.	mshef4_J1	MShef4 normal	mShef4_B8	c13a1f40-32a3-11e6-8243-789790e2c2e6	5	62582067	AT	A	chr5:62582067-AT>A	chr5:62582067-AT>A	600	PASS	-	-	-	-	-	Del	Del	Del	1	0	0.34
.	mShef11_Rock_K2	MShef11 ROCK	mShef11_F1	f40a8464-3299-11e6-86a8-6c3d9ecd0b3a	4	16612003	AG	A	chr4:16612003-AG>A	chr4:16612003-AG>A	600	PASS	LDB2	CCDS3420.1	r.?	-	-	Del	Del	Del	1	0	0.35
.	mShef11_Low_N8	MShef11 low oxygen	mShef11_G8	d52531de-334d-11e6-9bb7-a5d16f39e758	4	60426093	TCGAACTTC	T	chr4:60426093-TCGAACTTC>T	chr4:60426093-TCGAACTTC>T	600	PASS	RP11-725D20.1	ENST00000504537	r.?	-	-	Del	Del	Del	8	0	0.36
.	mshef4_J20	MShef4 normal	mShef4_B8	ddd58900-3320-11e6-9c5e-108b38e8a824	2	48604435	ACCAAAAAC	A	chr2:48604435-ACCAAAAAC>A	chr2:48604435-ACCAAAAAC>A	600	PASS	FOXN2	CCDS1838.1	r.3411_3418delCCAAAAAC	c.?	p.?	Del	Del	Del	8	0	0.38
.	mShef11_normal_O1	MShef11 normal	mShef11_E4	e0887fa2-329b-11e6-a4d0-74aa35cec73b	5	78946707	CAA	C	chr5:78946707-CAA>C	chr5:78946707-CAA>C	600	PASS	PAPD4	CCDS4048.1	r.?	-	-	Del	Del	Del	2	0	0.39
.	mShef11_Rock_K1	MShef11 ROCK	mShef11_F1	e4820abe-3323-11e6-a435-a32351c54cdd	12	65554175	ATATCACAT	A	chr12:65554175-ATATCACAT>A	chr12:65554175-ATATCACAT>A	600	PASS	-	-	-	-	-	Del	Del	Del	8	0	0.4
.	mShef11_Rock_L9	MShef11 ROCK	mShef11_F4	e4f2b5de-3323-11e6-b054-42d26de4ab00	13	113531512	CTG	C	chr13:113531512-CTG>C	chr13:113531512-CTG>C	600	PASS	ATP11A	CCDS32011.1	r.?	-	-	Del	Del	Del	2	0	0.4
.	mShef11_normal_O4	MShef11 normal	mShef11_E4	14078394-332a-11e6-a838-8fa038e8a824	4	178609618	TAA	T	chr4:178609618-TAA>T	chr4:178609618-TAA>T	600	PASS	RP11-140M13.1	ENST00000503093	r.?	-	-	Del	Del	Del	2	0	0.42
.	mShef11_normal_P4	MShef11 normal	mShef11_E7	e353c05c-3322-11e6-93b7-264925864c47	1	101338643	AT	A	chr1:101338643-AT>A	chr1:101338643-AT>A	600	PASS	EXTL2	CCDS775.1	r.3284delA	c.?	p.?	Del	Del	Del	1	0	0.42
.	mshef4_J6	MShef4 normal	mShef4_B8	dcddfab4-329e-11e6-8c3d-f4b2cde16804	3	13766952	AT	A	chr3:13766952-AT>A	chr3:13766952-AT>A	600	PASS	-	-	-	-	-	Del	Del	Del	1	0	0.43
.	mShef11_Rock_K5	MShef11 ROCK	mShef11_F1	c06a78bc-3299-11e6-9198-27a619a91649	7	42219525	TG	T	chr7:42219525-TG>T	chr7:42219525-TG>T	600	PASS	GLI3	CCDS5465.1	r.?	-	-	Del	Del	Del	1	0	0.44
.	mShef11_Low_N1	MShef11 low oxygen	mShef11_G8	96bc2e80-3293-11e6-a2a9-ce40a178171f	6	125316633	GT	G	chr6:125316633-GT>G	chr6:125316633-GT>G	600	PASS	RNF217	CCDS69191.1	r.?	-	-	Del	Del	Del	1	0	0.45
.	mshef4_J2	MShef4 normal	mShef4_B8	f5f8df1c-3287-11e6-8a40-f015b51afd22	1	101551070	CT	C	chr1:101551070-CT>C	chr1:101551070-CT>C	600	PASS	-	-	-	-	-	Del	Del	Del	1	0	0.45
.	mShef11_normal_P2	MShef11 normal	mShef11_E7	3d82deee-332f-11e6-a37f-a9aa3aa487b0	20	46035790	AACAAAATCATAATTCTCTCAGCAAGGAGAAAGGCAGGGAGGGGTATTGG	A	chr20:46035790-AACAAAATCATAATTCTCTCAGCAAGGAGAAAGGCAGGGAGGGGTATTGG>A	chr20:46035790-AACAAAATCATAATTCTCTCAGCAAGGAGAAAGGCAGGGAGGGGTATTGG>A	600	PASS	RP1-148H17.1	ENST00000437920	r.?	-	-	Del	Del	Del	49	0	0.46
.	mshef4_J6	MShef4 normal	mShef4_B8	5c91d80e-3298-11e6-8f9c-957bcde16804	12	23910100	TACAACA	T	chr12:23910100-TACAACA>T	chr12:23910100-TACAACA>T	600	PASS	SOX5	CCDS44844.1	r.?	-	-	Del	Del	Del	6	0	0.47
.	mShef11_normal_O5	MShef11 normal	mShef11_E4	1b05201e-32a0-11e6-9fc8-142e694da5d2	4	188046272	TTAAAGGCGTCTAATTGAGTGA	T	chr4:188046272-TTAAAGGCGTCTAATTGAGTGA>T	chr4:188046272-TTAAAGGCGTCTAATTGAGTGA>T	600	PASS	-	-	-	-	-	Del	Del	Del	21	0	0.48
.	mShef11_Rock_L10	MShef11 ROCK	mShef11_F4	c03f7996-3299-11e6-b0cd-6d5f3dc9300a	9	15460392	ATTAT	A	chr9:15460392-ATTAT>A	chr9:15460392-ATTAT>A	600	PASS	SNAPC3	CCDS6478.1	r.1941_1944delUUAU	c.?	p.?	Del	Del	Del	4	0	0.48
.	mShef11_normal_O9	MShef11 normal	mShef11_E4	c2264b34-3322-11e6-831b-2891e84777f6	1	100722603	CA	C	chr1:100722603-CA>C	chr1:100722603-CA>C	600	PASS	-	-	-	-	-	Del	Del	Del	1	0	0.49
.	mShef11_Rock_L9	MShef11 ROCK	mShef11_F4	ec14266c-3329-11e6-aa49-7c8e19a91649	8	47268133	CAAAT	C	chr8:47268133-CAAAT>C	chr8:47268133-CAAAT>C	600	PASS	-	-	-	-	-	Del	Del	Del	4	0	0.5
.	mshef4_J8	MShef4 normal	mShef4_B8	f7006eb2-3295-11e6-bd34-eef397ba1142	20	61383901	ACGG	A	chr20:61383901-ACGG>A	chr20:61383901-ACGG>A	600	PASS	NTSR1	CCDS13502.1	r.?	-	-	Del	Del	Del	3	0	0.51
.	mShef11_normal_O9	MShef11 normal	mShef11_E4	6ccf9ede-3321-11e6-898e-f2c335cec73b	10	66998361	TC	T	chr10:66998361-TC>T	chr10:66998361-TC>T	600	PASS	-	-	-	-	-	Del	Del	Del	1	0	0.52
[truncated: 239 more rows]

## Sheet: complex
X.AnalysisProc	Sample	Subclone	Normal	VariantID	Chrom	Pos	Ref	Alt	UniqueID	UniqueID2	Qual	Filter	Gene	Transcript	RNA	CDS	Protein	Type	Opened	Type.1	LEN	VAF.Norm	VAF.Tum
[truncated: 26 more rows]
