# Supplementary material for: Low rates of mutation in clinical grade human pluripotent stem cells under different culture conditions
Source: Nat Commun. 2020 Mar 23;11:1528. doi: 10.1038/s41467-020-15271-3 (PMC7089967; doi:10.1038/s41467-020-15271-3)
Supplement: Supplementary file 5 — Supplementary Data 4 [file 41467_2020_15271_MOESM5_ESM.xlsx]

## Sheet: MShef4 standard all FPKM
Supplementary Data 4: Expression of genes
Probe	Chromosome	Start	End	Length	Probe Strand	ID	Description	FPKM
MIR1302-11	1	29554	31109	1555	+	ENSG00000243485	microRNA 1302-11 [Source:HGNC Symbol;Acc:38246]	0
FAM138A	1	34554	36081	1527	-	ENSG00000237613	family with sequence similarity 138, member A [Source:HGNC Symbol;Acc:32334]	0
OR4F5	1	69091	70008	917	+	ENSG00000186092	olfactory receptor, family 4, subfamily F, member 5 [Source:HGNC Symbol;Acc:14825]	0
RP11-34P13.7	1	89295	133566	44271	-	ENSG00000238009	No description	0.255756
RP11-34P13.8	1	89551	91105	1554	-	ENSG00000239945	No description	0.404499
RP11-34P13.14	1	139790	140339	549	-	ENSG00000239906	No description	0
RP11-34P13.12	1	141474	149707	8233	-	ENSG00000241860	No description	0.510547
RP11-34P13.9	1	160446	161525	1079	+	ENSG00000241599	No description	0
RP11-34P13.13	1	164405	173864	9459	-	ENSG00000239368	No description	1.31976
AP006222.2	1	227615	267253	39638	-	ENSG00000228463	No description	0.145053
RP4-669L17.11	1	317811	328455	10644	+	ENSG00000240876	No description	0
RP4-669L17.10	1	320162	328453	8291	+	ENSG00000237094	No description	0.935313
OR4F29	1	367640	368634	994	+	ENSG00000235249	olfactory receptor, family 4, subfamily F, member 29 [Source:HGNC Symbol;Acc:31275]	0
RP4-669L17.2	1	453633	460480	6847	-	ENSG00000236601	No description	0
RP5-857K21.15	1	459656	461954	2298	+	ENSG00000236743	No description	0
RP5-857K21.1	1	521369	523833	2464	-	ENSG00000231709	No description	0
RP5-857K21.2	1	523009	530148	7139	+	ENSG00000235146	No description	0
RP5-857K21.3	1	529833	532878	3045	+	ENSG00000239664	No description	0
RP5-857K21.4	1	536816	659930	123114	-	ENSG00000230021	No description	0.0227276
RP5-857K21.5	1	562757	564390	1633	-	ENSG00000223659	No description	0
OR4F16	1	621059	622053	994	-	ENSG00000185097	olfactory receptor, family 4, subfamily F, member 16 [Source:HGNC Symbol;Acc:15079]	0
RP11-206L10.3	1	677193	685396	8203	-	ENSG00000235373	No description	0.638845
RP11-206L10.5	1	694412	700305	5893	-	ENSG00000240618	No description	1.08951
RP11-206L10.4	1	696291	697369	1078	+	ENSG00000229905	No description	0
RP11-206L10.2	1	700237	714006	13769	-	ENSG00000228327	No description	1.62045
RP11-206L10.6	1	714162	740255	26093	+	ENSG00000237491	No description	0.404243
RP11-206L10.7	1	717325	720070	2745	+	ENSG00000242937	No description	0.877132
AL669831.1	1	721320	722513	1193	+	ENSG00000197049	Transmembrane protein FLJ78588 [Source:UniProtKB/Swiss-Prot;Acc:A6NHI5]	0.215348
RP11-206L10.8	1	736259	745541	9282	-	ENSG00000230092	No description	0.208945
RP11-206L10.9	1	740179	745440	5261	+	ENSG00000241768	No description	0.14268
RP11-206L10.10	1	745489	753092	7603	-	ENSG00000240453	No description	0.0799518
FAM87B	1	752751	755214	2463	+	ENSG00000177757	family with sequence similarity 87, member B [Source:HGNC Symbol;Acc:32236]	0.00991995
LINC00115	1	761586	762902	1316	-	ENSG00000225880	long intergenic non-protein coding RNA 115 [Source:HGNC Symbol;Acc:26211]	0.434399
RP11-206L10.11	1	762988	789791	26803	+	ENSG00000228794	No description	2.55884
FAM41C	1	803451	812283	8832	-	ENSG00000230368	family with sequence similarity 41, member C [Source:HGNC Symbol;Acc:27635]	0.0163068
RP11-54O7.1	1	846815	850328	3513	+	ENSG00000230699	No description	0.699214
RP11-54O7.2	1	849551	850351	800	+	ENSG00000241180	No description	0.725522
RP11-54O7.3	1	852250	855072	2822	-	ENSG00000223764	No description	0.638203
SAMD11	1	860260	879955	19695	+	ENSG00000187634	sterile alpha motif domain containing 11 [Source:HGNC Symbol;Acc:28706]	3.98524
NOC2L	1	879584	894689	15105	-	ENSG00000188976	nucleolar complex associated 2 homolog (S. cerevisiae) [Source:HGNC Symbol;Acc:24517]	39.8152
KLHL17	1	895967	901095	5128	+	ENSG00000187961	kelch-like 17 (Drosophila) [Source:HGNC Symbol;Acc:24023]	6.50197
PLEKHN1	1	901877	911245	9368	+	ENSG00000187583	pleckstrin homology domain containing, family N member 1 [Source:HGNC Symbol;Acc:25284]	0.546833
C1orf170	1	910579	917497	6918	-	ENSG00000187642	chromosome 1 open reading frame 170 [Source:HGNC Symbol;Acc:28208]	0
HES4	1	934342	935552	1210	-	ENSG00000188290	hairy and enhancer of split 4 (Drosophila) [Source:HGNC Symbol;Acc:24149]	13.9947
RP11-54O7.11	1	947377	948573	1196	-	ENSG00000224969	No description	0.136478
ISG15	1	948803	949920	1117	+	ENSG00000187608	ISG15 ubiquitin-like modifier [Source:HGNC Symbol;Acc:4053]	35.323
AGRN	1	955503	991496	35993	+	ENSG00000188157	agrin [Source:HGNC Symbol;Acc:329]	76.8088
RP11-54O7.14	1	990413	991496	1083	+	ENSG00000242590	No description	118.521
RNF223	1	1007126	1009687	2561	-	ENSG00000237330	ring finger protein 223 [Source:HGNC Symbol;Acc:40020]	0.0171875
C1orf159	1	1017198	1051741	34543	-	ENSG00000131591	chromosome 1 open reading frame 159 [Source:HGNC Symbol;Acc:26062]	2.91513
RP11-465B22.5	1	1072397	1079436	7039	+	ENSG00000223823	No description	0.0515837
RP11-465B22.6	1	1108436	1114935	6499	-	ENSG00000205231	No description	0.0327594
TTLL10	1	1109264	1133315	24051	+	ENSG00000162571	tubulin tyrosine ligase-like family, member 10 [Source:HGNC Symbol;Acc:26693]	0.348876
TNFRSF18	1	1138888	1142071	3183	-	ENSG00000186891	tumor necrosis factor receptor superfamily, member 18 [Source:HGNC Symbol;Acc:11914]	1.14017
TNFRSF4	1	1146706	1149518	2812	-	ENSG00000186827	tumor necrosis factor receptor superfamily, member 4 [Source:HGNC Symbol;Acc:11918]	0.0448213
SDF4	1	1152288	1167411	15123	-	ENSG00000078808	stromal cell derived factor 4 [Source:HGNC Symbol;Acc:24188]	34.4617
B3GALT6	1	1167629	1170421	2792	+	ENSG00000176022	UDP-Gal:betaGal beta 1,3-galactosyltransferase polypeptide 6 [Source:HGNC Symbol;Acc:17978]	21.243
FAM132A	1	1177826	1182102	4276	-	ENSG00000184163	family with sequence similarity 132, member A [Source:HGNC Symbol;Acc:32308]	1.22543
UBE2J2	1	1189289	1209265	19976	-	ENSG00000160087	ubiquitin-conjugating enzyme E2, J2 [Source:HGNC Symbol;Acc:19268]	20.7277
RP5-902P8.10	1	1210603	1215800	5197	+	ENSG00000230415	No description	0.664114
SCNN1D	1	1214447	1227409	12962	+	ENSG00000162572	sodium channel, nonvoltage-gated 1, delta [Source:HGNC Symbol;Acc:10601]	0.830293
ACAP3	1	1227756	1244989	17233	-	ENSG00000131584	ArfGAP with coiled-coil, ankyrin repeat and PH domains 3 [Source:HGNC Symbol;Acc:16754]	5.49043
PUSL1	1	1243947	1247057	3110	+	ENSG00000169972	pseudouridylate synthase-like 1 [Source:HGNC Symbol;Acc:26914]	15.413
CPSF3L	1	1246965	1260071	13106	-	ENSG00000127054	cleavage and polyadenylation specific factor 3-like [Source:HGNC Symbol;Acc:26052]	16.0453
RP5-890O3.9	1	1252961	1254069	1108	-	ENSG00000240731	No description	2.76443
GLTPD1	1	1260136	1264277	4141	+	ENSG00000224051	glycolipid transfer protein domain containing 1 [Source:HGNC Symbol;Acc:28116]	10.4243
TAS1R3	1	1266694	1270686	3992	+	ENSG00000169962	taste receptor, type 1, member 3 [Source:HGNC Symbol;Acc:15661]	0.119837
DVL1	1	1270656	1284760	14104	-	ENSG00000107404	dishevelled, dsh homolog 1 (Drosophila) [Source:HGNC Symbol;Acc:3084]	25.1503
MXRA8	1	1288069	1297157	9088	-	ENSG00000162576	matrix-remodelling associated 8 [Source:HGNC Symbol;Acc:7542]	27.5088
AURKAIP1	1	1309110	1310875	1765	-	ENSG00000175756	aurora kinase A interacting protein 1 [Source:HGNC Symbol;Acc:24114]	76.529
CCNL2	1	1321091	1334708	13617	-	ENSG00000221978	cyclin L2 [Source:HGNC Symbol;Acc:20570]	13.531
RP4-758J18.2	1	1334902	1337426	2524	+	ENSG00000224870	No description	10.3276
RP4-758J18.3	1	1335799	1337426	1627	+	ENSG00000239298	No description	9.87444
MRPL20	1	1337288	1342693	5405	-	ENSG00000242485	mitochondrial ribosomal protein L20 [Source:HGNC Symbol;Acc:14478]	32.6663
RP4-758J18.5	1	1337454	1339205	1751	-	ENSG00000250188	No description	32.6065
ANKRD65	1	1353800	1357149	3349	-	ENSG00000235098	ankyrin repeat domain 65 [Source:HGNC Symbol;Acc:42950]	1.28368
RP4-758J18.7	1	1355625	1358071	2446	+	ENSG00000225905	No description	0.828672
RP4-758J18.8	1	1360832	1363179	2347	-	ENSG00000230270	No description	0.348251
TMEM88B	1	1361556	1363005	1449	+	ENSG00000205116	transmembrane protein 88B [Source:HGNC Symbol;Acc:37099]	4.92367
AL391244.1	1	1363502	1365634	2132	+	ENSG00000203586	No description	4.97661
RP4-758J18.9	1	1363502	1365635	2133	-	ENSG00000236239	No description	0.138125
RP4-758J18.10	1	1365919	1369953	4034	-	ENSG00000225285	No description	1.08017
VWA1	1	1370241	1378262	8021	+	ENSG00000179403	von Willebrand factor A domain containing 1 [Source:HGNC Symbol;Acc:30910]	15.642
ATAD3C	1	1385069	1405538	20469	+	ENSG00000215915	ATPase family, AAA domain containing 3C [Source:HGNC Symbol;Acc:32151]	0.299095
ATAD3B	1	1407143	1433228	26085	+	ENSG00000160072	ATPase family, AAA domain containing 3B [Source:HGNC Symbol;Acc:24007]	6.91042
ATAD3A	1	1447531	1470067	22536	+	ENSG00000197785	ATPase family, AAA domain containing 3A [Source:HGNC Symbol;Acc:25567]	31.596
C1orf70	1	1470554	1475833	5279	-	ENSG00000205090	chromosome 1 open reading frame 70 [Source:HGNC Symbol;Acc:25186]	5.77847
SSU72	1	1477053	1510249	33196	-	ENSG00000160075	SSU72 RNA polymerase II CTD phosphatase homolog (S. cerevisiae) [Source:HGNC Symbol;Acc:25016]	39.6822
AL645728.1	1	1510355	1511373	1018	+	ENSG00000215014	No description	0.775917
RP11-345P4.5	1	1533392	1535476	2084	-	ENSG00000228594	Uncharacterized protein [Source:UniProtKB/TrEMBL;Acc:F2Z333]	13.9014
AL691432.1	1	1535819	1545864	10045	+	ENSG00000245123	No description	0.0695246
MIB2	1	1550795	1565990	15195	+	ENSG00000197530	mindbomb homolog 2 (Drosophila) [Source:HGNC Symbol;Acc:30577]	4.62441
MMP23B	1	1567474	1570639	3165	+	ENSG00000189409	matrix metallopeptidase 23B [Source:HGNC Symbol;Acc:7171]	1.4423
SLC35E2B	1	1592939	1624167	31228	-	ENSG00000189339	solute carrier family 35, member E2B [Source:HGNC Symbol;Acc:33941]	23.7964
CDK11A	1	1634169	1655966	21797	-	ENSG00000008128	cyclin-dependent kinase 11A [Source:HGNC Symbol;Acc:1730]	8.80954
RP1-283E3.3	1	1656054	1663343	7289	+	ENSG00000227775	No description	0.0782183
SLC35E2	1	1656277	1677431	21154	-	ENSG00000215790	solute carrier family 35, member E2 [Source:HGNC Symbol;Acc:20863]	2.90601
RP1-283E3.8	1	1663993	1667414	3421	+	ENSG00000244250	No description	0.0142847
NADK	1	1682671	1711896	29225	-	ENSG00000008130	NAD kinase [Source:HGNC Symbol;Acc:29831]	23.0243
GNB1	1	1716725	1822502	105777	-	ENSG00000078369	guanine nucleotide binding protein (G protein), beta polypeptide 1 [Source:HGNC Symbol;Acc:4396]	154.972
RP1-140A9.1	1	1822910	1824097	1187	+	ENSG00000231050	No description	0.148996
CALML6	1	1846266	1848735	2469	+	ENSG00000169885	calmodulin-like 6 [Source:HGNC Symbol;Acc:24193]	0.202177
TMEM52	1	1849029	1850712	1683	-	ENSG00000178821	transmembrane protein 52 [Source:HGNC Symbol;Acc:27916]	6.30377
C1orf222	1	1853396	1935276	81880	-	ENSG00000142609	chromosome 1 open reading frame 222 [Source:HGNC Symbol;Acc:27917]	0.118514
RP11-547D24.1	1	1944652	1946969	2317	-	ENSG00000233542	No description	0.23686
GABRD	1	1950780	1962192	11412	+	ENSG00000187730	gamma-aminobutyric acid (GABA) A receptor, delta [Source:HGNC Symbol;Acc:4084]	1.65996
RP11-547D24.3	1	1980642	1981509	867	-	ENSG00000226969	No description	0.13143
PRKCZ	1	1981909	2116834	134925	+	ENSG00000067606	protein kinase C, zeta [Source:HGNC Symbol;Acc:9412]	10.6524
RP11-181G12.2	1	2113233	2115828	2595	-	ENSG00000182873	No description	2.11465
C1orf86	1	2115903	2144159	28256	-	ENSG00000162585	chromosome 1 open reading frame 86 [Source:HGNC Symbol;Acc:26428]	9.13046
AL590822.1	1	2143360	2145620	2260	-	ENSG00000203301	Uncharacterized protein [Source:UniProtKB/TrEMBL;Acc:F5H5L2]	0.341165
RP11-181G12.5	1	2143610	2144013	403	-	ENSG00000243558	No description	0.9417
RP11-181G12.4	1	2143962	2152175	8213	-	ENSG00000234396	No description	0.0595197
SKI	1	2160134	2241558	81424	+	ENSG00000157933	v-ski sarcoma viral oncogene homolog (avian) [Source:HGNC Symbol;Acc:10896]	52.0932
MORN1	1	2252692	2323146	70454	-	ENSG00000116151	MORN repeat containing 1 [Source:HGNC Symbol;Acc:25852]	1.74307
RER1	1	2323267	2335190	11923	+	ENSG00000157916	RER1 retention in endoplasmic reticulum 1 homolog (S. cerevisiae) [Source:HGNC Symbol;Acc:30309]	25.3491
PEX10	1	2336236	2345236	9000	-	ENSG00000157911	peroxisomal biogenesis factor 10 [Source:HGNC Symbol;Acc:8851]	17.7083
RP4-740C4.4	1	2357419	2362089	4670	+	ENSG00000229813	No description	0.0173265
PLCH2	1	2398898	2436969	38071	+	ENSG00000149527	phospholipase C, eta 2 [Source:HGNC Symbol;Acc:29037]	0.94445
RP3-395M20.2	1	2423739	2424697	958	-	ENSG00000224387	No description	0.0423832
RP3-395M20.3	1	2424876	2425918	1042	-	ENSG00000229393	No description	0
PANK4	1	2439972	2458039	18067	-	ENSG00000157881	pantothenate kinase 4 [Source:HGNC Symbol;Acc:19366]	8.90243
HES5	1	2460184	2461684	1500	-	ENSG00000197921	hairy and enhancer of split 5 (Drosophila) [Source:HGNC Symbol;Acc:19764]	7.70784
RP3-395M20.8	1	2481359	2488470	7111	-	ENSG00000238164	No description	0.00209487
TNFRSF14	1	2487078	2497061	9983	+	ENSG00000157873	tumor necrosis factor receptor superfamily, member 14 [Source:HGNC Symbol;Acc:11912]	0.0560206
RP3-395M20.7	1	2497849	2508811	10962	+	ENSG00000225931	No description	0
RP3-395M20.9	1	2512999	2515972	2973	+	ENSG00000228037	No description	0.0102686
C1orf93	1	2517930	2522908	4978	+	ENSG00000157870	chromosome 1 open reading frame 93 [Source:HGNC Symbol;Acc:28390]	27.0227
MMEL1	1	2522078	2564481	42403	-	ENSG00000142606	membrane metallo-endopeptidase-like 1 [Source:HGNC Symbol;Acc:14668]	0.577475
RP13-436F16.1	1	2564007	2568059	4052	+	ENSG00000237058	No description	1.80953
TTC34	1	2567415	2706280	138865	-	ENSG00000215912	tetratricopeptide repeat domain 34 [Source:HGNC Symbol;Acc:34297]	0.0640507
RP11-740P5.2	1	2728415	2729257	842	-	ENSG00000233234	No description	0
RP11-740P5.3	1	2730997	2731563	566	-	ENSG00000231630	No description	0
ACTRT2	1	2938046	2939465	1419	+	ENSG00000169717	actin-related protein T2 [Source:HGNC Symbol;Acc:24026]	0.0769564
RP1-163G9.1	1	2976179	2985001	8822	-	ENSG00000177133	No description	0.726967
PRDM16	1	2985732	3355185	369453	+	ENSG00000142611	PR domain containing 16 [Source:HGNC Symbol;Acc:14000]	2.33053
RP1-163G9.2	1	3049491	3050273	782	-	ENSG00000226286	No description	0.027412
ARHGEF16	1	3370990	3397677	26687	+	ENSG00000130762	Rho guanine nucleotide exchange factor (GEF) 16 [Source:HGNC Symbol;Acc:15515]	7.67839
MEGF6	1	3406484	3528059	121575	-	ENSG00000162591	multiple EGF-like-domains 6 [Source:HGNC Symbol;Acc:3232]	5.45549
RP11-46F15.2	1	3539754	3541307	1553	-	ENSG00000238260	No description	0.124015
TPRG1L	1	3541566	3546691	5125	+	ENSG00000158109	tumor protein p63 regulated 1-like [Source:HGNC Symbol;Acc:27007]	30.5616
WRAP73	1	3547331	3569325	21994	-	ENSG00000116213	WD repeat containing, antisense to TP73 [Source:HGNC Symbol;Acc:12759]	3.86668
TP73	1	3569084	3652765	83681	+	ENSG00000078900	tumor protein p73 [Source:HGNC Symbol;Acc:12003]	1.77164
RP5-1092A11.5	1	3575502	3585336	9834	-	ENSG00000227589	No description	0.0511522
RP5-1092A11.2	1	3628764	3630862	2098	-	ENSG00000235131	No description	0
TP73-AS1	1	3652548	3663900	11352	-	ENSG00000227372	TP73 antisense RNA 1 (non-protein coding) [Source:HGNC Symbol;Acc:29052]	13.6846
RP5-1092A11.3	1	3652739	3654439	1700	-	ENSG00000244553	No description	5.20512
CCDC27	1	3668962	3688208	19246	+	ENSG00000162592	coiled-coil domain containing 27 [Source:HGNC Symbol;Acc:26546]	0.0194203
RP1-286D6.2	1	3689352	3692546	3194	+	ENSG00000235169	No description	2.94168
LRRC47	1	3696784	3713068	16284	-	ENSG00000130764	leucine rich repeat containing 47 [Source:HGNC Symbol;Acc:29207]	50.4182
CEP104	1	3728645	3773778	45133	-	ENSG00000116198	centrosomal protein 104kDa [Source:HGNC Symbol;Acc:24866]	7.93395
DFFB	1	3773845	3801993	28148	+	ENSG00000169598	DNA fragmentation factor, 40kDa, beta polypeptide (caspase-activated DNase) [Source:HGNC Symbol;Acc:2773]	3.1649
C1orf174	1	3805689	3816857	11168	-	ENSG00000198912	chromosome 1 open reading frame 174 [Source:HGNC Symbol;Acc:27915]	8.2505
RP13-15E13.1	1	3816936	3833789	16853	+	ENSG00000236423	No description	0.121793
RP13-614K11.1	1	4000673	4015322	14649	+	ENSG00000233304	No description	0
RP13-614K11.2	1	4007209	4009040	1831	-	ENSG00000226374	No description	0.0137206
RP5-1166F10.1	1	4472111	4484747	12636	+	ENSG00000235054	No description	0.0123796
RP1-37J18.1	1	4611795	4612205	410	+	ENSG00000227169	No description	0
RP1-37J18.2	1	4631608	4643481	11873	+	ENSG00000232596	No description	0
AJAP1	1	4714792	4843850	129058	+	ENSG00000196581	adherens junctions associated protein 1 [Source:HGNC Symbol;Acc:30801]	2.07716
RP11-542C10.1	1	5146519	5150959	4440	-	ENSG00000231510	No description	0.0429496
RP11-154H17.1	1	5647428	5728355	80927	-	ENSG00000236948	No description	0
NPHP4	1	5922871	6052533	129662	-	ENSG00000131697	nephronophthisis 4 [Source:HGNC Symbol;Acc:19104]	2.75686
KCNAB2	1	6051526	6161253	109727	+	ENSG00000069424	potassium voltage-gated channel, shaker-related subfamily, beta member 2 [Source:HGNC Symbol;Acc:6229]	3.59479
CHD5	1	6161853	6240183	78330	-	ENSG00000116254	chromodomain helicase DNA binding protein 5 [Source:HGNC Symbol;Acc:16816]	0.812453
RPL22	1	6241329	6269449	28120	-	ENSG00000116251	ribosomal protein L22 [Source:HGNC Symbol;Acc:10315]	121.629
RP1-120G22.11	1	6264900	6265840	940	-	ENSG00000226944	No description	0.408135
RNF207	1	6265535	6281359	15824	+	ENSG00000158286	ring finger protein 207 [Source:HGNC Symbol;Acc:32947]	0.401209
ICMT	1	6281252	6296032	14780	-	ENSG00000116237	isoprenylcysteine carboxyl methyltransferase [Source:HGNC Symbol;Acc:5350]	78.4373
LINC00337	1	6296300	6299504	3204	+	ENSG00000225077	long intergenic non-protein coding RNA 337 [Source:HGNC Symbol;Acc:28620]	3.73098
HES3	1	6304252	6305638	1386	+	ENSG00000173673	hairy and enhancer of split 3 (Drosophila) [Source:HGNC Symbol;Acc:26226]	57.1983
GPR153	1	6307406	6321035	13629	-	ENSG00000158292	G protein-coupled receptor 153 [Source:HGNC Symbol;Acc:23618]	13.1444
ACOT7	1	6324333	6454451	130118	-	ENSG00000097021	acyl-CoA thioesterase 7 [Source:HGNC Symbol;Acc:24157]	37.4588
HES2	1	6472478	6484730	12252	-	ENSG00000069812	hairy and enhancer of split 2 (Drosophila) [Source:HGNC Symbol;Acc:16005]	0.306724
ESPN	1	6484848	6521430	36582	+	ENSG00000187017	espin [Source:HGNC Symbol;Acc:13281]	6.21693
RP1-202O8.2	1	6503094	6507066	3972	-	ENSG00000231868	No description	0
TNFRSF25	1	6521211	6526255	5044	-	ENSG00000215788	tumor necrosis factor receptor superfamily, member 25 [Source:HGNC Symbol;Acc:11910]	3.04507
PLEKHG5	1	6526152	6580121	53969	-	ENSG00000171680	pleckstrin homology domain containing, family G (with RhoGef domain) member 5 [Source:HGNC Symbol;Acc:29105]	8.32125
NOL9	1	6581407	6614595	33188	-	ENSG00000162408	nucleolar protein 9 [Source:HGNC Symbol;Acc:26265]	10.9409
TAS1R1	1	6615241	6639817	24576	+	ENSG00000173662	taste receptor, type 1, member 1 [Source:HGNC Symbol;Acc:14448]	0.0355636
ZBTB48	1	6640061	6649340	9279	+	ENSG00000204859	zinc finger and BTB domain containing 48 [Source:HGNC Symbol;Acc:4930]	5.69295
KLHL21	1	6650784	6674667	23883	-	ENSG00000162413	kelch-like 21 (Drosophila) [Source:HGNC Symbol;Acc:29041]	9.0344
PHF13	1	6673745	6684093	10348	+	ENSG00000116273	PHD finger protein 13 [Source:HGNC Symbol;Acc:22983]	38.0134
THAP3	1	6684926	6695646	10720	+	ENSG00000041988	THAP domain containing, apoptosis associated protein 3 [Source:HGNC Symbol;Acc:20855]	4.20701
DNAJC11	1	6694228	6761984	67756	-	ENSG00000007923	DnaJ (Hsp40) homolog, subfamily C, member 11 [Source:HGNC Symbol;Acc:25570]	34.325
RP11-242F24.1	1	6784697	6790072	5375	+	ENSG00000228750	No description	0.00311289
RP11-312B8.1	1	6843952	6844903	951	-	ENSG00000237436	No description	1.70384
CAMTA1	1	6845384	7827916	982532	+	ENSG00000171735	calmodulin binding transcription activator 1 [Source:HGNC Symbol;Acc:18806]	9.02663
RP11-334N17.1	1	7068436	7074339	5903	-	ENSG00000237365	No description	0
CAMTA1-IT1	1	7429003	7430331	1328	+	ENSG00000237402	CAMTA1 intronic transcript 1 (non-protein coding) [Source:HGNC Symbol;Acc:41446]	0.176113
RP3-453P22.2	1	7442548	7449814	7266	-	ENSG00000237728	No description	0
RP4-549F15.1	1	7501156	7501614	458	-	ENSG00000225126	No description	0
VAMP3	1	7831329	7841492	10163	+	ENSG00000049245	vesicle-associated membrane protein 3 (cellubrevin) [Source:HGNC Symbol;Acc:12644]	39.505
PER3	1	7844380	7905237	60857	+	ENSG00000049246	period homolog 3 (Drosophila) [Source:HGNC Symbol;Acc:8847]	6.91223
RP3-467L1.4	1	7870302	7887402	17100	-	ENSG00000236266	No description	0.0154895
UTS2	1	7903143	7913572	10429	-	ENSG00000049247	urotensin 2 [Source:HGNC Symbol;Acc:12636]	0.0683078
TNFRSF9	1	7979907	8000926	21019	-	ENSG00000049249	tumor necrosis factor receptor superfamily, member 9 [Source:HGNC Symbol;Acc:11924]	0.0844325
PARK7	1	8014351	8045565	31214	+	ENSG00000116288	parkinson protein 7 [Source:HGNC Symbol;Acc:16369]	104.802
ERRFI1	1	8064464	8086368	21904	-	ENSG00000116285	ERBB receptor feedback inhibitor 1 [Source:HGNC Symbol;Acc:18185]	40.6894
ERRFI1-IT1	1	8066074	8066784	710	-	ENSG00000225820	ERRFI1 intronic transcript 1 (non-protein coding) [Source:HGNC Symbol;Acc:41441]	0.18814
RP11-431K24.1	1	8086798	8182762	95964	+	ENSG00000238290	No description	0.0283039
RP11-431K24.3	1	8268732	8275270	6538	+	ENSG00000227634	No description	0.0129339
RP11-431K24.4	1	8278250	8280589	2339	-	ENSG00000233645	No description	0
SLC45A1	1	8377886	8404227	26341	+	ENSG00000162426	solute carrier family 45, member 1 [Source:HGNC Symbol;Acc:17939]	1.88081
RERE	1	8412457	8877702	465245	-	ENSG00000142599	arginine-glutamic acid dipeptide (RE) repeats [Source:HGNC Symbol;Acc:9965]	30.7179
RP5-1115A15.1	1	8484705	8494898	10193	+	ENSG00000232912	No description	0.0457844
RP4-633I8.4	1	8865919	8867110	1191	+	ENSG00000228423	No description	0
ENO1	1	8921061	8939308	18247	-	ENSG00000074800	enolase 1, (alpha) [Source:HGNC Symbol;Acc:3350]	732.392
ENO1-IT1	1	8935847	8938066	2219	-	ENSG00000236269	ENO1 intronic transcript 1 (non-protein coding) [Source:HGNC Symbol;Acc:41331]	0.311038
ENO1-AS1	1	8938894	8939953	1059	+	ENSG00000230679	ENO1 antisense RNA 1 (non-protein coding) [Source:HGNC Symbol;Acc:40214]	0.380613
CA6	1	9005922	9035151	29229	+	ENSG00000131686	carbonic anhydrase VI [Source:HGNC Symbol;Acc:1380]	0
SLC2A7	1	9063359	9086404	23045	-	ENSG00000197241	solute carrier family 2 (facilitated glucose transporter), member 7 [Source:HGNC Symbol;Acc:13445]	0.0668291
SLC2A5	1	9095166	9148537	53371	-	ENSG00000142583	solute carrier family 2 (facilitated glucose/fructose transporter), member 5 [Source:HGNC Symbol;Acc:11010]	0.106779
GPR157	1	9160364	9189250	28886	-	ENSG00000180758	G protein-coupled receptor 157 [Source:HGNC Symbol;Acc:23687]	2.09662
RP3-510D11.1	1	9228327	9262678	34351	-	ENSG00000228526	No description	0.164222
RP3-510D11.2	1	9242271	9243855	1584	+	ENSG00000234546	No description	1.57716
H6PD	1	9294863	9331396	36533	+	ENSG00000049239	hexose-6-phosphate dehydrogenase (glucose 1-dehydrogenase) [Source:HGNC Symbol;Acc:4795]	11.9115
SPSB1	1	9352939	9429591	76652	+	ENSG00000171621	splA/ryanodine receptor domain and SOCS box containing 1 [Source:HGNC Symbol;Acc:30628]	14.749
RP13-392I16.1	1	9561151	9563530	2379	-	ENSG00000235263	No description	0
SLC25A33	1	9599541	9642831	43290	+	ENSG00000171612	solute carrier family 25, member 33 [Source:HGNC Symbol;Acc:29681]	27.466
TMEM201	1	9648932	9674935	26003	+	ENSG00000188807	transmembrane protein 201 [Source:HGNC Symbol;Acc:33719]	9.87117
PIK3CD	1	9711790	9789172	77382	+	ENSG00000171608	phosphoinositide-3-kinase, catalytic, delta polypeptide [Source:HGNC Symbol;Acc:8977]	8.54072
C1orf200	1	9712668	9714644	1976	-	ENSG00000179840	chromosome 1 open reading frame 200 [Source:HGNC Symbol;Acc:32346]	0
RP11-558F24.4	1	9739858	9747632	7774	-	ENSG00000231789	No description	6.75509
CLSTN1	1	9789084	9884584	95500	-	ENSG00000171603	calsyntenin 1 [Source:HGNC Symbol;Acc:17447]	95.846
CTNNBIP1	1	9908334	9970394	62060	-	ENSG00000178585	catenin, beta interacting protein 1 [Source:HGNC Symbol;Acc:16913]	32.2329
RP11-84A14.5	1	9908376	9910212	1836	+	ENSG00000223989	No description	0
RP11-84A14.2	1	9961518	9962174	656	+	ENSG00000234374	No description	0
LZIC	1	9982171	10003465	21294	-	ENSG00000162441	leucine zipper and CTNNBIP1 domain containing [Source:HGNC Symbol;Acc:17497]	16.6547
RP11-84A14.4	1	10002981	10010032	7051	+	ENSG00000228150	No description	0.160703
NMNAT1	1	10003486	10045559	42073	+	ENSG00000173614	nicotinamide nucleotide adenylyltransferase 1 [Source:HGNC Symbol;Acc:17877]	3.22382
RP11-807G9.2	1	10043199	10044626	1427	+	ENSG00000241326	No description	3.907
RBP7	1	10057264	10076078	18814	+	ENSG00000162444	retinol binding protein 7, cellular [Source:HGNC Symbol;Acc:30316]	4.24555
UBE4B	1	10092890	10241297	148407	+	ENSG00000130939	ubiquitination factor E4B [Source:HGNC Symbol;Acc:12500]	34.1049
KIF1B	1	10270764	10441661	170897	+	ENSG00000054523	kinesin family member 1B [Source:HGNC Symbol;Acc:16636]	28.5158
PGD	1	10458649	10480233	21584	+	ENSG00000142657	phosphogluconate dehydrogenase [Source:HGNC Symbol;Acc:8891]	177.82
APITD1	1	10490159	10512210	22051	+	ENSG00000175279	apoptosis-inducing, TAF9-like domain 1 [Source:HGNC Symbol;Acc:23163]	7.23252
APITD1-CORT	1	10490159	10512210	22051	+	ENSG00000251503	APITD1-CORT readthrough [Source:HGNC Symbol;Acc:38843]	5.11699
CORT	1	10509776	10511959	2183	+	ENSG00000241563	cortistatin [Source:HGNC Symbol;Acc:2257]	1.06946
DFFA	1	10516579	10532583	16004	-	ENSG00000160049	DNA fragmentation factor, 45kDa, alpha polypeptide [Source:HGNC Symbol;Acc:2772]	40.8626
RP5-1113E3.3	1	10518612	10519395	783	+	ENSG00000203469	No description	0.137647
PEX14	1	10532345	10690815	158470	+	ENSG00000142655	peroxisomal biogenesis factor 14 [Source:HGNC Symbol;Acc:8856]	14.2933
CASZ1	1	10696661	10856707	160046	-	ENSG00000130940	castor zinc finger 1 [Source:HGNC Symbol;Acc:26002]	3.22892
C1orf127	1	11006528	11042094	35566	-	ENSG00000175262	chromosome 1 open reading frame 127 [Source:HGNC Symbol;Acc:26730]	0.223086
TARDBP	1	11072414	11085796	13382	+	ENSG00000120948	TAR DNA binding protein [Source:HGNC Symbol;Acc:11571]	97.5414
MASP2	1	11086580	11107290	20710	-	ENSG00000009724	mannan-binding lectin serine peptidase 2 [Source:HGNC Symbol;Acc:6902]	0.10585
SRM	1	11114641	11120081	5440	-	ENSG00000116649	spermidine synthase [Source:HGNC Symbol;Acc:11296]	95.2263
EXOSC10	1	11126675	11159938	33263	-	ENSG00000171824	exosome component 10 [Source:HGNC Symbol;Acc:9138]	32.4683
RP4-635E18.7	1	11128528	11133154	4626	+	ENSG00000226849	No description	0.0982674
RP4-635E18.6	1	11159732	11162157	2425	+	ENSG00000230337	No description	1.53507
MTOR	1	11166592	11322608	156016	-	ENSG00000198793	mechanistic target of rapamycin (serine/threonine kinase) [Source:HGNC Symbol;Acc:3942]	29.0256
MTOR-AS1	1	11203955	11209594	5639	+	ENSG00000225602	MTOR antisense RNA 1 (non-protein coding) [Source:HGNC Symbol;Acc:40242]	0.0252744
ANGPTL7	1	11249398	11256038	6640	+	ENSG00000171819	angiopoietin-like 7 [Source:HGNC Symbol;Acc:24078]	0.0689343
UBIAD1	1	11333263	11356106	22843	+	ENSG00000120942	UbiA prenyltransferase domain containing 1 [Source:HGNC Symbol;Acc:30791]	12.1091
PTCHD2	1	11539223	11597641	58418	+	ENSG00000204624	patched domain containing 2 [Source:HGNC Symbol;Acc:29251]	3.08646
RP1-69M21.2	1	11669588	11673412	3824	+	ENSG00000235643	No description	0.110053
FBXO2	1	11708424	11715842	7418	-	ENSG00000116661	F-box protein 2 [Source:HGNC Symbol;Acc:13581]	31.6998
FBXO44	1	11714432	11723384	8952	+	ENSG00000132879	F-box protein 44 [Source:HGNC Symbol;Acc:24847]	7.8807
FBXO6	1	11724181	11734411	10230	+	ENSG00000116663	F-box protein 6 [Source:HGNC Symbol;Acc:13585]	1.12519
MAD2L2	1	11734538	11751707	17169	-	ENSG00000116670	MAD2 mitotic arrest deficient-like 2 (yeast) [Source:HGNC Symbol;Acc:6764]	71.0154
C1orf187	1	11751786	11785914	34128	+	ENSG00000162490	chromosome 1 open reading frame 187 [Source:HGNC Symbol;Acc:25054]	15.6065
AGTRAP	1	11796141	11814859	18718	+	ENSG00000177674	angiotensin II receptor-associated protein [Source:HGNC Symbol;Acc:13539]	27.6491
C1orf167	1	11821844	11849642	27798	+	ENSG00000215910	chromosome 1 open reading frame 167 [Source:HGNC Symbol;Acc:25262]	0.229258
RP11-56N19.5	1	11837134	11839676	2542	-	ENSG00000177553	No description	0
MTHFR	1	11845780	11866977	21197	-	ENSG00000177000	methylenetetrahydrofolate reductase (NAD(P)H) [Source:HGNC Symbol;Acc:7436]	6.37715
CLCN6	1	11866207	11903201	36994	+	ENSG00000011021	chloride channel 6 [Source:HGNC Symbol;Acc:2024]	9.5927
RP5-934G17.2	1	11882854	11883337	483	-	ENSG00000236997	No description	0
NPPA-AS1	1	11901074	11908136	7062	+	ENSG00000242349	NPPA antisense RNA 1 (non-protein coding) [Source:HGNC Symbol;Acc:37635]	1.90997
NPPA	1	11905766	11908402	2636	-	ENSG00000175206	natriuretic peptide A [Source:HGNC Symbol;Acc:7939]	0.114788
NPPB	1	11917521	11918988	1467	-	ENSG00000120937	natriuretic peptide B [Source:HGNC Symbol;Acc:7940]	12.5691
KIAA2013	1	11979648	11986485	6837	-	ENSG00000116685	KIAA2013 [Source:HGNC Symbol;Acc:28513]	29.1999
PLOD1	1	11994262	12035599	41337	+	ENSG00000083444	procollagen-lysine, 2-oxoglutarate 5-dioxygenase 1 [Source:HGNC Symbol;Acc:9081]	48.512
MFN2	1	12040238	12073571	33333	+	ENSG00000116688	mitofusin 2 [Source:HGNC Symbol;Acc:16877]	41.3489
MIIP	1	12079523	12092102	12579	+	ENSG00000116691	migration and invasion inhibitory protein [Source:HGNC Symbol;Acc:25715]	19.69
TNFRSF8	1	12123434	12204264	80830	+	ENSG00000120949	tumor necrosis factor receptor superfamily, member 8 [Source:HGNC Symbol;Acc:11923]	7.26216
TNFRSF1B	1	12227060	12269285	42225	+	ENSG00000028137	tumor necrosis factor receptor superfamily, member 1B [Source:HGNC Symbol;Acc:11917]	2.59584
VPS13D	1	12290124	12572099	281975	+	ENSG00000048707	vacuolar protein sorting 13 homolog D (S. cerevisiae) [Source:HGNC Symbol;Acc:23595]	6.8082
RP5-888M10.2	1	12587766	12588462	696	+	ENSG00000229484	No description	0
DHRS3	1	12627939	12677737	49798	-	ENSG00000162496	dehydrogenase/reductase (SDR family) member 3 [Source:HGNC Symbol;Acc:17693]	11.7345
AADACL4	1	12704566	12727097	22531	+	ENSG00000204518	arylacetamide deacetylase-like 4 [Source:HGNC Symbol;Acc:32038]	0.012244
AADACL3	1	12776118	12788726	12608	+	ENSG00000188984	arylacetamide deacetylase-like 3 [Source:HGNC Symbol;Acc:32037]	0.231787
C1orf158	1	12806163	12823847	17684	+	ENSG00000157330	chromosome 1 open reading frame 158 [Source:HGNC Symbol;Acc:28567]	0.0207694
PRAMEF12	1	12834984	12838049	3065	+	ENSG00000116726	PRAME family member 12 [Source:HGNC Symbol;Acc:22125]	0
PRAMEF1	1	12851546	12856777	5231	+	ENSG00000116721	PRAME family member 1 [Source:HGNC Symbol;Acc:28840]	0
RP5-845O24.8	1	12882549	12883022	473	-	ENSG00000228338	No description	0
PRAMEF11	1	12884468	12891264	6796	-	ENSG00000204513	PRAME family member 11 [Source:HGNC Symbol;Acc:14086]	0
HNRNPCL1	1	12907261	12908578	1317	-	ENSG00000179172	heterogeneous nuclear ribonucleoprotein C-like 1 [Source:HGNC Symbol;Acc:29295]	0
PRAMEF2	1	12916941	12921764	4823	+	ENSG00000120952	PRAME family member 2 [Source:HGNC Symbol;Acc:28841]	0
PRAMEF4	1	12939045	12946025	6980	-	ENSG00000243073	PRAME family member 4 [Source:HGNC Symbol;Acc:31971]	0
PRAMEF10	1	12952727	12958101	5374	-	ENSG00000187545	PRAME family member 10 [Source:HGNC Symbol;Acc:27997]	0
PRAMEF7	1	12976450	12980569	4119	+	ENSG00000204510	PRAME family member 7 [Source:HGNC Symbol;Acc:28415]	0
PRAMEF6	1	12998181	13117751	119570	-	ENSG00000232423	PRAME family member 6 [Source:HGNC Symbol;Acc:30583]	0
PRAMEF22	1	13035543	13038381	2838	+	ENSG00000204508	PRAME family member 22 [Source:HGNC Symbol;Acc:34393]	0
WI2-3308P17.2	1	13052394	13052998	604	-	ENSG00000239810	Novel protein similar to preferentially expressed antigen in melanoma (PRAME) [Source:UniProtKB/TrEMBL;Acc:A3QJZ7]	0
RP13-221M14.2	1	13146777	13147256	479	+	ENSG00000233336	No description	0
WI2-2994D6.2	1	13216356	13219581	3225	-	ENSG00000229571	Novel protein similar to preferentially expressed antigen in melanoma (PRAME) [Source:UniProtKB/TrEMBL;Acc:A2CEL2]	0
PRAMEF3	1	13328196	13331692	3496	-	ENSG00000204503	PRAME family member 3 [Source:HGNC Symbol;Acc:14087]	0
PRAMEF5	1	13359819	13369057	9238	+	ENSG00000204502	PRAME family member 5 [Source:HGNC Symbol;Acc:27995]	0
RP11-219C24.9	1	13385417	13385903	486	-	ENSG00000235800	No description	0
PRAMEF8	1	13386646	13390765	4119	-	ENSG00000182330	PRAME family member 8 [Source:HGNC Symbol;Acc:24074]	0
PRAMEF9	1	13421176	13428191	7015	+	ENSG00000204501	PRAME family member 9 [Source:HGNC Symbol;Acc:27996]	0
RP11-219C24.10	1	13429634	13430107	473	+	ENSG00000228229	No description	0
PRAMEF13	1	13447414	13452656	5242	-	ENSG00000204495	PRAME family member 13 [Source:HGNC Symbol;Acc:13262]	0
PRAMEF18	1	13474053	13477569	3516	-	ENSG00000204491	PRAME family member 18 [Source:HGNC Symbol;Acc:30693]	0
PRAMEF16	1	13495254	13498260	3006	+	ENSG00000204488	PRAME family member 16 [Source:HGNC Symbol;Acc:25767]	0
PRAMEF21	1	13516066	13526943	10877	+	ENSG00000204486	PRAME family member 21 [Source:HGNC Symbol;Acc:22405]	0
PRAMEF15	1	13641973	13648988	7015	+	ENSG00000157358	PRAME family member 15 [Source:HGNC Symbol;Acc:26764]	0
RP11-584P2.1	1	13650431	13650910	479	+	ENSG00000236652	No description	0
PRAMEF14	1	13668269	13673511	5242	-	ENSG00000204481	PRAME family member 14 [Source:HGNC Symbol;Acc:13576]	0
PRAMEF19	1	13694889	13698405	3516	-	ENSG00000204480	PRAME family member 19 [Source:HGNC Symbol;Acc:24908]	0
PRAMEF17	1	13716088	13719064	2976	+	ENSG00000204479	PRAME family member 17 [Source:HGNC Symbol;Acc:29485]	0
PRAMEF20	1	13736907	13747803	10896	+	ENSG00000204478	PRAME family member 20 [Source:HGNC Symbol;Acc:25224]	0
LRRC38	1	13801445	13840543	39098	-	ENSG00000162494	leucine rich repeat containing 38 [Source:HGNC Symbol;Acc:27005]	0.366656
RP4-597A16.2	1	13839715	13842765	3050	+	ENSG00000229350	No description	0
PDPN	1	13909960	13944452	34492	+	ENSG00000162493	podoplanin [Source:HGNC Symbol;Acc:29602]	74.8815
CTA-520D8.2	1	13983806	13987033	3227	-	ENSG00000237445	No description	0
PRDM2	1	14026693	14151560	124867	+	ENSG00000116731	PR domain containing 2, with ZNF domain [Source:HGNC Symbol;Acc:9347]	8.12773
RP5-1177E19.2	1	14104760	14105625	865	-	ENSG00000227612	No description	0.0472656
C1orf196	1	14219052	14507087	288035	+	ENSG00000218328	chromosome 1 open reading frame 196 [Source:HGNC Symbol;Acc:32336]	0.0236676
RP11-344F13.1	1	14548386	14549613	1227	-	ENSG00000231606	No description	0
RP4-704D23.1	1	14675450	14677518	2068	-	ENSG00000234593	No description	0
KAZN	1	14925200	15444539	519339	+	ENSG00000189337	kazrin, periplakin interacting protein [Source:HGNC Symbol;Acc:29173]	2.50016
C1orf126	1	15442448	15478960	36512	-	ENSG00000175147	chromosome 1 open reading frame 126 [Source:HGNC Symbol;Acc:26301]	0.724601
TMEM51	1	15479028	15546974	67946	+	ENSG00000171729	transmembrane protein 51 [Source:HGNC Symbol;Acc:25488]	11.9519
C1orf195	1	15490840	15497813	6973	-	ENSG00000204464	chromosome 1 open reading frame 195 [Source:HGNC Symbol;Acc:32332]	0.034498
FHAD1	1	15573768	15726858	153090	+	ENSG00000142621	forkhead-associated (FHA) phosphopeptide binding domain 1 [Source:HGNC Symbol;Acc:29408]	0.368159
RP3-467K16.2	1	15653176	15670372	17196	-	ENSG00000233485	No description	0.00207025
RP3-467K16.7	1	15660662	15661960	1298	-	ENSG00000236045	No description	0
RP3-467K16.4	1	15729475	15735929	6454	-	ENSG00000228140	No description	0.0434501
EFHD2	1	15736391	15756839	20448	+	ENSG00000142634	EF-hand domain family, member D2 [Source:HGNC Symbol;Acc:28670]	29.1767
CTRC	1	15764935	15775737	10802	+	ENSG00000162438	chymotrypsin C (caldecrin) [Source:HGNC Symbol;Acc:2523]	0.162271
CELA2A	1	15783223	15798586	15363	+	ENSG00000142615	chymotrypsin-like elastase family, member 2A [Source:HGNC Symbol;Acc:24609]	0.00394364
CELA2B	1	15792404	15817895	25491	+	ENSG00000215704	chymotrypsin-like elastase family, member 2B [Source:HGNC Symbol;Acc:29995]	0.00441189
CASP9	1	15817327	15853029	35702	-	ENSG00000132906	caspase 9, apoptosis-related cysteine peptidase [Source:HGNC Symbol;Acc:1511]	5.85595
DNAJC16	1	15853308	15918874	65566	+	ENSG00000116138	DnaJ (Hsp40) homolog, subfamily C, member 16 [Source:HGNC Symbol;Acc:29157]	7.87218
AGMAT	1	15898848	15911605	12757	-	ENSG00000116771	agmatine ureohydrolase (agmatinase) [Source:HGNC Symbol;Acc:18407]	5.70817
RP4-680D5.2	1	15912631	15930121	17490	-	ENSG00000237301	No description	0.0542267
DDI2	1	15943995	15995539	51544	+	ENSG00000197312	DNA-damage inducible 1 homolog 2 (S. cerevisiae) [Source:HGNC Symbol;Acc:24578]	15.7181
RSC1A1	1	15986364	15988217	1853	+	ENSG00000215695	regulatory solute carrier protein, family 1, member 1 [Source:HGNC Symbol;Acc:10458]	24.0552
PLEKHM2	1	16010827	16061264	50437	+	ENSG00000116786	pleckstrin homology domain containing, family M (with RUN domain) member 2 [Source:HGNC Symbol;Acc:29131]	39.6806
RP11-288I21.1	1	16049214	16063391	14177	-	ENSG00000237938	No description	0.109627
SLC25A34	1	16062900	16067891	4991	+	ENSG00000162461	solute carrier family 25, member 34 [Source:HGNC Symbol;Acc:27653]	0.350076
RP11-169K16.4	1	16066546	16076391	9845	-	ENSG00000224459	No description	0.0201193
TMEM82	1	16068917	16074477	5560	+	ENSG00000162460	transmembrane protein 82 [Source:HGNC Symbol;Acc:32350]	1.48016
FBLIM1	1	16083102	16113089	29987	+	ENSG00000162458	filamin binding LIM protein 1 [Source:HGNC Symbol;Acc:24686]	27.4995
RP11-169K16.9	1	16160560	16174642	14082	-	ENSG00000179743	No description	3.14938
SPEN	1	16174359	16266955	92596	+	ENSG00000065526	spen homolog, transcriptional regulator (Drosophila) [Source:HGNC Symbol;Acc:17575]	19.4642
ZBTB17	1	16268364	16302627	34263	-	ENSG00000116809	zinc finger and BTB domain containing 17 [Source:HGNC Symbol;Acc:12936]	9.25559
C1orf64	1	16330731	16335302	4571	+	ENSG00000183888	chromosome 1 open reading frame 64 [Source:HGNC Symbol;Acc:28339]	0.122682
RP11-5P18.5	1	16332655	16333166	511	-	ENSG00000233078	No description	0
HSPB7	1	16340523	16346089	5566	-	ENSG00000173641	heat shock 27kDa protein family, member 7 (cardiovascular) [Source:HGNC Symbol;Acc:5249]	0.253179
CLCNKA	1	16345330	16360545	15215	+	ENSG00000186510	chloride channel Ka [Source:HGNC Symbol;Acc:2026]	0.47548
CLCNKB	1	16370247	16383803	13556	+	ENSG00000184908	chloride channel Kb [Source:HGNC Symbol;Acc:2027]	1.8121
FAM131C	1	16384264	16400127	15863	-	ENSG00000185519	family with sequence similarity 131, member C [Source:HGNC Symbol;Acc:26717]	2.68689
EPHA2	1	16450832	16482582	31750	-	ENSG00000142627	EPH receptor A2 [Source:HGNC Symbol;Acc:3386]	31.4621
RP11-276H7.2	1	16481706	16483824	2118	+	ENSG00000227959	No description	0.163547
RP11-276H7.3	1	16485761	16488378	2617	+	ENSG00000224621	No description	0.0472656
ARHGEF19-AS1	1	16524349	16524852	503	+	ENSG00000234166	ARHGEF19 antisense RNA 1 (non-protein coding) [Source:HGNC Symbol;Acc:39996]	0.0146427
ARHGEF19	1	16524349	16539140	14791	-	ENSG00000142632	Rho guanine nucleotide exchange factor (GEF) 19 [Source:HGNC Symbol;Acc:26604]	20.9556
ANO7L1	1	16542404	16543823	1419	-	ENSG00000237276	anoctamin 7-like 1 [Source:HGNC Symbol;Acc:32248]	0.253076
C1orf134	1	16555170	16556094	924	-	ENSG00000204377	chromosome 1 open reading frame 134 [Source:HGNC Symbol;Acc:32021]	2.04531
RSG1	1	16555170	16563495	8325	-	ENSG00000132881	REM2 and RAB-like small GTPase 1 [Source:HGNC Symbol;Acc:28127]	3.23787
FBXO42	1	16573334	16678949	105615	-	ENSG00000037637	F-box protein 42 [Source:HGNC Symbol;Acc:29249]	7.36902
C1orf144	1	16679070	16724640	45570	+	ENSG00000055070	chromosome 1 open reading frame 144 [Source:HGNC Symbol;Acc:30232]	56.698
SPATA21	1	16713612	16763919	50307	-	ENSG00000187144	spermatogenesis associated 21 [Source:HGNC Symbol;Acc:28026]	0.0898739
NECAP2	1	16767167	16786573	19406	+	ENSG00000157191	NECAP endocytosis associated 2 [Source:HGNC Symbol;Acc:25528]	12.5718
RP4-798A10.2	1	16787443	16794976	7533	+	ENSG00000226029	No description	0.114894
RP4-798A10.4	1	16847189	16848303	1114	+	ENSG00000224174	No description	0.714236
RP4-798A10.5	1	16859035	16861505	2470	-	ENSG00000241374	No description	0.0927579
RP5-875O13.1	1	16860381	16862144	1763	-	ENSG00000233421	No description	0.211779
AL355149.1	1	16862255	16864669	2414	+	ENSG00000197511	No description	0.217965
NBPF1	1	16888818	16940083	51265	-	ENSG00000219481	neuroblastoma breakpoint family, member 1 [Source:HGNC Symbol;Acc:26088]	4.09605
CROCCP2	1	16944751	16971178	26427	-	ENSG00000215908	ciliary rootlet coiled-coil, rootletin pseudogene 2 [Source:HGNC Symbol;Acc:28170]	2.72571
AL137798.2	1	16946910	16951432	4522	+	ENSG00000245549	No description	0.0157002
AL137798.3	1	16973894	16975897	2003	-	ENSG00000256048	No description	0.0100807
AL137798.1	1	16999498	17000007	509	+	ENSG00000237847	UPF0627 protein ENSP00000341061/ENSP00000339743 [Source:UniProtKB/Swiss-Prot;Acc:A6NEA5]	0
MST1P9	1	17081405	17096732	15327	-	ENSG00000186715	macrophage stimulating 1 (hepatocyte growth factor-like) pseudogene 9 [Source:HGNC Symbol;Acc:7390]	0.57058
RP11-108M9.1	1	17177698	17179624	1926	-	ENSG00000223643	No description	0.0216435
RP11-108M9.2	1	17181902	17185779	3877	+	ENSG00000230239	No description	0
BX284668.1	1	17196254	17198668	2414	-	ENSG00000196690	No description	1.05658
RP11-108M9.3	1	17197440	17200587	3147	+	ENSG00000228549	No description	0.472943
RP11-108M9.4	1	17215033	17216144	1111	-	ENSG00000238142	No description	5.70686
CROCC	1	17222232	17299459	77227	+	ENSG00000058453	ciliary rootlet coiled-coil, rootletin [Source:HGNC Symbol;Acc:21299]	7.38881
MFAP2	1	17300997	17307330	6333	-	ENSG00000117122	microfibrillar-associated protein 2 [Source:HGNC Symbol;Acc:7033]	71.0512
RP1-37C10.3	1	17305421	17331586	26165	+	ENSG00000226526	No description	0.535677
ATP13A2	1	17312453	17338423	25970	-	ENSG00000159363	ATPase type 13A2 [Source:HGNC Symbol;Acc:30213]	38.5259
SDHB	1	17345217	17380665	35448	-	ENSG00000117118	succinate dehydrogenase complex, subunit B, iron sulfur (Ip) [Source:HGNC Symbol;Acc:10681]	35.1066
PADI2	1	17393256	17445948	52692	-	ENSG00000117115	peptidyl arginine deiminase, type II [Source:HGNC Symbol;Acc:18341]	2.41831
RP11-380J14.1	1	17516278	17524112	7834	+	ENSG00000204362	No description	0.0123724
PADI1	1	17531621	17572500	40879	+	ENSG00000142623	peptidyl arginine deiminase, type I [Source:HGNC Symbol;Acc:18367]	0.358177
PADI3	1	17575593	17610728	35135	+	ENSG00000142619	peptidyl arginine deiminase, type III [Source:HGNC Symbol;Acc:18337]	2.74138
PADI4	1	17634690	17690499	55809	+	ENSG00000159339	peptidyl arginine deiminase, type IV [Source:HGNC Symbol;Acc:18368]	0.106018
PADI6	1	17698691	17728195	29504	+	ENSG00000256049	peptidyl arginine deiminase, type VI [Source:HGNC Symbol;Acc:20449]	0
RP1-20B21.4	1	17733256	17733878	622	+	ENSG00000227751	No description	0.723422
RCC2	1	17733256	17766220	32964	-	ENSG00000179051	regulator of chromosome condensation 2 [Source:HGNC Symbol;Acc:30297]	220.256
ARHGEF10L	1	17866330	18024369	158039	+	ENSG00000074964	Rho guanine nucleotide exchange factor (GEF) 10-like [Source:HGNC Symbol;Acc:25540]	8.72265
RP11-473A10.2	1	18044182	18076473	32291	+	ENSG00000236648	No description	0.0210758
ACTL8	1	18081808	18153558	71750	+	ENSG00000117148	actin-like 8 [Source:HGNC Symbol;Acc:24018]	0.224518
IGSF21	1	18434240	18704977	270737	+	ENSG00000117154	immunoglobin superfamily, member 21 [Source:HGNC Symbol;Acc:28246]	6.34269
RP11-174G17	1	18493423	18505840	12417	-	ENSG00000230035	No description	0
RP11-422P22.1	1	18712323	18715008	2685	+	ENSG00000225387	No description	0.445125
KLHDC7A	1	18807424	18812534	5110	+	ENSG00000179023	kelch domain containing 7A [Source:HGNC Symbol;Acc:26791]	9.16615
PAX7	1	18957500	19075360	117860	+	ENSG00000009709	paired box 7 [Source:HGNC Symbol;Acc:8621]	2.33991
TAS1R2	1	19166093	19186176	20083	-	ENSG00000179002	taste receptor, type 1, member 2 [Source:HGNC Symbol;Acc:14905]	0
RP13-279N23.2	1	19180707	19247615	66908	-	ENSG00000255275	No description	13.1485
ALDH4A1	1	19197926	19229275	31349	-	ENSG00000159423	aldehyde dehydrogenase 4 family, member A1 [Source:HGNC Symbol;Acc:406]	24.7135
IFFO2	1	19230774	19283180	52406	-	ENSG00000169991	intermediate filament family orphan 2 [Source:HGNC Symbol;Acc:27006]	6.53407
UBR4	1	19401000	19536770	135770	-	ENSG00000127481	ubiquitin protein ligase E3 component n-recognin 4 [Source:HGNC Symbol;Acc:30313]	24.3095
RP1-43E13.2	1	19536995	19567198	30203	+	ENSG00000230424	No description	1.14109
KIAA0090	1	19542158	19578046	35888	-	ENSG00000127463	KIAA0090 [Source:HGNC Symbol;Acc:28957]	19.3707
MRTO4	1	19578033	19586622	8589	+	ENSG00000053372	mRNA turnover 4 homolog (S. cerevisiae) [Source:HGNC Symbol;Acc:18477]	38.7214
AKR7A3	1	19609052	19615744	6692	-	ENSG00000162482	aldo-keto reductase family 7, member A3 (aflatoxin aldehyde reductase) [Source:HGNC Symbol;Acc:390]	0.338322
AKR7A2	1	19630459	19638640	8181	-	ENSG00000053371	aldo-keto reductase family 7, member A2 (aflatoxin aldehyde reductase) [Source:HGNC Symbol;Acc:389]	30.9387
PQLC2	1	19638820	19655794	16974	+	ENSG00000040487	PQ loop repeat containing 2 [Source:HGNC Symbol;Acc:26001]	10.4654
CAPZB	1	19665267	19812066	146799	-	ENSG00000077549	capping protein (actin filament) muscle Z-line, beta [Source:HGNC Symbol;Acc:1491]	122.55
RP5-1056L3.1	1	19918296	19923326	5030	-	ENSG00000235185	No description	0
MINOS1	1	19923477	19956314	32837	+	ENSG00000173436	mitochondrial inner membrane organizing system 1 [Source:HGNC Symbol;Acc:32068]	10.5818
NBL1	1	19967048	19984945	17897	+	ENSG00000158747	neuroblastoma, suppression of tumorigenicity 1 [Source:HGNC Symbol;Acc:7650]	6.23119
HTR6	1	19991780	20006055	14275	+	ENSG00000158748	5-hydroxytryptamine (serotonin) receptor 6 [Source:HGNC Symbol;Acc:5301]	0.716036
TMCO4	1	20008706	20126438	117732	-	ENSG00000162542	transmembrane and coiled-coil domains 4 [Source:HGNC Symbol;Acc:27393]	2.28419
RNF186	1	20140523	20141771	1248	-	ENSG00000178828	ring finger protein 186 [Source:HGNC Symbol;Acc:25978]	0
RP11-91K11.2	1	20140860	20145995	5135	+	ENSG00000235434	No description	0
OTUD3	1	20209006	20239438	30432	+	ENSG00000169914	OTU domain containing 3 [Source:HGNC Symbol;Acc:29038]	6.22674
PLA2G2E	1	20246502	20250110	3608	-	ENSG00000188784	phospholipase A2, group IIE [Source:HGNC Symbol;Acc:13414]	0
PLA2G2A	1	20301925	20306932	5007	-	ENSG00000188257	phospholipase A2, group IIA (platelets, synovial fluid) [Source:HGNC Symbol;Acc:9031]	4.61706
PLA2G5	1	20354672	20417683	63011	+	ENSG00000127472	phospholipase A2, group V [Source:HGNC Symbol;Acc:9038]	0.0246572
PLA2G2D	1	20438432	20446050	7618	-	ENSG00000117215	phospholipase A2, group IID [Source:HGNC Symbol;Acc:9033]	0
PLA2G2F	1	20465819	20476879	11060	+	ENSG00000158786	phospholipase A2, group IIF [Source:HGNC Symbol;Acc:30040]	0
RP3-340N1.2	1	20480831	20487061	6230	+	ENSG00000227066	No description	0.00730746
PLA2G2C	1	20487746	20503917	16171	-	ENSG00000187980	phospholipase A2, group IIC [Source:HGNC Symbol;Acc:9032]	0
RP3-340N1.5	1	20510735	20512979	2244	-	ENSG00000225986	No description	0.315104
UBXN10	1	20512578	20522541	9963	+	ENSG00000162543	UBX domain protein 10 [Source:HGNC Symbol;Acc:26354]	1.09962
RP3-340N1.6	1	20569588	20571148	1560	+	ENSG00000228105	No description	0
VWA5B1	1	20617412	20681387	63975	+	ENSG00000158816	von Willebrand factor A domain containing 5B1 [Source:HGNC Symbol;Acc:26538]	0.12701
RP4-745E8.2	1	20620704	20649680	28976	-	ENSG00000226664	No description	0
RP4-749H3.1	1	20687072	20757727	70655	-	ENSG00000236963	No description	0.00202652
RP4-749H3.2	1	20738797	20739746	949	-	ENSG00000226487	No description	0
CAMK2N1	1	20808884	20812713	3829	-	ENSG00000162545	calcium/calmodulin-dependent protein kinase II inhibitor 1 [Source:HGNC Symbol;Acc:24190]	9.55001
MUL1	1	20825943	20834654	8711	-	ENSG00000090432	mitochondrial E3 ubiquitin protein ligase 1 [Source:HGNC Symbol;Acc:25762]	19.9599
FAM43B	1	20878932	20881512	2580	+	ENSG00000183114	family with sequence similarity 43, member B [Source:HGNC Symbol;Acc:31791]	2.46565
CDA	1	20915441	20945401	29960	+	ENSG00000158825	cytidine deaminase [Source:HGNC Symbol;Acc:1712]	14.6919
PINK1	1	20959948	20978004	18056	+	ENSG00000158828	PTEN induced putative kinase 1 [Source:HGNC Symbol;Acc:14581]	19.1714
PINK1-AS1	1	20969150	20978686	9536	-	ENSG00000117242	PINK1 antisense RNA 1 (non-protein coding) [Source:HGNC Symbol;Acc:38872]	15.7585
DDOST	1	20978270	20988000	9730	-	ENSG00000244038	dolichyl-diphosphooligosaccharide--protein glycosyltransferase [Source:HGNC Symbol;Acc:2728]	176.167
KIF17	1	20990507	21044510	54003	-	ENSG00000117245	kinesin family member 17 [Source:HGNC Symbol;Acc:19167]	4.96849
SH2D5	1	21046225	21059330	13105	-	ENSG00000189410	SH2 domain containing 5 [Source:HGNC Symbol;Acc:28819]	4.97769
RP5-930J4.2	1	21059373	21060445	1072	+	ENSG00000233069	No description	0
HP1BP3	1	21069154	21113816	44662	-	ENSG00000127483	heterochromatin protein 1, binding protein 3 [Source:HGNC Symbol;Acc:24973]	29.7428
RP5-930J4.4	1	21069480	21070455	975	+	ENSG00000203394	No description	0.0674279
EIF4G3	1	21132972	21503377	370405	-	ENSG00000075151	eukaryotic translation initiation factor 4 gamma, 3 [Source:HGNC Symbol;Acc:3298]	41.6297
ECE1	1	21543740	21671997	128257	-	ENSG00000117298	endothelin converting enzyme 1 [Source:HGNC Symbol;Acc:3146]	44.3111
RP3-329E20.2	1	21592575	21593744	1169	+	ENSG00000236936	No description	0
RP5-1071N3.1	1	21619783	21626267	6484	+	ENSG00000231105	No description	0.114093
RP11-293F5.1	1	21742391	21743985	1594	+	ENSG00000236009	No description	0
NBPF3	1	21766621	21811498	44877	+	ENSG00000142794	neuroblastoma breakpoint family, member 3 [Source:HGNC Symbol;Acc:25076]	3.46885
ALPL	1	21835858	21904905	69047	+	ENSG00000162551	alkaline phosphatase, liver/bone/kidney [Source:HGNC Symbol;Acc:438]	158.656
RP11-63N8.3	1	21912965	21917680	4715	+	ENSG00000233431	No description	0.0156593
RAP1GAP	1	21922708	21995856	73148	-	ENSG00000076864	RAP1 GTPase activating protein [Source:HGNC Symbol;Acc:9858]	4.94549
USP48	1	22004791	22110099	105308	-	ENSG00000090686	ubiquitin specific peptidase 48 [Source:HGNC Symbol;Acc:18533]	20.4648
LDLRAD2	1	22138758	22151714	12956	+	ENSG00000187942	low density lipoprotein receptor class A domain containing 2 [Source:HGNC Symbol;Acc:32071]	0.690057
HSPG2	1	22148738	22263790	115052	-	ENSG00000142798	heparan sulfate proteoglycan 2 [Source:HGNC Symbol;Acc:5273]	30.149
CELA3B	1	22303514	22325135	21621	+	ENSG00000219073	chymotrypsin-like elastase family, member 3B [Source:HGNC Symbol;Acc:15945]	0.0083428
CELA3A	1	22328149	22339032	10883	+	ENSG00000142789	chymotrypsin-like elastase family, member 3A [Source:HGNC Symbol;Acc:15944]	0.00487718
RP1-224A6.3	1	22350487	22351461	974	-	ENSG00000228397	No description	0.177688
LINC00339	1	22351681	22357716	6035	+	ENSG00000218510	long intergenic non-protein coding RNA 339 [Source:HGNC Symbol;Acc:25011]	9.84984
CDC42	1	22379120	22419437	40317	+	ENSG00000070831	cell division cycle 42 (GTP binding protein, 25kDa) [Source:HGNC Symbol;Acc:1736]	127.114
CDC42-IT1	1	22385690	22390692	5002	+	ENSG00000230068	CDC42 intronic transcript 1 (non-protein coding) [Source:HGNC Symbol;Acc:41317]	0.0558967
WNT4	1	22446461	22470462	24001	-	ENSG00000162552	wingless-type MMTV integration site family, member 4 [Source:HGNC Symbol;Acc:12783]	3.58826
ZBTB40	1	22778344	22857650	79306	+	ENSG00000184677	zinc finger and BTB domain containing 40 [Source:HGNC Symbol;Acc:29045]	6.95927
ZBTB40-IT1	1	22843967	22846201	2234	+	ENSG00000237200	ZBTB40 intronic transcript 1 (non-protein coding) [Source:HGNC Symbol;Acc:41493]	0.329647
EPHA8	1	22890057	22930087	40030	+	ENSG00000070886	EPH receptor A8 [Source:HGNC Symbol;Acc:3391]	2.51462
C1QA	1	22962999	22966175	3176	+	ENSG00000173372	complement component 1, q subcomponent, A chain [Source:HGNC Symbol;Acc:1241]	0
C1QC	1	22970123	22974603	4480	+	ENSG00000159189	complement component 1, q subcomponent, C chain [Source:HGNC Symbol;Acc:1245]	0
C1QB	1	22979255	22988031	8776	+	ENSG00000173369	complement component 1, q subcomponent, B chain [Source:HGNC Symbol;Acc:1242]	0
EPHB2	1	23037332	23241818	204486	+	ENSG00000133216	EPH receptor B2 [Source:HGNC Symbol;Acc:3393]	22.799
RP11-69E9.1	1	23162206	23163342	1136	-	ENSG00000225952	No description	0
LACTBL1	1	23280239	23291797	11558	-	ENSG00000215906	lactamase, beta-like 1 [Source:HGNC Symbol;Acc:35445]	0.0355538
RP4-805N21.1	1	23337327	23340538	3211	-	ENSG00000227868	No description	0.0970283
KDM1A	1	23345941	23410182	64241	+	ENSG00000004487	lysine (K)-specific demethylase 1A [Source:HGNC Symbol;Acc:29079]	216.575
RP1-184J9.2	1	23346640	23414551	67911	-	ENSG00000240553	No description	12.7983
LUZP1	1	23410516	23504301	93785	-	ENSG00000169641	leucine zipper protein 1 [Source:HGNC Symbol;Acc:14985]	30.1334
HTR1D	1	23516993	23521222	4229	-	ENSG00000179546	5-hydroxytryptamine (serotonin) receptor 1D [Source:HGNC Symbol;Acc:5289]	6.17317
HNRNPR	1	23630264	23670829	40565	-	ENSG00000125944	heterogeneous nuclear ribonucleoprotein R [Source:HGNC Symbol;Acc:5047]	61.7636
ZNF436	1	23685941	23695935	9994	-	ENSG00000125945	zinc finger protein 436 [Source:HGNC Symbol;Acc:20814]	4.34689
C1orf213	1	23695490	23698332	2842	+	ENSG00000249087	chromosome 1 open reading frame 213 [Source:HGNC Symbol;Acc:25122]	0.63676
TCEA3	1	23707554	23751233	43679	-	ENSG00000204219	transcription elongation factor A (SII), 3 [Source:HGNC Symbol;Acc:11615]	0.843063
ASAP3	1	23750352	23810750	60398	-	ENSG00000088280	ArfGAP with SH3 domain, ankyrin repeat and PH domain 3 [Source:HGNC Symbol;Acc:14987]	24.1358
E2F2	1	23832922	23857712	24790	-	ENSG00000007968	E2F transcription factor 2 [Source:HGNC Symbol;Acc:3114]	4.10401
RP1-150O5.3	1	23875630	23877406	1776	-	ENSG00000235052	No description	0.267839
ID3	1	23884409	23886285	1876	-	ENSG00000117318	inhibitor of DNA binding 3, dominant negative helix-loop-helix protein [Source:HGNC Symbol;Acc:5362]	114.866
MDS2	1	23907985	23967058	59073	+	ENSG00000197880	myelodysplastic syndrome 2 translocation associated [Source:HGNC Symbol;Acc:29633]	0.018006
AL451000.1	1	23940283	23945957	5674	-	ENSG00000247296	No description	0.278837
RPL11	1	24018269	24022915	4646	+	ENSG00000142676	ribosomal protein L11 [Source:HGNC Symbol;Acc:10301]	530.047
TCEB3	1	24069645	24088549	18904	+	ENSG00000011007	transcription elongation factor B (SIII), polypeptide 3 (110kDa, elongin A) [Source:HGNC Symbol;Acc:11620]	31.6625
RP5-886K2.3	1	24086872	24104777	17905	-	ENSG00000236810	No description	2.1952
PITHD1	1	24104895	24114722	9827	+	ENSG00000057757	PITH (C-terminal proteasome-interacting domain of thioredoxin-like) domain containing 1 [Source:HGNC Symbol;Acc:25022]	36.2898
LYPLA2	1	24117460	24122029	4569	+	ENSG00000011009	lysophospholipase II [Source:HGNC Symbol;Acc:6738]	68.9911
GALE	1	24122089	24127271	5182	-	ENSG00000117308	UDP-galactose-4-epimerase [Source:HGNC Symbol;Acc:4116]	8.48415
HMGCL	1	24128375	24165110	36735	-	ENSG00000117305	3-hydroxymethyl-3-methylglutaryl-CoA lyase [Source:HGNC Symbol;Acc:5005]	6.06454
FUCA1	1	24171567	24194784	23217	-	ENSG00000179163	fucosidase, alpha-L- 1, tissue [Source:HGNC Symbol;Acc:4006]	10.8143
CNR2	1	24197016	24285549	88533	-	ENSG00000188822	cannabinoid receptor 2 (macrophage) [Source:HGNC Symbol;Acc:2160]	0.0552527
RP11-4M23.3	1	24233601	24234375	774	-	ENSG00000232557	No description	0
PNRC2	1	24285599	24289952	4353	+	ENSG00000189266	proline-rich nuclear receptor coactivator 2 [Source:HGNC Symbol;Acc:23158]	0.268256
SRSF10	1	24291294	24307417	16123	-	ENSG00000188529	serine/arginine-rich splicing factor 10 [Source:HGNC Symbol;Acc:16713]	5.22164
RP11-293P20.2	1	24367343	24413289	45946	+	ENSG00000225315	No description	0.0147097
MYOM3	1	24382525	24438665	56140	-	ENSG00000142661	myomesin family, member 3 [Source:HGNC Symbol;Acc:26679]	0.156066
RP11-293P20.3	1	24382586	24410622	28036	-	ENSG00000240284	No description	0.0922697
RP11-293P20.4	1	24393264	24410055	16791	+	ENSG00000230703	No description	0
IL22RA1	1	24446261	24469611	23350	-	ENSG00000142677	interleukin 22 receptor, alpha 1 [Source:HGNC Symbol;Acc:13700]	0.413532
IL28RA	1	24480647	24514449	33802	-	ENSG00000185436	interleukin 28 receptor, alpha (interferon, lambda receptor) [Source:HGNC Symbol;Acc:18584]	3.08545
RP11-10N16.2	1	24526730	24538183	11453	+	ENSG00000230023	No description	0.00694932
RP11-10N16.3	1	24620477	24648420	27943	-	ENSG00000232298	No description	0.0182552
GRHL3	1	24645812	24690972	45160	+	ENSG00000158055	grainyhead-like 3 (Drosophila) [Source:HGNC Symbol;Acc:25839]	2.10301
C1orf201	1	24683489	24743424	59935	-	ENSG00000001460	chromosome 1 open reading frame 201 [Source:HGNC Symbol;Acc:28070]	2.76332
NIPAL3	1	24742284	24799466	57182	+	ENSG00000001461	NIPA-like domain containing 3 [Source:HGNC Symbol;Acc:25233]	3.92906
RCAN3	1	24829387	24863506	34119	+	ENSG00000117602	RCAN family member 3 [Source:HGNC Symbol;Acc:3042]	16.407
RP4-594I10.2	1	24863138	24865371	2233	-	ENSG00000231779	No description	0.0306101
C1orf130	1	24882602	24935819	53217	+	ENSG00000184454	chromosome 1 open reading frame 130 [Source:HGNC Symbol;Acc:29332]	0.180898
SRRM1	1	24958207	24999758	41551	+	ENSG00000133226	serine/arginine repetitive matrix 1 [Source:HGNC Symbol;Acc:16638]	62.9442
CLIC4	1	25071848	25170815	98967	+	ENSG00000169504	chloride intracellular channel 4 [Source:HGNC Symbol;Acc:13518]	229.046
RUNX3	1	25226002	25291612	65610	-	ENSG00000020633	runt-related transcription factor 3 [Source:HGNC Symbol;Acc:10473]	0.62221
RP11-84D1.1	1	25287836	25289588	1752	+	ENSG00000229162	No description	0.0235175
RP4-799D16.1	1	25370198	25439611	69413	-	ENSG00000233755	No description	0
RP4-706G24.1	1	25534630	25535360	730	+	ENSG00000231953	No description	0
SYF2	1	25549170	25558993	9823	-	ENSG00000117614	SYF2 homolog, RNA splicing factor (S. cerevisiae) [Source:HGNC Symbol;Acc:19824]	18.2543
C1orf63	1	25568740	25594327	25587	-	ENSG00000117616	chromosome 1 open reading frame 63 [Source:HGNC Symbol;Acc:25234]	4.11012
RP11-335G20.5	1	25579798	25594376	14578	-	ENSG00000227985	No description	0.512926
RHD	1	25598981	25656936	57955	+	ENSG00000187010	Rh blood group, D antigen [Source:HGNC Symbol;Acc:10009]	0.00428114
TMEM50A	1	25664408	25688852	24444	+	ENSG00000183726	transmembrane protein 50A [Source:HGNC Symbol;Acc:30590]	50.1111
RHCE	1	25688741	25756683	67942	-	ENSG00000188672	Rh blood group, CcEe antigens [Source:HGNC Symbol;Acc:10008]	0.187663
TMEM57	1	25757388	25826700	69312	+	ENSG00000204178	transmembrane protein 57 [Source:HGNC Symbol;Acc:25572]	16.9562
LDLRAP1	1	25870071	25895377	25306	+	ENSG00000157978	low density lipoprotein receptor adaptor protein 1 [Source:HGNC Symbol;Acc:18640]	8.29094
RP11-70P17.1	1	25907969	25916847	8878	+	ENSG00000225643	No description	0.346027
MAN1C1	1	25943959	26112698	168739	+	ENSG00000117643	mannosidase, alpha, class 1C, member 1 [Source:HGNC Symbol;Acc:19080]	2.89316
RP1-187B23.1	1	25971035	25985602	14567	-	ENSG00000233478	No description	0
SEPN1	1	26126667	26144713	18046	+	ENSG00000162430	selenoprotein N, 1 [Source:HGNC Symbol;Acc:15999]	109.727
RP1-317E23.6	1	26137961	26150235	12274	+	ENSG00000255054	No description	69.849
RP1-317E23.3	1	26143240	26146263	3023	-	ENSG00000228172	No description	0.324019
FAM54B	1	26145131	26159432	14301	+	ENSG00000117640	family with sequence similarity 54, member B [Source:HGNC Symbol;Acc:28836]	9.81792
AL020996.1	1	26145212	26147288	2076	-	ENSG00000223474	Uncharacterized protein [Source:UniProtKB/TrEMBL;Acc:F5H7K9]	0.114512
C1orf135	1	26158414	26185903	27489	-	ENSG00000127423	chromosome 1 open reading frame 135 [Source:HGNC Symbol;Acc:28363]	14.4305
RP1-125I3.2	1	26186104	26189911	3807	+	ENSG00000236528	No description	0.159
PAQR7	1	26187701	26197744	10043	-	ENSG00000182749	progestin and adipoQ receptor family member VII [Source:HGNC Symbol;Acc:23146]	5.29925
STMN1	1	26210672	26233482	22810	-	ENSG00000117632	stathmin 1 [Source:HGNC Symbol;Acc:6510]	162.667
PAFAH2	1	26286258	26324648	38390	-	ENSG00000158006	platelet-activating factor acetylhydrolase 2, 40kDa [Source:HGNC Symbol;Acc:8579]	6.40969
EXTL1	1	26346375	26362955	16580	+	ENSG00000158008	exostoses (multiple)-like 1 [Source:HGNC Symbol;Acc:3515]	1.26664
SLC30A2	1	26363743	26372624	8881	-	ENSG00000158014	solute carrier family 30 (zinc transporter), member 2 [Source:HGNC Symbol;Acc:11013]	0.385908
TRIM63	1	26377795	26394927	17132	-	ENSG00000158022	tripartite motif containing 63 [Source:HGNC Symbol;Acc:16007]	0.0549626
PDIK1L	1	26437664	26452034	14370	+	ENSG00000175087	PDLIM1 interacting kinase 1 like [Source:HGNC Symbol;Acc:18981]	3.74442
GRRP1	1	26485511	26489119	3608	+	ENSG00000197245	glycine/arginine rich protein 1 [Source:HGNC Symbol;Acc:25860]	1.37505
ZNF593	1	26496362	26498551	2189	+	ENSG00000142684	zinc finger protein 593 [Source:HGNC Symbol;Acc:30943]	11.0093
RP11-96L14.7	1	26496438	26498312	1874	-	ENSG00000236782	No description	0.388677
CNKSR1	1	26503894	26516377	12483	+	ENSG00000142675	connector enhancer of kinase suppressor of Ras 1 [Source:HGNC Symbol;Acc:19700]	4.76242
CATSPER4	1	26517052	26529459	12407	+	ENSG00000188782	cation channel, sperm associated 4 [Source:HGNC Symbol;Acc:23220]	0.440152
CEP85	1	26560691	26605299	44608	+	ENSG00000130695	centrosomal protein 85kDa [Source:HGNC Symbol;Acc:25309]	17.6477
RP11-231P20.3	1	26575392	26580855	5463	+	ENSG00000225375	No description	0
SH3BGRL3	1	26605667	26608007	2340	+	ENSG00000142669	SH3 domain binding glutamic acid-rich protein like 3 [Source:HGNC Symbol;Acc:15568]	89.8349
UBXN11	1	26607819	26644854	37035	-	ENSG00000158062	UBX domain protein 11 [Source:HGNC Symbol;Acc:30600]	2.59831
CD52	1	26644448	26647014	2566	+	ENSG00000169442	CD52 molecule [Source:HGNC Symbol;Acc:1804]	1.7325
AIM1L	1	26648350	26680621	32271	-	ENSG00000176092	absent in melanoma 1-like [Source:HGNC Symbol;Acc:17295]	4.07903
ZNF683	1	26688125	26701013	12888	-	ENSG00000176083	zinc finger protein 683 [Source:HGNC Symbol;Acc:28495]	0.0135101
LIN28A	1	26737269	26756213	18944	+	ENSG00000131914	lin-28 homolog A (C. elegans) [Source:HGNC Symbol;Acc:15986]	823.86
DHDDS	1	26758773	26797785	39012	+	ENSG00000117682	dehydrodolichyl diphosphate synthase [Source:HGNC Symbol;Acc:20603]	13.5294
RP3-476K8.3	1	26789247	26793773	4526	-	ENSG00000225891	No description	0.0850603
HMGN2	1	26798941	26802463	3522	+	ENSG00000198830	high mobility group nucleosomal binding domain 2 [Source:HGNC Symbol;Acc:4986]	257.942
RPS6KA1	1	26856252	26901521	45269	+	ENSG00000117676	ribosomal protein S6 kinase, 90kDa, polypeptide 1 [Source:HGNC Symbol;Acc:10430]	19.918
ARID1A	1	27022524	27108595	86071	+	ENSG00000117713	AT rich interactive domain 1A (SWI-like) [Source:HGNC Symbol;Acc:11110]	65.8845
PIGV	1	27113963	27124889	10926	+	ENSG00000060642	phosphatidylinositol glycan anchor biosynthesis, class V [Source:HGNC Symbol;Acc:26031]	5.37514
ZDHHC18	1	27153201	27183391	30190	+	ENSG00000204160	zinc finger, DHHC-type containing 18 [Source:HGNC Symbol;Acc:20712]	24.9773
SFN	1	27189633	27190947	1314	+	ENSG00000175793	stratifin [Source:HGNC Symbol;Acc:10773]	4.77588
RP1-50O24.6	1	27202624	27204736	2112	+	ENSG00000226698	No description	0.0210069
GPN2	1	27205773	27216788	11015	-	ENSG00000142751	GPN-loop GTPase 2 [Source:HGNC Symbol;Acc:25513]	17.2833
GPATCH3	1	27216979	27226962	9983	-	ENSG00000198746	G patch domain containing 3 [Source:HGNC Symbol;Acc:25720]	12.3172
RP1-50O24.8	1	27218269	27219052	783	-	ENSG00000251020	No description	4.67199
NUDC	1	27226729	27273353	46624	+	ENSG00000090273	nuclear distribution gene C homolog (A. nidulans) [Source:HGNC Symbol;Acc:8045]	98.4378
NR0B2	1	27237980	27240457	2477	-	ENSG00000131910	nuclear receptor subfamily 0, group B, member 2 [Source:HGNC Symbol;Acc:7961]	0
C1orf172	1	27276053	27286897	10844	-	ENSG00000175707	chromosome 1 open reading frame 172 [Source:HGNC Symbol;Acc:26624]	12.6376
TRNP1	1	27320198	27327147	6949	+	ENSG00000253368	TMF1-regulated nuclear protein 1 [Source:HGNC Symbol;Acc:34348]	31.1212
FAM46B	1	27331511	27339327	7816	-	ENSG00000158246	family with sequence similarity 46, member B [Source:HGNC Symbol;Acc:28273]	77.9301
SLC9A1	1	27425306	27493472	68166	-	ENSG00000090020	solute carrier family 9 (sodium/hydrogen exchanger), member 1 [Source:HGNC Symbol;Acc:11071]	14.8896
RP11-40H20.4	1	27555597	27560843	5246	-	ENSG00000224311	No description	0
WDTC1	1	27561007	27635110	74103	+	ENSG00000142784	WD and tetratricopeptide repeats 1 [Source:HGNC Symbol;Acc:29175]	17.4896
RP11-4K3__A.2	1	27633257	27634278	1021	-	ENSG00000240397	No description	0.107648
TMEM222	1	27648651	27662891	14240	+	ENSG00000186501	transmembrane protein 222 [Source:HGNC Symbol;Acc:25363]	9.10399
SYTL1	1	27668513	27680421	11908	+	ENSG00000142765	synaptotagmin-like 1 [Source:HGNC Symbol;Acc:15584]	1.46854
MAP3K6	1	27681670	27693383	11713	-	ENSG00000142733	mitogen-activated protein kinase kinase kinase 6 [Source:HGNC Symbol;Acc:6858]	5.07142
FCN3	1	27695603	27701315	5712	-	ENSG00000142748	ficolin (collagen/fibrinogen domain containing) 3 (Hakata antigen) [Source:HGNC Symbol;Acc:3625]	0.0919575
CD164L2	1	27705666	27709870	4204	-	ENSG00000174950	CD164 sialomucin-like 2 [Source:HGNC Symbol;Acc:32043]	0.481873
GPR3	1	27719148	27722318	3170	+	ENSG00000181773	G protein-coupled receptor 3 [Source:HGNC Symbol;Acc:4484]	5.22152
WASF2	1	27730730	27816669	85939	-	ENSG00000158195	WAS protein family, member 2 [Source:HGNC Symbol;Acc:12733]	57.8418
RP4-752I6.1	1	27783709	27786093	2384	+	ENSG00000241169	No description	0
RP1-159A19.4	1	27852316	27857072	4756	+	ENSG00000237429	No description	0.0908569
AHDC1	1	27860546	27930942	70396	-	ENSG00000126705	AT hook, DNA binding motif, containing 1 [Source:HGNC Symbol;Acc:25230]	17.3994
FGR	1	27938575	27961788	23213	-	ENSG00000000938	Gardner-Rasheed feline sarcoma viral (v-fgr) oncogene homolog [Source:HGNC Symbol;Acc:3697]	0.217068
RP11-288L9.1	1	27986839	27989233	2394	-	ENSG00000233975	No description	0
IFI6	1	27992572	27998729	6157	-	ENSG00000126709	interferon, alpha-inducible protein 6 [Source:HGNC Symbol;Acc:4054]	9.40067
RP11-288L9.4	1	27995979	27996787	808	+	ENSG00000225886	No description	0
FAM76A	1	28052490	28088475	35985	+	ENSG00000009780	family with sequence similarity 76, member A [Source:HGNC Symbol;Acc:28530]	6.8595
STX12	1	28099694	28150963	51269	+	ENSG00000117758	syntaxin 12 [Source:HGNC Symbol;Acc:11430]	11.0779
PPP1R8	1	28157289	28178187	20898	+	ENSG00000117751	protein phosphatase 1, regulatory subunit 8 [Source:HGNC Symbol;Acc:9296]	36.6077
C1orf38	1	28199055	28213196	14141	+	ENSG00000130775	chromosome 1 open reading frame 38 [Source:HGNC Symbol;Acc:16839]	5.09937
RPA2	1	28218035	28241257	23222	-	ENSG00000117748	replication protein A2, 32kDa [Source:HGNC Symbol;Acc:10290]	53.3576
SMPDL3B	1	28261504	28285668	24164	+	ENSG00000130768	sphingomyelin phosphodiesterase, acid-like 3B [Source:HGNC Symbol;Acc:21416]	35.4462
RP11-460I13.2	1	28265386	28286704	21318	-	ENSG00000227050	No description	0.314206
XKR8	1	28285973	28294607	8634	+	ENSG00000158156	XK, Kell blood group complex subunit-related family, member 8 [Source:HGNC Symbol;Acc:25508]	11.722
EYA3	1	28296855	28415207	118352	-	ENSG00000158161	eyes absent homolog 3 (Drosophila) [Source:HGNC Symbol;Acc:3521]	13.6009
EYA3-IT1	1	28356225	28357423	1198	-	ENSG00000237895	EYA3 intronic transcript 1 (non-protein coding) [Source:HGNC Symbol;Acc:41332]	0.139466
PTAFR	1	28473677	28520447	46770	-	ENSG00000169403	platelet-activating factor receptor [Source:HGNC Symbol;Acc:9582]	0.927475
AL353354.1	1	28527013	28527152	139	-	ENSG00000215902	No description	59.3141
DNAJC8	1	28527068	28559536	32468	-	ENSG00000126698	DnaJ (Hsp40) homolog, subfamily C, member 8 [Source:HGNC Symbol;Acc:15470]	101.807
ATPIF1	1	28562620	28573417	10797	+	ENSG00000130770	ATPase inhibitory factor 1 [Source:HGNC Symbol;Acc:871]	45.8896
SESN2	1	28586038	28609002	22964	+	ENSG00000130766	sestrin 2 [Source:HGNC Symbol;Acc:20746]	30.4019
MED18	1	28655513	28662476	6963	+	ENSG00000130772	mediator complex subunit 18 [Source:HGNC Symbol;Acc:25944]	15.5078
PHACTR4	1	28696114	28826881	130767	+	ENSG00000204138	phosphatase and actin regulator 4 [Source:HGNC Symbol;Acc:25793]	23.0877
RCC1	1	28832455	28865708	33253	+	ENSG00000180198	regulator of chromosome condensation 1 [Source:HGNC Symbol;Acc:1913]	51.6084
SNHG3	1	28832492	28837404	4912	+	ENSG00000242125	small nucleolar RNA host gene 3 (non-protein coding) [Source:HGNC Symbol;Acc:10118]	20.0376
AL513497.1	1	28835514	28837109	1595	-	ENSG00000245178	No description	0.0411795
TRNAU1AP	1	28879597	28905051	25454	+	ENSG00000180098	tRNA selenocysteine 1 associated protein 1 [Source:HGNC Symbol;Acc:30813]	10.0595
SNHG12	1	28905050	28909495	4445	-	ENSG00000197989	small nucleolar RNA host gene 12 (non-protein coding) [Source:HGNC Symbol;Acc:30062]	3.92121
TAF12	1	28915835	28969597	53762	-	ENSG00000120656	TAF12 RNA polymerase II, TATA box binding protein (TBP)-associated factor, 20kDa [Source:HGNC Symbol;Acc:11545]	16.7401
RAB42	1	28918712	28921955	3243	+	ENSG00000188060	RAB42, member RAS oncogene family [Source:HGNC Symbol;Acc:28702]	5.85018
RP11-442N24__B.1	1	28969740	28975093	5353	+	ENSG00000229388	No description	0.0525818
GMEB1	1	28995244	29045865	50621	+	ENSG00000162419	glucocorticoid modulatory element binding protein 1 [Source:HGNC Symbol;Acc:4370]	10.2697
YTHDF2	1	29063133	29096287	33154	+	ENSG00000198492	YTH domain family, member 2 [Source:HGNC Symbol;Acc:31675]	92.1409
OPRD1	1	29138654	29190208	51554	+	ENSG00000116329	opioid receptor, delta 1 [Source:HGNC Symbol;Acc:8153]	1.47477
RP1-212P9.2	1	29194087	29197779	3692	+	ENSG00000226852	No description	1.9034
RP1-212P9.3	1	29196995	29203848	6853	-	ENSG00000233427	No description	0.0947926
EPB41	1	29213603	29446553	232950	+	ENSG00000159023	erythrocyte membrane protein band 4.1 (elliptocytosis 1, RH-linked) [Source:HGNC Symbol;Acc:3377]	39.2029
TMEM200B	1	29445940	29450447	4507	-	ENSG00000253304	transmembrane protein 200B [Source:HGNC Symbol;Acc:33785]	10.8857
RP11-242O24.3	1	29471006	29473506	2500	-	ENSG00000225750	No description	0
SRSF4	1	29474255	29508499	34244	-	ENSG00000116350	serine/arginine-rich splicing factor 4 [Source:HGNC Symbol;Acc:10786]	68.0293
RP11-242O24.5	1	29479001	29479503	502	+	ENSG00000227637	No description	0
MECR	1	29519385	29557454	38069	-	ENSG00000116353	mitochondrial trans-2-enoyl-CoA reductase [Source:HGNC Symbol;Acc:19691]	9.45169
RP11-467D18.2	1	29550445	29551328	883	+	ENSG00000237934	No description	0
PTPRU	1	29563028	29653325	90297	+	ENSG00000060656	protein tyrosine phosphatase, receptor type, U [Source:HGNC Symbol;Acc:9683]	26.6249
RP3-437I16.1	1	29656132	29676626	20494	-	ENSG00000230523	No description	0
RP4-656G21.1	1	30181698	30182394	696	-	ENSG00000228176	No description	0
RP11-111I12.1	1	30486799	30510459	23660	-	ENSG00000233399	No description	0.00510371
RP5-893G23.1	1	30613110	30614454	1344	+	ENSG00000233372	No description	0
RP4-591L5.1	1	30882407	30884485	2078	-	ENSG00000236335	No description	0
RP4-591L5.2	1	30888672	30893955	5283	+	ENSG00000231949	No description	0
MATN1	1	31184124	31196434	12310	-	ENSG00000162510	matrilin 1, cartilage matrix protein [Source:HGNC Symbol;Acc:6907]	0.0795491
RP5-1166H10.2	1	31190940	31199674	8734	+	ENSG00000186056	No description	0.1042
LAPTM5	1	31205316	31230667	25351	-	ENSG00000162511	lysosomal protein transmembrane 5 [Source:HGNC Symbol;Acc:29612]	0.657734
RP5-1125N11.1	1	31283225	31288400	5175	-	ENSG00000229607	No description	0
RP1-65J11.1	1	31297075	31306693	9618	+	ENSG00000223382	No description	0.0434333
RP1-65J11.5	1	31331005	31333101	2096	+	ENSG00000235143	No description	0
SDC3	1	31342314	31381608	39294	-	ENSG00000162512	syndecan 3 [Source:HGNC Symbol;Acc:10660]	32.9966
PUM1	1	31404353	31538838	134485	-	ENSG00000134644	pumilio homolog 1 (Drosophila) [Source:HGNC Symbol;Acc:14957]	50.4911
NKAIN1	1	31652592	31712401	59809	-	ENSG00000084628	Na+/K+ transporting ATPase interacting 1 [Source:HGNC Symbol;Acc:25743]	29.3774
SNRNP40	1	31732417	31769662	37245	-	ENSG00000060688	small nuclear ribonucleoprotein 40kDa (U5) [Source:HGNC Symbol;Acc:30857]	36.9437
ZCCHC17	1	31769842	31837783	67941	+	ENSG00000121766	zinc finger, CCHC domain containing 17 [Source:HGNC Symbol;Acc:30246]	47.0705
RP11-266K22.2	1	31805914	31819646	13732	-	ENSG00000229044	No description	0.0878559
FABP3	1	31838472	31849697	11225	-	ENSG00000121769	fatty acid binding protein 3, muscle and heart (mammary-derived growth inhibitor) [Source:HGNC Symbol;Acc:3557]	12.0794
SERINC2	1	31882412	31907525	25113	+	ENSG00000168528	serine incorporator 2 [Source:HGNC Symbol;Acc:23231]	16.3479
RP11-439L8.3	1	31971841	31974167	2326	+	ENSG00000228682	No description	0.00551297
RP11-439L8.4	1	31984036	31989846	5810	+	ENSG00000223907	No description	0.00234518
RP11-73M7.1	1	32037186	32041174	3988	-	ENSG00000229167	No description	0.0108767
TINAGL1	1	32042116	32053288	11172	+	ENSG00000142910	tubulointerstitial nephritis antigen-like 1 [Source:HGNC Symbol;Acc:19168]	2.0331
HCRTR1	1	32083287	32098119	14832	+	ENSG00000121764	hypocretin (orexin) receptor 1 [Source:HGNC Symbol;Acc:4848]	0.0897783
PEF1	1	32095463	32110497	15034	-	ENSG00000162517	penta-EF-hand domain containing 1 [Source:HGNC Symbol;Acc:30009]	27.5448
COL16A1	1	32117848	32169920	52072	-	ENSG00000084636	collagen, type XVI, alpha 1 [Source:HGNC Symbol;Acc:2193]	3.56198
RP11-73M7.6	1	32121710	32125539	3829	+	ENSG00000235790	No description	0
BAI2	1	32192718	32230494	37776	-	ENSG00000121753	brain-specific angiogenesis inhibitor 2 [Source:HGNC Symbol;Acc:944]	12.6235
RP11-84A19.3	1	32254731	32256923	2192	+	ENSG00000254545	No description	0.0119704
SPOCD1	1	32256023	32281652	25629	-	ENSG00000134668	SPOC domain containing 1 [Source:HGNC Symbol;Acc:26338]	0.736717
RP11-84A19.2	1	32307620	32321169	13549	-	ENSG00000203620	No description	1.35284
PTP4A2	1	32372022	32410457	38435	-	ENSG00000184007	protein tyrosine phosphatase type IVA, member 2 [Source:HGNC Symbol;Acc:9635]	56.8231
AL136115.1	1	32379174	32380745	1571	+	ENSG00000212673	HCG2032337PRO1848Uncharacterized protein [Source:UniProtKB/TrEMBL;Acc:Q9UHT5]	0
RP4-534N18.2	1	32398621	32399576	955	+	ENSG00000228634	No description	0
KHDRBS1	1	32479430	32526451	47021	+	ENSG00000121774	KH domain containing, RNA binding, signal transduction associated 1 [Source:HGNC Symbol;Acc:18116]	243.807
RP11-277A4.4	1	32517892	32539075	21183	-	ENSG00000203325	No description	0.0824119
TMEM39B	1	32537632	32568467	30835	+	ENSG00000121775	transmembrane protein 39B [Source:HGNC Symbol;Acc:25510]	8.97228
KPNA6	1	32573639	32642169	68530	+	ENSG00000025800	karyopherin alpha 6 (importin alpha 7) [Source:HGNC Symbol;Acc:6399]	42.1186
RP4-622L5.2	1	32636334	32642169	5835	+	ENSG00000250135	No description	44.8909
TXLNA	1	32645287	32663886	18599	+	ENSG00000084652	taxilin alpha [Source:HGNC Symbol;Acc:30685]	25.2565
CCDC28B	1	32665987	32670988	5001	+	ENSG00000160050	coiled-coil domain containing 28B [Source:HGNC Symbol;Acc:28163]	6.01297
RP4-622L5.7	1	32670370	32672415	2045	-	ENSG00000224066	No description	0.198955
IQCC	1	32671236	32674288	3052	+	ENSG00000160051	IQ motif containing C [Source:HGNC Symbol;Acc:25545]	4.58351
DCDC2B	1	32674695	32681797	7102	+	ENSG00000222046	doublecortin domain containing 2B [Source:HGNC Symbol;Acc:32576]	0.0171967
TMEM234	1	32680073	32687972	7899	-	ENSG00000160055	transmembrane protein 234 [Source:HGNC Symbol;Acc:28837]	2.25155
EIF3I	1	32687529	32697205	9676	+	ENSG00000084623	eukaryotic translation initiation factor 3, subunit I [Source:HGNC Symbol;Acc:3272]	169.125
FAM167B	1	32712834	32714457	1623	+	ENSG00000183615	family with sequence similarity 167, member B [Source:HGNC Symbol;Acc:28133]	2.00536
LCK	1	32716840	32751766	34926	+	ENSG00000182866	lymphocyte-specific protein tyrosine kinase [Source:HGNC Symbol;Acc:6524]	19.7268
HDAC1	1	32757687	32799236	41549	+	ENSG00000116478	histone deacetylase 1 [Source:HGNC Symbol;Acc:4852]	53.8269
RP4-811H24.3	1	32786799	32788162	1363	-	ENSG00000235359	No description	0.0336992
MARCKSL1	1	32799433	32801980	2547	-	ENSG00000175130	MARCKS-like 1 [Source:HGNC Symbol;Acc:7142]	580.582
RP4-811H24.9	1	32814795	32816264	1469	-	ENSG00000233775	No description	0.0093568
RP4-811H24.10	1	32816855	32818023	1168	+	ENSG00000231176	No description	0.0779167
RP4-811H24.8	1	32817122	32819143	2021	+	ENSG00000224021	No description	0.168528
RP4-811H24.6	1	32826871	32829879	3008	-	ENSG00000225828	No description	1.22236
TSSK3	1	32827798	32829913	2115	+	ENSG00000162526	testis-specific serine kinase 3 [Source:HGNC Symbol;Acc:15473]	0.0140968
BSDC1	1	32830704	32860332	29628	-	ENSG00000160058	BSD domain containing 1 [Source:HGNC Symbol;Acc:25501]	14.7084
RP1-27O5.3	1	32930658	33066393	135735	+	ENSG00000254553	No description	7.05844
ZBTB8B	1	32930670	32953461	22791	+	ENSG00000215897	zinc finger and BTB domain containing 8B [Source:HGNC Symbol;Acc:37057]	3.33114
ZBTB8A	1	33005028	33066591	61563	+	ENSG00000160062	zinc finger and BTB domain containing 8A [Source:HGNC Symbol;Acc:24172]	10.1441
ZBTB8OS	1	33065773	33116504	50731	-	ENSG00000176261	zinc finger and BTB domain containing 8 opposite strand [Source:HGNC Symbol;Acc:24094]	7.65322
RBBP4	1	33116743	33146258	29515	+	ENSG00000162521	retinoblastoma binding protein 4 [Source:HGNC Symbol;Acc:9887]	149.8
SYNC	1	33145507	33169197	23690	-	ENSG00000162520	syncoilin, intermediate filament protein [Source:HGNC Symbol;Acc:28897]	0.903624
RP11-114B7.6	1	33183335	33190838	7503	-	ENSG00000224409	No description	0.0488212
KIAA1522	1	33207486	33240571	33085	+	ENSG00000162522	KIAA1522 [Source:HGNC Symbol;Acc:29301]	52.3151
YARS	1	33240840	33283754	42914	-	ENSG00000134684	tyrosyl-tRNA synthetase [Source:HGNC Symbol;Acc:12840]	50.2983
S100PBP	1	33282368	33324476	42108	+	ENSG00000116497	S100P binding protein [Source:HGNC Symbol;Acc:25768]	12.3372
FNDC5	1	33327869	33338083	10214	-	ENSG00000160097	fibronectin type III domain containing 5 [Source:HGNC Symbol;Acc:20240]	2.42872
HPCA	1	33351595	33364042	12447	+	ENSG00000121905	hippocalcin [Source:HGNC Symbol;Acc:5144]	0.742576
TMEM54	1	33360195	33367039	6844	-	ENSG00000121900	transmembrane protein 54 [Source:HGNC Symbol;Acc:24143]	11.7448
RNF19B	1	33402046	33430286	28240	-	ENSG00000116514	ring finger protein 19B [Source:HGNC Symbol;Acc:26886]	9.80479
RP1-117O3.2	1	33452676	33498070	45394	+	ENSG00000236065	No description	0
AK2	1	33473585	33546597	73012	-	ENSG00000004455	adenylate kinase 2 [Source:HGNC Symbol;Acc:362]	25.1741
ADC	1	33546705	33586131	39426	+	ENSG00000142920	arginine decarboxylase [Source:HGNC Symbol;Acc:29957]	0.599788
TRIM62	1	33611003	33647671	36668	-	ENSG00000116525	tripartite motif containing 62 [Source:HGNC Symbol;Acc:25574]	7.89801
ZNF362	1	33722146	33766320	44174	+	ENSG00000160094	zinc finger protein 362 [Source:HGNC Symbol;Acc:18079]	23.2839
RP11-415J8.3	1	33780296	33791644	11348	+	ENSG00000225313	No description	0
PHC2	1	33789224	33896653	107429	-	ENSG00000134686	polyhomeotic homolog 2 (Drosophila) [Source:HGNC Symbol;Acc:3183]	22.8471
RP11-415J8.5	1	33815953	33828846	12893	+	ENSG00000233246	No description	0.0787117
ZSCAN20	1	33938232	33961995	23763	+	ENSG00000121903	zinc finger and SCAN domain containing 20 [Source:HGNC Symbol;Acc:13093]	1.83572
CSMD2	1	33979609	34631443	651834	-	ENSG00000121904	CUB and Sushi multiple domains 2 [Source:HGNC Symbol;Acc:19290]	1.77383
HMGB4	1	34326076	34330392	4316	+	ENSG00000176256	high mobility group box 4 [Source:HGNC Symbol;Acc:24954]	0
AL121980.1	1	34334554	34351059	16505	+	ENSG00000231163	No description	0
C1orf94	1	34632484	34684732	52248	+	ENSG00000142698	chromosome 1 open reading frame 94 [Source:HGNC Symbol;Acc:28250]	6.18108
C1orf212	1	35178338	35325417	147079	-	ENSG00000163866	chromosome 1 open reading frame 212 [Source:HGNC Symbol;Acc:25154]	6.30362
GJB5	1	35220648	35224113	3465	+	ENSG00000189280	gap junction protein, beta 5, 31.1kDa [Source:HGNC Symbol;Acc:4287]	1.04368
GJB4	1	35225342	35229325	3983	+	ENSG00000189433	gap junction protein, beta 4, 30.3kDa [Source:HGNC Symbol;Acc:4286]	0.24445
RP1-34M23.5	1	35227027	35253698	26671	-	ENSG00000255811	No description	0
GJB3	1	35246790	35251970	5180	+	ENSG00000188910	gap junction protein, beta 3, 31kDa [Source:HGNC Symbol;Acc:4285]	0.552059
GJA4	1	35258599	35261348	2749	+	ENSG00000187513	gap junction protein, alpha 4, 37kDa [Source:HGNC Symbol;Acc:4278]	2.19762
RP5-997D16.2	1	35316295	35317156	861	+	ENSG00000230163	No description	0
DLGAP3	1	35331037	35395186	64149	-	ENSG00000116544	discs, large (Drosophila) homolog-associated protein 3 [Source:HGNC Symbol;Acc:30368]	9.2373
RP11-244H3.1	1	35439957	35450914	10957	-	ENSG00000241014	No description	1.1815
ZMYM6	1	35447134	35497569	50435	-	ENSG00000163867	zinc finger, MYM-type 6 [Source:HGNC Symbol;Acc:13050]	4.79588
ZMYM6NB	1	35447136	35450954	3818	-	ENSG00000243749	ZMYM6 neighbor [Source:HGNC Symbol;Acc:40021]	12.8702
ZMYM1	1	35525387	35581460	56073	+	ENSG00000197056	zinc finger, MYM-type 1 [Source:HGNC Symbol;Acc:26253]	15.7561
SFPQ	1	35641979	35658749	16770	-	ENSG00000116560	splicing factor proline/glutamine-rich [Source:HGNC Symbol;Acc:10774]	161.499
ZMYM4	1	35734568	35887659	153091	+	ENSG00000146463	zinc finger, MYM-type 4 [Source:HGNC Symbol;Acc:13055]	39.9911
RP4-765A10.2	1	35824423	35831678	7255	-	ENSG00000227409	No description	0.0560185
KIAA0319L	1	35899091	36023551	124460	-	ENSG00000142687	KIAA0319-like [Source:HGNC Symbol;Acc:30071]	19.2744
NCDN	1	36023074	36032875	9801	+	ENSG00000020129	neurochondrin [Source:HGNC Symbol;Acc:17597]	19.2568
RP4-728D4.2	1	36035414	36043330	7916	-	ENSG00000239636	No description	0.212191
TFAP2E	1	36038971	36060929	21958	+	ENSG00000116819	transcription factor AP-2 epsilon (activating enhancer binding protein 2 epsilon) [Source:HGNC Symbol;Acc:30774]	0.17032
RP5-983H21.3	1	36057977	36059256	1279	+	ENSG00000225306	No description	0
PSMB2	1	36067185	36107445	40260	-	ENSG00000126067	proteasome (prosome, macropain) subunit, beta type, 2 [Source:HGNC Symbol;Acc:9539]	90.8505
C1orf216	1	36179476	36185073	5597	-	ENSG00000142686	chromosome 1 open reading frame 216 [Source:HGNC Symbol;Acc:26800]	6.79479
CLSPN	1	36185819	36235568	49749	-	ENSG00000092853	claspin [Source:HGNC Symbol;Acc:19715]	18.7808
RP11-435D7.3	1	36204990	36209177	4187	+	ENSG00000232335	No description	0.262372
EIF2C4	1	36273773	36323491	49718	+	ENSG00000134698	eukaryotic translation initiation factor 2C, 4 [Source:HGNC Symbol;Acc:18424]	7.89296
EIF2C1	1	36335409	36389900	54491	+	ENSG00000092847	eukaryotic translation initiation factor 2C, 1 [Source:HGNC Symbol;Acc:3262]	26.5755
EIF2C3	1	36396319	36522063	125744	+	ENSG00000126070	eukaryotic translation initiation factor 2C, 3 [Source:HGNC Symbol;Acc:18421]	5.06605
RP4-665N4.4	1	36546712	36547923	1211	-	ENSG00000242815	No description	0.0903552
TEKT2	1	36549676	36553876	4200	+	ENSG00000092850	tektin 2 (testicular) [Source:HGNC Symbol;Acc:11725]	1.84914
ADPRHL2	1	36554476	36559533	5057	+	ENSG00000116863	ADP-ribosylhydrolase like 2 [Source:HGNC Symbol;Acc:21304]	24.3776
COL8A2	1	36560837	36590821	29984	-	ENSG00000171812	collagen, type VIII, alpha 2 [Source:HGNC Symbol;Acc:2216]	4.50795
TRAPPC3	1	36602173	36615098	12925	-	ENSG00000054116	trafficking protein particle complex 3 [Source:HGNC Symbol;Acc:19942]	17.024
MAP7D1	1	36621180	36646450	25270	+	ENSG00000116871	MAP7 domain containing 1 [Source:HGNC Symbol;Acc:25514]	48.1115
THRAP3	1	36690017	36770958	80941	+	ENSG00000054118	thyroid hormone receptor associated protein 3 [Source:HGNC Symbol;Acc:22964]	130.438
SH3D21	1	36771988	36790484	18496	+	ENSG00000214193	SH3 domain containing 21 [Source:HGNC Symbol;Acc:26236]	2.83906
FAM176B	1	36787632	36789755	2123	-	ENSG00000142694	family with sequence similarity 176, member B [Source:HGNC Symbol;Acc:25558]	18.3342
AL591845.1	1	36789335	36794818	5483	+	ENSG00000116883	No description	1.93475
STK40	1	36805225	36851497	46272	-	ENSG00000196182	serine/threonine kinase 40 [Source:HGNC Symbol;Acc:21373]	17.2904
LSM10	1	36856839	36863493	6654	-	ENSG00000181817	LSM10, U7 small nuclear RNA associated [Source:HGNC Symbol;Acc:17562]	24.0926
OSCP1	1	36881428	36916086	34658	-	ENSG00000116885	organic solute carrier partner 1 [Source:HGNC Symbol;Acc:29971]	2.39175
MRPS15	1	36921319	36930038	8719	-	ENSG00000116898	mitochondrial ribosomal protein S15 [Source:HGNC Symbol;Acc:14504]	40.9517
CSF3R	1	36931644	36948879	17235	-	ENSG00000119535	colony stimulating factor 3 receptor (granulocyte) [Source:HGNC Symbol;Acc:2439]	0.114434
RP4-614N24.1	1	37238741	37241369	2628	+	ENSG00000234481	No description	0.0138836
GRIK3	1	37261128	37499730	238602	-	ENSG00000163873	glutamate receptor, ionotropic, kainate 3 [Source:HGNC Symbol;Acc:4581]	1.15962
RP5-1180C18.1	1	37728340	37790701	62361	-	ENSG00000223944	No description	0
RP11-422J8.1	1	37920480	37940012	19532	-	ENSG00000233621	No description	1.16121
ZC3H12A	1	37940153	37949978	9825	+	ENSG00000163874	zinc finger CCCH-type containing 12A [Source:HGNC Symbol;Acc:26259]	4.26167
MEAF6	1	37958176	37980375	22199	-	ENSG00000163875	MYST/Esa1-associated factor 6 [Source:HGNC Symbol;Acc:25674]	17.4888
SNIP1	1	38002142	38019905	17763	-	ENSG00000163877	Smad nuclear interacting protein 1 [Source:HGNC Symbol;Acc:30587]	12.0177
DNALI1	1	38022520	38032458	9938	+	ENSG00000163879	dynein, axonemal, light intermediate chain 1 [Source:HGNC Symbol;Acc:14353]	5.65346
GNL2	1	38032417	38061540	29123	-	ENSG00000134697	guanine nucleotide binding protein-like 2 (nucleolar) [Source:HGNC Symbol;Acc:29925]	35.5755
RSPO1	1	38076951	38100595	23644	-	ENSG00000169218	R-spondin 1 [Source:HGNC Symbol;Acc:21679]	7.42489
C1orf109	1	38147242	38157914	10672	-	ENSG00000116922	chromosome 1 open reading frame 109 [Source:HGNC Symbol;Acc:26039]	12.7838
CDCA8	1	38158090	38175391	17301	+	ENSG00000134690	cell division cycle associated 8 [Source:HGNC Symbol;Acc:14629]	43.2707
EPHA10	1	38179552	38230805	51253	-	ENSG00000183317	EPH receptor A10 [Source:HGNC Symbol;Acc:19987]	0.141953
MANEAL	1	38259474	38266809	7335	+	ENSG00000185090	mannosidase, endo-alpha-like [Source:HGNC Symbol;Acc:26452]	2.38552
RP11-109P14.9	1	38265392	38266551	1159	-	ENSG00000233728	No description	0.0183661
YRDC	1	38268616	38273857	5241	-	ENSG00000196449	yrdC domain containing (E. coli) [Source:HGNC Symbol;Acc:28905]	22.7308
C1orf122	1	38272651	38275126	2475	+	ENSG00000197982	chromosome 1 open reading frame 122 [Source:HGNC Symbol;Acc:24789]	23.0041
MTF1	1	38279851	38325292	45441	-	ENSG00000188786	metal-regulatory transcription factor 1 [Source:HGNC Symbol;Acc:7428]	6.07205
AL929472.1	1	38292232	38293886	1654	-	ENSG00000230610	No description	0
RP11-109P14.10	1	38326369	38327252	883	+	ENSG00000230955	No description	0.320738
INPP5B	1	38326369	38412729	86360	-	ENSG00000204084	inositol polyphosphate-5-phosphatase, 75kDa [Source:HGNC Symbol;Acc:6077]	7.79372
SF3A3	1	38422647	38456593	33946	-	ENSG00000183431	splicing factor 3a, subunit 3, 60kDa [Source:HGNC Symbol;Acc:10767]	57.8708
FHL3	1	38462442	38471278	8836	-	ENSG00000183386	four and a half LIM domains 3 [Source:HGNC Symbol;Acc:3704]	26.7229
UTP11L	1	38474930	38490496	15566	+	ENSG00000183520	UTP11-like, U3 small nucleolar ribonucleoprotein, (yeast) [Source:HGNC Symbol;Acc:24329]	24.8466
POU3F1	1	38509523	38512450	2927	-	ENSG00000185668	POU class 3 homeobox 1 [Source:HGNC Symbol;Acc:9214]	8.75964
RP5-884C9.2	1	38512986	38584697	71711	+	ENSG00000224592	No description	0.498086
RP11-214L19.1	1	38674706	38680439	5733	-	ENSG00000237290	No description	0
RP11-329N22.1	1	38940868	38942156	1288	+	ENSG00000238063	No description	0
RRAGC	1	39303870	39325495	21625	-	ENSG00000116954	Ras-related GTP binding C [Source:HGNC Symbol;Acc:19902]	12.3847
RP5-864K19.4	1	39325672	39385068	59396	+	ENSG00000228436	No description	0.592151
MYCBP	1	39328636	39347289	18653	-	ENSG00000214114	c-myc binding protein [Source:HGNC Symbol;Acc:7554]	9.448
GJA9	1	39330175	39347289	17114	-	ENSG00000131233	gap junction protein, alpha 9, 59kDa [Source:HGNC Symbol;Acc:19155]	5.45501
RHBDL2	1	39351479	39407471	55992	-	ENSG00000158315	rhomboid, veinlet-like 2 (Drosophila) [Source:HGNC Symbol;Acc:16083]	0.350745
AKIRIN1	1	39456895	39471731	14836	+	ENSG00000174574	akirin 1 [Source:HGNC Symbol;Acc:25744]	202.689
NDUFS5	1	39491990	39500308	8318	+	ENSG00000168653	NADH dehydrogenase (ubiquinone) Fe-S protein 5, 15kDa (NADH-coenzyme Q reductase) [Source:HGNC Symbol;Acc:7712]	386.99
MACF1	1	39546988	39952789	405801	+	ENSG00000127603	microtubule-actin crosslinking factor 1 [Source:HGNC Symbol;Acc:13664]	18.8095
RP11-420K8.1	1	39715510	39723321	7811	-	ENSG00000226438	No description	0
KIAA0754	1	39876151	39882154	6003	+	ENSG00000255103	KIAA0754 [Source:HGNC Symbol;Acc:29111]	9.58009
BMP8A	1	39957318	39991607	34289	+	ENSG00000183682	bone morphogenetic protein 8a [Source:HGNC Symbol;Acc:21650]	0.326725
RP11-69E11.4	1	39987952	40011859	23907	-	ENSG00000182109	No description	0.792221
PABPC4	1	40026488	40042462	15974	-	ENSG00000090621	poly(A) binding protein, cytoplasmic 4 (inducible form) [Source:HGNC Symbol;Acc:8557]	67.0707
RP11-15J6.1	1	40030832	40038875	8043	+	ENSG00000228060	No description	0.338322
HEYL	1	40089825	40105617	15792	-	ENSG00000163909	hairy/enhancer-of-split related with YRPW motif-like [Source:HGNC Symbol;Acc:4882]	5.24021
RP1-144F13.3	1	40099088	40099575	487	+	ENSG00000225903	No description	0
NT5C1A	1	40124793	40137710	12917	-	ENSG00000116981	5'-nucleotidase, cytosolic IA [Source:HGNC Symbol;Acc:17819]	0.0116136
HPCAL4	1	40144320	40157361	13041	-	ENSG00000116983	hippocalcin like 4 [Source:HGNC Symbol;Acc:18212]	0.56127
PPIE	1	40157854	40229586	71732	+	ENSG00000084072	peptidylprolyl isomerase E (cyclophilin E) [Source:HGNC Symbol;Acc:9258]	6.09043
BMP8B	1	40222854	40254533	31679	-	ENSG00000116985	bone morphogenetic protein 8b [Source:HGNC Symbol;Acc:1075]	0.573694
OXCT2	1	40235195	40237020	1825	-	ENSG00000198754	3-oxoacid CoA transferase 2 [Source:HGNC Symbol;Acc:18606]	1.06666
TRIT1	1	40306708	40349183	42475	-	ENSG00000043514	tRNA isopentenyltransferase 1 [Source:HGNC Symbol;Acc:20286]	10.1854
MYCL1	1	40361098	40367928	6830	-	ENSG00000116990	v-myc myelocytomatosis viral oncogene homolog 1, lung carcinoma derived (avian) [Source:HGNC Symbol;Acc:7555]	16.0418
RP1-118J21.5	1	40363417	40364770	1353	+	ENSG00000236546	No description	0.196529
MFSD2A	1	40420802	40435638	14836	+	ENSG00000168389	major facilitator superfamily domain containing 2A [Source:HGNC Symbol;Acc:25897]	4.63689
CAP1	1	40505905	40538321	32416	+	ENSG00000131236	CAP, adenylate cyclase-associated protein 1 (yeast) [Source:HGNC Symbol;Acc:20040]	145.828
PPT1	1	40538379	40563375	24996	-	ENSG00000131238	palmitoyl-protein thioesterase 1 [Source:HGNC Symbol;Acc:9325]	87.591
RLF	1	40627045	40706593	79548	+	ENSG00000117000	rearranged L-myc fusion [Source:HGNC Symbol;Acc:10025]	17.7069
TMCO2	1	40711619	40717363	5744	+	ENSG00000188800	transmembrane and coiled-coil domains 2 [Source:HGNC Symbol;Acc:23312]	0.0144615
ZMPSTE24	1	40723779	40759856	36077	+	ENSG00000084073	zinc metallopeptidase (STE24 homolog, S. cerevisiae) [Source:HGNC Symbol;Acc:12877]	37.1723
RP1-39G22.5	1	40747986	40749177	1191	+	ENSG00000225627	No description	0.128277
COL9A2	1	40766159	40783488	17329	-	ENSG00000049089	collagen, type IX, alpha 2 [Source:HGNC Symbol;Acc:2218]	15.4594
SMAP2	1	40810522	40888998	78476	+	ENSG00000084070	small ArfGAP2 [Source:HGNC Symbol;Acc:25082]	7.88171
ZNF643	1	40915774	40929390	13616	+	ENSG00000187801	zinc finger protein 643 [Source:HGNC Symbol;Acc:28053]	7.95029
ZNF642	1	40942887	40962015	19128	+	ENSG00000187815	zinc finger protein 642 [Source:HGNC Symbol;Acc:24708]	3.96612
RP11-656D10.3	1	40958829	40974333	15504	-	ENSG00000238287	No description	0.5525
DEM1	1	40974413	40982228	7815	+	ENSG00000164002	defects in morphology 1 homolog (S. cerevisiae) [Source:HGNC Symbol;Acc:26115]	3.6153
RP11-656D10.5	1	40980133	40980729	596	-	ENSG00000227278	No description	0.0148799
RP11-656D10.6	1	40981426	40982846	1420	-	ENSG00000238186	No description	0
ZNF684	1	40997233	41013841	16608	+	ENSG00000117010	zinc finger protein 684 [Source:HGNC Symbol;Acc:28418]	2.67997
RIMS3	1	41086351	41131329	44978	-	ENSG00000117016	regulating synaptic membrane exocytosis 3 [Source:HGNC Symbol;Acc:21292]	13.8727
RP4-739H11.3	1	41134761	41153260	18499	-	ENSG00000237899	No description	0.0818869
NFYC	1	41157320	41237275	79955	+	ENSG00000066136	nuclear transcription factor Y, gamma [Source:HGNC Symbol;Acc:7806]	13.9042
KCNQ4	1	41249684	41306124	56440	+	ENSG00000117013	potassium voltage-gated channel, KQT-like subfamily, member 4 [Source:HGNC Symbol;Acc:6298]	2.44186
CITED4	1	41326729	41328018	1289	-	ENSG00000179862	Cbp/p300-interacting transactivator, with Glu/Asp-rich carboxy-terminal domain, 4 [Source:HGNC Symbol;Acc:18696]	14.3163
RP5-1066H13.4	1	41329586	41342342	12756	+	ENSG00000229528	No description	0
CTPS	1	41445007	41478235	33228	+	ENSG00000171793	CTP synthase [Source:HGNC Symbol;Acc:2519]	40.0167
SLFNL1	1	41481269	41488909	7640	-	ENSG00000171790	schlafen-like 1 [Source:HGNC Symbol;Acc:26313]	0.0208802
SCMH1	1	41492872	41707826	214954	-	ENSG00000010803	sex comb on midleg homolog 1 (Drosophila) [Source:HGNC Symbol;Acc:19003]	10.2515
RP11-399E6.1	1	41708045	41750533	42488	+	ENSG00000235358	No description	0.0306518
FOXO6	1	41827594	41849262	21668	+	ENSG00000204060	forkhead box O6 [Source:HGNC Symbol;Acc:24814]	3.88958
RP11-399E6.4	1	41840676	41841341	665	-	ENSG00000229901	No description	0.0326301
EDN2	1	41944446	41950344	5898	-	ENSG00000127129	endothelin 2 [Source:HGNC Symbol;Acc:3177]	0.0627517
HIVEP3	1	41972036	42501596	529560	-	ENSG00000127124	human immunodeficiency virus type I enhancer binding protein 3 [Source:HGNC Symbol;Acc:13561]	0.409892
RP11-486B10.3	1	42001114	42001539	425	+	ENSG00000230881	No description	0
GUCA2B	1	42619092	42621495	2403	+	ENSG00000044012	guanylate cyclase activator 2B (uroguanylin) [Source:HGNC Symbol;Acc:4683]	0
GUCA2A	1	42628362	42630389	2027	-	ENSG00000197273	guanylate cyclase activator 2A (guanylin) [Source:HGNC Symbol;Acc:4682]	0.0338917
FOXJ3	1	42642210	42801548	159338	-	ENSG00000198815	forkhead box J3 [Source:HGNC Symbol;Acc:29178]	19.9502
RP11-223A3.1	1	42801057	42804047	2990	-	ENSG00000227527	No description	0
RIMKLA	1	42846466	42880850	34384	+	ENSG00000177181	ribosomal modification protein rimK-like family member A [Source:HGNC Symbol;Acc:28725]	5.07099
ZMYND12	1	42896000	42921938	25938	-	ENSG00000066185	zinc finger, MYND-type containing 12 [Source:HGNC Symbol;Acc:21192]	0.524207
PPCS	1	42921788	42948411	26623	+	ENSG00000127125	phosphopantothenoylcysteine synthetase [Source:HGNC Symbol;Acc:25686]	14.3124
CCDC30	1	42929001	43120335	191334	+	ENSG00000186409	coiled-coil domain containing 30 [Source:HGNC Symbol;Acc:26103]	0.284348
PPIH	1	43124096	43142429	18333	+	ENSG00000171960	peptidylprolyl isomerase H (cyclophilin H) [Source:HGNC Symbol;Acc:14651]	20.348
RP5-994D16.3	1	43144406	43147325	2919	+	ENSG00000234917	No description	0.301992
YBX1	1	43148098	43168023	19925	+	ENSG00000065978	Y box binding protein 1 [Source:HGNC Symbol;Acc:8014]	1123.38
CLDN19	1	43198764	43205925	7161	-	ENSG00000164007	claudin 19 [Source:HGNC Symbol;Acc:2040]	8.15026
LEPRE1	1	43212006	43232755	20749	-	ENSG00000117385	leucine proline-enriched proteoglycan (leprecan) 1 [Source:HGNC Symbol;Acc:19316]	27.1841
RP5-994D16.7	1	43221886	43222881	995	+	ENSG00000234866	No description	0
C1orf50	1	43232940	43264127	31187	+	ENSG00000164008	chromosome 1 open reading frame 50 [Source:HGNC Symbol;Acc:28795]	3.5361
RP5-994D16.9	1	43241484	43242461	977	-	ENSG00000228452	No description	0
CCDC23	1	43272723	43282954	10231	-	ENSG00000177868	coiled-coil domain containing 23 [Source:HGNC Symbol;Acc:29204]	22.6463
ERMAP	1	43282795	43310660	27865	+	ENSG00000164010	erythroblast membrane-associated protein (Scianna blood group) [Source:HGNC Symbol;Acc:15743]	2.06822
RP11-342M1.4	1	43300352	43312093	11741	-	ENSG00000243153	No description	1.36316
RP11-342M1.2	1	43302603	43312033	9430	-	ENSG00000241784	No description	0.547734
RP11-342M1.3	1	43307569	43312058	4489	-	ENSG00000228192	No description	1.04325
ZNF691	1	43312280	43318148	5868	+	ENSG00000164011	zinc finger protein 691 [Source:HGNC Symbol;Acc:28028]	11.232
SLC2A1	1	43391519	43424539	33020	-	ENSG00000117394	solute carrier family 2 (facilitated glucose transporter), member 1 [Source:HGNC Symbol;Acc:11005]	131.331
RP5-848E13.3	1	43424720	43449029	24309	+	ENSG00000227533	No description	0.978359
FAM183A	1	43610029	43622067	12038	+	ENSG00000186973	family with sequence similarity 183, member A [Source:HGNC Symbol;Acc:34347]	0.307911
EBNA1BP2	1	43629846	43727589	97743	-	ENSG00000117395	EBNA1 binding protein 2 [Source:HGNC Symbol;Acc:15531]	31.7455
WDR65	1	43637820	43720029	82209	+	ENSG00000243710	WD repeat domain 65 [Source:HGNC Symbol;Acc:26485]	0.237154
TMEM125	1	43735665	43739673	4008	+	ENSG00000179178	transmembrane protein 125 [Source:HGNC Symbol;Acc:28275]	11.1548
C1orf210	1	43747554	43751288	3734	-	ENSG00000253313	chromosome 1 open reading frame 210 [Source:HGNC Symbol;Acc:28755]	6.73766
TIE1	1	43766664	43788779	22115	+	ENSG00000066056	tyrosine kinase with immunoglobulin-like and EGF-like domains 1 [Source:HGNC Symbol;Acc:11809]	1.32807
MPL	1	43803475	43818443	14968	+	ENSG00000117400	myeloproliferative leukemia virus oncogene [Source:HGNC Symbol;Acc:7217]	0.184005
RP1-92O14.3	1	43820355	43824329	3974	-	ENSG00000234694	No description	0.534867
CDC20	1	43824599	43828874	4275	+	ENSG00000117399	cell division cycle 20 homolog (S. cerevisiae) [Source:HGNC Symbol;Acc:1723]	157.257
ELOVL1	1	43829068	43833697	4629	-	ENSG00000066322	ELOVL fatty acid elongase 1 [Source:HGNC Symbol;Acc:14418]	18.3198
MED8	1	43849588	43855479	5891	-	ENSG00000159479	mediator complex subunit 8 [Source:HGNC Symbol;Acc:19971]	13.0274
RP1-92O14.6	1	43850784	43854826	4042	+	ENSG00000229431	No description	0.0175872
C1orf84	1	43855553	43878462	22909	+	ENSG00000223526	Protein SZT2 [Source:UniProtKB/Swiss-Prot;Acc:Q5T011]	0.857363
SZT2	1	43886428	43918321	31893	+	ENSG00000198198	seizure threshold 2 homolog (mouse) [Source:HGNC Symbol;Acc:29040]	2.96576
SZT2-AS1	1	43913447	43914315	868	-	ENSG00000229372	SZT2 antisense RNA 1 (non-protein coding) [Source:HGNC Symbol;Acc:41225]	0.0643732
HYI	1	43916824	43919660	2836	-	ENSG00000178922	hydroxypyruvate isomerase (putative) [Source:HGNC Symbol;Acc:26948]	5.78779
RP11-506B15.6	1	43919598	43922666	3068	+	ENSG00000229348	No description	0.176921
PTPRF	1	43990858	44089343	98485	+	ENSG00000142949	protein tyrosine phosphatase, receptor type, F [Source:HGNC Symbol;Acc:9670]	85.7323
KDM4A	1	44115829	44171186	55357	+	ENSG00000066135	lysine (K)-specific demethylase 4A [Source:HGNC Symbol;Acc:22978]	49.6999
RP11-184I16.2	1	44165436	44173809	8373	-	ENSG00000236200	No description	0.552599
ST3GAL3	1	44171495	44396831	225336	+	ENSG00000126091	ST3 beta-galactoside alpha-2,3-sialyltransferase 3 [Source:HGNC Symbol;Acc:10866]	4.47136
RP11-184I16.4	1	44175063	44193014	17951	-	ENSG00000229444	No description	0
ARTN	1	44398992	44402913	3921	+	ENSG00000117407	artemin [Source:HGNC Symbol;Acc:727]	2.67959
RP11-7O11.3	1	44410042	44412223	2181	-	ENSG00000237950	No description	0.161569
IPO13	1	44412611	44433694	21083	+	ENSG00000117408	importin 13 [Source:HGNC Symbol;Acc:16853]	12.3403
DPH2	1	44435672	44439041	3369	+	ENSG00000132768	DPH2 homolog (S. cerevisiae) [Source:HGNC Symbol;Acc:3004]	24.7603
ATP6V0B	1	44440159	44443967	3808	+	ENSG00000117410	ATPase, H+ transporting, lysosomal 21kDa, V0 subunit b [Source:HGNC Symbol;Acc:861]	25.7652
B4GALT2	1	44444615	44456840	12225	+	ENSG00000117411	UDP-Gal:betaGlcNAc beta 1,4- galactosyltransferase, polypeptide 2 [Source:HGNC Symbol;Acc:925]	33.2568
CCDC24	1	44457031	44462200	5169	+	ENSG00000159214	coiled-coil domain containing 24 [Source:HGNC Symbol;Acc:28688]	3.73859
SLC6A9	1	44457172	44497139	39967	-	ENSG00000196517	solute carrier family 6 (neurotransmitter transporter, glycine), member 9 [Source:HGNC Symbol;Acc:11056]	7.50841
RP5-1198O20.4	1	44509600	44570647	61047	+	ENSG00000230615	No description	0.0256179
KLF17	1	44584522	44600812	16290	+	ENSG00000171872	Kruppel-like factor 17 [Source:HGNC Symbol;Acc:18830]	0.0184775
DMAP1	1	44679127	44686353	7226	+	ENSG00000178028	DNA methyltransferase 1 associated protein 1 [Source:HGNC Symbol;Acc:18291]	12.4751
ERI3	1	44686742	44820932	134190	-	ENSG00000117419	ERI1 exoribonuclease family member 3 [Source:HGNC Symbol;Acc:17276]	37.2194
ERI3-IT1	1	44709080	44709945	865	-	ENSG00000233602	ERI3 intronic transcript 1 (non-protein coding) [Source:HGNC Symbol;Acc:41431]	0.135001
RNF220	1	44870866	45117396	246530	+	ENSG00000187147	ring finger protein 220 [Source:HGNC Symbol;Acc:25552]	16.0285
AL596225.1	1	44964642	44969005	4363	-	ENSG00000250809	No description	0
TMEM53	1	45100910	45140227	39317	-	ENSG00000126106	transmembrane protein 53 [Source:HGNC Symbol;Acc:26186]	3.64113
C1orf228	1	45140364	45191263	50899	+	ENSG00000198520	chromosome 1 open reading frame 228 [Source:HGNC Symbol;Acc:34345]	0.257856
RP4-678E16.4	1	45190179	45191263	1084	+	ENSG00000248321	No description	0.336458
KIF2C	1	45205490	45233439	27949	+	ENSG00000142945	kinesin family member 2C [Source:HGNC Symbol;Acc:6393]	44.1938
RP11-269F19.2	1	45224709	45241482	16773	-	ENSG00000225721	No description	1.02514
RPS8	1	45240923	45244451	3528	+	ENSG00000142937	ribosomal protein S8 [Source:HGNC Symbol;Acc:10441]	567.574
BEST4	1	45249257	45253377	4120	-	ENSG00000142959	bestrophin 4 [Source:HGNC Symbol;Acc:17106]	1.06769
PLK3	1	45265897	45271662	5765	+	ENSG00000173846	polo-like kinase 3 [Source:HGNC Symbol;Acc:2154]	4.06677
TCTEX1D4	1	45271585	45272957	1372	-	ENSG00000188396	Tctex1 domain containing 4 [Source:HGNC Symbol;Acc:32315]	0.0457337
BTBD19	1	45274154	45281257	7103	+	ENSG00000222009	BTB (POZ) domain containing 19 [Source:HGNC Symbol;Acc:27145]	1.15597
PTCH2	1	45285516	45308735	23219	-	ENSG00000117425	patched 2 [Source:HGNC Symbol;Acc:9586]	0.378272
EIF2B3	1	45316450	45452282	135832	-	ENSG00000070785	eukaryotic translation initiation factor 2B, subunit 3 gamma, 58kDa [Source:HGNC Symbol;Acc:3259]	16.1516
HECTD3	1	45468212	45477001	8789	-	ENSG00000126107	HECT domain containing 3 [Source:HGNC Symbol;Acc:26117]	20.7721
UROD	1	45477819	45481247	3428	+	ENSG00000126088	uroporphyrinogen decarboxylase [Source:HGNC Symbol;Acc:12591]	28.5419
ZSWIM5	1	45482071	45771881	289810	-	ENSG00000162415	zinc finger, SWIM-type containing 5 [Source:HGNC Symbol;Acc:29299]	2.98335
AL359540.1	1	45769863	45771290	1427	-	ENSG00000246279	No description	0.0107135
HPDL	1	45792545	45794347	1802	+	ENSG00000186603	4-hydroxyphenylpyruvate dioxygenase-like [Source:HGNC Symbol;Acc:28242]	29.8731
MUTYH	1	45794835	45806142	11307	-	ENSG00000132781	mutY homolog (E. coli) [Source:HGNC Symbol;Acc:7527]	12.0768
TOE1	1	45805342	45809647	4305	+	ENSG00000132773	target of EGR1, member 1 (nuclear) [Source:HGNC Symbol;Acc:15954]	9.97039
TESK2	1	45809555	45956872	147317	-	ENSG00000070759	testis-specific kinase 2 [Source:HGNC Symbol;Acc:11732]	7.05032
CCDC163P	1	45959538	45965751	6213	-	ENSG00000236624	coiled-coil domain containing 163, pseudogene [Source:HGNC Symbol;Acc:27003]	1.42925
MMACHC	1	45965725	45976739	11014	+	ENSG00000132763	methylmalonic aciduria (cobalamin deficiency) cblC type, with homocystinuria [Source:HGNC Symbol;Acc:24525]	6.51438
PRDX1	1	45976708	45988719	12011	-	ENSG00000117450	peroxiredoxin 1 [Source:HGNC Symbol;Acc:9352]	678.788
AKR1A1	1	46016215	46035721	19506	+	ENSG00000117448	aldo-keto reductase family 1, member A1 (aldehyde reductase) [Source:HGNC Symbol;Acc:380]	54.8131
NASP	1	46049518	46084566	35048	+	ENSG00000132780	nuclear autoantigenic sperm protein (histone-binding) [Source:HGNC Symbol;Acc:7644]	154.144
CCDC17	1	46085716	46089729	4013	-	ENSG00000159588	coiled-coil domain containing 17 [Source:HGNC Symbol;Acc:26574]	0.437182
GPBP1L1	1	46092976	46153785	60809	-	ENSG00000159592	GC-rich promoter binding protein 1-like 1 [Source:HGNC Symbol;Acc:28843]	28.4955
TMEM69	1	46152886	46160115	7229	+	ENSG00000159596	transmembrane protein 69 [Source:HGNC Symbol;Acc:28035]	26.2291
IPP	1	46159996	46216322	56326	-	ENSG00000197429	intracisternal A particle-promoted polypeptide [Source:HGNC Symbol;Acc:6108]	6.06898
RP11-767N6.7	1	46160356	46162747	2391	-	ENSG00000230896	No description	2.44011
MAST2	1	46252659	46501896	249237	+	ENSG00000086015	microtubule associated serine/threonine kinase 2 [Source:HGNC Symbol;Acc:19035]	14.296
PIK3R3	1	46505812	46642160	136348	-	ENSG00000117461	phosphoinositide-3-kinase, regulatory subunit 3 (gamma) [Source:HGNC Symbol;Acc:8981]	12.1612
RP4-533D7.4	1	46512490	46514040	1550	+	ENSG00000226957	No description	0
RP4-533D7.5	1	46599043	46604753	5710	+	ENSG00000227857	No description	0.179056
TSPAN1	1	46640745	46651630	10885	+	ENSG00000117472	tetraspanin 1 [Source:HGNC Symbol;Acc:20657]	0.0543375
RP11-322N21.2	1	46641158	46642150	992	-	ENSG00000250719	No description	0
POMGNT1	1	46654354	46685977	31623	-	ENSG00000085998	protein O-linked mannose beta1,2-N-acetylglucosaminyltransferase [Source:HGNC Symbol;Acc:19139]	15.5675
C1orf190	1	46669006	46686933	17927	+	ENSG00000171357	chromosome 1 open reading frame 190 [Source:HGNC Symbol;Acc:32327]	2.69399
RAD54L	1	46713360	46744145	30785	+	ENSG00000085999	RAD54-like (S. cerevisiae) [Source:HGNC Symbol;Acc:9826]	27.8819
LRRC41	1	46726868	46769280	42412	-	ENSG00000132128	leucine rich repeat containing 41 [Source:HGNC Symbol;Acc:16917]	20.4828
UQCRH	1	46769303	46782448	13145	+	ENSG00000173660	ubiquinol-cytochrome c reductase hinge protein [Source:HGNC Symbol;Acc:12590]	187.242
NSUN4	1	46805849	46830824	24975	+	ENSG00000117481	NOP2/Sun domain family, member 4 [Source:HGNC Symbol;Acc:31802]	5.21355
FAAH	1	46859937	46879520	19583	+	ENSG00000117480	fatty acid amide hydrolase [Source:HGNC Symbol;Acc:3553]	15.5937
RP5-1109J22.2	1	46912345	46915376	3031	-	ENSG00000224863	No description	0
RP5-1109J22.3	1	46921495	46948147	26652	+	ENSG00000225667	No description	0.544756
DMBX1	1	46972668	46979898	7230	+	ENSG00000197587	diencephalon/mesencephalon homeobox 1 [Source:HGNC Symbol;Acc:19026]	0.415076
KNCN	1	47011316	47017199	5883	-	ENSG00000162456	kinocilin [Source:HGNC Symbol;Acc:26488]	0.0137255
MKNK1	1	47023090	47082515	59425	-	ENSG00000079277	MAP kinase interacting serine/threonine kinase 1 [Source:HGNC Symbol;Acc:7110]	3.06572
MOB3C	1	47073387	47082563	9176	-	ENSG00000142961	MOB kinase activator 3C [Source:HGNC Symbol;Acc:29800]	1.24629
ATPAF1	1	47098409	47139539	41130	-	ENSG00000123472	ATP synthase mitochondrial F1 complex assembly factor 1 [Source:HGNC Symbol;Acc:18803]	28.707
KIAA0494	1	47124366	47184824	60458	-	ENSG00000159658	KIAA0494 [Source:HGNC Symbol;Acc:29051]	20.8119
ATPAF1-AS1	1	47137500	47139266	1766	+	ENSG00000186118	ATPAF1 antisense RNA 1 (non-protein coding) [Source:HGNC Symbol;Acc:29589]	0.0742278
RP11-8J9.4	1	47139708	47157770	18062	+	ENSG00000228237	No description	0
CYP4B1	1	47223510	47285085	61575	+	ENSG00000142973	cytochrome P450, family 4, subfamily B, polypeptide 1 [Source:HGNC Symbol;Acc:2644]	0.0353092
CYP4A11	1	47394849	47407156	12307	-	ENSG00000187048	cytochrome P450, family 4, subfamily A, polypeptide 11 [Source:HGNC Symbol;Acc:2642]	0.0181772
CYP4X1	1	47427036	47516423	89387	+	ENSG00000186377	cytochrome P450, family 4, subfamily X, polypeptide 1 [Source:HGNC Symbol;Acc:20244]	2.01521
CYP4Z1	1	47533160	47583991	50831	+	ENSG00000186160	cytochrome P450, family 4, subfamily Z, polypeptide 1 [Source:HGNC Symbol;Acc:20583]	0
RP1-18D14.3	1	47562325	47644943	82618	-	ENSG00000225506	No description	0.572319
CYP4A22	1	47603107	47615413	12306	+	ENSG00000162365	cytochrome P450, family 4, subfamily A, polypeptide 22 [Source:HGNC Symbol;Acc:20575]	0.00656601
RP1-18D14.4	1	47644922	47646011	1089	+	ENSG00000224805	No description	0.184772
PDZK1IP1	1	47649265	47656716	7451	-	ENSG00000162366	PDZK1 interacting protein 1 [Source:HGNC Symbol;Acc:16887]	0.0447018
TAL1	1	47681963	47697892	15929	-	ENSG00000162367	T-cell acute lymphocytic leukemia 1 [Source:HGNC Symbol;Acc:11556]	0.188168
RP1-18D14.7	1	47691469	47696422	4953	+	ENSG00000226252	No description	0
STIL	1	47715811	47779819	64008	-	ENSG00000123473	SCL/TAL1 interrupting locus [Source:HGNC Symbol;Acc:10879]	17.5105
CMPK1	1	47799469	47844511	45042	+	ENSG00000162368	cytidine monophosphate (UMP-CMP) kinase 1, cytosolic [Source:HGNC Symbol;Acc:18170]	29.0302
RP11-511I2.2	1	47846600	47874149	27549	-	ENSG00000225762	No description	0.0798525
FOXE3	1	47881744	47883723	1979	+	ENSG00000186790	forkhead box E3 [Source:HGNC Symbol;Acc:3808]	0.363611
RP11-511I2.5	1	47897805	47900313	2508	-	ENSG00000237424	No description	0.345874
FOXD2	1	47901689	47906363	4674	+	ENSG00000186564	forkhead box D2 [Source:HGNC Symbol;Acc:3803]	0.103125
RP11-543D5.1	1	48154135	48169055	14920	+	ENSG00000227947	No description	0.102535
RP11-543D5.2	1	48226804	48231219	4415	-	ENSG00000223814	No description	1.94265
RP11-543D5.3	1	48231308	48267295	35987	-	ENSG00000204018	No description	6.99988
RP11-330M19.1	1	48283738	48285909	2171	+	ENSG00000225028	No description	0.0142294
RP4-683M8.2	1	48519217	48532873	13656	+	ENSG00000226133	No description	0
RP11-193P11.3	1	48544459	48547868	3409	-	ENSG00000231413	No description	0
SKINTL	1	48567387	48627543	60156	-	ENSG00000215889	Skint-like, pseudogene [Source:HGNC Symbol;Acc:33993]	0.0597965
RP5-1024N4.2	1	48671637	48672515	878	+	ENSG00000223720	No description	0
SLC5A9	1	48688357	48714316	25959	+	ENSG00000117834	solute carrier family 5 (sodium/glucose cotransporter), member 9 [Source:HGNC Symbol;Acc:22146]	0.388381
SPATA6	1	48761044	48937845	176801	-	ENSG00000132122	spermatogenesis associated 6 [Source:HGNC Symbol;Acc:18309]	6.25625
AGBL4	1	48998527	50489585	1491058	-	ENSG00000186094	ATP/GTP binding protein-like 4 [Source:HGNC Symbol;Acc:25892]	0.0569086
BEND5	1	49193195	49244275	51080	-	ENSG00000162373	BEN domain containing 5 [Source:HGNC Symbol;Acc:25668]	2.79468
RP11-141A19.1	1	49513988	49653257	139269	+	ENSG00000229846	No description	0
RP11-141A19.2	1	49723083	49734957	11874	+	ENSG00000230114	No description	0
AGBL4-IT1	1	49839873	49937757	97884	-	ENSG00000225623	AGBL4 intronic transcript 1 (non-protein coding) [Source:HGNC Symbol;Acc:41482]	0
AL645730.2	1	50459990	50461874	1884	+	ENSG00000227839	No description	0
ELAVL4	1	50513686	50669458	155772	+	ENSG00000162374	ELAV (embryonic lethal, abnormal vision, Drosophila)-like 4 (Hu antigen D) [Source:HGNC Symbol;Acc:3315]	1.13345
RP11-567C20.2	1	50639978	50641540	1562	-	ENSG00000237337	No description	0
RP11-567C20.3	1	50671756	50688799	17043	-	ENSG00000233407	No description	0
DMRTA2	1	50883222	50889172	5950	-	ENSG00000142700	DMRT-like family A2 [Source:HGNC Symbol;Acc:13908]	4.7299
FAF1	1	50905150	51425935	520785	-	ENSG00000185104	Fas (TNFRSF6) associated factor 1 [Source:HGNC Symbol;Acc:3578]	20.9634
RP5-850O15.3	1	50927141	50936822	9681	+	ENSG00000225767	No description	0
CDKN2C	1	51426417	51440305	13888	+	ENSG00000123080	cyclin-dependent kinase inhibitor 2C (p18, inhibits CDK4) [Source:HGNC Symbol;Acc:1789]	0.325475
C1orf185	1	51567906	51613752	45846	+	ENSG00000204006	chromosome 1 open reading frame 185 [Source:HGNC Symbol;Acc:28096]	0
RP11-296A18.3	1	51660767	51700768	40001	-	ENSG00000203356	No description	0.0489037
RNF11	1	51701943	51739127	37184	+	ENSG00000123091	ring finger protein 11 [Source:HGNC Symbol;Acc:10056]	58.4255
RP11-296A18.6	1	51730588	51731705	1117	+	ENSG00000236434	No description	0.0327131
RP11-296A18.7	1	51731525	51732716	1191	+	ENSG00000230272	No description	0.0222042
TTC39A	1	51752930	51810788	57858	-	ENSG00000085831	tetratricopeptide repeat domain 39A [Source:HGNC Symbol;Acc:18657]	1.63484
RP11-275F13.1	1	51795326	51800996	5670	+	ENSG00000228298	No description	0.015781
EPS15	1	51819935	51985000	165065	-	ENSG00000085832	epidermal growth factor receptor pathway substrate 15 [Source:HGNC Symbol;Acc:3419]	18.7447
RP11-253A20.1	1	51927393	51929088	1695	+	ENSG00000238140	No description	0
RP11-191G24.1	1	51983981	52027301	43320	+	ENSG00000227070	No description	0.0810268
OSBPL9	1	52042851	52254889	212038	+	ENSG00000117859	oxysterol binding protein-like 9 [Source:HGNC Symbol;Acc:16386]	23.3612
NRD1	1	52254863	52344477	89614	-	ENSG00000078618	nardilysin (N-arginine dibasic convertase) [Source:HGNC Symbol;Acc:7995]	70.1898
RP4-657D16.3	1	52259721	52264173	4452	+	ENSG00000231730	No description	0.145839
RAB3B	1	52373628	52456436	82808	-	ENSG00000169213	RAB3B, member RAS oncogene family [Source:HGNC Symbol;Acc:9778]	24.0469
TXNDC12	1	52485803	52521843	36040	-	ENSG00000117862	thioredoxin domain containing 12 (endoplasmic reticulum) [Source:HGNC Symbol;Acc:24626]	52.9354
KTI12	1	52497775	52499488	1713	-	ENSG00000198841	KTI12 homolog, chromatin associated (S. cerevisiae) [Source:HGNC Symbol;Acc:25160]	10.4973
RP11-91A18.4	1	52499063	52509951	10888	+	ENSG00000223390	No description	0.059051
RP11-91A18.5	1	52516590	52518355	1765	+	ENSG00000228369	No description	0
BTF3L4	1	52521797	52556388	34591	+	ENSG00000134717	basic transcription factor 3-like 4 [Source:HGNC Symbol;Acc:30547]	35.6995
ZFYVE9	1	52608046	52812358	204312	+	ENSG00000157077	zinc finger, FYVE domain containing 9 [Source:HGNC Symbol;Acc:6775]	19.9134
CC2D1B	1	52811395	52831865	20470	-	ENSG00000154222	coiled-coil and C2 domain containing 1B [Source:HGNC Symbol;Acc:29386]	5.97075
ORC1	1	52838501	52870131	31630	-	ENSG00000085840	origin recognition complex, subunit 1 [Source:HGNC Symbol;Acc:8487]	42.5413
PRPF38A	1	52870236	52883992	13756	+	ENSG00000134748	PRP38 pre-mRNA processing factor 38 (yeast) domain containing A [Source:HGNC Symbol;Acc:25930]	38.1141
ZCCHC11	1	52873954	53019159	145205	-	ENSG00000134744	zinc finger, CCHC domain containing 11 [Source:HGNC Symbol;Acc:28981]	9.77254
GPX7	1	53068044	53074723	6679	+	ENSG00000116157	glutathione peroxidase 7 [Source:HGNC Symbol;Acc:4559]	25.4692
FAM159A	1	53099016	53135355	36339	+	ENSG00000182183	family with sequence similarity 159, member A [Source:HGNC Symbol;Acc:28757]	0.266557
SELRC1	1	53152508	53164038	11530	-	ENSG00000162377	Sel1 repeat containing 1 [Source:HGNC Symbol;Acc:25716]	33.8885
ZYG11B	1	53192126	53293014	100888	+	ENSG00000162378	zyg-11 homolog B (C. elegans) [Source:HGNC Symbol;Acc:25820]	18.6072
ZYG11A	1	53308183	53360670	52487	+	ENSG00000203995	zyg-11 homolog A (C. elegans) [Source:HGNC Symbol;Acc:32058]	2.45266
RP4-631H13.2	1	53346888	53347402	514	+	ENSG00000242391	No description	0.676645
ECHDC2	1	53361656	53392884	31228	-	ENSG00000121310	enoyl CoA hydratase domain containing 2 [Source:HGNC Symbol;Acc:23408]	1.22715
SCP2	1	53392901	53517375	124474	+	ENSG00000116171	sterol carrier protein 2 [Source:HGNC Symbol;Acc:10606]	9.78577
PODN	1	53527854	53551174	23320	+	ENSG00000174348	podocan [Source:HGNC Symbol;Acc:23174]	0.358466
RP11-334A14.5	1	53535610	53551174	15564	-	ENSG00000232993	No description	0
SLC1A7	1	53552855	53608289	55434	-	ENSG00000162383	solute carrier family 1 (glutamate transporter), member 7 [Source:HGNC Symbol;Acc:10945]	0.0773742
RP11-334A14.8	1	53580248	53584281	4033	+	ENSG00000235563	No description	0.0171783
CPT2	1	53662101	53679869	17768	+	ENSG00000157184	carnitine palmitoyltransferase 2 [Source:HGNC Symbol;Acc:2330]	23.7619
RP5-1024G6.2	1	53676128	53679447	3319	-	ENSG00000236723	No description	1.14087
C1orf123	1	53679771	53686289	6518	-	ENSG00000162384	chromosome 1 open reading frame 123 [Source:HGNC Symbol;Acc:26059]	11.3635
MAGOH	1	53692564	53704282	11718	-	ENSG00000162385	mago-nashi homolog, proliferation-associated (Drosophila) [Source:HGNC Symbol;Acc:6815]	35.4623
RP5-1024G6.5	1	53704282	53708455	4173	+	ENSG00000226754	No description	0.440879
LRP8	1	53711217	53793742	82525	-	ENSG00000157193	low density lipoprotein receptor-related protein 8, apolipoprotein e receptor [Source:HGNC Symbol;Acc:6700]	11.006
RP4-784A16.1	1	53733607	53734273	666	+	ENSG00000234578	No description	0.0547074
RP4-784A16.2	1	53753696	53755378	1682	+	ENSG00000228838	No description	0.0571389
RP4-784A16.3	1	53757463	53757810	347	-	ENSG00000225030	No description	0.0813687
RP4-784A16.4	1	53770208	53773134	2926	+	ENSG00000232762	No description	0
RP4-784A16.5	1	53793921	53802890	8969	+	ENSG00000225675	No description	0.492954
RP11-117D22.1	1	53814160	53814905	745	-	ENSG00000226938	No description	0
RP11-117D22.2	1	53832340	53833917	1577	-	ENSG00000230138	No description	0.0075625
DMRTB1	1	53925072	53933161	8089	+	ENSG00000143006	DMRT-like family B with proline-rich C-terminal, 1 [Source:HGNC Symbol;Acc:13913]	0.105379
GLIS1	1	53971910	54199877	227967	-	ENSG00000174332	GLIS family zinc finger 1 [Source:HGNC Symbol;Acc:29525]	0.489196
TMEM48	1	54231133	54304533	73400	-	ENSG00000058804	transmembrane protein 48 [Source:HGNC Symbol;Acc:25525]	48.9101
YIPF1	1	54317392	54356407	39015	-	ENSG00000058799	Yip1 domain family, member 1 [Source:HGNC Symbol;Acc:25231]	22.8609
DIO1	1	54356912	54376759	19847	+	ENSG00000211452	deiodinase, iodothyronine, type I [Source:HGNC Symbol;Acc:2883]	0.146478
HSPB11	1	54387234	54411975	24741	-	ENSG00000081870	heat shock protein family B (small), member 11 [Source:HGNC Symbol;Acc:25019]	11.2813
LRRC42	1	54411750	54433841	22091	+	ENSG00000116212	leucine rich repeat containing 42 [Source:HGNC Symbol;Acc:28792]	44.9356
AL031427.1	1	54447917	54452234	4317	+	ENSG00000245332	No description	0.00286331
LDLRAD1	1	54474412	54483856	9444	-	ENSG00000203985	low density lipoprotein receptor class A domain containing 1 [Source:HGNC Symbol;Acc:32069]	0
TMEM59	1	54497347	54519177	21830	-	ENSG00000116209	transmembrane protein 59 [Source:HGNC Symbol;Acc:1239]	35.2124
TCEANC2	1	54519260	54578192	58932	+	ENSG00000116205	transcription elongation factor A (SII) N-terminal and central domain containing 2 [Source:HGNC Symbol;Acc:26494]	3.94338
AL161915.1	1	54569968	54571750	1782	+	ENSG00000212670	Uncharacterized protein [Source:UniProtKB/TrEMBL;Acc:E7EM73]	1.21496
CDCP2	1	54598747	54619443	20696	-	ENSG00000157211	CUB domain containing protein 2 [Source:HGNC Symbol;Acc:27297]	0.0370497
RP11-446E24.4	1	54606897	54665746	58849	-	ENSG00000256407	No description	2.08363
AL357673.1	1	54635333	54637997	2664	-	ENSG00000248835	CDNA: FLJ21031 fis, clone CAE07336HCG1780521Uncharacterized protein [Source:UniProtKB/TrEMBL;Acc:Q9H7D2]	5.95536
CYB5RL	1	54638009	54665709	27700	-	ENSG00000215883	cytochrome b5 reductase-like [Source:HGNC Symbol;Acc:32220]	3.39011
MRPL37	1	54649714	54686603	36889	+	ENSG00000116221	mitochondrial ribosomal protein L37 [Source:HGNC Symbol;Acc:14034]	85.7356
RP5-997D24.5	1	54690181	54691156	975	-	ENSG00000231581	No description	2.22512
SSBP3	1	54692190	54879152	186962	-	ENSG00000157216	single stranded DNA binding protein 3 [Source:HGNC Symbol;Acc:15674]	74.8282
C1orf191	1	54703710	54704736	1026	+	ENSG00000198711	chromosome 1 open reading frame 191 [Source:HGNC Symbol;Acc:32328]	0.050073
RP5-997D24.3	1	54751078	54753044	1966	+	ENSG00000225632	No description	0
RP4-705F19.1	1	54881929	54886533	4604	+	ENSG00000232245	No description	0
RP5-866L20.1	1	54982085	54982932	847	-	ENSG00000235741	No description	0
ACOT11	1	55007930	55104865	96935	+	ENSG00000162390	acyl-CoA thioesterase 11 [Source:HGNC Symbol;Acc:18156]	1.1645
FAM151A	1	55074855	55089229	14374	-	ENSG00000162391	family with sequence similarity 151, member A [Source:HGNC Symbol;Acc:25032]	0.856015
RP11-240D10.2	1	55074863	55075796	933	+	ENSG00000240289	No description	3.70956
RP11-240D10.4	1	55087150	55094111	6961	-	ENSG00000230728	No description	0
HEATR8	1	55107459	55207981	100522	+	ENSG00000184313	HEAT repeat containing 8 [Source:HGNC Symbol;Acc:24802]	5.17119
TTC4	1	55181495	55208330	26835	+	ENSG00000243725	tetratricopeptide repeat domain 4 [Source:HGNC Symbol;Acc:12394]	17.4741
PARS2	1	55222571	55230187	7616	-	ENSG00000162396	prolyl-tRNA synthetase 2, mitochondrial (putative) [Source:HGNC Symbol;Acc:30563]	9.65451
TTC22	1	55245385	55266940	21555	-	ENSG00000006555	tetratricopeptide repeat domain 22 [Source:HGNC Symbol;Acc:26067]	0.867346
RP11-67L3.2	1	55258558	55260578	2020	+	ENSG00000237453	No description	0
C1orf177	1	55271736	55307925	36189	+	ENSG00000162398	chromosome 1 open reading frame 177 [Source:HGNC Symbol;Acc:26854]	0.108522
RP11-67L3.6	1	55314138	55316072	1934	-	ENSG00000244324	No description	227.975
DHCR24	1	55315300	55352921	37621	-	ENSG00000116133	24-dehydrocholesterol reductase [Source:HGNC Symbol;Acc:2859]	259.691
RP11-67L3.5	1	55352548	55353674	1126	+	ENSG00000242396	No description	1.60983
RP11-67L3.4	1	55353236	55354523	1287	+	ENSG00000233203	No description	0.386528
TMEM61	1	55446465	55457966	11501	+	ENSG00000143001	transmembrane protein 61 [Source:HGNC Symbol;Acc:27296]	0.281267
RP11-12C17.2	1	55446623	55457947	11324	-	ENSG00000233271	No description	0
BSND	1	55464606	55476556	11950	+	ENSG00000162399	Bartter syndrome, infantile, with sensorineural deafness (Barttin) [Source:HGNC Symbol;Acc:16512]	0.255496
PCSK9	1	55505221	55530525	25304	+	ENSG00000169174	proprotein convertase subtilisin/kexin type 9 [Source:HGNC Symbol;Acc:20001]	29.1351
USP24	1	55532032	55681039	149007	-	ENSG00000162402	ubiquitin specific peptidase 24 [Source:HGNC Symbol;Acc:12623]	15.9373
AC091609.1	1	55681081	55683124	2043	+	ENSG00000244861	No description	0.870699
RP11-101C11.1	1	55683534	55699850	16316	+	ENSG00000231090	No description	0
RP11-466L17.1	1	56046710	56200675	153965	+	ENSG00000234810	No description	0.0237317
RP11-90C4.1	1	56289480	56333921	44441	+	ENSG00000233147	No description	0
RP11-90C4.2	1	56381282	56410636	29354	-	ENSG00000230250	No description	0
RP11-90C4.3	1	56410760	56415792	5032	+	ENSG00000233079	No description	0
RP1-158P9.1	1	56611393	56620896	9503	+	ENSG00000235612	No description	0
RP4-710M16.2	1	56880635	56881638	1003	+	ENSG00000223956	No description	0.0471789
PPAP2B	1	56960419	57110974	150555	-	ENSG00000162407	phosphatidic acid phosphatase type 2B [Source:HGNC Symbol;Acc:9229]	24.4818
PRKAA2	1	57110995	57181008	70013	+	ENSG00000162409	protein kinase, AMP-activated, alpha 2 catalytic subunit [Source:HGNC Symbol;Acc:9377]	5.27826
C1orf168	1	57184477	57285369	100892	-	ENSG00000187889	chromosome 1 open reading frame 168 [Source:HGNC Symbol;Acc:27295]	0.528624
RP11-378I13.1	1	57289352	57292593	3241	-	ENSG00000229913	No description	0
C8A	1	57320479	57383894	63415	+	ENSG00000157131	complement component 8, alpha polypeptide [Source:HGNC Symbol;Acc:1352]	0.0354693
C8B	1	57394883	57431813	36930	-	ENSG00000021852	complement component 8, beta polypeptide [Source:HGNC Symbol;Acc:1353]	0.0777311
RP5-1103B4.3	1	57429559	57462430	32871	+	ENSG00000236341	No description	0.0210758
RP6-239D12.1	1	57457023	57480373	23350	+	ENSG00000231229	No description	0
DAB1	1	57460451	59012406	1551955	-	ENSG00000173406	disabled homolog 1 (Drosophila) [Source:HGNC Symbol;Acc:2661]	7.13016
RP6-102O10.1	1	57852248	57853122	874	+	ENSG00000227935	No description	0
RP4-737A23.2	1	58326215	58333170	6955	+	ENSG00000226759	No description	0
RP4-737A23.3	1	58343974	58346412	2438	+	ENSG00000230363	No description	0
RP11-393I23.4	1	58525811	58545946	20135	+	ENSG00000235038	No description	0.0414718
OMA1	1	58881056	59012474	131418	-	ENSG00000162600	OMA1 homolog, zinc metallopeptidase (S. cerevisiae) [Source:HGNC Symbol;Acc:29661]	6.43504
TACSTD2	1	59041099	59043166	2067	-	ENSG00000184292	tumor-associated calcium signal transducer 2 [Source:HGNC Symbol;Acc:11530]	1.28998
MYSM1	1	59120411	59165764	45353	-	ENSG00000162601	Myb-like, SWIRM and MPN domains 1 [Source:HGNC Symbol;Acc:29401]	14.7729
JUN	1	59246465	59249785	3320	-	ENSG00000177606	jun proto-oncogene [Source:HGNC Symbol;Acc:6204]	24.8899
RP4-794H19.2	1	59250823	59366668	115845	+	ENSG00000234807	No description	0.0133863
RP11-63G10.2	1	59304120	59316926	12806	-	ENSG00000231740	No description	0.0488212
RP4-794H19.1	1	59348540	59362375	13835	-	ENSG00000232453	No description	0.226451
RP4-794H19.4	1	59486059	59510286	24227	+	ENSG00000230812	No description	0.00860525
RP11-145M4.1	1	59520069	59521721	1652	-	ENSG00000241042	No description	0.451096
RP11-145M4.2	1	59521671	59543788	22117	-	ENSG00000235215	No description	0.50695
RP11-145M4.3	1	59522315	59553867	31552	-	ENSG00000237352	No description	0
RP11-470E16.1	1	59597608	59664293	66685	-	ENSG00000224609	No description	0.0137549
FGGY	1	59762467	60233347	470880	+	ENSG00000172456	FGGY carbohydrate kinase domain containing [Source:HGNC Symbol;Acc:25610]	2.06558
RP4-782L23.2	1	60220419	60254854	34435	-	ENSG00000226883	No description	0
RP4-782L23.1	1	60238467	60254520	16053	+	ENSG00000231816	No description	0.0822612
HOOK1	1	60280458	60342050	61592	+	ENSG00000134709	hook homolog 1 (Drosophila) [Source:HGNC Symbol;Acc:19884]	13.323
CYP2J2	1	60358980	60392462	33482	-	ENSG00000134716	cytochrome P450, family 2, subfamily J, polypeptide 2 [Source:HGNC Symbol;Acc:2634]	1.02119
C1orf87	1	60452941	60539442	86501	-	ENSG00000162598	chromosome 1 open reading frame 87 [Source:HGNC Symbol;Acc:28547]	0.167021
RP11-575B7.3	1	60580547	60615351	34804	+	ENSG00000238242	No description	0
RP11-776H12.1	1	61005921	61106163	100242	-	ENSG00000226476	No description	0.533291
RP11-436K8.1	1	61125303	61291256	165953	-	ENSG00000231252	No description	0.131634
NFIA	1	61330931	61928465	597534	+	ENSG00000162599	nuclear factor I/A [Source:HGNC Symbol;Acc:7784]	0.966702
RP4-668G5.1	1	61405911	61436448	30537	-	ENSG00000237928	No description	0.0592936
RP5-833A20.1	1	61714617	61719182	4565	-	ENSG00000237853	No description	0
TM2D1	1	62146717	62191095	44378	-	ENSG00000162604	TM2 domain containing 1 [Source:HGNC Symbol;Acc:24142]	5.17436
INADL	1	62208149	62629592	421443	+	ENSG00000132849	InaD-like (Drosophila) [Source:HGNC Symbol;Acc:28881]	8.14901
RP4-537K17.2	1	62580420	62584681	4261	-	ENSG00000225771	No description	0
L1TD1	1	62660503	62678000	17497	+	ENSG00000240563	LINE-1 type transposase domain containing 1 [Source:HGNC Symbol;Acc:25595]	260.118
KANK4	1	62702651	62785085	82434	-	ENSG00000132854	KN motif and ankyrin repeat domains 4 [Source:HGNC Symbol;Acc:27263]	3.81818
USP1	1	62901968	62917475	15507	+	ENSG00000162607	ubiquitin specific peptidase 1 [Source:HGNC Symbol;Acc:12607]	52.3282
DOCK7	1	62920399	63153969	233570	-	ENSG00000116641	dedicator of cytokinesis 7 [Source:HGNC Symbol;Acc:19190]	14.2862
ANGPTL3	1	63063158	63071830	8672	+	ENSG00000132855	angiopoietin-like 3 [Source:HGNC Symbol;Acc:491]	0.0870269
RP11-230B22.1	1	63154153	63176365	22212	+	ENSG00000235545	No description	0.523463
ATG4C	1	63249806	63339980	90174	+	ENSG00000125703	ATG4 autophagy related 4 homolog C (S. cerevisiae) [Source:HGNC Symbol;Acc:16040]	12.3792
RP4-771M4.3	1	63361680	63367310	5630	+	ENSG00000234318	No description	0
RP11-5P4.1	1	63466168	63478142	11974	-	ENSG00000229537	No description	0
RP11-5P4.2	1	63489878	63491329	1451	+	ENSG00000227485	No description	0
AL162400.1	1	63543752	63544702	950	-	ENSG00000229225	No description	0
RP11-335E6.2	1	63604921	63628824	23903	+	ENSG00000203605	No description	0.0078106
LINC00466	1	63624707	63782902	158195	-	ENSG00000224209	long intergenic non-protein coding RNA 466 [Source:HGNC Symbol;Acc:27294]	0.0193443
RP11-335E6.3	1	63715694	63717442	1748	+	ENSG00000228734	No description	0
RP4-792G4.2	1	63786555	63790112	3557	-	ENSG00000230798	No description	29.9163
FOXD3	1	63788730	63790797	2067	+	ENSG00000187140	forkhead box D3 [Source:HGNC Symbol;Acc:3804]	12.1942
ALG6	1	63833261	63904233	70972	+	ENSG00000088035	asparagine-linked glycosylation 6, alpha-1,3-glucosyltransferase homolog (S. cerevisiae) [Source:HGNC Symbol;Acc:23157]	9.75916
ITGB3BP	1	63906441	64059392	152951	-	ENSG00000142856	integrin beta 3 binding protein (beta3-endonexin) [Source:HGNC Symbol;Acc:6157]	6.71309
EFCAB7	1	63989043	64038364	49321	+	ENSG00000203965	EF-hand calcium binding domain 7 [Source:HGNC Symbol;Acc:29379]	1.4033
DLEU2L	1	64014635	64015911	1276	+	ENSG00000116652	deleted in lymphocytic leukemia 2-like [Source:HGNC Symbol;Acc:13225]	0.293193
PGM1	1	64058916	64125916	67000	+	ENSG00000079739	phosphoglucomutase 1 [Source:HGNC Symbol;Acc:8905]	44.3625
ROR1	1	64239693	64647181	407488	+	ENSG00000185483	receptor tyrosine kinase-like orphan receptor 1 [Source:HGNC Symbol;Acc:10256]	44.6066
RP11-24J23.2	1	64560125	64636980	76855	-	ENSG00000223949	No description	0.0471589
UBE2U	1	64669310	64733051	63741	+	ENSG00000177414	ubiquitin-conjugating enzyme E2U (putative) [Source:HGNC Symbol;Acc:28559]	0.0069947
CACHD1	1	64936428	65158741	222313	+	ENSG00000158966	cache domain containing 1 [Source:HGNC Symbol;Acc:29314]	54.4178
RAVER2	1	65210778	65298915	88137	+	ENSG00000162437	ribonucleoprotein, PTB-binding 2 [Source:HGNC Symbol;Acc:25577]	12.1075
JAK1	1	65298912	65432187	133275	-	ENSG00000162434	Janus kinase 1 [Source:HGNC Symbol;Acc:6190]	13.6347
RP11-182I10.3	1	65437908	65468159	30251	-	ENSG00000226891	No description	0.0237749
RP4-535B20.1	1	65532310	65533420	1110	-	ENSG00000231485	No description	0.0622077
AK4	1	65613232	65697828	84596	+	ENSG00000162433	adenylate kinase 4 [Source:HGNC Symbol;Acc:363]	24.9262
DNAJC6	1	65713902	65881552	167650	+	ENSG00000116675	DnaJ (Hsp40) homolog, subfamily C, member 6 [Source:HGNC Symbol;Acc:15469]	4.58261
RP5-1044H5.1	1	65745139	65772204	27065	-	ENSG00000229294	No description	0
LEPR	1	65886248	66107242	220994	+	ENSG00000116678	leptin receptor [Source:HGNC Symbol;Acc:6554]	3.56557
LEPROT	1	65886270	65901690	15420	+	ENSG00000213625	leptin receptor overlapping transcript [Source:HGNC Symbol;Acc:29477]	19.3448
RP4-630A11.3	1	65952089	65959871	7782	+	ENSG00000237852	No description	0.106376
PDE4B	1	66258197	66840259	582062	+	ENSG00000184588	phosphodiesterase 4B, cAMP-specific [Source:HGNC Symbol;Acc:8781]	2.53748
RP11-397C12.1	1	66508183	66516401	8218	-	ENSG00000227466	No description	0
SGIP1	1	66999066	67213982	214916	+	ENSG00000118473	SH3-domain GRB2-like (endophilin) interacting protein 1 [Source:HGNC Symbol;Acc:25412]	0.279298
AL139147.1	1	67131547	67142710	11163	-	ENSG00000248458	Uncharacterized protein [Source:UniProtKB/TrEMBL;Acc:F5H5J5]	0.467096
TCTEX1D1	1	67218142	67244470	26328	+	ENSG00000152760	Tctex1 domain containing 1 [Source:HGNC Symbol;Acc:26882]	0.674231
RP11-266I14.3	1	67240729	67241261	532	+	ENSG00000227787	No description	0.232127
INSL5	1	67263424	67266939	3515	-	ENSG00000172410	insulin-like 5 [Source:HGNC Symbol;Acc:6088]	0
WDR78	1	67278568	67390570	112002	-	ENSG00000152763	WD repeat domain 78 [Source:HGNC Symbol;Acc:26252]	0.538873
RP11-342H21.2	1	67292625	67294241	1616	+	ENSG00000231080	No description	0
MIER1	1	67390578	67454302	63724	+	ENSG00000198160	mesoderm induction early response 1 homolog (Xenopus laevis) [Source:HGNC Symbol;Acc:29657]	13.9035
SLC35D1	1	67465015	67519782	54767	-	ENSG00000116704	solute carrier family 35 (UDP-glucuronic acid/UDP-N-acetylgalactosamine dual transporter), member D1 [Source:HGNC Symbol;Acc:20800]	3.1934
C1orf141	1	67557859	67600639	42780	-	ENSG00000203963	chromosome 1 open reading frame 141 [Source:HGNC Symbol;Acc:32044]	0.0099932
IL23R	1	67632083	67725662	93579	+	ENSG00000162594	interleukin 23 receptor [Source:HGNC Symbol;Acc:19100]	0.0171531
IL12RB2	1	67773047	67862583	89536	+	ENSG00000081985	interleukin 12 receptor, beta 2 [Source:HGNC Symbol;Acc:5972]	1.99085
SERBP1	1	67873493	67896098	22605	-	ENSG00000142864	SERPINE1 mRNA binding protein 1 [Source:HGNC Symbol;Acc:17860]	214.409
RP4-763G1.2	1	67995313	67998012	2699	+	ENSG00000235200	No description	0.0157552
GADD45A	1	68150744	68154021	3277	+	ENSG00000116717	growth arrest and DNA-damage-inducible, alpha [Source:HGNC Symbol;Acc:4095]	16.2831
GNG12	1	68167149	68299150	132001	-	ENSG00000172380	guanine nucleotide binding protein (G protein), gamma 12 [Source:HGNC Symbol;Acc:19663]	31.3323
RP11-518D3.1	1	68297986	68668670	370684	+	ENSG00000232284	No description	0.0385027
DIRAS3	1	68511645	68517314	5669	-	ENSG00000162595	DIRAS family, GTP-binding RAS-like 3 [Source:HGNC Symbol;Acc:687]	0.390966
WLS	1	68564142	68698803	134661	-	ENSG00000116729	wntless homolog (Drosophila) [Source:HGNC Symbol;Acc:30238]	57.8802
RPE65	1	68894505	68915642	21137	-	ENSG00000116745	retinal pigment epithelium-specific protein 65kDa [Source:HGNC Symbol;Acc:10294]	0.0664978
DEPDC1	1	68939835	68962904	23069	-	ENSG00000024526	DEP domain containing 1 [Source:HGNC Symbol;Acc:22949]	20.4178
RP4-694A7.2	1	68944812	68949222	4410	+	ENSG00000233589	No description	0
RP4-694A7.4	1	68962359	69004310	41951	+	ENSG00000234264	No description	0.113407
RP11-424D14.1	1	69521581	69650686	129105	+	ENSG00000223883	No description	0.0205044
RP11-74K19.1	1	69709055	69715106	6051	-	ENSG00000235446	No description	0
RP3-380B4.1	1	69898938	69901092	2154	+	ENSG00000229639	No description	0
LRRC7	1	70034081	70589164	555083	+	ENSG00000033122	leucine rich repeat containing 7 [Source:HGNC Symbol;Acc:18531]	0.152061
RP11-181B18.1	1	70479665	70496905	17240	-	ENSG00000237919	No description	0
LRRC40	1	70610488	70671303	60815	-	ENSG00000066557	leucine rich repeat containing 40 [Source:HGNC Symbol;Acc:26004]	33.0411
RP4-677H15.2	1	70612804	70617628	4824	+	ENSG00000231835	No description	0
SRSF11	1	70671365	70718735	47370	+	ENSG00000116754	serine/arginine-rich splicing factor 11 [Source:HGNC Symbol;Acc:10782]	40.94
RP4-677H15.4	1	70684272	70686706	2434	-	ENSG00000228988	No description	0
ANKRD13C	1	70726271	70820417	94146	-	ENSG00000118454	ankyrin repeat domain 13C [Source:HGNC Symbol;Acc:25374]	12.7275
HHLA3	1	70820488	70851022	30534	+	ENSG00000197568	HERV-H LTR-associating 3 [Source:HGNC Symbol;Acc:4906]	14.5185
RP11-180O5.2	1	70825245	70826120	875	-	ENSG00000226088	No description	0.0670761
CTH	1	70876901	70905534	28633	+	ENSG00000116761	cystathionase (cystathionine gamma-lyase) [Source:HGNC Symbol;Acc:2501]	18.7545
RP5-952N6.1	1	71172136	71252151	80015	+	ENSG00000229051	No description	0.0123262
RP11-99H8.1	1	71181616	71185972	4356	-	ENSG00000226208	No description	0
PTGER3	1	71318036	71513491	195455	-	ENSG00000050628	prostaglandin E receptor 3 (subtype EP3) [Source:HGNC Symbol;Acc:9595]	0.434135
RP3-333A15.1	1	71413062	71417176	4114	+	ENSG00000235782	No description	0
RP11-108P2.1	1	71514538	71532867	18329	+	ENSG00000235079	No description	0.0332375
ZRANB2	1	71528974	71546980	18006	-	ENSG00000132485	zinc finger, RAN-binding domain containing 2 [Source:HGNC Symbol;Acc:13058]	37.2015
RP11-386O9.1	1	71547007	71733913	186906	+	ENSG00000229956	No description	0.114712
RP11-386O9.2	1	71716682	71717802	1120	+	ENSG00000237726	No description	0
RP11-316C12.2	1	71867530	71873407	5877	+	ENSG00000227126	No description	0
NEGR1	1	71868625	72748417	879792	-	ENSG00000172260	neuronal growth regulator 1 [Source:HGNC Symbol;Acc:17302]	1.78671
RP11-82L20.1	1	72036639	72039241	2602	+	ENSG00000231985	No description	0
RP11-175G14.1	1	72259915	72302695	42780	-	ENSG00000228853	No description	0
RP4-660H19.1	1	73214604	73364823	150219	-	ENSG00000225087	No description	0.347814
RP11-262K1.1	1	73240954	73256963	16009	+	ENSG00000227016	No description	0
RP4-598G3.1	1	73771853	73820934	49081	+	ENSG00000233973	No description	0
RP11-275A6.1	1	74100899	74175264	74365	+	ENSG00000223479	No description	0
RP11-275A6.2	1	74175051	74180897	5846	+	ENSG00000241626	No description	0
LRRIQ3	1	74491699	74663871	172172	-	ENSG00000162620	leucine-rich repeats and IQ motif containing 3 [Source:HGNC Symbol;Acc:28318]	0.00585106
FPGT	1	74663922	74699770	35848	+	ENSG00000254685	fucose-1-phosphate guanylyltransferase [Source:HGNC Symbol;Acc:3825]	0.0572558
RP11-653A5.2	1	74663926	75009666	345740	+	ENSG00000259030	FPGT-TNNI3K fusion protein isoform a [Source:RefSeq peptide;Acc:NP_001106279]	0.013462
FPGT-TNNI3K	1	74663937	75010112	346175	+	ENSG00000116783	FPGT-TNNI3K readthrough [Source:HGNC Symbol;Acc:42952]	0.0286135
RP11-439H8.4	1	74807263	74844486	37223	-	ENSG00000237324	No description	0
RP4-650F12.2	1	74933879	74935227	1348	+	ENSG00000233894	No description	0.0071029
LRRC53	1	74937776	74978298	40522	-	ENSG00000162621	leucine rich repeat containing 53 [Source:HGNC Symbol;Acc:25255]	0.011723
RP11-17E13.3	1	75018088	75218059	199971	-	ENSG00000225495	No description	0.101872
C1orf173	1	75033795	75139422	105627	-	ENSG00000178965	chromosome 1 open reading frame 173 [Source:HGNC Symbol;Acc:25346]	0.0288222
RP4-612J11.1	1	75055419	75087403	31984	+	ENSG00000234497	No description	0
CRYZ	1	75171170	75199092	27922	-	ENSG00000116791	crystallin, zeta (quinone reductase) [Source:HGNC Symbol;Acc:2419]	28.5493
TYW3	1	75198836	75232362	33526	+	ENSG00000162623	tRNA-yW synthesizing protein 3 homolog (S. cerevisiae) [Source:HGNC Symbol;Acc:24757]	17.8393
RP11-93N20.1	1	75428998	75430802	1804	+	ENSG00000229943	No description	0
RP11-510C10.2	1	75593515	75598743	5228	-	ENSG00000224127	No description	0.911451
LHX8	1	75594119	75627218	33099	+	ENSG00000162624	LIM homeobox 8 [Source:HGNC Symbol;Acc:28838]	2.30021
RP11-510C10.3	1	75595659	75598261	2602	-	ENSG00000224149	No description	1.40934
SLC44A5	1	75667816	76076801	408985	-	ENSG00000137968	solute carrier family 44, member 5 [Source:HGNC Symbol;Acc:28524]	1.27766
RP4-682C21.5	1	76175700	76189696	13996	-	ENSG00000178193	No description	0
ACADM	1	76190036	76253260	63224	+	ENSG00000117054	acyl-CoA dehydrogenase, C-4 to C-12 straight chain [Source:HGNC Symbol;Acc:89]	26.5263
RABGGTB	1	76251879	76261100	9221	+	ENSG00000137955	Rab geranylgeranyltransferase, beta subunit [Source:HGNC Symbol;Acc:9796]	15.8964
MSH4	1	76262567	76378923	116356	+	ENSG00000057468	mutS homolog 4 (E. coli) [Source:HGNC Symbol;Acc:7327]	0.061014
ASB17	1	76384558	76398116	13558	-	ENSG00000154007	ankyrin repeat and SOCS box containing 17 [Source:HGNC Symbol;Acc:19769]	0.0232272
RP11-550H2.1	1	76477009	76485041	8032	+	ENSG00000225605	No description	0
RP11-550H2.2	1	76507376	76531913	24537	+	ENSG00000230027	No description	0
ST6GALNAC3	1	76540389	77100286	559897	+	ENSG00000184005	ST6 euraminyl-2,3-beta-galactosyl-1,3)-N-acetylgalactosaminide alpha-2,6-sialyltransferase 3 [Source:HGNC Symbol;Acc:19343]	12.3323
RP11-415A20.1	1	77223809	77244952	21143	-	ENSG00000237552	No description	0.0143485
ST6GALNAC5	1	77333126	77531396	198270	+	ENSG00000117069	ST6 euraminyl-2,3-beta-galactosyl-1,3)-N-acetylgalactosaminide alpha-2,6-sialyltransferase 5 [Source:HGNC Symbol;Acc:19342]	3.79535
RP4-706A16.2	1	77533605	77544167	10562	+	ENSG00000230498	No description	0.323346
PIGK	1	77554675	77685115	130440	-	ENSG00000142892	phosphatidylinositol glycan anchor biosynthesis, class K [Source:HGNC Symbol;Acc:8965]	11.4279
AK5	1	77747736	78025651	277915	+	ENSG00000154027	adenylate kinase 5 [Source:HGNC Symbol;Acc:365]	1.39419
RP11-375A5.1	1	77811731	77815270	3539	-	ENSG00000233099	No description	0
ZZZ3	1	78028101	78149104	121003	-	ENSG00000036549	zinc finger, ZZ-type containing 3 [Source:HGNC Symbol;Acc:24523]	14.8187
USP33	1	78161672	78225537	63865	-	ENSG00000077254	ubiquitin specific peptidase 33 [Source:HGNC Symbol;Acc:20059]	23.7761
FAM73A	1	78245309	78344106	98797	+	ENSG00000180488	family with sequence similarity 73, member A [Source:HGNC Symbol;Acc:24741]	2.94321
NEXN-AS1	1	78347033	78355224	8191	-	ENSG00000235927	NEXN antisense RNA 1 (non-protein coding) [Source:HGNC Symbol;Acc:31983]	0.246804
NEXN	1	78354198	78409580	55382	+	ENSG00000162614	nexilin (F actin binding protein) [Source:HGNC Symbol;Acc:29557]	5.27315
FUBP1	1	78409740	78444794	35054	-	ENSG00000162613	far upstream element (FUSE) binding protein 1 [Source:HGNC Symbol;Acc:4004]	75.2996
DNAJB4	1	78444859	78483648	38789	+	ENSG00000162616	DnaJ (Hsp40) homolog, subfamily B, member 4 [Source:HGNC Symbol;Acc:14886]	7.5637
GIPC2	1	78445226	78604133	158907	+	ENSG00000137960	GIPC PDZ domain containing family, member 2 [Source:HGNC Symbol;Acc:18177]	0.498329
RP11-183M13.1	1	78695283	78835149	139866	+	ENSG00000237413	No description	0.00518188
PTGFR	1	78769568	79005434	235866	+	ENSG00000122420	prostaglandin F receptor (FP) [Source:HGNC Symbol;Acc:9600]	0.462269
IFI44L	1	79085607	79108484	22877	+	ENSG00000137959	interferon-induced protein 44-like [Source:HGNC Symbol;Acc:17817]	0.199539
IFI44	1	79115481	79129763	14282	+	ENSG00000137965	interferon-induced protein 44 [Source:HGNC Symbol;Acc:16938]	0.110157
ELTD1	1	79355449	79472403	116954	-	ENSG00000162618	EGF, latrophilin and seven transmembrane domain containing 1 [Source:HGNC Symbol;Acc:20822]	9.69231
RP4-726F1.1	1	79789454	79790534	1080	+	ENSG00000235011	No description	0
RP11-339D23.1	1	80839049	80840306	1257	-	ENSG00000225598	No description	0
RP11-115A15.1	1	81000663	81050048	49385	-	ENSG00000224326	No description	0
RP5-887A10.1	1	81001440	81112473	111033	+	ENSG00000234184	No description	0.00906647
LPHN2	1	81771845	82458107	686262	+	ENSG00000117114	latrophilin 2 [Source:HGNC Symbol;Acc:18582]	77.5908
RP5-837I24.6	1	81970784	81971981	1197	+	ENSG00000227960	No description	0.0374818
RP5-837I24.2	1	81979565	82023387	43822	-	ENSG00000234953	No description	0
RP5-837I24.4	1	82051626	82091398	39772	-	ENSG00000236676	No description	0.0100283
RP11-147G16.1	1	82680904	82726817	45913	-	ENSG00000233290	No description	0
RP4-601K24.1	1	83368866	83632498	263632	+	ENSG00000230817	No description	0
RP11-170N11.1	1	83439565	83451891	12326	-	ENSG00000236268	No description	0.166175
RP11-413G15.1	1	83911736	83920454	8718	+	ENSG00000231364	No description	0
RP11-475O6.1	1	84041459	84326706	285247	-	ENSG00000233008	No description	0.0118491
RP5-836J3.1	1	84255963	84267148	11185	+	ENSG00000237076	No description	0
TTLL7	1	84330711	84464833	134122	-	ENSG00000137941	tubulin tyrosine ligase-like family, member 7 [Source:HGNC Symbol;Acc:26242]	2.37283
TTLL7-IT1	1	84444801	84449983	5182	-	ENSG00000233061	TTLL7 intronic transcript 1 (non-protein coding) [Source:HGNC Symbol;Acc:41486]	0.00220066
PRKACB	1	84543745	84704181	160436	+	ENSG00000142875	protein kinase, cAMP-dependent, catalytic, beta [Source:HGNC Symbol;Acc:9381]	14.3172
SAMD13	1	84764049	84855640	91591	+	ENSG00000203943	sterile alpha motif domain containing 13 [Source:HGNC Symbol;Acc:24582]	0.805978
DNASE2B	1	84864215	84880701	16486	+	ENSG00000137976	deoxyribonuclease II beta [Source:HGNC Symbol;Acc:28875]	0.0130653
RPF1	1	84944942	84963473	18531	+	ENSG00000117133	ribosome production factor 1 homolog (S. cerevisiae) [Source:HGNC Symbol;Acc:30350]	44.2045
GNG5	1	84964008	84972248	8240	-	ENSG00000174021	guanine nucleotide binding protein (G protein), gamma 5 [Source:HGNC Symbol;Acc:4408]	126.354
CTBS	1	85018804	85040163	21359	-	ENSG00000117151	chitobiase, di-N-acetyl- [Source:HGNC Symbol;Acc:2496]	3.93685
C1orf180	1	85093913	85100703	6790	-	ENSG00000180869	chromosome 1 open reading frame 180 [Source:HGNC Symbol;Acc:26647]	0.0155914
SSX2IP	1	85109390	85156486	47096	-	ENSG00000117155	synovial sarcoma, X breakpoint 2 interacting protein [Source:HGNC Symbol;Acc:16509]	7.98157
LPAR3	1	85277285	85358896	81611	-	ENSG00000171517	lysophosphatidic acid receptor 3 [Source:HGNC Symbol;Acc:14298]	6.25395
MCOLN2	1	85391268	85462796	71528	-	ENSG00000153898	mucolipin 2 [Source:HGNC Symbol;Acc:13357]	0.65963
WDR63	1	85464830	85598821	133991	+	ENSG00000162643	WD repeat domain 63 [Source:HGNC Symbol;Acc:30711]	0.334269
MCOLN3	1	85483765	85514182	30417	-	ENSG00000055732	mucolipin 3 [Source:HGNC Symbol;Acc:13358]	0.678433
SYDE2	1	85622556	85666729	44173	-	ENSG00000097096	synapse defective 1, Rho GTPase, homolog 2 (C. elegans) [Source:HGNC Symbol;Acc:25841]	4.27279
C1orf52	1	85715639	85725355	9716	-	ENSG00000162642	chromosome 1 open reading frame 52 [Source:HGNC Symbol;Acc:24871]	14.2013
BCL10	1	85731931	85743771	11840	-	ENSG00000142867	B-cell CLL/lymphoma 10 [Source:HGNC Symbol;Acc:989]	11.9475
RP11-131L23.1	1	85742398	85913807	171409	+	ENSG00000223653	No description	0.0395229
DDAH1	1	85784168	86044046	259878	-	ENSG00000153904	dimethylarginine dimethylaminohydrolase 1 [Source:HGNC Symbol;Acc:2715]	24.9293
CYR61	1	86046444	86049645	3201	+	ENSG00000142871	cysteine-rich, angiogenic inducer, 61 [Source:HGNC Symbol;Acc:2654]	95.9951
RP11-290M5.2	1	86064814	86066417	1603	+	ENSG00000230285	No description	0
ZNHIT6	1	86115106	86174116	59010	-	ENSG00000117174	zinc finger, HIT-type containing 6 [Source:HGNC Symbol;Acc:26089]	8.59192
COL24A1	1	86194916	86622626	427710	-	ENSG00000171502	collagen, type XXIV, alpha 1 [Source:HGNC Symbol;Acc:20821]	0.685944
ODF2L	1	86786611	86862025	75414	-	ENSG00000122417	outer dense fiber of sperm tails 2-like [Source:HGNC Symbol;Acc:29225]	3.89792
CLCA2	1	86889769	86922241	32472	+	ENSG00000137975	chloride channel accessory 2 [Source:HGNC Symbol;Acc:2016]	0.0128677
CLCA1	1	86934051	86965972	31921	+	ENSG00000016490	chloride channel accessory 1 [Source:HGNC Symbol;Acc:2015]	0.0134721
CLCA4	1	87012761	87046437	33676	+	ENSG00000016602	chloride channel accessory 4 [Source:HGNC Symbol;Acc:2018]	0
RP4-651E10.4	1	87036864	87158886	122022	-	ENSG00000236915	No description	0
SH3GLB1	1	87170259	87213867	43608	+	ENSG00000097033	SH3-domain GRB2-like endophilin B1 [Source:HGNC Symbol;Acc:10833]	26.0273
RP4-604K5.1	1	87328132	87380107	51975	-	ENSG00000183291	15 kDa selenoprotein [Source:UniProtKB/Swiss-Prot;Acc:O60613]	83.9974
HS2ST1	1	87380331	87634887	254556	+	ENSG00000153936	heparan sulfate 2-O-sulfotransferase 1 [Source:HGNC Symbol;Acc:5193]	10.4241
RP4-604K5.2	1	87409368	87410425	1057	-	ENSG00000224198	No description	0
LMO4	1	87794151	87812788	18637	+	ENSG00000143013	LIM domain only 4 [Source:HGNC Symbol;Acc:6644]	32.8643
RP4-544H6.2	1	87819207	87837338	18131	-	ENSG00000227290	No description	0
RP5-1027O11.1	1	88365592	88371397	5805	-	ENSG00000224235	No description	0
RP11-76N22.2	1	89003196	89150887	147691	-	ENSG00000237505	No description	0.0943001
PKN2	1	89149905	89301938	152033	+	ENSG00000065243	protein kinase N2 [Source:HGNC Symbol;Acc:9406]	19.8935
GTF2B	1	89318615	89357627	39012	-	ENSG00000137947	general transcription factor IIB [Source:HGNC Symbol;Acc:4648]	14.6215
CCBL2	1	89401456	89458636	57180	-	ENSG00000137944	cysteine conjugate-beta lyase 2 [Source:HGNC Symbol;Acc:33238]	37.0412
RBMXL1	1	89445139	89458643	13504	-	ENSG00000213516	RNA binding motif protein, X-linked-like 1 [Source:HGNC Symbol;Acc:25073]	15.5781
GBP3	1	89472360	89488549	16189	-	ENSG00000117226	guanylate binding protein 3 [Source:HGNC Symbol;Acc:4184]	0.546143
AL160008.1	1	89488180	89515726	27546	+	ENSG00000247275	No description	0.0378403
GBP1	1	89518002	89531043	13041	-	ENSG00000117228	guanylate binding protein 1, interferon-inducible [Source:HGNC Symbol;Acc:4182]	0.337374
GBP2	1	89571815	89616139	44324	-	ENSG00000162645	guanylate binding protein 2, interferon-inducible [Source:HGNC Symbol;Acc:4183]	0.352338
GBP7	1	89597434	89641723	44289	-	ENSG00000213512	guanylate binding protein 7 [Source:HGNC Symbol;Acc:29606]	0.0104778
GBP4	1	89646831	89664615	17784	-	ENSG00000162654	guanylate binding protein 4 [Source:HGNC Symbol;Acc:20480]	2.62602
GBP5	1	89724633	89738544	13911	-	ENSG00000154451	guanylate binding protein 5 [Source:HGNC Symbol;Acc:19895]	0.0846631
RP4-620F22.2	1	89726265	89735437	9172	+	ENSG00000237568	No description	0
GBP6	1	89829605	89853719	24114	+	ENSG00000183347	guanylate binding protein family, member 6 [Source:HGNC Symbol;Acc:25395]	0.0274037
LRRC8B	1	89990395	90063423	73028	+	ENSG00000197147	leucine rich repeat containing 8 family, member B [Source:HGNC Symbol;Acc:30692]	12.7806
RP5-1007M22.2	1	90048800	90098453	49653	-	ENSG00000231999	No description	0.289389
RP5-1007M22.3	1	90050047	90062132	12085	+	ENSG00000251289	No description	13.4876
RP11-413E1.4	1	90095284	90141945	46661	+	ENSG00000230735	No description	0
LRRC8C	1	90098631	90398809	300178	+	ENSG00000171488	leucine rich repeat containing 8 family, member C [Source:HGNC Symbol;Acc:25075]	3.06873
RP5-943J3.1	1	90254473	90256051	1578	+	ENSG00000231613	No description	0
LRRC8D	1	90286573	90402170	115597	+	ENSG00000171492	leucine rich repeat containing 8 family, member D [Source:HGNC Symbol;Acc:16992]	25.2753
RP11-302M6.2	1	90421225	90422281	1056	-	ENSG00000237081	No description	0
ZNF326	1	90457722	90494097	36375	+	ENSG00000162664	zinc finger protein 326 [Source:HGNC Symbol;Acc:14104]	22.2506
RP11-302M6.4	1	90467706	90468748	1042	-	ENSG00000232236	No description	0
RP5-827O9.1	1	90976467	90999029	22562	-	ENSG00000229201	No description	0
BARHL2	1	91177159	91182794	5635	-	ENSG00000143032	BarH-like homeobox 2 [Source:HGNC Symbol;Acc:954]	0.392532
RP4-665J23.1	1	91295104	91317207	22103	-	ENSG00000233593	No description	0.350972
RP4-665J23.2	1	91317316	91319843	2527	+	ENSG00000225446	No description	0
ZNF644	1	91380859	91487829	106970	-	ENSG00000122482	zinc finger protein 644 [Source:HGNC Symbol;Acc:29222]	28.9283
HFM1	1	91726323	91870426	144103	-	ENSG00000162669	HFM1, ATP-dependent DNA helicase homolog (S. cerevisiae) [Source:HGNC Symbol;Acc:20193]	0.781501
CDC7	1	91966404	91991321	24917	+	ENSG00000097046	cell division cycle 7 homolog (S. cerevisiae) [Source:HGNC Symbol;Acc:1745]	33.3538
TGFBR3	1	92145902	92371892	225990	-	ENSG00000069702	transforming growth factor, beta receptor III [Source:HGNC Symbol;Acc:11774]	5.40679
BRDT	1	92414928	92479983	65055	+	ENSG00000137948	bromodomain, testis-specific [Source:HGNC Symbol;Acc:1105]	0.182938
EPHX4	1	92495539	92529093	33554	+	ENSG00000172031	epoxide hydrolase 4 [Source:HGNC Symbol;Acc:23758]	0.893826
BTBD8	1	92545862	92613393	67531	+	ENSG00000189195	BTB (POZ) domain containing 8 [Source:HGNC Symbol;Acc:21019]	0.851603
KIAA1107	1	92632542	92650280	17738	+	ENSG00000069712	KIAA1107 [Source:HGNC Symbol;Acc:29192]	2.10378
C1orf146	1	92683497	92711370	27873	+	ENSG00000203910	chromosome 1 open reading frame 146 [Source:HGNC Symbol;Acc:24032]	0
GLMN	1	92711959	92764544	52585	-	ENSG00000174842	glomulin, FKBP associated protein [Source:HGNC Symbol;Acc:14373]	14.235
RPAP2	1	92764522	92853730	89208	+	ENSG00000122484	RNA polymerase II associated protein 2 [Source:HGNC Symbol;Acc:25791]	10.8967
GFI1	1	92940319	92952433	12114	-	ENSG00000162676	growth factor independent 1 transcription repressor [Source:HGNC Symbol;Acc:4237]	0.19668
EVI5	1	92974253	93257961	283708	-	ENSG00000067208	ecotropic viral integration site 5 [Source:HGNC Symbol;Acc:3501]	5.10387
RPL5	1	93297597	93307481	9884	+	ENSG00000122406	ribosomal protein L5 [Source:HGNC Symbol;Acc:10360]	487.728
FAM69A	1	93307724	93427079	119355	-	ENSG00000154511	family with sequence similarity 69, member A [Source:HGNC Symbol;Acc:32213]	8.25699
MTF2	1	93544792	93604638	59846	+	ENSG00000143033	metal response element binding transcription factor 2 [Source:HGNC Symbol;Acc:29535]	35.1185
TMED5	1	93615299	93646285	30986	-	ENSG00000117500	transmembrane emp24 protein transport domain containing 5 [Source:HGNC Symbol;Acc:24251]	12.5472
CCDC18	1	93645476	93744287	98811	+	ENSG00000122483	coiled-coil domain containing 18 [Source:HGNC Symbol;Acc:30370]	6.28206
RP4-717I23.3	1	93727743	93811582	83839	-	ENSG00000223745	No description	1.50888
DR1	1	93811445	93828149	16704	+	ENSG00000117505	down-regulator of transcription 1, TBP-binding (negative cofactor 2) [Source:HGNC Symbol;Acc:3017]	41.6644
FNBP1L	1	93913658	94020218	106560	+	ENSG00000137942	formin binding protein 1-like [Source:HGNC Symbol;Acc:20851]	73.1047
BCAR3	1	94027347	94312706	285359	-	ENSG00000137936	breast cancer anti-estrogen resistance 3 [Source:HGNC Symbol;Acc:973]	10.504
RP5-1033H22.2	1	94057756	94071130	13374	+	ENSG00000224093	No description	0.0197384
RP11-488P3.1	1	94218480	94241000	22520	-	ENSG00000230439	No description	0.273128
DNTTIP2	1	94333373	94345474	12101	-	ENSG00000067334	deoxynucleotidyltransferase, terminal, interacting protein 2 [Source:HGNC Symbol;Acc:24013]	33.2775
GCLM	1	94350761	94374966	24205	-	ENSG00000023909	glutamate-cysteine ligase, modifier subunit [Source:HGNC Symbol;Acc:4312]	8.76062
ABCA4	1	94458391	94586688	128297	-	ENSG00000198691	ATP-binding cassette, sub-family A (ABC1), member 4 [Source:HGNC Symbol;Acc:34]	0.378823
RP11-78O9.1	1	94610667	94611175	508	+	ENSG00000233482	No description	0
ARHGAP29	1	94614544	94740624	126080	-	ENSG00000137962	Rho GTPase activating protein 29 [Source:HGNC Symbol;Acc:30207]	4.5772
RP11-148B18.1	1	94713464	94715048	1584	+	ENSG00000231363	No description	0
RP11-148B18.4	1	94784035	94790125	6090	-	ENSG00000236098	No description	0.032575
RP11-148B18.3	1	94798823	94800404	1581	+	ENSG00000226835	No description	0.0401758
ABCD3	1	94883933	94984222	100289	+	ENSG00000117528	ATP-binding cassette, sub-family D (ALD), member 3 [Source:HGNC Symbol;Acc:67]	13.8571
F3	1	94994781	95007356	12575	-	ENSG00000117525	coagulation factor III (thromboplastin, tissue factor) [Source:HGNC Symbol;Acc:3541]	7.5237
RP11-86H7.6	1	95051112	95057853	6741	-	ENSG00000223675	No description	0.0177654
RP11-86H7.7	1	95086707	95089740	3033	-	ENSG00000235565	No description	0.616783
RP11-86H7.1	1	95104017	95285837	181820	-	ENSG00000224081	No description	10.2354
SLC44A3	1	95285898	95360802	74904	+	ENSG00000143036	solute carrier family 44, member 3 [Source:HGNC Symbol;Acc:28689]	2.0501
RP11-465K1.2	1	95302304	95320982	18678	-	ENSG00000237416	No description	0
CNN3	1	95362507	95392834	30327	-	ENSG00000117519	calponin 3, acidic [Source:HGNC Symbol;Acc:2157]	206.5
RP4-639F20.1	1	95393122	95428826	35704	+	ENSG00000235501	No description	7.57782
ALG14	1	95448297	95538501	90204	-	ENSG00000172339	asparagine-linked glycosylation 14 homolog (S. cerevisiae) [Source:HGNC Symbol;Acc:28287]	5.94139
RP4-639F20.3	1	95448745	95492759	44014	-	ENSG00000250094	No description	7.10111
RP11-313A24.1	1	95527152	95533101	5949	+	ENSG00000230427	No description	0.00586508
TMEM56	1	95582894	95663163	80269	+	ENSG00000152078	transmembrane protein 56 [Source:HGNC Symbol;Acc:26477]	2.30221
RP11-57H12.2	1	95585703	95604110	18407	+	ENSG00000231992	No description	0.0765253
RP11-57H12.3	1	95628775	95699538	70763	-	ENSG00000226026	No description	0.166798
RWDD3	1	95699711	95712781	13070	+	ENSG00000122481	RWD domain containing 3 [Source:HGNC Symbol;Acc:21393]	7.2151
RP11-57H12.5	1	95708781	95729610	20829	-	ENSG00000228852	No description	0
RP4-586O15.1	1	95776484	95783819	7335	-	ENSG00000228504	No description	0
RP11-14O19.1	1	95816807	95817810	1003	-	ENSG00000230434	No description	0
RP11-14O19.2	1	95820945	95846556	25611	-	ENSG00000237954	No description	0.123402
RP4-617C6.1	1	95940293	95944912	4619	+	ENSG00000233907	No description	0.0116663
RP11-286B14.1	1	95975716	96247898	272182	+	ENSG00000228971	No description	0.11925
RP11-147C23.1	1	96403457	96488436	84979	+	ENSG00000237435	No description	0
RP5-898J17.1	1	96719625	96839681	120056	-	ENSG00000231987	No description	0
PTBP2	1	97187221	97280349	93128	+	ENSG00000117569	polypyrimidine tract binding protein 2 [Source:HGNC Symbol;Acc:17662]	28.6293
DPYD	1	97543299	98386605	843306	-	ENSG00000188641	dihydropyrimidine dehydrogenase [Source:HGNC Symbol;Acc:3012]	0.764786
DPYD-AS1	1	97561479	97788511	227032	+	ENSG00000232878	DPYD antisense RNA 1 (non-protein coding) [Source:HGNC Symbol;Acc:40195]	0
DPYD-IT1	1	97859710	97885697	25987	-	ENSG00000232542	DPYD intronic transcript 1 (non-protein coding) [Source:HGNC Symbol;Acc:41326]	0.192363
DPYD-AS2	1	98262477	98263622	1145	+	ENSG00000235777	DPYD antisense RNA 2 (non-protein coding) [Source:HGNC Symbol;Acc:40196]	0
MIR137HG	1	98453556	98515161	61605	-	ENSG00000231269	MIR137 host gene (non-protein coding) [Source:HGNC Symbol;Acc:42871]	0.0296973
RP5-1070A16.1	1	98676303	98738214	61911	+	ENSG00000226053	No description	0.155728
SNX7	1	99127236	99226056	98820	+	ENSG00000162627	sorting nexin 7 [Source:HGNC Symbol;Acc:14971]	29.2067
LPPR5	1	99355806	99470588	114782	-	ENSG00000117598	Lipid phosphate phosphatase-related protein type 5 [Source:UniProtKB/Swiss-Prot;Acc:Q32ZL2]	2.10188
RP5-896L10.1	1	99469832	99614408	144576	+	ENSG00000232825	No description	0.0151607
RP4-788L13.1	1	99729509	99775146	45637	+	ENSG00000117600	Lipid phosphate phosphatase-related protein type 4 [Source:UniProtKB/Swiss-Prot;Acc:Q7Z2D5]	1.61631
RP11-413P11.1	1	99937918	99999571	61653	-	ENSG00000224445	No description	0.0129861
PALMD	1	100111499	100160097	48598	+	ENSG00000099260	palmdelphin [Source:HGNC Symbol;Acc:15846]	0.34638
FRRS1	1	100174259	100232187	57928	-	ENSG00000156869	ferric-chelate reductase 1 [Source:HGNC Symbol;Acc:27622]	2.23587
AGL	1	100315640	100389579	73939	+	ENSG00000162688	amylo-alpha-1, 6-glucosidase, 4-alpha-glucanotransferase [Source:HGNC Symbol;Acc:321]	17.3325
RP5-884G6.2	1	100433939	100435420	1481	-	ENSG00000228084	No description	0.785115
SLC35A3	1	100435345	100492535	57190	+	ENSG00000117620	solute carrier family 35 (UDP-N-acetylglucosamine (UDP-GlcNAc) transporter), member A3 [Source:HGNC Symbol;Acc:11023]	8.41599
HIAT1	1	100503653	100548933	45280	+	ENSG00000156875	hippocampus abundant transcript 1 [Source:HGNC Symbol;Acc:23363]	38.8767
RP4-714D9.2	1	100523546	100550027	26481	-	ENSG00000241073	No description	4.38586
SASS6	1	100549119	100598511	49392	-	ENSG00000156876	spindle assembly 6 homolog (C. elegans) [Source:HGNC Symbol;Acc:25403]	8.73914
CCDC76	1	100598706	100616053	17347	+	ENSG00000122435	coiled-coil domain containing 76 [Source:HGNC Symbol;Acc:25502]	5.49649
LRRC39	1	100614409	100643771	29362	-	ENSG00000122477	leucine rich repeat containing 39 [Source:HGNC Symbol;Acc:28228]	0.315857
DBT	1	100659634	100715390	55756	-	ENSG00000137992	dihydrolipoamide branched chain transacylase E2 [Source:HGNC Symbol;Acc:2698]	15.7579
RP11-305E17.6	1	100729565	100731676	2111	-	ENSG00000224616	No description	0.881398
RTCD1	1	100731763	100758325	26562	+	ENSG00000137996	RNA terminal phosphate cyclase domain 1 [Source:HGNC Symbol;Acc:17981]	20.8845
RP5-837M10.2	1	100810033	100810798	765	+	ENSG00000223906	No description	0
CDC14A	1	100810584	100985833	175249	+	ENSG00000079335	CDC14 cell division cycle 14 homolog A (S. cerevisiae) [Source:HGNC Symbol;Acc:1718]	4.08644
RP5-837M10.4	1	100927955	100951553	23598	-	ENSG00000228086	No description	0.0108583
GPR88	1	101003693	101007574	3881	+	ENSG00000181656	G protein-coupled receptor 88 [Source:HGNC Symbol;Acc:4539]	0.0220961
RP11-84O12.4	1	101092605	101094500	1895	-	ENSG00000230402	No description	0
VCAM1	1	101185305	101204601	19296	+	ENSG00000162692	vascular cell adhesion molecule 1 [Source:HGNC Symbol;Acc:12663]	2.44742
EXTL2	1	101337943	101361554	23611	-	ENSG00000162694	exostoses (multiple)-like 2 [Source:HGNC Symbol;Acc:3516]	21.5582
SLC30A7	1	101361632	101447309	85677	+	ENSG00000162695	solute carrier family 30 (zinc transporter), member 7 [Source:HGNC Symbol;Acc:19306]	7.40307
DPH5	1	101455179	101491644	36465	-	ENSG00000117543	DPH5 homolog (S. cerevisiae) [Source:HGNC Symbol;Acc:24270]	20.5007
RP11-421L21.2	1	101461029	101461816	787	+	ENSG00000235795	No description	0.105379
RP11-421L21.3	1	101491409	101552821	61412	+	ENSG00000233184	No description	1.27848
RP4-575N6.4	1	101701239	101702084	845	-	ENSG00000225938	No description	0.159507
S1PR1	1	101702444	101707074	4630	+	ENSG00000170989	sphingosine-1-phosphate receptor 1 [Source:HGNC Symbol;Acc:3165]	3.9519
RP11-157N3.1	1	101788893	101855859	66966	+	ENSG00000231671	No description	0.0103847
RP11-411H5.1	1	102189298	102195170	5872	+	ENSG00000226715	No description	0
OLFM3	1	102268127	102462586	194459	-	ENSG00000118733	olfactomedin 3 [Source:HGNC Symbol;Acc:17990]	2.01716
RP11-202K23.1	1	102665295	102855186	189891	-	ENSG00000233359	No description	0
RP5-936J12.1	1	103228878	103319398	90520	-	ENSG00000230864	No description	0
COL11A1	1	103342023	103574052	232029	-	ENSG00000060718	collagen, type XI, alpha 1 [Source:HGNC Symbol;Acc:2186]	39.1602
RP11-347K2.1	1	103817769	103828355	10586	+	ENSG00000232753	No description	0
RP11-347K2.2	1	103820969	103835986	15017	-	ENSG00000234037	No description	0
RP11-153F1.2	1	103957501	103968087	10586	+	ENSG00000230759	No description	0
RP11-153F1.1	1	103960701	104068115	107414	-	ENSG00000224613	No description	0
RNPC3	1	104068313	104097854	29541	+	ENSG00000185946	RNA-binding region (RNP1, RRM) containing 3 [Source:HGNC Symbol;Acc:18666]	2.49629
AMY2B	1	104096437	104122156	25719	+	ENSG00000240038	amylase, alpha 2B (pancreatic) [Source:HGNC Symbol;Acc:478]	0.444503
AMY2A	1	104159999	104168402	8403	+	ENSG00000243480	amylase, alpha 2A (pancreatic) [Source:HGNC Symbol;Acc:477]	0
AMY1A	1	104197912	104207173	9261	+	ENSG00000237763	amylase, alpha 1A (salivary) [Source:HGNC Symbol;Acc:474]	0
AMY1B	1	104230037	104239302	9265	-	ENSG00000174876	amylase, alpha 1B (salivary) [Source:HGNC Symbol;Acc:475]	0
AMY1C	1	104293028	104301312	8284	+	ENSG00000187733	amylase, alpha 1C (salivary) [Source:HGNC Symbol;Acc:476]	0
RP11-364B6.1	1	104615645	104619709	4064	+	ENSG00000215869	No description	0.0209898
RP11-251P6.1	1	106132316	106161557	29241	-	ENSG00000230768	No description	0
RP11-24P14.1	1	106470246	106565834	95588	-	ENSG00000233047	No description	0
RP5-947P14.1	1	106615869	106627121	11252	+	ENSG00000237480	No description	0
RP11-233E12.1-001	1	107360861	107380815	19954	+	ENSG00000237460	No description	0
PRMT6	1	107599267	107601916	2649	+	ENSG00000198890	protein arginine methyltransferase 6 [Source:HGNC Symbol;Acc:18241]	34.6173
NTNG1	1	107682629	108026080	343451	+	ENSG00000162631	netrin G1 [Source:HGNC Symbol;Acc:23319]	0.710764
VAV3	1	108113782	108507766	393984	-	ENSG00000134215	vav 3 guanine nucleotide exchange factor [Source:HGNC Symbol;Acc:12659]	2.97669
RP11-356N1.1	1	108507065	108537229	30164	+	ENSG00000230489	No description	0
RP11-356N1.2	1	108614104	108617141	3037	+	ENSG00000226822	No description	0
SLC25A24	1	108677442	108742898	65456	-	ENSG00000085491	solute carrier family 25 (mitochondrial carrier; phosphate carrier), member 24 [Source:HGNC Symbol;Acc:20662]	43.2218
NBPF4	1	108765087	108786703	21616	-	ENSG00000196427	neuroblastoma breakpoint family, member 4 [Source:HGNC Symbol;Acc:26550]	0.00780112
RP11-483I13.2	1	108803818	108816311	12493	-	ENSG00000238122	No description	0
RP11-483I13.4	1	108815565	108918572	103007	+	ENSG00000188740	No description	0.00714633
NBPF6	1	108918421	109013624	95203	+	ENSG00000186086	neuroblastoma breakpoint family, member 6 [Source:HGNC Symbol;Acc:31988]	0.00463121
NBPF5	1	108918460	108953436	34976	+	ENSG00000243967	neuroblastoma breakpoint family, member 5 [Source:HGNC Symbol;Acc:24491]	0
RP11-131J3.1	1	108963311	108975806	12495	+	ENSG00000224698	No description	0
FAM102B	1	109102711	109187522	84811	+	ENSG00000162636	family with sequence similarity 102, member B [Source:HGNC Symbol;Acc:27637]	6.9373
HENMT1	1	109190912	109204148	13236	-	ENSG00000162639	HEN1 methyltransferase homolog 1 (Arabidopsis) [Source:HGNC Symbol;Acc:26400]	6.19495
PRPF38B	1	109234945	109244425	9480	+	ENSG00000134186	PRP38 pre-mRNA processing factor 38 (yeast) domain containing B [Source:HGNC Symbol;Acc:25512]	23.372
FNDC7	1	109255279	109285365	30086	+	ENSG00000143107	fibronectin type III domain containing 7 [Source:HGNC Symbol;Acc:26668]	0.325092
RP11-293A10.3	1	109276878	109278894	2016	-	ENSG00000232971	No description	0
STXBP3	1	109289296	109352148	62852	+	ENSG00000116266	syntaxin binding protein 3 [Source:HGNC Symbol;Acc:11446]	10.6797
AKNAD1	1	109358520	109506106	147586	-	ENSG00000162641	AKNA domain containing 1 [Source:HGNC Symbol;Acc:28398]	0.228644
RP11-475E11.5	1	109399839	109401146	1307	+	ENSG00000203897	No description	0.0211451
GPSM2	1	109417972	109473044	55072	+	ENSG00000121957	G-protein signaling modulator 2 [Source:HGNC Symbol;Acc:29501]	9.24124
CLCC1	1	109472130	109506111	33981	-	ENSG00000121940	chloride channel CLIC-like 1 [Source:HGNC Symbol;Acc:29675]	11.0266
WDR47	1	109512836	109584850	72014	-	ENSG00000085433	WD repeat domain 47 [Source:HGNC Symbol;Acc:29141]	5.53816
TAF13	1	109605121	109618624	13503	-	ENSG00000197780	TAF13 RNA polymerase II, TATA box binding protein (TBP)-associated factor, 18kDa [Source:HGNC Symbol;Acc:11546]	33.9666
TMEM167B	1	109633357	109639556	6199	+	ENSG00000215717	transmembrane protein 167B [Source:HGNC Symbol;Acc:30187]	14.9937
C1orf194	1	109648573	109656479	7906	-	ENSG00000179902	chromosome 1 open reading frame 194 [Source:HGNC Symbol;Acc:32331]	0.202993
KIAA1324	1	109656301	109749401	93100	+	ENSG00000116299	KIAA1324 [Source:HGNC Symbol;Acc:29618]	0.621519
SARS	1	109756540	109780791	24251	+	ENSG00000031698	seryl-tRNA synthetase [Source:HGNC Symbol;Acc:10537]	65.6972
CELSR2	1	109792641	109818377	25736	+	ENSG00000143126	cadherin, EGF LAG seven-pass G-type receptor 2 (flamingo homolog, Drosophila) [Source:HGNC Symbol;Acc:3231]	23.5287
PSRC1	1	109822178	109825808	3630	-	ENSG00000134222	proline/serine-rich coiled-coil 1 [Source:HGNC Symbol;Acc:24472]	31.0711
MYBPHL	1	109834987	109849663	14676	-	ENSG00000221986	myosin binding protein H-like [Source:HGNC Symbol;Acc:30434]	0.0503039
SORT1	1	109852192	109940573	88381	-	ENSG00000134243	sortilin 1 [Source:HGNC Symbol;Acc:11186]	27.3122
PSMA5	1	109944419	109969062	24643	-	ENSG00000143106	proteasome (prosome, macropain) subunit, alpha type, 5 [Source:HGNC Symbol;Acc:9534]	55.0253
AL356735.1	1	109965123	109968162	3039	+	ENSG00000250110	No description	0
SYPL2	1	110009180	110024759	15579	+	ENSG00000143028	synaptophysin-like 2 [Source:HGNC Symbol;Acc:27638]	1.23685
ATXN7L2	1	110026101	110035426	9325	+	ENSG00000162650	ataxin 7-like 2 [Source:HGNC Symbol;Acc:28713]	2.85408
CYB561D1	1	110036674	110045554	8880	+	ENSG00000174151	cytochrome b-561 domain containing 1 [Source:HGNC Symbol;Acc:26804]	3.04799
AMIGO1	1	110046797	110052360	5563	-	ENSG00000181754	adhesion molecule with Ig-like domain 1 [Source:HGNC Symbol;Acc:20824]	2.76294
GPR61	1	110082494	110091028	8534	+	ENSG00000156097	G protein-coupled receptor 61 [Source:HGNC Symbol;Acc:13300]	0.205924
RP5-1160K1.8	1	110082528	110086459	3931	-	ENSG00000254942	No description	0.0662693
GNAI3	1	110091233	110136975	45742	+	ENSG00000065135	guanine nucleotide binding protein (G protein), alpha inhibiting activity polypeptide 3 [Source:HGNC Symbol;Acc:4387]	83.1867
RP5-1160K1.3	1	110138847	110140403	1556	+	ENSG00000225113	No description	0.776552
GNAT2	1	110145889	110155679	9790	-	ENSG00000134183	guanine nucleotide binding protein (G protein), alpha transducing activity polypeptide 2 [Source:HGNC Symbol;Acc:4394]	0.124818
AMPD2	1	110158726	110174673	15947	+	ENSG00000116337	adenosine monophosphate deaminase 2 [Source:HGNC Symbol;Acc:469]	13.76
RP5-1160K1.6	1	110171039	110172927	1888	-	ENSG00000228703	No description	0.0840888
GSTM4	1	110198703	110208118	9415	+	ENSG00000168765	glutathione S-transferase mu 4 [Source:HGNC Symbol;Acc:4636]	3.9299
GSTM2	1	110210644	110252171	41527	+	ENSG00000213366	glutathione S-transferase mu 2 (muscle) [Source:HGNC Symbol;Acc:4634]	3.00321
GSTM1	1	110230436	110236367	5931	+	ENSG00000134184	glutathione S-transferase mu 1 [Source:HGNC Symbol;Acc:4632]	0.187183
RP4-735C1.4	1	110230450	110318050	87600	+	ENSG00000241720	No description	0.00603014
GSTM5	1	110254877	110260888	6011	+	ENSG00000134201	glutathione S-transferase mu 5 [Source:HGNC Symbol;Acc:4637]	0.664861
GSTM3	1	110276554	110284384	7830	-	ENSG00000134202	glutathione S-transferase mu 3 (brain) [Source:HGNC Symbol;Acc:4635]	2.45988
EPS8L3	1	110292702	110306649	13947	-	ENSG00000198758	EPS8-like 3 [Source:HGNC Symbol;Acc:21297]	0.130312
RP4-735C1.6	1	110370977	110414058	43081	+	ENSG00000228420	No description	0.108036
RP11-195M16.1	1	110426798	110428886	2088	-	ENSG00000235005	No description	0
CSF1	1	110452864	110473614	20750	+	ENSG00000184371	colony stimulating factor 1 (macrophage) [Source:HGNC Symbol;Acc:2432]	3.56881
AHCYL1	1	110527308	110566357	39049	+	ENSG00000168710	adenosylhomocysteinase-like 1 [Source:HGNC Symbol;Acc:344]	74.5844
FAM40A	1	110574199	110597263	23064	+	ENSG00000143093	family with sequence similarity 40, member A [Source:HGNC Symbol;Acc:25916]	16.4243
RP4-773N10.5	1	110583793	110617263	33470	+	ENSG00000258686	No description	14.035
RP4-773N10.4	1	110600962	110605177	4215	+	ENSG00000258634	No description	7.38106
ALX3	1	110602616	110613234	10618	-	ENSG00000156150	ALX homeobox 3 [Source:HGNC Symbol;Acc:449]	0.243187
RP4-773N10.6	1	110625310	110652341	27031	+	ENSG00000258673	No description	0.0111021
UBL4B	1	110655062	110656569	1507	+	ENSG00000186150	ubiquitin-like 4B [Source:HGNC Symbol;Acc:32309]	0.0298388
SLC6A17	1	110693108	110744824	51716	+	ENSG00000197106	solute carrier family 6, member 17 [Source:HGNC Symbol;Acc:31399]	0.317343
RP5-1028L10.1	1	110708808	110715111	6303	-	ENSG00000227091	No description	0.0193424
RP5-1028L10.2	1	110720265	110721341	1076	-	ENSG00000235526	No description	0
KCNC4-AS1	1	110751456	110752609	1153	-	ENSG00000224965	KCNC4 antisense RNA 1 (non-protein coding) [Source:HGNC Symbol;Acc:39958]	0.103125
KCNC4	1	110753965	110825722	71757	+	ENSG00000116396	potassium voltage-gated channel, Shaw-related subfamily, member 4 [Source:HGNC Symbol;Acc:6236]	2.11633
RP5-1074L1.1	1	110828997	110881793	52796	-	ENSG00000227963	No description	0.160026
RBM15	1	110881128	110889299	8171	+	ENSG00000162775	RNA binding motif protein 15 [Source:HGNC Symbol;Acc:14959]	12.62
SLC16A4	1	110905470	110933704	28234	-	ENSG00000168679	solute carrier family 16, member 4 (monocarboxylic acid transporter 5) [Source:HGNC Symbol;Acc:10925]	1.6867
HBXIP	1	110943871	110950564	6693	-	ENSG00000134248	hepatitis B virus x interacting protein [Source:HGNC Symbol;Acc:17955]	22.9049
RP11-225L12.2	1	110950147	110961033	10886	+	ENSG00000224699	No description	0.51911
PROK1	1	110993822	110999976	6154	+	ENSG00000143125	prokineticin 1 [Source:HGNC Symbol;Acc:18454]	0.624556
RP11-470L19.2	1	111030302	111032880	2578	-	ENSG00000235407	No description	0.00820263
KCNA10	1	111059839	111061797	1958	-	ENSG00000143105	potassium voltage-gated channel, shaker-related subfamily, member 10 [Source:HGNC Symbol;Acc:6219]	0
KCNA2	1	111136202	111174096	37894	-	ENSG00000177301	potassium voltage-gated channel, shaker-related subfamily, member 2 [Source:HGNC Symbol;Acc:6220]	0.193821
KCNA3	1	111214310	111217655	3345	-	ENSG00000177272	potassium voltage-gated channel, shaker-related subfamily, member 3 [Source:HGNC Symbol;Acc:6221]	0.666635
CD53	1	111415772	111442550	26778	+	ENSG00000143119	CD53 molecule [Source:HGNC Symbol;Acc:1686]	0.755706
RP11-96K19.2	1	111486089	111495470	9381	+	ENSG00000232811	No description	0.00817481
LRIF1	1	111489807	111506701	16894	-	ENSG00000121931	ligand dependent nuclear receptor interacting factor 1 [Source:HGNC Symbol;Acc:30299]	13.7474
DRAM2	1	111659955	111682838	22883	-	ENSG00000156171	DNA-damage regulated autophagy modulator 2 [Source:HGNC Symbol;Acc:28769]	15.9351
CEPT1	1	111682249	111727724	45475	+	ENSG00000134255	choline/ethanolamine phosphotransferase 1 [Source:HGNC Symbol;Acc:24289]	4.36895
DENND2D	1	111729796	111747157	17361	-	ENSG00000162777	DENN/MADD domain containing 2D [Source:HGNC Symbol;Acc:26192]	0.181829
CHI3L2	1	111743393	111786062	42669	+	ENSG00000064886	chitinase 3-like 2 [Source:HGNC Symbol;Acc:1933]	0.0390175
CHIA	1	111833484	111863188	29704	+	ENSG00000134216	chitinase, acidic [Source:HGNC Symbol;Acc:17432]	0
RP5-1125M8.2	1	111860222	111866603	6381	-	ENSG00000229283	No description	0
C1orf88	1	111888910	111895635	6725	+	ENSG00000173947	chromosome 1 open reading frame 88 [Source:HGNC Symbol;Acc:27009]	2.03359
OVGP1	1	111956936	111970399	13463	-	ENSG00000085465	oviductal glycoprotein 1, 120kDa [Source:HGNC Symbol;Acc:8524]	0.649767
RP11-552M11.4	1	111981260	111983986	2726	-	ENSG00000243960	No description	54.277
WDR77	1	111982512	111991998	9486	-	ENSG00000116455	WD repeat domain 77 [Source:HGNC Symbol;Acc:29652]	42.8862
ATP5F1	1	111991486	112005395	13909	+	ENSG00000116459	ATP synthase, H+ transporting, mitochondrial Fo complex, subunit B1 [Source:HGNC Symbol;Acc:840]	72.6665
C1orf162	1	112016414	112021134	4720	+	ENSG00000143110	chromosome 1 open reading frame 162 [Source:HGNC Symbol;Acc:28344]	0.14166
ADORA3	1	112025970	112106597	80627	-	ENSG00000121933	adenosine A3 receptor [Source:HGNC Symbol;Acc:268]	0.0157167
RAP1A	1	112084840	112259313	174473	+	ENSG00000116473	RAP1A, member of RAS oncogene family [Source:HGNC Symbol;Acc:9855]	11.5152
RP5-836N10.1	1	112142277	112151345	9068	-	ENSG00000231346	No description	0.224074
C1orf183	1	112223252	112298446	75194	-	ENSG00000197852	chromosome 1 open reading frame 183 [Source:HGNC Symbol;Acc:28045]	3.402
RP4-773A18.4	1	112282463	112290420	7957	+	ENSG00000227811	No description	1.71638
DDX20	1	112297867	112310638	12771	+	ENSG00000064703	DEAD (Asp-Glu-Ala-Asp) box polypeptide 20 [Source:HGNC Symbol;Acc:2743]	15.2966
KCND3	1	112313284	112531777	218493	-	ENSG00000171385	potassium voltage-gated channel, Shal-related subfamily, member 3 [Source:HGNC Symbol;Acc:6239]	0.618042
KCND3-IT1	1	112396384	112399527	3143	-	ENSG00000232558	KCND3 intronic transcript 1 (non-protein coding) [Source:HGNC Symbol;Acc:41350]	0
KCND3-AS1	1	112451958	112453553	1595	+	ENSG00000237556	KCND3 antisense RNA 1 (non-protein coding) [Source:HGNC Symbol;Acc:40317]	0
RP11-88H9.2	1	112532392	112533795	1403	+	ENSG00000240200	No description	0.0512882
RP11-88H9.1	1	112533158	112541464	8306	+	ENSG00000231437	No description	0.0272378
RP5-965F6.2	1	112719856	112903150	183294	-	ENSG00000231246	No description	0.0117516
CTTNBP2NL	1	112938803	113003786	64983	+	ENSG00000143079	CTTNBP2 N-terminal like [Source:HGNC Symbol;Acc:25330]	21.0714
RP4-671G15.2	1	112957339	112958909	1570	+	ENSG00000249913	No description	5.47286
RP4-671G15.3	1	112999440	113006078	6638	+	ENSG00000248201	No description	12.8078
WNT2B	1	113009163	113065288	56125	+	ENSG00000134245	wingless-type MMTV integration site family, member 2B [Source:HGNC Symbol;Acc:12781]	0.72764
ST7L	1	113066140	113163447	97307	-	ENSG00000007341	suppression of tumorigenicity 7 like [Source:HGNC Symbol;Acc:18441]	2.39372
CAPZA1	1	113161795	113214241	52446	+	ENSG00000116489	capping protein (actin filament) muscle Z-line, alpha 1 [Source:HGNC Symbol;Acc:1488]	66.2159
MOV10	1	113215763	113243368	27605	+	ENSG00000155363	Mov10, Moloney leukemia virus 10, homolog (mouse) [Source:HGNC Symbol;Acc:7200]	14.2556
RP11-426L16.3	1	113236310	113239243	2933	-	ENSG00000225075	No description	0.0286331
RHOC	1	113243728	113250056	6328	-	ENSG00000155366	ras homolog gene family, member C [Source:HGNC Symbol;Acc:669]	34.0269
PPM1J	1	113245236	113258099	12863	-	ENSG00000155367	protein phosphatase, Mg2+/Mn2+ dependent, 1J [Source:HGNC Symbol;Acc:20785]	23.9238
FAM19A3	1	113263041	113269857	6816	+	ENSG00000184599	family with sequence similarity 19 (chemokine (C-C motif)-like), member A3 [Source:HGNC Symbol;Acc:21590]	0.817304
RP11-426L16.8	1	113362792	113393265	30473	-	ENSG00000215866	No description	28.6674
RP3-522D1.1	1	113392650	113420493	27843	+	ENSG00000224167	No description	3.06623
SLC16A1	1	113454469	113499635	45166	-	ENSG00000155380	solute carrier family 16, member 1 (monocarboxylic acid transporter 1) [Source:HGNC Symbol;Acc:10922]	184.518
RP11-31F15.1	1	113499037	113544813	45776	+	ENSG00000226419	No description	2.49334
RP11-389O22.1	1	113550876	113589677	38801	+	ENSG00000236066	No description	0.213087
RP11-31F15.2	1	113554309	113615727	61418	-	ENSG00000238198	No description	0.167304
LRIG2	1	113615831	113669822	53991	+	ENSG00000198799	leucine-rich repeats and immunoglobulin-like domains 2 [Source:HGNC Symbol;Acc:20889]	10.7521
MAGI3	1	113933371	114228545	295174	+	ENSG00000081026	membrane associated guanylate kinase, WW and PDZ domain containing 3 [Source:HGNC Symbol;Acc:29647]	6.42577
PHTF1	1	114234854	114302111	67257	-	ENSG00000116793	putative homeodomain transcription factor 1 [Source:HGNC Symbol;Acc:8939]	9.76113
RSBN1	1	114304454	114355098	50644	-	ENSG00000081019	round spermatid basic protein 1 [Source:HGNC Symbol;Acc:25642]	10.4788
RP5-1073O3.2	1	114355001	114371793	16792	+	ENSG00000231128	No description	0.0119039
PTPN22	1	114356433	114414381	57948	-	ENSG00000134242	protein tyrosine phosphatase, non-receptor type 22 (lymphoid) [Source:HGNC Symbol;Acc:9652]	0.0242679
RP5-1073O3.5	1	114399257	114443859	44602	+	ENSG00000226167	No description	0.0593137
BCL2L15	1	114420790	114430169	9379	-	ENSG00000188761	BCL2-like 15 [Source:HGNC Symbol;Acc:33624]	0.0967772
AP4B1	1	114437370	114447823	10453	-	ENSG00000134262	adaptor-related protein complex 4, beta 1 subunit [Source:HGNC Symbol;Acc:572]	3.80382
DCLRE1B	1	114447763	114456708	8945	+	ENSG00000118655	DNA cross-link repair 1B [Source:HGNC Symbol;Acc:17641]	10.2507
RP5-1073O3.7	1	114466622	114472114	5492	-	ENSG00000235527	No description	0.058305
HIPK1	1	114471814	114520426	48612	+	ENSG00000163349	homeodomain interacting protein kinase 1 [Source:HGNC Symbol;Acc:19006]	24.7436
OLFML3	1	114522063	114524876	2813	+	ENSG00000116774	olfactomedin-like 3 [Source:HGNC Symbol;Acc:24956]	63.6881
SYT6	1	114631914	114696541	64627	-	ENSG00000134207	synaptotagmin VI [Source:HGNC Symbol;Acc:18638]	23.7093
RP4-543J13.1	1	114749049	114804900	55851	+	ENSG00000232895	No description	0
TRIM33	1	114935399	115053781	118382	-	ENSG00000197323	tripartite motif containing 33 [Source:HGNC Symbol;Acc:16290]	26.8989
BCAS2	1	115110178	115124260	14082	-	ENSG00000116752	breast carcinoma amplified sequence 2 [Source:HGNC Symbol;Acc:975]	71.8228
DENND2C	1	115125469	115213043	87574	-	ENSG00000175984	DENN/MADD domain containing 2C [Source:HGNC Symbol;Acc:24748]	2.64722
AMPD1	1	115215719	115238239	22520	-	ENSG00000116748	adenosine monophosphate deaminase 1 [Source:HGNC Symbol;Acc:468]	0
NRAS	1	115247090	115259515	12425	-	ENSG00000213281	neuroblastoma RAS viral (v-ras) oncogene homolog [Source:HGNC Symbol;Acc:7989]	73.482
CSDE1	1	115259534	115301297	41763	-	ENSG00000009307	cold shock domain containing E1, RNA-binding [Source:HGNC Symbol;Acc:29905]	281.002
SIKE1	1	115312100	115323306	11206	-	ENSG00000052723	suppressor of IKBKE 1 [Source:HGNC Symbol;Acc:26119]	21.6325
SYCP1	1	115397424	115537991	140567	+	ENSG00000198765	synaptonemal complex protein 1 [Source:HGNC Symbol;Acc:11487]	0.241203
TSHB	1	115572415	115576941	4526	+	ENSG00000134200	thyroid stimulating hormone, beta [Source:HGNC Symbol;Acc:12372]	0
TSPAN2	1	115590632	115632121	41489	-	ENSG00000134198	tetraspanin 2 [Source:HGNC Symbol;Acc:20659]	11.105
RP4-666F24.3	1	115642293	115645279	2986	+	ENSG00000233730	No description	0.0130919
RP4-663N10.1	1	115825655	115910693	85038	+	ENSG00000228035	No description	0
NGF	1	115828539	115880857	52318	-	ENSG00000134259	nerve growth factor (beta polypeptide) [Source:HGNC Symbol;Acc:7808]	1.0867
VANGL1	1	116184574	116240845	56271	+	ENSG00000173218	vang-like 1 (van gogh, Drosophila) [Source:HGNC Symbol;Acc:15512]	9.06123
CASQ2	1	116242628	116311435	68807	-	ENSG00000118729	calsequestrin 2 (cardiac muscle) [Source:HGNC Symbol;Acc:1513]	0.158719
NHLH2	1	116378998	116386538	7540	-	ENSG00000177551	nescient helix loop helix 2 [Source:HGNC Symbol;Acc:7818]	0.4748
RP11-12L8.1	1	116461997	116468529	6532	+	ENSG00000228127	No description	0
SLC22A15	1	116519119	116612675	93556	+	ENSG00000163393	solute carrier family 22, member 15 [Source:HGNC Symbol;Acc:20301]	1.11508
RP11-159M11.2	1	116556434	116560326	3892	-	ENSG00000237993	No description	0
MAB21L3	1	116654376	116677861	23485	+	ENSG00000173212	mab-21-like 3 (C. elegans) [Source:HGNC Symbol;Acc:26787]	4.92573
RP5-1185H19.2	1	116706905	116708862	1957	+	ENSG00000235933	No description	0
ATP1A1	1	116915290	116952883	37593	+	ENSG00000163399	ATPase, Na+/K+ transporting, alpha 1 polypeptide [Source:HGNC Symbol;Acc:799]	160.597
RP4-655J12.3	1	116916755	116917283	528	-	ENSG00000229895	No description	0
ATP1A1OS	1	116941622	116961197	19575	-	ENSG00000203865	ATP1A1 opposite strand [Source:HGNC Symbol;Acc:28262]	1.00501
RP4-655J12.4	1	116966346	117021464	55118	-	ENSG00000233154	No description	0.0113371
RP4-655J12.5	1	116971673	117105789	134116	-	ENSG00000230381	No description	0.0969064
RP5-1086K13.1	1	117035645	117041834	6189	-	ENSG00000224950	No description	0.0616204
CD58	1	117057157	117113661	56504	-	ENSG00000116815	CD58 molecule [Source:HGNC Symbol;Acc:1688]	3.83236
IGSF3	1	117117031	117210375	93344	-	ENSG00000143061	immunoglobulin superfamily, member 3 [Source:HGNC Symbol;Acc:5950]	42.0412
C1orf137	1	117236734	117249225	12491	+	ENSG00000203864	chromosome 1 open reading frame 137 [Source:HGNC Symbol;Acc:32040]	0
CD2	1	117297007	117311850	14843	+	ENSG00000116824	CD2 molecule [Source:HGNC Symbol;Acc:1639]	0.279484
PTGFRN	1	117452679	117532980	80301	+	ENSG00000134247	prostaglandin F2 receptor negative regulator [Source:HGNC Symbol;Acc:9601]	28.8517
CD101	1	117544382	117579167	34785	+	ENSG00000134256	CD101 molecule [Source:HGNC Symbol;Acc:5949]	0.746624
RP11-27K13.3	1	117568104	117602112	34008	-	ENSG00000236137	No description	0.0858845
TTF2	1	117602925	117645492	42567	+	ENSG00000116830	transcription termination factor, RNA polymerase II [Source:HGNC Symbol;Acc:12398]	18.0432
TRIM45	1	117653682	117665209	11527	-	ENSG00000134253	tripartite motif containing 45 [Source:HGNC Symbol;Acc:19018]	6.40016
VTCN1	1	117686209	117753556	67347	-	ENSG00000134258	V-set domain containing T cell activation inhibitor 1 [Source:HGNC Symbol;Acc:28873]	1.15197
RP11-39H13.1	1	117838142	117863958	25816	+	ENSG00000235202	No description	0.0125795
MAN1A2	1	117910071	118071494	161423	+	ENSG00000198162	mannosidase, alpha, class 1A, member 2 [Source:HGNC Symbol;Acc:6822]	16.3087
AL157902.3	1	118139454	118148392	8938	-	ENSG00000236866	No description	0
FAM46C	1	118148556	118170994	22438	+	ENSG00000183508	family with sequence similarity 46, member C [Source:HGNC Symbol;Acc:24712]	0.834952
AL390877.1	1	118320271	118321523	1252	+	ENSG00000251057	No description	0
AL122007.1	1	118406111	118411617	5506	+	ENSG00000246170	No description	0.00710683
GDAP2	1	118412037	118472253	60216	-	ENSG00000196505	ganglioside induced differentiation associated protein 2 [Source:HGNC Symbol;Acc:18010]	5.88048
WDR3	1	118472343	118503049	30706	+	ENSG00000065183	WD repeat domain 3 [Source:HGNC Symbol;Acc:12755]	34.4111
SPAG17	1	118496484	118727846	231362	-	ENSG00000155761	sperm associated antigen 17 [Source:HGNC Symbol;Acc:26620]	0.255052
TBX15	1	119425666	119532179	106513	-	ENSG00000092607	T-box 15 [Source:HGNC Symbol;Acc:11594]	0.102729
RP4-712E4.1	1	119542967	119544015	1048	-	ENSG00000226172	No description	0
RP4-712E4.2	1	119543241	119544028	787	-	ENSG00000239216	No description	0
WARS2	1	119573839	119683294	109455	-	ENSG00000116874	tryptophanyl tRNA synthetase 2, mitochondrial [Source:HGNC Symbol;Acc:12730]	4.67029
WARS2-IT1	1	119590028	119607408	17380	-	ENSG00000224238	WARS2 intronic transcript 1 (non-protein coding) [Source:HGNC Symbol;Acc:41393]	0.0187227
RP11-418J17.1	1	119683019	119818596	135577	+	ENSG00000231365	No description	0.54725
RP11-418J17.3	1	119802888	119869926	67038	-	ENSG00000227712	No description	0.100216
RP5-834N19.1	1	119870799	119898805	28006	+	ENSG00000232650	No description	0.308139
HAO2	1	119911402	119936753	25351	+	ENSG00000116882	hydroxyacid oxidase 2 (long chain) [Source:HGNC Symbol;Acc:4810]	0.0650689
HAO2-IT1	1	119911569	119912954	1385	+	ENSG00000230921	HAO2 intronic transcript 1 (non-protein coding) [Source:HGNC Symbol;Acc:41342]	0
HSD3B2	1	119957554	119965658	8104	+	ENSG00000203859	hydroxy-delta-5-steroid dehydrogenase, 3 beta- and steroid delta-isomerase 2 [Source:HGNC Symbol;Acc:5218]	0.0192624
HSD3B1	1	120049821	120057681	7860	+	ENSG00000203857	hydroxy-delta-5-steroid dehydrogenase, 3 beta- and steroid delta-isomerase 1 [Source:HGNC Symbol;Acc:5217]	0.0919429
RP4-599G15.3	1	120143780	120145118	1338	+	ENSG00000242959	No description	0
ZNF697	1	120162045	120190396	28351	-	ENSG00000143067	zinc finger protein 697 [Source:HGNC Symbol;Acc:32034]	15.8988
PHGDH	1	120202421	120286838	84417	+	ENSG00000092621	phosphoglycerate dehydrogenase [Source:HGNC Symbol;Acc:8923]	102.66
HMGCS2	1	120290619	120311528	20909	-	ENSG00000134240	3-hydroxy-3-methylglutaryl-CoA synthase 2 (mitochondrial) [Source:HGNC Symbol;Acc:5008]	0.92759
REG4	1	120336641	120354283	17642	-	ENSG00000134193	regenerating islet-derived family, member 4 [Source:HGNC Symbol;Acc:22977]	0.0110417
ADAM30	1	120436156	120439118	2962	-	ENSG00000134249	ADAM metallopeptidase domain 30 [Source:HGNC Symbol;Acc:208]	0
NOTCH2	1	120454176	120612240	158064	-	ENSG00000134250	notch 2 [Source:HGNC Symbol;Acc:7882]	27.4767
RP11-439A17.7	1	120835810	120838343	2533	-	ENSG00000236933	No description	0.0341015
FAM72B	1	120837272	120855681	18409	+	ENSG00000188610	family with sequence similarity 72, member B [Source:HGNC Symbol;Acc:24805]	3.67863
RP11-439A17.4	1	120876263	120905159	28896	-	ENSG00000227193	No description	0
HIST2H2BA	1	120906028	120915073	9045	+	ENSG00000223345	histone cluster 2, H2ba [Source:HGNC Symbol;Acc:20560]	0
RP11-439A17.10	1	120906609	120935761	29152	+	ENSG00000234998	No description	0
RP11-439A17.9	1	120924841	120933000	8159	+	ENSG00000233029	No description	0.034177
FCGR1B	1	120926979	120935937	8958	-	ENSG00000198019	Fc fragment of IgG, high affinity Ib, receptor (CD64) [Source:HGNC Symbol;Acc:3614]	0
AL358175.1	1	121102017	121140666	38649	-	ENSG00000230806	No description	0
AL592494.5	1	121138614	121204983	66369	+	ENSG00000227082	No description	0.168514
AL358175.2	1	121166923	121171134	4211	+	ENSG00000231429	No description	0.0777596
AL592494.4	1	121236177	121252295	16118	-	ENSG00000228826	No description	0
AL592494.1	1	121315744	121322322	6578	-	ENSG00000224857	No description	0
AL583842.1	1	142553293	142559170	5877	+	ENSG00000227552	No description	0
AL583842.2	1	142569266	142588234	18968	-	ENSG00000233798	No description	0
AL583842.3	1	142618766	142729975	111209	+	ENSG00000230880	No description	0
AL583842.6	1	142620645	142714605	93960	-	ENSG00000203849	No description	0.0199976
RP11-423O2.5	1	142803224	142816004	12780	-	ENSG00000234978	No description	0
RP11-423O2.7	1	142950835	142956716	5881	-	ENSG00000231182	No description	0
BX571672.2	1	143118704	143211070	92366	-	ENSG00000232274	No description	0.00112262
BX571672.1	1	143119061	143233417	114356	+	ENSG00000230850	No description	0
BX571672.4	1	143154493	143169960	15467	+	ENSG00000237291	No description	0
BX571672.3	1	143188828	143189695	867	+	ENSG00000232336	No description	0
BX571672.5	1	143211528	143275032	63504	-	ENSG00000225278	No description	0.00196699
BX004987.3	1	143347958	143379903	31945	+	ENSG00000242569	No description	0
BX004987.4	1	143354963	143467658	112695	-	ENSG00000185044	No description	0
BX004987.5	1	143377281	143404415	27134	+	ENSG00000238261	No description	0.00224016
BX004987.6	1	143498344	143517299	18955	+	ENSG00000226897	No description	0
BX004987.7	1	143527405	143533272	5867	-	ENSG00000235566	No description	0
BX284650.1	1	143647638	143745417	97779	-	ENSG00000223804	No description	0.240961
BX284650.2	1	143687097	143720401	33304	+	ENSG00000231734	No description	0.114825
BX284650.3	1	143719663	143721171	1508	-	ENSG00000226637	No description	1.72947
PPIAL4G	1	143767144	143767881	737	-	ENSG00000236334	peptidylprolyl isomerase A (cyclophilin A)-like 4G [Source:HGNC Symbol;Acc:33996]	0.113233
FAM72D	1	143896452	143913143	16691	-	ENSG00000215784	family with sequence similarity 72, member D [Source:HGNC Symbol;Acc:33593]	2.95484
RP11-289H16.1	1	144089214	144091946	2732	-	ENSG00000224363	No description	0
RP3-377D14.1	1	144146808	144224481	77673	+	ENSG00000162825	Uncharacterized protein [Source:UniProtKB/TrEMBL;Acc:F8WD06]	0.062748
BX248398.1	1	144275918	144341756	65838	-	ENSG00000235398	No description	0.0790435
AL592284.1	1	144339738	144521970	182232	+	ENSG00000231360	Uncharacterized protein [Source:UniProtKB/TrEMBL;Acc:F5H305]	1.5488
PPIAL4B	1	144363462	144364246	784	-	ENSG00000255854	peptidylprolyl isomerase A (cyclophilin A)-like 4B [Source:HGNC Symbol;Acc:33994]	0
NBPF8	1	144593363	144621656	28293	+	ENSG00000225241	neuroblastoma breakpoint family, member 8 [Source:HGNC Symbol;Acc:31990]	2.09087
NBPF9	1	144811744	144830302	18558	+	ENSG00000168614	neuroblastoma breakpoint family, member 9 [Source:HGNC Symbol;Acc:31991]	1.68008
RP4-791M13.3	1	144833168	144835867	2699	-	ENSG00000254539	No description	0.458623
PDE4DIP	1	144836157	145076186	240029	-	ENSG00000178104	phosphodiesterase 4D interacting protein [Source:HGNC Symbol;Acc:15580]	5.92523
RP4-791M13.4	1	144858174	144865800	7626	+	ENSG00000255148	No description	0
RP4-791M13.5	1	144874945	144878163	3218	+	ENSG00000254913	No description	0
SEC22B	1	145096220	145116922	20702	+	ENSG00000223380	SEC22 vesicle trafficking protein homolog B (S. cerevisiae) (gene/pseudogene) [Source:HGNC Symbol;Acc:10700]	29.816
NOTCH2NL	1	145209119	145291954	82835	+	ENSG00000213240	notch 2 N-terminal like [Source:HGNC Symbol;Acc:31862]	2.78639
RP11-458D21.5	1	145209145	145319796	110651	+	ENSG00000255168	No description	3.91592
NBPF10	1	145289772	145370303	80531	+	ENSG00000163386	neuroblastoma breakpoint family, member 10 [Source:HGNC Symbol;Acc:31992]	1.447
RP11-458D21.2	1	145373054	145375554	2500	-	ENSG00000227280	No description	0.308859
RP11-458D21.1	1	145376125	145382397	6272	-	ENSG00000233396	No description	1.60334
HFE2	1	145413095	145417545	4450	+	ENSG00000168509	hemochromatosis type 2 (juvenile) [Source:HGNC Symbol;Acc:4887]	0.328444
TXNIP	1	145438469	145442635	4166	+	ENSG00000117289	thioredoxin interacting protein [Source:HGNC Symbol;Acc:16952]	36.5159
POLR3GL	1	145456236	145470388	14152	-	ENSG00000121851	polymerase (RNA) III (DNA directed) polypeptide G (32kD)-like [Source:HGNC Symbol;Acc:28466]	7.82291
ANKRD34A	1	145470508	145475646	5138	+	ENSG00000181039	ankyrin repeat domain 34A [Source:HGNC Symbol;Acc:27639]	0.637294
LIX1L	1	145477085	145501669	24584	+	ENSG00000152022	Lix1 homolog (mouse)-like [Source:HGNC Symbol;Acc:28715]	10.265
RP11-315I20.1	1	145486272	145508262	21990	-	ENSG00000234222	No description	0.469518
RBM8A	1	145507598	145511444	3846	+	ENSG00000131795	RNA binding motif protein 8A [Source:HGNC Symbol;Acc:9905]	83.1838
GNRHR2	1	145509752	145516076	6324	-	ENSG00000211451	gonadotropin-releasing hormone (type 2) receptor 2 [Source:HGNC Symbol;Acc:16341]	0.944012
PEX11B	1	145516252	145523730	7478	+	ENSG00000131779	peroxisomal biogenesis factor 11 beta [Source:HGNC Symbol;Acc:8853]	11.0481
ITGA10	1	145524891	145543868	18977	+	ENSG00000143127	integrin, alpha 10 [Source:HGNC Symbol;Acc:6135]	0.281739
RP11-315I20.3	1	145541593	145542229	636	+	ENSG00000244619	No description	0.078776
ANKRD35	1	145549227	145568526	19299	+	ENSG00000198483	ankyrin repeat domain 35 [Source:HGNC Symbol;Acc:26323]	2.58662
PIAS3	1	145575233	145586546	11313	+	ENSG00000131788	protein inhibitor of activated STAT, 3 [Source:HGNC Symbol;Acc:16861]	22.5499
NUDT17	1	145586115	145590461	4346	-	ENSG00000186364	nudix (nucleoside diphosphate linked moiety X)-type motif 17 [Source:HGNC Symbol;Acc:26618]	1.26666
POLR3C	1	145592605	145611025	18420	-	ENSG00000186141	polymerase (RNA) III (DNA directed) polypeptide C (62kD) [Source:HGNC Symbol;Acc:30076]	19.9863
RNF115	1	145611036	145690661	79625	+	ENSG00000121848	ring finger protein 115 [Source:HGNC Symbol;Acc:18154]	18.8381
CD160	1	145695798	145715614	19816	-	ENSG00000117281	CD160 molecule [Source:HGNC Symbol;Acc:17013]	0.00322131
PDZK1	1	145726918	145764074	37156	+	ENSG00000174827	PDZ domain containing 1 [Source:HGNC Symbol;Acc:8821]	0.931215
GPR89A	1	145764411	145827103	62692	-	ENSG00000117262	G protein-coupled receptor 89A [Source:HGNC Symbol;Acc:31984]	1.37031
WI2-925H4.1	1	145827205	145833118	5913	+	ENSG00000235702	No description	0
GPR89C	1	145883868	145924373	40505	+	ENSG00000196644	G protein-coupled receptor 89C [Source:HGNC Symbol;Acc:31985]	0.0747761
RP11-94I2.4	1	145952372	145956451	4079	+	ENSG00000234245	No description	0
NBPF11	1	146032648	146082765	50117	-	ENSG00000152042	neuroblastoma breakpoint family, member 11 [Source:HGNC Symbol;Acc:31993]	0.172829
WI2-3658N16.1	1	146032648	146253110	220462	-	ENSG00000232637	Uncharacterized protein [Source:UniProtKB/TrEMBL;Acc:E7EP91]	0.260508
AL049742.2	1	146086591	146088636	2045	+	ENSG00000249788	No description	0
RP4-565E6.1	1	146093234	146159102	65868	-	ENSG00000227733	No description	0.0653027
NBPF12	1	146373546	146467744	94198	+	ENSG00000186275	neuroblastoma breakpoint family, member 12 [Source:HGNC Symbol;Acc:24297]	0.546634
RP4-704D21.2	1	146473499	146475178	1679	-	ENSG00000234225	No description	0.322874
PRKAB2	1	146626685	146644129	17444	-	ENSG00000131791	protein kinase, AMP-activated, beta 2 non-catalytic subunit [Source:HGNC Symbol;Acc:9379]	19.3244
RP11-337C18.8	1	146644806	146646726	1920	+	ENSG00000237188	No description	3.26575
FMO5	1	146646930	146714700	67770	-	ENSG00000131781	flavin containing monooxygenase 5 [Source:HGNC Symbol;Acc:3773]	0.51206
CHD1L	1	146714291	146767443	53152	+	ENSG00000131778	chromodomain helicase DNA binding protein 1-like [Source:HGNC Symbol;Acc:1916]	33.3919
RP11-441L11.1	1	146986158	146989699	3541	-	ENSG00000234610	No description	0.137549
BCL9	1	147013182	147098017	84835	+	ENSG00000116128	B-cell CLL/lymphoma 9 [Source:HGNC Symbol;Acc:1008]	35.3737
ACP6	1	147119170	147142618	23448	-	ENSG00000162836	acid phosphatase 6, lysophosphatidic [Source:HGNC Symbol;Acc:29609]	8.09659
RP11-533N14.3	1	147169914	147171461	1547	+	ENSG00000227139	No description	0
GJA5	1	147228332	147245484	17152	-	ENSG00000143140	gap junction protein, alpha 5, 40kDa [Source:HGNC Symbol;Acc:4279]	2.08085
RP11-433J22.2	1	147229426	147230517	1091	+	ENSG00000234482	No description	0
RP11-433J22.3	1	147249700	147261065	11365	+	ENSG00000234190	No description	0
GJA8	1	147374946	147381393	6447	+	ENSG00000121634	gap junction protein, alpha 8, 50kDa [Source:HGNC Symbol;Acc:4281]	0.0047127
GPR89B	1	147400506	147465753	65247	+	ENSG00000188092	G protein-coupled receptor 89B [Source:HGNC Symbol;Acc:13840]	0.267787
RP6-74O6.2	1	147466094	147484331	18237	-	ENSG00000215859	No description	0
RP6-74O6.3	1	147494090	147498172	4082	+	ENSG00000229952	No description	0.0437287
NBPF24	1	147574428	147624601	50173	-	ENSG00000203836	neuroblastoma breakpoint family, member 24 [Source:HGNC Symbol;Acc:27299]	0.124643
BX842679.1	1	147628427	147630473	2046	+	ENSG00000251150	No description	0.00772611
XXyac-YX155B6.5	1	147634989	147635692	703	+	ENSG00000232265	No description	0.0435805
XXyac-YX155B6.6	1	147668281	147672361	4080	-	ENSG00000226335	No description	0
RP11-301M17.3	1	147689214	147700938	11724	+	ENSG00000229438	No description	0
RP11-495P10.6	1	147744014	147752855	8841	-	ENSG00000234283	No description	0.0459152
RP11-495P10.8	1	147762995	147767966	4971	-	ENSG00000231196	No description	0.265468
RP11-495P10.5	1	147767287	147769663	2376	+	ENSG00000238107	No description	0
RP11-495P10.7	1	147767899	147769378	1479	-	ENSG00000244252	No description	0.326656
RP11-495P10.3	1	147801124	147816764	15640	+	ENSG00000224481	No description	0
RP11-495P10.2	1	147835127	147931933	96806	-	ENSG00000215863	No description	0.122035
RP11-495P10.1	1	147887350	147901508	14158	+	ENSG00000231551	No description	0.0107135
PPIAL4A	1	147954635	147955419	784	-	ENSG00000255963	peptidylprolyl isomerase A (cyclophilin A)-like 4A [Source:HGNC Symbol;Acc:24369]	0
NBPF14	1	148003642	148025863	22221	-	ENSG00000122497	neuroblastoma breakpoint family, member 14 [Source:HGNC Symbol;Acc:25232]	4.67688
PPIAL4D	1	148201752	148202536	784	-	ENSG00000256374	peptidylprolyl isomerase A (cyclophilin A)-like 4D [Source:HGNC Symbol;Acc:33998]	0
RP11-89F3.2	1	148246959	148248104	1145	-	ENSG00000236140	No description	0.0337434
NBPF20	1	148250245	148347506	97261	-	ENSG00000203832	neuroblastoma breakpoint family, member 20 [Source:HGNC Symbol;Acc:32000]	0.15861
NBPF15	1	148555979	148596267	40288	+	ENSG00000243452	neuroblastoma breakpoint family, member 15 [Source:HGNC Symbol;Acc:28791]	2.10031
RP11-666A1.5	1	148598398	148599531	1133	+	ENSG00000237253	No description	0.211336
NBPF16	1	148739443	148758311	18868	+	ENSG00000203827	neuroblastoma breakpoint family, member 16 [Source:HGNC Symbol;Acc:31996]	0.11245
RP11-763B22.4	1	148760504	148761583	1079	+	ENSG00000237343	No description	0.0818869
RP11-763B22.6	1	148852393	148853717	1324	+	ENSG00000235887	No description	0
RP11-14N7.2	1	148928322	148951595	23273	+	ENSG00000232527	No description	4.01758
RP11-403I13.2	1	149186303	149187373	1070	+	ENSG00000236245	No description	0
RP11-403I13.5	1	149230716	149232554	1838	+	ENSG00000232721	No description	0.0419356
RP11-403I13.4	1	149239551	149265510	25959	+	ENSG00000223779	No description	0.0561533
RP11-403I13.7	1	149284645	149287106	2461	+	ENSG00000226067	No description	0.813921
RP11-403I13.8	1	149287451	149291743	4292	+	ENSG00000235999	No description	0.951596
RP11-403I13.9	1	149305910	149313076	7166	-	ENSG00000233430	No description	0
RP5-998N21.4	1	149372292	149379646	7354	-	ENSG00000234571	No description	0
HIST2H3PS2	1	149398877	149400542	1665	-	ENSG00000203818	histone cluster 2, H3, pseudogene 2 [Source:HGNC Symbol;Acc:32060]	0
RP5-998N21.7	1	149400063	149429580	29517	+	ENSG00000230186	No description	0
FAM72C	1	149438750	149459549	20799	-	ENSG00000203817	family with sequence similarity 72, member C [Source:HGNC Symbol;Acc:30602]	0.663219
PPIAL4C	1	149553003	149553787	784	+	ENSG00000198161	peptidylprolyl isomerase A (cyclophilin A)-like 4C [Source:HGNC Symbol;Acc:33995]	0
RP11-277L2.2	1	149575482	149651107	75625	+	ENSG00000232151	No description	0.212424
RP11-277L2.3	1	149576591	149577296	705	-	ENSG00000233368	No description	5.54583
RP11-353N4.1	1	149590752	149591762	1010	-	ENSG00000229801	No description	0.629892
RP11-353N4.4	1	149672997	149677287	4290	+	ENSG00000223759	No description	0.161673
AL358813.2	1	149675978	149676609	631	+	ENSG00000203815	UPF0627 protein ENSP00000358171 [Source:UniProtKB/Swiss-Prot;Acc:Q6ZW35]	0.671292
RP11-353N4.5	1	149691432	149698605	7173	-	ENSG00000234232	No description	0.215468
FCGR1A	1	149754227	149764074	9847	+	ENSG00000150337	Fc fragment of IgG, high affinity Ia, receptor (CD64) [Source:HGNC Symbol;Acc:3613]	0
HIST2H2BF	1	149754245	149783928	29683	-	ENSG00000203814	histone cluster 2, H2bf [Source:HGNC Symbol;Acc:24700]	0.163551
RP11-196G18.21	1	149754433	149783312	28879	-	ENSG00000242663	No description	0.0700232
RP11-196G18.3	1	149757215	149764576	7361	-	ENSG00000233030	No description	0.0471722
HIST2H3D	1	149784826	149785236	410	-	ENSG00000183598	histone cluster 2, H3d [Source:HGNC Symbol;Acc:25311]	0.172042
HIST2H4A	1	149804232	149811339	7107	+	ENSG00000183941	histone cluster 2, H4a [Source:HGNC Symbol;Acc:4794]	0.0103346
HIST2H3C	1	149811110	149812765	1655	-	ENSG00000203811	histone cluster 2, H3c [Source:HGNC Symbol;Acc:20503]	0
HIST2H2AA3	1	149813505	149814478	973	-	ENSG00000183558	histone cluster 2, H2aa3 [Source:HGNC Symbol;Acc:4736]	0.283788
HIST2H2AA4	1	149822643	149823191	548	+	ENSG00000203812	histone cluster 2, H2aa4 [Source:HGNC Symbol;Acc:29668]	0
HIST2H3A	1	149824181	149825836	1655	+	ENSG00000203852	histone cluster 2, H3a [Source:HGNC Symbol;Acc:20505]	0
HIST2H4B	1	149825607	149832714	7107	-	ENSG00000182217	histone cluster 2, H4b [Source:HGNC Symbol;Acc:29607]	0.00344487
HIST2H2BE	1	149856010	149858232	2222	-	ENSG00000184678	histone cluster 2, H2be [Source:HGNC Symbol;Acc:4760]	4.10324
BOLA1	1	149858486	149872351	13865	+	ENSG00000178096	bolA homolog 1 (E. coli) [Source:HGNC Symbol;Acc:24263]	5.73053
HIST2H2AC	1	149858525	149858961	436	+	ENSG00000184260	histone cluster 2, H2ac [Source:HGNC Symbol;Acc:4738]	2.02993
HIST2H2AB	1	149859019	149859466	447	-	ENSG00000184270	histone cluster 2, H2ab [Source:HGNC Symbol;Acc:20508]	0.143485
SV2A	1	149874870	149889434	14564	-	ENSG00000159164	synaptic vesicle glycoprotein 2A [Source:HGNC Symbol;Acc:20566]	39.3909
SF3B4	1	149895209	149900236	5027	-	ENSG00000143368	splicing factor 3b, subunit 4, 49kDa [Source:HGNC Symbol;Acc:10771]	93.4755
MTMR11	1	149900543	149908791	8248	-	ENSG00000014914	myotubularin related protein 11 [Source:HGNC Symbol;Acc:24307]	2.06768
OTUD7B	1	149912231	149982686	70455	-	ENSG00000163113	OTU domain containing 7B [Source:HGNC Symbol;Acc:16683]	6.98965
VPS45	1	150039369	150117505	78136	+	ENSG00000136631	vacuolar protein sorting 45 homolog (S. cerevisiae) [Source:HGNC Symbol;Acc:14579]	8.2856
PLEKHO1	1	150121373	150132260	10887	+	ENSG00000023902	pleckstrin homology domain containing, family O member 1 [Source:HGNC Symbol;Acc:24310]	17.0462
RP11-458I7.4	1	150131600	150136916	5316	+	ENSG00000250661	No description	12.0195
ANP32E	1	150190717	150208504	17787	-	ENSG00000143401	acidic (leucine-rich) nuclear phosphoprotein 32 family, member E [Source:HGNC Symbol;Acc:16673]	103.57
CA14	1	150230169	150237478	7309	+	ENSG00000118298	carbonic anhydrase XIV [Source:HGNC Symbol;Acc:1372]	35.3428
APH1A	1	150237804	150241980	4176	-	ENSG00000117362	anterior pharynx defective 1 homolog A (C. elegans) [Source:HGNC Symbol;Acc:29509]	51.2767
C1orf54	1	150240600	150253327	12727	+	ENSG00000118292	chromosome 1 open reading frame 54 [Source:HGNC Symbol;Acc:26258]	6.10934
C1orf51	1	150254953	150259505	4552	+	ENSG00000159208	chromosome 1 open reading frame 51 [Source:HGNC Symbol;Acc:25200]	3.28559
MRPS21	1	150266289	150281414	15125	+	ENSG00000187145	mitochondrial ribosomal protein S21 [Source:HGNC Symbol;Acc:14046]	57.4699
AL138795.1	1	150273648	150277452	3804	-	ENSG00000215857	No description	0
PRPF3	1	150293925	150325671	31746	+	ENSG00000117360	PRP3 pre-mRNA processing factor 3 homolog (S. cerevisiae) [Source:HGNC Symbol;Acc:17348]	17.0424
RPRD2	1	150335567	150449042	113475	+	ENSG00000163125	regulation of nuclear pre-mRNA domain containing 2 [Source:HGNC Symbol;Acc:29039]	19.3837
TARS2	1	150459887	150480078	20191	+	ENSG00000143374	threonyl-tRNA synthetase 2, mitochondrial (putative) [Source:HGNC Symbol;Acc:30740]	18.0492
ECM1	1	150480538	150486265	5727	+	ENSG00000143369	extracellular matrix protein 1 [Source:HGNC Symbol;Acc:3153]	7.2546
RP11-54A4.8	1	150488233	150490508	2275	+	ENSG00000228126	No description	0.556498
RP11-54A4.2	1	150521040	150530949	9909	-	ENSG00000237781	No description	0.0693861
ADAMTSL4	1	150521884	150533413	11529	+	ENSG00000143382	ADAMTS-like 4 [Source:HGNC Symbol;Acc:19706]	1.65907
AL356356.1	1	150521897	150524367	2470	+	ENSG00000225996	Uncharacterized protein [Source:UniProtKB/TrEMBL;Acc:Q8WYY2]	0.227167
C1orf138	1	150533480	150533969	489	-	ENSG00000203804	chromosome 1 open reading frame 138 [Source:HGNC Symbol;Acc:32041]	0.157423
MCL1	1	150547032	150552073	5041	-	ENSG00000143384	myeloid cell leukemia sequence 1 (BCL2-related) [Source:HGNC Symbol;Acc:6943]	136.177
AL356356.4	1	150565059	150590027	24968	+	ENSG00000248003	No description	0.0229576
ENSA	1	150573327	150602088	28761	-	ENSG00000143420	endosulfine alpha [Source:HGNC Symbol;Acc:3360]	43.0749
GOLPH3L	1	150618701	150669672	50971	-	ENSG00000143457	golgi phosphoprotein 3-like [Source:HGNC Symbol;Acc:24882]	24.5965
HORMAD1	1	150670536	150693364	22828	-	ENSG00000143452	HORMA domain containing 1 [Source:HGNC Symbol;Acc:25245]	0.0264968
CTSS	1	150702551	150738433	35882	-	ENSG00000163131	cathepsin S [Source:HGNC Symbol;Acc:2545]	0.0443115
CTSK	1	150768684	150780799	12115	-	ENSG00000143387	cathepsin K [Source:HGNC Symbol;Acc:2536]	4.04696
ARNT	1	150782181	150849244	67063	-	ENSG00000143437	aryl hydrocarbon receptor nuclear translocator [Source:HGNC Symbol;Acc:700]	15.7165
SETDB1	1	150898739	150937213	38474	+	ENSG00000143379	SET domain, bifurcated 1 [Source:HGNC Symbol;Acc:10761]	14.7125
CERS2	1	150933059	150947479	14420	-	ENSG00000143418	ceramide synthase 2 [Source:HGNC Symbol;Acc:14076]	62.9339
RP11-316M1.12	1	150937736	150938734	998	+	ENSG00000259357	No description	0.663819
RP11-316M1.3	1	150945599	150948010	2411	+	ENSG00000231073	No description	0.139742
ANXA9	1	150954493	150968110	13617	+	ENSG00000143412	annexin A9 [Source:HGNC Symbol;Acc:547]	2.22837
FAM63A	1	150969025	150980851	11826	-	ENSG00000143409	family with sequence similarity 63, member A [Source:HGNC Symbol;Acc:25648]	5.47555
PRUNE	1	150980896	151008189	27293	+	ENSG00000143363	prune homolog (Drosophila) [Source:HGNC Symbol;Acc:13420]	26.3807
BNIPL	1	151009046	151020076	11030	+	ENSG00000163141	BCL2/adenovirus E1B 19kD interacting protein like [Source:HGNC Symbol;Acc:16976]	1.03134
C1orf56	1	151020216	151024462	4246	+	ENSG00000143443	chromosome 1 open reading frame 56 [Source:HGNC Symbol;Acc:26045]	3.71734
CDC42SE1	1	151023447	151032249	8802	-	ENSG00000197622	CDC42 small effector 1 [Source:HGNC Symbol;Acc:17719]	35.5722
MLLT11	1	151030234	151040970	10736	+	ENSG00000213190	myeloid/lymphoid or mixed-lineage leukemia (trithorax homolog, Drosophila); translocated to, 11 [Source:HGNC Symbol;Acc:16997]	35.0469
RP11-316M1.11	1	151031995	151042801	10806	-	ENSG00000242557	No description	4.90393
GABPB2	1	151043054	151098018	54964	+	ENSG00000143458	GA binding protein transcription factor, beta subunit 2 [Source:HGNC Symbol;Acc:28441]	1.36481
SEMA6C	1	151104161	151119104	14943	-	ENSG00000143434	sema domain, transmembrane domain (TM), and cytoplasmic domain, (semaphorin) 6C [Source:HGNC Symbol;Acc:10740]	8.31325
TNFAIP8L2	1	151129105	151132225	3120	+	ENSG00000163154	tumor necrosis factor, alpha-induced protein 8-like 2 [Source:HGNC Symbol;Acc:26277]	0.0109136
LYSMD1	1	151132224	151138424	6200	-	ENSG00000163155	LysM, putative peptidoglycan-binding, domain containing 1 [Source:HGNC Symbol;Acc:32070]	5.1953
SCNM1	1	151138498	151142773	4275	+	ENSG00000163156	sodium channel modifier 1 [Source:HGNC Symbol;Acc:23136]	9.83066
TMOD4	1	151142462	151148492	6030	-	ENSG00000163157	tropomodulin 4 (muscle) [Source:HGNC Symbol;Acc:11874]	0.187571
VPS72	1	151142463	151167797	25334	-	ENSG00000163159	vacuolar protein sorting 72 homolog (S. cerevisiae) [Source:HGNC Symbol;Acc:11644]	21.7407
PIP5K1A	1	151170425	151222012	51587	+	ENSG00000143398	phosphatidylinositol-4-phosphate 5-kinase, type I, alpha [Source:HGNC Symbol;Acc:8994]	41.4776
PSMD4	1	151227179	151239955	12776	+	ENSG00000159352	proteasome (prosome, macropain) 26S subunit, non-ATPase, 4 [Source:HGNC Symbol;Acc:9561]	70.5883
RP11-126K1.2	1	151252500	151254405	1905	-	ENSG00000232671	Novel proteinUncharacterized protein [Source:UniProtKB/TrEMBL;Acc:A2A3Q1]	1.83956
ZNF687	1	151254094	151264381	10287	+	ENSG00000143373	zinc finger protein 687 [Source:HGNC Symbol;Acc:29277]	30.5913
PI4KB	1	151264273	151300191	35918	-	ENSG00000143393	phosphatidylinositol 4-kinase, catalytic, beta [Source:HGNC Symbol;Acc:8984]	18.1451
RFX5	1	151313116	151319833	6717	-	ENSG00000143390	regulatory factor X, 5 (influences HLA class II expression) [Source:HGNC Symbol;Acc:9986]	22.6302
RP11-126K1.8	1	151313124	151314442	1318	+	ENSG00000224645	No description	0.0179557
RP11-126K1.6	1	151319443	151320503	1060	+	ENSG00000237976	No description	5.59601
SELENBP1	1	151336778	151345209	8431	-	ENSG00000143416	selenium binding protein 1 [Source:HGNC Symbol;Acc:10719]	13.0727
PSMB4	1	151372010	151374420	2410	+	ENSG00000159377	proteasome (prosome, macropain) subunit, beta type, 4 [Source:HGNC Symbol;Acc:9541]	143.626
POGZ	1	151375200	151431941	56741	-	ENSG00000143442	pogo transposable element with ZNF domain [Source:HGNC Symbol;Acc:18801]	27.1014
CGN	1	151482986	151511168	28182	+	ENSG00000143375	cingulin [Source:HGNC Symbol;Acc:17429]	22.0802
TUFT1	1	151512781	151556059	43278	+	ENSG00000143367	tuftelin 1 [Source:HGNC Symbol;Acc:12422]	8.69565
RP11-74C1.4	1	151512992	151534331	21339	+	ENSG00000232536	No description	0.183312
RP11-404E16.1	1	151584514	151585839	1325	+	ENSG00000250734	No description	1.1895
SNX27	1	151584541	151671567	87026	+	ENSG00000143376	sorting nexin family member 27 [Source:HGNC Symbol;Acc:20073]	15.512
RP11-98D18.1	1	151673502	151680862	7360	+	ENSG00000227045	No description	0.116572
CELF3	1	151674880	151689290	14410	-	ENSG00000159409	CUGBP, Elav-like family member 3 [Source:HGNC Symbol;Acc:11967]	1.30619
AL589765.1	1	151682909	151702070	19161	+	ENSG00000240510	Uncharacterized proteincDNA FLJ36032 fis, clone TESTI2017069 [Source:UniProtKB/TrEMBL;Acc:Q8N9Z1]	0.197227
RIIAD1	1	151682909	151702281	19372	+	ENSG00000178796	regulatory subunit of type II PKA R-subunit (RIIa) domain containing 1 [Source:HGNC Symbol;Acc:26686]	0.182116
MRPL9	1	151732119	151736040	3921	-	ENSG00000143436	mitochondrial ribosomal protein L9 [Source:HGNC Symbol;Acc:14277]	48.7679
OAZ3	1	151735445	151743808	8363	+	ENSG00000143450	ornithine decarboxylase antizyme 3 [Source:HGNC Symbol;Acc:8097]	0.233048
RP11-98D18.3	1	151735860	151741977	6117	-	ENSG00000249602	No description	11.6278
RP11-98D18.2	1	151738185	151738865	680	+	ENSG00000232937	No description	0.0303213
TDRKH	1	151742583	151763892	21309	-	ENSG00000182134	tudor and KH domain containing [Source:HGNC Symbol;Acc:11713]	9.14733
RP11-98D18.9	1	151763280	151766878	3598	+	ENSG00000203288	No description	1.05915
LINGO4	1	151772740	151778630	5890	-	ENSG00000213171	leucine rich repeat and Ig domain containing 4 [Source:HGNC Symbol;Acc:31814]	0.0076095
RORC	1	151778547	151804348	25801	-	ENSG00000143365	RAR-related orphan receptor C [Source:HGNC Symbol;Acc:10260]	0.343091
C2CD4D	1	151810295	151813033	2738	-	ENSG00000225556	C2 calcium-dependent domain containing 4D [Source:HGNC Symbol;Acc:37210]	0.468298
AL450992.2	1	151814353	151822861	8508	+	ENSG00000234614	No description	5.6659
THEM5	1	151818220	151826173	7953	-	ENSG00000196407	thioesterase superfamily member 5 [Source:HGNC Symbol;Acc:26755]	0.00256817
THEM4	1	151846060	151882284	36224	-	ENSG00000159445	thioesterase superfamily member 4 [Source:HGNC Symbol;Acc:17947]	5.60228
S100A10	1	151955391	151966866	11475	-	ENSG00000197747	S100 calcium binding protein A10 [Source:HGNC Symbol;Acc:10487]	147.13
AL591893.1	1	151967007	152015250	48243	+	ENSG00000229021	No description	0.0422388
S100A11	1	152004982	152020383	15401	-	ENSG00000163191	S100 calcium binding protein A11 [Source:HGNC Symbol;Acc:10488]	294.172
TCHHL1	1	152056620	152061540	4920	-	ENSG00000182898	trichohyalin-like 1 [Source:HGNC Symbol;Acc:31796]	0
TCHH	1	152078793	152086556	7763	-	ENSG00000159450	trichohyalin [Source:HGNC Symbol;Acc:11791]	0.184459
AL589986.2	1	152095010	152097541	2531	+	ENSG00000226716	No description	0
RPTN	1	152126071	152131704	5633	-	ENSG00000215853	repetin [Source:HGNC Symbol;Acc:26809]	0
RP1-14N1.2	1	152161827	152339163	177336	+	ENSG00000237975	No description	0.0174176
RP11-107M16.2	1	152178334	152179533	1199	+	ENSG00000236427	No description	0
HRNR	1	152184558	152196669	12111	-	ENSG00000197915	hornerin [Source:HGNC Symbol;Acc:20846]	0
FLG	1	152274651	152297679	23028	-	ENSG00000143631	filaggrin [Source:HGNC Symbol;Acc:3748]	0
FLG2	1	152321213	152332482	11269	-	ENSG00000143520	filaggrin family member 2 [Source:HGNC Symbol;Acc:33276]	0.00563747
RP1-91G5.3	1	152346430	152417932	71502	+	ENSG00000227415	No description	0
CRNN	1	152381719	152386739	5020	-	ENSG00000143536	cornulin [Source:HGNC Symbol;Acc:1230]	0
LCE5A	1	152483320	152484653	1333	+	ENSG00000186207	late cornified envelope 5A [Source:HGNC Symbol;Acc:16614]	0
CRCT1	1	152486978	152488486	1508	+	ENSG00000169509	cysteine-rich C-terminal 1 [Source:HGNC Symbol;Acc:29875]	0
LCE3E	1	152538130	152539248	1118	-	ENSG00000185966	late cornified envelope 3E [Source:HGNC Symbol;Acc:29463]	0
LCE3D	1	152551857	152552980	1123	-	ENSG00000163202	late cornified envelope 3D [Source:HGNC Symbol;Acc:16615]	0
LCE3C	1	152573138	152573562	424	+	ENSG00000244057	late cornified envelope 3C [Source:HGNC Symbol;Acc:16612]	0
LCE3B	1	152586287	152586574	287	+	ENSG00000187238	late cornified envelope 3B [Source:HGNC Symbol;Acc:29462]	0
LCE3A	1	152595310	152595579	269	-	ENSG00000185962	late cornified envelope 3A [Source:HGNC Symbol;Acc:29461]	0
LINC00302	1	152627953	152629280	1327	+	ENSG00000176075	long intergenic non-protein coding RNA 302 [Source:HGNC Symbol;Acc:31825]	0
LCE2D	1	152635872	152637135	1263	+	ENSG00000187223	late cornified envelope 2D [Source:HGNC Symbol;Acc:16518]	0
LCE2C	1	152647771	152649050	1279	+	ENSG00000187180	late cornified envelope 2C [Source:HGNC Symbol;Acc:29460]	0
LCE2B	1	152647771	152659877	12106	+	ENSG00000159455	late cornified envelope 2B [Source:HGNC Symbol;Acc:16610]	0
LCE2A	1	152670840	152671918	1078	+	ENSG00000187173	late cornified envelope 2A [Source:HGNC Symbol;Acc:29469]	0
LCE4A	1	152680636	152681967	1331	+	ENSG00000187170	late cornified envelope 4A [Source:HGNC Symbol;Acc:16613]	0
C1orf68	1	152691082	152692946	1864	+	ENSG00000198854	chromosome 1 open reading frame 68 [Source:HGNC Symbol;Acc:29468]	0
KPRP	1	152730506	152734529	4023	+	ENSG00000203786	keratinocyte proline-rich protein [Source:HGNC Symbol;Acc:31823]	0.00764343
LCE1F	1	152748848	152749445	597	+	ENSG00000240386	late cornified envelope 1F [Source:HGNC Symbol;Acc:29467]	0
LCE1E	1	152758690	152760902	2212	+	ENSG00000186226	late cornified envelope 1E [Source:HGNC Symbol;Acc:29466]	0
LCE1D	1	152769217	152771396	2179	+	ENSG00000172155	late cornified envelope 1D [Source:HGNC Symbol;Acc:29465]	0
LCE1C	1	152777311	152779107	1796	-	ENSG00000197084	late cornified envelope 1C [Source:HGNC Symbol;Acc:29464]	0
LCE1B	1	152784447	152785585	1138	+	ENSG00000196734	late cornified envelope 1B [Source:HGNC Symbol;Acc:16611]	0
LCE1A	1	152798523	152800665	2142	+	ENSG00000186844	late cornified envelope 1A [Source:HGNC Symbol;Acc:29459]	0
LCE6A	1	152815344	152816459	1115	+	ENSG00000235942	late cornified envelope 6A [Source:HGNC Symbol;Acc:31824]	0
SMCP	1	152850793	152857523	6730	+	ENSG00000163206	sperm mitochondria-associated cysteine-rich protein [Source:HGNC Symbol;Acc:6962]	0.00829435
IVL	1	152881021	152884362	3341	+	ENSG00000163207	involucrin [Source:HGNC Symbol;Acc:6187]	0
RP1-13P20.6	1	152902516	152921686	19170	-	ENSG00000224308	No description	0
SPRR4	1	152943142	152945050	1908	+	ENSG00000184148	small proline-rich protein 4 [Source:HGNC Symbol;Acc:23173]	0
SPRR1A	1	152956557	152958289	1732	+	ENSG00000169474	small proline-rich protein 1A [Source:HGNC Symbol;Acc:11259]	0
SPRR3	1	152974223	152976332	2109	+	ENSG00000163209	small proline-rich protein 3 [Source:HGNC Symbol;Acc:11268]	0.0579914
SPRR1B	1	153003678	153005376	1698	+	ENSG00000169469	small proline-rich protein 1B [Source:HGNC Symbol;Acc:11260]	0.0518397
SPRR2D	1	153012201	153014407	2206	-	ENSG00000163216	small proline-rich protein 2D [Source:HGNC Symbol;Acc:11264]	0
SPRR2A	1	153028589	153030013	1424	-	ENSG00000241794	small proline-rich protein 2A [Source:HGNC Symbol;Acc:11261]	0
SPRR2B	1	153042704	153113927	71223	-	ENSG00000196805	small proline-rich protein 2B [Source:HGNC Symbol;Acc:11262]	0
SPRR2E	1	153065611	153078660	13049	-	ENSG00000203785	small proline-rich protein 2E [Source:HGNC Symbol;Acc:11265]	0
SPRR2F	1	153084590	153085991	1401	-	ENSG00000244094	small proline-rich protein 2F [Source:HGNC Symbol;Acc:11266]	0.0849532
SPRR2G	1	153112967	153123345	10378	-	ENSG00000159516	small proline-rich protein 2G [Source:HGNC Symbol;Acc:11267]	0
RP1-140J1.1	1	153146994	153164152	17158	+	ENSG00000229699	No description	0
LELP1	1	153175919	153177596	1677	+	ENSG00000203784	late cornified envelope-like proline-rich 1 [Source:HGNC Symbol;Acc:32046]	0
PRR9	1	153190060	153191793	1733	+	ENSG00000203783	proline rich 9 [Source:HGNC Symbol;Acc:32057]	1.01992
LOR	1	153232176	153234598	2422	+	ENSG00000203782	loricrin [Source:HGNC Symbol;Acc:6663]	0.0261094
PGLYRP3	1	153270338	153283194	12856	-	ENSG00000159527	peptidoglycan recognition protein 3 [Source:HGNC Symbol;Acc:30014]	0.0328804
PGLYRP4	1	153302596	153321316	18720	-	ENSG00000163218	peptidoglycan recognition protein 4 [Source:HGNC Symbol;Acc:30015]	0.0141464
S100A9	1	153330330	153333503	3173	+	ENSG00000163220	S100 calcium binding protein A9 [Source:HGNC Symbol;Acc:10499]	0.245093
S100A12	1	153346184	153348125	1941	-	ENSG00000163221	S100 calcium binding protein A12 [Source:HGNC Symbol;Acc:10489]	0
S100A8	1	153362508	153363664	1156	-	ENSG00000143546	S100 calcium binding protein A8 [Source:HGNC Symbol;Acc:10498]	0
S100A7A	1	153388945	153395701	6756	+	ENSG00000184330	S100 calcium binding protein A7A [Source:HGNC Symbol;Acc:21657]	0
S100A7L2	1	153409471	153412503	3032	-	ENSG00000197364	S100 calcium binding protein A7-like 2 [Source:HGNC Symbol;Acc:21655]	0
S100A7	1	153430220	153433177	2957	-	ENSG00000143556	S100 calcium binding protein A7 [Source:HGNC Symbol;Acc:10497]	0.0119928
BX470102.3	1	153506079	153507591	1512	+	ENSG00000238279	No description	0.266325
S100A6	1	153507075	153508720	1645	-	ENSG00000197956	S100 calcium binding protein A6 [Source:HGNC Symbol;Acc:10496]	40.4006
S100A5	1	153509623	153514241	4618	-	ENSG00000196420	S100 calcium binding protein A5 [Source:HGNC Symbol;Acc:10495]	0.057394
S100A4	1	153516089	153522612	6523	-	ENSG00000196154	S100 calcium binding protein A4 [Source:HGNC Symbol;Acc:10494]	28.8356
S100A3	1	153519805	153521848	2043	-	ENSG00000188015	S100 calcium binding protein A3 [Source:HGNC Symbol;Acc:10493]	1.09716
S100A2	1	153533584	153540366	6782	-	ENSG00000196754	S100 calcium binding protein A2 [Source:HGNC Symbol;Acc:10492]	0.291657
S100A16	1	153579362	153585644	6282	-	ENSG00000188643	S100 calcium binding protein A16 [Source:HGNC Symbol;Acc:20441]	33.5366
S100A14	1	153586731	153589462	2731	-	ENSG00000189334	S100 calcium binding protein A14 [Source:HGNC Symbol;Acc:18901]	5.71333
S100A13	1	153591263	153606873	15610	-	ENSG00000189171	S100 calcium binding protein A13 [Source:HGNC Symbol;Acc:10490]	19.55
S100A1	1	153600402	153604513	4111	+	ENSG00000160678	S100 calcium binding protein A1 [Source:HGNC Symbol;Acc:10486]	0.581673
CHTOP	1	153606525	153618782	12257	+	ENSG00000160679	chromatin target of PRMT1 [Source:HGNC Symbol;Acc:24511]	30.5457
RP1-178F15.3	1	153615538	153618305	2767	-	ENSG00000233059	No description	0
SNAPIN	1	153631130	153634306	3176	+	ENSG00000143553	SNAP-associated protein [Source:HGNC Symbol;Acc:17145]	19.9172
ILF2	1	153634512	153643524	9012	-	ENSG00000143621	interleukin enhancer binding factor 2, 45kDa [Source:HGNC Symbol;Acc:6037]	328.988
NPR1	1	153651113	153666468	15355	+	ENSG00000169418	natriuretic peptide receptor A/guanylate cyclase A (atrionatriuretic peptide receptor A) [Source:HGNC Symbol;Acc:7943]	2.58266
RP11-354A16.2	1	153653277	153654268	991	+	ENSG00000244484	No description	0.611555
INTS3	1	153700543	153746555	46012	+	ENSG00000143624	integrator complex subunit 3 [Source:HGNC Symbol;Acc:26153]	15.0966
RP11-216N14.8	1	153719327	153723703	4376	-	ENSG00000243613	No description	0.109415
RP11-216N14.9	1	153723459	153724652	1193	-	ENSG00000233222	No description	0.0813687
SLC27A3	1	153746830	153752633	5803	+	ENSG00000143554	solute carrier family 27 (fatty acid transporter), member 3 [Source:HGNC Symbol;Acc:10997]	7.55745
GATAD2B	1	153777201	153895451	118250	-	ENSG00000143614	GATA zinc finger domain containing 2B [Source:HGNC Symbol;Acc:30778]	16.0755
DENND4B	1	153901977	153919172	17195	-	ENSG00000198837	DENN/MADD domain containing 4B [Source:HGNC Symbol;Acc:29044]	13.9869
CRTC2	1	153920145	153931101	10956	-	ENSG00000160741	CREB regulated transcription coactivator 2 [Source:HGNC Symbol;Acc:27301]	9.31117
SLC39A1	1	153931575	153940188	8613	-	ENSG00000143570	solute carrier family 39 (zinc transporter), member 1 [Source:HGNC Symbol;Acc:12876]	96.8991
CREB3L4	1	153940010	153946839	6829	+	ENSG00000143578	cAMP responsive element binding protein 3-like 4 [Source:HGNC Symbol;Acc:18854]	15.1837
JTB	1	153946745	153950164	3419	-	ENSG00000143543	jumping translocation breakpoint [Source:HGNC Symbol;Acc:6201]	55.507
RAB13	1	153954127	153958834	4707	-	ENSG00000143545	RAB13, member RAS oncogene family [Source:HGNC Symbol;Acc:9762]	56.6376
RPS27	1	153963235	153964626	1391	+	ENSG00000177954	ribosomal protein S27 [Source:HGNC Symbol;Acc:10416]	795.022
NUP210L	1	153965161	154127592	162431	-	ENSG00000143552	nucleoporin 210kDa-like [Source:HGNC Symbol;Acc:29915]	0.00764083
TPM3	1	154127784	154167124	39340	-	ENSG00000143549	tropomyosin 3 [Source:HGNC Symbol;Acc:12012]	110.413
C1orf189	1	154171848	154178809	6961	-	ENSG00000163263	chromosome 1 open reading frame 189 [Source:HGNC Symbol;Acc:32305]	0.0664406
C1orf43	1	154179196	154193104	13908	-	ENSG00000143612	chromosome 1 open reading frame 43 [Source:HGNC Symbol;Acc:29876]	72.9222
UBAP2L	1	154192655	154243986	51331	+	ENSG00000143569	ubiquitin associated protein 2-like [Source:HGNC Symbol;Acc:29877]	63.368
HAX1	1	154244987	154248351	3364	+	ENSG00000143575	HCLS1 associated protein X-1 [Source:HGNC Symbol;Acc:16915]	43.4637
AQP10	1	154293566	154297801	4235	+	ENSG00000143595	aquaporin 10 [Source:HGNC Symbol;Acc:16029]	0.173885
ATP8B2	1	154298029	154323783	25754	+	ENSG00000143515	ATPase, class I, type 8B, member 2 [Source:HGNC Symbol;Acc:13534]	21.1868
RP11-350G8.5	1	154374804	154379040	4236	-	ENSG00000228013	No description	0.0146427
IL6R	1	154377669	154441926	64257	+	ENSG00000160712	interleukin 6 receptor [Source:HGNC Symbol;Acc:6019]	2.08967
SHE	1	154442248	154474589	32341	-	ENSG00000169291	Src homology 2 domain containing E [Source:HGNC Symbol;Acc:27004]	0.348783
TDRD10	1	154474695	154520623	45928	+	ENSG00000163239	tudor domain containing 10 [Source:HGNC Symbol;Acc:25316]	0.109273
UBE2Q1	1	154521053	154531504	10451	-	ENSG00000160714	ubiquitin-conjugating enzyme E2Q family member 1 [Source:HGNC Symbol;Acc:15698]	36.647
RP11-61L14.2	1	154526085	154527493	1408	+	ENSG00000229780	No description	0.0595197
CHRNB2	1	154540257	154552502	12245	+	ENSG00000160716	cholinergic receptor, nicotinic, beta 2 (neuronal) [Source:HGNC Symbol;Acc:1962]	1.26656
[truncated: 28,953 more rows]

## Sheet: MShef4 standard mutated FPKM
Probe	Chromosome	Start	End	Length	Probe Strand	ID	Description	FPKM
PRKCZ	1	1981909	2116834	134925	+	ENSG00000067606	protein kinase C, zeta [Source:HGNC Symbol;Acc:9412]	10.6524
MORN1	1	2252692	2323146	70454	-	ENSG00000116151	MORN repeat containing 1 [Source:HGNC Symbol;Acc:25852]	1.74307
TTC34	1	2567415	2706280	138865	-	ENSG00000215912	tetratricopeptide repeat domain 34 [Source:HGNC Symbol;Acc:34297]	0.0640507
PRDM16	1	2985732	3355185	369453	+	ENSG00000142611	PR domain containing 16 [Source:HGNC Symbol;Acc:14000]	2.33053
TPRG1L	1	3541566	3546691	5125	+	ENSG00000158109	tumor protein p63 regulated 1-like [Source:HGNC Symbol;Acc:27007]	30.5616
LRRC47	1	3696784	3713068	16284	-	ENSG00000130764	leucine rich repeat containing 47 [Source:HGNC Symbol;Acc:29207]	50.4182
CAMTA1	1	6845384	7827916	982532	+	ENSG00000171735	calmodulin binding transcription activator 1 [Source:HGNC Symbol;Acc:18806]	9.02663
MFN2	1	12040238	12073571	33333	+	ENSG00000116688	mitofusin 2 [Source:HGNC Symbol;Acc:16877]	41.3489
VPS13D	1	12290124	12572099	281975	+	ENSG00000048707	vacuolar protein sorting 13 homolog D (S. cerevisiae) [Source:HGNC Symbol;Acc:23595]	6.8082
C1orf196	1	14219052	14507087	288035	+	ENSG00000218328	chromosome 1 open reading frame 196 [Source:HGNC Symbol;Acc:32336]	0.0236676
KAZN	1	14925200	15444539	519339	+	ENSG00000189337	kazrin, periplakin interacting protein [Source:HGNC Symbol;Acc:29173]	2.50016
CELA2A	1	15783223	15798586	15363	+	ENSG00000142615	chymotrypsin-like elastase family, member 2A [Source:HGNC Symbol;Acc:24609]	0.00394364
RP11-169K16.9	1	16160560	16174642	14082	-	ENSG00000179743	No description	3.14938
CDA	1	20915441	20945401	29960	+	ENSG00000158825	cytidine deaminase [Source:HGNC Symbol;Acc:1712]	14.6919
EIF4G3	1	21132972	21503377	370405	-	ENSG00000075151	eukaryotic translation initiation factor 4 gamma, 3 [Source:HGNC Symbol;Acc:3298]	41.6297
RAP1GAP	1	21922708	21995856	73148	-	ENSG00000076864	RAP1 GTPase activating protein [Source:HGNC Symbol;Acc:9858]	4.94549
GALE	1	24122089	24127271	5182	-	ENSG00000117308	UDP-galactose-4-epimerase [Source:HGNC Symbol;Acc:4116]	8.48415
MAN1C1	1	25943959	26112698	168739	+	ENSG00000117643	mannosidase, alpha, class 1C, member 1 [Source:HGNC Symbol;Acc:19080]	2.89316
CEP85	1	26560691	26605299	44608	+	ENSG00000130695	centrosomal protein 85kDa [Source:HGNC Symbol;Acc:25309]	17.6477
OPRD1	1	29138654	29190208	51554	+	ENSG00000116329	opioid receptor, delta 1 [Source:HGNC Symbol;Acc:8153]	1.47477
MECR	1	29519385	29557454	38069	-	ENSG00000116353	mitochondrial trans-2-enoyl-CoA reductase [Source:HGNC Symbol;Acc:19691]	9.45169
KPNA6	1	32573639	32642169	68530	+	ENSG00000025800	karyopherin alpha 6 (importin alpha 7) [Source:HGNC Symbol;Acc:6399]	42.1186
RP1-27O5.3	1	32930658	33066393	135735	+	ENSG00000254553	No description	7.05844
ZBTB8A	1	33005028	33066591	61563	+	ENSG00000160062	zinc finger and BTB domain containing 8A [Source:HGNC Symbol;Acc:24172]	10.1441
CSMD2	1	33979609	34631443	651834	-	ENSG00000121904	CUB and Sushi multiple domains 2 [Source:HGNC Symbol;Acc:19290]	1.77383
C1orf212	1	35178338	35325417	147079	-	ENSG00000163866	chromosome 1 open reading frame 212 [Source:HGNC Symbol;Acc:25154]	6.30362
SH3D21	1	36771988	36790484	18496	+	ENSG00000214193	SH3 domain containing 21 [Source:HGNC Symbol;Acc:26236]	2.83906
MEAF6	1	37958176	37980375	22199	-	ENSG00000163875	MYST/Esa1-associated factor 6 [Source:HGNC Symbol;Acc:25674]	17.4888
RLF	1	40627045	40706593	79548	+	ENSG00000117000	rearranged L-myc fusion [Source:HGNC Symbol;Acc:10025]	17.7069
RIMS3	1	41086351	41131329	44978	-	ENSG00000117016	regulating synaptic membrane exocytosis 3 [Source:HGNC Symbol;Acc:21292]	13.8727
NFYC	1	41157320	41237275	79955	+	ENSG00000066136	nuclear transcription factor Y, gamma [Source:HGNC Symbol;Acc:7806]	13.9042
SCMH1	1	41492872	41707826	214954	-	ENSG00000010803	sex comb on midleg homolog 1 (Drosophila) [Source:HGNC Symbol;Acc:19003]	10.2515
RP11-399E6.1	1	41708045	41750533	42488	+	ENSG00000235358	No description	0.0306518
ZMYND12	1	42896000	42921938	25938	-	ENSG00000066185	zinc finger, MYND-type containing 12 [Source:HGNC Symbol;Acc:21192]	0.524207
LEPRE1	1	43212006	43232755	20749	-	ENSG00000117385	leucine proline-enriched proteoglycan (leprecan) 1 [Source:HGNC Symbol;Acc:19316]	27.1841
ST3GAL3	1	44171495	44396831	225336	+	ENSG00000126091	ST3 beta-galactoside alpha-2,3-sialyltransferase 3 [Source:HGNC Symbol;Acc:10866]	4.47136
C1orf228	1	45140364	45191263	50899	+	ENSG00000198520	chromosome 1 open reading frame 228 [Source:HGNC Symbol;Acc:34345]	0.257856
ZSWIM5	1	45482071	45771881	289810	-	ENSG00000162415	zinc finger, SWIM-type containing 5 [Source:HGNC Symbol;Acc:29299]	2.98335
ATPAF1	1	47098409	47139539	41130	-	ENSG00000123472	ATP synthase mitochondrial F1 complex assembly factor 1 [Source:HGNC Symbol;Acc:18803]	28.707
CYP4Z1	1	47533160	47583991	50831	+	ENSG00000186160	cytochrome P450, family 4, subfamily Z, polypeptide 1 [Source:HGNC Symbol;Acc:20583]	0
STIL	1	47715811	47779819	64008	-	ENSG00000123473	SCL/TAL1 interrupting locus [Source:HGNC Symbol;Acc:10879]	17.5105
SKINTL	1	48567387	48627543	60156	-	ENSG00000215889	Skint-like, pseudogene [Source:HGNC Symbol;Acc:33993]	0.0597965
SPATA6	1	48761044	48937845	176801	-	ENSG00000132122	spermatogenesis associated 6 [Source:HGNC Symbol;Acc:18309]	6.25625
AGBL4	1	48998527	50489585	1491058	-	ENSG00000186094	ATP/GTP binding protein-like 4 [Source:HGNC Symbol;Acc:25892]	0.0569086
RP11-141A19.1	1	49513988	49653257	139269	+	ENSG00000229846	No description	0
RP11-567C20.3	1	50671756	50688799	17043	-	ENSG00000233407	No description	0
SSBP3	1	54692190	54879152	186962	-	ENSG00000157216	single stranded DNA binding protein 3 [Source:HGNC Symbol;Acc:15674]	74.8282
C8A	1	57320479	57383894	63415	+	ENSG00000157131	complement component 8, alpha polypeptide [Source:HGNC Symbol;Acc:1352]	0.0354693
DAB1	1	57460451	59012406	1551955	-	ENSG00000173406	disabled homolog 1 (Drosophila) [Source:HGNC Symbol;Acc:2661]	7.13016
FGGY	1	59762467	60233347	470880	+	ENSG00000172456	FGGY carbohydrate kinase domain containing [Source:HGNC Symbol;Acc:25610]	2.06558
INADL	1	62208149	62629592	421443	+	ENSG00000132849	InaD-like (Drosophila) [Source:HGNC Symbol;Acc:28881]	8.14901
ROR1	1	64239693	64647181	407488	+	ENSG00000185483	receptor tyrosine kinase-like orphan receptor 1 [Source:HGNC Symbol;Acc:10256]	44.6066
PDE4B	1	66258197	66840259	582062	+	ENSG00000184588	phosphodiesterase 4B, cAMP-specific [Source:HGNC Symbol;Acc:8781]	2.53748
WDR78	1	67278568	67390570	112002	-	ENSG00000152763	WD repeat domain 78 [Source:HGNC Symbol;Acc:26252]	0.538873
RP11-342H21.2	1	67292625	67294241	1616	+	ENSG00000231080	No description	0
C1orf141	1	67557859	67600639	42780	-	ENSG00000203963	chromosome 1 open reading frame 141 [Source:HGNC Symbol;Acc:32044]	0.0099932
LRRC7	1	70034081	70589164	555083	+	ENSG00000033122	leucine rich repeat containing 7 [Source:HGNC Symbol;Acc:18531]	0.152061
RP11-386O9.1	1	71547007	71733913	186906	+	ENSG00000229956	No description	0.114712
NEGR1	1	71868625	72748417	879792	-	ENSG00000172260	neuronal growth regulator 1 [Source:HGNC Symbol;Acc:17302]	1.78671
RP11-175G14.1	1	72259915	72302695	42780	-	ENSG00000228853	No description	0
RP11-653A5.2	1	74663926	75009666	345740	+	ENSG00000259030	FPGT-TNNI3K fusion protein isoform a [Source:RefSeq peptide;Acc:NP_001106279]	0.013462
FPGT-TNNI3K	1	74663937	75010112	346175	+	ENSG00000116783	FPGT-TNNI3K readthrough [Source:HGNC Symbol;Acc:42952]	0.0286135
GIPC2	1	78445226	78604133	158907	+	ENSG00000137960	GIPC PDZ domain containing family, member 2 [Source:HGNC Symbol;Acc:18177]	0.498329
LPHN2	1	81771845	82458107	686262	+	ENSG00000117114	latrophilin 2 [Source:HGNC Symbol;Acc:18582]	77.5908
RP11-475O6.1	1	84041459	84326706	285247	-	ENSG00000233008	No description	0.0118491
RP5-836J3.1	1	84255963	84267148	11185	+	ENSG00000237076	No description	0
PRKACB	1	84543745	84704181	160436	+	ENSG00000142875	protein kinase, cAMP-dependent, catalytic, beta [Source:HGNC Symbol;Acc:9381]	14.3172
SAMD13	1	84764049	84855640	91591	+	ENSG00000203943	sterile alpha motif domain containing 13 [Source:HGNC Symbol;Acc:24582]	0.805978
LPAR3	1	85277285	85358896	81611	-	ENSG00000171517	lysophosphatidic acid receptor 3 [Source:HGNC Symbol;Acc:14298]	6.25395
TGFBR3	1	92145902	92371892	225990	-	ENSG00000069702	transforming growth factor, beta receptor III [Source:HGNC Symbol;Acc:11774]	5.40679
ARHGAP29	1	94614544	94740624	126080	-	ENSG00000137962	Rho GTPase activating protein 29 [Source:HGNC Symbol;Acc:30207]	4.5772
SLC44A3	1	95285898	95360802	74904	+	ENSG00000143036	solute carrier family 44, member 3 [Source:HGNC Symbol;Acc:28689]	2.0501
RP5-896L10.1	1	99469832	99614408	144576	+	ENSG00000232825	No description	0.0151607
GSTM2	1	110210644	110252171	41527	+	ENSG00000213366	glutathione S-transferase mu 2 (muscle) [Source:HGNC Symbol;Acc:4634]	3.00321
RP5-1074L1.1	1	110828997	110881793	52796	-	ENSG00000227963	No description	0.160026
ADORA3	1	112025970	112106597	80627	-	ENSG00000121933	adenosine A3 receptor [Source:HGNC Symbol;Acc:268]	0.0157167
RP5-965F6.2	1	112719856	112903150	183294	-	ENSG00000231246	No description	0.0117516
SYT6	1	114631914	114696541	64627	-	ENSG00000134207	synaptotagmin VI [Source:HGNC Symbol;Acc:18638]	23.7093
DENND2C	1	115125469	115213043	87574	-	ENSG00000175984	DENN/MADD domain containing 2C [Source:HGNC Symbol;Acc:24748]	2.64722
PHGDH	1	120202421	120286838	84417	+	ENSG00000092621	phosphoglycerate dehydrogenase [Source:HGNC Symbol;Acc:8923]	102.66
NBPF10	1	145289772	145370303	80531	+	ENSG00000163386	neuroblastoma breakpoint family, member 10 [Source:HGNC Symbol;Acc:31992]	1.447
VPS45	1	150039369	150117505	78136	+	ENSG00000136631	vacuolar protein sorting 45 homolog (S. cerevisiae) [Source:HGNC Symbol;Acc:14579]	8.2856
RP11-404E16.1	1	151584514	151585839	1325	+	ENSG00000250734	No description	1.1895
SNX27	1	151584541	151671567	87026	+	ENSG00000143376	sorting nexin family member 27 [Source:HGNC Symbol;Acc:20073]	15.512
OAZ3	1	151735445	151743808	8363	+	ENSG00000143450	ornithine decarboxylase antizyme 3 [Source:HGNC Symbol;Acc:8097]	0.233048
TDRKH	1	151742583	151763892	21309	-	ENSG00000182134	tudor and KH domain containing [Source:HGNC Symbol;Acc:11713]	9.14733
IVL	1	152881021	152884362	3341	+	ENSG00000163207	involucrin [Source:HGNC Symbol;Acc:6187]	0
CHRNB2	1	154540257	154552502	12245	+	ENSG00000160716	cholinergic receptor, nicotinic, beta 2 (neuronal) [Source:HGNC Symbol;Acc:1962]	1.26656
ASH1L	1	155305059	155532598	227539	-	ENSG00000116539	ash1 (absent, small, or homeotic)-like (Drosophila) [Source:HGNC Symbol;Acc:19088]	8.08399
RHBG	1	156339003	156355011	16008	+	ENSG00000132677	Rh family, B glycoprotein (gene/pseudogene) [Source:HGNC Symbol;Acc:14572]	0.678144
MEF2D	1	156433519	156470620	37101	-	ENSG00000116604	myocyte enhancer factor 2D [Source:HGNC Symbol;Acc:6997]	12.6704
CD5L	1	157800704	157868046	67342	-	ENSG00000073754	CD5 molecule-like [Source:HGNC Symbol;Acc:1690]	0
PYHIN1	1	158900586	158946844	46258	+	ENSG00000163564	pyrin and HIN domain family, member 1 [Source:HGNC Symbol;Acc:28894]	0.0129339
CADM3	1	159141399	159173103	31704	+	ENSG00000162706	cell adhesion molecule 3 [Source:HGNC Symbol;Acc:17601]	11.5908
DCAF8	1	160185505	160254920	69415	-	ENSG00000132716	DDB1 and CUL4 associated factor 8 [Source:HGNC Symbol;Acc:24891]	26.8468
RP11-574F21.3	1	160187254	160254920	67666	-	ENSG00000258465	DDB1- and CUL4-associated factor 8 [Source:RefSeq peptide;Acc:NP_056541]	51.7268
SLAMF1	1	160577890	160617085	39195	-	ENSG00000117090	signaling lymphocytic activation molecule family member 1 [Source:HGNC Symbol;Acc:10903]	0.0380903
F11R	1	160965001	161008784	43783	-	ENSG00000158769	F11 receptor [Source:HGNC Symbol;Acc:14685]	111.423
NR1I3	1	161199456	161208092	8636	-	ENSG00000143257	nuclear receptor subfamily 1, group I, member 3 [Source:HGNC Symbol;Acc:7969]	0.064184
UCK2	1	165796768	165880855	84087	+	ENSG00000143179	uridine-cytidine kinase 2 [Source:HGNC Symbol;Acc:12562]	20.9766
ADCY10	1	167778625	167883453	104828	-	ENSG00000143199	adenylate cyclase 10 (soluble) [Source:HGNC Symbol;Acc:21285]	0.0618807
DCAF6	1	167905021	168045081	140060	+	ENSG00000143164	DDB1 and CUL4 associated factor 6 [Source:HGNC Symbol;Acc:30002]	9.34793
NME7	1	169101769	169337205	235436	-	ENSG00000143156	non-metastatic cells 7, protein expressed in (nucleoside-diphosphate kinase) [Source:HGNC Symbol;Acc:20461]	5.69982
F5	1	169483404	169555826	72422	-	ENSG00000198734	coagulation factor V (proaccelerin, labile factor) [Source:HGNC Symbol;Acc:3542]	0.185893
FMO4	1	171283347	171311223	27876	+	ENSG00000076258	flavin containing monooxygenase 4 [Source:HGNC Symbol;Acc:3772]	1.81837
DNM3	1	171810621	172387606	576985	+	ENSG00000197959	dynamin 3 [Source:HGNC Symbol;Acc:29125]	0.982499
KLHL20	1	173684080	173755840	71760	+	ENSG00000076321	kelch-like 20 (Drosophila) [Source:HGNC Symbol;Acc:25056]	9.38379
RP11-160H22.5	1	174084438	174129142	44704	-	ENSG00000227373	No description	0.0888169
RABGAP1L	1	174128548	174964445	835897	+	ENSG00000152061	RAB GTPase activating protein 1-like [Source:HGNC Symbol;Acc:24663]	23.1531
RP1-35C21.2	1	177362423	177566844	204421	-	ENSG00000227579	No description	0.00685301
NPHS2	1	179519674	179545087	25413	-	ENSG00000116218	nephrosis 2, idiopathic, steroid-resistant (podocin) [Source:HGNC Symbol;Acc:13394]	0.0548826
TDRD5	1	179560748	179660407	99659	+	ENSG00000162782	tudor domain containing 5 [Source:HGNC Symbol;Acc:20614]	0.446398
TOR1AIP2	1	179809102	179846934	37832	-	ENSG00000169905	torsin A interacting protein 2 [Source:HGNC Symbol;Acc:24055]	7.98781
AL359853.2	1	179836662	179846917	10255	+	ENSG00000245778	No description	0.00730469
RGS8	1	182615239	182653711	38472	-	ENSG00000135824	regulator of G-protein signaling 8 [Source:HGNC Symbol;Acc:16810]	0.337899
NMNAT2	1	183217372	183387737	170365	-	ENSG00000157064	nicotinamide nucleotide adenylyltransferase 2 [Source:HGNC Symbol;Acc:16789]	8.67012
RP11-108M21.1	1	187061974	187329455	267481	+	ENSG00000236030	No description	0
RP11-476B1.1	1	196014126	196030203	16077	-	ENSG00000227421	No description	0
CFHR2	1	196788898	196928356	139458	+	ENSG00000080910	complement factor H-related 2 [Source:HGNC Symbol;Acc:4890]	0
RP11-382E9.1	1	199117726	199362435	244709	+	ENSG00000231718	No description	0
NR5A2	1	199996730	200146552	149822	+	ENSG00000116833	nuclear receptor subfamily 5, group A, member 2 [Source:HGNC Symbol;Acc:7984]	1.40602
SYT2	1	202559724	202679545	119821	-	ENSG00000143858	synaptotagmin II [Source:HGNC Symbol;Acc:11510]	6.75887
ATP2B4	1	203595689	203713209	117520	+	ENSG00000058668	ATPase, Ca++ transporting, plasma membrane 4 [Source:HGNC Symbol;Acc:817]	28.1526
ETNK2	1	204100190	204121307	21117	-	ENSG00000143845	ethanolamine kinase 2 [Source:HGNC Symbol;Acc:25575]	11.736
NFASC	1	204797779	204991950	194171	+	ENSG00000163531	neurofascin [Source:HGNC Symbol;Acc:29866]	2.12854
HHAT	1	210501596	210849638	348042	+	ENSG00000054392	hedgehog acyltransferase [Source:HGNC Symbol;Acc:18270]	2.23398
PROX1	1	214156524	214214853	58329	+	ENSG00000117707	prospero homeobox 1 [Source:HGNC Symbol;Acc:9459]	1.22014
USH2A	1	215796236	216596738	800502	-	ENSG00000042781	Usher syndrome 2A (autosomal recessive, mild) [Source:HGNC Symbol;Acc:12601]	0.0865036
ESRRG	1	216676588	217311097	634509	-	ENSG00000196482	estrogen-related receptor gamma [Source:HGNC Symbol;Acc:3474]	0.931914
IARS2	1	220267444	220321380	53936	+	ENSG00000067704	isoleucyl-tRNA synthetase 2, mitochondrial [Source:HGNC Symbol;Acc:29685]	62.4665
RAB3GAP2	1	220321635	220445796	124161	-	ENSG00000118873	RAB3 GTPase activating protein subunit 2 (non-catalytic) [Source:HGNC Symbol;Acc:17168]	13.5612
RP11-400N13.1	1	222262511	222560776	298265	-	ENSG00000236230	No description	0.0285694
PARP1	1	224102741	226595780	2493039	-	ENSG00000143799	poly (ADP-ribose) polymerase 1 [Source:HGNC Symbol;Acc:270]	181.848
NVL	1	224415036	224518089	103053	-	ENSG00000143748	nuclear VCP-like [Source:HGNC Symbol;Acc:8070]	15.6468
DNAH14	1	225083964	225586996	503032	+	ENSG00000185842	dynein, axonemal, heavy chain 14 [Source:HGNC Symbol;Acc:2945]	1.27123
ACBD3	1	226332380	226374431	42051	-	ENSG00000182827	acyl-CoA binding domain containing 3 [Source:HGNC Symbol;Acc:15453]	34.875
CDC42BPA	1	227177566	227506175	328609	-	ENSG00000143776	CDC42 binding protein kinase alpha (DMPK-like) [Source:HGNC Symbol;Acc:1737]	11.3262
OBSCN	1	228395831	228566575	170744	+	ENSG00000154358	obscurin, cytoskeletal calmodulin and titin-interacting RhoGEF [Source:HGNC Symbol;Acc:15719]	2.07179
RP11-99J16__A.2	1	230846444	230931238	84794	-	ENSG00000244137	No description	0.291536
CAPN9	1	230883130	230937749	54619	+	ENSG00000135773	calpain 9 [Source:HGNC Symbol;Acc:1486]	0.361938
ARV1	1	231114727	231136341	21614	+	ENSG00000173409	ARV1 homolog (S. cerevisiae) [Source:HGNC Symbol;Acc:29561]	11.2905
SLC35F3	1	234040679	234460262	419583	+	ENSG00000183780	solute carrier family 35, member F3 [Source:HGNC Symbol;Acc:23616]	1.2977
TARBP1	1	234527059	234614849	87790	-	ENSG00000059588	TAR (HIV-1) RNA binding protein 1 [Source:HGNC Symbol;Acc:11568]	4.59508
ARID4B	1	235294949	235491534	196585	-	ENSG00000054267	AT rich interactive domain 4B (RBP1-like) [Source:HGNC Symbol;Acc:15550]	18.7382
GNG4	1	235710987	235814054	103067	-	ENSG00000168243	guanine nucleotide binding protein (G protein), gamma 4 [Source:HGNC Symbol;Acc:4407]	22.0406
LYST	1	235824341	236046940	222599	-	ENSG00000143669	lysosomal trafficking regulator [Source:HGNC Symbol;Acc:1968]	0.331269
NID1	1	236139130	236228462	89332	-	ENSG00000116962	nidogen 1 [Source:HGNC Symbol;Acc:7821]	49.955
LGALS8	1	236681300	236716281	34981	+	ENSG00000116977	lectin, galactoside-binding, soluble, 8 [Source:HGNC Symbol;Acc:6569]	4.27791
CHRM3	1	239549865	240078750	528885	+	ENSG00000133019	cholinergic receptor, muscarinic 3 [Source:HGNC Symbol;Acc:1952]	1.02215
KMO	1	241695434	241758944	63510	+	ENSG00000117009	kynurenine 3-monooxygenase (kynurenine 3-hydroxylase) [Source:HGNC Symbol;Acc:6381]	0.0194595
OPN3	1	241753404	241840678	87274	-	ENSG00000054277	opsin 3 [Source:HGNC Symbol;Acc:14007]	13.403
EXO1	1	242011269	242058450	47181	+	ENSG00000174371	exonuclease 1 [Source:HGNC Symbol;Acc:3511]	21.7516
AKT3	1	243651535	244014381	362846	-	ENSG00000117020	v-akt murine thymoma viral oncogene homolog 3 (protein kinase B, gamma) [Source:HGNC Symbol;Acc:393]	12.3359
EFCAB2	1	245133007	245290466	157459	+	ENSG00000203666	EF-hand calcium binding domain 2 [Source:HGNC Symbol;Acc:28166]	1.45744
SMYD3	1	245912642	246670614	757972	-	ENSG00000185420	SET and MYND domain containing 3 [Source:HGNC Symbol;Acc:15513]	7.83998
SNTG2	2	946554	1371385	424831	+	ENSG00000172554	syntrophin, gamma 2 [Source:HGNC Symbol;Acc:13741]	1.60955
PXDN	2	1635659	1748624	112965	-	ENSG00000130508	peroxidasin homolog (Drosophila) [Source:HGNC Symbol;Acc:14966]	80.3616
MYT1L	2	1792885	2335032	542147	-	ENSG00000186487	myelin transcription factor 1-like [Source:HGNC Symbol;Acc:7623]	0.168372
AC017053.1	2	6453086	6465778	12692	-	ENSG00000234275	No description	0.0111021
AC013460.1	2	7561392	7590385	28993	+	ENSG00000229727	No description	0.0420401
AC007464.1	2	8062556	8418214	355658	-	ENSG00000235665	No description	0
MBOAT2	2	8992820	9143942	151122	-	ENSG00000143797	membrane bound O-acyltransferase domain containing 2 [Source:HGNC Symbol;Acc:25193]	8.97439
ROCK2	2	11319887	11488456	168569	-	ENSG00000134318	Rho-associated, coiled-coil containing protein kinase 2 [Source:HGNC Symbol;Acc:10252]	17.3347
AC092635.1	2	13677798	13749293	71495	+	ENSG00000229370	No description	0
LINC00276	2	13850656	14541087	690431	-	ENSG00000230448	long intergenic non-protein coding RNA 276 [Source:HGNC Symbol;Acc:38663]	0
NBAS	2	15307032	15701454	394422	-	ENSG00000151779	neuroblastoma amplified sequence [Source:HGNC Symbol;Acc:15625]	17.6287
KCNS3	2	18059114	18542882	483768	+	ENSG00000170745	potassium voltage-gated channel, delayed-rectifier, subfamily S, member 3 [Source:HGNC Symbol;Acc:6302]	11.7189
WDR35	2	20110021	20189892	79871	-	ENSG00000118965	WD repeat domain 35 [Source:HGNC Symbol;Acc:29250]	9.89239
AC067959.1	2	21444047	22193831	749784	+	ENSG00000233005	No description	0
EFR3B	2	25264999	25378243	113244	+	ENSG00000084710	EFR3 homolog B (S. cerevisiae) [Source:HGNC Symbol;Acc:29155]	4.52737
FAM59B	2	26395960	26412513	16553	+	ENSG00000157833	family with sequence similarity 59, member B [Source:HGNC Symbol;Acc:27172]	11.2731
GPR113	2	26531041	26569685	38644	-	ENSG00000173567	G protein-coupled receptor 113 [Source:HGNC Symbol;Acc:18989]	0.0881482
EPT1	2	26531415	26618759	87344	+	ENSG00000138018	ethanolaminephosphotransferase 1 (CDP-ethanolamine-specific) [Source:HGNC Symbol;Acc:29361]	25.5187
OTOF	2	26680071	26781566	101495	-	ENSG00000115155	otoferlin [Source:HGNC Symbol;Acc:8515]	0.310463
AC013472.4	2	27173176	27232675	59499	-	ENSG00000230286	No description	0
MAPRE3	2	27193480	27250064	56584	+	ENSG00000084764	microtubule-associated protein, RP/EB family, member 3 [Source:HGNC Symbol;Acc:6892]	4.49727
ALK	2	29415640	30144432	728792	-	ENSG00000171094	anaplastic lymphoma receptor tyrosine kinase [Source:HGNC Symbol;Acc:427]	0.211095
GALNT14	2	31133333	31378068	244735	-	ENSG00000158089escription=UDP-N-acetyl-alpha-D-galactosamine:polypeptideN-acetylgalactosaminyltransferase 14 (GalNAc-T14)[Source:HGNC Symbol;Acc:22946]	No description	3.43012
LTBP1	2	33172039	33624576	452537	+	ENSG00000049323	latent transforming growth factor beta binding protein 1 [Source:HGNC Symbol;Acc:6714]	33.9641
RASGRP3	2	33661391	33789817	128426	+	ENSG00000152689	RAS guanyl releasing protein 3 (calcium and DAG-regulated) [Source:HGNC Symbol;Acc:14545]	0.533654
AC073218.1	2	34608855	34860407	251552	+	ENSG00000226785	No description	0
CRIM1	2	36583069	36778278	195209	+	ENSG00000150938	cysteine rich transmembrane BMP regulator 1 (chordin-like) [Source:HGNC Symbol;Acc:2359]	13.5882
DHX57	2	39024871	39103075	78204	-	ENSG00000163214	DEAH (Asp-Glu-Ala-Asp/His) box polypeptide 57 [Source:HGNC Symbol;Acc:20086]	15.6013
AC007246.3	2	39663778	39892483	228705	+	ENSG00000231312	No description	0.91735
MTA3	2	42721709	42984087	262378	+	ENSG00000057935	metastasis associated 1 family, member 3 [Source:HGNC Symbol;Acc:23784]	32.2706
PLEKHH2	2	43864412	43995126	130714	+	ENSG00000152527	pleckstrin homology domain containing, family H (with MyTH4 domain) member 2 [Source:HGNC Symbol;Acc:30506]	1.47582
CAMKMT	2	44589089	44999731	410642	+	ENSG00000143919	calmodulin-lysine N-methyltransferase [Source:HGNC Symbol;Acc:26276]	4.667
PRKCE	2	45878484	46415129	536645	+	ENSG00000171132	protein kinase C, epsilon [Source:HGNC Symbol;Acc:9401]	1.34622
AC079807.4	2	48168835	48468122	299287	-	ENSG00000230773	No description	0.0142215
PPP1R21	2	48667737	48742525	74788	+	ENSG00000162869	protein phosphatase 1, regulatory subunit 21 [Source:HGNC Symbol;Acc:30595]	10.43
NRXN1	2	50145643	51259674	1114031	-	ENSG00000179915	neurexin 1 [Source:HGNC Symbol;Acc:8008]	2.77758
AC007682.1	2	51259739	52635055	1375316	+	ENSG00000216011	No description	0.422667
EML6	2	54950636	55199157	248521	+	ENSG00000214595	echinoderm microtubule associated protein like 6 [Source:HGNC Symbol;Acc:35412]	0.176058
AC011306.2	2	56190326	56274461	84135	-	ENSG00000226702	No description	0.207128
CCDC85A	2	56411258	56613308	202050	+	ENSG00000055813	coiled-coil domain containing 85A [Source:HGNC Symbol;Acc:29400]	0.493974
AC007092.1	2	58654934	59290901	635967	+	ENSG00000233723	No description	0.409333
AC007131.2	2	59465851	59960531	494680	-	ENSG00000233891	No description	0
USP34	2	61414591	61697904	283313	-	ENSG00000115464	ubiquitin specific peptidase 34 [Source:HGNC Symbol;Acc:20066]	19.3953
COMMD1	2	62115859	62374382	258523	+	ENSG00000173163	copper metabolism (Murr1) domain containing 1 [Source:HGNC Symbol;Acc:23024]	9.87294
AC018462.2	2	62296582	62374016	77434	-	ENSG00000229839	No description	0.0175058
AC010987.5	2	67792736	67911209	118473	-	ENSG00000235495	No description	0.0384918
APLF	2	68694693	68858004	163311	+	ENSG00000169621	aprataxin and PNKP like factor [Source:HGNC Symbol;Acc:28724]	2.61984
ARHGAP25	2	68906733	69053965	147232	+	ENSG00000163219	Rho GTPase activating protein 25 [Source:HGNC Symbol;Acc:28951]	0.723441
AAK1	2	69688532	69901481	212949	-	ENSG00000115977	AP2 associated kinase 1 [Source:HGNC Symbol;Acc:19679]	4.98678
PCBP1-AS1	2	70189395	70315686	126291	-	ENSG00000179818	PCBP1 antisense RNA 1 (non-protein coding) [Source:HGNC Symbol;Acc:42948]	1.95595
ADD2	2	70834750	70995357	160607	-	ENSG00000075340	adducin 2 (beta) [Source:HGNC Symbol;Acc:244]	32.0283
VAX2	2	71127720	71160576	32856	+	ENSG00000116035	ventral anterior homeobox 2 [Source:HGNC Symbol;Acc:12661]	0.0672515
ATP6V1B1	2	71163012	71192555	29543	+	ENSG00000116039	ATPase, H+ transporting, lysosomal 56/58kDa, V1 subunit B1 [Source:HGNC Symbol;Acc:853]	0.0769835
AC007040.11	2	71174670	71221879	47209	-	ENSG00000258881	No description	5.06044
ALMS1	2	73612886	73837920	225034	+	ENSG00000116127	Alstrom syndrome 1 [Source:HGNC Symbol;Acc:428]	15.5548
LRRTM4	2	76974845	77820445	845600	-	ENSG00000176204	leucine rich repeat transmembrane neuronal 4 [Source:HGNC Symbol;Acc:19411]	2.2041
CTNNA2	2	79412357	80875905	1463548	+	ENSG00000066032	catenin (cadherin-associated protein), alpha 2 [Source:HGNC Symbol;Acc:2510]	6.23747
DNAH6	2	84743579	85046713	303134	+	ENSG00000115423	dynein, axonemal, heavy chain 6 [Source:HGNC Symbol;Acc:2951]	0.142773
PROM2	2	95940201	95957056	16855	+	ENSG00000155066	prominin 2 [Source:HGNC Symbol;Acc:20685]	1.34436
REV1	2	100016938	100106497	89559	-	ENSG00000135945	REV1 homolog (S. cerevisiae) [Source:HGNC Symbol;Acc:14060]	7.97207
AFF3	2	100163718	100759201	595483	-	ENSG00000144218	AF4/FMR2 family, member 3 [Source:HGNC Symbol;Acc:6473]	2.01096
RNF149	2	101887681	101925163	37482	-	ENSG00000163162	ring finger protein 149 [Source:HGNC Symbol;Acc:23137]	8.45785
AC013402.2	2	105049725	105137290	87565	+	ENSG00000235597	No description	0.0819592
AC010884.1	2	105552869	105654954	102085	-	ENSG00000224509	No description	0.313235
AC006227.1	2	107871147	107982329	111182	-	ENSG00000229457	No description	0
AC096669.2	2	108002088	108159105	157017	-	ENSG00000237880	No description	0
RANBP2	2	109335937	109402267	66330	+	ENSG00000153201	RAN binding protein 2 [Source:HGNC Symbol;Acc:9848]	45.4045
SH3RF3	2	109745804	110262207	516403	+	ENSG00000172985	SH3 domain containing ring finger 3 [Source:HGNC Symbol;Acc:24699]	2.091
ACOXL	2	111490150	111875799	385649	+	ENSG00000153093	acyl-CoA oxidase-like [Source:HGNC Symbol;Acc:25621]	2.45179
EN1	2	119599766	119605254	5488	-	ENSG00000163064	engrailed homeobox 1 [Source:HGNC Symbol;Acc:3342]	0.421516
CNTNAP5	2	124782864	125672864	890000	+	ENSG00000155052	contactin associated protein-like 5 [Source:HGNC Symbol;Acc:18748]	0.168788
IWS1	2	128193783	128284462	90679	-	ENSG00000163166	IWS1 homolog (S. cerevisiae) [Source:HGNC Symbol;Acc:25467]	55.4913
PLEKHB2	2	131862420	132111282	248862	+	ENSG00000115762	pleckstrin homology domain containing, family B (evectins) member 2 [Source:HGNC Symbol;Acc:19236]	32.8676
AC131180.1	2	131975882	132022965	47083	+	ENSG00000188219	POTE ankyrin domain family member E [Source:UniProtKB/Swiss-Prot;Acc:Q6S8J3]	0.113968
NCKAP5	2	133429374	134326034	896660	-	ENSG00000176771	NCK-associated protein 5 [Source:HGNC Symbol;Acc:29847]	0.963523
THSD7B	2	137523115	138435287	912172	+	ENSG00000144229	thrombospondin, type I, domain containing 7B [Source:HGNC Symbol;Acc:29348]	0.997205
SPOPL	2	139259371	139331117	71746	+	ENSG00000144228	speckle-type POZ protein-like [Source:HGNC Symbol;Acc:27934]	7.56706
AC073928.2	2	140861152	140889349	28197	-	ENSG00000224028	No description	0
LRP1B	2	140988992	142889270	1900278	-	ENSG00000168702	low density lipoprotein receptor-related protein 1B [Source:HGNC Symbol;Acc:6693]	0.511213
ARHGAP15	2	143848931	144525921	676990	+	ENSG00000075884	Rho GTPase activating protein 15 [Source:HGNC Symbol;Acc:21030]	0.0863393
AC096558.1	2	144052990	144238358	185368	-	ENSG00000228655	No description	0
RP11-570L15.2	2	144053155	144329674	276519	-	ENSG00000257640	No description	0
GTDC1	2	144703321	145090135	386814	-	ENSG00000121964	glycosyltransferase-like domain containing 1 [Source:HGNC Symbol;Acc:20887]	5.66183
AC074093.1	2	145425534	145940216	514682	+	ENSG00000226674	No description	0.074787
AC064865.1	2	146051845	146089415	37570	-	ENSG00000235435	No description	0
AC144449.1	2	150443710	150704747	261037	+	ENSG00000231969	No description	0.220141
GALNT13	2	154728426	155310361	581935	+	ENSG00000144278escription=UDP-N-acetyl-alpha-D-galactosamine:polypeptideN-acetylgalactosaminyltransferase 13 (GalNAc-T13)[Source:HGNC Symbol;Acc:23242]	No description	3.05927
GPD2	2	157291802	157470247	178445	+	ENSG00000115159	glycerol-3-phosphate dehydrogenase 2 (mitochondrial) [Source:HGNC Symbol;Acc:4456]	21.4466
TANK	2	161993419	162092732	99313	+	ENSG00000136560	TRAF family member-associated NFKB activator [Source:HGNC Symbol;Acc:11562]	5.96264
SLC4A10	2	162280843	162841792	560949	+	ENSG00000144290	solute carrier family 4, sodium bicarbonate transporter, member 10 [Source:HGNC Symbol;Acc:13811]	0.30597
FAP	2	163027194	163101661	74467	-	ENSG00000078098	fibroblast activation protein, alpha [Source:HGNC Symbol;Acc:3590]	0.401127
AC092684.1	2	164606083	165208733	602650	-	ENSG00000237844	No description	0.0810268
CSRNP3	2	166326157	166545917	219760	+	ENSG00000178662	cysteine-serine-rich nuclear protein 3 [Source:HGNC Symbol;Acc:30729]	2.46842
BBS5	2	170335688	170382432	46744	+	ENSG00000163093	Bardet-Biedl syndrome 5 [Source:HGNC Symbol;Acc:970]	1.80685
RP11-724O16.1	2	170335990	170382432	46442	+	ENSG00000251569	Uncharacterized proteinUncharacterized protein [Source:UniProtKB/TrEMBL;Acc:E9PBE3]	2.34535
UBR3	2	170683968	170940641	256673	+	ENSG00000144357	ubiquitin protein ligase E3 component n-recognin 3 (putative) [Source:HGNC Symbol;Acc:30467]	7.9276
MYO3B	2	171034655	171511662	477007	+	ENSG00000071909	myosin IIIB [Source:HGNC Symbol;Acc:15576]	0.539922
AC007405.4	2	171579719	171627276	47557	-	ENSG00000234350	No description	0.231616
SLC25A12	2	172640880	172864766	223886	-	ENSG00000115840	solute carrier family 25 (mitochondrial carrier, Aralar), member 12 [Source:HGNC Symbol;Acc:10982]	5.17956
METAP1D	2	172864490	172947158	82668	+	ENSG00000172878	methionyl aminopeptidase type 1D (mitochondrial) [Source:HGNC Symbol;Acc:32583]	2.10068
RAPGEF4	2	173600002	173917621	317619	+	ENSG00000091428	Rap guanine nucleotide exchange factor (GEF) 4 [Source:HGNC Symbol;Acc:16626]	0.467651
AC013461.1	2	173940163	174132738	192575	+	ENSG00000091436	Mitogen-activated protein kinase kinase kinase MLT [Source:UniProtKB/Swiss-Prot;Acc:Q9NYL2]	4.64675
MLK7-AS1	2	174031174	174146764	115590	-	ENSG00000238133	MLK7 antisense RNA 1 (non-protein coding) [Source:HGNC Symbol;Acc:27935]	0.0484903
OLA1	2	174937175	175113426	176251	-	ENSG00000138430	Obg-like ATPase 1 [Source:HGNC Symbol;Acc:28833]	40.0514
ATF2	2	175936978	176033110	96132	-	ENSG00000115966	activating transcription factor 2 [Source:HGNC Symbol;Acc:784]	16.8131
AC016751.3	2	176762064	176768960	6896	+	ENSG00000235047	No description	0.0229576
AC079305.11	2	177855236	178029244	174008	-	ENSG00000236501	No description	0.00679506
TTN	2	179390716	179695529	304813	-	ENSG00000155657	titin [Source:HGNC Symbol;Acc:12403]	0.0848384
AC010680.1	2	179501287	179578965	77678	+	ENSG00000234483	No description	0.299854
ZNF385B	2	180306709	180726232	419523	-	ENSG00000144331	zinc finger protein 385B [Source:HGNC Symbol;Acc:26332]	1.81949
AC068196.1	2	181940778	181970695	29917	-	ENSG00000238171	No description	0
PDE1A	2	183004763	183387919	383156	-	ENSG00000115252	phosphodiesterase 1A, calmodulin-dependent [Source:HGNC Symbol;Acc:8774]	0.218232
AC097500.2	2	186897872	186947960	50088	-	ENSG00000237877	No description	0.257985
AC007319.1	2	187867947	188419390	551443	+	ENSG00000224063	No description	0.519665
AC079613.1	2	189463518	189704171	240653	-	ENSG00000223523	No description	0.0161308
DIRC1	2	189598882	189654831	55949	-	ENSG00000174325	disrupted in renal carcinoma 1 [Source:HGNC Symbol;Acc:15760]	0
COL5A2	2	189896622	190044605	147983	-	ENSG00000204262	collagen, type V, alpha 2 [Source:HGNC Symbol;Acc:2210]	86.1449
C2orf88	2	190744335	191068210	323875	+	ENSG00000187699	chromosome 2 open reading frame 88 [Source:HGNC Symbol;Acc:28191]	0.367658
HECW2	2	197063977	197458416	394439	-	ENSG00000138411	HECT, C2 and WW domain containing E3 ubiquitin protein ligase 2 [Source:HGNC Symbol;Acc:29853]	3.82938
ANKRD44	2	197831741	198175897	344156	-	ENSG00000065413	ankyrin repeat domain 44 [Source:HGNC Symbol;Acc:25259]	0.39218
PLCL1	2	198669426	199014608	345182	+	ENSG00000115896	phospholipase C-like 1 [Source:HGNC Symbol;Acc:9063]	0.296089
AC019330.1	2	199417919	199637080	219161	-	ENSG00000225421	No description	0.0127542
AC093590.1	2	200472791	200523855	51064	+	ENSG00000238217	No description	0
TRAK2	2	202241930	202316334	74404	-	ENSG00000115993	trafficking protein, kinesin binding 2 [Source:HGNC Symbol;Acc:13206]	9.89798
STRADB	2	202252581	202345574	92993	+	ENSG00000082146	STE20-related kinase adaptor beta [Source:HGNC Symbol;Acc:13205]	26.7783
PARD3B	2	205410516	206484886	1074370	+	ENSG00000116117	par-3 partitioning defective 3 homolog B (C. elegans) [Source:HGNC Symbol;Acc:14446]	2.10948
DYTN	2	207516345	207583120	66775	-	ENSG00000232125	dystrotelin [Source:HGNC Symbol;Acc:23279]	0.00600759
KLF7	2	207938861	208031991	93130	-	ENSG00000118263	Kruppel-like factor 7 (ubiquitous) [Source:HGNC Symbol;Acc:6350]	10.0072
PTH2R	2	209224438	209719227	494789	+	ENSG00000144407	parathyroid hormone 2 receptor [Source:HGNC Symbol;Acc:9609]	0.125898
AC007970.1	2	211189483	211333970	144487	+	ENSG00000234281	No description	0.00771221
ERBB4	2	212240446	213403565	1163119	-	ENSG00000178568	v-erb-a erythroblastic leukemia viral oncogene homolog 4 (avian) [Source:HGNC Symbol;Acc:3432]	3.68628
SPAG16	2	214149113	215275225	1126112	+	ENSG00000144451	sperm associated antigen 16 [Source:HGNC Symbol;Acc:23225]	3.28309
AC107218.3	2	215114764	215548970	434206	-	ENSG00000197585	No description	0.0884199
TMEM169	2	216946589	216967506	20917	+	ENSG00000163449	transmembrane protein 169 [Source:HGNC Symbol;Acc:25130]	5.07801
AC007563.5	2	217559187	217858722	299535	+	ENSG00000236886	No description	0.442516
DIRC3	2	218148742	218621316	472574	-	ENSG00000231672	disrupted in renal carcinoma 3 [Source:HGNC Symbol;Acc:17805]	0.159842
AC114765.1	2	220970377	221315499	345122	+	ENSG00000239498	No description	0
AC114765.2	2	220992267	221077212	84945	+	ENSG00000235337	No description	0
AC067956.1	2	221315400	221569286	253886	+	ENSG00000236451	No description	0.00311742
DOCK10	2	225629807	225907162	277355	-	ENSG00000135905	dedicator of cytokinesis 10 [Source:HGNC Symbol;Acc:23479]	1.24733
KIAA1486	2	226265364	226518734	253370	+	ENSG00000144460	KIAA1486 [Source:HGNC Symbol;Acc:29291]	0.0558736
RHBDD1	2	227700297	227863931	163634	+	ENSG00000144468	rhomboid domain containing 1 [Source:HGNC Symbol;Acc:23081]	7.95023
SPHKAP	2	228844666	229046361	201695	-	ENSG00000153820	SPHK1 interactor, AKAP domain containing [Source:HGNC Symbol;Acc:30619]	0.0467733
DNER	2	230222345	230579274	356929	-	ENSG00000187957	delta/notch-like EGF repeat containing [Source:HGNC Symbol;Acc:24456]	6.39872
AC010149.4	2	231385309	231444721	59412	-	ENSG00000235419	No description	0
DIS3L2	2	232825955	233209060	383105	+	ENSG00000144535	DIS3 mitotic control homolog (S. cerevisiae)-like 2 [Source:HGNC Symbol;Acc:28648]	4.2671
NGEF	2	233743396	233877982	134586	-	ENSG00000066248	neuronal guanine nucleotide exchange factor [Source:HGNC Symbol;Acc:7807]	1.19044
UGT1A8	2	234526291	234681956	155665	+	ENSG00000242366	UDP glucuronosyltransferase 1 family, polypeptide A8 [Source:HGNC Symbol;Acc:12540]	0.0694355
UGT1A10	2	234545100	234681951	136851	+	ENSG00000242515	UDP glucuronosyltransferase 1 family, polypeptide A10 [Source:HGNC Symbol;Acc:12531]	0.0590483
UGT1A9	2	234580499	234681946	101447	+	ENSG00000241119	UDP glucuronosyltransferase 1 family, polypeptide A9 [Source:HGNC Symbol;Acc:12541]	0.0718375
UGT1A7	2	234590584	234681945	91361	+	ENSG00000244122	UDP glucuronosyltransferase 1 family, polypeptide A7 [Source:HGNC Symbol;Acc:12539]	0.0416509
UGT1A6	2	234600253	234681946	81693	+	ENSG00000167165	UDP glucuronosyltransferase 1 family, polypeptide A6 [Source:HGNC Symbol;Acc:12538]	0.0342247
UGT1A5	2	234621638	234681945	60307	+	ENSG00000240224	UDP glucuronosyltransferase 1 family, polypeptide A5 [Source:HGNC Symbol;Acc:12537]	0.0712713
UGT1A4	2	234627424	234681945	54521	+	ENSG00000244474	UDP glucuronosyltransferase 1 family, polypeptide A4 [Source:HGNC Symbol;Acc:12536]	0.0662693
UGT1A3	2	234637754	234681945	44191	+	ENSG00000243135	UDP glucuronosyltransferase 1 family, polypeptide A3 [Source:HGNC Symbol;Acc:12535]	0.0734177
TRPM8	2	234826043	234928166	102123	+	ENSG00000144481	transient receptor potential cation channel, subfamily M, member 8 [Source:HGNC Symbol;Acc:17961]	0.174063
SH3BP4	2	235860617	235964358	103741	+	ENSG00000130147	SH3-domain binding protein 4 [Source:HGNC Symbol;Acc:10826]	39.6273
AC092619.1	2	239419331	239463695	44364	-	ENSG00000225493	No description	0.0325475
CNTN4	3	2140497	3099645	959148	+	ENSG00000144619	contactin 4 [Source:HGNC Symbol;Acc:2174]	1.28774
AC027119.1	3	6004529	6165807	161278	+	ENSG00000229642	No description	0.440471
AC026167.1	3	6190171	6407572	217401	+	ENSG00000226022	No description	0.236486
AC069277.2	3	6532166	6777816	245650	+	ENSG00000189229	No description	0.274306
AC087859.1	3	7994492	8653610	659118	-	ENSG00000227110	No description	0.428011
SRGAP3	3	9022275	9404737	382462	-	ENSG00000196220	SLIT-ROBO Rho GTPase activating protein 3 [Source:HGNC Symbol;Acc:19744]	2.69401
RP11-380O24.1	3	9334272	9404987	70715	-	ENSG00000254485	No description	0.463885
ATP2B2	3	10365707	10749716	384009	-	ENSG00000157087	ATPase, Ca++ transporting, plasma membrane 2 [Source:HGNC Symbol;Acc:815]	0.350797
ATG7	3	11313995	11599139	285144	+	ENSG00000197548	ATG7 autophagy related 7 homolog (S. cerevisiae) [Source:HGNC Symbol;Acc:16935]	3.27994
TPRXL	3	13978756	14124311	145555	+	ENSG00000180438	tetra-peptide repeat homeobox-like [Source:HGNC Symbol;Acc:32178]	0.0548958
RFTN1	3	16357352	16555533	198181	-	ENSG00000131378	raftlin, lipid raft linker 1 [Source:HGNC Symbol;Acc:30278]	5.54728
TBC1D5	3	17199899	18486309	1286410	-	ENSG00000131374	TBC1 domain family, member 5 [Source:HGNC Symbol;Acc:19166]	10.8568
AC132807.1	3	18031515	18037036	5521	+	ENSG00000226238	No description	0.0140352
KCNH8	3	19189946	19577138	387192	+	ENSG00000183960	potassium voltage-gated channel, subfamily H (eag-related), member 8 [Source:HGNC Symbol;Acc:18864]	0.798358
ZNF385D	3	21459915	22414812	954897	-	ENSG00000151789	zinc finger protein 385D [Source:HGNC Symbol;Acc:26191]	1.08724
UBE2E2	3	23244511	23633284	388773	+	ENSG00000182247	ubiquitin-conjugating enzyme E2E 2 [Source:HGNC Symbol;Acc:12478]	16.53
AC133680.1	3	24729410	25215796	486386	+	ENSG00000237838	No description	0.0990636
NEK10	3	27151576	27410951	259375	-	ENSG00000163491	NIMA (never in mitosis gene a)- related kinase 10 [Source:HGNC Symbol;Acc:18592]	0.170729
RBMS3	3	29322473	30051886	729413	+	ENSG00000144642	RNA binding motif, single stranded interacting protein 3 [Source:HGNC Symbol;Acc:13427]	2.39937
TRIM71	3	32859510	32933771	74261	+	ENSG00000206557	tripartite motif containing 71 [Source:HGNC Symbol;Acc:32669]	119.986
FBXL2	3	33318517	33445154	126637	+	ENSG00000153558	F-box and leucine-rich repeat protein 2 [Source:HGNC Symbol;Acc:13598]	1.05178
MLH1	3	37034823	37107380	72557	+	ENSG00000076242	mutL homolog 1, colon cancer, nonpolyposis type 2 (E. coli) [Source:HGNC Symbol;Acc:7127]	29.3153
GOLGA4	3	37284668	37408242	123574	+	ENSG00000144674	golgin A4 [Source:HGNC Symbol;Acc:4427]	23.6947
MYRIP	3	39850405	40301812	451407	+	ENSG00000170011	myosin VIIA and Rab interacting protein [Source:HGNC Symbol;Acc:19156]	1.16586
ULK4	3	41288090	42003922	715832	-	ENSG00000168038	unc-51-like kinase 4 (C. elegans) [Source:HGNC Symbol;Acc:15784]	2.49152
TRAK1	3	42055294	42267381	212087	+	ENSG00000182606	trafficking protein, kinesin binding 1 [Source:HGNC Symbol;Acc:29947]	13.7855
CCDC13	3	42734155	42814745	80590	-	ENSG00000244607	coiled-coil domain containing 13 [Source:HGNC Symbol;Acc:26358]	0.201931
CDCP1	3	45123770	45187914	64144	-	ENSG00000163814	CUB domain containing protein 1 [Source:HGNC Symbol;Acc:24357]	11.654
LZTFL1	3	45864808	45957534	92726	-	ENSG00000163818	leucine zipper transcription factor-like 1 [Source:HGNC Symbol;Acc:6741]	5.23819
CCR3	3	46205096	46308197	103101	+	ENSG00000183625	chemokine (C-C motif) receptor 3 [Source:HGNC Symbol;Acc:1604]	0.00881289
MAP4	3	47892182	48130769	238587	-	ENSG00000047849	microtubule-associated protein 4 [Source:HGNC Symbol;Acc:6862]	56.6931
ARIH2	3	48956254	49023815	67561	+	ENSG00000177479	ariadne homolog 2 (Drosophila) [Source:HGNC Symbol;Acc:690]	25.1937
RP13-131K19.1	3	49017351	49021418	4067	-	ENSG00000235236	No description	0.779167
BSN	3	49591922	49708978	117056	+	ENSG00000164061	bassoon (presynaptic cytomatrix protein) [Source:HGNC Symbol;Acc:1117]	0.813371
RBM6	3	49977440	50137478	160038	+	ENSG00000004534	RNA binding motif protein 6 [Source:HGNC Symbol;Acc:9903]	22.9466
RP11-493K19.3	3	50153455	50193518	40063	-	ENSG00000235016	No description	0.115528
POC1A	3	52109269	52188706	79437	-	ENSG00000164087	POC1 centriolar protein homolog A (Chlamydomonas) [Source:HGNC Symbol;Acc:24488]	22.5113
CACNA1D	3	53528683	53846490	317807	+	ENSG00000157388	calcium channel, voltage-dependent, L type, alpha 1D subunit [Source:HGNC Symbol;Acc:1391]	0.150558
CACNA2D3	3	54156574	55108584	952010	+	ENSG00000157445	calcium channel, voltage-dependent, alpha 2/delta subunit 3 [Source:HGNC Symbol;Acc:15460]	0.731755
FAM116A	3	57611184	57678816	67632	-	ENSG00000174839	family with sequence similarity 116, member A [Source:HGNC Symbol;Acc:26635]	9.48914
RP11-755B10.2	3	57614537	57640645	26108	+	ENSG00000239801	No description	0.141277
ABHD6	3	58223233	58281420	58187	+	ENSG00000163686	abhydrolase domain containing 6 [Source:HGNC Symbol;Acc:21398]	4.47049
FHIT	3	59735036	61237133	1502097	-	ENSG00000189283	fragile histidine triad gene [Source:HGNC Symbol;Acc:3701]	0.781208
PTPRG	3	61547243	62283288	736045	+	ENSG00000144724	protein tyrosine phosphatase, receptor type, G [Source:HGNC Symbol;Acc:9671]	19.9896
RP11-204J18.3	3	62247498	62355005	107507	-	ENSG00000241472	No description	1.52376
CADPS	3	62384021	62861064	477043	-	ENSG00000163618	Ca++-dependent secretion activator [Source:HGNC Symbol;Acc:1426]	2.16318
SYNPR	3	63213991	63602597	388606	+	ENSG00000163630	synaptoporin [Source:HGNC Symbol;Acc:16507]	0.308927
SYNPR-AS1	3	63409272	63535727	126455	-	ENSG00000241359	SYNPR antisense RNA 1 (non-protein coding) [Source:HGNC Symbol;Acc:40774]	1.58975
SNTN	3	63638344	63664696	26352	+	ENSG00000188817	sentan, cilia apical structure protein [Source:HGNC Symbol;Acc:33706]	0.0331703
ADAMTS9-AS2	3	64670585	64997143	326558	+	ENSG00000241684	ADAMTS9 antisense RNA 2 (non-protein coding) [Source:HGNC Symbol;Acc:42435]	0.0844402
MAGI1	3	65342053	66024509	682456	-	ENSG00000151276	membrane associated guanylate kinase, WW and PDZ domain containing 1 [Source:HGNC Symbol;Acc:946]	19.2201
RP11-85I21.1	3	67346724	67356783	10059	+	ENSG00000241884	No description	0.00308303
SUCLG2	3	67410884	67705038	294154	-	ENSG00000172340	succinate-CoA ligase, GDP-forming, beta subunit [Source:HGNC Symbol;Acc:11450]	30.4847
FAM19A1	3	68053359	68594776	541417	+	ENSG00000183662	family with sequence similarity 19 (chemokine (C-C motif)-like), member A1 [Source:HGNC Symbol;Acc:21587]	0.0617453
GXYLT2	3	72937224	73047289	110065	+	ENSG00000172986	glucoside xylosyltransferase 2 [Source:HGNC Symbol;Acc:33383]	5.89347
ROBO2	3	75955846	77699115	1743269	+	ENSG00000185008	roundabout, axon guidance receptor, homolog 2 (Drosophila) [Source:HGNC Symbol;Acc:10250]	1.85137
ROBO1	3	78646390	79816965	1170575	-	ENSG00000169855	roundabout, axon guidance receptor, homolog 1 (Drosophila) [Source:HGNC Symbol;Acc:10249]	34.8069
GBE1	3	81538850	81811312	272462	-	ENSG00000114480	glucan (1,4-alpha-), branching enzyme 1 [Source:HGNC Symbol;Acc:4180]	6.55368
RP11-260O18.1	3	82035289	82512826	477537	+	ENSG00000239440	No description	0.00637395
RP11-735B13.1	3	84687557	84930830	243273	-	ENSG00000242641	No description	0.0056029
EPHA6	3	96533425	97471304	937879	+	ENSG00000080224	EPH receptor A6 [Source:HGNC Symbol;Acc:19296]	0.734293
RP11-325B23.2	3	97952495	98176742	224247	+	ENSG00000251088	No description	0
ABI3BP	3	100468000	100712359	244359	-	ENSG00000154175	ABI family, member 3 (NESH) binding protein [Source:HGNC Symbol;Acc:17265]	0.134676
SENP7	3	101043049	101232085	189036	-	ENSG00000138468	SUMO1/sentrin specific peptidase 7 [Source:HGNC Symbol;Acc:30402]	4.11356
BBX	3	107241783	107530171	288388	+	ENSG00000114439	bobby sox homolog (Drosophila) [Source:HGNC Symbol;Acc:14422]	17.6772
DZIP3	3	108308337	108413693	105356	+	ENSG00000198919	DAZ interacting protein 3, zinc finger [Source:HGNC Symbol;Acc:30938]	17.8264
RP11-702L6.4	3	109128837	109214014	85177	+	ENSG00000228980	No description	0.0147321
RP11-457K10.1	3	109366954	109529708	162754	+	ENSG00000242029	No description	0
PVRL3	3	110788918	110994410	205492	+	ENSG00000177707	poliovirus receptor-related 3 [Source:HGNC Symbol;Acc:17664]	19.8706
RP11-615J4.1	3	111011566	111261149	249583	+	ENSG00000241177	No description	0.0353194
PLCXD2	3	111393523	111565294	171771	+	ENSG00000240891	phosphatidylinositol-specific phospholipase C, X domain containing 2 [Source:HGNC Symbol;Acc:26462]	1.23423
RP11-90K6.1	3	112021325	112051638	30313	+	ENSG00000239482	No description	0.668009
KIAA1407	3	113682984	113775460	92476	-	ENSG00000163617	KIAA1407 [Source:HGNC Symbol;Acc:29272]	0.923672
QTRTD1	3	113724680	113807269	82589	+	ENSG00000151576	queuine tRNA-ribosyltransferase domain containing 1 [Source:HGNC Symbol;Acc:25771]	12.4053
TIGIT	3	113995760	114029135	33375	+	ENSG00000181847	T cell immunoreceptor with Ig and ITIM domains [Source:HGNC Symbol;Acc:26838]	0.0685976
RP11-190P13.2	3	114970043	115004194	34151	+	ENSG00000242880	No description	0.0120603
LSAMP	3	115528641	117716095	2187454	-	ENSG00000185565	limbic system-associated membrane protein [Source:HGNC Symbol;Acc:6705]	7.87179
RP11-384F7.1	3	117723666	118276515	552849	-	ENSG00000243276	No description	0.0781718
STXBP5L	3	120626919	121143608	516689	+	ENSG00000145087	syntaxin binding protein 5-like [Source:HGNC Symbol;Acc:30757]	0.720808
HCLS1	3	121350246	121379774	29528	-	ENSG00000180353	hematopoietic cell-specific Lyn substrate 1 [Source:HGNC Symbol;Acc:4844]	0.285246
CASR	3	121902530	122005342	102812	+	ENSG00000036828	calcium-sensing receptor [Source:HGNC Symbol;Acc:1514]	0.0942156
DTX3L	3	122283085	122294050	10965	+	ENSG00000163840	deltex 3-like (Drosophila) [Source:HGNC Symbol;Acc:30323]	3.51531
KALRN	3	123798870	124440036	641166	+	ENSG00000160145	kalirin, RhoGEF kinase [Source:HGNC Symbol;Acc:4814]	2.04794
RAB7A	3	128444965	128533639	88674	+	ENSG00000075785	RAB7A, member RAS oncogene family [Source:HGNC Symbol;Acc:9788]	104.031
COL6A6	3	130279178	130395888	116710	+	ENSG00000206384	collagen, type VI, alpha 6 [Source:HGNC Symbol;Acc:27023]	0.341461
CPNE4	3	131252399	132004254	751855	-	ENSG00000196353	copine IV [Source:HGNC Symbol;Acc:2317]	0.868638
ACAD11	3	132276982	132379567	102585	-	ENSG00000240303	acyl-CoA dehydrogenase family, member 11 [Source:HGNC Symbol;Acc:30211]	8.17476
NPHP3	3	132276986	132441303	164317	-	ENSG00000113971	nephronophthisis 3 (adolescent) [Source:HGNC Symbol;Acc:7907]	6.59021
EPHB1	3	134316643	134979309	662666	+	ENSG00000154928	EPH receptor B1 [Source:HGNC Symbol;Acc:3392]	5.76923
STAG1	3	136055077	136471220	416143	-	ENSG00000118007	stromal antigen 1 [Source:HGNC Symbol;Acc:11354]	11.7579
MRPS22	3	138724648	139076065	351417	+	ENSG00000175110	mitochondrial ribosomal protein S22 [Source:HGNC Symbol;Acc:14508]	12.1432
RP11-319G6.1	3	139108657	139302161	193504	+	ENSG00000248932	No description	1.37659
CLSTN2	3	139654027	140286919	632892	+	ENSG00000158258	calsyntenin 2 [Source:HGNC Symbol;Acc:17448]	4.55427
RP11-438D8.2	3	140986195	141085979	99784	-	ENSG00000249417	No description	0
ZBTB38	3	141043055	141168634	125579	+	ENSG00000177311	zinc finger and BTB domain containing 38 [Source:HGNC Symbol;Acc:26636]	5.59987
TRPC1	3	142442916	142526730	83814	+	ENSG00000144935	transient receptor potential cation channel, subfamily C, member 1 [Source:HGNC Symbol;Acc:12333]	6.43487
PLSCR4	3	145910126	145968966	58840	-	ENSG00000114698	phospholipid scramblase 4 [Source:HGNC Symbol;Acc:16497]	0.991516
PLSCR2	3	146109208	146213778	104570	-	ENSG00000163746	phospholipid scramblase 2 [Source:HGNC Symbol;Acc:16494]	0.81615
RP11-649A16.1	3	146627472	147088443	460971	-	ENSG00000243620	No description	0.270658
RP11-501O2.1	3	147810962	147845020	34058	+	ENSG00000241792	No description	0
RP11-501O2.5	3	147998678	148117743	119065	+	ENSG00000242440	No description	0.00852537
RP11-206M11.7	3	149002569	149051440	48871	+	ENSG00000244468	No description	0.338322
TM4SF18	3	149036285	149052201	15916	-	ENSG00000163762	transmembrane 4 L six family member 18 [Source:HGNC Symbol;Acc:25181]	2.15275
RP11-246A10.1	3	151835962	151869513	33551	-	ENSG00000239941	No description	0
RP11-23D24.2	3	153102898	153697975	595077	-	ENSG00000240456	No description	0.0349084
PLCH1	3	155093369	155462856	369487	-	ENSG00000114805	phospholipase C, eta 1 [Source:HGNC Symbol;Acc:29185]	14.5912
AC104472.1	3	155459933	155461515	1582	-	ENSG00000214919	CDNA FLJ26134 fis, clone TMS03713Uncharacterized protein [Source:UniProtKB/TrEMBL;Acc:Q6ZPB2]	0.10964
KCNAB1	3	155755490	156256545	501055	+	ENSG00000169282	potassium voltage-gated channel, shaker-related subfamily, beta member 1 [Source:HGNC Symbol;Acc:6228]	0.456002
RP11-6F2.4	3	156799456	156840793	41337	-	ENSG00000243629	No description	0.0286685
RP11-290K4.2	3	157734005	157806786	72781	-	ENSG00000242536	No description	0.0307934
RSRC1	3	157823644	158263519	439875	+	ENSG00000174891	arginine/serine-rich coiled-coil 1 [Source:HGNC Symbol;Acc:24152]	8.97576
MFSD1	3	158449987	158547508	97521	+	ENSG00000118855	major facilitator superfamily domain containing 1 [Source:HGNC Symbol;Acc:25874]	3.67622
RP11-379F4.4	3	158450116	158501859	51743	+	ENSG00000240207	No description	0.177328
IQCJ-SCHIP1	3	158680024	159615155	935131	+	ENSG00000250588	IQCJ-SCHIP1 readthrough [Source:HGNC Symbol;Acc:38842]	9.23761
SPTSSB	3	161062580	161090668	28088	-	ENSG00000196542	serine palmitoyltransferase, small subunit B [Source:HGNC Symbol;Acc:24045]	2.27602
RP11-10O22.1	3	162744184	162949937	205753	+	ENSG00000241168	No description	0.743055
RP11-10O22.2	3	162845711	163079351	233640	-	ENSG00000241369	No description	0
BCHE	3	165490692	165555260	64568	-	ENSG00000114200	butyrylcholinesterase [Source:HGNC Symbol;Acc:983]	5.32479
MECOM	3	168801287	169381406	580119	-	ENSG00000085276	MDS1 and EVI1 complex locus [Source:HGNC Symbol;Acc:3498]	3.1438
SPATA16	3	172607148	172859058	251910	-	ENSG00000144962	spermatogenesis associated 16 [Source:HGNC Symbol;Acc:29935]	0.29302
NLGN1	3	173114074	174004434	890360	+	ENSG00000169760	neuroligin 1 [Source:HGNC Symbol;Acc:14291]	3.2961
NAALADL2	3	174156363	175523428	1367065	+	ENSG00000177694	N-acetylated alpha-linked acidic dipeptidase-like 2 [Source:HGNC Symbol;Acc:23219]	0.225873
RP11-335L9.1	3	177159709	177470093	310384	+	ENSG00000228221	No description	0.0208367
KCNMB2	3	177990720	178562217	571497	+	ENSG00000197584	potassium large conductance calcium-activated channel, subfamily M, beta member 2 [Source:HGNC Symbol;Acc:6286]	0.0430335
RP11-385J1.2	3	178244293	178578193	333900	-	ENSG00000237978	No description	1.15182
MCF2L2	3	182895831	183146566	250735	-	ENSG00000053524	MCF.2 cell line derived transforming sequence-like 2 [Source:HGNC Symbol;Acc:30319]	0.688616
EIF2B5	3	183852826	184402546	549720	+	ENSG00000145191	eukaryotic translation initiation factor 2B, subunit 5 epsilon, 82kDa [Source:HGNC Symbol;Acc:3261]	13.6846
EPHB3	3	184279572	184300197	20625	+	ENSG00000182580	EPH receptor B3 [Source:HGNC Symbol;Acc:3394]	10.9202
VPS8	3	184529931	184770402	240471	+	ENSG00000156931	vacuolar protein sorting 8 homolog (S. cerevisiae) [Source:HGNC Symbol;Acc:29122]	9.80776
RP11-29A1.3	3	184880659	184909743	29084	+	ENSG00000223358	No description	0
EHHADH	3	184907503	184999778	92275	-	ENSG00000113790	enoyl-CoA, hydratase/3-hydroxyacyl CoA dehydrogenase [Source:HGNC Symbol;Acc:3247]	6.10095
LIPH	3	185224050	185270401	46351	-	ENSG00000163898	lipase, member H [Source:HGNC Symbol;Acc:18483]	0.642501
LPP	3	187871072	188608460	737388	+	ENSG00000145012	LIM domain containing preferred translocation partner in lipoma [Source:HGNC Symbol;Acc:6679]	8.9225
TPRG1	3	188665003	189043093	378090	+	ENSG00000188001	tumor protein p63 regulated 1 [Source:HGNC Symbol;Acc:24759]	0.0600003
TP63	3	189349205	189615068	265863	+	ENSG00000073282	tumor protein p63 [Source:HGNC Symbol;Acc:15979]	0.0914115
IL1RAP	3	190231840	190375843	144003	+	ENSG00000196083	interleukin 1 receptor accessory protein [Source:HGNC Symbol;Acc:5995]	1.04501
PPP1R2	3	195241221	195270209	28988	-	ENSG00000184203	protein phosphatase 1, regulatory (inhibitor) subunit 2 [Source:HGNC Symbol;Acc:9288]	17.3113
SPON2	4	1160720	1202750	42030	-	ENSG00000159674	spondin 2, extracellular matrix protein [Source:HGNC Symbol;Acc:11253]	3.71918
LETM1	4	1813206	1857974	44768	-	ENSG00000168924	leucine zipper-EF-hand containing transmembrane protein 1 [Source:HGNC Symbol;Acc:6556]	16.8833
WHSC1	4	1873151	1983934	110783	+	ENSG00000109685	Wolf-Hirschhorn syndrome candidate 1 [Source:HGNC Symbol;Acc:12766]	25.8962
RP11-323F5.2	4	4543858	4639631	95773	+	ENSG00000247708	No description	1.59708
JAKMIP1	4	6027926	6202318	174392	-	ENSG00000152969	janus kinase and microtubule interacting protein 1 [Source:HGNC Symbol;Acc:26460]	2.58595
ABLIM2	4	7967039	8160559	193520	-	ENSG00000163995	actin binding LIM protein family, member 2 [Source:HGNC Symbol;Acc:19195]	0.686602
AC108519.1	4	9181486	9383121	201635	-	ENSG00000226350	No description	0
SLC2A9	4	9772777	10056560	283783	-	ENSG00000109667	solute carrier family 2 (facilitated glucose transporter), member 9 [Source:HGNC Symbol;Acc:13446]	0.0923302
HS3ST1	4	11394774	11431389	36615	-	ENSG00000002587	heparan sulfate (glucosamine) 3-O-sulfotransferase 1 [Source:HGNC Symbol;Acc:5194]	0.923364
RP11-341G5.1	4	13656803	13978699	321896	+	ENSG00000250634	No description	0.00234432
AC006296.1	4	14384747	14410702	25955	-	ENSG00000251412	No description	0
RP11-665G4.1	4	15006566	15429538	422972	-	ENSG00000249252	No description	0.155919
LCORL	4	17844839	18023499	178660	-	ENSG00000178177	ligand dependent nuclear receptor corepressor-like [Source:HGNC Symbol;Acc:30776]	4.92355
RP11-3J1.1	4	19173958	19458617	284659	-	ENSG00000248238	No description	0
RP11-608O21.1	4	19457059	19911315	454256	+	ENSG00000248515	No description	0
KCNIP4	4	20730239	21950422	1220183	-	ENSG00000185774	Kv channel interacting protein 4 [Source:HGNC Symbol;Acc:30083]	0.281387
RP11-412P11.1	4	22999174	23058485	59311	+	ENSG00000248837	No description	0
RP11-453O5.1	4	23236248	23287196	50948	-	ENSG00000249547	No description	0
RP11-380P13.1	4	23562546	23770275	207729	+	ENSG00000250137	No description	0
RP11-415C15.2	4	27219101	27283847	64746	+	ENSG00000249699	No description	0.0481765
RP11-472K22.1	4	29119930	29204392	84462	+	ENSG00000248176	No description	0.00848038
RP11-734I18.1	4	31999019	32157028	158009	+	ENSG00000251129	No description	2.49593
RP11-79E3.3	4	33777969	34041515	263546	-	ENSG00000250954	No description	0
RP11-79E3.2	4	33852213	33981558	129345	+	ENSG00000250723	No description	0
RP11-722M1.1	4	36498159	36643522	145363	-	ENSG00000248215	No description	0.00395334
KIAA1239	4	37245842	37451087	205245	+	ENSG00000174145	KIAA1239 [Source:HGNC Symbol;Acc:29229]	0.0555946
C4orf19	4	37455563	37625117	169554	+	ENSG00000154274	chromosome 4 open reading frame 19 [Source:HGNC Symbol;Acc:25618]	0.837745
RP11-83C7.2	4	38422283	38524801	102518	-	ENSG00000249534	No description	0.0156098
FAM114A1	4	38869298	38947360	78062	+	ENSG00000197712	family with sequence similarity 114, member A1 [Source:HGNC Symbol;Acc:25087]	17.2721
RHOH	4	40192673	40246281	53608	+	ENSG00000168421	ras homolog gene family, member H [Source:HGNC Symbol;Acc:686]	0.622125
APBB2	4	40812044	41218731	406687	-	ENSG00000163697	amyloid beta (A4) precursor protein-binding, family B, member 2 [Source:HGNC Symbol;Acc:582]	14.6734
GRXCR1	4	42895284	43032675	137391	+	ENSG00000215203	glutaredoxin, cysteine rich 1 [Source:HGNC Symbol;Acc:31673]	0
KCTD8	4	44175926	44450824	274898	-	ENSG00000183783	potassium channel tetramerisation domain containing 8 [Source:HGNC Symbol;Acc:22394]	1.32176
GABRA2	4	46250444	46477247	226803	-	ENSG00000151834	gamma-aminobutyric acid (GABA) A receptor, alpha 2 [Source:HGNC Symbol;Acc:4076]	0.44435
RP11-436F23.1	4	46392272	46435205	42933	+	ENSG00000249330	No description	0.0117088
GABRB1	4	46995740	47428461	432721	+	ENSG00000163288	gamma-aminobutyric acid (GABA) A receptor, beta 1 [Source:HGNC Symbol;Acc:4081]	0.0777926
CORIN	4	47596015	47840123	244108	-	ENSG00000145244	corin, serine peptidase [Source:HGNC Symbol;Acc:19012]	0.0350498
TEC	4	48137800	48271881	134081	-	ENSG00000135605	tec protein tyrosine kinase [Source:HGNC Symbol;Acc:11719]	1.22311
CWH43	4	48988264	49064098	75834	+	ENSG00000109182	cell wall biogenesis 43 C-terminal homolog (S. cerevisiae) [Source:HGNC Symbol;Acc:26133]	0
FIP1L1	4	54243810	55161439	917629	+	ENSG00000145216	FIP1 like 1 (S. cerevisiae) [Source:HGNC Symbol;Acc:19124]	21.1458
KIT	4	55524085	55606881	82796	+	ENSG00000157404	v-kit Hardy-Zuckerman 4 feline sarcoma viral oncogene homolog [Source:HGNC Symbol;Acc:6342]	17.7186
CEP135	4	56815037	56899270	84233	+	ENSG00000174799	centrosomal protein 135kDa [Source:HGNC Symbol;Acc:29086]	6.20033
LPHN3	4	62066976	62938184	871208	+	ENSG00000150471	latrophilin 3 [Source:HGNC Symbol;Acc:20974]	9.81646
EPHA5	4	66185281	66536213	350932	-	ENSG00000145242	EPH receptor A5 [Source:HGNC Symbol;Acc:3389]	0.122247
RP11-453E17.1	4	68566998	68946670	379672	+	ENSG00000248049	No description	3.01286
TMPRSS11A	4	68775103	68829858	54755	-	ENSG00000187054	transmembrane protease, serine 11A [Source:HGNC Symbol;Acc:27954]	0
TMPRSS11F	4	68918916	68995598	76682	-	ENSG00000198092	transmembrane protease, serine 11F [Source:HGNC Symbol;Acc:29994]	0.0030786
MTHFD2L	4	74979891	75168816	188925	+	ENSG00000163738	methylenetetrahydrofolate dehydrogenase (NADP+ dependent) 2-like [Source:HGNC Symbol;Acc:31865]	1.33289
SHROOM3	4	77356253	77704406	348153	+	ENSG00000138771	shroom family member 3 [Source:HGNC Symbol;Acc:30422]	15.5335
CCNG2	4	78078304	78354542	276238	+	ENSG00000138764	cyclin G2 [Source:HGNC Symbol;Acc:1593]	9.36815
RP11-625I7.1	4	78315645	78415440	99795	-	ENSG00000249036	No description	0
RP11-438E5.1	4	79892902	80229952	337050	+	ENSG00000249307	No description	0.104588
NAA11	4	80146848	80247204	100356	-	ENSG00000156269	N(alpha)-acetyltransferase 11, NatA catalytic subunit [Source:HGNC Symbol;Acc:28125]	0.0023799
RP11-234K19.2	4	80413570	80497614	84044	+	ENSG00000250334	No description	0.00576255
C4orf22	4	81256874	81884910	628036	+	ENSG00000197826	chromosome 4 open reading frame 22 [Source:HGNC Symbol;Acc:28554]	0.00574453
RP11-689K5.3	4	82380633	82965397	584764	-	ENSG00000251331	No description	1.36847
HPSE	4	84213614	84256306	42692	-	ENSG00000173083	heparanase [Source:HGNC Symbol;Acc:5164]	1.58491
HELQ	4	84328496	84377009	48513	-	ENSG00000163312	helicase, POLQ-like [Source:HGNC Symbol;Acc:18536]	5.39803
AGPAT9	4	84457067	84527028	69961	+	ENSG00000138678	1-acylglycerol-3-phosphate O-acyltransferase 9 [Source:HGNC Symbol;Acc:28157]	0.745129
RP11-8L2.1	4	84717589	85214565	496976	-	ENSG00000250546	No description	0.0788287
WDFY3	4	85590704	85887544	296840	-	ENSG00000163625	WD repeat and FYVE domain containing 3 [Source:HGNC Symbol;Acc:20751]	9.51621
ARHGAP24	4	86396267	86923823	527556	+	ENSG00000138639	Rho GTPase activating protein 24 [Source:HGNC Symbol;Acc:25361]	1.14207
MAPK10	4	86936276	87515284	579008	-	ENSG00000109339	mitogen-activated protein kinase 10 [Source:HGNC Symbol;Acc:6872]	3.05624
HSD17B11	4	88257762	88312538	54776	-	ENSG00000198189	hydroxysteroid (17-beta) dehydrogenase 11 [Source:HGNC Symbol;Acc:22960]	13.1176
GPRIN3	4	90165429	90229161	63732	-	ENSG00000185477	GPRIN family member 3 [Source:HGNC Symbol;Acc:27733]	1.36011
FAM190A	4	91048686	92523064	1474378	+	ENSG00000184305	family with sequence similarity 190, member A [Source:HGNC Symbol;Acc:29349]	0.163641
GRID2	4	93225550	94695707	1470157	+	ENSG00000152208	glutamate receptor, ionotropic, delta 2 [Source:HGNC Symbol;Acc:4576]	7.68659
SMARCAD1	4	95128762	95212443	83681	+	ENSG00000163104	SWI/SNF-related, matrix-associated actin-dependent regulator of chromatin, subfamily a, containing DEAD/H box 1 [Source:HGNC Symbol;Acc:18398]	34.4753
RP11-145G20.1	4	97231852	97740015	508163	+	ENSG00000248510	No description	0.42978
C4orf37	4	98105244	99064391	959147	-	ENSG00000163116	chromosome 4 open reading frame 37 [Source:HGNC Symbol;Acc:28712]	0.0264351
RP11-323J4.1	4	99172839	99182781	9942	-	ENSG00000214559	No description	0.340027
RP11-15B17.1	4	100871163	101116256	245093	+	ENSG00000245322	No description	0.330032
PPP3CA	4	101944566	102269435	324869	-	ENSG00000138814	protein phosphatase 3, catalytic subunit, alpha isozyme [Source:HGNC Symbol;Acc:9314]	23.033
BANK1	4	102332443	102995969	663526	+	ENSG00000153064	B-cell scaffold protein with ankyrin repeats 1 [Source:HGNC Symbol;Acc:18233]	0.295041
SLC39A8	4	103172198	103352415	180217	-	ENSG00000138821	solute carrier family 39 (zinc transporter), member 8 [Source:HGNC Symbol;Acc:20862]	8.99243
CENPE	4	104026963	104119566	92603	-	ENSG00000138778	centromere protein E, 312kDa [Source:HGNC Symbol;Acc:1856]	18.4417
RP11-556I14.1	4	105828514	106041157	212643	+	ENSG00000248373	No description	0
DKK2	4	107842959	108204963	362004	-	ENSG00000155011	dickkopf homolog 2 (Xenopus laevis) [Source:HGNC Symbol;Acc:2892]	3.43359
COL25A1	4	109731877	110223813	491936	-	ENSG00000188517	collagen, type XXV, alpha 1 [Source:HGNC Symbol;Acc:18603]	4.12351
RP11-659O3.1	4	116843171	117218316	375145	-	ENSG00000248173	No description	0
NDST3	4	118954773	119179803	225030	+	ENSG00000164100	N-deacetylase/N-sulfotransferase (heparan glucosaminyl) 3 [Source:HGNC Symbol;Acc:7682]	0.534683
SEC24D	4	119643978	119759838	115860	-	ENSG00000150961	SEC24 family, member D (S. cerevisiae) [Source:HGNC Symbol;Acc:10706]	20.1518
SYNPO2	4	119809996	119982402	172406	+	ENSG00000172403	synaptopodin 2 [Source:HGNC Symbol;Acc:17732]	0.535159
RP11-679C8.2	4	120988113	121337921	349808	+	ENSG00000250938	No description	0.0128562
PRDM5	4	121606074	121844025	237951	-	ENSG00000138738	PR domain containing 5 [Source:HGNC Symbol;Acc:9349]	2.86723
ADAD1	4	123300121	123350957	50836	+	ENSG00000164113	adenosine deaminase domain containing 1 (testis-specific) [Source:HGNC Symbol;Acc:30713]	0
RP11-399F2.2	4	126597873	126673948	76075	+	ENSG00000250149	No description	0
C4orf29	4	128886435	128960866	74431	+	ENSG00000164074	chromosome 4 open reading frame 29 [Source:HGNC Symbol;Acc:26111]	7.99276
RP11-745L13.2	4	132851186	132897107	45921	-	ENSG00000251555	No description	0
RP11-192C21.2	4	135854044	135855286	1242	-	ENSG00000249847	No description	0
RP11-138I17.1	4	137717877	138133953	416076	-	ENSG00000248869	No description	0.0730846
RP11-733C7.2	4	139230865	139345498	114633	+	ENSG00000251372	No description	0
ELF2	4	139949266	140098372	149106	-	ENSG00000109381	E74-like factor 2 (ets domain transcription factor) [Source:HGNC Symbol;Acc:3317]	9.51143
MAML3	4	140640419	141075338	434919	-	ENSG00000196782	mastermind-like 3 (Drosophila) [Source:HGNC Symbol;Acc:16272]	7.70436
RNF150	4	141786725	142134031	347306	-	ENSG00000170153	ring finger protein 150 [Source:HGNC Symbol;Acc:23138]	3.50525
IL15	4	142557752	142655140	97388	+	ENSG00000164136	interleukin 15 [Source:HGNC Symbol;Acc:5977]	0.137395
INPP4B	4	142944313	143768585	824272	-	ENSG00000109452	inositol polyphosphate-4-phosphatase, type II, 105kDa [Source:HGNC Symbol;Acc:6075]	0.997851
RP11-284M14.1	4	143854348	144106014	251666	-	ENSG00000250326	No description	1.27171
C4orf51	4	146601356	146692184	90828	+	ENSG00000237136	chromosome 4 open reading frame 51 [Source:HGNC Symbol;Acc:37264]	0.390899
ARHGAP10	4	148653214	148993931	340717	+	ENSG00000071205	Rho GTPase activating protein 10 [Source:HGNC Symbol;Acc:26099]	2.22376
RP11-73G16.2	4	152840620	152865085	24465	+	ENSG00000248991	No description	0
FBXW7	4	153242410	153456172	213762	-	ENSG00000109670	F-box and WD repeat domain containing 7 [Source:HGNC Symbol;Acc:16712]	10.5874
DCHS2	4	155155527	155412930	257403	-	ENSG00000197410	dachsous 2 (Drosophila) [Source:HGNC Symbol;Acc:23111]	0.600117
LRAT	4	155548097	155674270	126173	+	ENSG00000121207	lecithin retinol acyltransferase (phosphatidylcholine--retinol O-acyltransferase) [Source:HGNC Symbol;Acc:6685]	4.35229
GRIA2	4	158125334	158287227	161893	+	ENSG00000120251	glutamate receptor, ionotropic, AMPA 2 [Source:HGNC Symbol;Acc:4572]	0.0503264
FAM198B	4	159045626	159094470	48844	-	ENSG00000164125	family with sequence similarity 198, member B [Source:HGNC Symbol;Acc:25312]	6.43796
RXFP1	4	159236463	159574524	338061	+	ENSG00000171509	relaxin/insulin-like family peptide receptor 1 [Source:HGNC Symbol;Acc:19718]	0.0500243
FSTL5	4	162305049	163085187	780138	-	ENSG00000168843	follistatin-like 5 [Source:HGNC Symbol;Acc:21386]	0.780258
2001-03-01	4	164445450	165305202	859752	-	ENSG00000145416	membrane-associated ring finger (C3HC4) 1 [Source:HGNC Symbol;Acc:26077]	0.311506
TMEM192	4	165997256	166129701	132445	-	ENSG00000170088	transmembrane protein 192 [Source:HGNC Symbol;Acc:26775]	8.44801
RP11-340B18.1	4	166605791	166683930	78139	+	ENSG00000249500	No description	0.00891557
SPOCK3	4	167654535	168155947	501412	-	ENSG00000196104	sparc/osteonectin, cwcv and kazal-like domains proteoglycan (testican) 3 [Source:HGNC Symbol;Acc:13565]	0.533883
DDX60	4	169137444	169239958	102514	-	ENSG00000137628	DEAD (Asp-Glu-Ala-Asp) box polypeptide 60 [Source:HGNC Symbol;Acc:25942]	1.92177
DDX60L	4	169277886	169458937	181051	-	ENSG00000181381	DEAD (Asp-Glu-Ala-Asp) box polypeptide 60-like [Source:HGNC Symbol;Acc:26429]	0.429917
PALLD	4	169418217	169849608	431391	+	ENSG00000129116	palladin, cytoskeletal associated protein [Source:HGNC Symbol;Acc:17068]	39.2361
NEK1	4	170314426	170533780	219354	-	ENSG00000137601	NIMA (never in mitosis gene a)-related kinase 1 [Source:HGNC Symbol;Acc:7744]	6.93956
GALNTL6	4	172733405	173962710	1229305	+	ENSG00000174473escription=UDP-N-acetyl-alpha-D-galactosamine:polypeptideN-acetylgalactosaminyltransferase-like 6 [Source:HGNCSymbol;Acc:33844]	No description	0.0723434
GPM6A	4	176554085	176923815	369730	-	ENSG00000150625	glycoprotein M6A [Source:HGNC Symbol;Acc:4460]	5.13428
RP11-765K14.1	4	177796856	177801759	4903	+	ENSG00000250263	No description	0
RP11-389E17.1	4	178649911	178911904	261993	+	ENSG00000231171	No description	0
ODZ3	4	183065140	183724177	659037	+	ENSG00000218336	odz, odd Oz/ten-m homolog 3 (Drosophila) [Source:HGNC Symbol;Acc:29944]	30.6654
SORBS2	4	186506598	186877806	371208	-	ENSG00000154556	sorbin and SH3 domain containing 2 [Source:HGNC Symbol;Acc:24098]	3.72739
RP11-215A19.1	4	187207248	187422151	214903	-	ENSG00000251165	No description	0.0311463
AF146191.4	4	190701490	190861426	159936	-	ENSG00000245685	No description	0.147869
DUX4L4	4	191001979	191003583	1604	+	ENSG00000258834	double homeobox 4 like 4 [Source:HGNC Symbol;Acc:38686]	0
PDCD6	5	271736	353971	82235	+	ENSG00000249915	programmed cell death 6 [Source:HGNC Symbol;Acc:8765]	6.80258
AHRR	5	304291	438406	134115	+	ENSG00000063438	aryl-hydrocarbon receptor repressor [Source:HGNC Symbol;Acc:346]	1.32447
ZDHHC11	5	710471	851101	140630	-	ENSG00000188818	zinc finger, DHHC-type containing 11 [Source:HGNC Symbol;Acc:19158]	0.889871
CTD-3080P12.3	5	1173256	1178720	5464	-	ENSG00000249201	No description	0.0292022
ADCY2	5	7396321	7830194	433873	+	ENSG00000078295	adenylate cyclase 2 (brain) [Source:HGNC Symbol;Acc:233]	4.09485
SEMA5A	5	9035138	9546187	511049	-	ENSG00000112902	sema domain, seven thrombospondin repeats (type 1 and type 1-like), transmembrane domain (TM) and short cytoplasmic domain, (semaphorin) 5A [Source:HGNC Symbol;Acc:10736]	12.4598
CTD-2143L24.1	5	9629558	9903938	274380	-	ENSG00000249781	No description	0.00742564
RP11-447B18.1	5	9854489	9890049	35560	+	ENSG00000250814	No description	0
CTNND2	5	10971952	11904155	932203	-	ENSG00000169862	catenin (cadherin-associated protein), delta 2 (neural plakophilin-related arm-repeat protein) [Source:HGNC Symbol;Acc:2516]	11.2593
TRIO	5	14143811	14532235	388424	+	ENSG00000038382	triple functional domain (PTPRF interacting) [Source:HGNC Symbol;Acc:12303]	12.5312
FBXL7	5	15500305	15939900	439595	+	ENSG00000183580	F-box and leucine-rich repeat protein 7 [Source:HGNC Symbol;Acc:13604]	20.1964
CDH18	5	19473060	20575982	1102922	-	ENSG00000145526	cadherin 18, type 2 [Source:HGNC Symbol;Acc:1757]	0.698342
RP11-804N13.1	5	21616371	21779631	163260	+	ENSG00000253766	No description	0.0150895
CDH12	5	21750777	22853731	1102954	-	ENSG00000154162	cadherin 12, type 2 (N-cadherin 2) [Source:HGNC Symbol;Acc:1751]	0.535226
C5orf17	5	23951457	24178372	226915	+	ENSG00000248874	chromosome 5 open reading frame 17 [Source:HGNC Symbol;Acc:26630]	5.30061
RP11-549K20.1	5	25126414	25190765	64351	-	ENSG00000251273	No description	0.144452
RP11-184E9.1	5	25190791	25306281	115490	+	ENSG00000245662	No description	0.00686032
RP11-192H6.2	5	25219082	25298721	79639	-	ENSG00000251654	No description	0.172799
GOLPH3	5	32124810	32174456	49646	-	ENSG00000113384	golgi phosphoprotein 3 (coat-protein) [Source:HGNC Symbol;Acc:15452]	51.8274
ADAMTS12	5	33523640	33892297	368657	-	ENSG00000151388	ADAM metallopeptidase with thrombospondin type 1 motif, 12 [Source:HGNC Symbol;Acc:14605]	22.0606
RAI14	5	34656342	34832732	176390	+	ENSG00000039560	retinoic acid induced 14 [Source:HGNC Symbol;Acc:14873]	44.6672
CAPSL	5	35904397	35938881	34484	-	ENSG00000152611	calcyphosine-like [Source:HGNC Symbol;Acc:28375]	0.130262
UGT3A2	5	36035119	36071460	36341	-	ENSG00000168671	UDP glycosyltransferase 3 family, polypeptide A2 [Source:HGNC Symbol;Acc:27266]	20.4273
CTD-2116N24.1	5	38025799	38184034	158235	+	ENSG00000250003	No description	0
EGFLAM	5	38258511	38465123	206612	+	ENSG00000164318	EGF-like, fibronectin type III and laminin G domains [Source:HGNC Symbol;Acc:26810]	11.2913
GHR	5	42423879	42721979	298100	+	ENSG00000112964	growth hormone receptor [Source:HGNC Symbol;Acc:4263]	0.87706
CTD-2288O8.1	5	51971027	52083860	112833	-	ENSG00000248898	No description	0.04336
ARL15	5	53179775	53606412	426637	-	ENSG00000185305	ADP-ribosylation factor-like 15 [Source:HGNC Symbol;Acc:25945]	11.5913
IL31RA	5	55147207	55218678	71471	+	ENSG00000164509	interleukin 31 receptor A [Source:HGNC Symbol;Acc:18969]	0.392992
CTC-236F12.4	5	55753622	55777773	24151	-	ENSG00000248727	Uncharacterized protein [Source:UniProtKB/TrEMBL;Acc:E5RJ82]	0.104888
RAB3C	5	57878048	58155213	277165	+	ENSG00000152932	RAB3C, member RAS oncogene family [Source:HGNC Symbol;Acc:30269]	2.07941
PDE4D	5	58264865	59817947	1553082	-	ENSG00000113448	phosphodiesterase 4D, cAMP-specific [Source:HGNC Symbol;Acc:8783]	1.40407
ZSWIM6	5	60628100	60841997	213897	+	ENSG00000130449	zinc finger, SWIM-type containing 6 [Source:HGNC Symbol;Acc:29316]	13.4277
RNF180	5	63461671	63668696	207025	+	ENSG00000164197	ring finger protein 180 [Source:HGNC Symbol;Acc:27752]	1.25156
ADAMTS6	5	64444563	64777747	333184	-	ENSG00000049192	ADAM metallopeptidase with thrombospondin type 1 motif, 6 [Source:HGNC Symbol;Acc:222]	1.85783
RP11-305P14.1	5	65492117	65867801	375684	+	ENSG00000251391	No description	0.00477928
MAST4	5	65892176	66465423	573247	+	ENSG00000069020	microtubule associated serine/threonine kinase family member 4 [Source:HGNC Symbol;Acc:19037]	1.74032
RP11-434D9.1	5	66675206	67101066	425860	+	ENSG00000249364	No description	0.00791154
RP11-141O11.2	5	68266519	68325992	59473	-	ENSG00000249352	No description	0.00537469
SLC30A5	5	68389473	68426896	37423	+	ENSG00000145740	solute carrier family 30 (zinc transporter), member 5 [Source:HGNC Symbol;Acc:19089]	16.2926
CTC-498J12.3	5	68408939	68432221	23282	-	ENSG00000248664	No description	0.0883358
RP11-428C6.1	5	72921983	73237818	315835	+	ENSG00000214944	Rho-guanine nucleotide exchange factor [Source:UniProtKB/Swiss-Prot;Acc:Q8N1W1]	0.44454
TBCA	5	76986991	77164604	177613	-	ENSG00000171530	tubulin folding cofactor A [Source:HGNC Symbol;Acc:11579]	56.9684
ARSB	5	78073032	78281910	208878	-	ENSG00000113273	arylsulfatase B [Source:HGNC Symbol;Acc:714]	8.80391
ATP6AP1L	5	81575281	81682796	107515	+	ENSG00000205464	ATPase, H+ transporting, lysosomal accessory protein 1-like [Source:HGNC Symbol;Acc:28091]	0.77558
RP11-72L22.1	5	86263138	86433529	170391	+	ENSG00000249061	No description	0.0693326
RASA1	5	86563705	86688145	124440	+	ENSG00000145715	RAS p21 protein activator (GTPase activating protein) 1 [Source:HGNC Symbol;Acc:9871]	25.1454
CTC-454M9.1	5	88179145	88762215	583070	+	ENSG00000248309	No description	0.0708455
RP11-133F8.2	5	91745963	91996570	250607	-	ENSG00000249776	No description	0.0760225
RP11-65F13.2	5	92746995	92921354	174359	-	ENSG00000237187	No description	1.13768
KIAA0825	5	93488671	93954309	465638	-	ENSG00000185261	KIAA0825 [Source:HGNC Symbol;Acc:28532]	0.497305
CTD-2337A12.1	5	95297705	95970220	672515	+	ENSG00000251314	No description	0.0455015
RP11-254I22.1	5	95385819	95551223	165404	+	ENSG00000250551	No description	0.0273926
PCSK1	5	95726119	95769847	43728	-	ENSG00000175426	proprotein convertase subtilisin/kexin type 1 [Source:HGNC Symbol;Acc:8743]	1.54314
CAST	5	95865525	96115299	249774	+	ENSG00000153113	calpastatin [Source:HGNC Symbol;Acc:1515]	13.6506
ERAP1	5	96096521	96143803	47282	-	ENSG00000164307	endoplasmic reticulum aminopeptidase 1 [Source:HGNC Symbol;Acc:18173]	7.00632
CTD-2001C12.1	5	99785458	99870966	85508	-	ENSG00000247877	No description	0.270184
RP11-6N13.1	5	103718999	104728671	1009672	-	ENSG00000251574	No description	0.00800514
CTD-2374C24.1	5	104253193	104582065	328872	-	ENSG00000253584	No description	0.0481307
FER	5	108083523	108532542	449019	+	ENSG00000151422	fer (fps/fes related) tyrosine kinase [Source:HGNC Symbol;Acc:3655]	5.06712
TMEM232	5	109624934	110074657	449723	-	ENSG00000186952	transmembrane protein 232 [Source:HGNC Symbol;Acc:37270]	0.235106
CTC-551A13.1	5	110306650	110344598	37948	-	ENSG00000248428	No description	0
CAMK4	5	110559351	110830584	271233	+	ENSG00000152495	calcium/calmodulin-dependent protein kinase IV [Source:HGNC Symbol;Acc:1464]	2.0338
COMMD10	5	115420688	115748459	327771	+	ENSG00000145781	COMM domain containing 10 [Source:HGNC Symbol;Acc:30201]	25.5612
CTD-3179P9.1	5	117260703	117601730	341027	+	ENSG00000249797	No description	0
SRFBP1	5	121297656	121411265	113609	+	ENSG00000151304	serum response factor binding protein 1 [Source:HGNC Symbol;Acc:26333]	13.4183
SNCAIP	5	121647049	121799914	152865	+	ENSG00000064692	synuclein, alpha interacting protein [Source:HGNC Symbol;Acc:11139]	3.98195
CTC-210G5.1	5	121772192	121814782	42590	-	ENSG00000250328	No description	14.1532
RP11-93O7.5	5	123641923	123740772	98849	-	ENSG00000253807	No description	0.0474985
CTD-2308B18.3	5	123828468	123872041	43573	-	ENSG00000248296	No description	0
CTC-228N24.1	5	127039082	127277326	238244	+	ENSG00000230561	No description	0.142095
CTC-228N24.2	5	127174178	127193496	19318	-	ENSG00000250603	No description	0
SLC27A6	5	127873706	128369335	495629	+	ENSG00000113396	solute carrier family 27 (fatty acid transporter), member 6 [Source:HGNC Symbol;Acc:11000]	4.35964
CHSY3	5	129240165	129522327	282162	+	ENSG00000198108	chondroitin sulfate synthase 3 [Source:HGNC Symbol;Acc:24293]	2.13509
RAPGEF6	5	130759614	130970929	211315	-	ENSG00000158987	Rap guanine nucleotide exchange factor (GEF) 6 [Source:HGNC Symbol;Acc:20655]	5.86595
FNIP1	5	130761584	131132756	371172	-	ENSG00000217128	folliculin interacting protein 1 [Source:HGNC Symbol;Acc:29418]	7.23615
CCNI2	5	132083137	132089856	6719	+	ENSG00000205089	cyclin I family, member 2 [Source:HGNC Symbol;Acc:33869]	0.450826
2008-09-01	5	132086509	132142933	56424	-	ENSG00000164402	septin 8 [Source:HGNC Symbol;Acc:16511]	18.2159
CTB-49A3.2	5	132496130	132560105	63975	+	ENSG00000248245	No description	0.0236328
UBE2B	5	133706870	133727683	20813	+	ENSG00000119048	ubiquitin-conjugating enzyme E2B [Source:HGNC Symbol;Acc:12473]	12.8602
PHF15	5	133860003	133918918	58915	+	ENSG00000043143	PHD finger protein 15 [Source:HGNC Symbol;Acc:22984]	9.79679
CTC-321K16.1	5	134895267	134970564	75297	+	ENSG00000250167	No description	0.0869645
SPOCK1	5	136310987	136934068	623081	-	ENSG00000152377	sparc/osteonectin, cwcv and kazal-like domains proteoglycan (testican) 1 [Source:HGNC Symbol;Acc:11251]	11.7547
RP11-381K20.2	5	137150022	137225025	75003	-	ENSG00000250159	No description	0.311702
NME5	5	137450866	137475132	24266	-	ENSG00000112981	non-metastatic cells 5, protein expressed in (nucleoside-diphosphate kinase) [Source:HGNC Symbol;Acc:7853]	1.1095
SIL1	5	138282409	138629246	346837	-	ENSG00000120725	SIL1 homolog, endoplasmic reticulum chaperone (S. cerevisiae) [Source:HGNC Symbol;Acc:24624]	5.08673
MATR3	5	138609441	138667360	57919	+	ENSG00000015479	matrin 3 [Source:HGNC Symbol;Acc:6912]	100.692
NR3C1	5	142657496	142815077	157581	-	ENSG00000113580	nuclear receptor subfamily 3, group C, member 1 (glucocorticoid receptor) [Source:HGNC Symbol;Acc:7978]	4.31227
CTB-57H20.1	5	142985193	143208337	223144	+	ENSG00000249881	No description	0
KCTD16	5	143550396	143856944	306548	+	ENSG00000183775	potassium channel tetramerisation domain containing 16 [Source:HGNC Symbol;Acc:29244]	0.443282
PRELID2	5	144851362	145214932	363570	-	ENSG00000186314	PRELI domain containing 2 [Source:HGNC Symbol;Acc:28306]	1.96731
PPP2R2B	5	145967936	146464347	496411	-	ENSG00000156475	protein phosphatase 2, regulatory subunit B, beta [Source:HGNC Symbol;Acc:9305]	10.4683
STK32A	5	146614526	146767415	152889	+	ENSG00000169302	serine/threonine kinase 32A [Source:HGNC Symbol;Acc:28317]	0.75688
SH3TC2	5	148303202	148442726	139524	-	ENSG00000169247	SH3 domain and tetratricopeptide repeats 2 [Source:HGNC Symbol;Acc:29427]	0.132006
SLC36A3	5	150656323	150683327	27004	-	ENSG00000186334	solute carrier family 36 (proton/amino acid symporter), member 3 [Source:HGNC Symbol;Acc:19659]	0.0238859
AC091969.1	5	151998525	152603103	604578	-	ENSG00000249484	No description	0.0288954
GRIA1	5	152869175	153193240	324065	+	ENSG00000155511	glutamate receptor, ionotropic, AMPA 1 [Source:HGNC Symbol;Acc:4571]	1.09925
GALNT10	5	153570290	153800544	230254	+	ENSG00000164574escription=UDP-N-acetyl-alpha-D-galactosamine:polypeptideN-acetylgalactosaminyltransferase 10 (GalNAc-T10)[Source:HGNC Symbol;Acc:19873]	No description	13.7871
SGCD	5	155297354	156194499	897145	+	ENSG00000170624	sarcoglycan, delta (35kDa dystrophin-associated glycoprotein) [Source:HGNC Symbol;Acc:10807]	0.30622
HAVCR2	5	156512843	156569880	57037	-	ENSG00000135077	hepatitis A virus cellular receptor 2 [Source:HGNC Symbol;Acc:18437]	0.365004
CTB-120L21.1	5	156531799	156541911	10112	+	ENSG00000254246	No description	0
ITK	5	156569944	156682201	112257	+	ENSG00000113263	IL2-inducible T-cell kinase [Source:HGNC Symbol;Acc:6171]	0.0246546
EBF1	5	158122924	158526788	403864	-	ENSG00000164330	early B-cell factor 1 [Source:HGNC Symbol;Acc:3126]	0.757104
ATP10B	5	159990127	160279221	289094	-	ENSG00000118322	ATPase, class V, type 10B [Source:HGNC Symbol;Acc:13543]	0.12447
RP11-541P9.3	5	162439271	162864332	425061	-	ENSG00000250061	No description	0.14645
CTC-340A15.2	5	163723702	164598649	874947	+	ENSG00000241956	No description	0.126642
ODZ2	5	166711804	167691162	979358	+	ENSG00000145934	odz, odd Oz/ten-m homolog 2 (Drosophila) [Source:HGNC Symbol;Acc:29943]	2.88816
RANBP17	5	170288874	170727019	438145	+	ENSG00000204764	RAN binding protein 17 [Source:HGNC Symbol;Acc:14428]	1.61494
C5orf50	5	171212876	171221602	8726	+	ENSG00000185662	chromosome 5 open reading frame 50 [Source:HGNC Symbol;Acc:34440]	0
ERGIC1	5	172261278	172379688	118410	+	ENSG00000113719	endoplasmic reticulum-golgi intermediate compartment (ERGIC) 1 [Source:HGNC Symbol;Acc:29205]	19.3544
C5orf41	5	172483355	172566291	82936	+	ENSG00000164463	chromosome 5 open reading frame 41 [Source:HGNC Symbol;Acc:24050]	1.66613
GRK6	5	176830205	176869902	39697	+	ENSG00000198055	G protein-coupled receptor kinase 6 [Source:HGNC Symbol;Acc:4545]	22.3029
RP11-1101H11.1	5	177109295	177140970	31675	+	ENSG00000249849	No description	0.104401
FAM153A	5	177134982	177210399	75417	-	ENSG00000170074	family with sequence similarity 153, member A [Source:HGNC Symbol;Acc:29940]	0.0116227
COL23A1	5	177664619	178017556	352937	-	ENSG00000050767	collagen, type XXIII, alpha 1 [Source:HGNC Symbol;Acc:22990]	5.2645
C5orf60	5	179068545	179072047	3502	-	ENSG00000204661	chromosome 5 open reading frame 60 [Source:HGNC Symbol;Acc:27753]	0.232931
BTNL8	5	180326077	180377906	51829	+	ENSG00000113303	butyrophilin-like 8 [Source:HGNC Symbol;Acc:26131]	0.0163816
RP1-80B9.2	6	2245982	2413825	167843	+	ENSG00000250903	No description	0.243919
SERPINB1	6	2832566	2842240	9674	-	ENSG00000021355	serpin peptidase inhibitor, clade B (ovalbumin), member 1 [Source:HGNC Symbol;Acc:3311]	11.581
TUBB2B	6	3224517	3231964	7447	-	ENSG00000137285	tubulin, beta 2B class IIb [Source:HGNC Symbol;Acc:30829]	298.135
LY86-AS1	6	6346698	6622977	276279	-	ENSG00000216863	LY86 antisense RNA 1 (non-protein coding) [Source:HGNC Symbol;Acc:26593]	0
MUTED-TXNDC5	6	7881755	8064597	182842	-	ENSG00000259040	MUTED-TXNDC5 readthrough (non-protein coding) [Source:HGNC Symbol;Acc:42001]	167.513
MUTED	6	8013800	8064647	50847	-	ENSG00000188428	muted homolog (mouse) [Source:HGNC Symbol;Acc:18561]	14.169
EEF1E1	6	8015959	8102811	86852	-	ENSG00000124802	eukaryotic translation elongation factor 1 epsilon 1 [Source:HGNC Symbol;Acc:3212]	31.5734
OFCC1	6	9596343	10211841	615498	-	ENSG00000181355	orofacial cleft 1 candidate 1 [Source:HGNC Symbol;Acc:21017]	0.0185363
NEDD9	6	11183531	11382581	199050	-	ENSG00000111859	neural precursor cell expressed, developmentally down-regulated 9 [Source:HGNC Symbol;Acc:7733]	6.12282
PHACTR1	6	12717893	13288645	570752	+	ENSG00000112137	phosphatase and actin regulator 1 [Source:HGNC Symbol;Acc:20990]	1.63207
GMPR	6	16238811	16295780	56969	+	ENSG00000137198	guanosine monophosphate reductase [Source:HGNC Symbol;Acc:4376]	2.87998
E2F3	6	20402137	20493945	91808	+	ENSG00000112242	E2F transcription factor 3 [Source:HGNC Symbol;Acc:3115]	27.6605
DCDC2	6	24171984	24358280	186296	-	ENSG00000146038	doublecortin domain containing 2 [Source:HGNC Symbol;Acc:18141]	0.383423
CMAHP	6	25081295	25218698	137403	-	ENSG00000168405	cytidine monophospho-N-acetylneuraminic acid hydroxylase, pseudogene [Source:HGNC Symbol;Acc:2098]	0.0205109
BTN2A1	6	26458150	26476849	18699	+	ENSG00000112763	butyrophilin, subfamily 2, member A1 [Source:HGNC Symbol;Acc:1136]	9.13092
OR5V1	6	29323007	29399744	76737	-	ENSG00000243729	olfactory receptor, family 5, subfamily V, member 1 [Source:HGNC Symbol;Acc:13972]	0
OR12D3	6	29341200	29417875	76675	-	ENSG00000112462	olfactory receptor, family 12, subfamily D, member 3 [Source:HGNC Symbol;Acc:13963]	0
HCG17	6	30201816	30293911	92095	-	ENSG00000242996	HLA complex group 17 (non-protein coding) [Source:HGNC Symbol;Acc:31339]	0.575906
HCG18	6	30258571	30294927	36356	-	ENSG00000231074	HLA complex group 18 (non-protein coding) [Source:HGNC Symbol;Acc:31337]	10.162
UHRF1BP1	6	34759857	34850915	91058	+	ENSG00000065060	UHRF1 binding protein 1 [Source:HGNC Symbol;Acc:21216]	13.1397
SCUBE3	6	35182190	35220856	38666	+	ENSG00000146197	signal peptide, CUB domain, EGF-like 3 [Source:HGNC Symbol;Acc:13655]	9.70638
PI16	6	36555311	36932613	377302	+	ENSG00000164530	peptidase inhibitor 16 [Source:HGNC Symbol;Acc:21245]	0.0265496
C6orf89	6	36839646	36892331	52685	+	ENSG00000198663	chromosome 6 open reading frame 89 [Source:HGNC Symbol;Acc:21114]	12.8672
MDGA1	6	37598455	37667082	68627	-	ENSG00000112139	MAM domain containing glycosylphosphatidylinositol anchor 1 [Source:HGNC Symbol;Acc:19267]	0.922115
BTBD9	6	38136227	38607924	471697	-	ENSG00000183826	BTB (POZ) domain containing 9 [Source:HGNC Symbol;Acc:21228]	2.07175
KCNK5	6	39156749	39197226	40477	-	ENSG00000164626	potassium channel, subfamily K, member 5 [Source:HGNC Symbol;Acc:6280]	21.4716
LRFN2	6	40359325	40555204	195879	-	ENSG00000156564	leucine rich repeat and fibronectin type III domain containing 2 [Source:HGNC Symbol;Acc:21226]	0.656573
KLC4	6	43008515	43042837	34322	+	ENSG00000137171	kinesin light chain 4 [Source:HGNC Symbol;Acc:21624]	7.39119
SUPT3H	6	44777054	45345690	568636	-	ENSG00000196284	suppressor of Ty 3 homolog (S. cerevisiae) [Source:HGNC Symbol;Acc:11466]	9.59791
CLIC5	6	45848750	46048132	199382	-	ENSG00000112782	chloride intracellular channel 5 [Source:HGNC Symbol;Acc:13517]	0.0580632
CYP39A1	6	46517541	46620523	102982	-	ENSG00000146233	cytochrome P450, family 39, subfamily A, polypeptide 1 [Source:HGNC Symbol;Acc:17449]	1.3634
RP3-347E1.2	6	46556001	46575916	19915	+	ENSG00000228402	No description	0
CD2AP	6	47445525	47594999	149474	+	ENSG00000198087	CD2-associated protein [Source:HGNC Symbol;Acc:14258]	37.568
RP1-28O17.1	6	50555320	50604918	49598	-	ENSG00000230472	No description	0
TFAP2D	6	50681541	50740701	59160	+	ENSG00000008197	transcription factor AP-2 delta (activating enhancer binding protein 2 delta) [Source:HGNC Symbol;Acc:15581]	0.00346343
LRRC1	6	53659295	53788919	129624	+	ENSG00000137269	leucine rich repeat containing 1 [Source:HGNC Symbol;Acc:14307]	6.30612
MLIP	6	53794780	54131078	336298	+	ENSG00000146147	muscular LMNA-interacting protein [Source:HGNC Symbol;Acc:21355]	0.0123397
HCRTR2	6	55039050	55147418	108368	+	ENSG00000137252	hypocretin (orexin) receptor 2 [Source:HGNC Symbol;Acc:4849]	0.202957
EYS	6	64429876	66417118	1987242	-	ENSG00000188107	eyes shut homolog (Drosophila) [Source:HGNC Symbol;Acc:21555]	0.0233462
LMBRD1	6	70385694	70507003	121309	-	ENSG00000168216	LMBR1 domain containing 1 [Source:HGNC Symbol;Acc:23038]	15.8455
COL19A1	6	70576463	70919679	343216	+	ENSG00000082293	collagen, type XIX, alpha 1 [Source:HGNC Symbol;Acc:2196]	0.0962179
SMAP1	6	71377479	71571718	194239	+	ENSG00000112305	small ArfGAP 1 [Source:HGNC Symbol;Acc:19651]	24.7519
RP11-154D6.1	6	71961061	72037787	76726	-	ENSG00000232295	No description	0.00908569
RP11-505P4.7	6	74233341	74280319	46978	+	ENSG00000229862	No description	0.00799518
RP11-554D15.1	6	74779167	75400443	621276	+	ENSG00000223786	No description	0.0192171
RP11-554D15.3	6	75303895	75443995	140100	-	ENSG00000238052	No description	0
FILIP1	6	76005626	76203496	197870	-	ENSG00000118407	filamin A interacting protein 1 [Source:HGNC Symbol;Acc:21015]	8.67803
FAM46A	6	82201156	82462491	261335	-	ENSG00000112773	family with sequence similarity 46, member A [Source:HGNC Symbol;Acc:18345]	5.02526
RP5-991C6.4	6	82434439	82446070	11631	-	ENSG00000232031	No description	0
DOPEY1	6	83777385	83881069	103684	+	ENSG00000083097	dopey family member 1 [Source:HGNC Symbol;Acc:21194]	4.63288
SNAP91	6	84262599	84419410	156811	-	ENSG00000065609	synaptosomal-associated protein, 91kDa homolog (mouse) [Source:HGNC Symbol;Acc:14986]	0.69076
GABRR1	6	89887220	89940997	53777	-	ENSG00000146276	gamma-aminobutyric acid (GABA) receptor, rho 1 [Source:HGNC Symbol;Acc:4090]	0.255219
GRIK2	6	101846664	102517958	671294	+	ENSG00000164418	glutamate receptor, ionotropic, kainate 2 [Source:HGNC Symbol;Acc:4580]	0.882292
PREP	6	105725440	105850959	125519	-	ENSG00000085377	prolyl endopeptidase [Source:HGNC Symbol;Acc:9358]	42.8234
PDSS2	6	107473761	107780768	307007	-	ENSG00000164494	prenyl (decaprenyl) diphosphate synthase, subunit 2 [Source:HGNC Symbol;Acc:23041]	11.0192
SEC63	6	108188960	108279482	90522	-	ENSG00000025796	SEC63 homolog (S. cerevisiae) [Source:HGNC Symbol;Acc:21082]	30.4853
SESN1	6	109307640	109416022	108382	-	ENSG00000080546	sestrin 1 [Source:HGNC Symbol;Acc:21595]	9.29637
HDAC2	6	114254192	114332472	78280	-	ENSG00000196591	histone deacetylase 2 [Source:HGNC Symbol;Acc:4853]	50.9872
RP3-399L15.3	6	114290865	114792869	502004	+	ENSG00000228624	No description	2.1362
HS3ST5	6	114376750	114664209	287459	-	ENSG00000249853	heparan sulfate (glucosamine) 3-O-sulfotransferase 5 [Source:HGNC Symbol;Acc:19419]	5.62148
GPRC6A	6	117113248	117150200	36952	-	ENSG00000173612	G protein-coupled receptor, family C, group 6, member A [Source:HGNC Symbol;Acc:18510]	0.116793
SLC35F1	6	118228689	118638839	410150	+	ENSG00000196376	solute carrier family 35, member F1 [Source:HGNC Symbol;Acc:21483]	9.83164
FAM184A	6	119280928	119470552	189624	-	ENSG00000111879	family with sequence similarity 184, member A [Source:HGNC Symbol;Acc:20991]	5.14929
TRDN	6	123537483	123958238	420755	-	ENSG00000186439	triadin [Source:HGNC Symbol;Acc:12261]	0.744882
NKAIN2	6	124125286	125146803	1021517	+	ENSG00000188580	Na+/K+ transporting ATPase interacting 2 [Source:HGNC Symbol;Acc:16443]	0.359637
AL356534.1	6	126698801	127440994	742193	-	ENSG00000248650	No description	0.0107915
PTPRK	6	128289924	128841870	551946	-	ENSG00000152894	protein tyrosine phosphatase, receptor type, K [Source:HGNC Symbol;Acc:9674]	21.8371
L3MBTL3	6	130334844	130462594	127750	+	ENSG00000198945	l(3)mbt-like 3 (Drosophila) [Source:HGNC Symbol;Acc:23035]	6.71362
SAMD3	6	130465460	130686570	221110	-	ENSG00000164483	sterile alpha motif domain containing 3 [Source:HGNC Symbol;Acc:21574]	0.70213
MOXD1	6	132617194	132722684	105490	-	ENSG00000079931	monooxygenase, DBH-like 1 [Source:HGNC Symbol;Acc:21063]	4.89791
RP3-323P13.2	6	134081323	134167089	85766	-	ENSG00000234554	No description	0.0790343
PDE7B	6	136172834	136516712	343878	+	ENSG00000171408	phosphodiesterase 7B [Source:HGNC Symbol;Acc:8792]	0.189795
RP11-240M16.1	6	138266503	138293659	27156	+	ENSG00000229922	No description	0.00788727
NMBR	6	142379467	142409936	30469	-	ENSG00000135577	neuromedin B receptor [Source:HGNC Symbol;Acc:7843]	0.0693389
PHACTR2	6	143857982	144152322	294340	+	ENSG00000112419	phosphatase and actin regulator 2 [Source:HGNC Symbol;Acc:20956]	18.4683
C6orf94	6	144185573	144259483	73910	+	ENSG00000118491	chromosome 6 open reading frame 94 [Source:HGNC Symbol;Acc:21174]	0.017939
EPM2A	6	145822719	146057160	234441	-	ENSG00000112425	epilepsy, progressive myoclonus type 2A, Lafora disease (laforin) [Source:HGNC Symbol;Acc:3413]	2.69032
LRP11	6	150139934	150186199	46265	-	ENSG00000120256	low density lipoprotein receptor-related protein 11 [Source:HGNC Symbol;Acc:16936]	14.1389
ULBP1	6	150285143	150294844	9701	+	ENSG00000111981	UL16 binding protein 1 [Source:HGNC Symbol;Acc:14893]	2.02056
MTHFD1L	6	151186685	151423023	236338	+	ENSG00000120254	methylenetetrahydrofolate dehydrogenase (NADP+ dependent) 1-like [Source:HGNC Symbol;Acc:21055]	27.0761
RP1-292B18.4	6	151409239	151549582	140343	-	ENSG00000223598	No description	0
C6orf211	6	151773422	151791236	17814	+	ENSG00000146476	chromosome 6 open reading frame 211 [Source:HGNC Symbol;Acc:17872]	53.0217
SYNE1	6	152442819	152958936	516117	-	ENSG00000131018	spectrin repeat containing, nuclear envelope 1 [Source:HGNC Symbol;Acc:17089]	0.75601
AL590867.1	6	153552455	153668623	116168	+	ENSG00000213121	Uncharacterized proteincDNA FLJ59044, highly similar to LINE-1 reverse transcriptase homolog [Source:UniProtKB/TrEMBL;Acc:B7Z5F2]	2.07376
OPRM1	6	154331631	154568001	236370	+	ENSG00000112038	opioid receptor, mu 1 [Source:HGNC Symbol;Acc:8156]	0.000796
IPCEF1	6	154475631	154677926	202295	-	ENSG00000074706	interaction protein for cytohesin exchange factors 1 [Source:HGNC Symbol;Acc:21204]	0.197987
ZDHHC14	6	157802165	158099178	297013	+	ENSG00000175048	zinc finger, DHHC-type containing 14 [Source:HGNC Symbol;Acc:20341]	0.914423
LPA	6	160952515	161087407	134892	-	ENSG00000198670	lipoprotein, Lp(a) [Source:HGNC Symbol;Acc:6667]	0.0207998
PARK2	6	161768452	163148803	1380351	-	ENSG00000185345	parkinson protein 2, E3 ubiquitin protein ligase (parkin) [Source:HGNC Symbol;Acc:8607]	1.01875
PACRG	6	163148164	163736524	588360	+	ENSG00000112530	PARK2 co-regulated [Source:HGNC Symbol;Acc:19152]	0.424711
RPS6KA2	6	166822852	167319939	497087	-	ENSG00000071242	ribosomal protein S6 kinase, 90kDa, polypeptide 2 [Source:HGNC Symbol;Acc:10431]	8.25838
PDGFA	7	536895	559933	23038	-	ENSG00000197461	platelet-derived growth factor alpha polypeptide [Source:HGNC Symbol;Acc:8799]	6.49483
AC147651.3	7	560028	564869	4841	+	ENSG00000223855	No description	0.0898397
AC093734.13	7	1583450	1585885	2435	-	ENSG00000241181	No description	0.485578
AC093734.14	7	1583466	1585415	1949	-	ENSG00000241340	No description	0.550084
AMZ1	7	2719156	2804759	85603	+	ENSG00000174945	archaelysin family metallopeptidase 1 [Source:HGNC Symbol;Acc:22231]	0.375414
DGKB	7	14184674	15014402	829728	-	ENSG00000136267	diacylglycerol kinase, beta 90kDa [Source:HGNC Symbol;Acc:2850]	0.535902
AGMO	7	15239943	15601640	361697	-	ENSG00000187546	alkylglycerol monooxygenase [Source:HGNC Symbol;Acc:33784]	0.087811
HDAC9	7	18126572	19036993	910421	+	ENSG00000048052	histone deacetylase 9 [Source:HGNC Symbol;Acc:14065]	3.23412
AC005062.2	7	19958604	20180076	221472	-	ENSG00000243004	No description	11.2668
STEAP1B	7	22459063	22672544	213481	-	ENSG00000105889	STEAP family member 1B [Source:HGNC Symbol;Acc:41907]	3.33619
AC002480.5	7	22611226	22701411	90185	-	ENSG00000225541	No description	0.416173
IGF2BP3	7	23349828	23510086	160258	-	ENSG00000136231	insulin-like growth factor 2 mRNA binding protein 3 [Source:HGNC Symbol;Acc:28868]	72.2788
STK31	7	23749786	23872132	122346	+	ENSG00000196335	serine/threonine kinase 31 [Source:HGNC Symbol;Acc:11407]	0.093568
C7orf31	7	25174316	25219975	45659	-	ENSG00000153790	chromosome 7 open reading frame 31 [Source:HGNC Symbol;Acc:21722]	2.73409
HOXA3	7	27145816	27192200	46384	-	ENSG00000105997	homeobox A3 [Source:HGNC Symbol;Acc:5104]	0.261625
RP1-170O19.2	7	27169596	27195542	25946	+	ENSG00000254369	No description	0.150946
HOXA6	7	27185015	27192217	7202	-	ENSG00000106006	homeobox A6 [Source:HGNC Symbol;Acc:5107]	0.326239
HOXA7	7	27193335	27197555	4220	-	ENSG00000122592	homeobox A7 [Source:HGNC Symbol;Acc:5108]	0.434585
RP1-170O19.20	7	27202926	27219632	16706	-	ENSG00000257184	Uncharacterized protein [Source:UniProtKB/TrEMBL;Acc:D6RAR5]	1.44358
HOXA10	7	27210210	27219880	9670	-	ENSG00000253293	homeobox A10 [Source:HGNC Symbol;Acc:5100]	1.33175
PDE1C	7	31790793	32338941	548148	-	ENSG00000154678	phosphodiesterase 1C, calmodulin-dependent 70kDa [Source:HGNC Symbol;Acc:8776]	0.457657
AAA1	7	34386124	34911194	525070	-	ENSG00000197085	No description	0.0252835
KIAA0895	7	36363830	36429734	65904	-	ENSG00000164542	KIAA0895 [Source:HGNC Symbol;Acc:22206]	2.27488
VPS41	7	38762563	38971994	209431	-	ENSG00000006715	vacuolar protein sorting 41 homolog (S. cerevisiae) [Source:HGNC Symbol;Acc:12713]	14.9715
RALA	7	39663082	39747723	84641	+	ENSG00000006451	v-ral simian leukemia viral oncogene homolog A (ras related) [Source:HGNC Symbol;Acc:9839]	55.673
C7orf10	7	40174575	40900362	725787	+	ENSG00000175600	chromosome 7 open reading frame 10 [Source:HGNC Symbol;Acc:16001]	2.32594
HECW1	7	43152198	43602938	450740	+	ENSG00000002746	HECT, C2 and WW domain containing E3 ubiquitin protein ligase 1 [Source:HGNC Symbol;Acc:22195]	1.28789
AC011738.4	7	43548327	43562141	13814	-	ENSG00000231638	No description	0.0242488
GCK	7	44183872	44237769	53897	-	ENSG00000106633	glucokinase (hexokinase 4) [Source:HGNC Symbol;Acc:4195]	1.73497
ADCY1	7	45613739	45762715	148976	+	ENSG00000164742	adenylate cyclase 1 (brain) [Source:HGNC Symbol;Acc:232]	6.74692
AC004901.1	7	46930223	47089276	159053	-	ENSG00000232072	No description	0
AC004870.4	7	47009300	47067079	57779	+	ENSG00000223829	No description	0
VWC2	7	49813257	49952138	138881	+	ENSG00000188730	von Willebrand factor C domain containing 2 [Source:HGNC Symbol;Acc:30200]	0.190362
FIGNL1	7	50511831	50518088	6257	-	ENSG00000132436	fidgetin-like 1 [Source:HGNC Symbol;Acc:13286]	7.8602
RP4-724E13.2	7	50934444	51088749	154305	+	ENSG00000228204	No description	0.65409
COBL	7	51083909	51384515	300606	-	ENSG00000106078	cordon-bleu homolog (mouse) [Source:HGNC Symbol;Acc:22199]	7.17951
GS1-179L18.1	7	53723202	53879624	156422	-	ENSG00000205628	No description	0.00553513
2014-09-01	7	55861237	55930482	69245	-	ENSG00000154997	septin 14 [Source:HGNC Symbol;Acc:33280]	0.0576144
ZNF679	7	63688852	63727309	38457	+	ENSG00000197123	zinc finger protein 679 [Source:HGNC Symbol;Acc:28650]	0
AC068533.7	7	65552756	65617228	64472	+	ENSG00000249319	No description	28.9558
CRCP	7	65579591	65619555	39964	+	ENSG00000241258	CGRP receptor component [Source:HGNC Symbol;Acc:17888]	19.7446
RP5-1132H15.1	7	65584590	65593711	9121	-	ENSG00000234185	No description	0
TPST1	7	65670186	65885530	215344	+	ENSG00000169902	tyrosylprotein sulfotransferase 1 [Source:HGNC Symbol;Acc:12020]	15.5296
KCTD7	7	66093868	66276446	182578	+	ENSG00000243335	potassium channel tetramerisation domain containing 7 [Source:HGNC Symbol;Acc:21957]	8.91966
RABGEF1	7	66205720	66276423	70703	+	ENSG00000154710	RAB guanine nucleotide exchange factor (GEF) 1 [Source:HGNC Symbol;Acc:17676]	10.8321
TYW1	7	66460160	66704501	244341	+	ENSG00000198874	tRNA-yW synthesizing protein 1 homolog (S. cerevisiae) [Source:HGNC Symbol;Acc:25598]	11.4798
AUTS2	7	69063905	70258054	1194149	+	ENSG00000158321	autism susceptibility candidate 2 [Source:HGNC Symbol;Acc:14262]	47.2823
MDH2	7	75677369	75696826	19457	+	ENSG00000146701	malate dehydrogenase 2, NAD (mitochondrial) [Source:HGNC Symbol;Acc:6971]	112.851
MAGI2	7	77646393	79082890	1436497	-	ENSG00000187391	membrane associated guanylate kinase, WW and PDZ domain containing 2 [Source:HGNC Symbol;Acc:18957]	6.14548
SEMA3A	7	83587659	84122040	534381	-	ENSG00000075213	sema domain, immunoglobulin domain (Ig), short basic domain, secreted, (semaphorin) 3A [Source:HGNC Symbol;Acc:10723]	20.928
ABCB4	7	87031013	87109751	78738	-	ENSG00000005471	ATP-binding cassette, sub-family B (MDR/TAP), member 4 [Source:HGNC Symbol;Acc:45]	0.66134
RUNDC3B	7	87256864	87461611	204747	+	ENSG00000105784	RUN domain containing 3B [Source:HGNC Symbol;Acc:30286]	0.603234
AC003991.3	7	87861326	87921781	60455	+	ENSG00000228113	No description	0
STEAP2-AS1	7	89511667	89840949	329282	-	ENSG00000227646	STEAP2 antisense RNA 1 (non-protein coding) [Source:HGNC Symbol;Acc:40820]	0.0212852
CDK14	7	90095738	90839905	744167	+	ENSG00000058091	cyclin-dependent kinase 14 [Source:HGNC Symbol;Acc:8883]	13.4839
CALCR	7	93053799	93204042	150243	-	ENSG00000004948	calcitonin receptor [Source:HGNC Symbol;Acc:1440]	1.58079
CASD1	7	94138531	94186331	47800	+	ENSG00000127995	CAS1 domain containing 1 [Source:HGNC Symbol;Acc:16014]	12.5441
PPP1R9A	7	94536514	94925727	389213	+	ENSG00000158528	protein phosphatase 1, regulatory subunit 9A [Source:HGNC Symbol;Acc:14946]	4.84631
AC002429.5	7	94784517	94843644	59127	-	ENSG00000236197	No description	0
DYNC1I1	7	95401866	95739634	337768	+	ENSG00000158560	dynein, cytoplasmic 1, intermediate chain 1 [Source:HGNC Symbol;Acc:2963]	1.80755
SHFM1	7	96110938	96339203	228265	-	ENSG00000127922	split hand/foot malformation (ectrodactyly) type 1 [Source:HGNC Symbol;Acc:10845]	13.7476
BRI3	7	97881691	97922275	40584	+	ENSG00000164713	brain protein I3 [Source:HGNC Symbol;Acc:1109]	53.9573
PTCD1	7	99014362	99063820	49458	-	ENSG00000106246	pentatricopeptide repeat domain 1 [Source:HGNC Symbol;Acc:22198]	18.5367
ATP5J2-PTCD1	7	99017372	99063787	46415	-	ENSG00000248919	ATP5J2-PTCD1 readthrough [Source:HGNC Symbol;Acc:38844]	46.1426
CYP3A4	7	99354604	99381888	27284	-	ENSG00000160868	cytochrome P450, family 3, subfamily A, polypeptide 4 [Source:HGNC Symbol;Acc:2637]	0.00806793
TRIM4	7	99474581	99517223	42642	-	ENSG00000146833	tripartite motif containing 4 [Source:HGNC Symbol;Acc:16275]	4.273
PILRB	7	99933702	99965454	31752	+	ENSG00000121716	paired immunoglobin-like type 2 receptor beta [Source:HGNC Symbol;Acc:18297]	4.42587
LHFPL3	7	103969104	104549001	579897	+	ENSG00000187416	lipoma HMGIC fusion partner-like 3 [Source:HGNC Symbol;Acc:6589]	0.32555
CTB-111H14.1	7	106012697	106372895	360198	-	ENSG00000243797	No description	0.00409696
COG5	7	106842189	107204959	362770	-	ENSG00000164597	component of oligomeric golgi complex 5 [Source:HGNC Symbol;Acc:14857]	8.39484
IMMP2L	7	110303110	111202573	899463	-	ENSG00000184903	IMP2 inner mitochondrial membrane peptidase-like (S. cerevisiae) [Source:HGNC Symbol;Acc:14598]	2.17355
TFEC	7	115575202	115799950	224748	-	ENSG00000105967	transcription factor EC [Source:HGNC Symbol;Acc:11754]	0.0721342
AC002066.1	7	115878312	116139600	261288	-	ENSG00000237813	No description	0.0165588
CAV2	7	115927434	116148595	221161	+	ENSG00000105971	caveolin 2 [Source:HGNC Symbol;Acc:1528]	3.14695
AC006159.3	7	116211014	116254874	43860	-	ENSG00000231210	No description	0.00683116
RP4-797C5.2	7	120386792	120392568	5776	-	ENSG00000231295	No description	0.105764
C7orf58	7	120628731	120937498	308767	+	ENSG00000106034	chromosome 7 open reading frame 58 [Source:HGNC Symbol;Acc:26159]	3.41888
PTPRZ1	7	121513143	121702090	188947	+	ENSG00000106278	protein tyrosine phosphatase, receptor-type, Z polypeptide 1 [Source:HGNC Symbol;Acc:9685]	46.0035
CADPS2	7	121958481	122526813	568332	-	ENSG00000081803	Ca++-dependent secretion activator 2 [Source:HGNC Symbol;Acc:16018]	7.12914
GRM8	7	126078652	126893348	814696	-	ENSG00000179603	glutamate receptor, metabotropic 8 [Source:HGNC Symbol;Acc:4600]	1.13321
CPA5	7	129984630	130008571	23941	+	ENSG00000158525	carboxypeptidase A5 [Source:HGNC Symbol;Acc:15722]	0.0168165
AC058791.2	7	130626519	130794935	168416	-	ENSG00000231721	No description	0.271932
MKLN1	7	130794855	131181395	386540	+	ENSG00000128585	muskelin 1, intracellular mediator containing kelch motifs [Source:HGNC Symbol;Acc:7109]	10.9315
AC009518.4	7	131582400	131618070	35670	+	ENSG00000243416	No description	0
AC009518.5	7	131594979	131633712	38733	+	ENSG00000224865	No description	0
CHCHD3	7	132469629	132766848	297219	-	ENSG00000106554	coiled-coil-helix-coiled-coil-helix domain containing 3 [Source:HGNC Symbol;Acc:21906]	45.7057
EXOC4	7	132937829	133751342	813513	+	ENSG00000131558	exocyst complex component 4 [Source:HGNC Symbol;Acc:30389]	22.2336
AKR1B15	7	134233888	134264592	30704	+	ENSG00000227471	aldo-keto reductase family 1, member B15 [Source:HGNC Symbol;Acc:37281]	0.517767
AGBL3	7	134671259	134832715	161456	+	ENSG00000146856	ATP/GTP binding protein-like 3 [Source:HGNC Symbol;Acc:27981]	0.38143
C7orf49	7	134777115	134855547	78432	-	ENSG00000122783	chromosome 7 open reading frame 49 [Source:HGNC Symbol;Acc:22432]	12.7272
WDR91	7	134868590	134896316	27726	-	ENSG00000105875	WD repeat domain 91 [Source:HGNC Symbol;Acc:24997]	4.27905
AC024084.1	7	135710509	135769416	58907	+	ENSG00000230649	No description	0
CREB3L2	7	137559725	137686813	127088	-	ENSG00000182158	cAMP responsive element binding protein 3-like 2 [Source:HGNC Symbol;Acc:23720]	27.8615
RP4-669B10.3	7	143651937	143694405	42468	+	ENSG00000243583	No description	0.0285272
OR2F1	7	143657027	143658108	1081	+	ENSG00000213215	olfactory receptor, family 2, subfamily F, member 1 [Source:HGNC Symbol;Acc:8246]	0
TPK1	7	144149034	144533488	384454	-	ENSG00000196511	thiamin pyrophosphokinase 1 [Source:HGNC Symbol;Acc:17358]	0.723888
CNTNAP2	7	145813453	148118090	2304637	+	ENSG00000174469	contactin associated protein-like 2 [Source:HGNC Symbol;Acc:13830]	77.4431
AC006004.1	7	146778026	146794701	16675	-	ENSG00000236795	No description	0
ZNF783	7	148959262	148994393	35131	+	ENSG00000204946	zinc finger family member 783 [Source:HGNC Symbol;Acc:27222]	2.88862
SSPO	7	149473131	149531068	57937	+	ENSG00000197558	SCO-spondin homolog (Bos taurus) [Source:HGNC Symbol;Acc:21998]	0.131379
RP4-555L14.4	7	151124769	151136210	11441	+	ENSG00000241456	No description	0
CRYGN	7	151125921	151137899	11978	-	ENSG00000127377	crystallin, gamma N [Source:HGNC Symbol;Acc:20458]	0.276911
MLL3	7	151832010	152133090	301080	-	ENSG00000055609	myeloid/lymphoid or mixed-lineage leukemia 3 [Source:HGNC Symbol;Acc:13726]	7.15352
DPP6	7	153584182	154685995	1101813	+	ENSG00000130226	dipeptidyl-peptidase 6 [Source:HGNC Symbol;Acc:3010]	1.74555
PAXIP1	7	154735397	154794794	59397	-	ENSG00000157212	PAX interacting (with transcription-activation domain) protein 1 [Source:HGNC Symbol;Acc:8624]	9.13449
PTPRN2	7	157331750	158380480	1048730	-	ENSG00000155093	protein tyrosine phosphatase, receptor type, N polypeptide 2 [Source:HGNC Symbol;Acc:9677]	6.03905
FBXO25	8	356428	421225	64797	+	ENSG00000147364	F-box protein 25 [Source:HGNC Symbol;Acc:13596]	3.39946
CTD-3212A4.1	8	687651	1087777	400126	+	ENSG00000237647	No description	0.0778459
CSMD1	8	2792992	4852494	2059502	-	ENSG00000183117	CUB and Sushi multiple domains 1 [Source:HGNC Symbol;Acc:14026]	0.2348
RP11-124B13.1	8	5901875	6115058	213183	-	ENSG00000253880	No description	0.0783918
ZNF705G	8	7213039	7243080	30041	-	ENSG00000215372	zinc finger protein 705G [Source:HGNC Symbol;Acc:37134]	0
CLDN23	8	8559448	8561616	2168	+	ENSG00000253958	claudin 23 [Source:HGNC Symbol;Acc:17591]	5.48273
ERI1	8	8859657	8974256	114599	+	ENSG00000104626	exoribonuclease 1 [Source:HGNC Symbol;Acc:23994]	11.4212
SGCZ	8	13947373	15095848	1148475	-	ENSG00000185053	sarcoglycan, zeta [Source:HGNC Symbol;Acc:14075]	0.0402837
TUSC3	8	15274724	15624158	349434	+	ENSG00000104723	tumor suppressor candidate 3 [Source:HGNC Symbol;Acc:30242]	27.475
MSR1	8	15965387	16424999	459612	-	ENSG00000038945	macrophage scavenger receptor 1 [Source:HGNC Symbol;Acc:7376]	0.0872224
CNOT7	8	17086737	17104387	17650	-	ENSG00000198791	CCR4-NOT transcription complex, subunit 7 [Source:HGNC Symbol;Acc:14101]	40.842
MTMR7	8	17155539	17271037	115498	-	ENSG00000003987	myotubularin related protein 7 [Source:HGNC Symbol;Acc:7454]	3.60481
CSGALNACT1	8	19261672	19615540	353868	-	ENSG00000147408	chondroitin sulfate N-acetylgalactosaminyltransferase 1 [Source:HGNC Symbol;Acc:24290]	0.38686
RP11-108E14.1	8	20513202	20557645	44443	-	ENSG00000253300	No description	0.156104
PDLIM2	8	22435792	22455538	19746	+	ENSG00000120913	PDZ and LIM domain 2 (mystique) [Source:HGNC Symbol;Acc:13992]	4.77673
AC037459.4	8	22446787	22459597	12810	+	ENSG00000248235	Uncharacterized protein [Source:UniProtKB/TrEMBL;Acc:E5RGS7]	25.1115
CDCA2	8	25316513	25365436	48923	+	ENSG00000184661	cell division cycle associated 2 [Source:HGNC Symbol;Acc:14623]	32.088
DPYSL2	8	26371547	26515694	144147	+	ENSG00000092964	dihydropyrimidinase-like 2 [Source:HGNC Symbol;Acc:3014]	62.7405
ADRA1A	8	26605667	26724790	119123	-	ENSG00000120907	adrenergic, alpha-1A-, receptor [Source:HGNC Symbol;Acc:277]	0.338554
SCARA5	8	27727399	27850244	122845	-	ENSG00000168079	scavenger receptor class A, member 5 (putative) [Source:HGNC Symbol;Acc:28701]	0.381194
RP11-94H18.1	8	29672520	29712059	39539	-	ENSG00000248964	No description	0.00929816
TMEM66	8	29920528	29940723	20195	-	ENSG00000133872	transmembrane protein 66 [Source:HGNC Symbol;Acc:28789]	98.9596
RP11-317N12.1	8	33462374	33896526	434152	+	ENSG00000253642	No description	0.0453323
UNC5D	8	35092975	35654068	561093	+	ENSG00000156687	unc-5 homolog D (C. elegans) [Source:HGNC Symbol;Acc:18634]	12.0177
KCNU1	8	36641842	36793646	151804	+	ENSG00000215262	potassium channel, subfamily U, member 1 [Source:HGNC Symbol;Acc:18867]	0.00485875
ADAM32	8	38964509	39142435	177926	+	ENSG00000197140	ADAM metallopeptidase domain 32 [Source:HGNC Symbol;Acc:15479]	0.0337853
ANK1	8	41510739	41754280	243541	-	ENSG00000029534	ankyrin 1, erythrocytic [Source:HGNC Symbol;Acc:492]	1.6666
SNTG1	8	50822349	51706678	884329	+	ENSG00000147481	syntrophin, gamma 1 [Source:HGNC Symbol;Acc:13740]	0.0897536
PXDNL	8	52232138	52722005	489867	-	ENSG00000147485	peroxidasin homolog (Drosophila)-like [Source:HGNC Symbol;Acc:26359]	0.25526
ST18	8	53023399	53373519	350120	-	ENSG00000147488	suppression of tumorigenicity 18 (breast carcinoma) (zinc finger protein) [Source:HGNC Symbol;Acc:18695]	0.151371
RP11-17A4.4	8	57552460	57569024	16564	-	ENSG00000254055	No description	0
RP11-513O17.2	8	58055248	58152857	97609	+	ENSG00000253301	No description	0.00457192
RP11-388G22.1	8	58506725	58717588	210863	-	ENSG00000253322	No description	0
RAB2A	8	61429416	61536186	106770	+	ENSG00000104388	RAB2A, member RAS oncogene family [Source:HGNC Symbol;Acc:9763]	28.4343
NKAIN3	8	63161150	63912211	751061	+	ENSG00000185942	Na+/K+ transporting ATPase interacting 3 [Source:HGNC Symbol;Acc:26829]	0.51234
RP11-32K4.1	8	64599737	65281115	681378	-	ENSG00000253554	No description	0.321808
MYBL1	8	67474414	67526482	52068	-	ENSG00000185697	v-myb myeloblastosis viral oncogene homolog (avian)-like 1 [Source:HGNC Symbol;Acc:7547]	1.63391
SLCO5A1	8	70584568	70747299	162731	-	ENSG00000137571	solute carrier organic anion transporter family, member 5A1 [Source:HGNC Symbol;Acc:19046]	1.90959
PRDM14	8	70963886	70983928	20042	-	ENSG00000147596	PR domain containing 14 [Source:HGNC Symbol;Acc:14001]	91.5751
KCNB2	8	73449626	73850584	400958	+	ENSG00000182674	potassium voltage-gated channel, Shab-related subfamily, member 2 [Source:HGNC Symbol;Acc:6232]	0.43249
STAU2	8	74332604	74659943	327339	-	ENSG00000040341	staufen, RNA binding protein, homolog 2 (Drosophila) [Source:HGNC Symbol;Acc:11371]	16.8797
JPH1	8	75146935	75233563	86628	-	ENSG00000104369	junctophilin 1 [Source:HGNC Symbol;Acc:14201]	10.2618
IL7	8	79587978	79717758	129780	-	ENSG00000104432	interleukin 7 [Source:HGNC Symbol;Acc:6023]	0.0568358
ZNF704	8	81540686	81787016	246330	-	ENSG00000164684	zinc finger protein 704 [Source:HGNC Symbol;Acc:32291]	3.21663
RP11-99H20.1	8	83010686	83072812	62126	-	ENSG00000254123	No description	0
RP11-120I21.2	8	84824948	85052518	227570	+	ENSG00000254202	No description	3.41494
RALYL	8	85095022	85834079	739057	+	ENSG00000184672	RALY RNA binding protein-like [Source:HGNC Symbol;Acc:27036]	0.589268
CA3	8	86285665	86361269	75604	+	ENSG00000164879	carbonic anhydrase III, muscle specific [Source:HGNC Symbol;Acc:1374]	4.10176
CA2	8	86376081	86393693	17612	+	ENSG00000104267	carbonic anhydrase II [Source:HGNC Symbol;Acc:1373]	23.5882
CTA-392E5.1	8	86851934	86963312	111378	+	ENSG00000253154	No description	0.490214
RP11-386D6.2	8	87778163	87830786	52623	+	ENSG00000253778	No description	0
CNBD1	8	87878670	88627447	748777	+	ENSG00000176571	cyclic nucleotide binding domain containing 1 [Source:HGNC Symbol;Acc:26663]	0.0149549
RP11-586K2.1	8	89339065	89749363	410298	+	ENSG00000253553	No description	0.160439
SLC26A7	8	92221722	92410378	188656	+	ENSG00000147606	solute carrier family 26, member 7 [Source:HGNC Symbol;Acc:14467]	0.0430661
RP11-587H10.2	8	93577671	93667722	90051	-	ENSG00000253634	No description	0
RP11-100L22.2	8	93711970	93891730	179760	-	ENSG00000248858	No description	0.0159289
RP11-163D8.1	8	94225531	94712661	487130	-	ENSG00000246662	No description	0.178353
PGCP	8	97657455	98161882	504427	+	ENSG00000104324	Plasma glutamate carboxypeptidase [Source:UniProtKB/Swiss-Prot;Acc:Q9Y646]	3.24474
STK3	8	99413631	99955055	541424	-	ENSG00000104375	serine/threonine kinase 3 [Source:HGNC Symbol;Acc:11406]	2.6565
VPS13B	8	100025494	100889808	864314	+	ENSG00000132549	vacuolar protein sorting 13 homolog B (yeast) [Source:HGNC Symbol;Acc:2183]	4.78335
KB-173C10.2	8	101393488	101426687	33199	-	ENSG00000253824	No description	0.00767079
UBR5	8	103264501	103425069	160568	-	ENSG00000104517	ubiquitin protein ligase E3 component n-recognin 5 [Source:HGNC Symbol;Acc:16806]	31.4789
C8orf56	8	104145191	104153703	8512	-	ENSG00000236939	chromosome 8 open reading frame 56 [Source:HGNC Symbol;Acc:28595]	0.137835
RIMS2	8	104512976	105268322	755346	+	ENSG00000176406	regulating synaptic membrane exocytosis 2 [Source:HGNC Symbol;Acc:17283]	3.31342
RP11-127H5.1	8	105602961	106431488	828527	+	ENSG00000253350	Uncharacterized protein [Source:UniProtKB/TrEMBL;Acc:E5RFX5]	0.17344
OXR1	8	107282473	107764922	482449	+	ENSG00000164830	oxidation resistance 1 [Source:HGNC Symbol;Acc:15822]	6.7423
NUDCD1	8	110253148	110346614	93466	-	ENSG00000120526	NudC domain containing 1 [Source:HGNC Symbol;Acc:24306]	22.3529
PKHD1L1	8	110374706	110542559	167853	+	ENSG00000205038	polycystic kidney and hepatic disease 1 (autosomal recessive)-like 1 [Source:HGNC Symbol;Acc:20313]	0.0594676
RP11-1101K5.1	8	112388868	112555202	166334	+	ENSG00000253434	No description	0
CSMD3	8	113235157	114449328	1214171	-	ENSG00000164796	CUB and Sushi multiple domains 3 [Source:HGNC Symbol;Acc:19291]	0.118142
AF130342.1	8	116962736	117337297	374561	-	ENSG00000249917	No description	0.00477572
EIF3H	8	117654369	117779164	124795	-	ENSG00000147677	eukaryotic translation initiation factor 3, subunit H [Source:HGNC Symbol;Acc:3273]	58.9466
SLC30A8	8	117962512	118188953	226441	+	ENSG00000164756	solute carrier family 30 (zinc transporter), member 8 [Source:HGNC Symbol;Acc:20303]	0.0266175
TAF2	8	120743015	120845103	102088	-	ENSG00000064313	TAF2 RNA polymerase II, TATA box binding protein (TBP)-associated factor, 150kDa [Source:HGNC Symbol;Acc:11536]	17.6319
ZHX2	8	123793633	123986750	193117	+	ENSG00000178764	zinc fingers and homeoboxes 2 [Source:HGNC Symbol;Acc:18513]	11.7244
RP11-37N22.1	8	125204912	125259639	54727	-	ENSG00000214803	No description	0.0322751
MTSS1	8	125563031	125740730	177699	-	ENSG00000170873	metastasis suppressor 1 [Source:HGNC Symbol;Acc:20443]	3.43653
CTD-3056O22.1	8	129432958	129573372	140414	-	ENSG00000253984	No description	0.220097
RP11-240B13.2	8	133036485	133097902	61417	-	ENSG00000258417	Otoconin-90 [Source:UniProtKB/Swiss-Prot;Acc:Q02509]	3.61232
HHLA1	8	133073733	133123406	49673	-	ENSG00000132297	HERV-H LTR-associating 1 [Source:HGNC Symbol;Acc:4904]	88.0171
KCNQ3	8	133139193	133493200	354007	-	ENSG00000184156	potassium voltage-gated channel, KQT-like subfamily, member 3 [Source:HGNC Symbol;Acc:6297]	1.62136
TG	8	133879203	134147147	267944	+	ENSG00000042832	thyroglobulin [Source:HGNC Symbol;Acc:11764]	0.0271399
RP11-513H8.1	8	135224108	135332690	108582	-	ENSG00000253627	No description	0
KHDRBS3	8	136469700	136668965	199265	+	ENSG00000131773	KH domain containing, RNA binding, signal transduction associated 3 [Source:HGNC Symbol;Acc:18117]	5.16927
RP11-30J20.1	8	137543041	137997178	454137	+	ENSG00000254101	No description	0.00950203
RP11-238K6.1	8	138821687	139095813	274126	-	ENSG00000253288	No description	0.00154115
RP11-238K6.2	8	138864570	138941287	76717	+	ENSG00000254361	No description	0
KCNK9	8	140613081	140715299	102218	-	ENSG00000169427	potassium channel, subfamily K, member 9 [Source:HGNC Symbol;Acc:6283]	0.707975
TSNARE1	8	143293441	143484601	191160	-	ENSG00000171045	t-SNARE domain containing 1 [Source:HGNC Symbol;Acc:26437]	4.21153
PLEC	8	144989321	145050902	61581	-	ENSG00000178209	plectin [Source:HGNC Symbol;Acc:9069]	40.992
TONSL	8	145654165	145669827	15662	-	ENSG00000160949	tonsoku-like, DNA repair protein [Source:HGNC Symbol;Acc:7801]	21.0372
DOCK8	9	214854	465259	250405	+	ENSG00000107099	dedicator of cytokinesis 8 [Source:HGNC Symbol;Acc:19191]	0.895516
DMRT1	9	841690	969090	127400	+	ENSG00000137090	doublesex and mab-3 related transcription factor 1 [Source:HGNC Symbol;Acc:2934]	0.0213293
RFX3	9	3218297	3526004	307707	-	ENSG00000080298	regulatory factor X, 3 (influences HLA class II expression) [Source:HGNC Symbol;Acc:9984]	5.88648
JAK2	9	4985033	5128183	143150	+	ENSG00000096968	Janus kinase 2 [Source:HGNC Symbol;Acc:6192]	2.74689
PTPRD	9	8314246	10612723	2298477	-	ENSG00000153707	protein tyrosine phosphatase, receptor type, D [Source:HGNC Symbol;Acc:9668]	23.7402
C9orf93	9	15552895	16061661	508766	+	ENSG00000164989	chromosome 9 open reading frame 93 [Source:HGNC Symbol;Acc:29828]	0.869225
SH3GL2	9	17578953	17797127	218174	+	ENSG00000107295	SH3-domain GRB2-like 2 [Source:HGNC Symbol;Acc:10831]	4.60893
SLC24A2	9	19515978	19786926	270948	-	ENSG00000155886	solute carrier family 24 (sodium/potassium/calcium exchanger), member 2 [Source:HGNC Symbol;Acc:10976]	2.42249
MTAP	9	21802635	22032985	230350	+	ENSG00000099810	methylthioadenosine phosphorylase [Source:HGNC Symbol;Acc:7413]	19.8614
RP11-399D6.2	9	22646199	22824212	178013	+	ENSG00000234840	No description	0.473098
LINGO2	9	27948076	28670283	722207	-	ENSG00000174482	leucine rich repeat and Ig domain containing 2 [Source:HGNC Symbol;Acc:21207]	1.58693
UBAP2	9	33921691	34048947	127256	-	ENSG00000137073	ubiquitin associated protein 2 [Source:HGNC Symbol;Acc:14185]	16.3302
PAX5	9	36833272	37034476	201204	-	ENSG00000196092	paired box 5 [Source:HGNC Symbol;Acc:8619]	0.695095
ZNF658	9	40760700	40836415	75715	-	ENSG00000196409	zinc finger protein 658 [Source:HGNC Symbol;Acc:25226]	1.81143
CBWD3	9	70849767	70914931	65164	+	ENSG00000196873	COBW domain containing 3 [Source:HGNC Symbol;Acc:18519]	0.0860142
PGM5	9	70971815	71145977	174162	+	ENSG00000154330	phosphoglucomutase 5 [Source:HGNC Symbol;Acc:8908]	1.62308
PIP5K1B	9	71320575	71624092	303517	+	ENSG00000107242	phosphatidylinositol-4-phosphate 5-kinase, type I, beta [Source:HGNC Symbol;Acc:8995]	1.56312
TRPM3	9	73149949	74061820	911871	-	ENSG00000083067	transient receptor potential cation channel, subfamily M, member 3 [Source:HGNC Symbol;Acc:17992]	1.67424
OSTF1	9	77703459	77762181	58722	+	ENSG00000134996	osteoclast stimulating factor 1 [Source:HGNC Symbol;Acc:8510]	17.5884
PRUNE2	9	79226292	79521003	294711	-	ENSG00000106772	prune homolog 2 (Drosophila) [Source:HGNC Symbol;Acc:25209]	3.88685
FRMD3	9	85857905	86153461	295556	-	ENSG00000172159	FERM domain containing 3 [Source:HGNC Symbol;Acc:24125]	0.701323
KIF27	9	86451613	86536342	84729	-	ENSG00000165115	kinesin family member 27 [Source:HGNC Symbol;Acc:18632]	2.39968
NTRK2	9	87283466	87638505	355039	+	ENSG00000148053	neurotrophic tyrosine kinase, receptor, type 2 [Source:HGNC Symbol;Acc:8032]	0.807304
ISCA1	9	88879461	88897676	18215	-	ENSG00000135070	iron-sulfur cluster assembly 1 homolog (S. cerevisiae) [Source:HGNC Symbol;Acc:28660]	25.742
CENPP	9	95087766	95382815	295049	+	ENSG00000188312	centromere protein P [Source:HGNC Symbol;Acc:32933]	2.45816
C9orf3	9	97488983	97849441	360458	+	ENSG00000148120	chromosome 9 open reading frame 3 [Source:HGNC Symbol;Acc:1361]	1.49033
FANCC	9	97861336	98079991	218655	-	ENSG00000158169	Fanconi anemia, complementation group C [Source:HGNC Symbol;Acc:3584]	4.97494
HEMGN	9	100689073	100707138	18065	-	ENSG00000136929	hemogen [Source:HGNC Symbol;Acc:17509]	0.00561408
ANP32B	9	100745638	100778225	32587	+	ENSG00000136938	acidic (leucine-rich) nuclear phosphoprotein 32 family, member B [Source:HGNC Symbol;Acc:16677]	134.672
CORO2A	9	100883257	100954922	71665	-	ENSG00000106789	coronin, actin binding protein, 2A [Source:HGNC Symbol;Acc:2255]	18.7492
GABBR2	9	101050391	101471479	421088	-	ENSG00000136928	gamma-aminobutyric acid (GABA) B receptor, 2 [Source:HGNC Symbol;Acc:4507]	0.80793
GALNT12	9	101569981	101612363	42382	+	ENSG00000119514escription=UDP-N-acetyl-alpha-D-galactosamine:polypeptideN-acetylgalactosaminyltransferase 12 (GalNAc-T12)[Source:HGNC Symbol;Acc:19877]	No description	21.984
RP11-92C4.3	9	101609511	101634560	25049	-	ENSG00000238264	No description	0
INVS	9	102861538	103063282	201744	+	ENSG00000119509	inversin [Source:HGNC Symbol;Acc:17870]	3.54463
RP11-490D19.6	9	104230721	104243784	13063	+	ENSG00000225376	No description	0.00747456
C9orf125	9	104235453	104295819	60366	-	ENSG00000165152	chromosome 9 open reading frame 125 [Source:HGNC Symbol;Acc:28180]	11.1234
C9orf107	9	105281918	105419796	137878	+	ENSG00000204250	chromosome 9 open reading frame 107 [Source:HGNC Symbol;Acc:31372]	0
FKTN	9	108320411	108403399	82988	+	ENSG00000106692	fukutin [Source:HGNC Symbol;Acc:3622]	8.23526
RP11-308N19.1	9	109040673	109367076	326403	+	ENSG00000234323	No description	0.0950149
RP11-508N12.2	9	109737114	109865269	128155	-	ENSG00000230782	No description	0.00247045
PALM2	9	112403068	112713755	310687	+	ENSG00000243444	paralemmin 2 [Source:HGNC Symbol;Acc:15845]	2.06176
PALM2-AKAP2	9	112542589	112934792	392203	+	ENSG00000157654	PALM2-AKAP2 readthrough [Source:HGNC Symbol;Acc:33529]	32.1939
AKAP2	9	112542769	112934792	392023	+	ENSG00000241978	A kinase (PRKA) anchor protein 2 [Source:HGNC Symbol;Acc:372]	30.5199
SUSD1	9	114803065	114937688	134623	-	ENSG00000106868	sushi domain containing 1 [Source:HGNC Symbol;Acc:25413]	5.00512
SNX30	9	115513118	115637267	124149	+	ENSG00000148158	sorting nexin family member 30 [Source:HGNC Symbol;Acc:23685]	10.3279
PAPPA	9	118916083	119164601	248518	+	ENSG00000182752	pregnancy-associated plasma protein A, pappalysin 1 [Source:HGNC Symbol;Acc:8602]	12.7107
ASTN2	9	119187504	120177348	989844	-	ENSG00000148219	astrotactin 2 [Source:HGNC Symbol;Acc:17021]	4.79357
CNTRL	9	123837141	123939888	102747	+	ENSG00000119397	centriolin [Source:HGNC Symbol;Acc:1858]	6.3763
TTLL11	9	124584207	124855885	271678	-	ENSG00000175764	tubulin tyrosine ligase-like family, member 11 [Source:HGNC Symbol;Acc:18113]	0.554619
PTGS1	9	125132824	125157982	25158	+	ENSG00000095303	prostaglandin-endoperoxide synthase 1 (prostaglandin G/H synthase and cyclooxygenase) [Source:HGNC Symbol;Acc:9604]	2.09456
RP11-64P14.7	9	125372194	125401964	29770	+	ENSG00000234156	No description	0
NEK6	9	127019885	127115586	95701	+	ENSG00000119408	NIMA (never in mitosis gene a)-related kinase 6 [Source:HGNC Symbol;Acc:7749]	17.3177
GAPVD1	9	128024073	128129486	105413	+	ENSG00000165219	GTPase activating protein and VPS9 domains 1 [Source:HGNC Symbol;Acc:23375]	9.11578
RALGPS1	9	129677053	129985445	308392	+	ENSG00000136828	Ral GEF with PH domain and SH3 binding motif 1 [Source:HGNC Symbol;Acc:16851]	4.90065
GARNL3	9	129986544	130155939	169395	+	ENSG00000136895	GTPase activating Rap/RanGAP domain-like 3 [Source:HGNC Symbol;Acc:25425]	0.614906
FPGS	9	130556876	130576606	19730	+	ENSG00000136877	folylpolyglutamate synthase [Source:HGNC Symbol;Acc:3824]	26.2026
CIZ1	9	130928343	130966662	38319	-	ENSG00000148337	CDKN1A interacting zinc finger protein 1 [Source:HGNC Symbol;Acc:16744]	37.4716
RAPGEF1	9	134452157	134615461	163304	-	ENSG00000107263	Rap guanine nucleotide exchange factor (GEF) 1 [Source:HGNC Symbol;Acc:4568]	31.2018
VAV2	9	136627016	136857726	230710	-	ENSG00000160293	vav 2 guanine nucleotide exchange factor [Source:HGNC Symbol;Acc:12658]	23.945
BRD3	9	136897963	136933657	35694	-	ENSG00000169925	bromodomain containing 3 [Source:HGNC Symbol;Acc:1104]	47.0779
RP11-473E2.2	9	137397318	137413288	15970	-	ENSG00000223795	No description	0
RP11-447M12.2	9	137828997	137835041	6044	+	ENSG00000236403	No description	0
GRIN1	9	140032842	140063207	30365	+	ENSG00000176884	glutamate receptor, ionotropic, N-methyl D-aspartate 1 [Source:HGNC Symbol;Acc:4584]	0.370081
NDOR1	9	140100119	140113813	13694	+	ENSG00000188566	NADPH dependent diflavin oxidoreductase 1 [Source:HGNC Symbol;Acc:29838]	15.2103
RNF208	9	140114707	140116033	1326	-	ENSG00000212864	ring finger protein 208 [Source:HGNC Symbol;Acc:25420]	9.75477
AKR1C2	10	5029967	5060207	30240	-	ENSG00000151632	aldo-keto reductase family 1, member C2 (dihydrodiol dehydrogenase 2; bile acid binding protein; 3-alpha hydroxysteroid dehydrogenase, type III) [Source:HGNC Symbol;Acc:385]	0.440952
RP11-799O21.1	10	6821560	6884868	63308	+	ENSG00000238266	No description	0.590466
PRPF18	10	13628927	13672868	43941	+	ENSG00000165630	PRP18 pre-mRNA processing factor 18 homolog (S. cerevisiae) [Source:HGNC Symbol;Acc:17351]	15.7592
RP11-295P9.3	10	13629006	13697929	68923	+	ENSG00000239665	No description	2.12908
FRMD4A	10	13685706	14504141	818435	-	ENSG00000151474	FERM domain containing 4A [Source:HGNC Symbol;Acc:25491]	7.86534
CUBN	10	16865963	17171830	305867	-	ENSG00000107611	cubilin (intrinsic factor-cobalamin receptor) [Source:HGNC Symbol;Acc:2548]	0.706457
MRC1	10	18098352	18200091	101739	+	ENSG00000120586	mannose receptor, C type 1 [Source:HGNC Symbol;Acc:7228]	0.00124311
CACNB2	10	18429606	18830798	401192	+	ENSG00000165995	calcium channel, voltage-dependent, beta 2 subunit [Source:HGNC Symbol;Acc:1402]	0.59099
RP11-499P20.2	10	18802044	18834580	32536	-	ENSG00000240291	No description	0.771375
C10orf112	10	19492779	20079330	586551	+	ENSG00000204740	chromosome 10 open reading frame 112 [Source:HGNC Symbol;Acc:24331]	0.164764
SPAG6	10	22634399	22743153	108754	+	ENSG00000077327	sperm associated antigen 6 [Source:HGNC Symbol;Acc:11215]	0.284019
PIP4K2A	10	22823778	23003503	179725	-	ENSG00000150867	phosphatidylinositol-5-phosphate 4-kinase, type II, alpha [Source:HGNC Symbol;Acc:8997]	24.4647
C10orf67	10	23556124	23633774	77650	-	ENSG00000179133	chromosome 10 open reading frame 67 [Source:HGNC Symbol;Acc:28716]	0.0556963
KIAA1217	10	23983675	24836772	853097	+	ENSG00000120549	KIAA1217 [Source:HGNC Symbol;Acc:25428]	8.01422
MYO3A	10	26223196	26501456	278260	+	ENSG00000095777	myosin IIIA [Source:HGNC Symbol;Acc:7601]	1.36131
WAC	10	28821422	28909928	88506	+	ENSG00000095787	WW domain containing adaptor with coiled-coil [Source:HGNC Symbol;Acc:17327]	34.4167
C10orf68	10	32856651	33171802	315151	+	ENSG00000150076	chromosome 10 open reading frame 68 [Source:HGNC Symbol;Acc:25779]	0.0935333
ITGB1	10	33189247	33294720	105473	-	ENSG00000150093	integrin, beta 1 (fibronectin receptor, beta polypeptide, antigen CD29 includes MDF2, MSK12) [Source:HGNC Symbol;Acc:6153]	269.322
RP11-462L8.1	10	33247773	33371030	123257	+	ENSG00000229656	No description	0.264022
AL022344.4	10	43169645	43187171	17526	-	ENSG00000233515	No description	0
C10orf25	10	45493146	45496336	3190	-	ENSG00000165511	chromosome 10 open reading frame 25 [Source:HGNC Symbol;Acc:23509]	1.95893
RBP3	10	48381487	48390991	9504	-	ENSG00000107618	retinol binding protein 3, interstitial [Source:HGNC Symbol;Acc:9921]	0.0766685
WDFY4	10	49892921	50191001	298080	+	ENSG00000128815	WDFY family member 4 [Source:HGNC Symbol;Acc:29323]	0.0109601
C10orf71	10	50507187	50535537	28350	+	ENSG00000177354	chromosome 10 open reading frame 71 [Source:HGNC Symbol;Acc:26973]	0.0823063
ERCC6	10	50663414	50747584	84170	-	ENSG00000225830	excision repair cross-complementing rodent repair deficiency, complementation group 6 [Source:HGNC Symbol;Acc:3438]	3.33896
PARG	10	51026325	51130715	104390	-	ENSG00000227345	poly (ADP-ribose) glycohydrolase [Source:HGNC Symbol;Acc:8605]	16.5191
TIMM23B	10	51371390	51732941	361551	+	ENSG00000204152	translocase of inner mitochondrial membrane 23 homolog B (yeast) [Source:HGNC Symbol;Acc:23581]	1.22884
NCOA4	10	51565108	51590734	25626	+	ENSG00000138293	nuclear receptor coactivator 4 [Source:HGNC Symbol;Acc:7671]	74.4803
PRKG1	10	52750945	54058110	1307165	+	ENSG00000185532	protein kinase, cGMP-dependent, type I [Source:HGNC Symbol;Acc:9414]	7.7641
RP11-556E13.1	10	54316462	54515169	198707	-	ENSG00000228651	No description	0
PCDH15	10	55562531	57387702	1825171	-	ENSG00000150275	protocadherin-related 15 [Source:HGNC Symbol;Acc:14674]	0.162976
RP11-168O22.1	10	57007508	57356993	349485	-	ENSG00000236744	No description	0.0432385
RHOBTB1	10	62629196	62761198	132002	-	ENSG00000072422	Rho-related BTB domain containing 1 [Source:HGNC Symbol;Acc:18738]	9.09464
TMEM26	10	63166401	63213208	46807	-	ENSG00000196932	transmembrane protein 26 [Source:HGNC Symbol;Acc:28550]	0.218707
C10orf107	10	63422719	63526524	103805	+	ENSG00000183346	chromosome 10 open reading frame 107 [Source:HGNC Symbol;Acc:28678]	0.278489
ARID5B	10	63661059	63856703	195644	+	ENSG00000150347	AT rich interactive domain 5B (MRF1-like) [Source:HGNC Symbol;Acc:17362]	5.1888
ZNF365	10	64133951	64431771	297820	+	ENSG00000138311	zinc finger protein 365 [Source:HGNC Symbol;Acc:18194]	0.792091
RP11-436D10.3	10	64553322	64565647	12325	-	ENSG00000238280	No description	0.149491
NRBF2	10	64893050	64914783	21733	+	ENSG00000148572	nuclear receptor binding factor 2 [Source:HGNC Symbol;Acc:19692]	34.7953
RP11-170M17.1	10	65424424	65750328	325904	+	ENSG00000228566	No description	0.0161917
RP11-179K3.2	10	66662885	66684276	21391	-	ENSG00000224714	No description	0.132767
CTNNA3	10	67679719	69455927	1776208	-	ENSG00000183230	catenin (cadherin-associated protein), alpha 3 [Source:HGNC Symbol;Acc:2511]	0.573796
LRRTM3	10	68685764	68859588	173824	+	ENSG00000198739	leucine rich repeat transmembrane neuronal 3 [Source:HGNC Symbol;Acc:19410]	0.500426
RP11-262I2.2	10	71754382	71767592	13210	-	ENSG00000224222	No description	0.0368022
ADAMTS14	10	72432559	72522197	89638	+	ENSG00000138316	ADAM metallopeptidase with thrombospondin type 1 motif, 14 [Source:HGNC Symbol;Acc:14899]	1.07969
CDH23	10	73156691	73575702	419011	+	ENSG00000107736	cadherin-related 23 [Source:HGNC Symbol;Acc:13733]	1.11309
TTC18	10	75013517	75119452	105935	-	ENSG00000156042	tetratricopeptide repeat domain 18 [Source:HGNC Symbol;Acc:30726]	0.153854
USP54	10	75257296	75385711	128415	-	ENSG00000166348	ubiquitin specific peptidase 54 [Source:HGNC Symbol;Acc:23513]	12.2617
CAMK2G	10	75572259	75634343	62084	-	ENSG00000148660	calcium/calmodulin-dependent protein kinase II gamma [Source:HGNC Symbol;Acc:1463]	11.0795
ADK	10	75910960	76469061	558101	+	ENSG00000156110	adenosine kinase [Source:HGNC Symbol;Acc:257]	18.0412
C10orf11	10	77191211	78318978	1127767	+	ENSG00000148655	chromosome 10 open reading frame 11 [Source:HGNC Symbol;Acc:23405]	0.194479
NRG3	10	83635070	84746723	1111653	+	ENSG00000185737	neuregulin 3 [Source:HGNC Symbol;Acc:7999]	3.48318
LIPA	10	90973326	91174382	201056	-	ENSG00000107798	lipase A, lysosomal acid, cholesterol esterase [Source:HGNC Symbol;Acc:6617]	16.6349
RP11-15K3.1	10	92162278	92300562	138284	-	ENSG00000236373	No description	0.00655263
RP11-94M14.2	10	92213927	92290873	76946	+	ENSG00000224750	No description	0.00327131
KIF11	10	94353043	94415150	62107	+	ENSG00000138160	kinesin family member 11 [Source:HGNC Symbol;Acc:6388]	61.4589
PLCE1	10	95753746	96088149	334403	+	ENSG00000138193	phospholipase C, epsilon 1 [Source:HGNC Symbol;Acc:17175]	2.43224
ENTPD1	10	97454774	97637023	182249	+	ENSG00000138185	ectonucleoside triphosphate diphosphohydrolase 1 [Source:HGNC Symbol;Acc:3363]	0.603807
RP11-429G19.2	10	97512963	97849995	337032	-	ENSG00000226688	No description	0.860983
RP11-429G19.3	10	97593265	97633515	40250	+	ENSG00000240527	No description	0.0766557
C10orf131	10	97620305	97793507	173202	+	ENSG00000173088	chromosome 10 open reading frame 131 [Source:HGNC Symbol;Acc:31667]	0.360737
TLL2	10	98124363	98273675	149312	-	ENSG00000095587	tolloid-like 2 [Source:HGNC Symbol;Acc:11844]	0.549669
HPSE2	10	100218875	100995619	776744	-	ENSG00000172987	heparanase 2 [Source:HGNC Symbol;Acc:18374]	0.679506
CWF19L1	10	101992050	102027437	35387	-	ENSG00000095485	CWF19-like 1, cell cycle control (S. pombe) [Source:HGNC Symbol;Acc:25613]	12.6484
SEC31B	10	102246399	102289628	43229	-	ENSG00000075826	SEC31 homolog B (S. cerevisiae) [Source:HGNC Symbol;Acc:23197]	8.31504
RP11-411B6.6	10	102265385	102289638	24253	-	ENSG00000255339	No description	43.0195
NDUFB8	10	102267203	102289757	22554	-	ENSG00000166136	NADH dehydrogenase (ubiquinone) 1 beta subcomplex, 8, 19kDa [Source:HGNC Symbol;Acc:7703]	44.7769
C10orf26	10	104503727	104576021	72294	+	ENSG00000166272	chromosome 10 open reading frame 26 [Source:HGNC Symbol;Acc:23510]	28.7147
AL360001.1	10	104958490	105036751	78261	-	ENSG00000244967	No description	0.0207092
SH3PXD2A	10	105348285	105615301	267016	-	ENSG00000107957	SH3 and PX domains 2A [Source:HGNC Symbol;Acc:23664]	13.9368
WDR96	10	105889646	105992120	102474	-	ENSG00000197748	WD repeat domain 96 [Source:HGNC Symbol;Acc:26684]	0.238907
SORCS3	10	106400859	107024993	624134	+	ENSG00000156395	sortilin-related VPS10 domain containing receptor 3 [Source:HGNC Symbol;Acc:16699]	0.362895
RP11-655H13.2	10	110470276	110599121	128845	+	ENSG00000223381	No description	0
RBM20	10	112404155	112599227	195072	+	ENSG00000203867	RNA binding motif protein 20 [Source:HGNC Symbol;Acc:27424]	0.879514
SHOC2	10	112679301	112773425	94124	+	ENSG00000108061	soc-2 suppressor of clear homolog (C. elegans) [Source:HGNC Symbol;Acc:15454]	19.9674
ATRNL1	10	116853124	117708503	855379	+	ENSG00000107518	attractin-like 1 [Source:HGNC Symbol;Acc:29063]	3.85674
SEC23IP	10	121652223	121702014	49791	+	ENSG00000107651	SEC23 interacting protein [Source:HGNC Symbol;Acc:17018]	31.0821
TACC2	10	123748689	124014060	265371	+	ENSG00000138162	transforming, acidic coiled-coil containing protein 2 [Source:HGNC Symbol;Acc:11523]	5.45664
ARMS2	10	124214169	124216868	2699	+	ENSG00000254636	age-related maculopathy susceptibility 2 [Source:HGNC Symbol;Acc:32685]	0.023575
CPXM2	10	125465729	125699783	234054	-	ENSG00000121898	carboxypeptidase X (M14 family), member 2 [Source:HGNC Symbol;Acc:26977]	3.18601
FANK1	10	127585108	127698161	113053	+	ENSG00000203780	fibronectin type III and ankyrin repeat domains 1 [Source:HGNC Symbol;Acc:23527]	0.582841
ADAM12	10	127700950	128077024	376074	-	ENSG00000148848	ADAM metallopeptidase domain 12 [Source:HGNC Symbol;Acc:190]	4.44386
C10orf90	10	128113566	128359079	245513	-	ENSG00000154493	chromosome 10 open reading frame 90 [Source:HGNC Symbol;Acc:26563]	0.0639003
DOCK1	10	128593978	129250781	656803	+	ENSG00000150760	dedicator of cytokinesis 1 [Source:HGNC Symbol;Acc:2987]	27.0015
JAKMIP3	10	133918175	133998313	80138	+	ENSG00000188385	Janus kinase and microtubule interacting protein 3 [Source:HGNC Symbol;Acc:23523]	0.310929
MUC5AC	11	1151580	1162361	10781	+	ENSG00000215182	mucin 5AC, oligomeric mucus/gel-forming [Source:HGNC Symbol;Acc:7515]	0
MRPL23	11	1968508	2005752	37244	+	ENSG00000214026	mitochondrial ribosomal protein L23 [Source:HGNC Symbol;Acc:10322]	21.4408
HBG2	11	5274420	5667019	392599	-	ENSG00000196565	hemoglobin, gamma G [Source:HGNC Symbol;Acc:4832]	0.063425
HBE1	11	5289582	5526847	237265	-	ENSG00000213931	hemoglobin, epsilon 1 [Source:HGNC Symbol;Acc:4830]	0.56534
AC104389.28	11	5326206	5526882	200676	-	ENSG00000167355	No description	0.0208781
PPFIBP2	11	7534529	7678358	143829	+	ENSG00000166387	PTPRF interacting protein, binding protein 2 (liprin beta 2) [Source:HGNC Symbol;Acc:9250]	3.26987
LMO1	11	8245851	8290263	44412	-	ENSG00000166407	LIM domain only 1 (rhombotin 1) [Source:HGNC Symbol;Acc:6641]	2.87554
AKIP1	11	8932686	8941631	8945	+	ENSG00000166452	A kinase (PRKA) interacting protein 1 [Source:HGNC Symbol;Acc:1170]	10.9781
ZNF143	11	9481866	9550071	68205	+	ENSG00000166478	zinc finger protein 143 [Source:HGNC Symbol;Acc:12928]	14.267
SBF2	11	9800214	10315754	515540	-	ENSG00000133812	SET binding factor 2 [Source:HGNC Symbol;Acc:2135]	8.29748
MRVI1	11	10594638	10715535	120897	-	ENSG00000072952	murine retrovirus integration site 1 homolog [Source:HGNC Symbol;Acc:7237]	1.94015
CALCB	11	14926543	15103888	177345	+	ENSG00000175868	calcitonin-related polypeptide beta [Source:HGNC Symbol;Acc:1438]	1.26375
INSC	11	15133970	15268754	134784	+	ENSG00000188487	inscuteable homolog (Drosophila) [Source:HGNC Symbol;Acc:33116]	0.722345
SOX6	11	15987995	16761138	773143	-	ENSG00000110693	SRY (sex determining region Y)-box 6 [Source:HGNC Symbol;Acc:16421]	1.3297
KCNC1	11	17756359	17804602	48243	+	ENSG00000129159	potassium voltage-gated channel, Shaw-related subfamily, member 1 [Source:HGNC Symbol;Acc:6233]	0.303053
NELL1	11	20691117	21597227	906110	+	ENSG00000165973	NEL-like 1 (chicken) [Source:HGNC Symbol;Acc:7750]	0.261306
RP11-17A1.3	11	22850926	22966939	116013	+	ENSG00000246225	No description	0.0106206
CTD-2507G9.1	11	26210670	26229894	19224	+	ENSG00000255243	No description	0
ANO3	11	26210829	26684835	474006	+	ENSG00000134343	anoctamin 3 [Source:HGNC Symbol;Acc:14004]	0.230762
RP11-115J23.1	11	28724162	29085368	361206	+	ENSG00000249867	No description	0
RP11-466I1.1	11	29181503	29288281	106778	+	ENSG00000254526	No description	0
RP11-460B17.3	11	29357425	29615842	258417	-	ENSG00000254530	No description	0
CTD-3138F19.1	11	29735456	29903261	167805	+	ENSG00000254734	No description	0
DCDC5	11	30851916	31149212	297296	-	ENSG00000170959	doublecortin domain containing 5 [Source:HGNC Symbol;Acc:24799]	0.185118
C11orf41	11	33563618	33695648	132030	+	ENSG00000110427	chromosome 11 open reading frame 41 [Source:HGNC Symbol;Acc:24836]	2.19072
CAPRIN1	11	34073230	34122703	49473	+	ENSG00000135387	cell cycle associated protein 1 [Source:HGNC Symbol;Acc:6743]	140.89
RP11-64I17.1	11	38668026	38695791	27765	+	ENSG00000254562	No description	0
LRRC4C	11	40135753	41481323	1345570	-	ENSG00000148948	leucine rich repeat containing 4C [Source:HGNC Symbol;Acc:29317]	1.91028
CTD-2572N17.1	11	42204842	42275262	70420	-	ENSG00000255109	No description	0
RP11-958J22.1	11	45511239	45564024	52785	-	ENSG00000254746	No description	0
RP11-411D10.1	11	46867963	46895947	27984	+	ENSG00000247675	No description	0.696978
ZFP91	11	58346584	58388515	41931	+	ENSG00000186660	zinc finger protein 91 homolog (mouse) [Source:HGNC Symbol;Acc:14983]	27.7062
ZFP91-CNTF	11	58346645	58392110	45465	+	ENSG00000255073	ZFP91-CNTF readthrough (non-protein coding) [Source:HGNC Symbol;Acc:33441]	21.0544
GLYATL1	11	58672871	58811000	138129	+	ENSG00000166840	glycine-N-acyltransferase-like 1 [Source:HGNC Symbol;Acc:30519]	1.81145
RP11-142C4.6	11	58701116	58826132	125016	-	ENSG00000255240	No description	0.314627
RP11-1036E20.9	11	59036349	59051506	15157	-	ENSG00000214797	No description	0
MS4A6A	11	59939081	59952139	13058	-	ENSG00000110077	membrane-spanning 4-domains, subfamily A, member 6A [Source:HGNC Symbol;Acc:13375]	0.0311189
SLC22A10	11	62905339	63137190	231851	+	ENSG00000184999	solute carrier family 22, member 10 [Source:HGNC Symbol;Acc:18057]	0.00400881
SLC22A25	11	62931248	62997124	65876	-	ENSG00000196600	solute carrier family 22, member 25 [Source:HGNC Symbol;Acc:32935]	0
MACROD1	11	63766030	63933578	167548	-	ENSG00000133315	MACRO domain containing 1 [Source:HGNC Symbol;Acc:29598]	9.11138
RP11-21A7A.2	11	63803442	63871125	67683	+	ENSG00000256824	No description	0.902704
NRXN2	11	64373646	64490660	117014	-	ENSG00000110076	neurexin 2 [Source:HGNC Symbol;Acc:8009]	4.46718
DPF2	11	65101225	65120720	19495	+	ENSG00000133884	D4, zinc and double PHD fingers family 2 [Source:HGNC Symbol;Acc:9964]	18.8353
PACS1	11	65837834	66012218	174384	+	ENSG00000175115	phosphofurin acidic cluster sorting protein 1 [Source:HGNC Symbol;Acc:30032]	20.5854
CHKA	11	67820326	67888736	68410	-	ENSG00000110721	choline kinase alpha [Source:HGNC Symbol;Acc:1937]	26.5338
SHANK2	11	70313961	70963623	649662	-	ENSG00000162105	SH3 and multiple ankyrin repeat domains 2 [Source:HGNC Symbol;Acc:14295]	4.19616
RP11-705O3.1	11	77850817	77885023	34206	+	ENSG00000246174	No description	1.28843
ODZ4	11	78363876	79151992	788116	-	ENSG00000149256	odz, odd Oz/ten-m homolog 4 (Drosophila) [Source:HGNC Symbol;Acc:29945]	6.85444
RP11-179A16.1	11	81590893	82429124	838231	-	ENSG00000245832	No description	0.0139742
PRCP	11	82534544	82681626	147082	-	ENSG00000137509	prolylcarboxypeptidase (angiotensinase C) [Source:HGNC Symbol;Acc:9344]	14.7232
DLG2	11	83166055	85338966	2172911	-	ENSG00000150672	discs, large homolog 2 (Drosophila) [Source:HGNC Symbol;Acc:2901]	0.561948
C11orf73	11	86013253	86056969	43716	+	ENSG00000149196	chromosome 11 open reading frame 73 [Source:HGNC Symbol;Acc:26938]	12.0194
GRM5	11	88237744	88799113	561369	-	ENSG00000168959	glutamate receptor, metabotropic 5 [Source:HGNC Symbol;Acc:4597]	0.0964961
FAT3	11	92085262	92629618	544356	+	ENSG00000165323	FAT tumor suppressor homolog 3 (Drosophila) [Source:HGNC Symbol;Acc:23112]	4.34114
CCDC82	11	96085933	96123087	37154	-	ENSG00000149231	coiled-coil domain containing 82 [Source:HGNC Symbol;Acc:26282]	6.67844
JRKL	11	96123153	96240738	117585	+	ENSG00000183340	jerky homolog-like (mouse) [Source:HGNC Symbol;Acc:6200]	4.3275
CNTN5	11	98891683	100229616	1337933	+	ENSG00000149972	contactin 5 [Source:HGNC Symbol;Acc:2175]	0.217397
KIAA1377	11	101785746	101871789	86043	+	ENSG00000110318	KIAA1377 [Source:HGNC Symbol;Acc:29264]	1.23446
SLC35F2	11	107661717	107799019	137302	-	ENSG00000110660	solute carrier family 35, member F2 [Source:HGNC Symbol;Acc:23615]	18.5079
DDX10	11	108535752	108811657	275905	+	ENSG00000178105	DEAD (Asp-Glu-Ala-Asp) box polypeptide 10 [Source:HGNC Symbol;Acc:2735]	11.3634
RP11-262A12.1	11	109622172	109694573	72401	-	ENSG00000254659	No description	0
RDX	11	110045605	110167447	121842	-	ENSG00000137710	radixin [Source:HGNC Symbol;Acc:9944]	49.8378
ARHGAP20	11	110447766	110583912	136146	-	ENSG00000137727	Rho GTPase activating protein 20 [Source:HGNC Symbol;Acc:18357]	0.130818
AP002884.2	11	111957627	112071394	113767	+	ENSG00000255292	No description	16.1963
IL18	11	112013974	112034840	20866	-	ENSG00000150782	interleukin 18 (interferon-gamma-inducing factor) [Source:HGNC Symbol;Acc:5986]	0.567475
PTS	11	112097088	112140678	43590	+	ENSG00000150787	6-pyruvoyltetrahydropterin synthase [Source:HGNC Symbol;Acc:9689]	6.44455
RP11-65M17.3	11	112263841	112492452	228611	+	ENSG00000254968	No description	0.00406072
CADM1	11	115039938	115375675	335737	-	ENSG00000182985	cell adhesion molecule 1 [Source:HGNC Symbol;Acc:5951]	24.4848
RP11-136I14.5	11	115453015	115471057	18042	+	ENSG00000255689	No description	0.0512882
PCSK7	11	117075053	117103241	28188	-	ENSG00000160613	proprotein convertase subtilisin/kexin type 7 [Source:HGNC Symbol;Acc:8748]	3.97164
DSCAML1	11	117298489	117688240	389751	-	ENSG00000177103	Down syndrome cell adhesion molecule like 1 [Source:HGNC Symbol;Acc:14656]	0.238652
MLL	11	118307205	118397539	90334	+	ENSG00000118058	myeloid/lymphoid or mixed-lineage leukemia (trithorax homolog, Drosophila) [Source:HGNC Symbol;Acc:7132]	11.7449
RP11-770J1.3	11	118382626	118401809	19183	-	ENSG00000255435	No description	0.396421
UPK2	11	118795873	118829269	33396	+	ENSG00000110375	uroplakin 2 [Source:HGNC Symbol;Acc:12579]	0.488212
MCAM	11	119179241	119191799	12558	-	ENSG00000076706	melanoma cell adhesion molecule [Source:HGNC Symbol;Acc:6934]	15.0934
TRIM29	11	119981983	120056237	74254	-	ENSG00000137699	tripartite motif containing 29 [Source:HGNC Symbol;Acc:17274]	0.0541024
GRIK4	11	120382468	120859101	476633	+	ENSG00000149403	glutamate receptor, ionotropic, kainate 4 [Source:HGNC Symbol;Acc:4582]	1.1616
CLMP	11	122943035	123065989	122954	-	ENSG00000166250	CXADR-like membrane protein [Source:HGNC Symbol;Acc:24039]	16.8839
CCDC15	11	124824017	124911385	87368	+	ENSG00000149548	coiled-coil domain containing 15 [Source:HGNC Symbol;Acc:25798]	2.40773
PKNOX2	11	125034583	125303285	268702	+	ENSG00000165495	PBX/knotted 1 homeobox 2 [Source:HGNC Symbol;Acc:16714]	7.50866
CDON	11	125825691	125933230	107539	-	ENSG00000064309	Cdon homolog (mouse) [Source:HGNC Symbol;Acc:17104]	18.1316
ST3GAL4	11	126225535	126310239	84704	+	ENSG00000110080	ST3 beta-galactoside alpha-2,3-sialyltransferase 4 [Source:HGNC Symbol;Acc:10864]	5.55837
KIRREL3	11	126293254	126873355	580101	-	ENSG00000149571	kin of IRRE like 3 (Drosophila) [Source:HGNC Symbol;Acc:23204]	0.266133
NTM	11	131240373	132206716	966343	+	ENSG00000182667	neurotrimin [Source:HGNC Symbol;Acc:17941]	7.03865
AP003025.2	11	131372653	131410761	38108	-	ENSG00000237654	No description	0.00272667
OPCML	11	132284871	133402414	1117543	-	ENSG00000183715	opioid binding protein/cell adhesion molecule-like [Source:HGNC Symbol;Acc:8143]	2.05619
IGSF9B	11	133785185	133826880	41695	-	ENSG00000080854	immunoglobulin superfamily, member 9B [Source:HGNC Symbol;Acc:32326]	2.67249
CACNA1C	12	2079952	2807115	727163	+	ENSG00000151067	calcium channel, voltage-dependent, L type, alpha 1C subunit [Source:HGNC Symbol;Acc:1390]	0.507129
TULP3	12	2986389	3050306	63917	+	ENSG00000078246	tubby like protein 3 [Source:HGNC Symbol;Acc:12425]	26.333
EFCAB4B	12	3715799	3873985	158186	-	ENSG00000130038	EF-hand calcium binding domain 4B [Source:HGNC Symbol;Acc:28657]	0.444493
CCND2	12	4382938	4414516	31578	+	ENSG00000118971	cyclin D2 [Source:HGNC Symbol;Acc:1583]	44.9259
RP11-1038A11.3	12	5399646	5492819	93173	+	ENSG00000256417	No description	0.609149
RP11-319E16.2	12	5425127	5428513	3386	+	ENSG00000256146	No description	0.0189788
ANO2	12	5641035	6055398	414363	-	ENSG00000047617	anoctamin 2 [Source:HGNC Symbol;Acc:1183]	1.35046
VWF	12	6058040	6233936	175896	-	ENSG00000110799	von Willebrand factor [Source:HGNC Symbol;Acc:12726]	1.71633
RP5-940J5.3	12	6641456	6642664	1208	-	ENSG00000255966	No description	0.363856
CD163L1	12	7499281	7632493	133212	-	ENSG00000177675	CD163 molecule-like 1 [Source:HGNC Symbol;Acc:30375]	0.0960265
RP11-90D4.2	12	8448582	8549399	100817	-	ENSG00000226091	No description	1.16916
RP11-113C12.3	12	8472977	8522151	49174	+	ENSG00000256552	No description	2.20837
PRR4	12	10977559	11324212	346653	-	ENSG00000111215	proline rich 4 (lacrimal) [Source:HGNC Symbol;Acc:18020]	1.03566
TAS2R14	12	11090005	11324172	234167	-	ENSG00000212127	taste receptor, type 2, member 14 [Source:HGNC Symbol;Acc:14920]	1.21177
ETV6	12	11802788	12044558	241770	+	ENSG00000139083	ets variant 6 [Source:HGNC Symbol;Acc:3495]	8.43436
GRIN2B	12	13714144	14133053	418909	-	ENSG00000150086	glutamate receptor, ionotropic, N-methyl D-aspartate 2B [Source:HGNC Symbol;Acc:4586]	0.246284
PLBD1	12	14656595	14721283	64688	-	ENSG00000121316	phospholipase B domain containing 1 [Source:HGNC Symbol;Acc:26215]	9.39895
RP11-174G6.1	12	14818589	14910897	92308	+	ENSG00000214772	No description	0.117409
EPS8	12	15773092	16035263	262171	-	ENSG00000151491	epidermal growth factor receptor pathway substrate 8 [Source:HGNC Symbol;Acc:3420]	5.09066
MGST1	12	16500076	16762193	262117	+	ENSG00000008394	microsomal glutathione S-transferase 1 [Source:HGNC Symbol;Acc:7061]	31.5617
RP11-405A12.2	12	19928385	20162871	234486	+	ENSG00000255910	No description	0.00895282
RP11-284H19.1	12	20514666	20523196	8530	-	ENSG00000256879	No description	0.134685
SLCO1B3	12	20963636	21243040	279404	+	ENSG00000111700	solute carrier organic anion transporter family, member 1B3 [Source:HGNC Symbol;Acc:10961]	0
RP11-545J16.1	12	20968608	21243179	274571	+	ENSG00000257046	Uncharacterized protein [Source:UniProtKB/TrEMBL;Acc:F5H094]	0
SLCO1B7	12	20968673	21245679	277006	+	ENSG00000205754	solute carrier organic anion transporter family, member 1B7 (non-functional) [Source:HGNC Symbol;Acc:32934]	0
ABCC9	12	21950335	22094336	144001	-	ENSG00000069431	ATP-binding cassette, sub-family C (CFTR/MRP), member 9 [Source:HGNC Symbol;Acc:60]	1.31591
RP11-114G22.1	12	22852793	23327057	474264	+	ENSG00000256995	No description	0.642159
RP11-153K16.1	12	23252302	23344521	92219	+	ENSG00000256321	No description	0.243406
SOX5	12	23682440	24103966	421526	-	ENSG00000134532	SRY (sex determining region Y)-box 5 [Source:HGNC Symbol;Acc:11201]	4.31794
RP11-444D3.1	12	24366190	24715524	349334	-	ENSG00000255864	No description	0.391079
C12orf77	12	25146358	25150453	4095	-	ENSG00000226397	chromosome 12 open reading frame 77 [Source:HGNC Symbol;Acc:27282]	0.0207862
LRMP	12	25173936	25261268	87332	+	ENSG00000118308	lymphoid-restricted membrane protein [Source:HGNC Symbol;Acc:6690]	0.0635461
IFLTD1	12	25562241	25801513	239272	-	ENSG00000152936	intermediate filament tail domain containing 1 [Source:HGNC Symbol;Acc:26683]	0.321093
ITPR2	12	26490342	26986131	495789	-	ENSG00000123104	inositol 1,4,5-trisphosphate receptor, type 2 [Source:HGNC Symbol;Acc:6181]	5.73847
PPFIBP1	12	27676364	27848497	172133	+	ENSG00000110841	PTPRF interacting protein, binding protein 1 (liprin beta 1) [Source:HGNC Symbol;Acc:9249]	9.71846
CCDC91	12	28286182	28732883	446701	+	ENSG00000123106	coiled-coil domain containing 91 [Source:HGNC Symbol;Acc:24855]	6.87189
ABCD2	12	39943835	40013553	69718	-	ENSG00000173208	ATP-binding cassette, sub-family D (ALD), member 2 [Source:HGNC Symbol;Acc:66]	0.12984
SLC2A13	12	40148823	40499891	351068	-	ENSG00000151229	solute carrier family 2 (facilitated glucose transporter), member 13 [Source:HGNC Symbol;Acc:15956]	3.19782
MUC19	12	40787197	40964632	177435	+	ENSG00000205592	mucin 19, oligomeric [Source:HGNC Symbol;Acc:14362]	0.0169168
RP11-115F18.1	12	40789655	40837649	47994	-	ENSG00000258167	No description	0
RP11-630C16.2	12	42223700	42326394	102694	-	ENSG00000257239	No description	0.012882
RP11-118A3.1	12	43549118	43556913	7795	+	ENSG00000258331	No description	0.0307566
ADAMTS20	12	43747669	43945724	198055	-	ENSG00000173157	ADAM metallopeptidase with thrombospondin type 1 motif, 20 [Source:HGNC Symbol;Acc:17178]	1.23012
TUBA1C	12	49582519	49667116	84597	+	ENSG00000167553	tubulin, alpha 1c [Source:HGNC Symbol;Acc:20768]	190.684
RP11-161H23.5	12	49658939	49667089	8150	-	ENSG00000258232	No description	3.43342
AQP6	12	50360977	50370922	9945	+	ENSG00000086159	aquaporin 6, kidney specific [Source:HGNC Symbol;Acc:639]	0.0426119
RACGAP1	12	50370706	50426919	56213	-	ENSG00000161800	Rac GTPase activating protein 1 [Source:HGNC Symbol;Acc:9804]	30.4547
ATP5G2	12	54026510	54071192	44682	-	ENSG00000135390	ATP synthase, H+ transporting, mitochondrial Fo complex, subunit C2 (subunit 9) [Source:HGNC Symbol;Acc:842]	66.5249
RP11-110A12.2	12	55828521	55979255	150734	-	ENSG00000258763	No description	0.028443
TAC3	12	57403784	57422667	18883	-	ENSG00000166863	tachykinin 3 [Source:HGNC Symbol;Acc:11521]	9.32772
MYO1A	12	57422301	57444982	22681	-	ENSG00000166866	myosin IA [Source:HGNC Symbol;Acc:7595]	0.0637308
RP11-362K2.2	12	58937907	59206842	268935	+	ENSG00000258231	Uncharacterized protein [Source:UniProtKB/TrEMBL;Acc:F8W021]	0
RP11-767I20.1	12	58959743	59175529	215786	-	ENSG00000257259	No description	0
SLC16A7	12	59989848	60176395	186547	+	ENSG00000118596	solute carrier family 16, member 7 (monocarboxylic acid transporter 2) [Source:HGNC Symbol;Acc:10928]	1.0917
PPM1H	12	63038367	63328817	290450	-	ENSG00000111110	protein phosphatase, Mg2+/Mn2+ dependent, 1H [Source:HGNC Symbol;Acc:18583]	15.5467
SRGAP1	12	64238073	64541613	303540	+	ENSG00000196935	SLIT-ROBO Rho GTPase activating protein 1 [Source:HGNC Symbol;Acc:17382]	3.1435
C12orf56	12	64660763	64784471	123708	-	ENSG00000185306	chromosome 12 open reading frame 56 [Source:HGNC Symbol;Acc:26967]	1.02172
TBC1D30	12	65174589	65274812	100223	+	ENSG00000111490	TBC1 domain family, member 30 [Source:HGNC Symbol;Acc:29164]	0.877533
RP11-230G5.2	12	65860600	66036152	175552	-	ENSG00000250748	No description	0.0059894
PTPRR	12	71031853	71314623	282770	-	ENSG00000153233	protein tyrosine phosphatase, receptor type, R [Source:HGNC Symbol;Acc:9680]	0.198769
LGR5	12	71833550	71980090	146540	+	ENSG00000139292	leucine-rich repeat containing G protein-coupled receptor 5 [Source:HGNC Symbol;Acc:4504]	4.88322
TRHDE	12	72481046	73059422	578376	+	ENSG00000072657	thyrotropin-releasing hormone degrading enzyme [Source:HGNC Symbol;Acc:30748]	1.49723
RP11-314D7.4	12	73605192	74335956	730764	-	ENSG00000258109	No description	0
RP11-81H3.2	12	74526946	74796315	269369	-	ENSG00000251138	No description	0.0741073
KCNC2	12	75433857	75603648	169791	-	ENSG00000166006	potassium voltage-gated channel, Shaw-related subfamily, member 2 [Source:HGNC Symbol;Acc:6234]	0.0201888
RP11-114H23.1	12	75956982	76377795	420813	-	ENSG00000258077	No description	0.03642
BBS10	12	76738254	76742222	3968	-	ENSG00000179941	Bardet-Biedl syndrome 10 [Source:HGNC Symbol;Acc:26291]	10.9484
RP1-34H18.1	12	77718421	77966055	247634	+	ENSG00000231121	No description	1.01189
NAV3	12	78224685	78606790	382105	+	ENSG00000067798	neuron navigator 3 [Source:HGNC Symbol;Acc:15998]	2.35137
CCDC59	12	82617460	82752584	135124	-	ENSG00000133773	coiled-coil domain containing 59 [Source:HGNC Symbol;Acc:25005]	14.2475
TMTC2	12	83080659	83528649	447990	+	ENSG00000179104	transmembrane and tetratricopeptide repeat containing 2 [Source:HGNC Symbol;Acc:25440]	3.37053
LRRIQ1	12	85430092	85657002	226910	+	ENSG00000133640	leucine-rich repeats and IQ motif containing 1 [Source:HGNC Symbol;Acc:25708]	0.904168
RP11-24B21.1	12	92378756	92536690	157934	-	ENSG00000257242	Uncharacterized protein [Source:UniProtKB/TrEMBL;Acc:F8VRL5]	0.144112
NR2C1	12	95415669	95467479	51810	-	ENSG00000120798	nuclear receptor subfamily 2, group C, member 1 [Source:HGNC Symbol;Acc:7971]	13.0386
RP11-410A13.3	12	96081095	96358916	277821	-	ENSG00000257293	No description	0
RP11-536G4.2	12	96189123	96252617	63494	-	ENSG00000258343	No description	0.0973958
RP11-536G4.1	12	96196875	96217085	20210	+	ENSG00000258292	Uncharacterized protein [Source:UniProtKB/TrEMBL;Acc:F8VSE3]	0
C12orf63	12	96883349	97269333	385984	+	ENSG00000188596	chromosome 12 open reading frame 63 [Source:HGNC Symbol;Acc:24777]	0.257391
RP11-690J15.1	12	98506792	98686223	179431	-	ENSG00000258312	No description	0.0370142
ANKS1B	12	99120235	100378432	1258197	-	ENSG00000185046	ankyrin repeat and sterile alpha motif domain containing 1B [Source:HGNC Symbol;Acc:24600]	0.579576
ACTR6	12	100592900	100635643	42743	+	ENSG00000075089	ARP6 actin-related protein 6 homolog (yeast) [Source:HGNC Symbol;Acc:24025]	12.4382
DEPDC4	12	100597447	100660857	63410	-	ENSG00000166153	DEP domain containing 4 [Source:HGNC Symbol;Acc:22952]	1.15244
ANO4	12	101111304	101522419	411115	+	ENSG00000151572	anoctamin 4 [Source:HGNC Symbol;Acc:23837]	4.96549
NUAK1	12	106457118	106533811	76693	-	ENSG00000074590	NUAK family, SNF1-like kinase, 1 [Source:HGNC Symbol;Acc:14311]	17.1802
BTBD11	12	107712190	108053419	341229	+	ENSG00000151136	BTB (POZ) domain containing 11 [Source:HGNC Symbol;Acc:23844]	3.14511
SELPLG	12	109015686	109027735	12049	-	ENSG00000110876	selectin P ligand [Source:HGNC Symbol;Acc:10722]	0.217059
SVOP	12	109304658	109372439	67781	-	ENSG00000166111	SV2 related protein homolog (rat) [Source:HGNC Symbol;Acc:25417]	0.303265
USP30	12	109460894	109525831	64937	+	ENSG00000135093	ubiquitin specific peptidase 30 [Source:HGNC Symbol;Acc:20065]	5.33342
IFT81	12	110562140	110656602	94462	+	ENSG00000122970	intraflagellar transport 81 homolog (Chlamydomonas) [Source:HGNC Symbol;Acc:14313]	6.56118
SDSL	12	113860042	113876081	16039	+	ENSG00000139410	serine dehydratase-like [Source:HGNC Symbol;Acc:30404]	1.60413
MED13L	12	116395711	116715143	319432	-	ENSG00000123066	mediator complex subunit 13-like [Source:HGNC Symbol;Acc:22962]	18.8815
SRRM4	12	119419300	119600856	181556	+	ENSG00000139767	serine/arginine repetitive matrix 4 [Source:HGNC Symbol;Acc:29389]	1.00842
RP11-364C11.2	12	119468844	119554766	85922	-	ENSG00000257095	No description	0.02118
HSPB8	12	119616447	119658936	42489	+	ENSG00000152137	heat shock 22kDa protein 8 [Source:HGNC Symbol;Acc:30171]	10.6678
CCDC60	12	119772517	119978852	206335	+	ENSG00000183273	coiled-coil domain containing 60 [Source:HGNC Symbol;Acc:28610]	0.323275
RP11-768F21.1	12	119825792	120105884	280092	-	ENSG00000248636	No description	0.0888388
CCDC64	12	120427648	120532298	104650	+	ENSG00000135127	coiled-coil domain containing 64 [Source:HGNC Symbol;Acc:28095]	3.36616
RP11-728G15.1	12	121067908	121079394	11486	-	ENSG00000256008	No description	1.31648
AC084018.1	12	121633051	122226808	593757	-	ENSG00000214271	No description	0.0881837
ANAPC5	12	121746048	121837699	91651	-	ENSG00000089053	anaphase promoting complex subunit 5 [Source:HGNC Symbol;Acc:15713]	17.1021
RP11-711D18.2	12	121829765	121837662	7897	+	ENSG00000258435	No description	0.0349355
GTF2H3	12	124118375	124146479	28104	+	ENSG00000111358	general transcription factor IIH, polypeptide 3, 34kDa [Source:HGNC Symbol;Acc:4657]	19.2923
RP11-522N14.1	12	124457788	124796476	338688	+	ENSG00000255906	No description	11.602
TMEM132B	12	125671382	126146917	475535	+	ENSG00000139364	transmembrane protein 132B [Source:HGNC Symbol;Acc:29397]	4.24668
RP11-407A16.3	12	127094580	127174864	80284	-	ENSG00000256732	No description	0
RP11-407A16.4	12	127112718	127174868	62150	-	ENSG00000255944	No description	0
GLT1D1	12	129337972	129469509	131537	+	ENSG00000151948	glycosyltransferase 1 domain containing 1 [Source:HGNC Symbol;Acc:26483]	5.57696
TMEM132D	12	129556270	130388211	831941	-	ENSG00000151952	transmembrane protein 132D [Source:HGNC Symbol;Acc:29411]	3.80236
RIMBP2	12	130880682	131200826	320144	-	ENSG00000060709	RIMS binding protein 2 [Source:HGNC Symbol;Acc:30339]	0.932582
RP11-638F5.1	12	131649556	131697476	47920	+	ENSG00000204603	No description	0.0351264
SFSWAP	12	132195626	132284282	88656	+	ENSG00000061936	splicing factor, suppressor of white-apricot homolog (Drosophila) [Source:HGNC Symbol;Acc:10790]	9.80958
GALNT9	12	132680924	132905935	225011	-	ENSG00000182870escription=UDP-N-acetyl-alpha-D-galactosamine:polypeptideN-acetylgalactosaminyltransferase 9 (GalNAc-T9)[Source:HGNC Symbol;Acc:4131]	No description	0.263561
POLE	12	133200345	133413387	213042	-	ENSG00000177084	polymerase (DNA directed), epsilon [Source:HGNC Symbol;Acc:9177]	13.4031
GOLGA3	12	133345495	133405444	59949	-	ENSG00000090615	golgin A3 [Source:HGNC Symbol;Acc:4426]	12.7477
ZMYM2	13	20532810	20665968	133158	+	ENSG00000121741	zinc finger, MYM-type 2 [Source:HGNC Symbol;Acc:12989]	42.8284
MTUS2	13	29598748	30077892	479144	+	ENSG00000132938	microtubule associated tumor suppressor candidate 2 [Source:HGNC Symbol;Acc:20595]	0.477581
BRCA2	13	32889611	32973805	84194	+	ENSG00000139618	breast cancer 2, early onset [Source:HGNC Symbol;Acc:1101]	5.18574
NBEA	13	35516424	36247159	730735	+	ENSG00000172915	neurobeachin [Source:HGNC Symbol;Acc:7648]	9.76694
DCLK1	13	36343122	36705467	362345	-	ENSG00000133083	doublecortin-like kinase 1 [Source:HGNC Symbol;Acc:2700]	10.7851
CCNA1	13	37005967	37017019	11052	+	ENSG00000133101	cyclin A1 [Source:HGNC Symbol;Acc:1577]	3.20569
FAM48A	13	37583449	37633850	50401	-	ENSG00000102710	family with sequence similarity 48, member A [Source:HGNC Symbol;Acc:20596]	12.245
LHFP	13	39917029	40177665	260636	-	ENSG00000183722	lipoma HMGIC fusion partner [Source:HGNC Symbol;Acc:6586]	10.5855
COG6	13	40229764	40365802	136038	+	ENSG00000133103	component of oligomeric golgi complex 6 [Source:HGNC Symbol;Acc:18621]	7.86201
KIAA0564	13	42140961	42535256	394295	-	ENSG00000102763	KIAA0564 [Source:HGNC Symbol;Acc:29071]	10.6148
AL442203.1	13	42535305	42555700	20395	+	ENSG00000247502	No description	0.0680552
ENOX1	13	43787654	44361044	573390	-	ENSG00000120658	ecto-NOX disulfide-thiol exchanger 1 [Source:HGNC Symbol;Acc:25474]	1.05613
GTF2F2	13	45694650	45858237	163587	+	ENSG00000188342	general transcription factor IIF, polypeptide 2, 30kDa [Source:HGNC Symbol;Acc:4653]	30.7119
FNDC3A	13	49550048	49783888	233840	+	ENSG00000102531	fibronectin type III domain containing 3A [Source:HGNC Symbol;Acc:20296]	21.1789
DLEU2	13	50601269	50699856	98587	-	ENSG00000231607	deleted in lymphocytic leukemia 2 (non-protein coding) [Source:HGNC Symbol;Acc:13748]	2.16718
DLEU1	13	50656307	51298199	641892	+	ENSG00000176124	deleted in lymphocytic leukemia 1 (non-protein coding) [Source:HGNC Symbol;Acc:13747]	1.89458
NEK5	13	52611093	52703214	92121	-	ENSG00000197168	NIMA (never in mitosis gene a)-related kinase 5 [Source:HGNC Symbol;Acc:7748]	0.297203
THSD1P1	13	52741844	52908412	166568	-	ENSG00000217576	thrombospondin, type I, domain containing 1 pseudogene 1 [Source:HGNC Symbol;Acc:31375]	1.99815
PCDH9	13	66876967	67804468	927501	-	ENSG00000184226	protocadherin 9 [Source:HGNC Symbol;Acc:8661]	1.84552
RP11-501G6.1	13	69796478	69866286	69808	+	ENSG00000237534	No description	0
KLHL1	13	70274726	70682591	407865	-	ENSG00000150361	kelch-like 1 (Drosophila) [Source:HGNC Symbol;Acc:6352]	0.0281182
KLF12	13	74260226	74708394	448168	-	ENSG00000118922	Kruppel-like factor 12 [Source:HGNC Symbol;Acc:6346]	6.05989
LINC00351	13	85937736	86118705	180969	+	ENSG00000226317	long intergenic non-protein coding RNA 351 [Source:HGNC Symbol;Acc:42669]	0
RP11-545P6.2	13	88795122	88888337	93215	+	ENSG00000231019	No description	0
GPC5	13	92050929	93519490	1468561	+	ENSG00000179399	glypican 5 [Source:HGNC Symbol;Acc:4453]	0.276799
DCT	13	95090830	95131936	41106	-	ENSG00000080166	dopachrome tautomerase (dopachrome delta-isomerase, tyrosine-related protein 2) [Source:HGNC Symbol;Acc:2709]	0.810355
DZIP1	13	96230457	96296957	66500	-	ENSG00000134874	DAZ interacting protein 1 [Source:HGNC Symbol;Acc:20908]	14.2597
HS6ST3	13	96743093	97485671	742578	+	ENSG00000185352	heparan sulfate 6-O-sulfotransferase 3 [Source:HGNC Symbol;Acc:19134]	0.70132
OXGR1	13	97637973	97646984	9011	-	ENSG00000165621	oxoglutarate (alpha-ketoglutarate) receptor 1 [Source:HGNC Symbol;Acc:4531]	0.710744
MBNL2	13	97873688	98046374	172686	+	ENSG00000139793	muscleblind-like 2 (Drosophila) [Source:HGNC Symbol;Acc:16746]	7.53099
UBAC2	13	99853028	100038688	185660	+	ENSG00000134882	UBA domain containing 2 [Source:HGNC Symbol;Acc:20486]	24.8932
CLYBL	13	100258919	100549387	290468	+	ENSG00000125246	citrate lyase beta like [Source:HGNC Symbol;Acc:18355]	2.49207
FGF14	13	102375035	103054124	679089	-	ENSG00000102466	fibroblast growth factor 14 [Source:HGNC Symbol;Acc:3671]	0.37397
LINC00443	13	107306264	107324511	18247	+	ENSG00000230156	long intergenic non-protein coding RNA 443 [Source:HGNC Symbol;Acc:42780]	0.0767865
FAM155A	13	107822318	108519083	696765	-	ENSG00000204442	family with sequence similarity 155, member A [Source:HGNC Symbol;Acc:33877]	6.53825
RP11-536C10.4	14	19332154	19372787	40633	-	ENSG00000257959	No description	0
RP11-496I2.3	14	19687688	19887497	199809	-	ENSG00000257898	No description	0
CTD-2292M16.2	14	20724717	20755899	31182	-	ENSG00000258768	No description	1.12769
HNRNPC	14	21677295	21737653	60358	-	ENSG00000092199	heterogeneous nuclear ribonucleoprotein C (C1/C2) [Source:HGNC Symbol;Acc:5035]	231.006
AL160314.1	14	23064715	23067855	3140	-	ENSG00000228313	Uncharacterized protein [Source:UniProtKB/TrEMBL;Acc:F5H6S2]	0.0504827
ABHD4	14	23067146	23081265	14119	+	ENSG00000100439	abhydrolase domain containing 4 [Source:HGNC Symbol;Acc:20154]	32.1839
RP11-66N24.4	14	23980969	24029987	49018	+	ENSG00000157306	No description	2.73369
ZFHX2	14	23990069	24025401	35332	-	ENSG00000136367	zinc finger homeobox 2 [Source:HGNC Symbol;Acc:20152]	5.46379
ADCY4	14	24787555	24804299	16744	-	ENSG00000129467	adenylate cyclase 4 [Source:HGNC Symbol;Acc:235]	0.219928
STXBP6	14	25278862	25519503	240641	-	ENSG00000168952	syntaxin binding protein 6 (amisyn) [Source:HGNC Symbol;Acc:19666]	2.91724
RP11-314P15.2	14	26305064	26612511	307447	-	ENSG00000257986	No description	0.0729088
RP11-483C6.2	14	27067618	27275673	208055	+	ENSG00000257842	No description	0.0823563
RP11-260G13.1	14	29859552	29905618	46066	+	ENSG00000258107	No description	0
PRKD1	14	30045687	30661104	615417	-	ENSG00000184304	protein kinase D1 [Source:HGNC Symbol;Acc:9407]	4.12731
NUBPL	14	31959162	32330430	371268	+	ENSG00000151413	nucleotide binding protein-like [Source:HGNC Symbol;Acc:20278]	4.07885
ARHGAP5	14	32545320	32628934	83614	+	ENSG00000100852	Rho GTPase activating protein 5 [Source:HGNC Symbol;Acc:675]	23.049
AKAP6	14	32798479	33300567	502088	+	ENSG00000151320	A kinase (PRKA) anchor protein 6 [Source:HGNC Symbol;Acc:376]	0.750618
NPAS3	14	33404139	34273382	869243	+	ENSG00000151322	neuronal PAS domain protein 3 [Source:HGNC Symbol;Acc:19311]	0.681001
EGLN3	14	34393437	34931980	538543	-	ENSG00000129521	egl nine homolog 3 (C. elegans) [Source:HGNC Symbol;Acc:14661]	11.1066
PPP2R3C	14	35554673	35591723	37050	-	ENSG00000092020	protein phosphatase 2, regulatory subunit B'', gamma [Source:HGNC Symbol;Acc:17485]	11.5883
TTC6	14	38065052	38510647	445595	+	ENSG00000139865	tetratricopeptide repeat domain 6 [Source:HGNC Symbol;Acc:19739]	0.0343627
RP11-566K8.2	14	39218545	39417477	198932	-	ENSG00000259070	No description	0.0767458
CTAGE5	14	39734488	39856156	121668	+	ENSG00000150527	CTAGE family, member 5 [Source:HGNC Symbol;Acc:7057]	6.29245
LRFN5	14	42076773	42373752	296979	+	ENSG00000165379	leucine rich repeat and fibronectin type III domain containing 5 [Source:HGNC Symbol;Acc:20360]	1.86981
RP11-1A16.1	14	46410146	46971026	560880	+	ENSG00000258700	No description	0.0381208
SOS2	14	50583847	50698276	114429	-	ENSG00000100485	son of sevenless homolog 2 (Drosophila) [Source:HGNC Symbol;Acc:11188]	8.41714
NIN	14	51186481	51297839	111358	-	ENSG00000100503	ninein (GSK3B interacting protein) [Source:HGNC Symbol;Acc:14906]	7.26062
FRMD6	14	51955818	52197445	241627	+	ENSG00000139926	FERM domain containing 6 [Source:HGNC Symbol;Acc:19839]	11.4841
AL163953.3	14	53635772	54153976	518204	+	ENSG00000237356	No description	0.475464
PELI2	14	56584532	56768244	183712	+	ENSG00000139946	pellino homolog 2 (Drosophila) [Source:HGNC Symbol;Acc:8828]	13.5167
RP11-1077A2.1	14	57279901	57618895	338994	+	ENSG00000248550	No description	0.424693
RP11-517O13.3	14	58836741	58862359	25618	-	ENSG00000258658	No description	0.0483318
DAAM1	14	59655364	59838123	182759	+	ENSG00000100592	dishevelled associated activator of morphogenesis 1 [Source:HGNC Symbol;Acc:18142]	11.3614
RP11-701B16.2	14	59945992	59992155	46163	-	ENSG00000258782	No description	0.561058
C14orf38	14	59971801	60043549	71748	-	ENSG00000151838	chromosome 14 open reading frame 38 [Source:HGNC Symbol;Acc:19847]	0.0694682
C14orf39	14	60863187	60982261	119074	-	ENSG00000179008	chromosome 14 open reading frame 39 [Source:HGNC Symbol;Acc:19849]	0.66805
RP11-1042B17.3	14	60981837	61021634	39797	+	ENSG00000258670	No description	1.14788
MNAT1	14	61201460	61436671	235211	+	ENSG00000020426	menage a trois homolog 1, cyclin H assembly factor (Xenopus laevis) [Source:HGNC Symbol;Acc:7181]	11.727
PRKCH	14	61654277	62017694	363417	+	ENSG00000027075	protein kinase C, eta [Source:HGNC Symbol;Acc:9403]	1.56525
KCNH5	14	63173287	63568755	395468	-	ENSG00000140015	potassium voltage-gated channel, subfamily H (eag-related), member 5 [Source:HGNC Symbol;Acc:6254]	0.941063
ESR2	14	64550950	64804830	253880	-	ENSG00000140009	estrogen receptor 2 (ER beta) [Source:HGNC Symbol;Acc:3468]	0.0894994
RP11-544I20.2	14	64796149	64805317	9168	-	ENSG00000214770	No description	0.357226
RP11-72M17.1	14	66679528	66976112	296584	-	ENSG00000258561	No description	0.0965828
FAM71D	14	67656110	67695267	39157	+	ENSG00000172717	family with sequence similarity 71, member D [Source:HGNC Symbol;Acc:20101]	0.00400381
SIPA1L1	14	71787166	72207946	420780	+	ENSG00000197555	signal-induced proliferation-associated 1 like 1 [Source:HGNC Symbol;Acc:20284]	18.6064
RGS6	14	72399156	73030654	631498	+	ENSG00000182732	regulator of G-protein signaling 6 [Source:HGNC Symbol;Acc:10002]	0.315163
NUMB	14	73741815	73930348	188533	-	ENSG00000133961	numb homolog (Drosophila) [Source:HGNC Symbol;Acc:8060]	10.0681
C14orf43	14	74181825	74256988	75163	-	ENSG00000156030	chromosome 14 open reading frame 43 [Source:HGNC Symbol;Acc:19853]	3.44003
LTBP2	14	74964873	75079306	114433	-	ENSG00000119681	latent transforming growth factor beta binding protein 2 [Source:HGNC Symbol;Acc:6715]	15.0022
RP11-99E15.2	14	77177001	77227731	50730	-	ENSG00000258569	No description	0.0595197
RP11-7F17.5	14	77507407	77535846	28439	+	ENSG00000246548	No description	0.0154046
RP11-7F17.4	14	77514515	77552789	38274	-	ENSG00000258473	No description	0
NRXN3	14	78708734	80330762	1622028	+	ENSG00000021645	neurexin 3 [Source:HGNC Symbol;Acc:8010]	1.40919
RP11-1152H15.1	14	88176763	88338635	161872	-	ENSG00000258807	No description	0.00348408
RP11-804L24.2	14	88277326	88304683	27357	+	ENSG00000259077	No description	0
FOXN3	14	89591215	90085493	494278	-	ENSG00000053254	forkhead box N3 [Source:HGNC Symbol;Acc:1928]	36.4148
ITPK1	14	93403259	93582665	179406	-	ENSG00000100605	inositol-tetrakisphosphate 1-kinase [Source:HGNC Symbol;Acc:6177]	29.0048
RP11-61O1.1	14	98534577	98671480	136903	-	ENSG00000259097	No description	0
HHIPL1	14	100111447	100146906	35459	+	ENSG00000182218	HHIP-like 1 [Source:HGNC Symbol;Acc:19710]	2.58733
WDR25	14	100842755	100996640	153885	+	ENSG00000176473	WD repeat domain 25 [Source:HGNC Symbol;Acc:21064]	4.20769
RCOR1	14	103058998	103196891	137893	+	ENSG00000089902	REST corepressor 1 [Source:HGNC Symbol;Acc:17441]	22.0689
PACS2	14	105766900	105864484	97584	+	ENSG00000179364	phosphofurin acidic cluster sorting protein 2 [Source:HGNC Symbol;Acc:23794]	9.8889
MTA1	14	105886157	105937066	50909	+	ENSG00000182979	metastasis associated 1 [Source:HGNC Symbol;Acc:7410]	44.7177
LINC00221	14	106938445	106977000	38555	+	ENSG00000187156	long intergenic non-protein coding RNA 221 [Source:HGNC Symbol;Acc:20169]	0
RP11-69H14.6	15	22278010	22413497	135487	+	ENSG00000259176	No description	0
SNRPN	15	25068794	25223870	155076	+	ENSG00000128739	small nuclear ribonucleoprotein polypeptide N [Source:HGNC Symbol;Acc:11164]	324.826
SNHG14	15	25224704	25664609	439905	+	ENSG00000224078	small nucleolar RNA host gene 14 (non-protein coding) [Source:HGNC Symbol;Acc:37462]	32.5616
RP11-701H24.2	15	25277020	25281637	4617	+	ENSG00000257151	No description	41.7466
RP11-1084I9.3	15	26360960	26378184	17224	+	ENSG00000259150	No description	0
AC009878.2	15	26640219	26691921	51702	+	ENSG00000235160	No description	0
GABRG3	15	27216429	27778373	561944	+	ENSG00000182256	gamma-aminobutyric acid (GABA) A receptor, gamma 3 [Source:HGNC Symbol;Acc:4088]	0.421269
OCA2	15	28000021	28344504	344483	-	ENSG00000104044	oculocutaneous albinism II [Source:HGNC Symbol;Acc:8101]	1.5774
AC026150.6	15	30857143	30917976	60833	-	ENSG00000247728	No description	0.766046
CHRNA7	15	30875128	32464722	1589594	+	ENSG00000175344	cholinergic receptor, nicotinic, alpha 7 [Source:HGNC Symbol;Acc:1960]	1.22468
OTUD7A	15	31775329	32162992	387663	-	ENSG00000169918	OTU domain containing 7A [Source:HGNC Symbol;Acc:20718]	0.761787
FMN1	15	33058809	33486897	428088	-	ENSG00000248905	formin 1 [Source:HGNC Symbol;Acc:3768]	0.995845
C15orf29	15	34432875	34502297	69422	-	ENSG00000134152	chromosome 15 open reading frame 29 [Source:HGNC Symbol;Acc:26199]	8.87769
RP11-702M1.1	15	35838396	36151202	312806	+	ENSG00000248079	No description	0.0671783
RP11-720L8.1	15	37657228	37783009	125781	-	ENSG00000259434	No description	0
RASGRP1	15	38780304	38857776	77472	-	ENSG00000172575	RAS guanyl releasing protein 1 (calcium and DAG-regulated) [Source:HGNC Symbol;Acc:9878]	2.59567
RP11-624L4.1	15	39157523	39719396	561873	-	ENSG00000259345	No description	0.448105
BUB1B	15	40453224	40513337	60113	+	ENSG00000156970	budding uninhibited by benzimidazoles 1 homolog beta (yeast) [Source:HGNC Symbol;Acc:1149]	59.8521
RP11-133K1.2	15	40509629	40568597	58968	+	ENSG00000259288	No description	13.0434
PAK6	15	40509629	40569688	60059	+	ENSG00000137843	p21 protein (Cdc42/Rac)-activated kinase 6 [Source:HGNC Symbol;Acc:16061]	4.39708
EHD4	15	42190570	42264776	74206	-	ENSG00000103966	EH-domain containing 4 [Source:HGNC Symbol;Acc:3245]	33.4447
PATL2	15	44957930	45003514	45584	-	ENSG00000229474	protein associated with topoisomerase II homolog 2 (yeast) [Source:HGNC Symbol;Acc:33630]	0.0579353
SORD	15	45315302	45367043	51741	+	ENSG00000140263	sorbitol dehydrogenase [Source:HGNC Symbol;Acc:11184]	26.7611
RP11-627D16.1	15	46985486	47097042	111556	+	ENSG00000259255	No description	0
SEMA6D	15	47476298	48066420	590122	+	ENSG00000137872	sema domain, transmembrane domain (TM), and cytoplasmic domain, (semaphorin) 6D [Source:HGNC Symbol;Acc:16770]	8.46019
RP11-208K4.1	15	48176507	48341309	164802	+	ENSG00000259754	No description	0.0331917
GALK2	15	49447853	49660066	212213	+	ENSG00000156958	galactokinase 2 [Source:HGNC Symbol;Acc:4119]	3.34607
C15orf33	15	49619159	49913128	293969	-	ENSG00000166262	chromosome 15 open reading frame 33 [Source:HGNC Symbol;Acc:26543]	1.53498
FGF7	15	49715293	50149346	434053	+	ENSG00000140285	fibroblast growth factor 7 [Source:HGNC Symbol;Acc:3685]	0.130657
SLC27A2	15	50474393	50528592	54199	+	ENSG00000140284	solute carrier family 27 (fatty acid transporter), member 2 [Source:HGNC Symbol;Acc:10996]	3.56506
USP50	15	50792759	50838905	46146	-	ENSG00000170236	ubiquitin specific peptidase 50 [Source:HGNC Symbol;Acc:20079]	0.0410306
SCG3	15	51973550	52013223	39673	+	ENSG00000104112	secretogranin III [Source:HGNC Symbol;Acc:13707]	23.1684
TMOD3	15	52121825	52239492	117667	+	ENSG00000138594	tropomodulin 3 (ubiquitous) [Source:HGNC Symbol;Acc:11873]	22.3055
WDR72	15	53805938	54055075	249137	-	ENSG00000166415	WD repeat domain 72 [Source:HGNC Symbol;Acc:26790]	1.74823
UNC13C	15	54305101	54920806	615705	+	ENSG00000137766	unc-13 homolog C (C. elegans) [Source:HGNC Symbol;Acc:23149]	0.205878
TEX9	15	56536207	56738195	201988	+	ENSG00000151575	testis expressed 9 [Source:HGNC Symbol;Acc:29585]	1.52388
ZNF280D	15	56922379	57210769	288390	-	ENSG00000137871	zinc finger protein 280D [Source:HGNC Symbol;Acc:25953]	0.552877
RP11-323F24.1	15	57151866	57210697	58831	-	ENSG00000259484	No description	1.77268
GRINL1A	15	57884231	58074960	190729	+	ENSG00000255529	glutamate receptor, ionotropic, N-methyl D-aspartate-like 1A [Source:HGNC Symbol;Acc:14862]	13.2875
ALDH1A2	15	58245622	58790065	544443	-	ENSG00000128918	aldehyde dehydrogenase 1 family, member A2 [Source:HGNC Symbol;Acc:15472]	0.515617
FAM63B	15	59063391	59154099	90708	+	ENSG00000128923	family with sequence similarity 63, member B [Source:HGNC Symbol;Acc:26954]	12.2837
RP11-219B17.1	15	60771377	60922836	151459	+	ENSG00000245534	No description	0.195748
RORA	15	60780483	61521518	741035	-	ENSG00000069667	RAR-related orphan receptor A [Source:HGNC Symbol;Acc:10258]	1.80507
VPS13C	15	62144588	62352672	208084	-	ENSG00000129003	vacuolar protein sorting 13 homolog C (S. cerevisiae) [Source:HGNC Symbol;Acc:23594]	4.58556
TLN2	15	62682725	63136830	454105	+	ENSG00000171914	talin 2 [Source:HGNC Symbol;Acc:15447]	11.7719
RP11-1069G10.1	15	63124323	63176233	51910	-	ENSG00000259370	No description	0.154174
RP11-321G12.1	15	63682335	63729347	47012	+	ENSG00000259459	No description	0.0303787
RP11-702L15.2	15	64752941	64795257	42316	+	ENSG00000259220	Uncharacterized protein [Source:UniProtKB/TrEMBL;Acc:E7ERY8]	9.18042
AC069368.3	15	65134082	65223118	89036	+	ENSG00000249240	Uncharacterized protein [Source:UniProtKB/TrEMBL;Acc:C9J4A7]	9.04065
ANKDD1A	15	65204101	65251042	46941	+	ENSG00000166839	ankyrin repeat and death domain containing 1A [Source:HGNC Symbol;Acc:28002]	1.56668
SMAD6	15	66994670	67074338	79668	+	ENSG00000137834	SMAD family member 6 [Source:HGNC Symbol;Acc:6772]	9.26922
IQCH	15	67547138	67794598	247460	+	ENSG00000103599	IQ motif containing H [Source:HGNC Symbol;Acc:25721]	0.532663
RP11-696L21.1	15	69110560	69238461	127901	+	ENSG00000259386	No description	0.0103512
MYO9A	15	72114632	72410422	295790	-	ENSG00000066933	myosin IXA [Source:HGNC Symbol;Acc:7608]	5.62725
NEO1	15	73344051	73597547	253496	+	ENSG00000067141	neogenin 1 [Source:HGNC Symbol;Acc:7754]	37.605
LOXL1	15	74218792	74244478	25686	+	ENSG00000129038	lysyl oxidase-like 1 [Source:HGNC Symbol;Acc:6665]	61.0018
NRG4	15	76233277	76352069	118792	-	ENSG00000169752	neuregulin 4 [Source:HGNC Symbol;Acc:29862]	0.0492759
ETFA	15	76507696	76603813	96117	-	ENSG00000140374	electron-transfer-flavoprotein, alpha polypeptide [Source:HGNC Symbol;Acc:3481]	21.3594
SCAPER	15	76640529	77197744	557215	-	ENSG00000140386	S-phase cyclin A-associated protein in the ER [Source:HGNC Symbol;Acc:13081]	3.05086
PSTPIP1	15	77285700	77329673	43973	+	ENSG00000140368	proline-serine-threonine phosphatase interacting protein 1 [Source:HGNC Symbol;Acc:9580]	0.638784
IDH3A	15	78423840	78464291	40451	+	ENSG00000166411	isocitrate dehydrogenase 3 (NAD+) alpha [Source:HGNC Symbol;Acc:5384]	7.04158
MORF4L1	15	79102829	79190475	87646	+	ENSG00000185787	mortality factor 4 like 1 [Source:HGNC Symbol;Acc:16989]	139.579
ARNT2	15	80696692	80890278	193586	+	ENSG00000172379	aryl-hydrocarbon receptor nuclear translocator 2 [Source:HGNC Symbol;Acc:16876]	8.83462
KIAA1199	15	81071684	81244117	172433	+	ENSG00000103888	KIAA1199 [Source:HGNC Symbol;Acc:29213]	0.714424
RP11-351M8.2	15	81188531	81241208	52677	-	ENSG00000259546	No description	0.423522
RP11-499F3.2	15	81952823	82163466	210643	-	ENSG00000259692	No description	1.91922
BTBD1	15	83685174	83736106	50932	-	ENSG00000064726	BTB (POZ) domain containing 1 [Source:HGNC Symbol;Acc:1120]	31.53
ADAMTSL3	15	84322838	84708594	385756	+	ENSG00000156218	ADAMTS-like 3 [Source:HGNC Symbol;Acc:14633]	0.58095
AKAP13	15	85777817	86292586	514769	+	ENSG00000170776	A kinase (PRKA) anchor protein 13 [Source:HGNC Symbol;Acc:371]	10.8017
RP11-815J21.4	15	86162854	86214179	51325	-	ENSG00000259367	No description	0
AGBL1	15	86685235	87531323	846088	+	ENSG00000166748	ATP/GTP binding protein-like 1 [Source:HGNC Symbol;Acc:26504]	0.0406843
RP11-138H10.1	15	87217504	87572283	354779	+	ENSG00000259693	No description	0
NTRK3	15	88402982	88799999	397017	-	ENSG00000140538	neurotrophic tyrosine kinase, receptor, type 3 [Source:HGNC Symbol;Acc:8033]	0.998541
SV2B	15	91643180	91844539	201359	+	ENSG00000185518	synaptic vesicle glycoprotein 2B [Source:HGNC Symbol;Acc:16874]	0.140393
CHD2	15	93425937	93571237	145300	+	ENSG00000173575	chromodomain helicase DNA binding protein 2 [Source:HGNC Symbol;Acc:1917]	15.1505
MCTP2	15	94774767	95027180	252413	+	ENSG00000140563	multiple C2 domains, transmembrane 2 [Source:HGNC Symbol;Acc:25636]	0.410657
CTD-2536I1.1	15	95819690	95870358	50668	-	ENSG00000248441	No description	0.0246919
CTD-2147F2.1	15	97839111	97975324	136213	+	ENSG00000259485	No description	3.11982
CTD-2147F2.2	15	97913601	97971182	57581	-	ENSG00000259664	No description	0
CTD-2544M6.1	15	98589896	98836406	246510	-	ENSG00000259199	No description	0
MEF2A	15	100017370	100256671	239301	+	ENSG00000068305	myocyte enhancer factor 2A [Source:HGNC Symbol;Acc:6993]	11.7809
ADAMTS17	15	100511794	100882210	370416	-	ENSG00000140470	ADAM metallopeptidase with thrombospondin type 1 motif, 17 [Source:HGNC Symbol;Acc:17109]	0.595748
RP11-168G16.2	15	100913144	100978119	64975	+	ENSG00000259430	No description	0.00972485
[truncated: 351 more rows]

## Sheet: MShef4 FPKM and mutations
Gene	Chromosome	Start	End	Length	Probe.Strand	FPKM	log FPKM	number.mutations	mutation rate	log mutation rate
[truncated: 1,676 more rows]

[truncated: 7 more sheets: MShef11 standard all FPKM, MShef11 standard mutated FPKM, MShef11 standard FPKM and mutat, MShef11 Y27632 all FPKM, MShef11 Y27632 mutated FPKM, MShef11 low O2 all FPKM, MShef11 low O2 mutated FPKM]
