# Supplementary material for: Low rates of mutation in clinical grade human pluripotent stem cells under different culture conditions
Source: Nat Commun. 2020 Mar 23;11:1528. doi: 10.1038/s41467-020-15271-3 (PMC7089967; doi:10.1038/s41467-020-15271-3)
Supplement: Supplementary file 6 — Supplementary Data 5 [file 41467_2020_15271_MOESM6_ESM.xlsx]

## Sheet: Sheet1
Supplementary Data 5: Genes with high and low mutational burden
Highly Mutated Genes		Least Mutated Genes
(Short Length)		(Long Length)
HIST1H4F		RAPGEF4
HIST1H3G		CACNA1D
RP5-940J5.3		AC007092.1
OR2M7		ACSS3
AC002992.4		TMC1
RP11-192C21.2		NXPH1
RP11-404E16.1		MED13L
CTD-2296D1.1		GNGT1
AC011467.1		RIMBP2
C5orf60		CCDC102B
C8orf4		PRKAG2
FFAR2		LINC00464
CLDN23		RP11-341G5.1
RP11-408E5.4		NEK11
CTRL		NECAP1
AC000036.4		SHANK2
NEU2		PPP3CA
AC093734.13		STX8
GPR27		COL22A1
APOA1BP		RP11-170M17.1
RP11-35O7.1		CSMD2
DEFB118		HTR2C
C8orf49		ODZ2
ARMS2		ADAMTS9-AS2
PCDHB5		AC004538.3
RP1-93H18.6		STAU2
AL160314.1		AP000304.12
C10orf25		COMMD10
RP11-650K20.3		UVRAG
BX255925.2		SKAP2
IVL		RPH3A
RP11-115K3.1		RP11-3O20.1
AL133493.2		CDC42BPA
SLC35B2		ANKFN1
UGT2B28		ODZ3
TXNDC17		ISPD
BBS10		CELF2
C12orf77		BANK1
OR4F17		C3orf67
RP11-736N17.8		ADAMTS6
AC062029.1		FUT8
AC080094.1		PLCE1
AP000350.4		C5orf13
AC147651.3		HS6ST2
RP11-765K14.1		AC007254.3
RP11-359N11.2		GRIK2
TPRG1L		CADM1
GALE		MLIP
ZNF319		RP11-438E5.1
IRF2BP2		COL21A1
RP1-67K17.3		KIAA1797
AC004448.2		DYNC1I1
RP11-73B2.2		RP11-1077A2.1
FLYWCH2		NKAIN2
CTD-3080P12.3		CTD-2307P3.1
EN1		ARHGAP10
AC009508.1		CTD-3179P9.1
RP4-797C5.2		ZNF804A
RP11-439L8.4		MAGI1
AC009406.1		NAALADL2
PIM2		RP5-839B4.7
RP11-447M12.2		ANKRD44
FIGNL1		PTK2
KRT12		AC009784.3
GJC3		RP11-653A5.2
AC016700.2		RNF150
HSPA5		RP11-1058B10.1
RP5-1068E13.3		DNPEP
EIF4A2		SHROOM3
C2orf27B		FAM155A
CCNI2		ST18
SLC37A4		EPHA5
RP11-377G16.2		NALCN-AS1
AC016751.3		GALNTL4
RP3-460G2.2		CTD-3049M7.1
DCTN3		COL23A1
SLITRK5		RNGTT
RP11-489D6.2		ITPR1
TTC24		RP11-138H10.1
MAGEB3		NTRK2
RP11-203E8.1		BCAS3
CRIP2		AC092378.1
KRT25		CTB-111H14.1
TUBB2B		C9orf3
DUSP12		NHS
RP11-53M11.3		RP11-115J23.1
AC005392.13		FAM19A5
IGSF8		AGMO
RP1-149A16.3		DKK2
ITPRIPL2		FNDC3B
GMFG		NALCN
AC138028.2		AKT3
RP11-118A3.1		RP5-921G16.1
TMEM234		AC006465.3
KIAA0125		PRKCH
BARHL1		CACNA1C
FGB		RP11-122C21.1
RP11-367F23.1		NBEA
NEXN-AS1		CTNNA2
RP11-562F9.2		FAM135B
OAZ3		GPC5
CILP2		SLIT2
C8orf56		CDH18
RP11-284H19.1		ADAMTS12
NR1I3		PRDM16
C5orf50		PLCH1
RP11-48D4.2		RALYL
RP5-827C21.2		GPM6A
SERF1A		BACH2
AKIP1		EIF4G3
BCAR4		ADAMTS17
AC002398.5		NRG3
OXGR1		SORBS2
ZNF646		XIRP2
NAGPA		HS6ST3
MBD4		CTD-2066L21.3
FUT6		NOL4
AC092669.3		FRMD4B
CTC-472C24.1		EHBP1
ELF3		TASP1
LPAR4		SYNE2
C7orf71		WDR70
RP11-713N11.5		CNBD1
RBP3		AF130342.1
RENBP		UNC79
ZNF419		RP11-305P14.1
FOXA3		CPNE4
ACRV1		ADAM12
RP1-65J11.1		PI16
KRTAP4-2		TPRG1
SERPINB1		THRB
PRRG2		AC092594.1
ULBP1		SMYD3
C1orf52		TEX11
C8orf55		FAM5C
ZIK1		RP11-17E2.2
CTD-3105H18.7		NAV3
RP11-955H22.1		SGCZ
GPKOW		AC114689.1
RRP7A		DIS3L2
RPL34		KCNIP1
AREG		PDE1A
GCGR		CNTNAP2
NSA2		MYO1D
RP11-323J4.1		TPK1
AQP6		PRKCB
RP13-314C10.5		NAV2
RP11-85I21.1		FAM13A
RP11-164A7.1		ACOXL
AP002856.6		RASAL2
TAZ		C12orf63
WDR18		MKLN1
AC006156.1		UNC5C
AP4B1		ROR2
APOBEC3B		KCNH8
RP11-404F10.2		SETBP1
ZNF396		TRIO
FAM171A2		RP11-305B6.3
C1orf109		UBE2E2
RP11-179K3.2		PPP1R9A
RBBP9		DSCAML1
FSCN3		PALM2-AKAP2
RP11-100L22.1		HBG2
MUC5AC		RP11-123G5.1
CBX6		SOX2-OT
DNASE1L1		KIAA0564
HIPK4		HECW2
TRIM49		CACNA1E
RP11-139E24.1		KCNH5
DTX3L		GABRB3
RP11-889D3.2		NTRK3
HTT-AS1		LDB2
CCNA1		TNIK
TTTY13		CTD-3212A4.1
BUB3		PIK3C2G
ZDHHC16		FBN2
FAM3A		GRIK1
TM4SF5		AC018359.1
PRRT4		RP11-280F2.2
TARM1		EBF1
RP4-555L14.4		KCNQ1
RP11-728G15.1		GRM8
RP11-414H17.6		ROR1
CNN1		SLC44A5
CPN2		FRMD4A
KCTD17		GRM1
CCR7		SLC35F1
C16orf88		CAMKMT
RP11-725M22.1		ANO4
SSR2		INPP4B
UCHL1		PLCB4
SELPLG		TBC1D22A
SHD		TCF4
RP11-1026M7.2		RP11-127H5.1
RP11-268F1.2		ANO2
CYP4A11		TMEM132D
RP11-436D10.3		RP11-138I17.1
SIGLEC6		STAG1
AC140481.8		DYM
MRPS36		PLCB1
MCAM		RP11-179A16.1
RP11-87C12.5		TRDN
COX7A2		SIPA1L1
HOTAIR		RP11-114H23.1
AC017053.1		SOX5
RDM1		RPTOR
PSG8		DPYD
RP1-288L1.4		LRRTM4
GBP1		AGBL1
FLNA		EDA
MS4A6A		RARB
NOB1		RP11-90J7.3
RP11-490D19.6		KIAA1217
PSG4		ARL15
RUNDC1		GPR158
RP11-262I2.2		COL24A1
TRMT6		GRIN2A
APOBEC3F		THADA
ARHGAP33		CTC-535M15.2
LINC00160		PALLD
RPAIN		VPS13B
CCND1		SAMD12
PLTP		GABRB1
ZNF418		ADCY2
LRRC8E		FGF7
RPAP1		RP11-317N12.1
CGB1		AC107218.3
RP5-968J1.1		NPAS3
RIT1		LPHN3
GNLY		PRKG1
NDOR1		PLD5
RP11-267L5.1		HCN1
AKR1B10		ADAMTSL1
UNC93B1		CTC-340A15.2
CES3		MID1
CITF22-49D8.1		FBXL7
CYB561		RP4-723E3.1
RP11-169K16.9		RSRC1
HSPB2-C11orf52		AC093865.1
NXF1		SND1
AMTN		CTNNA3
RP11-694I15.6		NLGN1
ZADH2		DOCK2
RP11-783L4.1		CCDC91
PIPOX		TMTC2
SPDYE3		KLF12
ARRDC3		LRRC4C
CCDC97		SGCD
USHBP1		FER
HNRNPU-AS1		STK32B
DKC1		TMEM232
MS4A1		HECW1
C17orf108		KCNH1
ALOX12B		MYRIP
RP11-1036E20.9		LTBP1
AC009495.2		TLN2
SH2D3A		RP11-30J20.1
CCDC151		BNC2
RP11-226P1.2		KDM4C
CELA2A		HDAC9
MOG		RAD51B
USP1		THSD7B
DHFRL1		PCDH15
CLK2		AC007682.1
AC087699.1		FIP1L1
TONSL		PARK2
RP11-157E21.1		RP11-649A16.1
PSG6		STAG2
RP11-473E2.2		PLXDC2
RHBG		RERE
SDSL		KIAA0825
RP11-476B1.1		CTNND2
C20orf103		CUX1
LRRC47		EPHA6
NCAPH2		PDZD2
RP11-263K4.5		PCSK5
GSDMB		PKHD1
FAM59B		ESR1
MPND		CHODL
RP11-17A4.4		ANO3
ZNF684		CACNA2D3
RP1-170O19.20		GRIK4
C19orf22		KCND2
ADCY4		BBS9
TBKBP1		MYO3B
AP000469.2		CADPS
PROM2		ZNF385D
ZNF554		MTUS2
CHST5		C4orf37
C2orf18		CNTN4
AP001464.4		RP11-613M10.9
RP11-567C20.3		DOCK4
RP11-1084I9.3		FHOD3
ALDOA		NTM
INHBC		KCNS3
RAB4A		SDK1
PIK3R2		GRM7
NXF3		ZFPM2
AL022344.4		CAMK1D
RP3-335N17.2		RP11-163D8.1
CNOT7		C8orf34
IFFO1		PXDNL
ADIPOR1		CAMTA1
PAGE2B		COL25A1
GS1-39E22.1		FOXN3
C6orf211		SLC25A21
ZNF676		AC007131.2
BTNL3		PTH2R
LEMD2		ASTN2
AC092296.1		PPP2R2B
CCT8		RP11-8L2.1
RP11-136I14.5		RPS6KA2
HEMGN		MBD5
RP4-544H6.2		CACNA2D1
SULT1C3		PARP1
ISCA1		FHIT
C15orf48		KCNAB1
GPR179		PPFIA2
LINC00443		SPOCK3
AC017048.4		RP3-399L15.3
ZNF239		PRKCA
RP11-452K12.7		C18orf34
CD300A		PGCP
SH3D21		RP11-6N13.1
TUBB6		ERC1
ZNF3		UPK3B
LMAN1L		C9orf93
AC106900.6		SLC24A3
BTN2A1		MACROD2
RIBC2		AKAP13
C14orf70		POU6F2
PSG11		SYNE1
NBPF16		RIMS1
RP11-523L1.2		DAB1
TAC3		RELN
RP11-375B1.1		TSHZ2
PSG3		KAZN
RP4-715N11.2		FAF1
CTD-2507G9.1		FBXL17
ZNF679		PTPRN2
RP11-452B18.2		AAA1
LINC00221		ARHGAP24
POLG2		RBFOX3
LLGL1		CHRM3
ART1		CHRNA7
FTCD		PRKCE
PICK1		PARD3B
MDH2		LINC00478
DPF2		NRXN3
AC003075.4		FAM19A1
OAF		STK3
C7orf70		MYT1L
C9orf43		FAT3
FKBP3		SYN3
NGFR		KIF26B
FPGS		PDE1C
NUDT7		EIF2B5
PDLIM2		SORCS2
CTB-1I21.1		DENND1A
WEE1		CDH12
EEF1D		ADARB2
RP11-277B15.2		PTPRK
PRDM14		WWOX
CD274		CEP112
TMEM66		NRXN1
ARMC7		ADK
FAM13A-AS1		PTPRT
TRIM39		UNC5D
RP11-125P18.1		C10orf11
RP3-437I16.1		CADPS2
ZNF276		PHACTR1
RP4-753D10.5		FAM19A2
DYDC1		ACCN1
LEPRE1		MAST4
UBE2B		ENOX1
ANKRD30B		DNM3
TMEM169		ZNF804B
COX4NB		MAPK10
RP11-292F9.2		LHFPL3
TNFRSF9		KIRREL3
ETNK2		MECOM
SULT1C2		GALNT13
MON1A		PDE4B
SRR		CTC-454M9.1
RP13-137A17.4		SLC9A9
ARV1		CDH13
TYRO3		RP11-689K5.3
SLC24A5		C10orf112
CTD-2308B18.3		ODZ1
AC004448.6		GPC6
GPR97		RGS7
AC004562.1		AC009499.1
NUDT19		FGF13
WRAP73		AC016205.1
ZNF48		RP11-23D24.2
C12orf24		NFIA
PAX9		DCC
CTD-2552K11.2		AC092684.1
MEAF6		KB-1047C11.2
RP11-381N20.1		KCNIP4
GTF2H1		MYO16
TNFAIP6		OFCC1
AMPD1		RP11-624C23.1
OR8S1		RP11-554D15.1
RP11-1018N14.1		GMDS
MYO1A		SORCS3
DPPA2		RP11-384J4.2
LINC00266-1		CLSTN2
SYAP1		LRP1B
PDGFA		LAMA2
APC2		GPR98
MYCBPAP		KALRN
ZNF766		ATP8A2
ZSWIM7		DLGAP1
TBC1D13		DOCK1
EIF2S3		AC087859.1
RP6-239D12.1		EPHB1
ZNF716		CALN1
ACP6		CNTN5
ADH7		RP5-972B16.2
C10orf88		GPHN
RP11-216B9.6		RP11-40F8.2
ROPN1		ARHGAP15
FXR2		DACH2
RP11-277P12.6		LPHN2
C16orf46		THSD4
CREG1		CSMD1
ZNF77		CDKAL1
AC007731.1		DPP10
CWC25		TTC28
CTC-236F12.4		PARD3
AC124944.5		DOCK3
PRY2		ULK4
NME5		MAGI2
ATXN8OS		LSAMP
CARKD		RBMS3
RP11-73G16.2		PTPRG
FCRL3		LPP
ZNF90		RORA
C14orf105		AL356534.1
BATF		CDK14
SLC41A1		LRBA
AC010971.1		BAI3
RP11-115A15.1		RIMS2
NUMBL		LARGE
DBNL		KCNMA1
SEC23IP		SUMF1
PPT1		PDE4D
FAM104A		HPSE2
RP11-92C4.3		FSTL5
PTGS1		ODZ4
ZNF454		ZBTB20
MED16		EXOC4
FEZ1		MDGA2
OAS1		RABGAP1L
NPHS2		PTPRM
HCG20		PCDH11X
RP11-588P8.1		RBFOX1
AC012652.1		TMPRSS3
NR2E3		NELL1
SETD8		TRPM3
HMX1		DIAPH2
RP11-517O13.3		RYR2
CCDC134		PCDH9
RP11-77I22.2		ERC2
LOXL1		CADM2
HSPH1		DMD
ZMYND12		OPCML
RP1-170O19.2		NRG1
AC006296.1		PTPRD
RP11-403I13.4		ROBO1
CMPK2		AUTS2
TMEM175		IL1RAPL1
GLMN		MX2
SNTN		ROBO2
