# Supplementary material for: Low rates of mutation in clinical grade human pluripotent stem cells under different culture conditions
Source: Nat Commun. 2020 Mar 23;11:1528. doi: 10.1038/s41467-020-15271-3 (PMC7089967; doi:10.1038/s41467-020-15271-3)
Supplement: Supplementary file 7 — Supplementary Data 6 [file 41467_2020_15271_MOESM7_ESM.xlsx]

## Sheet: All bulk and clones global
Supplementary Data 6: Global methylation
MShef4 starting culture	MShef4 standard parental clone B8	MShef4 standard subclones	MShef11 starting culture	MShef11 standard parental clone E4	MShef11 standard parental clone E7	MShef11 standard subclones	MShef11 Y27632 parental clone F1	MShef11 Y27632 parental clone F4	MShef11 Y27632 subclones	MShef11 low oxygen parental clone G2	MShef11 low oxygen parental clone G8	MShef11 low oxygen subclones
99.4048	95.4749	96.7622	93.3333	97.9412	96.9325	95.441	98.739	97.598	95.0292	100	99.7143	94.28
88.4411	92.169	81.2691	90.9357	97.7619	92.6786	79.7467	92.1719	96.3492	81.4785	91.0294	95.1231	77.6819
83.8892	79.8281	93.7921	81.9079	79.6725	79.7007	92.0299	81.7182	84.8808	94.2468	79.9625	72.3506	88.641
78.0888	70.7977	97.1176	58.8942	69.2586	60.2503	98.0833	66.6731	69.3635	97.6719	49.2331	56.8263	97.3794
82.9817	83.0159	96.9784	83.0981	85.0069	88.0201	96.6138	83.3115	84.5164	96.0175	83.9753	74.9417	97.8535
61.5787	68.0153	92.4372	63.3327	64.3571	59.2734	82.3518	59.6585	65.2204	89.4085	70.3013	66.998	88.9218
67.846	64.2659	90.5095	75.4324	56.9026	58.5816	90.4329	57.5958	60.5289	88.378	67.9231	68.2077	86.5572
67.1182	73.0779	87.0953	58.7567	60.4967	57.2413	85.3347	59.3973	63.1961	85.7141	67.1505	61.9792	87.6196
56.5945	55.8471	66.118	55.4161	55.9665	55.037	71.8848	58.9095	61.2489	71.6235	56.0677	41.1669	70.7622
73.6187	74.8379	79.2348	76.7187	73.898	73.0915	76.5345	74.5082	76.9732	76.5475	89.339	75.3455	83.3047
0.564972	0.682576	77.7133	1.30535	0.342466	0.409836	73.8357	0.287356	0.572391	69.9095	0.925926	0.236407	76.9113
47.1787	45.2758	76.9506	43.3783	48.214	50.3247	71.1669	54.8656	47.3942	66.73	58.7908	41.2152	73.4476
93.9418	91.1179	82.775	90.978	91.3473	94.7814	85.1196	93.8811	90.7307	85.6732	96.8872	93.3558	86.6905
90.6779	92.3223	77.4253	92.3998	94.2835	93.3318	81.8611	95.009	93.2474	80.9741	92.5883	91.4831	83.9043
90.0605	90.2883	78.5684	87.5711	91.854	89.867	73.5367	91.3777	88.7291	77.9447	93.1811	90.9184	90.2568
85.6022	89.4277	91.4442	86.8837	90.6388	89.5894	93.1524	90.9048	89.9882	91.7923	91.9512	89.7994	49.4667
85.0472	82.1607	97.1835	85.7468	84.5514	90.0878	89.4697	89.6666	88.175	95.0272	82.9185	88.6979	95.3815
83.5369	84.2457	57.2227	88.5121	88.2605	88.4296	57.6498	89.8314	85.6764	56.8902	87.7347	84.5184	75.7438
68.088	64.4921	61.5794	68.9401	77.3468	69.5199	68.0361	74.488	74.9229	66.9404	74.4865	77.1335	74.982
0.173611	0.0483092	69.843	2.04403	0.740741	0.324675	70.0781	0	0.793651	69.6743	0	0	79.5289
95.4528	89.1025	75.6158	87.3691	84.5711	88.1683	64.1417	79.5116	83.6433	71.407	85.2017	83.4319	85.9189
91.9333	88.0272	62.7842	93.362	92.3168	90.932	63.4037	94.769	93.2194	61.4472	90.7538	91.7676	72.1494
91.2763	88.8561	68.4613	90.2772	93.7067	93.9331	72.0343	93.822	90.7128	71.5206	95.2728	93.5406	82.9112
91.9382	90.1159	88.7867	94.1103	92.2621	92.6569	93.6714	93.4125	93.9096	95.2938	91.9475	86.936	93.5526
85.3045	78.5232	85.2827	83.6599	86.7087	86.2054	90.4844	85.2712	86.1471	87.8282	84.7857	85.7176	92.0178
91.5125	89.7344	94.057	90.6125	91.4992	88.3361	96.0043	89.8675	91.7648	93.5551	91.8866	82.6723	95.8996
91.925	90.086	50.3941	92.0473	94.7588	93.3749	59.9345	92.2607	92.5467	53.3721	91.6602	93.5875	57.9321
93.8646	91.9272	91.9778	90.8481	92.3952	90.3423	92.8493	93.1143	93.4396	92.1129	97.043	92.5734	94.5007
77.8381	83.3536	90.1502	80.8145	80.9402	83.9266	92.466	85.7991	82.0605	91.9742	82.6094	75.4092	91.5289
74.1903	70.5348	91.4216	75.9413	79.3467	74.8918	94.1055	83.4264	79.1652	92.1952	69.4204	69.0033	93.6271
81.2726	81.735	88.9037	78.9317	79.7964	76.0857	88.5775	73.7823	80.716	90.9027	74.8891	72.6555	92.7542
65.0737	68.3098	83.2698	61.4478	61.7368	63.6064	87.6121	61.1099	72.577	84.9708	41.7086	49.678	87.0735
24.0278	10.8313	83.593	11.7661	18.4656	22.4285	84.7435	16.408	13.2304	84.7012	2.5	11.5403	83.1097
88.0131	82.8104	81.909	85.0917	85.9443	79.9311	82.0477	80.9365	86.2946	82.9886	71.3765	77.2027	84.101
76.7708	75.1828	3.1456	72.9652	75.8413	68.8119	0.714286	71.5505	73.9431	0.581114	59.0756	60.555	0
85.0221	80.4658	91.6556	77.7617	80.0141	75.6303	91.2873	78.9763	81.5973	94.2502	71.0562	72.2698	90.9251
80.2451	83.6054	90.6271	79.9087	80.3883	77.8431	92.9515	77.5552	79.5833	93.1061	59.7688	74.8454	93.2886
78.4174	81.995	88.4469	79.7778	77.9723	77.177	93.6962	74.8554	79.3726	91.3586	52.9711	64.0825	93.8543
88.5137	87.327	89.3447	86.3605	85.4313	80.9964	88.3073	81.6314	87.7439	89.3445	79.1198	78.1961	89.7155
78.5253	85.0019	87.616	72.1737	77.5118	69.5878	92.7212	75.0484	78.7503	90.2073	53.3692	78.0152	89.7207
87.771	86.3882	88.9801	79.894	81.5853	76.8687	92.5999	80.1868	84.9878	92.1419	55.3274	70.2501	93.1952
74.7872	76.4833	90.7723	69.4541	64.3288	65.5264	89.8977	74.6587	76.478	91.6503	62.0701	66.0426	92.4026
64.3527	64.3567	72.4856	66.9093	69.7047	58.5198	74.0101	63.9738	69.5248	74.373	23.2292	39.9498	78.6219
62.1758	47.1132	83.5648	41.6276	58.5492	44.5629	80.8014	42.8285	54.9492	83.4493	29.9377	44.9552	84.6848
7.32072	4.38814	76.8812	5.57664	5.96326	4.50328	66.2825	2.34862	2.15447	74.0692	1.15741	2.97619	71.6243
72.7028	82.1961	58.2191	71.5511	77.3365	71.1628	55.0719	69.4898	83.9583	62.2025	46.2297	72.3004	60.1156
71.6015	75.1125	84.9023	65.5243	70.5837	63.626	86.7205	61.4534	79.5261	90.2785	35.5182	47.6388	87.7165
79.6346	79.247	76.5335	83.928	72.4754	80.8724	73.0113	77.7227	82.943	73.2804	75.9814	60.7539	77.4326
91.9488	93.0237	80.9833	92.321	92.7106	92.8941	76.2929	93.6895	90.8808	78.3752	94.0625	93.2995	77.3582
94.6468	92.6884	78.754	92.1075	96.0952	95.404	80.0554	96.8462	94.8826	79.8126	90.623	94.8014	82.0945
78.268	80.5237	88.8776	74.7089	73.8418	79.7926	81.9514	69.3371	78.1958	85.508	74.5196	74.0545	86.3576
38.2283	31.9324	91.3242	37.2765	41.3846	32.027	85.842	49.2057	37.3264	91.1838	46.7262	65.6566	86.8899
93.502	90.2066	92.2662	95.0766	92.5559	93.9148	88.0784	92.1964	95.3586	86.3757	96.2403	89.8485	90.4789
95.1637	95.0151	94.6156	96.3085	96.9192	96.5694	91.0632	96.3971	94.7786	95.8249	97.5194	98.3143	90.3064
73.7818	79.3345	40.6892	84.2468	82.2525	75.9934	47.4101	80.1537	81.9851	40.4878	64.5247	75.5374	35.3001
70.4183	54.1155	78.6333	53.0716	52.9105	54.6783	66.4275	55.2476	55.5448	69.6421	48.195	53.0694	74.8454
94.7619	91.7614	89.4286	91.3476	90.874	91.8619	91.7511	92.6402	91.2274	85.8412	83.5271	87.7062	86.9968
90.1523	88.9851	85.0323	86.3399	84.6743	86.1375	75.9679	84.4816	91.1173	78.4006	71.9444	85.403	83.4591
76.7736	85.2714	88.2717	76.8748	76.3193	70.4279	79.8775	71.3868	82.3164	84.5568	66.9344	69.5023	80.1368
87.9565	87.5731	65.7011	87.2571	88.0648	85.7567	70.0881	85.2137	89.1595	71.6247	75.3677	83.2093	57.9731
83.6622	87.4938	73.0687	83.6835	83.7395	81.2727	64.9158	82.8423	84.3468	77.2742	79.7375	82.0718	78.7123
87.5948	82.3821	96.7672	84.3433	86.963	80.7108	97.4132	85.2552	88.3814	95.193	88.5261	80.0813	95.1295
67.4265	63.0123	95.6868	60.2766	55.3433	49.9949	94.4175	48.0145	70.4828	94.4984	26.3333	49.0034	94.569
73.9261	72.0902	91.7417	68.6604	66.1346	63.5324	93.6971	66.7551	77.4384	94.154	41.8309	53.9461	92.7886
93.4147	92.2653	92.2488	90.9029	93.0293	92.5403	92.9894	93.4549	93.0991	91.5321	92.1315	90.3405	94.0442
89.5635	92.2159	94.0243	92.8855	91.576	92.003	97.3125	93.2936	93.7124	95.3679	89.3216	90.1126	95.389
91.4621	88.8859	51.3899	88.3333	89.3299	88.3206	36.1093	89.6944	89.6117	47.7011	89.0546	89.0944	44.4699
42.6607	50.2009	95.2816	47.167	51.2685	44.3297	93.2591	65.4048	68.4675	96.8757	67.9914	52.8622	95.2667
84.9711	85.4992	76.302	88.3772	87.1916	86.3467	75.9337	86.6751	88.0018	77.1328	83.3333	86.7078	81.5225
88.2682	90.6688	86.1458	86.0179	90.5524	86.5807	83.5186	89.8268	90.9565	69.8743	89.3227	81.6692	72.2031
88.5637	88.5544	87.8255	82.5678	91.2829	90.5691	94.3199	91.0758	89.821	86.56	82.4129	86.8808	86.8139
90.3799	84.5329	76.8163	93.497	87.7626	92.5863	63.1732	91.9405	90.7143	70.2927	80.7351	79.163	71.2022
67.6865	62.086	78.4662	68.221	78.2051	70.7471	75.7104	69.4538	68.7719	75.6799	69.4795	67.4852	72.952
91.4372	85.101	86.0883	83.0346	85.6061	82.2734	84.6804	84.6245	82.4471	84.8626	76.3889	72.3286	85.4826
89.6338	92.4896	90.3024	91.5299	94.5025	88.3123	90.3772	92.4394	89.1667	90.695	87.8125	85.6667	90.1411
89.5595	88.6046	78.3834	86.9961	90.6034	85.2564	86.2839	85.7035	86.1222	77.894	86.3891	93.4821	79.0296
55.3015	40.3713	58.6094	48.5538	48.7719	41.0597	65.914	55.3143	42.2027	67.9681	43.0913	44.9496	78.9339
61.7171	60.5392	93.2731	63.2019	71.1382	52.4962	88.6191	49.5455	70.2398	91.1971	51.5245	63.738	90.507
93.0794	90.1144	92.6091	89.0102	88.3631	88.9046	90.907	85.3012	89.628	93.2075	93.1183	86.5339	92.0411
45.9846	41.1635	92.1296	46.542	55.191	40.9396	92.0687	36.3103	46.6258	92.8021	39.0246	39.5926	91.8202
90.9121	89.034	89.1448	90.2321	75.7037	90.1377	90.8313	87.0263	92.1515	93.7242	89.4444	91.2665	90.8236
94.5704	93.8494	29.8243	96.6228	95.0444	94.7403	46.6924	96.6563	97.7612	41.8148	95.4762	91.047	45.7434
94.4941	94.9574	71.9744	95.362	96.4754	96.8225	72.4578	96.7759	96.9111	80.6566	95.7364	94.6643	76.2277
86.8998	92.9975	89.4194	90.3384	86.6667	92.7716	94.4624	91.2687	94.5312	92.0317	91.8229	85.7107	92.0487
94.7433	93.2603	94.1026	92.8051	92.5788	94.028	87.4512	92.8807	93.0792	88.1419	94.865	92.1476	88.4732
90.4269	93.05	33.2143	96.2622	93.7923	93.5343	77.2823	97.9301	95.6806	56.3535	91.998	91.3659	59.4042
91.2438	92.1901	85.5392	88.5	92.3479	89.7619	85.6686	87.3629	87.5	89.5168	85.1286	85.6259	89.0182
71.7151	80.2146	97.3108	74.4293	82.8	82.932	92.9329	69.3434	80.5677	96.5746	57.9815	68.7141	96.5138
44.3973	44.2468	95.7207	48.5828	44.4863	47.1701	90.9402	29.8615	55.4359	97.8472	15.8651	35.1434	94.1253
76.2778	67.7652	94.1664	77.5403	77.5963	72.7324	96.4586	81.8443	81.929	94.0985	57.3504	78.7322	94.185
81.6056	81.3956	88.2231	74.5949	78.2195	73.1739	92.7778	77.2234	81.8806	92.2119	60.7222	66.0304	95.85
97.2697	89.6829	91.6539	94.5894	97.3016	93.1445	89.5322	89.9253	98.1818	91.1452	86.3743	91.8572	91.5128
46.1669	42.6533	92.2262	39.9086	78.1439	31.8056	85.3398	56.0296	35.2712	89.9109	33.3844	42.1782	93.8753
86.202	86.6844	33.967	88.9505	88.3546	90.4167	32.2107	85.4006	90.1724	44.7098	81.4762	82.8226	35.5368
78.6947	83.8554	63.5134	85.6527	82.8419	82.2636	69.2898	85.9226	91.8323	71.034	77.612	75.2863	69.6405
91.8773	92.5543	75.2482	93.7953	95.6845	94.7222	67.3442	93.0996	97.3739	73.1271	97.043	92.8929	73.2788
90.5981	93.3703	83.8727	95.431	93.9875	94.2007	80.9314	93.7426	92.2837	87.4209	91.7117	93.4895	82.9597
94.5158	91.3033	98.6842	92.968	97.0392	93.4475	94.4723	95.3668	92.5545	96.7353	89.7006	93.6498	97.7667
92.2394	93.3851	90.9604	94.139	94.4543	93.4219	95.7222	94.6746	94.1189	94.7317	94.7363	91.9203	93.4463
91.0618	90.814	93.5672	91.5455	93.4059	95.2448	97.9167	95.6953	93.3736	96.7285	93.6806	92.241	91.6541
90.4237	89.9013	89.9468	93.463	95.1316	93.7928	97.3188	93.4104	93.0358	97.2953	94.3065	94.0414	98.0818
96.9936	94.9018	95.607	94.8281	95.1622	95.1426	94.8352	93.5737	95.7097	92.4567	90.5433	91.5823	89.8459
91.6966	94.8785	93.0732	95.7364	95.7699	96.7326	95.1874	96.425	96.8515	92.2341	94.8333	96.6909	94.324
94.3125	94.8783	93.2787	93.7356	97.5289	96.5441	93.7659	96.8897	96.0356	91.1516	94.0544	94.7444	95.6799
95.128	94.2459	94.0814	90.5568	93.5556	92.6679	96.8676	95.4898	94.8109	95.8504	92.7143	95.606	96.3607
92.8392	93.1557	96.1973	96.2161	97.7318	94.1417	97.4136	92.272	95.1015	96.3063	97.4972	96.7016	94.3918
93.2817	92.0802	95.4316	88.6753	92.4047	92.9944	98.5023	93.4347	93.1055	96.4674	90.8071	92.4566	97.2389
5.76774	6.22307	94.4896	10.1034	10.7604	8.94703	91.7016	11.4414	11.6342	95.5347	1.11111	4.04762	97.1295
90.0572	88.0681	93.9132	91.1989	79.5122	88.4705	93.2479	84.7907	93.2213	95.2936	70.012	73.8373	96.5372
92.9256	90.2969	92.8697	91.7414	90.0847	89.0989	98.4677	88.7593	92.9112	96.0011	90.6259	87.0776	95.1931
89.1816	87.3549	58.5921	92.0894	87.4296	87.0036	89.0683	93.0473	96.2178	63.4389	84.892	83.1074	63.9797
89.4513	91.8253	90.4946	87.7421	90.0814	86.9948	90.2835	93.0353	92.9118	90.0674	84.3006	87.4552	90.321
94.3751	91.1385	87.4093	91.5028	94.2135	87.4869	83.7398	90.1317	94.1766	84.7809	85.1627	83.0521	85.5556
94.839	89.6339	94.5297	93.9806	95.0964	92.331	94.2232	96.3378	95.5417	92.1265	95.6825	89.6605	92.3407
92.1205	92.8397	93.2464	95.7099	94.8322	96.3442	91.6638	96.5437	97.3874	92.5965	91.1524	94.302	90.9476
75.991	73.756	90.0673	78.8478	77.2245	85.969	95.7176	83.8229	78.5312	94.9806	74.8324	62.0782	95.0516
76.0878	80.5648	93.9069	75.5868	67.9281	70.4631	94.7823	68.9972	85.9585	92.1296	60.295	67.7977	94.133
86.3616	87.7344	96.1124	88.0228	89.8059	88.6924	92.3152	90.6067	96.5926	93.8173	83.8676	83.0448	92.0811
94.2028	91.8747	88.877	88.3999	90.4585	92.1175	87.9293	90.4338	93.5354	97.4775	90.9225	86.7688	94.1369
89.0776	90.5669	88.6553	92.2018	93.0615	89.6485	89.702	90.8758	90.9305	91.3407	87.293	84.0212	89.974
89.3657	86.9971	73.0843	90.6503	90.2158	89.4728	83.4848	89.6202	91.1496	72.245	83.8061	82.6766	77.1353
90.0832	91.6384	88.8607	90.8102	91.263	91.8477	90.9549	91.4609	92.0255	92.087	85.3923	89.3594	89.8767
93.5757	92.834	92.4934	91.0182	94.5805	95.1063	93.1522	94.2735	94.3581	90.1251	93.5207	93.2727	94.0578
90.3644	87.5183	92.2104	84.868	88.5989	84.0603	94.1192	92.5527	85.965	90.1039	87.1382	81.6067	93.0022
90.9244	90.8005	93.1797	88.385	91.5409	91.0177	96.4095	89.8308	92.1245	92.2151	93.801	84.4583	91.3919
88.045	89.5879	93.4204	93.2207	89.496	93.9302	92.6851	94.002	89.2157	93.5509	91.0592	93.6485	92.9303
79.1129	70.6148	90.9366	85.1939	84.9653	84.2997	94.1851	89.0497	72.5355	94.7765	73.6202	81.3815	93.5858
83.8051	87.9395	84.5013	90.1658	88.4494	78.4746	91.1765	82.9877	89.5412	89.5194	71.1905	61.6893	93.7197
79.0103	80.4321	65.4339	81.0478	80.6629	80.2447	88.5996	86.7319	81.4434	83.5411	84.5729	81.2173	86.5671
37.9167	30.2192	74.4992	25.6203	29.1778	23.9002	93.1667	27.9635	39.2143	79.1414	31.2121	33.9779	92.4307
87.9149	88.6065	86.8478	90.3263	93.3471	91.3478	84.8938	91.1824	90.8737	88.5979	80	87.3696	89.8257
77.3789	80.4312	57.7344	80.0618	83.7806	83.1137	57.8963	84.9102	84.6537	60.6338	63.0276	71.73	43.4269
90.6475	91.2626	90.6005	94.127	93.3219	92.8079	90.189	91.953	96.5734	93.4112	90.7304	89.2485	94.2991
89.6192	90.811	83.5568	90.2704	90.009	89.384	87.8017	92.0857	92.3551	83.7761	85.1768	83.4648	87.6906
84.209	83.6349	92.4109	90.9767	87.6023	83.9161	93.4612	84.8785	89.8148	90.6086	79.1739	77.9323	89.5178
88.0822	88.1351	84.329	92.0259	93.7027	87.128	96.0055	88.9194	90.0968	88.96	86.7762	83.4467	92.4232
95.464	90.0849	89.6661	90.8823	91.6597	93.208	90.9077	89.6348	88.3398	88.0502	86.9736	91.9699	92.8536
84.2709	81.6794	88.8986	87.4556	91.8339	90.3721	92.9921	91.8441	91.9468	94.3218	89.3635	85.4614	93.7494
85.6798	87.8286	92.0049	91.4964	91.9795	87.5297	90.892	87.2899	89.4707	90.0697	85.5672	86.9928	90.4484
91.3845	89.962	85.2958	88.9811	94.1605	87.4206	91.4292	88.4217	91.6819	90.2718	80.0958	87.2083	92.7649
92.8125	89.8928	94.808	89.4249	90.5451	90.4451	93.1479	91.8323	94.0704	92.2861	82.8889	84.5222	89.0415
91.9806	86.9286	88.8726	89.3868	90.8282	90.7254	89.181	86.4575	89.2146	85.5085	92.4537	92.1059	86.4853
94.3213	91.9241	91.0279	93.6925	90.7477	95.8054	93.698	95.4889	92.7744	90.8407	91.5255	92.9267	96.2708
94.0636	89.114	97.0044	92.6995	96.4206	94.8774	93.8726	96.1129	91.5762	93.7153	91.7917	90.7949	93.7732
88.9428	93.6554	92.2066	95.1135	96.21	95.1929	91.3492	95.4819	96.1482	94.8765	93.3333	93.5333	92.0606
89.0462	92.1927	97.6574	94.6597	95.6482	96.1317	95.2242	94.8148	94.7331	95.9647	90.7	96.8566	96.769
92.4322	93.0689	97.1927	94.4082	95.7584	94.9564	96.8518	92.5208	95.2755	97.1205	96.0142	95.6255	98.0386
93.0049	94.5423	92.7126	96.3423	97.8427	95.9653	94.9603	97.0609	89.4017	91.5917	95.698	90.1598	91.717
92.6335	93.6409	93.329	96.3492	97.6236	92.4927	96.6667	95.5479	93.2692	97.7077	96.2397	95.8594	93.74
93.3333	95.0819	95.594	94.6088	97.2567	97.6497	96.6409	97.8501	97.3171	96.2516	96.5	97.9032	97.3581
80.635	85.4141	97.3668	81.2869	82.0859	80.8084	95.5369	82.4952	85.0475	93.174	79.8802	74.5585	96.4978
92.5959	95.2915	97.7887	93.5467	96.244	95.5462	96.0491	97.2603	99.2647	98.429	97.1774	98.7097	97.3432
97.7438	92.9242	95.9397	94.287	96.5695	97.2979	96.9326	97.6578	97.2125	95.2144	93.5397	92.9473	96.8004
95.2221	94.2506	94.7619	93.2707	95.8295	93.3389	97.4444	95.7889	94.6692	94.9003	97.2222	92.9029	94.8843
85.6605	91.2465	95.6783	86.4003	97.523	93.2404	97.8619	93.6536	90.6597	96.5036	78.8288	78.458	97.4459
94.6983	94.9852	81.1351	92.691	95.5371	96.3794	81.8537	94.6379	97.0833	81.3569	94.6978	91.6701	79.1269
95.3571	95.2851	15.7639	95.7339	97.8571	96.9797	2.54861	97.8615	97.9088	3.95658	98.2576	93.7599	1.88261
91.2415	92.3119	98.4359	93.5885	96.8465	94.5146	98.5714	96.414	94.8999	98.1976	84.4444	92.8283	97.2076
73.945	85.747	95.0711	89.9575	86.3212	89.9673	91.7895	85.4715	87.2114	97.3838	86.8003	92.8496	94.7796
95.3965	92.9555	91.0507	95.7108	96.9597	95.2888	92.2778	97.4935	95.1888	91.9279	95.3	93.8194	92.954
93.5198	89.3361	91.4203	93.7202	93.9238	93.8042	84.6658	93.3757	95.8455	92.8865	89.0823	89.3989	87.6035
96.8023	94.0015	95.3493	96.4718	96.1183	95.9577	91.9639	94.3572	95.2958	97.263	97.483	97.2505	96.6414
91.7475	92.7177	95.973	91.4595	95.5468	94.4044	96.8428	94.2821	93.8002	96.9369	86.978	83.4045	97.524
94.6974	94.8666	98.8539	96.3047	96.3385	97.4223	94.6181	96.5355	96.5367	96.9327	96.4561	95.2091	93.1357
94.0762	95.128	93.3725	97.3593	95.8076	96.6079	98.2371	94.9585	96.5746	98.0756	97.4028	96.2183	95.4926
93.0724	91.7218	88.376	93.8936	95.3101	94.1987	89.9414	93.409	96.9062	89.0535	90.8866	91.8731	93.4652
93.918	89.805	94.6118	90.7489	91.6717	90.2841	95.6337	92.3568	95.3899	95.106	92.6964	91.2864	94.2832
92.2375	92.0103	91.9731	90.8118	95.0578	94.222	92.9746	92.9706	92.3781	95.6307	91.7154	92.7684	95.1197
93.3157	90.6575	96.4599	92.9172	92.7619	89.5127	97.1728	91.8101	92.9018	97.3996	91.603	86.7472	95.2724
77.7398	86.3505	96.6842	85.0844	78.9001	78.1549	95.5891	84.3714	90.5172	93.8197	75.7078	79.0802	94.1666
95	91.0659	96.6801	95.4934	99.1228	95.346	97.8831	97.3846	96.8155	96.6531	99.5238	96.8992	97.2635
87.1061	81.5941	95.9984	78.6423	80.5065	81.5097	95.7465	81.2626	84.9169	97.2682	64.1667	77.2115	94.1777
82.9608	86.2497	94.9441	88.0653	87.3451	89.8917	95.5026	86.4442	84.7962	94.474	85.5927	83.1854	94.4088
62.8506	58.9898	90.7515	60.3426	52.0733	48.5613	90.9724	56.838	69.0045	93.9138	55.2292	43.006	95.0617
95.7845	93.6711	87.3565	94.1334	96.9231	94.9263	92.3753	94.5079	95.6393	91.3874	92.2388	94.3332	95.3073
94.3162	94.4455	86.68	94.7249	93.3568	93.4091	91.3431	93.9671	98.75	89.9795	92.3232	94.5604	91.1604
80.9069	77.3831	75.1522	76.9112	89.2926	80.3284	83.5206	83.7834	83.7244	60.0704	88.3145	78.1076	75.7645
96.0285	91.428	96.1919	91.8531	91.9087	93.1135	98.0556	93.4298	93.2128	97.7491	92.9762	86.4473	97.7358
94.3187	92.3892	62.2847	94.2789	95.33	89.899	64.2424	92.821	92.2335	61.5357	91.0967	88.4341	60.0501
96.7496	94.6219	89.0679	94.3992	95.6266	94.0918	92.6733	95.5751	93.3071	91.5381	92.2009	90.7346	91.0245
89.9014	74.5059	93.704	88.4262	81.643	82.3872	92.7055	92.3658	94.7194	92.528	90.3968	90.098	93.1345
94.2954	94.1914	95.402	90.9853	94.2641	93.3626	95.6209	93.6246	91.2866	95.8487	94.6759	90.7644	93.7984
91.7014	91.9833	88.2796	93.707	97.4372	93.4171	83.4367	97.2642	96.0026	93.5597	97.6822	93.2657	95.9884
93.766	93.3051	95.8586	92.5418	97.8977	96.3949	96.9298	98.7605	96.6204	95.1038	94.8809	96.1625	97.231
94.0245	94.2839	94.1564	94.0821	97.3015	90.2725	93.8828	96.0006	95.6987	95.0462	92.421	95.0926	95.6446
92.7538	93.9638	90.0952	91.1692	95.5702	95.4295	96.713	96.5324	94.9802	91.8239	89.6696	96.4225	94.3939
92.3448	86.8799	96.4052	88.6825	93.5444	91.0506	98.3796	92.0677	91.1251	92.8295	92.1138	85.0785	95.3252
79.3234	75.2806	94.7743	80.4144	80.8201	87.2399	96.699	80.6951	83.363	95.7215	69.5714	76.0682	96.8122
49.587	54.9764	93.3052	62.8195	61.8681	53.6102	92.7419	57.8311	81.8359	94.6045	39.5753	43.5176	93.0904
62.0827	64.256	46.7823	70.0784	68.8015	69.7733	53.2664	72.9394	87.0379	61.3144	38.9192	48.9702	63.9529
74.9096	82.7493	67.1876	64.7468	73.2636	69.87	73.5606	69.3081	70.9254	65.8089	65.1474	56.3615	70.579
83.3684	86.592	69.2421	84.1051	84.8739	85.5867	73.5119	82.77	81.7766	71.088	75.2509	80.9885	72.5059
90.8654	90.5675	89.6726	88.6463	90.6768	92.0459	85.5394	84.7913	91.2114	86.8119	86.1371	88.2807	87.8102
78.3431	79.2467	77.0331	73.8586	73.4706	68.7891	73.4701	72.4805	82.9286	75.3243	86.1111	70.6385	70.432
91.6224	89.7963	89.002	90.6998	92.1564	89.1382	85.8362	90.5521	88.2936	85.0124	93.2234	88.2378	86.3695
86.8595	92.5491	91.6042	91.4296	91.6281	92.2117	92.6149	94.3235	88.1347	93.4476	85.6001	92.1809	91.2067
88.0851	88.5658	92.0685	83.7296	84.4411	88.3828	90.0406	83.7091	84.7049	82.9602	92.1718	86.723	92.6824
92.5639	93.2901	71.6148	94.6481	93.5089	95.1201	60.497	94.8632	96.8981	52.753	96.4341	95.3003	52.2942
92.3637	95.725	92.9209	96.703	95.5354	88.3703	92.818	95.7404	96.0751	91.8794	89.2755	93.3527	90.7786
95.8929	96.3062	91.8466	96.1111	96.1309	96.0855	94.4693	93.7053	97.3512	90.8145	94.7917	94.981	90.0271
90.9192	94.7145	91.6974	95.9005	96.5386	97.2647	98.7114	95.7649	94.4403	92.0093	95.4117	98.9241	94.752
96.4416	92.3105	97.1487	90.9515	91.1121	92.1327	95.1836	93.2051	90.8185	95.0449	93.0263	92.5085	95.0875
93.3902	94.2264	95.7677	95.9043	97.2623	96.5324	95.2258	97.1285	96.0446	95.9713	98.2639	96.21	95.8588
94.3012	95.5414	96.3544	95.9748	95.3108	95.6857	97.5177	98.5857	97.097	97.2337	96.8277	95.4083	97.2049
97.0573	95.895	94.4589	93.56	98.7301	94.494	93.63	98.5239	95.5072	93.3976	96.25	97.1111	91.0452
32.7608	25.5703	95.3141	24.8721	29.8498	36.4935	98.1825	25.822	32.9508	94.7369	28.1373	20.9735	95.1243
92.2668	88.8693	96.4564	88.5086	91.3821	89.6652	97.0203	92.8624	95.2703	94.2981	89.2803	91.319	95.0293
95.618	95.0377	93.2254	90.6406	96.373	94.5129	95.1756	94.2821	94.945	94.1394	90.7306	91.9078	94.6336
68.9597	57.5987	92.2465	55.9572	69.4931	51.329	91.8129	51.0345	72.6147	90.1218	41.8124	66.4838	89.4957
43.1669	35.464	95.6222	41.6695	45.5408	41.2002	96.6964	36.9793	48.9026	95.8487	54.4815	46.4366	96.4172
91.3698	90.9551	39.5309	93.4223	94.866	94.9107	42.9721	93.9132	92.9605	35.9628	97.5434	94.3015	37.8677
94.016	90.5936	69.1007	91.2066	91.6043	92.9345	68.8147	94.4927	94.1905	68.5663	94.5257	87.2444	72.5966
93.663	87.6253	41.765	86.4772	88.3622	87.2541	44.7746	90.8686	89.8283	45.151	92.2161	84.2478	46.574
85.1319	84.9898	96.1539	90.2895	88.2925	87.3027	96.5775	92.8267	87.4286	93.2769	72.3039	79.2475	95.1929
86.5926	50.666	90.8572	44.3522	58.4495	84.3333	91.4274	87.5084	64.7143	87.3719	86.3979	85.5185	91.0041
89.0299	88.1258	88.7704	90.1361	88.882	85.833	92.4812	89.6644	90.8943	91.691	96.9524	75.7517	91.3103
72.8544	72.5553	80.2147	80.7161	86.3369	78.0349	92.2395	83.0106	81.0925	92.5978	79.055	77.1534	89.7633
95.3828	94.406	84.0342	94.5069	93.9714	94.786	96.6056	95.3187	93.1	90.7669	96.001	93.1759	94.1062
81.3041	82.6396	85.3341	83.6149	84.7145	81.6579	81.6301	86.3433	85.6706	90.7346	90.202	77.6621	87.7498
91.4116	92.0633	89.0408	92.2205	92.0996	90.5635	92.1523	93.042	91.5073	90.6236	92.8063	87.1691	93.0059
91.9377	91.7194	87.5091	90.915	89.2117	88.4269	90.7949	90.4207	90.0815	91.4442	90.2571	86.8078	86.1924
89.9631	90.8756	99.3265	91.9691	91.48	93.0026	99.4244	91.8676	92.5383	99.4532	80.6458	88.5575	99.5332
92.6976	91.8921	98.7592	92.2469	91.5452	93.9798	99.0809	91.4641	93.4513	98.6804	95.175	87.1021	98.8683
89.9644	93.123	89.2569	91.409	88.7387	89.7189	90.4984	93.7324	94.0126	84.7718	90.202	85.4541	89.9708
87.683	85.9594	91.033	90.9507	92.741	91.1136	94.1159	88.455	91.3785	92.6185	88.0603	83.8862	94.8899
34.2207	24.5768	91.6516	20.1007	16.9876	28.9969	93.5897	23.6194	37.1962	95.425	24.5122	26.1939	94.2018
94.3924	93.9788	90.1599	93.21	94.4411	97.1017	95.337	93.9927	95.5765	91.6463	95.5817	97.2869	96.8734
92.6112	95.8202	92.8417	93.1688	96.6934	94.0476	94.9717	97.1083	96.0199	90.7555	97.2222	92.8258	92.7558
91.5778	94.1805	91.6902	92.2334	96.4822	95.7339	93.8709	93.971	94.7112	94.6799	97.067	94.8888	93.3108
95.6616	97.1239	91.1557	96.919	98.706	96.3855	94.1396	95.9878	94.6684	95.6891	97.7778	90.092	94.7325
94.3952	94.9243	90.8854	95.5859	96.651	97.3932	91.3775	96.2022	92.3976	90.7692	89.7751	94.3791	89.2754
94.5567	94.5331	96.1458	91.2194	97.0692	96.5524	95.0532	97.8221	96.7505	91.6814	96.6379	94.5513	99.6032
98.4443	96.4441	95.3763	93.6244	96.6667	97.1689	92.1875	94.8023	96.5124	92.8042	93.8502	93.3649	94.1414
93.6004	94.0736	90.7886	95.883	96.5218	92.4473	93.9833	96.2368	96.0994	92.8786	98.0655	96.7015	93.814
97.2844	93.9022	91.762	96.7876	94.3714	96.7059	91.3821	95.5485	96.426	94.7168	96.0457	96.6599	96.5195
90.9371	90.1437	91.0259	96.1346	94.1775	95.0704	93.9875	95.6081	93.8557	90.0085	95.9677	94.4637	94.5028
92.3802	91.3467	89.0814	95.5898	95.1225	96.5531	92.9683	97.0531	91.0234	90.303	87.7778	95.0216	89.6806
96.3122	94.26	87.4	94.2973	95.8997	92.8141	88.3288	94.1398	91.286	87.7984	95.6682	90.9134	90.2814
93.3691	86.8253	56.3951	85.7352	89.3766	86.5482	50.7015	90.4426	91.8439	54.0237	88.3582	81.6253	52.1452
91.3608	92.2695	82.4311	93.1797	92.8491	88.1429	73.0745	90.4107	90.9964	73.8375	88.7546	88.5745	67.3867
89.2488	90.3646	95.9014	91.6878	94.6459	92.2116	97.207	92.3761	92.5867	96.8905	89.5513	89.4393	96.9921
67.6825	68.6902	97.957	64.9201	65.9684	73.8507	92.1986	65.2999	76.295	93.3094	75.7083	72.8911	95.3571
84.346	82.1212	95.8479	85.5777	85.8711	81.5198	95.6875	81.1813	89.862	95.1478	76.9048	79.4647	96.4398
95.9431	93.7705	94.2008	91.8187	94.272	92.52	97.6597	93.4615	89.5733	95.9132	88.7778	87.7559	95.4286
94.8105	93.9691	94.4534	94.0837	96.5022	96.2378	97.2398	95.2814	95.8234	97.2668	96.3806	93.8141	97.1901
96.6826	95.4957	98.7469	95.6975	95.1543	94.5507	98.1417	95.0619	96.7392	98.0605	96.1861	95.3179	96.9436
95.2491	93.9242	94.5736	92.4233	95.5899	95.8532	96.6529	96.4165	98.2341	95.5074	92.7024	94.5058	95.6144
96.6649	94.2021	93.4456	96.691	93.078	94.2622	96.2803	94.2834	94.8788	97.8783	94.1398	92.8468	97.0267
96.224	94.9998	94.8938	92.9991	95.3081	95.5028	97.2108	95.4958	91.2268	96.7108	97.5735	97.227	96.3992
89.0486	94.3088	95.3086	91.9586	92.9646	93.7794	96.2602	93.5015	92.3522	94.9708	92.7284	91.6178	95.3594
94.4507	91.9812	93.1375	94.3422	95.6519	97.0571	95.0448	97.4095	92.1709	92.6277	96.8716	95.0036	95.0815
57.7002	32.7765	94.7907	82.9022	32.8357	37.1115	95.7916	39.2467	28.0303	93.2101	37.598	51.3075	95.4845
96.788	92.647	91.8773	94.9882	95.3165	94.0857	88.9222	95.6339	96.9145	86.0969	96.0909	90.6955	89.0733
92.8291	89.9222	93.2412	90.7713	93.7336	89.3247	91.904	96.6111	98.5119	94.5744	93.0263	97.0536	93.9068
93.4865	91.8516	92.9231	94.7075	96.2165	94.695	92.7887	95.5357	94.4999	94.5396	96.5004	96.2429	92.9648
93.7971	94.6799	67.6887	95.7581	95.0638	96.0328	70.9537	94.059	94.6838	75.8061	95.1775	93.8055	69.9508
95.4347	95.523	95.3846	96.4596	95.4975	94.5294	96.1429	97.9253	95.0538	95.1058	93.8043	93.2473	96.4014
93.3422	90.2716	65.6667	90.8324	91.727	90.2389	77.4365	92.9896	86.8321	67.7429	95.0216	88.8657	62.7397
90.1721	91.7091	95.0661	94.2797	97.0455	95.6515	96.0081	95.2361	94.903	94.2027	92.2024	93.9152	94.0318
87.9141	89.4839	95.7343	89.9042	89.868	86.7755	95.7314	86.8009	92.4923	94.9583	86.6423	75.5964	96.0039
92.9838	94.9815	97.5152	90.2795	95.0531	93.6416	97.4459	92.4523	92.4819	97.4444	94.2294	94.125	99.204
94.0197	96.7478	98.5154	94.6348	95.7379	96.2664	97.5992	95.9557	97.4737	96.5305	95	95.7928	96.4652
93.4091	92.7506	97.1943	92.8307	94.7669	96.4827	95.4167	95.4128	96.5738	91.4811	96.5568	93.7284	95.4535
93.7307	92.0127	98.2281	95.7143	95.3898	96.2126	94.697	95.6483	96.8367	94.2219	91.69	93.004	96.5529
95.7532	94.0089	96.6646	95.8793	97.6745	96.3945	96.4637	95.4335	97.1335	96.5082	93.735	95.4059	97.3546
92.0896	95.939	93.5771	90.0769	93.763	95.6091	97.1098	92.9253	93.9776	92.521	89.6681	88.9951	95.3846
89.7544	89.4801	94.1326	90.1173	90.5302	87.5068	94.932	91.3765	91.6227	96.0056	88.4877	89.997	96.5359
93.109	93.783	94.6914	92.8602	96.0105	96.3046	97.5905	95.7779	95.0188	96.0303	93.8189	94.0229	97.1048
94.2549	92.8044	93.5401	94.3485	93.7094	95.7262	94.6191	92.0007	94.8465	81.6299	92.4029	95.6039	87.0489
2.78075	2.4527	89.8136	1.39493	4.61089	2.95912	92.1474	2.954	2.21561	95.5797	1.96429	1.60168	94.3491
73.6312	71.4117	95.4375	74.6387	73.1131	78.7843	96.4125	78.7986	74.1428	93.5333	74.8413	75.3893	92.5317
79.8227	79.8156	97.1108	72.9911	78.524	69.6873	93.7413	75.4163	84.3745	94.7703	61.9643	64.0182	95.0166
85.833	88.6287	95.5643	85.4824	87.1107	86.418	91.9444	83.8504	85.35	94.6382	79.486	77.8604	96.5492
63.1245	68.4603	92.3651	62.0828	65.3791	56.7652	97.4139	59.4622	58.989	95.6432	67.0722	72.7719	93.5553
90.1635	88.1875	96.505	85.4543	89.731	81.9497	92.9577	86.9291	85.2011	94.7054	81.6885	79.4268	94.8451
91.2135	91.8336	94.8763	91.1548	91.2038	90.3008	92.847	88.0028	93.6078	93.9794	80.3788	89.8883	95.6458
88.0808	92.9211	90.7037	89.0251	90.7221	88.6625	89.2222	88.0354	93.24	91.516	84.8079	86.3365	89.4741
94.8124	90.6299	96.7197	90.9143	94.9152	90.867	96.4032	91.2163	93.3005	94.4902	86.5254	84.9804	94.9
74.3774	66.8279	94.6763	65.5428	73.8882	66.7144	97.4916	61.7183	77.0878	96.6137	50.578	58.6486	96.3645
50.9834	65.2543	95.3328	73.269	74.8614	79.2033	96.5839	87.2917	89.4048	94.2047	52.7899	78.8939	95.3771
77.5427	82.7958	95.2697	78.6636	78.5502	73.7389	97.0521	75.4522	85.3218	95.0361	42.9877	66.7761	95.6706
85.6896	89.1726	96.4173	89.2133	90.6746	86.6449	95.544	90.353	91.9281	96.5821	88	85.7234	95.1846
83.2825	84.3308	92.6305	82.7812	85.6599	86.4121	97.0237	87.7211	89.2142	94.6733	85.5833	84.2836	91.5971
86.4269	90.1126	86.8581	94.6962	89.647	87.6404	90.3377	91.6387	89.8774	85.9815	89.7407	85.8482	90.0444
54.7235	59.3886	93.885	54.9986	59.5509	52.6962	96.4005	55.9897	55.4839	93.8668	49.276	52.4976	92.8658
78.5094	83.8966	96.8809	88.1727	93.7831	88.5226	95.3083	91.748	87.8	95.578	89.4345	91.5054	95.1142
84.9237	87.9528	42.846	93.1415	87.6457	90.1384	54.5099	85.8802	93.6255	32.693	87.6961	90.4332	27.7653
86.9913	90.3083	44.702	96.1541	91.5306	86.9143	42.3774	93.8525	94.9405	54.4739	93.4188	89.6605	36.457
3.29861	2.21655	83.53	21.371	49.1667	35.2439	87.8549	58.4698	32.5	84.5883	85.7724	91.453	83.3348
94.5114	92.4505	72.8939	94.5997	97.2846	95.761	77.7699	93.5123	96.158	76.7439	89.5614	91.106	80.4372
93.6471	89.7394	85.084	92.5387	93.0918	93.2498	84.537	93.7134	92.5678	86.7704	93.1123	92.2253	82.4924
92.6797	90.6333	69.1443	92.374	93.59	93.3983	67.6949	92.4126	93.2207	66.9849	95.2054	93.5592	73.6776
90.7148	89.9733	90.2135	95.6688	96.0627	97.1368	86.8933	95.5898	95.1928	85.9947	95.3833	94.0502	83.8927
95.4659	93.4259	89.3015	94.3025	95.3326	96.89	82.0006	97.0894	96.6755	89.5661	97.0319	95.4452	91.0004
89.3046	93.2213	92.7107	95.3558	93.2475	93.3046	91.3559	95.5651	91.5551	94.5343	90.0095	93.217	93.2161
94.6008	89.3072	90.6153	93.147	89.6759	96.5783	92.0871	92.8861	93.8214	93.6162	89.4074	93.0282	93.4696
91.9083	93.3555	85.4932	94.1248	92.7965	95.2143	88.0542	93.5406	93.4784	86.9177	89.6467	93.8464	84.6888
92.6802	91.6014	81.0014	95.4541	97.2789	96.138	71.6573	96.7946	95.8596	77.3149	95.3226	93.0266	78.9593
94.0016	93.6688	88.7637	94.4454	95.6736	96.25	85.8667	96.8613	95.4342	90.2252	97.2523	94.3451	87.6175
92.463	91.7724	88.8368	89.6321	92.1982	91.5702	90.5306	94.5969	91.5492	85.5468	90.4167	92.5239	87.382
95.7265	94.0568	84.0129	95.6638	94.7605	98.0244	84.657	97.9302	96.4028	86.0061	95.0538	96.2782	85.3041
92.4179	94.0694	83.7687	87.0258	96.9203	91.4594	87.6035	91.2319	90.3175	83.861	89.2857	91.6959	86.1232
94.8024	92.6275	80.1905	91.303	90.8796	88.9725	91.2901	96.1539	94.213	85.1788	88.0392	85.9896	81.1212
87.6907	82.3361	90.9323	86.8462	87.9162	93.1857	94.4209	88.7399	90.5705	96.5566	94.1473	92.0036	95.4511
93.024	93.4468	94.0595	92.2582	93.2357	95.4977	91.5476	96.6755	93.1246	94.6062	92.7435	92.8497	94.7192
92.5658	93.719	97.5889	95.1102	93.1916	96.8496	98.0747	95.14	96.0528	92.963	95.7862	96.0204	97.7273
75.1066	77.5344	87.4775	90.9505	88.2388	87.2258	94.1951	90.0412	87.4864	90.6257	91.4039	93.1998	84.2421
90.9473	94.7331	95.5556	94.0813	92.7812	92.8144	96.6071	94.569	95.4781	93.1082	88.8121	86.1932	92.7222
95.8115	93.519	93.2675	94.4548	95.996	93.1273	98.7903	97.8536	96.8319	97.7994	97.6201	88.1648	95.4854
90.1284	87.0974	96.976	93.8554	94.2064	96.2121	97.7377	94.0233	94.6483	97.6003	88.8737	92.0833	95.9042
92.3266	93.0058	91.5186	87.5888	92.3287	93.2086	89.5367	94.6539	95.9267	86.041	93.9967	91.633	93.6076
91.3049	86.7144	91.6258	91.1722	88.3584	83.6651	93.3137	90.6985	84.4078	94.2994	88.8252	84.7209	92.9043
95.3828	96.3033	92.7225	94.863	92.8667	94.3118	90.4827	96.1589	97.5	92.41	97.7477	92.6062	90.8739
48.081	50.391	92.7699	42.9555	30.7329	44.5301	91.5656	38.0141	42.6223	95.4968	53.6475	45.3377	94.0407
90.0368	86.6306	93.3739	86.4531	88.5277	85.3905	96.8642	86.8304	84.6116	97.1954	87.8545	85.4772	96.0838
90.1584	88.7974	97.0944	89.4925	86.2633	88.0163	93.7468	85.9708	89.9607	95.7207	89.7748	90.0469	96.7543
79.32	60.5105	75.0328	56.6137	63.587	64.916	81.743	70.0639	65.1786	65.9829	65.5608	60.978	64.2266
96.3402	97.2551	89.1027	94.6807	96.0979	95.8642	92.2421	94.2071	93.3333	81.2738	95.2506	95.071	85.7768
92.8875	93.1561	93.4679	92.2188	92.6898	95.69	94.8482	92.769	93.0154	95.2929	87.9398	89.2791	95.5192
94.7731	92.0901	94.5767	94.7159	97.5642	97.6287	94.6769	97.5079	94.3585	93.2882	94.7569	96.9094	93.9646
95.7135	93.5288	92.549	95.134	93.6008	95.7012	92.4875	94.3594	93.1479	97.8628	88.2258	95.5994	95.8812
88.6708	89.4839	92.8328	91.2193	90.9566	89.8487	94.3929	93.1193	92.1735	94.3674	88.2234	93.9799	93.9204
93.8881	92.8233	93.3725	91.4844	91.4141	92.5454	95.3169	93.9567	95.3988	95.591	91.9587	91.5154	97.4366
91.6982	92.6069	96.1295	91.803	97.116	96.8933	97.0095	96.6468	92.4898	94.1848	88.0741	95.7627	98.0991
93.0678	86.5686	94.745	90.6525	94.0639	95.2516	93.3908	89.2089	90.473	94.4247	95.0772	91.9164	94.2983
87.5347	86.2874	95.4257	91.2717	95.184	92.4689	95.3717	89.6175	89.5103	97.5979	92.7171	86.5152	95.2036
86.7043	90.6941	92.4222	89.55	87.8571	89.8891	95.0741	86.8459	92.2399	94.387	74.1667	79.4393	93.7125
97.6237	89.9718	89.0685	88.5048	91.0762	93.863	92.9954	96.7298	94.1875	93.2459	78.5497	87.237	93.0078
96.0364	96.1908	93.7886	96.2718	95.6521	93.9009	93.4355	93.1787	98.0769	94.3586	88.0698	94.428	94.9416
90.3012	89.3675	75.0092	92.5896	95.9403	95.9903	90.5204	96.449	95.5187	90.8016	95.754	92.7907	87.2626
95.8491	94.2694	92.4354	96.8421	95.7382	96.4833	95.18	96.6919	96.4786	93.8037	97.7948	94.7137	93.4798
94.3704	91.2325	92.5011	93.3115	95.0189	93.619	96.6827	96.7614	97.2281	94.9659	97.2994	91.6985	93.5935
94.0239	94.8023	90.651	95.9432	97.5296	94.8862	96.7023	96.4644	95.0893	97.0235	97.0308	96.6429	94.8276
93.4268	95.3301	92.9524	95.9671	97.0934	96.8989	96.5242	95.9528	96.7293	93.4572	97.0833	95.2053	93.2256
94.2863	90.0698	95.0693	91.6944	92.7057	93.1421	87.4865	94.3525	92.8034	92.8815	93.5628	91.1635	94.8391
95.4057	92.9599	57.392	95.49	96.6308	97.4404	48.458	95.0417	94.8677	54.7994	95.3595	97.0905	56.2878
94.7619	95.4953	90.5679	93.5657	96.0915	96.6692	90.8732	95.566	96.4482	91.9755	96.7477	96.5419	92.9213
95.5613	95.8345	93.2857	91.2266	94.4648	93.832	91.7411	94.2529	90.3237	93.636	95.4457	96.8596	91.7037
94.8411	92.0232	88.4609	90.8629	94.5875	95.8501	85.8178	93.8773	94.2129	83.3746	94.7747	96.7471	83.0321
60.9971	34.8927	71.039	38.8829	47.6796	42.7179	91.5079	48.727	50.0917	74.104	43.1555	33.677	91.5707
17.8976	21.0339	95.4792	17.9795	26.6247	27.9537	96.6363	28.5299	24.597	93.7135	19.4792	20.7084	95.1799
39.5959	43.1508	92.0931	51.0376	53.0923	67.7268	92.9988	79.6684	64.2376	93.4782	54.5805	80.8917	93.4193
91.1093	92.7685	97.7837	95.1174	94.9487	96.4688	98.4848	90.8988	96.3771	94.0013	95.6223	95.1192	95.3688
94.9072	91.5711	96.0859	94.2626	96.463	96.2933	97.7889	97.1432	95.5519	92.9648	93.6709	92.9378	94.4544
93.7961	91.7325	93.0499	90.0882	93.0302	94.207	92.9086	92.0569	93.6688	92.9382	94.1497	93.347	91.2887
92.6283	89.7752	93.0636	91.9922	93.08	93.6621	92.3958	94.3856	94.5216	94.5213	93.5118	91.9415	95.5866
96.2747	94.8928	98.3642	92.5043	95.5592	94.9386	97.5758	94.0785	92.8691	98.9394	92.449	92.7733	95.3017
94.4764	93.4177	91.3521	94.8074	97.2317	96.9873	91.3587	93.3487	95.1427	95.2989	93.0308	94.7307	93.1012
93.1989	94.562	94.0685	95.0899	93.4358	92.7499	93.2242	94.1188	94.723	92.6598	94.037	89.9845	93.8758
94.5398	93.1286	83.4567	95.5887	95.5908	92.6458	90.0924	96.1954	95.0483	91.4696	94.1681	94.948	96.1609
93.5432	95.5002	85.3376	94.5071	96.9206	94.8559	92.5563	93.9761	91.4929	86.8313	93.855	92.6962	89.0653
96.5943	92.58	95.4798	95.9836	96.2821	94.2425	91.6964	96.3677	96.744	91.2233	94.259	95.7729	89.0548
96.2243	94.6638	94.8549	96.2134	95.4648	96.6224	93.7985	98.273	93.6036	97.0857	96.6312	96.6344	94.1731
92.9543	89.7659	95.6944	93.1256	95.3474	94.3594	94.9307	95.8275	95.5637	95.4503	93.4143	91.8047	94.5679
91.1677	89.6334	96.1849	91.8791	92.3301	92.5168	93.4646	94.166	94.3473	93.185	93.4783	90.6172	94.716
93.8806	95.316	93.8479	93.3881	96.1173	95.1363	98.6318	93.5278	98.0168	97.5762	95.3974	95.1407	95.5041
92.435	86.1326	92.7406	90.0058	92.8169	88.8181	97.7446	93.0477	95.1116	97.5359	88.089	82.2041	95.9222
94.3064	92.6849	94.8174	95.1909	97.1114	94.655	95.3373	96.2901	96.3095	94.8711	94.7817	94.8137	96.1367
96.2509	92.9568	94.4132	94.4139	91.4447	94.8802	93.3599	92.6844	92.4673	94.9553	93.5471	93.4708	95.9359
90.5221	87.1592	96.2115	86.2002	90.3709	86.3952	95.7443	88.0184	92.2403	95.6989	88.6093	83.9498	96.5047
93.5061	93.4892	93.8339	92.9727	93.2787	93.9419	96.2748	92.5985	95.89	93.1912	95.9944	95.6295	95.527
94.6141	92.7956	96.5628	91.8739	94.629	96.2937	96.7534	95.1179	94.5461	96.8986	92.2524	93.09	96.8943
93.1081	95.4239	82.3388	91.1836	95.6507	95.051	87.4952	94.6469	93.534	76.4831	93.5188	93.7074	83.5844
91.0167	88.4532	55.5126	91.6808	93.6266	89.3032	51.7989	88.1121	92.366	51.9161	87.7795	79.2578	61.8342
94.5617	96.1607	77.4774	91.9287	92.8442	95.8999	85.4708	94.7135	91.518	84.8639	93.9488	91.7603	89.8377
94.216	94.5235	93.4904	92.5432	95.0439	93.9967	96.6421	94.525	89.1043	96.7567	87.5147	93.6153	95.0635
93.9478	90.1651	92.1967	92.1609	94.4991	91.7174	92.2627	93.8056	95.0792	93.6025	91.2037	92.4025	96.4848
62.9585	65.2509	92.0102	77.5204	79.0975	76.2079	95.5069	71.9888	81.8212	91.7921	65.7541	69.0424	95.1621
96.9756	91.38	95.6166	92.9194	91.9636	92.9977	93.4926	93.1421	93.2461	96.7128	91.6489	89.6451	93.3774
98.5397	92.4702	94.463	93.7452	95.3945	96.4015	96.6943	95.2502	97.2898	96.4132	91.9742	93.9526	94.7788
96.7053	96.8835	94.464	94.3972	96.0821	96.4765	97.8184	95.2643	95.7824	95.3175	98.1076	98.1522	96.6993
95.3949	93.912	94.22	94.0416	93.0922	94.5988	92.6551	94.4177	93.3362	94.7664	92.4903	94.3236	95.1612
97.1074	93.6991	93.1947	94.9713	95.1726	94.9932	97.0018	95.4054	93.6597	95.2911	89.2313	94.1769	95.2275
95.5893	94.8	94.8693	96.237	97.5751	95.7111	94.8485	97.3249	95.8189	96.8355	97.7377	95.468	95.6855
88.2757	85.7403	96.8827	89.102	90.0867	88.555	97.1639	90.4125	92.4715	96.6777	86.1758	87.4824	98.0494
95.2443	93.7711	96.9601	96.5653	94.0709	96.494	94.0035	96.0429	92.9152	96.5558	96.495	93.8296	94.3611
89.3796	93.7504	94.6195	92.5905	92.7634	94.5368	96.2593	94.9873	93.3017	94.3531	90.8544	92.6842	96.2306
83.9915	75.3133	93.7375	75.6601	81.9057	76.1153	92.4664	79.3237	92.4628	94.1038	72.9646	77.8032	94.1469
66.9092	70.5567	91.8019	71.8435	76.717	68.7457	89.0778	75.3968	73.4581	93.2055	70.9848	59.723	92.3834
82.0622	78.9951	94.3119	82.231	78.2979	79.6028	93.9965	77.255	87.3757	95.1894	77.2093	72.8434	92.1529
79.105	87.2474	95.6674	85.2025	91.3341	89.2338	95.25	88.8855	89.8854	95.096	85.3186	84.9142	94.0785
88.7274	86.6744	90.8358	87.5491	83.3273	88.2336	93.6789	90.753	90.5946	91.436	79.7222	86.8764	89.1441
89.08	95.6187	91.8838	93.8597	96.4616	91.1705	93.049	94.3433	95.6527	93.3464	93.5733	94.6714	93.1065
73.3795	79.4088	94.3508	68.1201	72.4705	69.5727	95.5323	67.7253	74.1615	93.3333	64.4141	74.2119	96.6672
50.8036	48.403	92.26	54.3346	60.0714	77.7355	95.8735	51.7822	61.3301	95.8529	46	61.143	95.6774
84.8961	70.5959	86.7468	75.4424	75.8051	75.2057	91.0485	77.515	89.5346	91.5312	69.2445	70.3125	90.5138
92.3678	91.6824	91.8491	92.0204	94.1587	92.5597	91.1828	90.4981	94.4451	93.3791	95.5401	89.5233	92.3645
85.7864	87.2655	92.1104	87.4744	89.8036	87.973	95.1755	90.1773	91.4972	92.7547	85.4021	83.9949	93.3585
87.153	88.7221	80.1643	94.591	94.9496	89.5199	88.873	93.2143	94.7429	85.9044	85.0225	88.5802	79.9446
0.189394	1.13034	85.7619	0.956284	0.496894	0.45977	88.8956	0.732601	1.08225	88.4771	0.675676	0.972222	89.6935
67.3693	76.5571	93.3487	81.142	77.6702	76.7996	96.6206	72.1674	74.2475	94.6162	59.0556	77.2024	90.086
92.4028	89.3259	91.0441	87.3977	93.1557	93.3333	98.1735	90.2147	87.094	96.4099	91.2749	79.0206	96.6536
87.2187	86.1911	94.7547	89.7803	86.2374	86.7797	97.298	91.7326	94.3389	93.3976	83.1756	82.9045	95.2664
92.5989	92.9269	92.9687	89.7222	92.3621	91.8576	96.0831	92.3492	89.1054	95.6283	80.8523	86.2541	94.4125
83.8177	87.0084	96.0432	82.9349	88.7211	84.1387	94.6116	89.0566	88.2277	93.9079	91.7982	83.0229	95.1635
88.5361	89.5707	88.6768	88.9045	90.8619	87.5048	87.6065	88.6082	89.4847	90.0013	88.6432	83.6959	88.9671
87.8915	91.6957	94.9577	86.0771	92.8294	88.4586	92.3924	88.3608	91.7609	95.8581	89.144	87.397	94.6272
89.645	91.6647	94.2673	93.2025	92.2746	89.8561	96.5508	90.9571	95.319	93.3521	91.5388	92.7659	96.0248
90.8934	91.3311	83.3135	87.8452	88.099	91.4814	78.3954	86.0552	92.9065	88.7981	93.5361	93.5199	79.1573
84.995	89.9356	75.0802	87.2177	88.9569	85.8066	80.039	84.8982	87.5748	75.747	79.1291	79.7357	79.0712
89.6278	87.4101	86.2024	86.0534	89.8828	89.398	74.3468	90.4067	90.1836	81.2069	89.1729	83.9718	87.1762
90.5322	92.0554	91.6049	92.706	93.4481	91.1798	90.325	93.7082	94.9985	92.5183	89.4728	88.3503	93.9981
87.2339	88.5187	93.1351	90.6369	85.4241	86.8131	88.7563	87.5203	92.7878	86.9591	82.9888	81.991	89.3245
88.3738	90.1975	81.0857	90.7015	89.5042	90.5804	81.4774	91.1589	88.9319	82.4929	89.1171	83.5166	80.57
71.4922	59.7114	95.0962	60.4948	65.2791	66.8465	91.7012	68.3242	62.415	75.3809	84.1089	65.7915	70.959
82.4512	88.7753	89.0066	93.3071	93.0419	91.2668	85.5523	88.9934	88.5883	85.6019	90.5208	81.2666	89.6828
89.4125	89.7825	94.8148	87.3255	86.5457	87.0387	96.5142	89.5072	91.7434	93.9568	88.1385	80.7134	92.175
93.8275	85.8939	88.5352	86.2506	88.0081	85.7469	93.2265	85.8322	86.6999	86.1421	85.6584	81.9027	87.9004
92.9452	88.842	93.6174	90.4021	91.0868	90.1517	93.9565	87.8003	88.7391	90.4861	90.2833	85.4952	95.2555
94.7763	91.6746	92.3824	93.2416	92.5177	90.2806	89.2045	84.5	89.1879	91	83.851	84.3169	92.1306
93.4277	91.0548	90.6667	91.0768	88.2668	88.9538	90.7971	94.49	93.2143	87.1147	80.8781	86.3407	89.888
93.5099	90.8332	92.8007	86.9268	94.1031	90.6425	92.3656	93.4615	95.8333	93.9153	92.8946	84.3879	96.875
65.2796	62.6109	94.5208	68.853	70.9405	68.3929	91.8427	64.4807	70.8565	90.693	50.7164	60.3017	91.9209
90.9857	91.3128	90.5263	91.623	90.5514	89.4554	86.6592	92.3436	91.3389	86.493	88.0622	90.9591	90.8661
79.7835	88.5846	87.8285	81.7437	86.4694	74.4907	89.9497	87.7012	89.1582	86.7496	76.2335	74.5058	89.1195
91.315	88.657	92.4799	87.1715	85.8973	86.8211	95.4964	87.7183	90.6629	92.4866	80.1384	83.8844	95.0915
95.1993	91.5357	90.3764	95.1433	94.7663	90.7237	90.5823	90.8093	92.2075	87.9521	94.1774	89.004	88.7139
91.0859	88.8736	89.9833	92.0385	87.6783	92.4666	89.2357	89.8209	91.9133	91.785	81.8663	82.0349	89.7415
92.6115	91.2233	94.4864	93.8633	90.7669	89.8401	94.5732	91.1708	95.4433	90.6628	84.186	87.3152	92.4547
93.3223	91.7612	93.311	92.4121	93.2826	92.4377	92.404	93.6057	94.5222	93.0555	89.7396	86.7527	92.0615
91.7506	89.3818	94.6908	89.4659	91.0799	85.1919	90.2084	85.718	90.3214	89.473	83.8594	79.6595	90.8098
94.0713	94.3027	93.2619	90.0261	95.1984	89.8513	95.9677	90.6281	92.9416	92.7068	92.9813	89.1445	89.2213
94.8974	94.9659	52.1542	95.6558	94.0572	93.7267	58.0782	92.9592	93.8333	53.4082	90.4382	94.883	53.9594
89.7345	89.6543	89.8128	89.7551	92.0142	89.5795	93.4931	90.8974	95.3802	92.1453	86.9848	84.5841	90.9926
93.8761	90.6046	87.5995	92.1659	91.5213	91.0696	90.1184	88.0223	89.8009	90.1972	92.1032	85.932	89.9087
88.2423	86.872	88.7563	89.1902	89.5131	87.8777	87.0519	87.1806	89.0716	87.6423	85.9853	82.0282	89.7239
91.2349	92.0107	87.9408	89.239	89.4759	90.2736	90.5324	88.0626	93.5938	92.3195	88.0688	87.1296	90.1624
92.5866	90.6692	94.9741	91.8716	89.7036	93.6234	90.971	93.4529	92.1536	91.0298	94.3883	90.6248	87.4091
87.7466	84.9059	95.2476	84.9256	87.1707	83.1005	96.3239	88.4541	89.7727	93.5039	78.6308	78.1987	92.2038
90.2881	86.3354	60.5503	89.3355	85.6699	87.9618	84	88.6513	89.617	59.2831	87.2067	85.3041	63.8274
86.5942	89.2682	80.5366	88.3481	89.4508	90.0259	85.1997	93.4129	89.028	86.8613	94.3602	88.3597	86.0944
89.9841	90.3956	93.9931	91.4157	94.2902	95.2997	88.676	95.1442	94.4828	93.5334	89.3633	89.8644	91.044
58.2371	51.2162	90.7437	54.766	61.7394	66.8351	89.3516	68.315	59.7137	88.9994	66.8715	70.1358	85.2617
91.3809	91.4253	93.5477	92.599	94.0562	91.1443	89.7268	91.8651	93.3686	86.7969	90.8163	90.7832	86.1141
93.3032	89.8797	88.6717	93.5565	93.4578	92.5909	85.9071	90.0867	87.891	91.2074	89.0578	88.6398	90.2217
86.4597	94.1187	95.068	94.65	92.2814	92.0946	91.875	93.6625	90.9133	93.6392	85.3274	86.0054	94.5332
89.7473	89.3033	90.4568	88.6687	90.8071	90.6722	88.72	92.9519	93.3591	89.6381	81.7232	83.6712	89.3689
78.8933	78.123	92.6907	83.9359	83.9815	80.8928	93.4476	81.7557	83.0158	88.0126	72.6038	80.3083	94.9336
91.391	88.1568	94.0718	90.2618	92.3725	80.196	92.5747	87.5221	91.0412	92.9737	84.0952	83.5557	93.611
89.486	88.9377	90.0142	87.4253	89.8686	84.2701	84.9985	87.3507	91.7687	85.9637	88.2246	81.5803	87.2024
94.4983	91.2899	94.2659	93.1205	92.7454	93.1804	91.7734	94.3854	95.2054	91.8327	92.9941	89.1998	90.4539
91.6383	89.1522	97.8678	93.3721	96.5938	90.473	91.8137	93.6752	92.8102	94.2222	90.5072	84.1829	93.5417
80.8582	82.2821	96.332	87.0343	85.2569	88.6458	94.0514	91.1437	89.3855	91.7386	76.1057	80.7382	93.8559
90.5241	89.8662	93.5261	87.2358	89.1894	87.3284	93.1243	86.6001	90.7507	90.4351	93.6021	82.659	93.5113
91.6245	91.9728	91.7202	91.2935	91.1152	90.49	86.2129	90.3599	93.7434	81.8417	91.25	83.6175	88.7324
93.0612	90.2353	90.6739	91.8965	93.3508	90.7974	88.9683	91.84	91.6733	90.5632	90.2187	76.6369	88.0188
91.1221	84.1104	88.5788	89.9553	89.6678	85.4217	90.1074	92.1903	95.2043	90.6903	89.8188	82.9792	86.2687
65.1148	59.191	85.6942	53.7629	61.1916	62.4141	88.0528	65.4872	58.1227	87.4758	41.1792	61.2103	90.0951
41.0394	26.755	94.777	32.0827	30.2867	25.6193	94.6942	31.55	34.7355	94.6696	31.9016	31.9663	93.7123
0.471698	0.862488	86.1411	0.616438	0.847458	0.595238	90.4829	0	1.13636	87.4867	0.625	0.531915	89.0593
86.6282	86.28	87.8406	93.1126	94.7164	88.5095	87.5219	91.1126	92.8756	89.8703	84.1324	86.1749	87.7871
91.8181	92.1387	89.9907	93.774	94.9416	92.9928	92.9999	87.9252	92.8411	93.1287	92.8518	90.605	94.6213
95.0296	94.833	91.7668	93.6801	96.8455	96.1	94.3034	96.7199	93.8898	92.7419	97.451	95.2554	93.593
98.0651	93.0105	47.5823	95.1287	95.1846	95.634	57.912	94.4726	96.2338	58.6979	96.982	89.7857	55.6872
94.1199	92.2956	91.7544	95.6565	94.1146	94.9924	93.2577	93.0068	96.3265	92.8834	94.0561	83.5988	93.0117
91.698	75.0428	90.5647	79.9053	84.4226	76.6647	91.7949	88.9418	92.1088	94.5226	54.5526	44.2803	94.5701
87.902	87.9315	88.1764	92.1392	89.2568	89.4397	90.4133	92.2454	91.3953	86.1247	84.1423	60.1104	89.8297
95.1354	92.5501	92.5441	94.1091	91.7705	95.0294	91.4429	95.0371	93.2025	94.1746	95.5238	85.8716	93.8316
92.6834	94.042	93.8301	94.7685	96.6494	95.5737	93.5674	95.4744	94.6157	91.307	97	89.6791	93.5053
91.1225	92.5744	84.7649	96.1195	94.0443	95.6276	87.8006	96.3211	96.6927	87.1613	94.6429	94.8923	84.8161
94.4532	95.6761	79.1289	95.7463	93.9487	93.9672	77.4245	95.4167	96.6414	67.1558	97.2868	95.9583	77.9646
96.3241	91.9899	93.4425	92.6807	96.8844	91.0935	89.7222	96.4007	96.8864	88.2788	96.3074	94.6665	93.9861
93.5714	94.9654	89.626	92.0413	93.5464	96.4234	84.0105	95.4363	95.8911	84.9351	88.9901	89.9804	85.5405
88.6784	88.5807	91.8376	88.7453	93.3129	84.8401	92.1905	80.4	96.0193	88.7548	82.2222	69.7275	95.78
80.7086	81.4008	95.5357	84.0173	76.5726	84.7619	88.8461	84.2501	89.4189	94.1402	80.822	77.1527	91.0593
93.7431	89.3675	92.1357	93.6802	91.2273	89.5872	91.53	92.1107	91.3501	92.1311	91.6014	84.0471	93.1781
91.5009	90.8953	96.5455	92.2594	94.4529	93.3716	95.4545	89.0771	94.214	97.6449	85.7056	88.6849	91.6799
93.8888	90.9541	92.9514	95.6295	95.7301	96.1732	94.6032	95.7942	93.4146	93.9184	90.7658	91.4374	97.4242
89.5238	91.4015	94.0485	93.5334	96.6289	94.3015	89.1569	94.12	95.104	91.4907	97.1014	91.9319	91.5728
92.7742	89.1526	87.3913	91.1234	94.1127	95.1512	89.2582	94.7907	93.3529	86.8679	90.9043	91.2734	87.4438
90.1931	91.3952	91.2161	92.072	93.3998	91.132	92.495	93.4565	93.4083	90.4435	85.7143	81.8071	91.7591
96.6847	92.1674	91.4974	90.5575	93.1123	94.0413	90.7602	94.3849	93.3132	88.0905	88.4236	88.3529	93.3599
81.6829	81.248	45.5399	80.9464	79.698	84.0695	72.8824	82.5113	86.2151	53.2831	86.4224	79.0077	55.1862
90.5173	89.5157	88.827	89.3655	89.1787	92.2288	89.9648	89.9706	89.5997	91.0133	87.0968	87.0793	91.4446
93.3603	86.199	92.1501	85.253	84.6482	89.725	93.9924	88.9143	86.9515	91.679	85.6633	85.3922	92.3592
88.5714	82.3432	96.153	79.5238	79.5337	76.8966	96.5152	82.3028	83.2727	95.812	76.7188	89.6584	95.567
87.5705	87.4054	98.6257	86.7092	87.9432	84.7091	98.8136	83.6937	87.9589	95.6926	88.5761	87.2798	97.7237
94.9005	91.6396	97.4852	89.4964	92.8057	92.5907	94.5296	93.3649	90.7099	97.5313	93.779	92.5271	93.6663
84.2709	87.8049	91.1787	89.9794	90.5282	90.4246	96.4405	88.6672	92.0114	96.9397	86.2276	88.9085	95.7438
89.8392	93.4862	91.708	91.9806	94.0316	94.3424	96.9229	94.6604	91.9465	96.4332	92.6791	89.3962	95.6224
84.4989	75.9859	94.679	75.6366	75.2114	78.4492	95.8357	77.146	83.2405	95.4899	71.2782	71.6735	96.2144
50.2803	46.2896	97.8694	38.6381	51.2482	42.2504	97.1748	40.217	46.8943	95.5395	48.4286	43.1699	95.1204
93.4075	88.398	94.51	93.6508	95.5269	94.4585	92.8314	95.7233	97.6027	94.8819	85.3175	95.3633	93.2892
60.2843	66.4442	96.7087	82.6852	71.6534	79.0366	97.5627	66.6449	72.1131	99.2908	56.6807	67.9258	96.9021
87.1066	86.9933	91.5001	85.7771	88.3367	88.1821	94.3671	91.5278	92.4766	94.8972	82.0924	78.7365	93.4332
93.5473	91.5645	74.065	93.0339	92.6921	91.7723	90.5856	92.6503	95.8831	85.3604	96.25	87.5866	87.1736
93.1576	86.4328	90.6025	87.0599	88.4481	83.966	90.401	91.2084	92.2762	91.2368	82.5767	75.1669	91.657
93.0878	93.0337	99.0205	91.4155	93.6465	91.986	96.6181	97.2329	92.2481	98.331	90.2944	93.5093	96.2279
76.8711	74.5707	94.3	82.671	79.1429	73.481	97.0614	67.8348	82.8008	97.1915	70.235	67.2155	97.5214
34.8286	31.6735	95.7888	36.7296	46.3449	34.6781	97.4239	41.8529	58.8458	96.646	11.1616	41.5434	97.636
43.9203	32.1639	94.358	57.4886	62.4312	36.9184	95.5839	41.6606	59.382	96.2353	23.374	33.9251	95.2946
91.367	86.6649	93.8725	90.4765	88.1423	88.2036	95.0824	92.6363	93.0781	95.5418	88.5946	72.3838	96.4282
91.106	86.4072	91.6073	90.2128	86.0185	84.5957	92.7339	87.4192	91.1427	92.4236	82.5057	71.9598	95.4144
88.7713	92.2057	87.1917	92.5584	91.3463	90.1653	90.9024	91.2338	92.8762	88.6396	85.6742	85.504	89.1054
87.9454	90.408	92.9766	91.9945	94.8787	92.7262	93.8389	93.8817	93.5473	94.9751	92.9579	89.2259	95.1983
94.6847	95.3942	66.8733	96.3504	93.608	95.4572	77.1158	97.0535	93.484	70.2439	96.746	92.3872	73.4706
92.4663	92.3983	98.6395	91.8397	94.6071	94.4015	95.2137	95.4231	93.0695	98.6637	93.5837	90.0639	96.3063
92.5572	92.8194	90.7541	94.1473	96.4141	93.817	99.0055	94.8206	91.5608	96.4358	94.2637	84.8852	95.4711
91.7978	90.91	94.0327	92.477	96.8894	95.6102	93.034	95.1733	92.9762	93.5358	91.453	91.2362	91.3197
93.6713	92.7846	92.815	95.1082	93.7603	94.5538	91.9712	94.1245	95.8955	91.4121	90.543	90.7625	94.065
94.461	94.6506	92.1434	97.5201	95.2557	91.3328	94.5073	94.8219	94.8597	90.8269	95.4932	93.4959	95.1657
95.182	92.7415	83.8233	93.0633	94.4558	93.662	83.5167	93.6655	95.1768	86.6496	94.1606	88.5338	85.9651
94.9535	91.7047	92.8864	93.3655	94.3638	95.9722	91.1905	96.091	93.4094	90.2976	93.0529	92.2696	88.5304
91.4156	89.7741	75.5179	90.0042	94.8646	94.9363	81.8628	94.9404	96.6061	86.2613	89.1124	87.37	77.8947
92.9461	93.4498	90.5426	93.3833	94.1359	90.6117	90.0397	94.9454	92.258	91.0948	87.6822	83.7296	88.9792
95.8548	93.3033	95.1571	90.7693	95.5017	93.3473	93.9352	97.1909	97.646	94.4432	93.9214	91.0581	94.9701
88.4836	87.6579	94.2057	92.1441	91.1496	91.4374	93.4569	90.8691	91.5386	93.8174	82.1429	87.2578	89.3445
88.9129	91.6331	90.523	93.9165	91.3272	93.0158	92.3818	94.8101	95.8085	90.7251	93.6337	86.087	91.673
93.7809	93.0398	47.9059	93.8204	95.3228	94.9322	50.8122	95.4032	96.3144	44.796	89.7072	91.975	48.4248
95.3932	93.3455	91.6422	90.052	96.1956	92.345	97.4306	93.0835	90.7268	94.8666	93.4498	92.5543	95.5313
96.8238	93.1725	88.0371	91.6033	96.7614	95.0034	89.066	94.9202	93.9363	91.7459	96.4793	93.8591	81.6842
94.3206	93.2492	88.0122	93.0245	94.8393	94.0852	87.1419	93.8552	96.0899	94.6184	96.6346	90.2424	89.4387
91.8792	89.532	95.272	90.2434	92.314	90.6365	95.4512	91.5109	94.0672	92.7787	87.8889	86.4378	95.0176
85.0499	75.84	89.6601	69.6219	75.6167	74.5424	92.5261	70.3011	79.4293	81.8862	75.0154	78.1187	83.3935
93.9866	93.1352	72.7258	92.5046	93.5913	91.9329	83.4055	93.8992	96.909	75.5305	94.5397	88.3771	82.4301
94.3641	94.1639	91.7793	92.9241	96.8849	93.5876	94.3295	93.1208	90.8955	92.2827	96.755	93.5439	90.3757
88.7156	90.251	93.4109	90.9936	88.7306	89.8328	94.2113	91.6351	90.7658	93.8131	83.3672	75.9961	95.6574
93.517	95.453	92.8356	94.7903	95.6797	95.7353	97.4597	96.1759	96.2982	96.1281	97.8758	95.7584	95.2833
91.8311	90.7439	94.0894	95.0953	90.6667	92.2056	97.3077	93.9138	90.9751	96.2231	83.5984	89.4753	95.7605
94.2136	91.2763	92.5907	94.215	95.1066	96.1956	92.6714	96.3955	97.489	93.9361	91.938	90.4107	93.1348
95.0804	92.1867	94.1244	94.5916	96.5854	96.7816	96.5366	97.0852	92.4713	94.0959	92.7778	95.0367	96.3254
93.6175	92.7575	94.243	96.3774	94.5659	96.4672	88.4366	96.6138	97.0691	94.6355	96.6013	94.1987	94.4637
95.6972	93.4885	94.7523	94.0637	97.0084	93.9299	96.3024	92.5105	96.2192	96.2928	98.374	94.9734	96.3142
90.7107	92.2106	93.616	92.5314	92.4759	90.5042	96.6225	94.1813	96.0924	97.3722	90.0466	92.4222	96.6018
67.6414	75.16	92.3332	82.9177	86.6894	85.3345	97.2898	92.8875	88.7759	93.5442	76.4698	62.7381	92.2025
85.9613	88.0984	93.9363	92.9489	92.1414	86.0618	93.7746	88.1777	95.6768	93.762	79.698	78.6196	94.3966
80.4545	72.1551	95.7241	72.5728	75.0278	74.0207	94.5319	72.1646	70.0852	94.2023	83.0952	71.4379	95.2382
67.6563	69.0992	94.649	65.7018	69.9453	65.7153	96.2019	68.8759	73.1201	93.9852	64.2265	67.8314	94.5099
92.0058	82.7787	91.8138	87.765	87.6635	87.5248	94.424	86.7838	82.8844	91.5095	79.5968	77.5076	91.4763
93.3377	90.2333	89.9326	91.1839	94.1611	90.4806	94.4966	94.3645	89.0534	89.4479	87.0875	93.9076	94.5489
48.913	41.9231	96.0282	44.6703	46.7243	41.1033	96.6859	63.579	45.0079	94.275	73.961	47.5245	91.5201
88.9991	85.4106	94.6579	90.4442	86.434	90.4281	95.0053	87.2639	93.502	95.9321	78.7128	75.1868	95.4487
51.987	52.7053	98.1482	48.0561	59.6086	58.4159	95.5106	43.5238	53.4839	96.8691	59.7077	47.2373	96.594
88.6829	84.4449	92.0316	89.2024	84.45	78.4556	92.8774	89.3362	91.634	93.0071	78.7333	73.4748	95.6925
91.0967	92.9568	93.1581	93.5935	91.3015	95.2128	97.3981	87.0079	94.9745	97.1929	92.027	92.138	96.2549
86.9437	88.8794	94.8481	92.8814	90.6576	92.378	96.7123	89.9646	93.3841	94.3696	92.9342	89.8156	93.7654
94.0466	93.5439	96.8918	92.2081	94.3981	93.9681	93.3824	95.9813	95.2855	95.3657	92.4709	92.8904	92.1905
90.3021	92.6419	94.998	90.0747	93.5542	93.8605	96.2287	89.9191	89.938	96.445	89.832	92.5985	96.1082
76.0063	73.2262	90.1316	76.5439	72.2227	73.0039	92.8806	80.469	82.948	93.2452	79.4444	77.7837	95.598
69.4908	75.6025	93.5485	71.6042	73.5573	61.499	96.4082	71.2071	83.1292	95.0551	40.6812	27.3334	96.9722
83.8564	83.103	94.0471	86.2891	83.7645	83.0224	96.9814	82.3792	89.5439	98.2525	75.4583	56.7117	97.0025
87.2979	80.1639	94.793	87.9798	79.992	85.387	95.9996	89.8581	91.3201	98.4226	84.1757	77.7346	97.141
76.1294	84.7071	93.7576	89.8532	87.7135	85.0303	93.1286	86.6812	89.8119	96.346	80.5272	82.5391	94.4702
91.2874	90.6366	95.5455	93.2105	94.0787	91.7895	94.7321	93.3813	91.3403	94.0627	93.0972	88.5918	95.4017
92.8047	94.17	89.4567	91.1563	94.1471	94.3227	88.585	93.1955	93.3094	95.4816	92.5163	85.2913	93.9821
94.7006	91.801	87.9302	91.223	95.1703	92.7876	84.7538	94.6319	95.9989	90.4128	91.1372	88.925	91.3793
92.2514	93.7095	81.8635	90.0014	91.7456	89.1465	70.0342	88.3571	94.8776	76.5356	86.8905	82.0657	69.0107
88.3081	79.8238	90.2117	84.4679	79.7239	77.1882	92.7391	79.7799	90.2922	95.3477	67.5887	55.4913	92.6553
50.6744	44.7197	71.6806	46.9581	46.2901	44.1874	85.215	50.207	44.9452	82.5476	49.6788	38.2963	73.9023
54.4841	64.9087	89.8268	63.0025	69.7714	56.2762	84.8718	60.2119	68.4579	86.8715	39.7556	57.2881	84.9938
90.3927	89.9759	73.7127	89.8732	90.9561	93.1716	95.5128	90.5432	92.7485	83.4954	86.1403	87.0054	95.8488
86.4936	85.9408	87.5676	87.7855	91.4658	90.1875	92.389	90.0218	88.4622	92.3935	89.9134	89.2737	95.4418
90.1833	95.484	89.397	94.83	97.7034	96.358	94.4706	96.6743	96.8609	92.0357	96.1905	92.629	91.6817
93.3298	88.7463	92.9457	91.9703	91.6369	93.4076	92.727	91.2965	92.6149	92.9809	90.2465	92.8072	92.8102
84.491	84.0347	92.4232	87.5965	89.5252	88.6959	94.0011	84.0011	88.1051	95.4772	79.7453	75.1578	95.4252
86.1089	89.9407	63.5612	86.7488	92.5145	87.9843	64.1971	90.2751	91.2987	61.1964	91.2897	88.1013	62.3559
95.5976	93.1701	78.0151	93.179	94.5829	94.4625	77.9839	92.6488	94.3862	78.8498	93.0314	94.6846	86.6771
88.7533	92.063	86.2942	92.6884	94.8571	96.148	89.8413	94.1018	94.1999	85.7335	95.1883	88.1324	88.7338
93.2165	91.6672	86.7554	92.4377	94.7843	95.7139	92.1795	94.9479	95.5404	90.8672	96.643	81.7326	89.8661
70.6667	52.5121	90.7465	43.3525	45.2696	30.9041	97.7484	42.2274	72.695	90.869	9.26471	21.1	93.5922
82.657	84.8251	94.0259	81.9226	86.1252	78.2026	94.7155	73.3324	86.8915	95.3173	75.1296	69.0115	94.1437
90.8613	93.2427	93.8148	94.293	95.0348	94.2304	95.3217	93.2533	95.1912	94.1784	95.3333	89.418	92.9291
75.4861	76.9655	79.8451	81.8219	80.0032	69.4574	91.6587	78.1194	83.1677	82.7463	72.6689	74.2947	84.3355
90.5918	84.6646	49.0441	90.9895	90.3195	85.3359	52.2514	88.48	90.9096	44.5189	94.078	84.2312	42.9446
63.5071	60.5879	86.118	52.9261	54.1791	58.4444	87.3343	64.4826	51.7708	82.0634	66.7917	53.2163	85.8754
96.4014	94.8189	86.6362	94.9155	96.1138	90.7913	94.3059	95.1391	95.2049	88.942	90.5031	95.2617	88.3974
88.2926	94.0482	96.5691	91.0734	93.8672	92.1245	94.8299	94.4681	94.3708	92.4396	89.5516	87.025	92.9844
95.5836	92.8786	94.6331	93.2198	96.65	94.3684	93.3142	96.5722	96.6667	96.3041	94.8465	95.6206	95.8998
91.6102	89.8101	89.4661	88.7642	92.7282	89.3058	84.7508	90.4056	94.8759	86.3094	88.9189	86.0547	91.9122
92.7018	88.6582	88.0646	91.731	90.0807	94.2895	94.2087	91.7154	92.5579	86.4037	89.4255	84.9211	91.5532
96.4107	92.1048	93.2767	91.9305	94.8804	91.7631	95.2472	96.9977	98.5873	93.9965	92.4683	89.6316	93.9119
95.3457	94.7127	94.8668	95.6103	94.2185	93.5962	97.6588	93.9427	96.7667	94.4272	89.1049	91.4181	97.739
94.537	93.425	90.2638	93.5397	93.6923	91.169	94.1116	95.9471	94.679	94.7654	89.7771	90.436	93.1978
92.6265	90.8689	58.0816	94.1812	90.4464	94.3632	58.3889	94.1389	94.6599	59.2973	95.8824	90.7083	64.9855
85.7624	87.1708	93.8653	92.1222	86.237	88.4999	91.8135	87.4221	90.8218	89.0722	77.402	79.6167	94.3253
95.5152	92.8512	87.9119	92.8929	95.1778	92.6994	82.6571	93.4636	96.8075	88.203	93.8095	92.5076	84.4196
92.8381	93.1867	64.3009	96.2802	95.4612	96.9823	64.0873	96.4267	89.8365	61.395	96.3121	96.3126	62.8095
93.213	92.6313	95.1865	95.2459	91.8253	92.7957	90.8656	93.2844	94.7581	94.6138	92.2987	89.3119	93.4872
89.7638	92.8506	94.4689	95.8726	96.4263	95.7488	95.2091	95.9596	97.2564	94.2811	92.2627	89.3058	96.3553
67.7396	74.1831	93.6875	79.5166	74.927	92.0254	93.9498	94.5273	88.2431	95.2914	87.9259	86.3165	92.9827
95.6076	94.5865	82.436	93.7166	97.1053	94.1004	80.2627	95.5697	95.6489	83.1642	94.4167	92.3766	84.8045
91.7212	93.525	95.4896	91.9973	92.9935	94.1592	94.7858	96.334	97.5366	94.062	93.0595	88.108	93.0393
93.6681	90.652	95.8405	95.276	93.8005	90.5254	95.7692	94.5609	96.3603	94.8674	89.5028	72.5109	96.8124
76.5238	65.5039	90.8486	61.1301	54.9431	22.24	95.6866	59.0385	78.5	91.335	31.6908	33.4392	94.3386
82.0702	80.1803	92.4691	88.666	85.1484	79.2706	94.3548	87.092	93.2016	94.5486	79.4803	78.0048	95.0629
88.4698	86.779	94.6195	93.3472	88.7542	91.4242	96.1616	90.0284	91.0476	94.7271	87.7619	81.8791	94.0196
92.4811	92.3013	97.0626	91.0116	90.676	83.9647	92.2101	92.7957	93.0556	93.5074	74.306	58.1736	93.7656
93.6106	91.1684	87.6646	96.1921	92.8432	93.1021	95.1354	92.4931	97.6149	97.2775	91.5631	91.4204	89.5287
92.0012	92.1118	93.1967	93.3202	93.3089	93.185	95.91	91.804	93.8621	90.9323	93.2087	90.6052	93.1694
91.8102	85.6937	93.9118	90.0171	89.0506	87.1696	95.8861	89.4186	92.6754	95.5512	85.2551	78.4972	96.19
92.3487	90.6306	93.7635	92.9217	91.8809	91.932	93.0497	94.5635	93.5345	91.37	90.8983	90.3084	97.2468
96.3409	91.5327	92.4669	93.6742	92.7262	90.7078	94.2293	90.1793	96.1789	92.2814	87.3039	94.2121	93.7135
89.1107	89.1409	65.8513	89.1684	90.4874	87.2468	67.116	88.0494	91.9414	80.1358	85.148	82.213	66.6635
95.6541	90.2809	83.3522	90.0264	93.2971	91.5904	88.2903	97.5978	95.6227	87.3355	85.2393	86.5815	90.4304
93.4712	94.714	91.9716	90.1548	91.6533	91.3657	87.0658	94.0136	94.4104	84.7208	95.6458	91.9684	90.5631
88.6135	88.2085	93.1653	91.5164	90.8495	92.9757	85.8369	94.7744	91.0304	97.2387	86.8221	84.5694	97.1055
93.0892	89.5874	93.2064	94.1634	90.4331	92.452	94.3122	91.5373	87.3172	95.788	92.2222	81.731	96.895
94.591	94.2162	89.6465	96.2941	94.5141	91.9956	92.6101	92.7273	95.5152	91.4462	87.8312	94.3065	96.6548
97.207	90.7433	89.0582	93.5404	93.2879	91.8459	92.486	94.5605	95.7936	89.0148	93.875	95.1732	96.383
93.1683	93.4683	91.7991	90.5622	91.1823	89.0822	92.2018	93.3951	94.8896	90.056	90.8704	88.4911	92.4449
89.6134	86.6075	95.4574	86.783	89.8202	88.1593	91.3273	88.9419	91.2379	92.4449	81.4624	77.1184	91.2242
93.2245	92.8062	94.4761	91.4398	94.0366	94.8746	92.2519	94.1654	90.622	91.0266	95.055	82.5442	94.5499
90.3056	92.5784	91.8946	92.8931	93.044	94.3239	95.3866	95.1373	96.3078	92.0203	95.1282	81.222	96.7695
89.735	88.954	92.5832	91.806	90.3368	93.9517	94.6984	90.8317	93.5359	93.2468	85.0198	88.6686	92.7879
92.9061	90.4444	97.769	91.1967	93.5873	94.082	93.0719	93.0125	90.3194	90.4211	91.6378	86.0475	93.8651
88.0095	90.7596	86.4926	88.8026	90.805	91.1448	88.1027	92.8703	92.4435	90.7446	91.5172	91.8989	88.9849
89.7296	93.0127	94.2044	89.4172	90.0763	92.8526	92.2789	92.5662	93.8901	94.5537	87.7393	91.5838	96.0962
89.059	89.5272	91.1086	93.9486	92.3782	90.7517	91.055	91.2722	92.5178	93.5287	91.982	86.3946	92.1044
93.3811	89.5039	87.8417	94.3904	89.6332	82.1796	92.5941	88.2229	92.3028	90.3515	71.7157	78.5524	93.4156
93.1362	90.9384	83.6295	91.7267	93.5201	91.6978	89.3018	88.5476	94.3358	92.6129	86.7023	87.2589	91.967
93.9002	91.796	92.8614	92.5167	93.1023	86.9148	90.5851	91.9392	95.6566	91.1896	79.3085	88.1686	92.2908
97.7399	94.3281	94.0285	94.4706	96.4075	96.8808	92.4671	96.351	95.8853	90.7472	96.9293	96.3963	90.7062
92.9151	92.8812	94.9889	93.9199	97.689	94.9748	92.9073	93.3758	96.1816	93.1222	95.9755	93.8973	94.2858
49.5732	50.5518	86.7369	52.5721	52.1832	52.9643	92.7596	56.6589	51.362	92.9767	53.5566	43.682	90.1049
93.2439	91.4848	89.9286	95.9866	95.1556	94.8257	91.9583	94.0118	91.741	94.0617	92.6852	92.3886	94.2421
87.9958	92.0134	94.9328	94.7446	96.3814	95.144	90.914	95.1641	95.4327	94.4936	91.4959	94.7259	90.6629
91.6575	92.5493	92.5197	92.5585	93.234	96.173	93.7857	93.5227	95.6017	94.7273	94.9129	95.8539	93.56
95.823	94.6	95.3246	92.8772	97.1212	94.826	89.7382	92.8403	93.182	93.0116	94.4833	93.8821	90.5888
95.1157	94.2762	97.2626	93.2813	96.3883	95.6707	92.1939	95.8385	94.0552	94.7214	94.2722	93.0036	96.6172
93.569	91.117	95.4682	92.7668	89.9568	87.5696	95.0512	93.6393	93.2528	95.8206	90.89	85.6274	94.753
90.687	89.1827	63.4212	88.9678	89.1893	91.4612	65.098	91.7889	89.8588	50.4077	90.1738	89.431	56.6209
92.7966	91.8136	80.0297	95.9571	92.3043	96.3902	80.3071	95.3853	89.4917	78.6423	94.7778	92.3254	77.8809
83.1577	82.2354	94.7389	76.7333	78.6763	75.1278	94.9197	75.4407	77.4773	95.3928	91.7367	70.1512	94.8024
78.7998	84.6601	92.8622	88.1969	84.5005	76.3161	94.9951	86.9512	82.7861	96.5225	71.9285	77.6002	95.8248
77.9516	78.8307	91.1294	79.9863	77.8019	68.9277	98.1717	72.5507	78.4222	95.8558	58.6688	67.5515	96.8003
87.988	85.41	96.9716	84.7744	86.1988	85.2184	98.7206	82.7919	88.279	98.484	80.2906	80.8952	97.7802
91.7818	90.0595	94.5816	89.4489	90.7604	87.9689	95.4644	88.5206	89.9003	93.9385	83.5529	85.3643	96.8218
85.4393	89.8685	92.5362	84.1497	83.8866	85.3404	96.0417	80.3244	88.071	95.4303	80.1506	74.4984	91.854
93.0101	93.3794	94.6085	94.2171	95.8333	95.8676	97.1491	91.8219	87.451	95.3665	97.1056	93.9185	91.6813
92.5466	89.0328	93.4601	86.7758	92.3309	91.3278	93.1782	92.8836	93.4813	92.6033	88.2917	83.2258	95.6982
86.1265	82.7982	88.6534	89.1109	88.6196	75.1204	95.527	79.7362	87.0313	80.6768	77.6577	63.1548	83.9241
86.7395	88.9484	83.8281	83.8058	88.7636	89.7376	81.8675	83.4831	88.2858	73.938	87.8633	78.821	86.8967
91.5586	90.3647	91.4103	92.4804	94.1349	92.9988	88.7387	90.642	91.8954	83.2331	87.9365	86.911	89.0397
87.688	84.4925	88.8481	90.4204	90.3421	90.4004	86.4988	93.3672	89.559	87.2688	82.0545	89.5204	84.5638
77.3301	67.797	90.0022	68.7853	64	66.4739	89.8009	71.1347	81.2594	89.5476	54.6569	53.4432	91.2555
75.1646	69.9721	91.8559	76.0893	71.7875	61.9024	90.8009	79.6657	80.9161	92.079	40.3646	53.4077	91.5686
88.5417	89.7429	87.7771	92.125	88.8827	83.8187	92.7471	85.9367	93.518	90.7171	71.5054	80.9612	94.2679
85.9285	88.4848	90.2261	93.1947	89.0476	89.4402	90.7094	92.4608	92.6389	95.3713	89.4203	85.0094	91.6416
86.1723	85.7868	90.3022	79.4982	80.4501	80.084	91.5161	84.4336	88.4432	89.1696	50.754	65.1353	90.6884
85.3762	85.4172	87.6124	87.5975	82.3949	82.5442	87.5905	84.6074	88.5596	86.633	69.4438	68.257	83.9492
73.4664	69.9415	87.957	77.0256	78.2083	67.3692	77.6736	73.9722	87.1429	87.2288	70.0333	54.4115	87.2879
85.2631	85.0157	80.8254	81.4824	83.9177	77.3166	75.1221	81.1303	85.7231	86.2634	65.5392	74.8428	79.7836
81.5956	80.0052	86.6914	82.5539	77.3413	82.8037	81.6162	84.5858	87.452	86.1626	62.0968	69.4067	84.9003
92.9274	91.2405	95.2778	93.1107	89.2615	85.5939	90.7165	87.2705	89.7458	96.4198	85.6349	80.0462	95.202
84.4548	88.9838	96.8076	90.4527	90.1357	88.5743	91.3061	89.8207	91.8334	91.3328	87.997	83.1968	93.6026
88.4577	89.0548	93.6845	91.0216	82.5782	88.6501	93.6191	87.9462	88.5175	91.1452	80.8333	79.5039	91.8437
86.6124	85.8495	89.697	85.0863	86.7913	82.9797	86.8571	79.2214	90.7721	89.5357	69.8693	78.457	88.6296
92.6593	86.3599	84.9474	91.5518	90.9195	89.3412	87.9167	88.5232	87.9269	91.6697	86.5637	78.2788	94.8295
90.146	89.6819	89.6465	91.3082	85.6053	91.3407	89.5714	88.7393	90.9649	90.2116	80.0794	82.9188	92.7185
93.6295	88.3521	95.3527	90.7248	89.514	86.7605	92.2396	89.7024	95.8642	91.886	84.2127	87.8504	86.2857
88.6181	88.4015	92.7841	85.6883	92.6469	90.5435	80.8559	87.5657	91.5128	93.7427	91.1905	79.3268	90.6746
93.0897	92.8413	93.0029	94.1192	94.977	90.0704	94.6199	89.4363	94.3571	91.3175	87.7778	81.6128	93.9652
89.5962	89.2045	87.9638	87.2064	89.9251	87.3133	95.307	89.8667	91.8355	94.8522	69.6774	81.5191	96.3613
83.5025	85.6543	92.3977	89.167	87.6029	84.0654	97.1111	87.3781	88.2363	99.2398	85.6944	82.1325	96.6667
90.6971	92.15	95.2734	88.269	93.1036	89.4433	96.005	88.1287	93.766	95.8525	88.0333	86.7809	93.7048
95.0337	93.4603	94.3151	93.9859	93.0612	93.5556	98.2258	93.1209	95.5518	96.102	90.935	93.4259	95.4096
90.3317	92.6975	96.0057	91.113	91.1168	95.6153	98.9044	97.2427	93.687	96.1725	87.7778	94.7399	94.0511
97.1394	93.2932	96.498	91.5329	94.8878	96.3945	95.9028	95.9572	95.3715	97.0361	94.0374	91.8239	96.6439
96.1334	93.5451	89.071	95.5215	97.5242	97.7546	93.7191	94.3171	96.1776	92.0415	93.3485	93.6792	95.5835
94.9231	93.6676	71.9246	96.4822	95.4266	97.3862	71.125	94.5448	97.3485	72.1234	93.1047	95.7911	74.0576
94.213	94.1139	45.5556	95.8554	95.9091	95.8962	44.0476	96.3646	97.6204	58.3741	96.9907	94.3956	62.8439
89.1118	87.3315	67.0517	89.9692	93.3639	89.6446	50.947	93.856	93.0937	69.1268	94.7107	90.5224	71.2893
64.0784	63.573	86.1789	60.8686	69.0758	59.8118	89.5797	57.2172	68.8958	80.5014	78.5119	62.6619	89.5846
18.3631	15.005	69.3723	10.7998	13.8593	3.14286	86.8142	11.9601	12.8814	86.695	15.1587	10.5346	84.5409
79.7192	73.377	90.244	75.5784	77.1155	62.5922	92.005	72.3256	80.0127	88.7867	49.5	47.811	91.9642
55.5549	58.7999	87.158	65.4199	66.2103	58.3839	90.1415	66.7257	80.7647	91.2896	60.8175	84.5298	91.8389
64.2887	59.2911	65.326	59.3383	59.0201	49.7416	59.3651	63.362	74.6795	79.7558	34.0556	41.25	79.4038
0.297619	0.846655	90.1773	1.51547	0.837438	1.02041	93.0108	1.53509	2.55252	84.062	3.22581	2.00292	94.7059
43.5111	38.7975	87.6126	47.3286	51.8485	36.0511	85.6306	46.7509	54.9005	92.4621	32.9825	25.7177	85.7083
86.04	85.4426	89.5502	90.1744	88.345	86.2511	91.7554	92.2314	92.1607	89.3999	86.8687	83.4762	91.3753
91.6139	88.6848	89.9451	89.3554	92.0398	92.5971	90.5553	97.17	91.1074	90.5624	90.6532	86.9843	90.4794
90.1887	82.5315	83.7112	87.4822	83.626	89.6607	84.6888	85.4399	85.1377	85.5299	67.8571	79.1191	89.0005
91.0417	88.0216	89.8613	92.0442	90.6906	90.045	92.1576	92.4321	88.356	91.1664	91.0743	83.438	87.3024
84.1772	85.8934	90.5024	85.8577	85.7952	86.7449	92.9744	89.7485	94.2694	90.4221	84.232	79.0751	91.6829
90.3638	87.9805	89.5042	87.3206	89.3262	92.0492	88.2709	82.8747	88.8118	88.4161	86.5233	82.7592	88.1619
88.5294	87.9728	82.3999	85.8382	90.0159	89.0266	89.6115	92.7001	87.7341	84.0569	88.6508	81.1231	82.3191
88.3204	80.6114	88.4742	88.5389	85.9384	84.7767	92.5747	87.3213	91.926	92.4831	83.9736	79.7351	91.9921
88.6075	88.9959	80.4504	88.2981	88.5595	89.3472	83.0484	90.9246	91.249	82.1053	88.5294	83.5966	80.2172
84.1043	80.2731	95.1055	79.1145	87.1088	82.326	97.0257	91.1412	86.3261	94.3981	75.8555	64.807	91.3763
93.414	88.2827	94.7932	89.5829	91.4218	88.9228	93.2426	90.3727	84.6962	93.8095	85.3876	84.6481	88.424
89.5188	90.0545	85.3546	91.9569	92.7638	92.7885	91.4991	95.1189	90.7107	88.9198	91.8627	88.7046	89.2211
91.6834	86.9998	88.0907	89.5513	92.3838	91.7197	87.9585	91.6151	87.4215	85.7854	90.8672	91.8125	85.1434
81.0588	86.3198	84.5508	82.2332	82.2815	76.1138	86.9881	82.1714	83.4617	82.9407	81.342	71.9355	86.9027
88.0051	86.7837	83.8241	85.4511	87.2431	87.8886	82.1352	85.915	89.4732	84.6685	88.1457	83.4728	91.1905
96.4963	93.8656	64.855	92.8899	96.4241	95.9899	74.1525	97.6769	92.6616	70.5722	92.8788	93.3768	63.3508
94.0116	89.0044	89.8171	89.2997	93.9831	90.909	83.4611	87.32	92.6271	80.6622	89.6057	87.8274	85.9184
76.7778	80.4054	84.5748	80.7778	80.452	77.4145	83.7602	84.528	85.1191	80.3563	72.1951	64.9183	84.6634
87.7622	89.838	83.698	90.7424	90.539	89.6398	79.9629	86.5567	90	79.6688	86.2037	79.2902	82.62
86.0508	90.7747	66.4726	87.1256	91.5132	86.2698	73.1793	88.3564	90.8431	78.2323	78.568	83.5477	71.3143
86.4143	87.8937	90.0873	81.9583	85.4449	79.4455	92.6797	84.1804	84.5978	92.5391	78.944	76.5026	94.5582
89.2281	91.6367	83.3866	94.082	93.2897	92.7295	84.1505	90.3623	90.4167	84.4625	90.827	90.4382	92.2583
87.9817	85.3236	83.6567	79.3254	78.4555	78.2308	85.1368	84.0561	80.9755	83.2379	76.5385	75.9431	81.9123
81.4853	83.6348	85.8243	86.6832	83.918	86.1232	86.8359	87.5833	86.1627	86.89	80.7114	76.76	87.7589
83.9075	65.2866	77.9835	66.5392	62.8079	70.6713	73.2749	69.5711	69.8838	78.8866	83.5238	53.4745	61.4099
73.4281	66.7966	58.9932	65.8688	63.4283	67.3586	65.1581	64.2002	72.0814	59.084	71.4827	65.8389	56.1144
85.7026	88.2699	54.2762	82.2862	86.0131	84.4214	40.6878	85.1542	85.6601	45.1825	87.6389	80.4701	36.9897
79.1994	84.6093	69.9247	78.1777	83.778	80.0921	68.5475	79.5852	83.8477	62.1822	78.5852	70.5413	61.4871
81.4746	82.4356	74.5333	82.6127	84.2342	83.7195	69.0405	83.5035	83.1323	57.001	80.3388	79.8618	59.5219
88.6627	89.4496	75.8135	90.6617	94.3858	94.4361	80.3004	95.3701	95.4365	82.9794	91.604	93.1332	82.1786
76.2796	79.6685	76.2749	85.1248	84.7823	82.8226	90.2778	83.6853	83.7771	82.6735	80.2733	75.3049	64.9053
89.6299	86.8395	79.5696	89.5232	87.1328	88.6029	88.064	90.7387	89.4246	84.9254	90.2419	83.8463	86.3702
85.1394	81.5156	89.6665	79.2722	80.7928	80.6319	85.7928	80.1235	85.7809	81.2974	69.5156	79.8205	77.7359
69.8687	79.1699	96.9476	68.6667	68.4212	71.4384	92.2439	69.347	82.0606	92.813	50.3922	70.5546	96.1265
64.5883	63.1654	75.628	56.5188	60.3649	56.276	80.4809	53.3327	64.2063	83.271	44.9636	44.7922	84.4283
41.8901	45.2225	85.8448	37.7293	40.0053	33.8774	86.1256	34.1839	41.4751	87.02	29.9241	30.6229	86.6609
45.1933	53.6536	90.3161	50.8498	48.5599	48.7771	95.614	47.1531	53.9377	82.1397	35.9141	41.4631	80.0862
77.0129	71.8843	84.3197	77.6272	75.8227	72.5382	88.0081	77.3907	80.8563	91.8768	70.7143	60.7826	95.8333
79.4329	70.6513	80.3123	72.7922	57.7594	60.6035	93.1267	66.7416	73.6436	89.664	95.5376	68.9506	92.2781
82.3774	81.6786	93.9227	81.9846	87.6861	76.267	97.8343	82.581	82.6493	95.4407	68.015	68.5084	92.1917
75.2069	71.0564	83.0157	82.3747	86.472	80.8567	85.1575	84.0264	81.2627	88.5478	83.7708	75.9658	92.7645
82.0565	78.5464	90.5152	79.6266	83.5116	80.8007	91.1116	81.7736	83.7703	93.7636	81.4947	71.2799	94.4159
74.7155	79.3158	89.8423	71.9385	78.5559	71.3454	92.0986	76.7284	82.1488	89.5237	73.2936	62.8066	87.845
84.7255	83.341	92.1615	90.8976	93.6044	89.3263	92.2228	90.8616	90.8119	93.4255	78.6281	86.2087	95.2713
86.7198	89.2216	83.6778	87.9292	90.6768	92.7077	90.2699	91.9648	83.7934	90.7076	85.09	85.1386	91.5524
85.1984	80.0682	88.2986	90.5125	88.6041	88.3248	83.8117	91.895	91.4363	87.8756	83.5384	76.3188	86.9101
90.552	83.9652	78.0345	88.3843	91.7598	88.7495	80.2785	90.5972	93.6347	82.0494	85.328	80.7863	77.9501
84.215	83.9597	89.2684	91.6202	91.4774	93.1084	91.9321	92.9044	89.5442	92.4689	88.1716	87.1463	93.8085
87.6235	87.8514	88.0352	91.3193	92.3271	93.0422	90	94.3696	96.9551	90.3303	94.9834	90.8415	90.8904
82.662	89.018	91.5865	90.3343	92.6327	91.8072	92.1861	93.9597	94.2907	91.3466	88.6661	88.4657	93.9953
87.1065	79.687	82.7859	89.0038	90.1356	88.2345	88.6566	88.0198	88.9964	87.0071	80.5093	81.3302	87.108
81.3847	82.034	80.408	89.6768	94.1729	94.658	90.4648	92.0854	90.4908	90.0839	88.2738	87.2764	89.1346
83.1294	81.5693	85.542	90.088	89.3668	90.8344	91.5684	88.8101	91.1806	90.1179	88.1692	81.1468	89.285
87.4016	87.8989	86.2274	89.5513	85.5648	82.2892	89.872	87.4779	87.2183	91.667	76.5919	73.9117	91.2685
83.5651	79.9298	86.9133	85.8728	88.1475	86.441	89.9837	92.6768	86.5962	87.2084	80.1088	82.7604	88.8587
80.4534	80.9682	84.1406	82.432	85.3334	85.8219	88.9525	86.896	86.8003	87.1586	86.0818	78.7068	87.9667
78.8569	81.0595	89.6535	79.5372	82.9082	83.544	94.8781	83.3493	86.1529	97.2873	77.1063	81.0666	95.6651
82.7738	84.3635	91.2177	91.2447	90.1679	94.6851	94.795	94.0941	88.8228	88.9031	91.1261	86.7588	91.6944
85.9778	82.6707	86.5573	89.0588	88.5256	85.2743	90.0414	86.6894	91.1681	89.0453	83.7144	84.6968	88.0012
76.5692	77.0085	97.1973	80.0733	86.2243	85.9668	90.2742	87.8482	85.3864	93.7436	81.3361	80.0046	93.3995
83.2036	81.2734	86.9182	86.8535	90.4	88.5491	90.0439	87.9534	85.1398	87.6848	92.8326	88.4212	93.6167
90.5502	86.4261	88.4906	92.1086	90.7161	95.4186	93.6811	93.0347	88.0526	94.7103	91.8297	82.6838	90.1433
85.2716	83.6186	83.9783	79.6357	88.8122	89.1973	90.5263	84.6348	90.1502	86.6938	80.4065	71.616	90.5096
90.4903	89.3909	91.7045	89.674	91.3212	92.3569	91.1239	90.6482	95.5019	90.7735	91.0883	87.73	93.0786
86.5251	82.4089	74.6201	88.0825	91.5161	81.5873	77.1372	86.8212	91.7745	72.5958	75.0595	74.3755	71.9355
81.331	80.1515	88.0978	87.3786	84.7557	85.3711	93.5378	86.8122	86.3882	93.4635	91.4484	82.4162	92.6119
91.7007	79.6559	90.9459	87.9288	87.384	87.2325	91.9444	87.0836	86.5738	89.8228	90.5285	84.2122	98.2
82.1479	82.0854	84.8976	75.6985	72.9167	74.1054	88.5073	69.403	80.3385	89.0032	68.0738	60.7953	94.3934
87.3065	86.1325	81.2879	94.0334	97.1179	90.1911	88.8306	93.2119	93.2026	89.6447	94.9869	93.6248	89.6608
92.3081	91.0325	90.1385	93.1404	94.8765	92.7292	95.9552	91.5412	91.8621	91.8848	93.0228	80.535	96.056
90.3571	85.5679	83.4797	91.6769	88.4003	89.5366	92.6449	93.4373	92.6191	91.1814	96.1111	77.6495	90.555
90.5924	86.8249	86.0935	93.4249	91.7323	92.7314	87.6299	94.3812	95.7585	84.11	92.8095	91.2603	91.5744
83.0032	82.0185	92.3732	89.8383	83.5927	77.5548	92.6885	86.3063	89.9126	89.3465	69.2413	63.6693	92.3139
85.0528	80.9341	87.2781	88.6186	87.8551	81.7565	94.6887	87.7092	88.3004	94.2063	85.6113	79.3507	94.2684
88.4095	80.3832	93.5327	83.3075	79.3514	89.5493	95.6687	87.6594	93.2485	93.5539	80.0556	52.9352	94.9484
85.3088	89.1043	89.6631	94.2894	88.9063	91.025	94.2222	90.7085	87.8004	89.1031	90.2663	87.5367	92.9826
85.3372	89.1225	88.5039	88.5741	89.7595	89.8382	94.0825	90.8746	87.8856	93.1467	87.0789	86.5751	91.5161
85.4967	82.4636	86.5651	88.1696	93.9998	91.5605	89.4316	89.8466	89.0798	87.9589	92.4408	85.6792	88.5106
89.6105	90.184	91.4461	87.9031	91.9958	89.3689	94.3518	89.7884	91.8651	91.4893	89.1441	87.8528	96.875
82.3299	87.7823	86.8771	88.0124	93.4736	90.4153	93.9921	92.0917	91.8889	91.471	93.3144	87.4024	90.3085
84.7469	86.0986	89.3282	89.2994	92.3438	84.5175	83.163	90.8061	89.5472	85.8428	78.4056	68.6991	84.8109
87.6906	85.9419	88.209	85.0258	89.95	88.4837	92.481	85.8357	83.71	92.6168	82.8418	80.2254	97.1709
92.2811	87.6478	91.4653	86.9536	88.5635	83.3391	92.0891	88.7335	89.5617	92.7484	65.869	69.8987	89.1438
88.7892	87.2589	92.0468	93.3391	87.9969	87.4107	92.7619	91.731	94.5238	92.8226	83.2967	76.9485	92.9717
88.804	89.6645	84.2013	85.7437	86.5297	90.5164	86.2211	90.8912	93.6529	89.1001	81.0884	75.9748	84.65
87.4643	87.6384	90.1603	95.5806	96.1245	95.3263	92.6803	92.7488	85.7936	90.6809	93.2039	92.7655	95.1788
83.4557	79.7087	87.3129	84.6192	91.9846	89.8197	90.8631	89.725	90.2221	91.7191	85.385	74.7412	95.3672
86.1698	83.5586	92.2742	90.0459	89.7733	91.0232	95.8511	92.4648	95.4747	91.456	90.2183	77.1623	90.0908
89.2861	89.0914	88.0547	89.48	93.6116	95.0009	90.3669	90.4352	91.1809	87.7724	92.2584	80.2203	93.6112
88.9712	84.6798	91.9695	89.8324	92.5048	94.323	94.3795	92.1328	91.5611	92.2859	90.0926	85.1388	92.978
84.8777	81.2132	78.3932	86.4647	85.2121	90.4989	85.5183	86.5325	88.8421	84.0869	80.8653	83.7227	86.8953
91.3757	85.6158	85.0063	93.5008	93.4248	94.6152	87.8247	91.6426	92.4679	82.1441	95.4592	73.2873	90.5867
73.7563	76.7108	82.8432	85.027	88.9047	85.2483	84.7682	86.1711	90.1927	86.0959	79.8809	80.603	81.1211
79.1152	79.6339	89.6539	85.7931	87.2719	86.0499	96.2037	86.6307	89.165	94.6132	88.1435	82.6843	95.1683
74.2831	83.0414	88.697	72.8936	83.854	71.0523	89.0859	80.5431	72.537	93.3844	78.9243	75.4089	87.1238
85.8268	81.6811	81.6746	89.6424	88.2628	91.1027	87.2241	90.001	91.7569	88.3079	83.4452	71.2666	82.3951
88.6028	89.4577	86.3643	92.2935	92.0971	89.9603	86.2281	89.4078	89.8125	91.1421	91.0367	84.4576	89.1525
79.9236	83.3986	83.4888	82.9282	90.1513	85.8575	92.7827	85.9	91.456	89.6559	89.761	78.8625	88.7389
77.9788	72.9659	87.6083	87.8581	88.1689	87.1724	87.2355	90.3373	88.5675	89.8511	80.5859	76.8077	89.3911
82.3172	81.976	90.7765	90.1296	88.578	88.545	91.3235	93.3678	92.8708	86.0638	83.6422	78.6006	89.774
89.9654	82.3636	92.0652	85.5377	88.7642	87.3789	92.5397	89.5838	92.9216	93.477	85.6395	63.9745	93.5271
61.6816	78.2771	86.243	86.4832	87.5687	85.3649	86.9966	85.657	91.1379	85.4209	89.4595	79.5375	82.9848
82.4998	81.0383	92.7362	85.9705	79.404	87.7912	90.3175	89.7105	86.6286	92.286	90.1227	81.2427	94.1089
90.4333	89.0329	76.3645	91.5135	89.0712	89.667	90.5208	91.5704	89.5346	85.6742	91.2613	80.5076	82.3907
87.6271	82.7874	79.8321	90.7307	88.8926	90.1532	91.2583	90.8165	91.9175	92.3122	75.1252	73.9357	87.6659
82.9547	84.2126	86.4194	88.0507	88.4127	88.6923	90.0632	85.1626	95.2495	89.3655	85.0049	78.3966	91.8341
79.239	81.4756	85.6797	86.8363	88.0927	88.3163	90.7274	90.8203	92.1348	86.9763	87.1591	82.9926	88.6666
78.9211	81.9483	88.4498	84.8751	89.3994	85.5947	91.6699	88.0632	85.5901	92.517	87.2861	81.2788	91.5582
89.1837	86.4319	88.9379	89.808	86.4275	84.2952	94.8485	88.4554	91.6111	89.4558	80.0397	86.9791	91.3351
90.1515	90.9269	86.3973	94.65	93.5862	91.7528	87.798	92.1825	94.3288	93.5099	96.579	94.4498	91.2091
87.8401	86.376	76.8727	92.8896	91.7181	90.8299	78.2761	93.4376	91.5174	84.5553	91.3254	86.5639	81.6035
81.408	80.8245	84.5141	88.2178	88.4148	90.4107	89.4918	89.7615	89.9587	83.5751	87.9236	79.5188	90.1938
72.7557	45.5204	95.3742	54.5841	76.1395	60.6585	95.2143	63.4963	71.5042	95.2079	45.8232	41.1954	94.9949
77.0983	76.6008	91.9306	78.0626	90.572	80.5771	91.6402	84.1903	77.9465	93.7534	86.3498	80.6411	92.1578
80.0778	79.3455	93.2268	82.8445	85.9312	85.2071	97.5164	83.1676	87.5198	95.0182	84.4118	77.2565	94.5755
81.214	74.8667	88.1899	80.0495	82.1722	71.8523	89.2613	75.5984	78.8058	89.175	76.0457	78.3314	88.4316
87.9638	90.556	67.5635	94.6894	93.9943	95.3662	88.7414	95.9853	96.1539	85.1727	88.493	90.9373	92.5641
87.9053	88.949	92.8211	90.1028	90.894	88.5552	93.1018	83.4441	85.8586	93.7302	78.9994	85.2737	96.8367
93.7644	93.6062	94.14	96.4766	92.7025	93.1471	93.27	94.7171	96.3413	90.446	90.7812	87.8622	95.0875
87.7759	90.027	86.9124	92.5196	86.9367	91.5764	83.4125	89.7708	94.5144	83.5644	91.282	87.2238	84.4129
95.5223	93.2551	92.9831	92.7211	93.585	92.5706	92.8956	94.5175	95.899	87.6819	90.9666	90.7368	88.5534
81.4601	90.3738	89.7694	89.3877	89.2364	87.2674	92.4238	90.8811	90.4624	92.8375	90.8117	77.3192	90.9723
80.5796	87.8371	83.3248	88.3203	86.9702	83.581	84.9446	89.9565	92.1818	85.5599	91.3333	81.343	85.8738
88.5046	88.863	88.7772	89.4699	88.0825	90.8674	92.2339	91.5559	92.0055	91.0556	91.9679	88.1722	93.3037
79.1052	85.9625	89.3225	84.0213	85.0717	84.1571	88.697	83.5825	85.0326	89.1823	78.2284	77.5388	88.198
81.6135	87.469	42.2828	89.2905	92.7542	89.162	50.2727	87.5557	90.9029	59.895	73.3842	81.8228	50.8352
85.5258	89.3576	27.9268	89.815	90.4423	88.4345	3.05556	87.5456	88.7746	7.96071	82.8871	75.8989	0
40.2144	46.2685	14.3229	45.7666	54.2329	55.3524	5.54464	60.7031	51.1434	2.1645	42.6215	43.5346	2.26191
14.2544	7.72711	53.0349	9.19312	8.92099	7.13377	66.3433	19.4186	6.38368	66.227	11.6667	14.6529	59.2089
25.2503	18.5438	89.7097	20.6563	21.3991	32.7666	92.714	20.7903	18.7314	88.9888	52.1508	35.9943	86.514
7.42138	4.49083	85.9407	6.1859	5.12688	7.67698	91.0762	4.9504	10.3861	89.8259	1.79654	8.60288	93.4989
75.6522	73.0275	88.8789	72.7495	75.4471	77.2996	92.1173	70.9026	70.8869	94.1947	71.25	74.2059	94.1413
91.8769	90.3282	94.1176	88.8095	89.8164	87.8603	96.6346	86.3649	85.3459	93.0139	84.7312	79.9483	96.9794
94.161	86.2012	92.7393	86.5403	86.2778	86.7706	94.9623	89.7476	91.3542	87.7961	85.1984	70.068	94.2714
91.2033	91.8049	94.2398	88.5495	90.005	88.5488	92.3433	91.136	92.3422	90.9132	81.6871	62.2957	93.4793
89.972	94.2962	90.4898	94.812	94.7954	94.088	91.6949	93.7692	92.6495	89.7642	94.7876	89.9798	91.7891
80.2431	84.3635	92.8549	87.7732	76.2149	84.649	90.9661	85.2703	87.2532	92.7929	92.0833	70.1928	92.307
90.7479	88.4531	98.0749	84.5752	93.9141	87.9463	91.0496	92.7674	88.1969	90.1213	84.7817	85.0198	90.7447
94.8955	91.7833	83.9355	88.7407	88.5755	94.4299	93.6448	93.0924	94.7882	89.4809	84.2102	84.3059	88.7679
92.5333	91.15	93.5833	91.5533	91.2503	92.2064	92.2313	91.1561	93.0607	92.7287	88.7204	88.7027	95.1796
93.456	93.0851	83.3517	91.3981	93.8565	94.0238	76.0101	92.624	93.5732	78.2921	98.6364	93.1021	80.3107
91.7409	90.2241	85.4424	89.705	87.814	92.8877	83.5921	89.2735	90.4048	86.0493	90.4924	86.2472	82.578
93.3862	87.7847	26.6988	83.2355	88.2328	91.2782	49.9074	86.7044	93.53	50.0898	87.387	82.0356	49.2486
91.6052	93.5145	83.4494	90.8261	91.6104	95.4167	85.7806	94.596	93.7637	86.8101	88.8034	90.3939	83.0302
93.7331	88.0493	80.8293	89.9326	89.3349	90.5194	84.9054	90.18	92.4668	85.5626	78.2292	79.9633	82.7711
91.9719	92.3858	87.1627	89.519	94.5963	94.8545	97.2406	95.163	93.4083	82.8152	95.4255	90.6413	88.8175
72.7491	74.0227	92.8093	70.8599	71.2188	69.2771	82.4541	67.3932	76.7863	85.8013	53.8624	46.6039	87.5893
79.6517	79.9518	92.3876	72.6654	73.7363	64.7978	89.7551	76.9793	76.6349	93.3023	56.7914	64.613	91.6881
84.2295	86.7141	92.4064	83.9652	86.4488	83.3827	96.4875	85.6475	88.1193	90.4575	77.9011	70.5765	86.9563
84.8375	67.3846	80.7953	85.1122	86.94	87.4697	79.5106	74.6111	92.7731	83.3766	61.9909	57.7477	65.8435
92.5	82.6539	87.3323	81.4031	84.9309	84.1155	89.4416	90.534	91.1759	85.2857	86.6604	77.3626	93.4537
95.8508	88.7755	88.7886	90.8447	92.6937	92.4173	88.4319	94.5572	91.2095	85.2481	85.6597	86.7979	89.2224
90.3615	91.5355	87.7174	90.2715	96.1105	87.7381	91.786	94.2445	90.9325	85.1723	82.6057	85.2273	88.5204
90.4077	94.0015	86.8574	94.6751	93.9881	94.3056	92.2813	91.632	94.7314	91.9317	93.7465	88.9864	91.2936
80.8889	79.8832	90.8812	86.3463	81.2079	79.1275	94.68	85.8843	87.6691	91.2046	68.8786	57.2394	91.6909
87.8831	80.1327	94.8907	78.1321	76.8644	84.7802	94.0854	82.2681	86.1347	93.8922	53.451	64.1479	92.9155
89.8547	86.2577	77.6235	83.1555	86.9963	84.1621	87.5877	82.7759	89.2583	83.9658	64.2677	74.9019	87.9631
81.2048	88.0601	88.964	89.2569	88.6741	86.5303	89.537	87.2449	88.6905	82.7157	88.6869	69.3488	90.3333
85.677	83.9464	89.5465	89.2224	83.3348	82.8336	89.8457	89.4802	91.4756	91.2392	87.2222	74.5024	89.6439
91.0939	89.428	91.8665	92.8208	86.0562	90.7856	88.5347	92.6513	91.7907	92.6673	92.4568	82.5989	84.276
89.6407	85.2648	91.4824	85.644	89.5857	87.6998	95.0468	84.6589	88.4537	94.7565	84.6861	81.3706	93.329
91.1432	94.4926	91.4754	92.4985	90.3987	91.4125	95.3217	95.4836	90.7807	85.3112	90.5794	85.6657	92.7234
77.5261	85.4115	97.114	74.1778	85.7304	85.3376	95.7143	87.9126	86.1247	91.6261	80.8214	80.8025	94.8224
68.6526	79.1778	94.5515	75.8985	71.1998	74.3593	90.526	88.1884	85.2417	91.1028	69.9524	55.574	94.7331
90.4333	90.4082	94.7595	90.3484	91.8016	89.9364	97.496	88.4831	94.2186	92.7115	91.2613	82.8394	92.5003
87	90.63	93.8173	92.4071	87.3105	88.2358	93.3549	84.1847	89.3579	88.5446	77.1368	77.2056	91.9575
83.3339	87.0284	94.8369	88.1215	81.3209	80.0168	93.5183	84.7039	92.996	94.1618	68.31	52.5727	93.8463
93.8515	90.6345	92.081	89.7466	88.8745	93.7853	95.2482	95.1011	96.3829	91.6607	90.8411	83.6794	93.2892
90.9712	87.2392	88.6993	91.3139	79.7503	83.8977	92.3487	92.4387	92.8609	82.3868	77.9769	52.4438	92.2507
94.7529	90.559	95.1034	91.8983	91.1592	91.372	94.7379	92.5966	91.0444	91.8104	89.2437	87.1005	95.2109
92.8269	88.1643	89.4531	87.7187	85.9509	79.7058	90.1905	89.793	89.5139	92.8954	76.3314	75.0747	91.5717
95.9294	95.5244	92.4806	94.2057	93.5596	96.2076	94.5039	95.0162	93.1548	91.1091	86.4881	93.2462	94.5129
92.558	91.0119	93.6202	90.4039	90.3117	90.45	93.6526	86.3748	89.0471	94.6887	82	86.2282	93.2416
93.1615	90.0985	95.2654	91.6125	91.6617	92.7034	91.578	92.3207	89.1929	94.3971	84.9603	81.2541	89.5366
92.8276	91.2923	90.4945	93.9683	93.8965	91.66	92.2515	94.5808	95.93	91.3677	87.4648	83.571	89.5066
83.6067	87.4515	87.7672	89.903	92.4746	89.2169	81.286	91.2363	92.9444	84.8535	85.9091	84.6408	85.3857
94.8737	92.5794	90.145	91.9482	95.5698	96.1714	88.6759	94.6453	92.7275	85.834	93.4804	87.5719	90.7064
95.4796	89.3653	89.4797	89.0433	84.4609	77.5998	95.8948	78.1226	89.8853	94.0967	93.3129	70.5235	93.1653
94.7561	89.8119	94.58	88.2875	92.5908	92.7329	90.1918	91.5414	93.087	91.2267	90.9308	84.405	88.7147
89.7351	91.0653	87.227	90.291	88.8248	90.8379	90.7274	94.7688	93.8781	92.4841	84.6032	78.5145	94.0241
87.1937	90.1134	90.3586	93.8153	86.9168	87.2193	92.8998	88.9474	92.1233	94.4804	73.2717	63.3949	92.7985
80.1519	77.3201	83.1437	84.5959	74.809	70.4806	80.675	79.9392	78.6157	85.4567	62.6611	52.9398	87.6383
89.8751	91.5751	86.9572	88.3161	91.9185	91.3113	88.1003	90.6253	90.1712	90.9534	81.8984	86.1085	93.0923
91.3411	86.86	89.5839	90.5191	91.363	91.7217	89.0321	92.4451	95.4355	92.9651	82.4333	88.1977	92.4548
93.2157	90.5188	94.9784	86.7423	89.676	92.0614	97.6577	92.9481	89.2471	93.9597	92.3751	91.5055	93.5428
85.9972	84.2727	89.9555	87.7416	85.7857	87.7235	96.5768	89.1327	92.4188	86.9433	78.172	80.5911	87.4385
93.0655	89.889	85.6528	91.1409	91.5892	91.6064	86.5756	93.7981	94.9561	89.2451	85.3803	86.3451	86.0781
95.5259	93.543	84.5	92.2387	92.3638	90.6824	73.6962	93.746	89.1971	67.6353	87.2072	89.5823	71.6047
88.1397	82.7141	91.5799	85.323	85.4365	83.0827	95.6289	85.6573	83.914	90.1704	74.3939	56.7571	93.2772
90.1239	89.025	94.2468	89.9132	95.0977	91.1647	95.2857	91.8408	92.5556	94.6707	87.2868	89.2435	93.0472
79.5445	84.1736	88.2398	78.03	85.2213	70.7493	94.4571	75.318	77.5713	91.4703	67.5964	67.2214	98.0487
91.2044	88.5252	84.309	85.6625	86.7725	77.5126	90.0961	79.5242	82.1298	81.1206	76.3792	71.7684	84.22
89.2847	90.1385	83.7981	89.6151	92.7495	89.623	93.4874	91.8518	92.8472	92.6499	85.961	88.9439	90.3544
92.2071	92.7139	91.138	90.3617	93.7325	91.3611	94.1483	92.7266	90.4167	88.2907	91.6835	86.7948	93.1163
88.6473	80.2999	85.5711	91.7977	73.5431	82.2934	81.8827	88.2082	89.5179	88.7268	88.6229	75.6853	82.0889
92.2327	88.6709	68.0396	89.1753	92.3994	87.9585	68.3734	92.8154	92.6736	72.5807	91.5841	83.1299	73.6823
93.1111	91.1788	91.3933	93.2311	93.7034	90.7815	93.2973	93.2494	94.0264	92.9018	92.7236	92.8987	94.0668
49.3572	47.0815	94.3213	57.6036	56.0383	51.7115	93.0477	54.546	74.1704	92.0832	25.6997	41.102	91.3776
87.4152	88.0116	95.6581	91.005	89.6134	90.4588	94.1094	89.4574	91.9347	95.3809	91.6504	91.3384	94.0059
89.1332	92.8275	91.5351	95.8338	91.76	93.056	92.9444	89.8788	92.7296	91.1806	86.8059	67.9081	89.6661
92.5053	91.1436	91.091	94.0034	93.9654	92.9471	92.1948	94.5189	94.1796	89.7389	83.5667	88.8561	92.4518
97.8533	92.3993	84.246	92.6567	94.3929	90.35	93.7063	89.8753	95.8185	91.5316	89.9927	91.7256	89.842
95.9048	86.3395	86.177	88.411	95.9585	83.6923	86.7805	92.1429	91.2229	84.3269	84.4815	85.6079	86.0615
91.816	92.7626	83.6035	92.2734	90.1173	91.5463	82.3597	90.6976	92.0013	84.5899	83.1018	81.0885	74.21
88.4835	86.6849	92.9534	92.1595	86.9101	75.4465	95.1852	85.4878	88.2917	93.6274	52.8867	56.8416	94.4513
83.949	82.4767	90.7676	77.8475	79.1357	72.1885	92.197	79.433	83.5666	89.6086	61.3063	42.3052	89.5471
71.0417	77.031	92.402	80.9085	78.8162	63.591	92.462	75.5323	82.3009	90.0528	57.6736	36.9852	92.3816
92.7171	94.1323	80.5137	90.8976	94.5022	89.0903	93.58	93.7789	91.8432	90.711	83.4375	67.6561	86.5844
83.4822	81.0693	90.8295	82.8712	87.1886	87.947	94.1584	82.0855	79.282	92.3696	73.9899	69.7619	95.96
91.9841	92.7448	91.1092	93.3392	92.6239	93.7129	93.7675	94.3938	91.7418	89.5	90.8277	82.9575	90.6834
95.0675	88.9703	89.399	93.099	92.9946	94.1835	93.2231	90.1176	92.2292	91.2621	92.0973	76.3629	89.0697
91.3879	78.4039	90.4569	79.7171	80.7986	76.3799	93.5215	75.6545	86.2954	89.3883	75.463	51.6489	93.3029
94.81	91.3398	93.9724	92.2708	93.9325	91.3119	95.8307	92.6274	94.9778	90.941	78.9385	80.7774	83.0954
95.8042	89.0618	95.5178	94.5308	90.8883	90.7984	95.7492	92.0635	91.5884	95.952	91.1595	91.9523	93.3208
90.6741	86.7976	68.8776	85.5513	83.9555	84.6027	95.4113	90.8634	91.681	95.2045	74.324	73.1769	96.3425
88.3401	89.7429	93.4055	91.8832	92.6363	92.9005	93.8713	90.7193	89.7011	91.7422	90.1056	88.0258	92.6685
91.7139	89.9466	95.8056	92.9951	92.1959	87.7293	91.4319	90.0072	89.8069	94.04	91.7064	86.7857	94.661
95.4991	92.912	90.0038	93.4825	93.6624	92.8224	91.2412	93.5522	93.7232	88.1705	92.8507	89.6691	87.2065
44.4239	62.8485	76.1542	82.0803	93.0589	90.8821	76.7571	91.8691	90.4458	88.4717	93.0068	93.8244	77.4743
93.1092	91.8914	18.1266	98.0128	93.6049	92.9288	41.1178	96.8331	96.7029	24.2639	94.2003	85.9395	29.7831
90.0023	92.126	71.2036	92.2379	89.958	90.5809	77.5375	91.9793	91.8697	77.767	93.484	88.3491	81.1128
94.697	90.2393	90.0321	92.5674	93.4578	91.645	89.7379	93.6189	92.0816	91.2703	92.451	81.0031	90.0171
94.4457	85.2071	93.6012	89.043	85.3884	77.6174	92.4381	89.1644	92.1644	93.7429	76.8156	70.7855	93.5703
52.1442	47.2992	84.9426	57.5962	53.09	38.0615	88.7678	43.3272	61.2088	88.279	27.9721	15.4053	91.5269
79.0996	69.7185	82.8437	76.302	76.5033	58.8764	83.7532	67.8494	85.3651	88.9383	40.8818	32.9215	88.4397
83.4649	87.296	87.7829	84.0954	82.6154	84.7454	88.7144	86.1995	81.9742	89.5785	87.3504	76.4556	87.5898
92.1669	90.5511	85.4678	91.7964	92.5008	91.641	91.7249	91.7585	91.4496	85.5505	90.9426	87.6011	89.737
87.1486	87.3971	90.773	88.0434	84.1877	84.9224	94.8459	81.4232	91.4717	88.0901	82.3085	67.081	93.4848
89.5841	86.2596	91.77	83.2531	84.3264	84.048	89.9129	84.8799	90.4926	88.8442	73.4603	65.7899	90.483
88.5181	88.7478	89.138	86.2037	90.3412	86.2979	95.1799	88.1492	89.3754	92.5276	83.4268	80.2263	90.8594
81.7677	85.5345	94.1981	86.0854	88.9383	86.6573	95.5329	83.1652	94.3617	92.5503	82.7358	70.3799	95.5058
93.3522	90.7825	89.7	88.6046	95.0262	95.2216	88.6986	93.2917	96.5816	85.0653	92.7605	83.5116	93.5684
93.1766	90.7479	92.7635	89.6031	90.901	89.9349	89.923	91.4345	92.451	90.4263	89.5077	93.1633	94.5609
91.4619	88.1481	66.9054	90.3969	86.2944	85.3261	56.7507	83.9938	88.035	80.8826	88.1534	75.3201	61.5813
91.6369	89.7924	85.3208	92.8128	91.2899	91.8576	81.5892	90.9316	89.6502	81.9424	89.1633	82.357	86.9853
93.6	93.8886	92.1872	94.1805	91.9475	90.0829	93.5714	95.4817	95.7372	96.292	90.9524	85.9237	95.7593
90.8412	92.8562	94.1378	93.7118	89.0325	90.4206	90.6864	94.4859	93.0189	90.227	83.7374	75.1144	84.928
92.8461	90.2335	97.7245	91.179	90.043	85.8725	94.719	89.6651	93.6325	93.1455	85.1496	77.4603	94.1713
89.2659	90.4105	92.844	91.2806	90.5907	90.5246	95.5542	91.0802	91.1097	92.9236	88.6179	88.8855	92.4362
93.8095	85.6171	94.372	87.3136	89.0226	82.665	96.7603	85.4943	85.8411	91.6445	82.4904	77.3614	94.8926
87.2842	92.9771	88.8706	96.142	95.2381	93.8918	88.0148	96.8192	95.3513	91.717	93.7943	90.4283	92.7349
93.0304	92.0831	90.3157	92.1607	94.0927	92.7776	92.546	92.6065	90.2349	89.18	89.9936	85.3033	91.4586
93.4505	89.5858	90.2007	89.5788	87.8895	90.2271	89.2363	92.2777	89.5107	91.4394	85.3299	85.3805	88.0082
92.7499	91.927	89.8225	90.3135	93.6671	93.8257	87.7723	94.1008	91.6347	88.2072	92.8933	87.808	89.1857
88.2184	90.5528	89.7592	92.9521	93.5339	90.7939	86.2796	92.685	91.0599	84.0885	85.6613	85.2091	91.0882
91.889	93.6973	92.0124	91.7034	91.8967	91.3211	87.6754	92.3386	90.6858	89.6701	86.8774	89.8796	92.573
90.3697	86.4382	51.7044	86.3264	87.9846	85.0126	36.6431	85.9844	88.5244	51.9062	82.6312	83.3163	30.0939
85.4669	88.4427	87.0357	85.7855	86.4848	87.6548	92.2848	85.0255	84.1471	93.6389	82.4266	81.2636	91.4219
88.6978	89.3556	81.9467	91.8279	91.7622	91.9225	82.7994	93.0705	88.8911	82.1795	93.7917	87.183	86.2893
77.529	84.5301	88.2493	83.595	80.3909	84.9651	90.8313	83.8762	88.1548	86.7226	78.558	72.3446	94.7222
86.0481	84.426	80.1666	87.8654	82.7377	89.1948	86.9193	89.8756	92.6191	87.0569	85.4545	68.4679	86.367
39.8382	35.9827	79.7873	31.3121	22.8768	18.2369	90.5261	25.6145	52.0783	88.1928	7.77943	17.8806	86.4073
91.9638	86.0745	85.3586	88.6116	90.2794	91.1766	87.6565	93.485	93.7107	89.8782	78.389	84.7887	88.7351
80.4153	74.8306	89.3045	79.854	81.282	80.5205	89.2723	80.1779	82.9477	89.1712	81.6969	72.0737	89.2517
88.4468	86.9724	85.173	94.5976	90.938	90.2356	89.1358	93.8317	91.5662	86.9998	84.9771	82.1618	90.6081
91.7401	89.2598	92.28	90.5935	89.0955	91.525	91.0752	94.4932	87.9295	92.5773	97.2659	93.5181	95.9554
86.0185	81.4077	91.4683	89.3168	84.3236	83.1886	89.5968	82.7451	88.2328	84.2752	89.0323	83.4915	82.4911
90.9095	89.8211	78.0806	90.2884	90.5928	94.671	89.311	90.8226	92.9517	84.712	94.1399	86.9514	78.9344
89.3602	84.3691	85.8308	85.1919	81.6651	80.9798	89.2342	84.2022	87.2162	83.0147	83.7597	79.3736	90.1132
90.823	91.562	87.8406	92.2594	91.0661	92.5574	89.8804	91.727	93.3725	88.694	85.743	82.9742	90.949
90.8219	91.4101	93.6854	87.4271	91.2647	90.5241	94.5513	92.6566	92.3388	95.2766	87.0223	90.6674	95.1017
83.8232	86.2559	86.0396	86.489	85.7816	82.6195	85.9873	83.3217	87.193	86.613	81.6051	83.9972	76.8108
29.3277	33.5772	94.5903	30.7614	30.3577	22.4273	85.8333	25.2718	29.0245	91.4177	5.39216	15.7175	92.1907
84.5952	86.8895	85.3775	81.5888	85.98	84.5877	89.9905	85.489	91.8017	91.1034	79.2608	86.8988	94.1487
90.7273	89.3252	88.1864	89.1974	92.1514	88.9728	93.7033	92.054	89.4422	94.0178	87.9029	86.9973	93.1639
90.3556	85.8482	76.4195	86.9627	85.1634	82.5003	78.994	86.8967	89.2326	77.398	85.1974	79.7036	75.1383
87.9081	87.838	80.0658	90.7733	88.0331	89.9573	91.4906	89.0495	91.7083	89.3781	79.553	86.2478	91.8449
89.6967	93.2988	92.6594	92.4166	94.7393	95.583	88.6979	94.3628	95.8855	92.1529	90.8333	91.2419	92.5053
90.8015	91.8752	91.827	90.781	91.2668	88.884	92.9264	93.8167	92.0296	90.254	87.4802	88.4256	91.6388
85.7109	81.2206	89.8389	81.397	75.9709	75.591	92.4271	74.1615	88.1468	92.1422	76.4241	64.13	94.0207
88.5065	87.1916	87.7556	90.3452	85.1001	77.2506	82.9173	89.3433	91.2751	89.3964	61.7619	58.0667	92.191
91.1138	82.673	94.321	87.8803	90.3082	83.5182	90.6818	81.9023	94.4122	88.9286	73.3333	33.6148	88.8722
88.5431	89.4517	94.5818	88.5189	90.3612	87.9001	90.0187	86.9123	95.6591	92.8353	82.4226	78.945	89.0239
84.3671	82.5393	90.6356	77.5922	77.303	74.6547	84.7475	80.4376	79.1788	88.6132	74.6153	69.724	90.2203
87.6645	88.687	92.2805	90.1482	91.9052	89.4073	91.6563	91.1584	91.2331	93.1056	82.3232	81.409	92.9909
91.443	91.6051	50.4558	89.2659	92.5417	87.9453	46.7936	90.9075	90.4925	43.8963	83.8158	87.1598	44.5019
91.7957	90.5461	79.8668	91.6157	90.3931	88.9603	84.2358	90.7445	86.6477	86.6012	90.5254	87.4702	80.333
91.4031	87.5997	89.7507	91.1421	92.8602	91.4595	91.5304	90.6145	95.1323	84.9207	86.1002	88.0091	84.7075
93.3448	86.5929	91.9669	89.2237	87.8517	89.2827	91.3781	90.3014	89.7749	88.3519	82.5702	83.2052	88.0147
87.0794	88.6071	94.71	86.2091	87.8144	82.8327	90.9394	91.0058	89.7136	93.7638	89.4841	79.6725	94.2885
88.8173	92.0928	89.1	84.2714	90.0716	90.6604	88.1839	91.8641	92.2112	79.1468	80.5749	87.789	81.6046
89.8991	90.565	90.4839	91.7374	92.4014	88.0258	97.2826	95.9053	91.6343	94.1645	90.2575	85.3546	94.4762
86.4515	89.0364	95.1078	90.9897	88.5313	87.2228	93.0646	90.0208	93.2118	92.9205	77.1992	80.7471	93.9695
67.8842	60.1799	89.76	62.1808	58.9237	62.1598	91.8404	64.9998	79.1078	93.7951	75.935	64.5705	94.0486
36.8141	28.6623	95.2837	34.4846	36.5114	34.6271	93.7514	35.2075	40.9007	88.1786	23.608	48.1227	95.3436
66.0894	70.8029	90.9478	73.5991	71.4035	78.8754	95.0746	85.6783	72.6362	94.9957	81.9564	79.3143	94.2482
84.0945	81.5294	94.3837	85.1481	85.6992	88.1852	88.8021	82.723	86.982	94.9427	81.3889	79.6378	93.5182
94.2734	89.7417	92.5902	89.2636	89.1372	87.848	93.3239	88.635	92.6706	81.9553	81.0369	88.6241	90.8444
89.8153	92.1708	94.5009	90.0584	92.9189	88.6275	92.6995	91.6554	92.1372	90.9386	81.062	76.2441	93.0827
92.6526	92.2076	92.2716	90.7905	90.9132	90.7014	90.1803	94.707	91.8027	90.7546	85.2659	80.9273	92.0831
87.9557	86.4585	89.6023	88.4781	93.9728	87.4513	91.8056	90.6342	91.8631	92.3246	92.1324	82.4962	91.0729
91.7372	89.2456	95.5959	94.7801	96.9721	94.3337	93.5157	95.711	98.2873	95.6893	92.0629	92.2576	96.6892
86.2491	90.5124	95.3859	89.2523	87.9781	88.1773	96.5714	83.569	89.8773	92.0039	89.5656	77.0411	92.0011
90.0963	93.3653	89.8742	93.4663	93.5346	89.7683	91.8168	94.9787	90.9057	91.4664	87.2834	89.1975	94.3089
90.6838	89.7257	92.1363	94.4734	94.9037	90.1536	94.113	92.04	88.8889	94.7673	82.4227	90.6862	93.6915
92.1918	88.0367	88.9074	92.9835	93.4012	89.639	91.85	89.6318	95.9017	92.2288	94.8121	89.0824	94.3429
85.8648	87.4949	93.2899	85.6825	83.2765	85.9104	92.6029	86.4214	94.0535	92.8761	64.3634	80.8899	94.781
88.4994	93.1477	91.4286	92.7473	90.458	89.4714	94.7437	90.9979	92.1478	90.7601	87.2619	80.907	90.3222
96.2083	84.3259	86.8479	90.843	90.3772	87.7555	88.5818	87.7473	89.9672	90.7936	83.2489	79.4064	88.4158
93.0369	90.1615	91.7482	90.7753	92.4792	91.7178	92.2595	92.1825	93.0319	90.6868	87.2963	92.848	93.4832
97.209	92.5612	90.6274	91.9704	96.4977	95.2421	91.5393	95.2069	93.691	88.7167	93.0418	91.7006	89.7634
88.6508	90.9882	86.6644	85.5012	88.0661	84.8186	88.136	86.0677	89.8284	86.7866	78.9162	86.9884	88.7574
91.3151	92.579	56.686	96.6541	95.8591	92.8894	60.1613	91.7839	95.9487	64.784	88.9927	91.1508	72.123
88.5091	89.9389	88.5303	93.6264	92.5658	88.9578	92.2693	90.8662	88.4462	90.2443	88.3468	84.4523	87.3302
91.583	90.0067	87.6119	91.02	91.3644	90.8387	91.4959	89.8218	93.8095	89.5062	88.3012	91.3295	92.0165
84.1963	86.0124	93.1159	88.5355	88.6466	88.3856	95.3095	91.544	94.4354	94.8755	88.5602	82.9715	91.8533
86.991	87.3769	88.6111	88.7472	90.9901	86.2858	95.9524	90.9666	91.6029	88.0658	89.3919	86.9219	93.1349
93.4537	86.8256	97.0441	90.9016	89.24	91.4166	93.7209	85.6685	91.4738	93.7625	89.3287	84.1792	94.6889
90.1123	88.9987	91.2369	85.4803	89.4975	88.0122	94.4514	86.2866	88.1866	92.1277	90.5885	84.9078	92.7952
78.8934	78.5251	92.5424	73.2001	73.4555	75.2819	89.5175	84.1519	83.7232	94.7182	74.5482	76.0803	92.2619
82.7998	80.6731	85.4662	80.8687	83.2202	88.9034	88.3806	80.5642	77.6159	83.7043	78.6667	73.5312	85.9601
92.4683	87.6288	91.4359	88.9106	76.8022	77.0204	93.0821	81.7971	89.4604	91.9056	78.3003	64.8391	92.6277
89.4021	92.8913	94.5966	95.4021	93.5164	94.3359	91.1039	93.3518	95.5556	94.319	93.8889	87.7587	92.7941
94.6515	87.7751	91.3182	90.7962	92.1807	93.1492	87.7105	92.4689	90.8458	94.2208	84.7009	86.9248	95.8468
90.9798	86.5933	90.641	87.3525	85.8601	83.8794	98.3704	86.4564	92.5087	95.4658	80.2593	77.3199	92.2731
92.4992	92.3589	93.8346	95.1116	95.2874	94.4028	97.1465	95.2303	91.247	93.2757	93.1732	92.5324	92.7505
65.2579	62.6127	91.5952	69.2852	71.8006	65.6349	86.453	77.3748	76.7562	87.6393	85.8225	66.9065	86.78
91.6534	92.4745	94.1453	86.1897	93.5954	92.7922	92.9487	94.6518	91.2387	93.1633	85.5405	80.1089	94.4385
83.3662	79.8592	88.3539	84.9257	79.3446	80.55	84.896	77.2556	79.9564	88.0897	58.7302	70.9489	92.1732
92.2867	92.7697	80.5556	89.6497	93.7416	93.5695	68.8817	93.0613	94.2391	85.6012	93.8532	90.27	78.3173
89.5348	90.0266	92.5397	89.5299	90.4982	90.0741	87.7328	92.8335	90.9424	90.2493	91.7789	88.4305	89.3227
94.8551	87.9792	89.0448	89.4973	92.463	89.8521	94.5312	93.0988	92.1981	90.3209	90.098	87.1515	92.9263
85.5602	90.0449	92.345	92.303	94.011	91.0583	95.1587	95.7178	94.5602	92.9197	86.6295	89.1256	93.8267
93.3311	90.4954	90.4983	93.2492	94.1762	92.2673	92.2832	91.6766	98.3874	88.4634	88.0488	82.614	92.4898
93.4912	90.472	94.446	93.0676	88.5266	89.4811	89.6484	93.4836	95.2651	89.3828	89.375	91.3934	92.4016
94.4308	92.0022	93.476	92.7236	97.4485	94.7858	96.6708	89.0915	95.2817	93.8904	90.4657	88.8276	92.0438
90.7682	91.9198	89.0178	93.1839	91.9558	91.2807	93.3937	94.6049	94.9405	92.6225	93.4815	92.1608	96.0725
91.9318	90.7429	89.2623	91.9911	92.6191	85.1569	92.3142	90.694	92.3312	92.1168	89.591	76.2831	93.4579
93.2639	91.4192	91.4667	95.0498	91.9061	92.902	88.1077	90.1531	94.8177	91.428	85.2222	88.2463	85.9524
88.3333	92.4828	82.4132	91.1018	92.4008	93.022	95.0999	86.3716	84.4877	86.8148	89.4017	90.2853	88.4641
89.8574	89.2497	89.3798	89.0719	93.0483	89.1863	98.0392	89.6537	87.6698	92.4405	94.0315	85.3303	97.8036
88.796	86.6879	92.0247	88.4374	91.2179	84.0598	92.4528	87.7285	90.7817	93.3584	85.4087	83.2425	92.2416
68.6191	41.0156	93.6036	50.9952	44.1837	41.9006	94.2588	51.0624	43.007	90.5741	48.2843	40.7024	89.8936
94.6159	89.8084	95.505	86.8922	89.4288	87.7361	94.0572	88.9109	90.741	93.4954	85.991	75.4233	93.542
87.7971	88.737	88.4272	87.5982	94.2188	97.3906	91.8482	91.9885	92.932	87.3283	94.8889	81.9088	89.773
92.2005	92.915	92.3731	90.2529	91.7625	90.3704	93.7968	92.9269	94.9836	91.3662	92.9683	70.4134	93.3394
93.212	92.963	88.795	94.0901	92.0219	92.2528	85.3681	95.2046	95.9201	83.3578	91.6667	89.3979	83.4026
86.5964	83.3698	78.0498	84.1613	85.2315	78.3493	84.6157	85.3939	92.541	88.8202	66.847	80.4105	84.7335
85.0741	86.5508	92.0556	88.7418	84.7359	84.2488	92.0299	91.2667	91.1643	88.3132	88.75	83.5377	91.9912
94.121	93.182	69.909	89.3482	95.3925	89.3673	84.4118	91.5083	93.0365	77.0966	88.9683	85.9932	75.955
87.0238	91.6468	87.0081	93.5923	93.5714	90.2381	80.2778	93.4162	94.9328	87.4147	88.75	86.2579	86.2438
90.4937	90.9632	67.27	90.1393	93.2997	93.3895	61.5368	94.2241	94.4744	64.5846	94.7143	88.5578	67.023
86.8022	88.2644	92.4607	89.8663	91.0529	90.5318	91.7175	90.6915	87.6737	91.8685	87.8017	79.7713	91.3843
83.4877	86.8881	70.7048	90.3336	85.3474	86.517	48.0577	90.7727	95.8724	61.9109	82.8286	77.047	68.4627
91.8302	88.2177	70.5739	90.2826	90.7295	88.8962	74.5583	91.1167	94.0097	70.8216	88.8417	85.3148	76.2583
94.9695	91.1025	35.6185	92.1253	94.9058	92.4802	41.2647	92.4121	94.4474	18.9548	91.5315	87.0354	20.0769
91.8119	89.5972	93.882	91.9666	87.9905	85.7329	92.2421	91.7441	92.906	93.2148	91.1905	80.5079	93.0211
91.6547	90.2321	95.1426	88.7668	90.5085	90.3988	93.4751	88.894	89.5551	93.0365	89.1111	84.6828	93.9626
85.4937	85.3328	83.7511	90.3553	89.9359	93.3452	80.6364	89.0224	88.3768	73.4958	88.7921	90.0298	67.0891
91.1813	92.4647	96.034	92.0576	91.1724	90.5521	94.5476	90.4591	90.6658	92.2845	92.3567	89.7059	94.4826
89.3388	93.9429	93.8408	86.306	84.9315	88.5506	96.7937	85.8574	89.2774	94.2698	80.0351	83.8597	95.3206
85.5037	89.2644	94.322	91.1663	92.4471	90.873	95.5961	93.9528	96.1147	96.6249	90.1144	86.4091	97.1047
77.2212	79.4189	92.6875	81.9015	79.2133	81.2708	92.997	75.0986	86.2476	93.4977	74.4506	67.1716	93.1328
92.6885	90.3086	93.8618	93.1522	94.6136	92.9605	93.0229	90.0123	92.8788	93.1733	92.1021	83.0247	91.4064
93.4102	93.4559	93.1406	92.2757	92.2694	92.9865	94.038	95.1327	90.2778	91.8649	90.8081	87.3127	94.065
87.1217	88.3741	94.9203	90.6483	90.765	84.8868	95.2977	93.1358	94.7629	97.1852	91.3134	86.4135	95.075
90.4917	90.4397	96.2216	92.2799	89.2793	89.6765	97.9521	91.0122	89.3153	97.2165	89.2364	88.7084	96.4752
87.7017	85.2163	94.2632	87.4508	89.068	86.1989	92.5522	87.4862	93.0853	94.3384	82.2209	82.5944	94.6175
53.5065	45.2682	56.6488	55.5581	42.856	36.7713	49.3907	46.5344	61.859	60.0272	50.0914	25.3438	45.2828
67.3383	57.6664	13.7464	68.0044	63.7475	63.3351	13.7399	63.1185	71.7174	16.1375	56.4604	47.8896	18.568
91.948	90.6825	60.4307	88.1723	92.079	86.3681	64.5154	92.5179	92.6828	61.8719	89.672	86.5885	49.2891
55.0708	67.2815	91.1452	66.4229	62.5759	63.8551	89.0618	59.6076	69.7743	87.3048	51.7113	54.9119	83.9391
70.9302	69.1922	84.559	68.665	69.4952	65.2316	84.3122	64.1863	67.0567	86.8284	64.5409	60.8667	79.9957
51.9218	50.0909	85.1551	50.827	43.0889	45.5907	88.7086	52.614	47.5067	89.4649	50.428	53.0839	87.4578
1.06383	0.333333	92.7995	0.748902	1.18421	0.833333	92.2222	0.645161	1.9403	90.7079	0	0.529101	95.1794
85.7178	87.4438	91.4154	87.763	87.6364	88.061	91.5715	90.5854	87.0851	93.5534	82.7657	88.8195	92.378
90.3082	91.1399	85.2513	89.69	92.5898	92.4346	77.9344	93.1085	91.9718	83.203	91.9286	89.6904	68.8572
93.5456	88.8424	83.0416	89.6278	87.5205	85.8057	90.7114	85	86.8119	85.7695	85.9465	90.6834	86.0863
93.826	93.3071	89.9229	93.5791	94.307	93.9621	91.311	95.3542	96.3393	89.9653	94.7222	92.0408	90.5852
95.1485	93.5014	78.973	93.5759	95.618	97.4502	78.0367	97.2614	96.8865	85.8071	93.0208	95.638	76.4132
91.6681	91.0967	87.2832	93.6836	96.5367	94.4457	85.2815	96.9966	92.2554	88.7212	95.2246	94.2289	87.6369
91.3185	87.8136	82.0269	92.766	91.38	92.9065	89.8618	94.0356	94.2276	82.0598	95.1827	88.6265	77.4554
94.5103	91.571	62.3438	91.0451	93.5402	94.9801	65.4583	92.4156	93.8908	60.4619	91.8095	90.2185	69.681
94.5451	94.0115	80.4587	97.2759	98.5971	95.2394	87.6032	94.6948	96.0381	89.6302	99.4595	94.4254	85.7929
92.6471	93.2178	93.2759	94.2794	96.4925	98.6111	96.2301	95.4912	95.1363	88.9267	94.8148	93.5425	94.1089
92.806	91.2553	88.5357	91.5389	92.9074	93.7958	89.4082	92.873	94.006	89.2137	92.9341	93.5981	87.567
66.8327	66.3345	65.404	64.1877	61.081	55.756	66.532	58.2605	69.1956	67.5502	38.3354	63.9426	59.1255
91.2329	83.7515	94.8469	85.0361	87.3535	84.2726	90.0104	84.2355	86.4123	95.1574	73.1415	81.1143	93.6448
78.5279	80.4263	92.9469	79.9712	81.5658	77.4848	88.7487	78.6487	84.7408	88.801	57.6569	65.1113	87.6531
84.4332	86.2285	88.1914	85.1714	85.6819	88.8062	88.0566	89.7974	88.6734	92.8087	81.1314	82.9394	92.7016
91.5582	89.9989	90.6341	90.7064	91.5297	92.4557	94.0582	92.963	93.1419	89.9099	90.0711	89.9176	92.1366
87.5888	88.6711	88.486	86.8631	90.1415	86.3265	95.0138	87.4448	89.6094	87.7826	85.3125	80.4682	91.6729
69.781	63.9985	86.934	70.6705	71.246	57.8781	89.6667	52.5536	71.6063	91.2778	47.5245	49.4156	88.359
88.9465	87.8331	88.7933	87.6524	91.145	87.556	90.1741	88.8731	93.6744	82.3501	85.6088	80.4171	89.9022
75.7288	80.0429	89.9502	75.8949	76.7737	72.8405	88.5517	64.849	90.4989	87.4731	50.8453	62.7939	86.0332
91.8966	89.013	69.3939	89.5145	93.5258	90.2593	81.8469	91.1605	90.4267	58.3519	83.8041	81.1362	68.4097
84.4626	67.2509	91.5753	76.7817	75.5472	76.8155	81.8082	80.0153	77.0811	90.8886	76.4311	64.6726	88.6735
78.7338	78.5502	88.8235	79.8663	78.0909	80.5392	88.1359	78.0258	80.7216	91.21	64.9517	72.6092	84.5268
87.2123	86.4191	92.7266	84.7141	85.2826	84.3908	95.0502	86.9102	86.9414	93.6445	83.0772	80.8897	97.1648
92.5278	88.3343	89.8823	88.5096	90.4901	83.9165	94.8526	90.8914	88.0179	94.8275	75.6061	83.173	95.8919
88.7614	89.535	87.7153	90.9951	91.6465	93.6947	96.4857	88.8878	92.4715	94.1039	92.75	82.6033	95.463
86.4787	88.3291	94.1303	88.5283	91.1312	83.5433	94.48	90.5032	89.908	93.2965	82.5089	84.0421	95.8597
68.7264	65.0811	92.5169	63.8864	63.5543	51.9156	93.0095	52.9396	74.1847	93.0658	41.932	56.8854	96.1936
88.6152	88.7947	73.4168	90.267	93.8145	86.6206	84.4041	93.2163	94.6314	72.6606	88.8431	88.6356	71.4945
85.2391	86.6242	87.2446	87.0721	87.7111	85.1949	87.5386	89.4698	93.3111	90.0468	77.0794	79.5351	86.8695
85.5437	86.1143	90.2049	84.5941	85.3868	77.2927	91.2446	81.5297	87.9913	87.0487	69.3262	69.9804	90.8357
91.2327	88.2349	88.7843	90.5868	94.6865	90.6773	88.2778	89.2755	92.3964	89.3371	89.329	83.3069	86.6072
91.7194	81.6147	79.4389	89.8365	88.0012	83.3958	92.1921	87.6143	92.4454	93.8743	70.2451	69.2184	91.132
89.0986	85.1992	89.943	89.5092	87.89	87.5407	90.3321	88.1701	90.3993	88.6433	83.3333	75.5319	89.7506
84.1775	87.3822	94.6763	86.4496	89.1795	83.7001	94.443	88.3418	91.5625	91.0585	83.5043	85.6082	92.7572
89.831	87.8818	93.6371	84.445	92.8274	84.2431	93.0342	85.3536	89.0872	93.2496	78.6197	78.7134	88.4704
89.6822	87.8253	94.1875	84.4049	82.2199	83.0092	92.9433	88.5671	88.4044	92.6095	77.1645	76.0409	93.7866
58.49	58.7031	96.2617	59.0493	54.7518	57.4675	94.9122	50.481	68.4898	95.6943	59.8333	52.0201	95.4391
61.9474	54.3006	92.3725	49.953	58.3745	45.6145	96.3115	50.782	53.8126	94.9651	41.7293	46.1225	94.8516
90.0845	85.2428	96.3193	85.0082	79.6329	82.4381	95.9662	87.7523	90.621	96.0239	69.2824	82.0106	96.3776
85.2404	89.2857	90.1478	92.8548	91.1191	94.8658	91.2257	94.3883	91.7767	83.658	91.6216	93.0148	93.4003
93.9245	94.3187	94.0623	93.3517	94.9871	93.7043	97.2409	95.1529	95.0212	97.4855	90.4996	91.1295	95.6009
91.9975	92.0486	94.4248	94.9814	95.4936	94.1572	97.213	95.7113	96.3268	94.3756	94.0476	93.7388	92.2721
94.2789	93.8348	91.1377	93.9715	92.9728	94.6632	97.9951	93.9914	93.0695	96.0149	95.0537	94.9978	92.1966
89.5432	90.5059	67.6065	95.365	95.9377	95.3595	52.4847	95.8666	94.7826	60.7267	94.9621	94.8123	68.5232
89.0459	90.6219	62.8633	94.4503	95.3193	94.4279	76.0146	95.5535	93.7195	62.3121	90.5186	93.6844	66.9174
92.3345	88.536	58.5631	91.6177	92.8448	89.0259	57.6417	92.6514	91.0835	65.791	87.329	88.7777	65.6723
82.0332	71.4315	90.8559	72.4395	80.7056	73.8625	91.1078	76.4101	73.1782	92.2571	81.2441	73.0086	90.8595
87.318	88.7359	74.8367	88.8166	89.5895	85.829	74.8266	86.2216	89.3144	69.125	74.6064	76.1914	69.0655
85.8753	86.4176	89.2228	86.1985	88.7938	87.891	91.9062	85.9459	89.7267	90.0796	79.6474	79.1667	89.2356
85.2703	85.4799	88.3683	90.9508	90.1673	88.596	89.096	94.528	91.9423	85.8764	81.8342	83.7901	90.7167
83.5293	88.0592	84.6455	90.7379	89.6656	87.5245	90.7668	85.1605	90.8497	84.2747	82.8103	81.8315	81.5128
89.0673	92.871	93.0606	88.1681	89.9073	89.0997	94.4263	91.306	88.5094	94.2976	85.8236	85.7278	95.0656
93.2582	89.2576	97.2	91.4943	89.6503	91.3142	93.2505	92.5974	94.1825	92.873	90.7389	89.9978	93.8617
86.6624	89.6337	95.9022	91.7127	94.2956	85.0841	94.3211	93.1531	92.4546	94.4634	89.4137	93.0902	93.2268
20.2441	30.7349	92.6422	33.6371	22.5952	33.263	90.0545	31.7962	46.506	92.6018	19.9286	34.289	91.9026
63.8095	69.9452	93.5336	67.9511	73.5223	69.2651	95.5614	71.8209	71.3379	92.686	56.9271	65.3761	92.0105
83.8231	85.4789	95.3306	86.4575	85.991	85.4418	94.0361	85.4831	91.1141	94.1362	89.1667	83.7709	92.1054
96.5506	91.8817	92.9621	94.8054	94.7687	95.2087	90.4238	94.0776	94.2664	91.6097	98.2426	91.1125	90.932
92.7327	93.9344	92.996	93.0415	95.8796	96.4214	95.1553	94.7339	96.06	93.8174	96.0338	95.217	95.1005
97.4772	91.5299	91.7274	93.1773	93.2819	95.8083	89.7219	93.8055	93.9341	91.5948	97.5589	95.9152	90.9151
98.2721	95.1077	93.4231	94.2607	95.91	97.5198	95.1428	96.6012	97.6367	95.0445	96.6494	95.4928	96.8778
88.9392	84.4139	93.4612	90.266	91.7815	91.4857	96.5989	89.894	91.1697	94.5267	94.7511	87.4089	94.5815
91.1867	94.3051	88.829	97.1413	97.2455	94.9849	90.541	96.9343	93.8681	89.0855	93.8399	93.968	88.4515
88.0877	92.2017	90.1518	93.0309	93.3545	92.0892	93.1568	93.0682	94.7122	91.401	95.6667	95.1943	90.6328
88.5997	90.4423	91.1591	95.1721	94.7898	93.1384	93.6426	91.9577	92.1455	92.819	94.5939	94.537	93.3863
66.2354	69.442	86.4579	62.196	62.4017	67.1737	88.1593	67.7143	62.7759	87.4485	73.3339	69.5234	89.4275
69.2767	60.9522	76.567	64.7668	70.4851	64.2439	75.9947	77.4786	64.5321	74.4542	56.0215	65.908	74.295
4.85755	5.1175	83.9116	7.40832	9.26553	10.3098	80.2503	13.5675	5.51186	86.1232	6.44715	2.57264	84.081
88.1595	81.932	88.7462	88.298	89.4908	90.605	93.3734	89.1326	86.3884	92.3889	83.2186	86.8166	89.4195
74.2184	68.7878	88.7894	65.1072	65.6749	68.6641	88.8123	66.974	69.5268	89.6184	55.8943	66.4304	92.2289
89.5839	85.3337	94.2354	87.7558	87.1546	90.1364	95.9826	85.2127	90.7598	96.1392	79.9093	77.2162	95.7863
89.8271	88.8549	94.0361	88.9982	90.7172	86.024	95.7384	89.7209	91.5381	92.6358	88.3232	83.7003	94.2725
91.5947	92.5157	93.8013	87.1721	87.5746	90.5129	94.7202	91.7074	89.8838	94.479	87.5853	82.4828	96.5536
92.5079	92.8898	88.2629	94.5635	92.9752	94.8652	95.4521	93.1617	93.6604	96.0639	94.9405	95.8306	94.4802
92.0989	90.3302	91.7865	90.0323	92.1863	93.1859	94.4647	93.188	91.7002	93.0806	90.783	84.3594	95.4672
89.4405	91.8891	89.4183	92.8276	90.359	93.1076	94.6637	95.0873	92.8576	95.1848	90.8333	86.2147	93.107
91.9557	91.9094	89.1859	86.2362	94.0807	94.3511	93.1678	94.3716	92.3589	93.3362	93.062	92.5506	91.8246
92.6225	92.0639	94.5628	91.8615	95.6008	91.3879	92.2893	91.2103	92.8824	95.5142	88.2078	88.0115	92.875
93.8578	89.9259	91.5916	88.5868	93.9329	91.1264	93.6967	92.6418	91.9236	96.4493	90.842	89.8697	94.6725
91.858	92.691	92.7832	92.4475	94.4156	93.219	92.6747	94.108	91.6549	95.3502	93.6	92.5499	95.9372
91.4912	91.8149	89.386	90.6428	90.7067	91.3042	94.9039	93.0513	90.7198	91.6414	89.8613	89.8626	94.8765
95.2747	88.8203	93.4783	92.0402	96.5098	94.509	93.9453	94.4391	94.7678	94.8327	96.1905	94.7411	93.516
97.3827	91.2882	93.5156	92.9902	95.7597	93.2484	93.1151	96.1666	92.1928	95.227	94.7425	92.9925	94.2746
95.2293	96.2949	79.7981	94.2622	95.0856	97.142	79.4588	95.8466	95.1301	63.0743	93.6574	95.4124	64.4498
90.4817	87.0957	92.0935	87.2758	88.0864	91.5999	92.4765	90.2685	90.9135	92.9408	85.8815	88.0634	91.459
92.7778	85.0715	87.6786	89.8861	93.4257	93.952	90.3624	92.9668	94.0601	89.4471	92.6329	91.1565	89.6277
89.9802	85.4782	87.0307	90.659	92.0912	92.8526	91.3059	92.84	92.1283	91.1208	89.2311	87.5895	85.4071
79.967	80.4438	85.5441	84.2198	86.5552	87.2089	84.2861	86.0847	84.4103	86.4358	82.9137	81.9506	90.1373
44.0561	45.921	95.1916	50.3683	56.5514	51.3119	94.6218	58.0414	60.0153	94.3252	64.4643	51.1975	94.1433
38.08	37.4798	93.5388	42.2041	53.9621	34.1387	94.8256	48.0211	52.114	92.6977	23.1982	40.7725	93.6941
83.2048	81.5808	89.7603	87.6004	87.6311	89.3326	91.0715	91.9311	92.2618	88.4457	86.8095	92.7223	90.6574
87.4961	89.5942	91.5167	89.4065	90.1909	90.1731	91.8812	89.5048	87.8088	90.1099	89.8593	86.4199	90.7534
87.8136	87.7073	88.3929	87.8885	93.5817	89.6192	92.5805	90.2693	90.0696	86.2971	85.8001	91.7673	88.183
93.5413	92.4214	85.4781	93.9684	97.2487	95.3281	90.506	95.6291	95.5264	88.9366	92.5189	93.0618	86.7735
84.0639	85.6931	88.8859	93.3928	93.5932	90.365	92.0722	89.1799	90.5309	92.4747	91.0648	90.4639	94.3835
93.8145	91.1191	87.1394	93.787	93.2619	92.8647	90.5804	89.6324	93.4302	84.3989	90.4241	92.5198	92.7179
92.9694	92.8583	94.2133	92.3528	92.7164	96.1148	90.3599	96.0114	96.71	93.1734	91.4341	95.2763	92.9403
91.1453	91.7627	87.2799	94.635	96.2132	93.9383	88.0152	95.5679	96.1048	89.5358	96.0215	94.4549	89.2328
92.6948	90.8233	90.0367	90.6744	94.4505	91.8004	88.1803	94.2302	94.3349	89.8235	95.7488	93.7537	89.7801
92.5159	93.1843	85.3929	92.4928	95.5201	95.2294	86.1819	92.9333	92.8226	83.3597	96.5238	93.6701	84.6766
87.8666	90.0083	85.3512	90.8024	93.2497	93.7713	86.4687	94.5278	93.0154	88.5593	91.7361	93.0722	88.7805
91.5524	88.8972	87.0253	91.8868	93.1531	94.3808	88.251	92.6801	92.6954	88.1985	93.3622	92.4939	89.3373
93.5457	91.7902	90.7062	92.3599	93.7106	93.1969	90.8899	94.7293	93.5414	90.4619	91.5123	91.2694	92.9356
93.2605	93.1675	84.1513	96.3275	97.6157	95.8126	89.1218	96.0675	95.4595	88.9357	91.6395	95.0324	90.9118
92.5903	93.2197	86.1626	92.2652	94.3207	97.1741	88.5579	95.8773	97.868	86.6582	95.5093	95.6671	85.2817
94.663	94.3437	92.4604	94.1002	95.7994	93.4778	91.953	96.448	93.6081	87.807	93.5918	93.9375	90.2969
94.6377	93.6188	93.1899	94.8312	95.4095	95.4471	91.2027	95.1807	92.5696	89.8087	91.6804	94.2648	93.8543
92.6386	91.2773	86.2099	92.4891	95.6585	95.8534	90.895	93.5007	94.5532	89.2379	89.9462	94.0365	87.0671
90.1428	89.8138	88.1312	88.3194	90.6418	90.5054	91.0649	91.6997	90.5682	89.209	91.0028	90.1595	90.6393
90.4203	87.914	89.9168	86.1808	90.5542	93.1296	92.7777	93.2228	86.7836	92.0355	87.3458	86.0225	92.165
89.9011	84.9227	86.5545	89.7759	86.1531	90.2518	87.1246	87.345	89.7184	88.1629	79.0224	82.7059	88.946
84.3206	84.6961	89.7617	88.0781	84.4578	81.2931	95.1477	85.3022	90.7932	94.452	80.3836	69.1914	88.8345
75.5472	61.5477	86.2187	60.9418	54.9251	62.2227	90.9473	52.902	54.9398	91.3332	70.4412	51.0088	87.3187
82.6906	65.2913	90.0932	66.7522	61.3006	71.7777	89.7442	69.3071	66.0691	87.9376	64.6905	49.0272	89.6861
90.7338	94.359	92.405	94.5935	92.716	94.0406	90.2402	93.113	92.3748	91.0986	94.359	92.7648	85.7845
89.7304	88.7198	88.3458	89.0424	85.6669	86.4075	81.3618	88.8654	86.7877	83.6875	87.0309	83.8324	83.7361
90.6936	86.9781	88.3864	90.4154	86.996	89.1255	80.464	91.5532	90.0019	79.2595	90.1047	84.7818	78.96
86.8584	86.1659	93.2976	82.3276	87.5083	79.994	88.9276	87.6751	91.3619	87.9089	80.7258	77.5403	86.2336
89.343	86.2262	84.7478	88.261	86.2693	89.4702	90.4408	88.1419	87.3343	88.0625	83.3817	80.7015	87.9789
87.9821	89.1085	90.8817	90.5652	90.477	89.9942	91.2322	93.0749	92.6663	91.0052	89.5901	88.4036	90.998
87.1397	88.7786	80.7166	89.829	90.2684	88.0637	72.4653	90.7546	91.3232	80.0076	84.0957	78.0903	84.036
88.7863	91.3547	74.0558	93.2465	92.0769	91.9416	75.184	95.1745	92.466	79.8808	91.7991	90.749	76.3843
82.6628	85.2347	85.873	88.6121	80.7165	79.4347	88.0015	82.8888	90.3859	91.1628	78.2065	68.2576	90.49
90.5377	89.6563	90.1778	92.4895	92.2836	89.5765	92.9331	92.5938	91.5136	93.5445	85.8552	85.3811	91.3644
95.2064	90.7163	92.3512	88.9285	87.1056	87.1069	94.8007	92.0961	88.7076	92.1235	92.1383	80.943	92.5085
85.1834	83.1103	92.5463	84.4287	83.1898	82.5636	91.0737	79.9553	90.9486	90.8337	69.6866	70.8203	91.071
85.6233	81.4901	91.348	88.7462	88.8646	86.3326	90.4984	86.2885	88.7221	92.9886	88.2095	76.3987	90.2206
91.2216	87.3737	85	87.5419	85.946	82.8894	90.6061	88.1954	92.7724	88.384	76.9902	77.3897	93.8629
88.392	91.6756	83.6462	92.3271	90.9262	91.7748	90.4838	92.273	91.3771	85.8663	89.9578	87.4611	87.9811
88.1641	85.0611	90.2545	86.1511	89.2257	87.3891	95.2381	89.6928	88.8047	87.8054	77.951	80.3224	89.2865
89.4695	83.5737	86.9818	87.0046	85.3473	83.0121	88.1664	83.7681	87.7342	84.2706	71.175	70.5007	86.9414
81.7439	85.3817	82.5627	87.0303	89.8205	90.1008	85.4908	91.0547	87.7542	81.1303	83.9681	83.0587	85.4352
92.1264	94.943	83.5063	94.2228	95.2047	92.9762	88.8197	94.8727	93.02	84.4913	93.7994	92.8893	87.4159
85.5624	87.6207	87.6086	89.4659	89.0938	91.4167	85.7235	88.4243	90.9977	83.5262	81.7582	74.2178	85.5573
93.8525	92.084	85.9348	93.3211	90.3333	86.2914	90.0068	93.3449	91.6196	92.1469	87.031	86.5068	88.6973
93.2239	89.2761	92.5232	88.4197	91.7426	89.7264	89.015	88.5102	91.7555	87.8606	86.2037	82.6414	91.4187
82.718	83.1368	89.0676	85.9838	89.8593	86.353	86.9202	91.3298	89.1779	89.4115	88.1712	79.4519	93.2613
89.2083	89.9352	88.9865	92.1345	92.4757	93.7004	90.875	94.4835	92.4476	90.8933	94.1792	84.3032	92.4602
95.4874	88.8403	86.3663	90.5558	89.1767	90.9369	87.1847	91.667	92.1282	86.8937	90.2816	83.4573	84.5246
92.3512	85.5254	85.0326	93.5023	83.3446	88.0215	87.4071	88.1648	90.0909	87.1215	74.6871	86.367	89.958
88.8763	89.5179	86.9834	88.4207	89.4523	89.2908	92.0703	87.9198	88.4496	88.8788	87.1667	84.6546	89.9047
88.8004	89.36	91.1086	91.211	92.4481	89.5465	88.6157	91.9545	86.2068	90.2344	92.125	84.2172	90.2477
87.7924	88.6763	81.3427	88.9189	85.7069	85.6706	83.4389	89.7501	86.7857	83.3769	85.8994	84.6912	86.6731
86.35	87.1896	88.5438	77.1637	76.1519	73.8374	85.5572	79.0712	80.9694	88.7454	70.2473	66.5653	89.7665
92.4166	91.1218	92.71	79.0323	78.6752	78.2172	93.4376	81	79.0061	89.0565	81.9715	70.9481	92.714
90.9552	89.6919	93.5113	88.6522	86.1818	87.356	91.3387	87.7572	90.9642	88.3301	88.7469	82.1536	90.3911
84.9034	85.9241	94.9843	81.1899	85.7181	86.049	90.754	82.6291	85.9278	89.8746	89.9931	82.8378	91.7361
90.0013	89.7306	81.5797	91.4057	89.1903	92.3855	78.5714	91.785	90.5383	75.8189	87.166	83.4997	59.7195
89.5351	90.7707	88.9525	90.0325	81.9397	84.1649	91.3638	86.1297	88.8569	86.071	90.5739	79.3099	85.831
70.8125	72.033	85.8424	68.8839	70.9873	75.4926	83.9839	75.0277	70.9839	88.0056	69.9731	64.9298	85.4809
90.1877	88.5997	87.8886	88.5919	93.9496	91.3287	92.9995	91.509	95.0231	90.9525	87.6566	85.5953	89.2755
86.125	88.5664	88.9516	89.4155	88.8899	92.0998	87.8682	89.0553	93.6492	86.2598	85.8197	80.9996	90.1296
94.0851	88.4997	88.1858	92.6847	91.1508	91.6475	84.303	93.4002	91.1156	87.7877	84.2418	89.1167	85.4252
87.4311	88.7225	91.6951	89.8318	88.7258	90.734	93.0802	90.7683	90.8804	93.8356	90.481	85.1209	92.209
85.3295	86.4334	94.6501	84.6926	89.0699	88.9189	87.251	87.0593	84.9123	88.9703	93.8704	75.4466	89.031
87.0574	90.4616	90.3522	88.908	92.3928	88.9374	93.9194	88.535	93.762	92.5521	90.5442	86.2422	90.8395
91.7345	88.7019	97.3008	86.7886	89.9184	90.9696	94.4296	89.3021	90.9976	95.4213	90.3406	90.3967	95.9282
79.7193	81.4286	89.078	77.2846	80.6198	81.9701	88.3776	78.9077	81.2148	87.0881	81.6358	74.757	90.3209
89.1369	82.264	88.2309	82.7302	85.5754	84.4449	90.3839	84.3524	82.3431	89.1354	81.0388	77.8071	89.7504
84.6765	88.4322	91.4985	87.9803	88.0719	87.9292	93.1181	86.4912	84.9466	92.5086	82.5113	71.4248	94.9268
88.0111	89.9489	74.8789	87.555	91.0158	87.9979	79.0667	87.7339	91.5562	72.0727	89.8485	81.2761	78.2885
92.5111	89.9731	90.9487	88.7513	92.802	92.8325	90.8655	92.5145	88.9492	90.9523	91.3404	81.8191	87.8707
89.6825	85.9786	90.0524	86.8696	87.6054	88.8071	88.3279	91.7524	89.56	90.0188	89.906	86.9601	87.6283
87.0888	82.2742	86.8068	82.4848	81.7782	83.6707	90.558	81.545	88.7266	91.3106	82.0704	77.0594	91.4993
84.5606	84.7215	87.1353	85.5088	88.0109	86.3856	90.4041	87.1629	90.9891	88.4392	78.8471	64.2917	90.1804
86.8978	87.2126	86.6287	84.9145	89.8621	86.9084	90.8163	88.9806	89.0868	85.5408	85.7309	80.7068	86.3208
87.593	83.1587	84.6988	77.0736	83.349	79.3123	80.3978	80.3594	81.5717	80.9765	81.5382	67.5709	81.0586
94.9555	91.5178	86.6235	86.147	92.1805	90.541	88.0781	90.9015	91.7899	84.9091	89.8538	82.4945	89.2379
88.3774	89.7165	88.3579	92.4721	92.2822	93.8086	88.3026	93.5282	91.1104	90.3143	93.1095	88.7272	91.9875
93.9153	90.8256	90.5097	85.9818	89.3969	86.9832	86.7766	89.7609	88.1092	87.2448	87.3529	84.6166	89.2977
89.1117	80.6938	91.3781	82.3097	84.9609	66.247	91.9983	71.398	80.8521	88.9216	22.9931	41.6868	92.2172
87.2303	82.5386	91.204	83.6804	84.2662	84.0288	90.8806	89.3232	87.2113	90.5106	82.6141	73.1525	92.9278
96.9762	90.1649	88.7634	91.8183	93.7958	94.9279	91.2155	94.0563	91.7435	90.4014	89.0735	90.0986	90.0661
88.879	85.6555	91.4016	91.1561	89.6886	90.2846	90.6335	88.7594	90.1074	88.4447	92.1369	87.406	89.0998
86.755	88.3864	83.5061	85.7543	84.9885	86.8847	89.3122	87.306	88.3921	84.6126	82.6361	79.1324	85.7737
87.8927	83.9756	82.9482	82.0717	80.6598	82.0264	85.7525	82.381	86.192	88.1345	75.7313	68.8615	83.1108
91.3182	92.0284	89.5843	89.8055	93.4992	90.7102	86.4372	92.0801	94.5106	84.1032	88.3393	85.9689	88.2164
93.7416	88.8668	75.5338	86.7655	87.9399	88.4693	75.8861	87.2853	87.8726	71.7498	86.1122	75.9761	75.2898
91.0858	91.0867	90.3603	90.5999	93.7457	95.023	89.2759	90.8156	93.792	91.716	86.8356	89.7139	90.0169
91.5972	87.5364	90.1417	89.0039	87.1324	94.4076	89.2722	90.183	92.9808	89.9604	93.9024	88.8502	91.8911
90.7262	86.4352	89.1072	86.3683	89.7993	87.4801	90.0722	88.1193	87.6159	90.146	88.3089	81.2053	91.2477
86.6474	86.9456	88.6633	83.491	84.0983	80.2696	89.0306	84.6158	85.9301	87.7768	73.2823	60.1535	89.0376
92.7217	90.7514	87.0401	89.625	92.3643	90.198	91.1876	88.1826	90.4229	93.083	89.2625	84.4676	89.5102
88.5872	86.8772	89.5763	87.166	88.7853	86.46	91.1616	87.096	90.0815	90.0316	82.2441	75.2811	93.5576
82.302	78.4498	83.9514	77.657	83.2642	78.3523	77.8246	80.6896	82.2462	76.8492	81.9345	67.6688	82.1136
93.3613	89.593	91.5013	89.9037	91.8636	91.3066	95.4752	90.6379	93.6881	94.0037	93.9108	84.4326	92.43
90.2359	88.9411	91.2303	89.5449	92.5069	89.3708	92.0697	91.5414	88.3196	90.3293	88.9904	82.8703	92.0238
88.3624	86.339	90.7039	88.2304	90.4301	90.9274	93.7928	91.5659	89.3637	92.3229	89.67	84.489	93.7617
93.8404	84.3591	88.0782	88.5309	91.792	91.9691	86.5029	90.4742	88.7304	88.049	93.0639	82.569	88.7918
84.2903	85.6808	91.7856	85.9948	88.5758	88.1677	93.0871	88.7216	88.2782	92.6622	87.8917	75.9897	93.457
90.8799	79.0338	92.2591	86.1517	84.5402	86.0357	91.6361	84.7	84.3609	92.3626	91.6137	79.6028	93.0754
80.8707	80.3243	91.6244	74.3961	74.0935	71.7493	94.3124	77.0869	80.8109	93.7995	69.5721	64.6364	95.7051
89.8553	87.7836	88.7713	90.4952	90.5084	87.3333	89.768	90.8823	90.258	87.8007	92.178	81.2457	92.593
84.7372	88.7472	92.3712	91.3415	90.1734	91.8306	91.3596	91.7511	86.9525	90.6211	85.1706	87.0513	93.0439
90.9633	89.7976	93.345	88.5749	88.8078	88.3666	94.9489	89.8178	88.1001	93.2004	89.2593	85.7217	94.9835
88.9668	90.4113	92.2018	90.7858	90.4065	89.7582	89.8002	88.6715	84.9035	92.4133	89.9666	85.1853	92.1801
91.1487	90.5609	91.8777	89.4182	90.2678	90.8337	91.8194	90.9114	91.7255	90.007	94.2857	90.9439	92.704
88.5265	90.1964	87.5214	89.4596	91.3237	92.458	86.8414	92.2752	92.2859	85.6304	90.3621	82.5978	86.2598
89.356	89.1876	88.3478	87.5571	92.1274	88.0733	89.488	89.3802	91.2559	87.7671	83.6415	82.0179	86.9459
82.8124	79.166	84.7695	87.9142	84.446	84.2531	87.7396	87.0987	85.3942	85.2236	82.3964	73.1426	84.1282
77.0622	81.1631	89.592	83.6802	84.1567	82.5705	88.7088	80.1668	88.9624	89.0623	81.1157	77.6947	87.3825
86.1566	88.2317	92.8028	84.7221	86.4229	82.414	92.0767	84.8182	90.6118	92.1165	79.5921	77.3037	87.4951
62.6772	71.9303	91.9725	68.5087	69.2105	71.7025	92.1434	73.5974	79.2617	89.5602	67.0048	71.2941	92.4664
88.6907	88.1449	89.3971	85.4459	83.5808	89.4986	89.2983	89.9818	88.0583	84.5861	81.8764	77.4433	87.3193
91.7543	83.3703	80.3558	87.6705	88.7875	88.7184	79.9467	90.7674	88.0504	76.6744	88.9172	81.7659	79.6792
90.3955	89.818	91.6406	93.2103	90.0736	91.8186	94.4194	91.6097	92.0004	94.5657	85.4422	80.6859	92.3982
89.6597	89.6722	90.5498	89.9925	86.4722	88.8664	92.2894	88.3588	86.9967	93.0955	84.4258	79.9895	88.9974
87.2766	91.0691	89.8312	86.7831	89.349	87.9545	86.522	87.5285	89.8144	90.1462	88.8582	86.0237	87.3266
91.9444	82.651	88.0321	87.7011	87.2488	88.0182	92.7229	89.5963	88.5772	90.319	83.6291	80.4816	94.9338
85.8636	87.4475	81.3755	91.4454	89.4293	89.5342	80.4468	88.5317	90.3543	82.9054	91.1478	81.1589	80.3112
83.7766	83.3148	73.9559	84.6084	90.1137	86.4951	79.0822	89.3188	88.4944	80.0467	83.8808	78.9636	77.3821
85.1698	78.7683	88.6148	82.4208	85.8543	83.699	88.0463	83.4007	90.9028	87.6587	81.9622	76.7661	89.3107
93.5786	89.6403	93.3279	89.2613	92.0625	88.4018	93.4387	90.7673	90.545	93.4437	90.8342	78.681	92.8175
89.2263	90.3545	89.9338	89.1056	89.5462	95.8223	91.4647	91.2249	89.4751	92.5869	85.3256	84.1305	88.3786
89.7677	90.0269	90.6534	85.5756	92.1489	88.7792	95.0502	93.0888	88.2273	89.5858	90.1595	89.1599	92.1755
85.8813	82.4831	92.0853	89.2975	86.4511	76.5499	91.0288	82.9479	87.2651	91.8258	72.5958	72.9251	91.4479
89.8164	91.4805	87.1291	87.6338	91.8345	88.2561	81.3286	92.6105	88.4854	84.993	76.553	73.54	81.9906
91.1075	88.3609	90.745	91.1793	93.3406	92.7571	92.5006	91.9444	89.3514	92.4774	93.3696	85.792	93.2863
91.0163	88.0974	85.7466	90.1775	94.0739	90.4453	86.8435	91.0272	93.9471	86.1281	90.25	87.7799	87.2712
82.3994	85.6582	87.9815	83.6679	86.1016	88.1053	87.7456	88.6879	87.3829	86.8713	86.6764	77.6618	85.6284
90.877	89.7539	85.2087	89.8832	88.8581	95.355	87.7563	93.1552	92.998	88.433	93.981	85.5787	86.4383
88.6589	89.039	91.7442	86.0163	88.7068	87.6066	92.2158	88.3261	89.6588	92.5706	93	85.8792	90.9483
92.1389	92.5282	90.7074	93.1416	94.9037	94.5969	93.1346	92.9753	91.2354	95.5463	93.2323	90.7322	92.5636
86.7344	85.6328	90.3767	86.0188	88.2213	90.8281	92.9178	91.3137	90.5903	92.0289	90.7275	81.7306	92.1745
91.5405	89.8624	87.2791	91.2032	91.9925	89.3115	86.6463	90.8367	89.7243	86.3869	88.2037	81.5897	87.8168
88.7545	86.5294	89.2836	86.3734	86.3971	86.6074	93.1603	88.8342	87.2326	93.4395	81.8836	79.6245	90.437
92.1524	87.4155	90.4623	86.7217	89.0944	88.8009	87.9468	84.8732	87.3694	81.6221	86.9847	81.0091	83.9951
88.3417	88.6789	88.4555	79.4782	76.1234	79.1585	93.5812	80.3604	82.3494	90.615	77.0652	68.0118	89.2697
87.8094	89.9262	92.7348	90.126	92.1624	89.0453	89.5495	86.3747	89.3687	90.9916	89.37	78.6243	90.1387
87.0882	88.7128	81.0712	88.0791	89.4259	88.168	78.6477	89.7333	88.7987	81.1516	91.4034	79.7417	78.1168
91.9119	92.0175	87.8061	85.6201	93.4331	89.8163	88.5469	92.5721	93.1212	88.2442	87.7835	88.441	87.7365
91.4336	91.6771	82.0572	84.3823	89.5303	91.9319	77.523	93.442	90.8022	75.4305	89.0598	82.9508	75.7673
89.1065	88.3676	86.1096	88.3311	88.5536	86.6109	84.8214	90.62	87.3453	85.2837	86.8118	79.8667	85.6318
85.5657	81.9005	85.8918	80.7448	76.6302	71.0105	86.2463	77.0686	83.568	83.5542	70.0939	55.2562	85.2659
94.6968	93.6788	85.1971	94.4187	92.4979	92.4234	86.5964	90.4553	94.518	84.659	90.1802	83.1855	87.2581
87.8327	87.1002	90.6617	86.8544	92.734	86.2035	83.6735	90.3531	89.9947	84.1944	86.2112	86.8516	83.9215
89.1804	88.7226	88.197	90.5264	88.9878	90.4593	92.0896	90.9607	91.1281	87.6874	85.2033	84.4168	90.9907
90.0227	90.5763	91.9678	83.7109	85.9574	86.1902	90.868	88.2697	87.9396	89.7426	89.4435	79.8345	89.0259
90.7534	83.4831	81.6539	87.2587	88.2889	88.8316	88.3894	88.2525	86.9943	83.8919	91.2763	81.111	88.4095
78.1153	71.9781	78.4907	72.642	74.8123	70.6571	60.9383	74.2408	70.68	75.6079	64.6777	62.9444	70.7567
87.4878	86.8758	80.0826	87.8383	89.0764	85.5424	84.9764	90.823	90.5696	81.9633	89.2151	81.4741	81.6694
88.5421	87.8923	89.5726	89.6769	91.3115	88.981	90.7917	89.6607	94.0505	89.5965	91.4941	79.7316	90.3303
92.0751	89.4475	89.0322	88.6627	89.7702	90.4999	92.8782	93.1765	92.462	94.1157	90.1357	87.4262	91.4695
91.2513	90.1941	91.0712	88.4964	87.1841	89.6195	90.3519	85.0317	89.3511	91.7175	85.5567	82.1036	92.5231
93.2167	92.1369	86.7664	89.5424	91.9541	91.3463	93.0956	89.9243	93.3049	94.0226	88.2195	89.023	95.746
88.6545	88.5538	89.5132	90.6059	89.4051	90.0411	90.551	89.7071	92.318	89.9744	87.0938	86.3582	87.3007
89.8804	90.1443	88.2167	87.7167	92.4356	88.5337	89.2925	89.0265	92.3175	86.6168	91.6725	88.2142	86.5636
92.5969	89.7418	89.8924	80.9919	81.436	82.3365	92.2523	83.4706	83.5144	92.7939	80.1323	79.0808	91.1926
90.4407	90.8385	86.8737	93.9315	92.3817	90.5049	92.5665	90.3072	90.1554	91.847	90.2078	88.2006	92.5703
92.0339	88.4971	92.6765	89.9743	90.3112	91.0595	89.741	93.0872	91.0145	88.4339	83.018	88.5669	89.8662
89.2096	87.0979	89.837	87.6516	87.311	85.1925	91.6312	86.3319	88.1595	87.47	84.8827	83.9406	91.2848
87.7418	87.3686	89.848	86.4949	85.591	85.4332	90.4519	84.1679	83.0764	91.5554	83.0159	78.6884	89.8045
85.237	85.6999	93.1318	86.8508	83.896	82.1604	93.8874	81.5027	84.7275	93.4586	87.2844	81.2497	92.7482
86.7736	90.243	93.7239	90.9415	92.186	91.5495	91.1196	88.8614	91.0033	90.0397	86.166	84.9711	90.9463
89.5173	90.8686	87.7787	94.4266	88.8656	90.8054	88.4446	91.0094	92.102	82.178	86.1341	85.1724	86.3801
91.7528	90.9539	77.6826	88.6211	92.8494	92.9925	91.9405	91.0775	93.0785	88.5875	92.0321	87.6913	84.6158
78.787	83.5596	91.063	87.3538	87.231	87.5863	95.6283	89.8024	87.9779	93.8843	88.0465	83.6406	95.1491
89.0262	85.0683	90.5712	90.7021	89.6145	90.3016	91.9701	92.7684	94.3353	91.8325	87.5108	85.0699	89.0498
87.0579	85.2499	53.1268	89.6746	87.5103	91.9254	59.7424	89.3087	93.7955	51.2592	86.3932	82.5935	49.7391
88.6105	85.6839	23.2458	83.7468	80.9853	83.4777	15.027	83.8679	84.6435	29.4244	77.2747	72.4268	16.4959
89.5359	89.195	77.996	88.514	91.5684	90.248	77.334	92.4966	89.1077	72.6735	91.1256	82.9749	66.531
91.0276	87.531	88.6835	85.1691	88.8261	89.9966	85.7074	91.4228	86.709	90.584	85.5272	73.4408	92.4909
82.2449	85.5236	88.359	80.1482	82.2184	80.8396	89.0673	77.7582	84.2188	89.3918	64.5851	66.6078	85.8981
94.1019	87.7531	82.5943	84.3896	90.1872	88.4631	84.3737	85.8746	88.7192	83.7529	89.0418	79.4285	86.1788
87.0094	80.9265	87.8068	73.7928	73.6277	72.6391	89.1376	75.0298	75.9261	87.6972	80.6036	66.8519	91.3575
88.0163	85.8453	94.9723	81.5986	81.8664	83.5185	93.3046	83.4666	82.76	92.2573	79.1602	74.6871	92.6143
83.1579	83.5344	86.5331	81.1754	82.0235	78.2066	94.0339	82.9094	86.4306	92.4243	69.2311	69.8914	92.9198
83.0464	85.9369	83.5629	87.1604	85.273	82.9499	85.6113	83.1085	86.0805	86.6753	91.5539	78.6513	81.099
89.1156	83.0985	85.6163	80.0434	82.7014	81.2335	90.4283	82.4634	88.0748	91.4107	78.8209	70.3707	87.7742
80.3239	81.3326	87.6235	78.4594	78.6946	78.4545	92.8272	79.5382	81.9531	93.8446	75.4204	71.4766	90.3139
89.2876	85.6455	94.611	88.3503	88.6114	88.1972	90.4355	87.1274	87.0149	91.9025	84.8074	79.1718	92.1191
93.2986	91.4853	89.1444	85.7835	90.1272	91.5265	95.4292	86.8768	90.1949	94.144	90.1316	78.9701	87.6715
85.8667	85.4881	89.6815	89.802	89.86	87.9585	90.0146	91.3169	88.7453	89.4128	89.2752	83.1118	92.0075
59.4658	61.9018	88.8582	69.358	67.4517	77.8061	90.7231	69.0771	67.2013	93.3461	82.8906	64.2993	88.494
75.6878	74.7901	91.5453	78.2309	78.8075	74.6193	89.222	81.6231	79.7396	85.2948	73.59	67.4204	85.5288
91.7569	87.904	40.8908	86.1946	87.8453	87.0601	39.8912	88.3474	85.8123	41.757	87.5766	84.7262	45.5878
89.9294	86.1391	93.1325	83.1998	86.2133	83.8267	95.7589	89.1319	90.2143	89.5992	81.5359	81.4041	89.529
95.1383	90.6212	91.9142	92.1495	91.6957	89.7583	93.3299	92.206	90.2178	90.2186	92.81	85.3592	90.6198
89.2445	90.6827	92.3441	90.4198	92.7297	93.9824	90.8952	92.2418	89.8093	87.2049	90.3154	88.7846	93.2494
87.7176	83.6441	95.2192	88.2741	89.5905	84.35	95.7526	88.1572	92.7457	92.0923	68.9619	76.6806	92.9305
89.4763	83.4026	91.6226	84.4535	79.478	84.5024	91.736	82.7796	82.6193	92.1475	85.3851	74.1034	93.1405
93.0452	91.1497	92.3188	89.4616	89.5008	87.6949	93.3056	91.0119	91.0272	95.1397	88.5712	77.1204	91.8039
86.2272	85.723	91.0432	89.4291	91.8561	90.9685	85.7543	93.7447	88.1917	90.8305	84.8894	86.4479	91.8959
81.5858	89.2896	88.1229	88.8733	91.571	92.9011	90.429	92.05	91.7761	90.5655	92.3333	87.3709	94.9814
87.3447	93.4466	87.7242	87.7714	88.8864	86.745	88.1519	89.6132	89.2601	89.8389	85.0155	82.6111	86.0784
90.783	86.9404	91.4026	89.3136	91.7302	91.344	93.1777	90.8012	89.3462	90.1427	92.0415	86.1839	93.5794
92.4876	88.995	87.9249	89.3743	91.1129	90.4503	91.7201	91.0864	89.8599	89.9994	87.8616	85.2305	89.6341
94.1375	91.2491	91.0202	92.6961	93.0305	95.3872	93.9582	92.678	93.0291	87.207	93.1757	90.6489	88.0489
91.9197	90.924	92.9226	90.0719	88.2582	92.3267	91.3804	90.1839	90.7392	92.616	89.9567	85.0718	90.0156
90.3947	85.2317	89.156	82.6337	82.7869	76.6041	88.1848	82.79	85.6582	87.3072	87.0202	69.7235	89.5526
77.0879	78.254	80.1804	86.1395	87.1306	83.8042	77.9456	86.9896	91.773	77.6381	83.2086	73.3214	75.7228
87.123	83.5229	88.5965	89.1603	89.176	90.0552	84.6311	89.4894	89.6918	83.3185	85.2976	78.6041	83.8936
90.1513	88.6679	92.0764	89.0223	92.9589	89.9066	88.1094	89.8935	88.8577	87.618	88.1882	82.9946	87.9134
75.8931	69.7412	87.7778	81.7565	77.8804	79.4693	85.2869	71.6834	81.0409	71.8015	78.186	76.6742	86.094
12.78	11.3991	90.0465	10.2511	12.5411	6.09752	92.8354	8.06569	13.7739	94.3767	1.49573	7.99545	92.9794
31.7582	46.933	92.6634	42.1791	48.0985	28.5247	92.4568	29.74	56.1531	88.6465	41.7105	40.3785	90.4445
93.7991	90.6769	90.3841	87.8944	91.2566	85.9425	92.2253	91.8499	87.4998	92.0677	87.5333	79.9097	91.907
85.6384	83.6004	87.3737	84.5268	83.0121	86.3516	89.3097	87.8541	87.238	84.7829	79.823	76.2711	88.2259
86.269	88.8458	90.474	85.8789	83.1677	91.7165	94.925	89.7386	86.3948	94.2289	88.623	82.3322	90.608
89.2219	85.2134	89.9389	84.8053	85.6506	83.1574	89.7107	87.1606	88.0418	90.7684	80.9828	77.4365	87.6138
90.3339	88.5669	93.983	90.3985	91.5487	88.8203	90.3784	89.5148	89.5653	91.0501	81.1137	82.5808	91.3793
90.1034	90.7907	93.3661	88.7807	91.767	89.7792	93.935	89.9886	88.4362	91.4164	84.8205	88.7501	91.1024
83.6356	87.8937	87.6428	92.1722	90.4991	91.4202	82.2281	92.8524	92.4862	83.9848	93.4259	85.2943	83.8573
80.8298	79.1148	90.3069	78.0811	82.7074	79.3585	88.9735	78.135	79.6091	91.2738	84.8384	74.454	93.6981
86.0855	89.3659	90.1436	90.1609	87.2073	90.2094	88.0715	86.4434	91.3993	86.7756	89.2667	83.909	88.4831
91.5684	89.9684	87.7093	89.4737	92.707	89.8868	87.8603	87.6037	86.9235	87.6893	92.8378	84.3429	85.6457
92.1712	90.9135	92.1728	93.8481	96.1152	94.2712	91.0608	90.6911	92.3571	89.6984	93.75	84.9245	88.8793
88.1361	88.3285	89.9617	91.3143	89.1207	85.4944	87.1944	90.8021	91.2276	88.5406	90.6093	76.8775	90.8306
90.7658	92.516	91.7721	92.9393	88.6692	91.0281	91.241	89.0375	95.8587	88.6757	83.2535	80.1119	90.8294
90.974	85.0819	88.373	83.65	83.3443	84.6308	88.4956	82.1896	92.3824	89.7246	74.9	75.4394	90.0708
88.712	88.0511	87.6008	90.1635	88.4951	85.2956	95.1987	89.7069	90.0014	92.4264	81.7015	75.7569	93.9581
95.4296	89.4444	91.8105	92.3408	91.5852	89.7658	93.2322	91.694	89.5688	91.5546	88.9425	83.2243	94.2699
66.6016	69.8939	93.1288	71.2429	74.0913	76.9067	91.6143	67.0737	66.6194	88.8243	61.0403	64.2959	92.569
88.2014	89.187	91.1554	87.4069	87.0024	86.2971	90.1993	90.4424	89.5712	88.8791	90.9091	80.7644	90.6596
93.5412	93.1089	81.8498	90.6082	88.7351	90.3217	80.9516	91.4697	91.5887	83.9073	91.8627	87.628	86.1533
91.4091	91.7536	88.9203	88.6841	92.1568	87.3979	87.6115	89.2231	86.3616	89.5253	89.4764	84.8886	90.4635
93.0255	92.27	89.1382	90.4705	92.4346	95.924	92.7627	92.4671	87.7922	94.0353	88.5041	88.6242	92.7301
87.1819	89.0304	88.9586	91.5272	89.3013	90.6528	92.6724	90.3992	93.6468	92.4191	89.4697	81.4659	90.4277
91.0687	88.966	89.5337	91.6767	92.1686	93.1839	92.3591	91.8395	87.5283	90.1497	97.1212	86.6343	89.3084
93.3178	92.5896	90.2965	90.2306	89.793	86.2678	92.8218	91.2052	92.1858	87.9385	79.2065	78.2242	89.1427
91.0131	90.0531	90.8976	94.2083	92.6972	90.8735	92.0373	92.3585	93.4032	90.8361	88.6939	82.6652	90.29
89.7922	86.7338	89.5067	91.5764	88.2558	88.7615	88.2817	90.0397	92.0047	90.3219	84.3229	70.9762	90.5332
92.7694	86.8043	86.121	86.5894	86.4198	86.6865	88.5332	90.2494	91.1293	88.0371	92.6587	84.0445	85.163
91.3152	89.332	87.5133	87.1026	88.5706	89.0584	90.2795	90.1283	94.0659	92.9491	90.8016	84.4129	92.4584
92.3918	87.3854	88.9219	86.7829	89.512	88.5448	91.3909	90.7312	90.9461	90.4229	85.6794	87.1614	90.3113
91.1095	89.457	88.4923	87.0594	87.3643	85.6879	94.5716	87.7312	87.9578	91.2583	90.3076	81.1691	92.9116
94.4571	90.0247	92.5793	91.9645	94.29	90.2613	91.0946	90.8515	93.1818	89.2283	92.1253	87.1539	90.2244
90.3792	89.3679	93.2885	92.0606	90.8791	88.9562	88.7313	91.061	92.7838	92.0112	95.0222	82.7114	93.0036
61.3209	71.3299	86.7769	66.9171	73.2955	63.8722	82.7603	68.3829	76.653	83.1722	65.1376	63.1322	83.1447
90.4582	91.1471	91.2965	86.841	89.2382	83.1481	89.5968	87.3598	84.3532	91.6679	87.6145	81.8357	92.0593
87.5597	87.7285	94.5613	82.0525	84.5504	80.9333	95.2492	85.3101	85.8812	93.2833	86.1905	73.7616	92.9487
90.3523	91.5128	92.1105	86.1827	86.1363	87.7046	94.4915	88.9606	85.9391	89.589	87.4824	80.6981	91.5509
83.9407	81.6193	89.3238	78.9585	77.9397	77.2761	91.0961	77.7903	80.0781	89.4106	75.0541	68.4613	87.7444
90.0412	89.1809	88.3236	91.2139	87.6074	90.2488	86.5605	90.0383	94.3811	87.7658	81.5002	79.6014	84.8745
87.0177	88.9434	91.5484	87.6923	90.7795	91.3055	83.1792	91.1552	92.4221	83.8806	93.4208	87.0447	87.579
86.7391	87.7861	91.0273	92.1734	90.4064	91.8915	92.639	91.2073	94.2532	92.1753	95.8303	86.3726	92.5784
80.7443	83.8026	85.4306	84.4908	81.3569	81.936	78.9006	82.8113	86.0755	80.6013	81.6197	78.4173	82.0325
89.8016	89.6191	88.103	95.6401	95.7115	95.1436	90.6118	95.4388	94.6026	89.3225	93.3627	92.703	91.1361
92.9019	93.6949	91.243	90.3824	90.1742	88.8983	91.9331	89.7277	91.4221	88.761	86.8197	87.231	91.5955
93.3491	91.6525	83.7673	89.3578	97.3819	91.1875	86.8054	94.551	93.235	85.3265	92.439	90.4964	87.538
90.5645	92.3231	92.0298	87.772	90.4394	89.0071	93.3935	89.6708	89.7668	92.4771	92.6785	84.2425	90.6398
89.4116	88.2466	92.2882	87.4311	89.1778	90.1632	92.323	90.0082	85.2076	91.7132	85.9932	82.5704	90.2882
90.6685	88.0948	87.3321	88.5008	89.479	84.5889	87.7136	86.0552	89.6203	88.8295	83.3157	76.7705	89.767
89.1334	92.0041	86.047	91.5434	92.1325	92.0467	88.7893	93.0159	88.7621	82.7429	92.3035	84.5774	86.4711
91.4488	87.3094	88.1181	87.7673	89.6843	87.6245	88.205	90.3013	87.1626	87.505	86.2366	77.9436	87.7973
92.5717	91.2493	89.7938	83.7612	87.3316	87.7835	91.5037	87.7011	84.709	89.947	87.4431	80.9148	91.9568
88.5439	88.6389	87.6749	88.4045	85.7226	88.7998	88.8431	88.0526	89.5192	85.9874	88.0889	79.0619	88.5848
92.3473	89.1902	91.3997	88.0665	90.6228	84.7144	90.2803	88.461	87.1279	88.4301	80.0969	78.5617	90.9662
92.8887	85.5152	87.6904	87.7329	87.5168	87.6258	89.9855	88.0391	89.4422	87.1934	82.0089	73.5761	89.3522
86.7847	85.9228	84.518	86.2433	85.2367	86.6604	87.745	87.4174	90.8971	85.4929	81.1861	67.1557	86.9375
88.1161	91.0828	83.6711	92.7356	92.3636	93.4131	84.0842	94.1483	91.8731	79.2804	93.7134	84.9079	86.2768
86.2285	87.2775	75.7594	90.5929	91.2502	94.1022	81.7669	92.9252	89.8143	77.682	89.9612	87.2282	79.8226
86.9331	92.2629	88.4473	89.6603	93.5161	90.5354	88.0546	89.3837	92.9331	87.0459	93.2712	85.2073	87.6121
92.4639	89.0137	92.4089	90.1693	89.8811	87.7837	88.4316	88.8163	90.9216	86.8849	88.1522	82.8703	90.8528
83.1268	75.5023	94.2196	82.4976	77.1222	75.8118	90.8179	81.6372	83.6259	90.4019	64.6283	57.0254	92.8785
86.9367	88.1546	91.2765	87.9799	88.0838	86.5936	86.2529	88.0755	91.3639	86.8546	84.4038	81.3088	87.3526
91.6693	90.7811	87.3637	91.0668	93.4897	91.4428	87.864	91.7469	90.4894	88.4874	84.6272	77.8402	84.7318
88.11	88.8513	91.1035	86.9669	89.5213	90.7128	89.7647	91.4351	93.1368	88.9217	91.1526	83.4358	87.6983
84.0071	92.3292	87.0219	89.9892	93.4323	92.7914	86.5942	93.4788	90.7522	82.3629	92.8854	79.6112	87.9389
92.6916	87.8746	87.8589	90.6419	88.1144	85.6547	88.6562	85.0734	89.7947	90.3519	81.4855	68.5961	87.3888
91.2079	92.9804	87.6692	89.804	91.3867	91.0975	91.4226	91.426	89.3849	89.243	90.7437	83.5542	89.7717
94.8815	84.5846	86.0546	90.3215	89.0669	88.9417	92.2816	88.7854	90.6668	90.9892	92.2733	80.6905	92.7512
92.4077	88.3443	82.1723	91.1105	90.8432	92.3315	88.0909	88.1296	91.6264	89.9008	84.0504	79.6002	90.0058
86.6378	81.8685	84.4997	85.6777	83.5632	83.282	80.0574	86.5839	87.3989	82.2612	81.6861	77.5796	82.5521
88.5353	85.1839	90.1565	89.9807	91.1509	94.9447	87.6949	89.5459	91.3893	84.6602	87.4603	84.9352	88.2073
86.7436	88.7691	87.3047	87.0535	89.4349	86.5345	85.7955	88.559	89.1198	83.3009	87.9113	81.332	82.4201
91.3464	91.468	87.7117	90.3972	92.7703	89.1685	92.084	91.8972	91.451	86.4676	90.3073	81.7306	87.8774
91.7452	88.3265	91.0147	88.683	87.1421	91.0877	84.835	88.9572	90.1733	83.0235	91.0745	83.7177	87.0473
91.1706	93.2826	67.5055	88.9848	92.5219	90.9099	68.0338	93.9663	94.2847	65.6658	90.7692	88.2623	68.4763
90.4199	89.3602	87.8625	89.587	92.0234	85.755	90.7201	90.3953	92.2637	88.857	85.9519	78.64	86.2745
85.2363	81.9063	87.6825	78.4672	84.4347	84.4056	87.1862	80.8321	86.3868	86.5589	81.2992	75.1806	88.4688
91.5719	91.3977	90.8034	91.3505	93.251	90.5747	77.1433	89.9948	87.4805	76.5385	94.4298	86.7043	76.6543
95.7094	92.441	90.6136	94.1921	94.0476	88.2435	88.4643	94.8756	94.7965	88.192	89.982	89.2746	87.7708
96.5657	91.0681	91.2083	86.9497	92.07	92.0024	93.7909	92.9652	91.5976	91.282	83.6601	85.9687	91.2216
91.3729	86.9166	90.4062	87.0688	91.8635	89.3447	93.2787	87.7572	89.6982	91.5773	86.3869	76.7955	93.2789
89.2088	88.3716	85.9502	89.5559	91.5225	86.8715	80.1526	90.1947	93.144	75.8837	92.9179	81.0659	77.3041
91.3846	88.427	92.3208	80.1145	84.8376	76.4462	86.4173	84.6169	82.3484	89.9572	76.2996	74.4933	89.6967
92.1545	90.8171	86.2421	91.6844	91.7812	89.2617	84.4461	91.9366	91.1767	86.338	91.1017	85.6891	82.859
89.0485	89.1364	90.6668	87.0744	90.3369	89.5354	93.0768	89.782	89.4363	94.3516	87.8343	80.7007	94.8638
84.4782	82.7782	83.0568	76.3897	73.2426	77.5373	90.4703	76.4976	80.5504	87.0859	71.4658	66.4245	91.3894
88.9735	86.9368	87.2982	89.2499	90.3602	84.736	90.2103	91.2369	89.6859	89.101	82.2183	75.6106	89.4848
92.1608	89.4023	84.9897	86.7317	91.9416	91.5611	91.8897	89.9372	89.9979	90.8709	89.5595	82.1707	92.1474
84.9418	81.6687	89.0631	84.4775	81.0248	86.3139	92.1627	85.9723	84.0724	91.1579	85.4751	79.3021	93.0328
87.8614	91.2634	93.4446	89.3484	91.5111	90.8476	91.4762	89.8653	91.1489	90.6558	84.0588	76.6753	94.0951
90.2649	89.5322	90.2999	90.6044	91.4936	89.0383	84.9043	91.2364	92.1094	83.8404	86.8063	82.0787	89.0278
83.7678	86.0264	84.9839	88.7035	86.5147	83.4485	79.6634	89.5156	94.9371	75.1242	84.2535	88.6607	77.6075
93.9459	90.0394	88.1686	89.8271	88.781	91.5473	90.4451	90.5014	91.4754	91.5239	90.2058	85.1112	91.3637
79.141	81.9084	86.8359	83.0726	87.1665	82.6898	88.7408	83.3568	80.7207	88.0821	72.6552	77.755	87.844
90.5756	90.7192	91.7875	89.2482	88.7166	86.6899	88.9734	87.3934	88.3068	89.8338	88.4206	80.7365	88.996
87.8274	87.0488	91.7576	83.4333	85.7653	85.2081	94.5151	87.307	85.3531	91.9966	88.6836	78.7147	91.5832
89.4335	89.3065	91.9982	87.908	89.4881	90.1967	92.2709	91.3825	87.5147	90.2478	92.4183	79.4327	90.4737
90.9236	91.5193	90.8167	91.6592	91.7552	92.3294	87.6298	92.6205	94.9818	92.3731	95.3535	85.9311	89.9994
81.4438	80.3749	91.5168	84.0632	80.3529	84.7171	91.6928	80.8749	85.3642	89.9965	85.8885	72.3438	92.9691
82.4964	84.1359	83.6745	85.2533	82.533	84.8914	87.7178	85.7729	86.7253	86.6769	83.0649	70.3274	86.3457
78.8821	84.84	89.2881	84.3067	84.5188	86.0824	88.6904	84.5343	77.576	85.1695	81.4391	76.2236	85.8143
73.9179	72.5773	92.5237	72.6978	77.2232	77.5229	90.9426	79.1378	81.3305	92.1063	84.0306	75.0944	92.9649
90.5949	85.0895	93.7761	85.6985	88.0094	89.1889	93.0016	85.9654	85.6821	90.7174	86.8679	80.363	93.0697
85.9981	86.4695	90.3447	85.7605	89.0505	83.2201	94.21	88.7485	91.0754	94.8296	93.206	83.4969	92.9733
92.2778	92.962	88.6579	89.9548	94.7102	91.8974	89.4794	91.8098	92.3068	88.2284	92.6667	88.8461	89.0827
88.4083	87.4485	94.4989	84.3772	89.3757	87.7688	93.7063	89.4686	91.9309	92.032	88.2038	79.1512	91.1192
90.1138	86.1458	87.5405	84.0373	87.0947	88.5089	90.3414	90.9045	91.3214	84.2438	86.5147	78.7811	90.0974
91.1784	91.0075	92.9438	86.597	88.6625	85.0644	93.6207	88.3693	88.8888	89.7574	84.5131	76.1039	91.919
85.4357	86.1471	91.4068	88.8772	87.8167	87.4405	93.0667	85.8438	83.2408	89.7597	87.0742	85.6307	90.7175
85.3853	91.4932	92.2334	87.6161	87.7826	87.8485	92.0264	92.2912	91.1068	92.3587	80.6812	73.6818	91.6647
91.3662	86.281	91.8687	88.727	93.9477	91.3368	91.9678	92.4239	89.2662	90.7371	90.9964	86.1698	90.6112
86.6192	87.9238	89.6709	89.2689	89.418	84.291	90.2103	90.2589	90.7262	89.092	82.2116	76.167	89.3875
82.3575	87.253	63.9302	87.2899	89.3946	91.4773	58.1986	89.3116	88.2951	59.6435	86.0913	78.7031	52.0431
83.1614	81.4818	88.6017	85.891	89.1377	84.9365	91.0443	87.8079	89.6223	88.8484	83.7139	78.7556	92.7187
87.7792	80.1333	86.7049	78.1324	79.426	77.5697	77.3958	76.9138	84.8923	80.7456	78.9357	65.4251	79.4089
88.8455	88.0125	89.7666	88.4918	87.9743	86.0432	89.6381	88.3921	88.2245	90.0768	84.7388	74.1772	88.2608
87.5342	85.0877	93.4197	83.6924	84.9496	85.1248	93.1034	83.72	84.8143	87.1977	85.7386	72.9737	90.9376
89.4422	88.188	90.815	87.72	87.2486	88.0666	88.7149	90.5797	88.2419	90.4749	85.6443	84.1503	91.4307
92.8424	86.907	92.4801	88.1157	86.632	85.6414	91.1733	86.1786	85.9401	89.0734	80.5357	68.9814	90.6478
47.6535	59.7111	76.1568	56.8276	55.6897	60.285	74.9871	58.7849	56.058	78.8946	58.381	59.4841	75.8399
89.9028	89.8496	90.0871	88.7168	90.4751	90.9593	91.7688	93.3149	88.2009	91.4517	93.202	82.2085	93.9899
83.7924	84.855	91.3297	83.2353	77.2453	84.2267	89.498	85.5108	84.6784	92.0029	84.3124	76.7756	92.9049
84.2477	88.9722	90.0205	89.5036	87.8842	88.4595	90.2594	88.9106	92.5782	90.7699	87.9853	75.5534	90.9851
87.9433	87.8888	94.2718	81.3483	82.1151	79.0648	93.288	81.0218	76.0772	90.8306	74.4444	71.485	93.4465
92.5454	88.1256	90.5786	87.8089	87.7157	87.7799	90.1231	86.4272	87.9589	86.8521	90.4505	81.9211	87.8558
91.4869	90.2202	90.2686	92.1306	92.6084	93.3387	89.5699	92.0131	91.428	88.0324	92.123	86.8888	86.3455
90.6151	91.4784	90.1209	90.8675	92.0157	92.8733	95.1502	90.9996	89.1862	95.4549	91.8226	85.3914	92.3148
82.368	72.7599	83.9741	73.8642	72.8134	71.0578	79.6966	74.1104	74.7156	79.7358	65.8749	70.2148	83.831
89.9946	92.032	87.15	87.6152	90.8007	89.4637	90.3415	89.3045	89.4186	88.8438	88.7798	81.1517	90.9001
77.5471	78.3523	88.867	76.8018	80.0875	72.8357	92.2248	77.1838	78.7708	88.2003	68.4853	66.4038	85.7722
93.8417	90.603	91.9836	92.2232	91.4389	90.3068	88.0647	91.7747	93.4412	88.6523	89.9634	83.9266	86.9483
89.0265	81.2403	91.569	84.8069	86.7412	84.7129	88.6315	83.0222	86.1869	89.9543	83.8468	74.6917	92.3945
82.4125	84.1305	93.1889	88.2575	90.3279	91.3501	90.0258	90.4682	87.3725	90.5107	84.92	84.6297	90.8932
89.8364	84.3311	88.7085	82.3982	86.1977	86.2914	90.8897	89.3674	89.6429	89.3964	85.9872	85.7788	93.7577
90.3681	89.3673	90.1147	88.7783	90.4336	90.6511	77.3801	90.7305	90.3576	85.6429	80.6018	68.6548	75.0002
91.4676	87.473	79.0523	85.0516	90.5644	89.1676	79.6546	89.4108	90.7564	76.9594	87.2582	78.2273	74.7747
91.73	90.549	77.9826	90.091	90.9488	92.383	77.7298	92.2764	96.0272	78.4254	92.1385	89.4101	81.6265
85.8724	81.5093	89.0033	79.8031	80.3588	79.4478	88.2535	80.3837	83.3032	85.9978	85.0654	78.5251	90.0358
90.1395	86.0011	81.6684	87.8498	87.5519	88.3293	88.15	91.5833	90.1136	82.5805	87.2947	79.7613	84.9427
86.4385	88.0834	89.7829	85.8652	85.363	86.1231	91.0248	88.6877	88.3562	88.5862	85.6084	80.934	89.2854
86.7703	87.37	84.6308	85.5391	87.9569	89.9523	80.5788	84.5141	87.6273	83.1747	83.0011	76.9297	83.7026
84.708	90.2252	88.3312	86.8534	90.9961	90.2664	85.7014	90.3586	93.513	83.5672	86.8478	83.3299	85.305
89.0717	88.7472	89.3661	90.8819	93.1023	89.1023	90.2976	92.5976	90.8893	87.6314	86.2742	84.0666	86.7914
85.7494	90.1701	85.822	89.4592	93.5395	91.3412	87.5701	91.537	90.2471	90.627	89.1176	82.7553	88.973
85.8602	89.0554	89.1442	90.9532	88.1164	86.1357	85.1118	91.0745	89.4586	82.5795	87.2222	77.7648	86.182
88.9253	88.1658	80.2616	88.0228	91.4022	90.2549	91.2285	90.9496	90.6349	90.6813	88.0624	84.7419	92.274
87.5785	83.8135	92.4141	83.2124	88.8265	85.4395	94.6134	86.8527	84.0143	91.2691	86.7472	79.15	91.8153
89.2163	88.9043	90.1903	88.8397	88.9011	90.6269	85.8501	89.2146	90.9865	85.4044	85.4635	77.8378	88.9744
82.9933	88.4677	93.3261	87.5859	88.0839	88.6658	96.7012	88.5053	92.619	88.6929	91.2569	81.0617	93.7389
92.2354	91.5982	82.547	90.9064	91.799	89.9159	87.0628	91.4102	89.8025	88.8842	93.1874	88.33	86.6626
86.5099	90.7685	91.4333	90.5776	92.302	89.8086	90.926	89.9851	90.973	90.7302	91.3415	83.5914	89.7288
92.5929	92.954	86.4141	91.232	92.6425	89.4964	81.3812	93.3733	94.1033	84.5063	91.7302	86.6804	86.4692
87.8382	90.3614	91.8203	89.2526	85.4966	87.6165	92.4838	88.818	91.5359	92.1779	80.7046	82.1134	92.2228
91.126	91.0967	90.7351	90.1912	85.6393	89.945	85.5052	89.0803	91.2026	84.7477	89.3456	76.3452	89.238
94.4467	92.1187	88.1061	87.7541	91.1943	90.6346	81.7881	92.0199	88.8967	86.4176	84.3254	86.3755	85.8589
88.1237	88.1657	87.377	89.8777	88.3251	89.3224	88.8762	89.5354	88.5576	87.2932	88.2965	82.201	89.7438
94.1522	92.8268	85.9924	92.9713	92.4025	94.0896	86.029	92.5441	95.0248	85.3263	91.9149	89.9608	84.8511
92.4993	89.331	85.6576	88.8384	90.3098	90.0018	86.8687	89.0748	87.7866	87.555	88.6256	82.8563	84.9721
95.6037	90.5681	85.7069	87.2654	90.4989	86.7402	86.9471	89.3194	93.7791	83.1344	84.9405	79.2372	74.47
89.9814	88.001	90.0926	89.2632	91.7443	88.7274	92.1804	87.3638	87.0928	87.8651	87.8062	83.4737	90.22
90.1905	88.7743	80.096	87.6292	88.5327	89.8766	74.4718	90.7397	91.3698	80.5828	85.3392	84.0493	79.2066
61.813	65.786	86.7842	60.7884	56.0391	51.383	88.0561	56.8231	65.6235	85.9063	44.184	45.2664	90.9915
86.1417	86.3504	86.9956	88.2529	89.7653	85.878	93.0937	88.342	87.4252	91.3904	79.8698	82.7727	89.9394
76.4664	81.5014	85.1008	78.0568	73.103	73.5311	87.6187	77.7587	77.6048	84.4387	79.8036	68.0299	89.3512
91.5333	87.4471	83.8036	87.2441	86.4599	87.7128	78.1171	89.047	88.2119	75.4273	87.4957	80.5518	83.6696
88.9308	89.2728	86.579	88.4052	90.8893	88.7338	87.4715	93.0055	84.8977	85.2719	88.9286	77.6453	86.9561
90.6646	90.8606	86.0903	86.6683	91.2569	87.9256	90.3197	90.4758	90.1691	90.1651	89.3543	79.0614	89.1555
87.7632	86.8623	88.1099	88.8185	87.4331	88.744	90.7153	88.1924	90.3769	89.5509	78.672	82.2475	91.4609
91.5455	90.4061	82.525	92.6273	89.5407	89.0148	76.8341	90.4689	91.8488	79.5391	79.2644	78.1288	78.354
71.6256	80.9457	90.9378	76.7439	80.2572	64.9986	85.8683	71.7512	83.0094	86.4627	40.2486	54.2521	88.8254
93.4968	84.7708	86.5802	91.8131	89.6092	92.3204	86.2914	90.4642	90.584	87.9475	86.7326	77.6824	89.1443
91.4177	90.7288	93.8556	91.304	92.6644	90.7506	92.3681	90.9562	94.0291	91.6158	94.7475	81.5218	95.8025
90.379	89.3914	85.6681	87.5754	89.6957	85.7598	87.3229	92.032	93.8188	85.0411	87.1365	85.6744	86.9025
93.5029	90.7303	91.1308	85.6976	92.1884	92.3289	96.0447	95.7138	91.5079	94.4417	89.6695	87.3532	93.0061
93.3552	90.1059	92.5838	90.612	91.4271	86.3269	93.4216	90.6033	90.4	93.703	90.1316	84.6383	94.4648
92.4315	87.5338	66.309	84.6959	85.4086	82.412	67.233	85.9774	87.4052	54.6829	67.0544	74.8761	56.5723
93.1667	90.6121	84.1257	89.9289	91.6094	92.0211	86.7922	92.3106	91.844	74.0451	88.8723	84.605	69.4402
82.8922	77.6283	89.3176	82.0788	81.0727	79.3801	86.6291	73.8097	85.1335	91.174	77.8698	73.839	89.4664
85.0978	84.7989	86.0235	85.296	88.5277	84.7185	83.6	86.92	89.5708	84.3213	83.3795	81.721	82.8661
88.9272	86.9574	88.0972	90.0554	91.9179	91.3399	87.3051	93.2094	90.4072	85.4012	93.365	81.4398	87.8262
86.1742	86.8116	90.3629	87.4954	92.3042	87.5995	87.2273	90.5285	88.9759	85.4354	87.0529	79.9049	87.7518
90.2829	86.9589	92.3628	89.013	86.9166	85.7094	90.0784	88.7644	88.9672	88.9156	81.5222	69.4116	86.7807
90.4801	89.6088	75.1945	84.6474	90.2682	91.3605	77.5035	88.1913	86.4414	77.2064	89.25	85.8807	82.8582
90.1622	89.2441	78.9092	85.6044	91.508	90.0866	67.515	90.7969	94.0982	84.9287	86.626	86.3646	83.0168
88.4829	85.9879	86.7727	86.0991	85.0619	85.1641	90.2674	87.3575	83.8307	87.2433	78.7024	72.8478	85.5476
92.0529	90.9757	82.5971	90.7766	90.8682	89.7128	80.5397	92.5343	92.648	79.4993	89.6825	80.3971	79.0104
64.8838	69.7587	94.4715	70.0495	70.3622	71.6141	92.849	74.7016	70.2055	92.3065	60.3746	60.5991	91.4727
64.2861	73.6003	93.9881	74.1354	75.8808	78.4189	92.2322	70.2717	75.8774	93.784	65.834	69.2059	93.7937
83.4581	84.1045	88.4839	82.6112	81.8523	82.8037	87.4948	83.925	80.6312	86.289	79.9946	81.0159	86.9297
87.0495	85.4888	63.6177	86.7949	86.9207	91.0296	75.2771	87.7496	89.896	68.5782	82.2255	81.0837	79.9271
82.7208	88.6712	88.1132	88.271	85.6112	86.2607	89.3317	88.0118	90.6707	86.3607	68.6491	65.7361	87.3859
85.8266	86.9097	88.4034	89.3902	90.0366	86.3274	82.8463	89.4423	90.7166	87.7694	93.9394	83.3033	88.8987
84.5133	85.8533	89.5494	82.3236	82.5601	83.2469	91.2092	86.0186	83.0546	93.2301	78.2033	74.9218	91.7476
86.7345	84.8197	91.0453	82.0452	85.8557	80.8772	90.9805	81.2605	84.6012	92.5527	62.7664	69.1503	92.559
88.2892	84.7273	91.4291	83.6402	86.1984	85.5584	92.3178	87.2734	87.6128	93.1351	84.2551	79.4797	93.5156
88.8587	89.798	80.8806	84.8745	87.6777	86.5447	83.7181	85.4948	86.2163	81.2192	86.2057	80.0948	83.0134
89.3074	83.0993	82.3004	82.6241	83.4618	82.8427	84.0305	85.6193	85.8756	83.6887	79.8494	77.6483	85.2473
81.2086	79.9329	88.339	84.732	90.7874	88.4767	92.7675	88.6389	89.1098	89.302	82.6072	78.827	86.5508
90.2806	90.1315	90.457	84.6424	88.8687	91.9297	89.4546	92.0558	88.7853	89.182	87.5243	86.258	88.7135
91.362	93.0575	91.4221	87.8757	91.3248	90.5846	91.9036	91.1541	90.825	89.3378	85.1143	84.5775	91.2112
93.8902	90.4707	89.9355	87.7358	86.5771	89.8755	89.3108	90.2736	89.773	91.5762	83.7241	78.3407	90.2225
88.9994	92.3741	90.44	87.1132	92.308	92.2674	93.4687	91.0335	90.5753	90.884	86.7829	85.0149	94.5455
82.2997	86.2793	86.5295	90.0567	80.7013	84.5748	91.2912	86.4409	84.2801	92.1424	79.4628	74.4934	88.3658
87.3155	89.7689	82.4496	89.2541	87.3751	88.162	86.6533	85.2548	88.9699	90.8091	78.988	64.3919	89.6842
91.9957	88.0686	86.3791	78.9856	85.4396	79.158	90.8376	83.9582	80.9979	88.8738	83.9868	75.6135	89.9281
88.8986	86.7386	83.1804	86.5824	90.0608	90.4542	85.3238	88.4055	87.1966	87.9648	90.9444	80.9333	88.3308
88.5865	84.0539	82.5942	87.5122	79.9994	86.9544	83.9123	81.2257	90.5033	90.6127	81.1373	76.3228	88.1818
84.6408	87.0176	89.8605	82.4493	83.3788	83.9501	94.4677	86.3658	84.4316	91.7475	77.0227	78.6134	95.8235
94.8039	92.2294	83.1174	89.8311	89.08	88.1043	90.0303	85.9589	88.1285	90.4793	84.4826	80.2441	90.5539
88.1132	85.4702	84.9559	83.8322	87.2352	84.377	89.8921	88.1369	88.0105	84.0007	85.3619	73.5381	90.8007
81.2514	82.5865	72.8873	81.7109	85.1303	81.0318	90.2273	84.4253	83.6951	68.374	81.1881	77.5994	66.0352
88.1109	84.9968	85.62	81.737	86.2103	85.473	84.6047	85.8548	86.3172	87.4962	83.7191	75.9676	77.2542
85.2262	86.5321	89.7713	83.213	85.6491	84.344	92.0027	82.3859	90.1543	89.1341	87.0098	80.9706	86.3157
86.6094	85.9871	89.2523	83.1295	84.9621	83.2721	90.6773	86.2459	87.7756	94.4524	86.9784	72.4694	84.5331
75.4719	77.7838	90.656	72.6329	69.1942	74.7051	93.5708	74.6427	84.661	90.8368	65.8279	65.9565	89.2973
84.7973	84.2674	93.6492	87.7634	87.1565	87.7549	93.7833	88.455	82.8222	93.4481	89.9535	78.6911	92.0048
88.0369	91.535	93.3966	90.3164	93.1986	90.965	97.327	92.9391	93.1215	94.6997	90.0433	87.5839	96.2373
86.8607	89.852	92.6016	85.7421	88.3253	87.7404	89.3146	84.1823	89.4326	91.1004	74.5335	77.7999	89.6131
84.6024	78.9281	89.8549	80.576	84.9921	78.0935	92.0769	73.8776	78.9033	92.5272	62.1489	72.9828	90.8506
85.0931	79.373	89.8521	79.7849	82.7123	78.7175	90.8994	80.6886	84.4022	93.1283	82.9167	70.9067	92.5771
89.9499	87.9884	93.0346	85.9235	87.8331	88.8288	95.3469	89.828	92.0408	95.7608	82.8293	76.8615	94.7137
92.6071	88.1239	88.0138	89.8865	90.6085	89.5899	93.7398	92.6057	89.5816	93.0518	87.1834	79.5478	94.2745
83.3842	83.8812	88.1554	86.5175	88.6873	87.8126	86.9404	87.6537	93.8548	90.7959	90.307	78.0863	85.2299
86.2271	85.8367	97.3901	76.8124	76.8032	69.9613	95.4567	78.077	78.9327	95.2346	74.6372	66.2443	96.5283
90.9858	88.9727	93.9362	87.6127	88.6246	87.7661	92.8572	91.3434	86.9295	96.7207	87.0556	75.0979	92.5943
90.2061	88.7511	92.0819	86.2487	88.0063	88.6496	92.5787	87.2417	89.4915	93.4386	85.6001	80.2927	93.6576
93.5024	91.0803	92.5438	90.5803	93.634	94.2923	95.5483	93.582	92.3126	94.6893	96.1638	86.6822	95.2647
90.716	87.2725	92.5556	86.3438	92.8052	80.883	95.9887	83.8567	86.764	95.5141	90.9158	72.8193	92.6461
85.7604	87.8152	88.8084	87.0915	87.8934	89.6095	91.1988	89.635	89.6364	86.1245	90.8578	81.0879	88.8354
93.7726	91.5778	92.3776	88.6651	93.0843	91.9985	90.802	89.1207	91.0383	93.7302	90.0459	85.1979	93.6586
92.3621	92.505	89.0851	94.8868	94.0715	93.8277	91.5593	90.9567	95.8475	91.3766	92.9858	89.6111	92.203
86.7207	83.1399	40.8661	88.1669	89.3002	83.5887	37.9602	85.7054	86.7806	42.2276	85.0619	76.5757	33.6785
76.3244	62.2793	90.6351	60.7068	59.4489	50.6813	90.5788	52.7374	65.4894	90.4984	40.3548	32.8998	89.8465
83.781	83.3497	91.6553	82.2871	80.1556	75.6966	95.0502	78.5092	83.6872	92.2627	74.3863	75.3959	95.6268
89.2478	90.8558	91.6626	89.9993	90.859	89.3904	93.7446	88.6461	91.5311	93.09	87.4548	78.9608	91.4237
84.3091	84.4871	95	81.6174	82.2236	82.0212	94.7109	85.1714	83.412	95.1625	73.6943	68.7212	95.7508
92.2424	90.772	92.2208	85.508	86.9723	87.0559	96.6384	87.2729	86.4056	91.5493	82.9263	83.0623	93.4925
92.6479	91.0762	96.3228	88.3848	87.4757	90.3528	97.1036	88.5184	88.1906	92.0922	83.3222	80.19	94.9706
91.0262	92.4915	85.8393	83.7087	87.2363	83.6633	83.3366	87.1966	86.4605	84.6892	80.7809	80.808	83.9866
64.0873	61.2818	88.4683	65.4218	61.7392	61.1185	87.9005	59.0079	63.3659	88.999	61.9577	43.7291	88.1092
86.3915	84.5721	95.7097	85.5303	87.101	86.7895	92.3324	86.9434	90.3571	93.3597	77.7965	82.998	93.9759
80.7772	77.6552	93.6205	78.3216	79.1744	77.3972	93.7776	80.2087	83.4453	92.9803	71.5079	67.4474	93.5723
87.3743	88.0825	93.8081	88.5822	85.0733	87.7604	91.2879	89.3631	85.2036	92.3328	90.3224	75.5641	91.3952
91.233	90.6786	92.1149	92.8646	88.3143	91.7293	92.4013	92.5606	88.9442	94.0572	85.5377	82.1448	93.1123
84.9965	87.5864	92.653	93.3495	90.4866	93.1553	94.2712	91.2971	91.6834	94.9274	82.6157	84.9705	94.3958
88.9024	87.7499	93.1445	88.711	90.3507	88.8593	93.1861	92.1466	91.8438	94.1716	86.1535	80.9763	91.2822
76.0408	71.3199	92.2522	82.6502	75.5032	71.5221	95.1757	85.7486	76.3461	94.2375	75.1064	63.1349	94.5057
70.5071	72.8135	92.7626	76.8313	78.7258	75.141	95.4813	80.7903	72.2144	93.8737	73.3739	62.6441	91.4416
84.9235	75.2682	89.4206	79.6302	80.2179	86.1975	86.097	91.5611	89.0775	89.9206	79.8136	82.1308	86.4056
90.4534	86.3213	94.8734	87.4231	79.918	85.6853	95.7434	90.682	89.5813	93.2803	86.8589	80.1579	97.7132
93.886	90.3591	93.1234	91.0166	94.4855	92.8944	95.3302	94.3726	91.8121	94.2626	88.3025	88.1518	94.8941
91.9515	92.3359	93.8295	92.7696	93.2579	90.8037	94.8321	92.5628	92.6322	93.3781	88.9763	90.5549	94.6699
87.9558	91.4207	93.3799	89.247	92.0606	90.915	93.0852	93.267	90.9544	92.5694	88.5838	88.4375	93.3674
88.2771	83.9353	95.9388	81.9061	83.9958	85.9142	94.555	85.8525	82.0893	91.823	82.9595	78.3806	94.0021
80.2466	82.4961	84.667	83.2632	85.0172	83.5796	88.8531	84.0238	81.4855	90.7207	82.0476	74.1044	86.9345
91.5295	87.3789	93.7141	88.545	89.8387	89.3061	95.8654	91.267	91.6738	95.9348	89.5	86.0599	96.0219
93.3096	89.5788	91.0233	89.2252	89.2048	84.813	93.0777	90.3734	90.9554	92.5089	86.2567	81.7266	94.2843
88.9803	86.9533	87.2279	84.0397	86.9614	90.4252	82.6024	89.4617	92.2957	90.3988	88.0343	89.189	83.8814
90.7407	86.2491	94.6047	86.7578	87.4764	85.3775	94.887	87.3095	85.5717	93.8883	85.3077	82.603	90.2618
87.7727	85.7602	88.3676	92.2733	93.4123	89.1663	91.5863	90.9359	90.4441	86.2497	90.388	86.4313	89.3222
86.7044	85.7441	62.6417	92.3466	91.6795	91.7082	66.886	89.7213	89.962	69.2506	94.3424	87.0766	64.7479
90.5215	86.3509	90.6151	89.9597	89.3624	87.6454	94.1876	89.3929	89.0371	91.7762	89.0599	86.1294	93.0588
89.0649	80.3384	90.6747	86.3534	89.4677	87.546	91.8924	91.2124	92.4459	90.0185	89.5099	83.2112	93.7545
86.3896	79.9685	46.7132	86.3229	87.8627	84.9789	31.6572	86.4498	87.6241	38.2435	86.9555	77.9018	34.7853
65.0833	71.1006	45.3043	74.7474	70.3599	72.6802	34.9657	72.4983	75.998	42.917	71.0414	73.2747	48.5981
87.5527	87.0294	89.87	91.3291	89.5592	88.6197	88.7415	88.6341	93.7071	89.4061	87.484	82.4896	90.1507
89.5592	91.0064	94.9984	88.42	88.8705	89.4648	94.5677	90.9087	93.1668	93.9801	87.4214	82.5597	93.9379
85.7045	83.6328	87.9785	89.7984	94.0652	92.2481	89.1117	89.7555	90.0031	89.1646	80.6122	77.5565	90.1707
86.1344	80.3325	53.964	82.4219	83.4609	87.3307	40.8395	81.1028	86.2407	47.638	78.2337	72.7198	37.3196
88.1614	84.4649	80.7391	90.321	88.86	88.5063	82.4241	90.7664	89.825	80.305	87.7544	87.3408	80.7862
62.6068	57.162	87.6996	59.9893	60.7844	57.9099	90.0888	63.531	55.8248	92.3204	49.0596	58.2971	93.539
87.4406	86.2198	88.5157	85.5067	91.5286	87.8444	90.3494	90.0138	88.647	90.3476	84.9455	76.8647	93.5419
86.2278	88.1556	92.567	88.2877	88.149	84.8893	87.3047	91.9731	91.7927	88.9611	81.0591	79.9573	91.4066
92.5778	90.9225	93.3907	90.1633	92.3556	90.3454	90.4147	92.4118	89.2556	90.1943	88.9167	90.3701	91.717
93.7833	91.7018	93.5187	89.0074	90.4855	93.0415	92.48	93.1953	94.187	92.6856	87.7479	88.4652	92.8672
90.7755	88.4639	89.4335	92.3991	91.6884	92.8024	89.6967	91.8635	94.305	88.6204	86.5549	86.1297	91.1266
92.1361	90.5934	89.423	92.4709	92.7884	91.8982	92.0183	94.9103	92.1815	91.8997	96.2121	91.914	90.82
90.5924	93.9028	79.7754	94.8253	92.3409	97.0572	72.8858	93.8256	93.7557	64.5802	94.3277	91.3733	60.7845
87.8104	85.3973	83.9379	81.8049	83.9892	82.2073	82.5563	84.8061	88.3499	82.37	84.3556	81.6555	82.6484
93.2478	88.1667	87.4779	91.8859	94.0443	92.0732	90.1042	93.8201	93.141	90.6284	90.6896	94.2759	90.016
93.9616	89.3624	80.0033	93.2857	93.8829	92.5922	89.3782	96.0807	92.9522	78.6454	93.899	90.0505	82.8081
94.819	90.2236	90.0349	93.698	94.7911	95.2918	90.0646	95.3546	94.2999	88.3214	93.5371	94.9279	91.2911
87.6678	90.6247	87.6754	92.2733	93.3312	93.3964	92.1502	91.9674	94.4213	93.4384	94.4715	95.1198	90.1583
90.491	87.5641	86.8218	89.2807	88.8033	87.477	84.2472	88.2381	90.4799	89.4492	90.7046	88.1853	91.4028
89.8164	91.0817	90.5978	89.2979	90.2837	90.2306	92.0119	89.2144	88.0789	89.7108	90.1646	87.364	90.4507
92.8045	93.5086	56.3352	91.9471	93.1183	95.1268	47.0778	92.8884	95.8387	54.1841	95.6645	92.9534	55.2015
95.5465	92.1935	89.9924	94.2202	96.0933	93.9718	95.3801	93.0621	95.2891	92.6124	94.8704	93.7782	94.2826
93.2119	93.3569	92.6925	92.8041	94.7585	95.4512	83.2268	93.2873	96.4655	90.5628	94.9172	91.8118	93.076
92.5906	89.5642	93.8902	93.6032	92.9902	88.3137	94.6568	92.8912	93.7075	93.3588	92.6276	92.3042	95.2178
91.3847	86.0439	93.0986	94.1992	89.5222	91.9176	93.3067	91.9215	93.8628	92.2477	92.6389	89.7444	94.194
89.8617	89.1078	90.9524	89.4502	84.1104	85.234	92.0317	88.2858	93.1211	90.4166	92.5974	81.8841	92.2999
92.964	91.5313	87.251	92.7354	92.0301	90.7178	95.4359	93.2942	95.3206	93.357	85.6586	84.8221	91.4113
93.2874	88.4897	94.2831	89.2324	92.9959	89.2845	93.2142	86.6641	93.3148	93.4407	92.4214	84.595	93.8618
34.3494	31.0174	92.6763	27.6035	29.3671	28.9674	93.5902	29.3908	30.3738	91.6667	17.6156	34.633	93.3625
90.2159	88.5556	93.8819	89.1012	93.3933	94.6904	94.1286	94.2026	93.3406	92.2158	93.2856	94.4708	92.0406
93.4791	90.684	80.6678	91.9719	90.6075	90.5507	87.7773	94.1623	92.4235	89.2865	93.9383	92.5326	81.7538
93.8342	93.6544	88.5225	93.9711	93.2481	92.5353	88.1099	95.5348	91.9052	85.9991	92.2222	91.15	91.6627
94.0094	95.5091	88.2244	92.985	95.722	94.7605	88.7825	96.6741	95.0513	86.2899	91.0569	93.2266	85.3078
95.7715	91.8069	82.52	91.735	93.5767	95.0206	88.2517	94.4704	95.2246	95.5268	95.0909	91.5969	91.4813
93.0899	88.8637	90.281	85.502	92.434	88.5465	89.1553	95.6841	94.1383	91.7316	89.2043	89.7618	89.5123
85.8989	85.9381	89.4115	80.907	85.9916	80.8641	91.7842	79.5452	85.7758	90.7348	73.6526	73.865	94.9861
92.2963	94.7465	92.2311	93.877	95.5233	95.2805	86.6059	93.487	95.4971	86.8675	92.0635	92.7689	88.0197
94.1796	88.8218	92.476	90.1325	91.0967	93.4229	92.248	93.7918	90.8953	91.0762	88.5604	92.3527	95.3859
93.5305	90.1379	91.6719	91.7797	92.4182	92.7654	92.7248	91.8713	92.8196	91.2171	95.3713	93.216	91.957
94.4841	88.0965	90.9764	89.9343	91.0866	87.7775	90.9921	91.7773	93.8126	88.8375	92.7877	91.9875	95.8147
93.4874	90.9364	81.7854	89.7082	84.647	92.6645	80.2082	93.6338	92.8278	86.8079	93.1429	87.0736	89.6678
89.6445	92.3879	94.5	94.0612	93.0763	94.855	87.971	93.279	95.0806	91.3468	96.25	79.3793	89.5328
91.7239	89.8564	87.589	91.9604	92.0116	90.3229	64.7218	92.4882	93.3167	83.1038	92.8629	86.713	74.6681
91.5871	90.5002	83.7356	91.8962	94.6255	94.1532	83.8985	95.0683	95.2314	87.9078	96.0731	91.5213	89.3987
92.2834	89.5174	92.3515	91.5954	95.0458	93.7872	93.0333	93.2905	92.3896	91.7144	94.3282	93.3566	94.3586
84.6454	88.4472	86.1288	92.6812	87.636	89.1029	85.7966	88.3313	90.5331	90.102	89.7727	81.7875	89.5525
92.6718	93.5238	88.6432	93.1631	92.0937	95.7157	92.4401	92.644	95.4011	91.6218	92.2291	91.9989	92.7906
92.0588	94.4346	93.4665	94.7793	92.5981	94.1036	92.988	95.3332	95.5888	93.3632	94.9653	95.7107	92.7896
94.4187	90.7599	91.625	94.6387	94.2021	92.1944	94.9953	92.9749	93.8572	94.9373	93.5714	93.0189	89.6874
94.11	92.7035	93.0649	93.5456	93.0731	93.1504	93.8157	96.1869	92.2367	93.0612	95.4113	94.4899	91.9743
88.1567	88.6854	90.5523	90.9474	92.3698	88.8965	89.2621	88.8095	89.5844	92.1469	85.8279	87.6778	94.0879
91.6833	94.106	86.2628	92.4506	94.772	94.3396	85.1598	94.7258	95.1514	89.1661	94.327	94.8854	89.9804
93.133	91.4384	88.1522	91.886	92.2629	91.5123	89.2085	91.8605	90.0574	90.4484	85.1911	86.9463	89.9841
93.3272	93.8189	92.1685	92.6738	91.7436	90.0762	88.3844	91.4172	90.1228	89.4896	89.5527	90.4463	92.3102
88.0728	92.1056	90.8058	89.776	91.365	87.2139	90.3101	87.7929	90.7311	90.8838	91.7947	87.3137	86.8622
57.5449	58.7481	85.5251	62.1816	71.5153	66.8246	78.2116	68.2596	63.2864	85.7794	66.1801	66.0062	84.9669
93.2492	87.7784	90.8766	89.9426	91.6174	88.8331	88.9297	89.0358	91.0189	92.76	92.0657	84.6618	88.8976
91.4978	90.5285	80.4261	92.9724	93.1366	92.0986	76.3189	91.1964	92.4149	78.1877	87.6	91.2202	72.1953
49.0377	41.8844	77.6894	42.3847	42.6159	35.4106	85.1185	37.8928	35.4385	82.5008	17.7106	36.127	75.8616
39.0951	44.8607	76.6783	51.7524	46.9889	53.2645	82.8834	45.6242	40.9451	78.6178	37.7462	39.8553	78.8911
89.4728	89.9108	90.9551	90.7344	91.2618	90.0433	88.7288	92.2562	91.7631	87.94	85.7268	87.3178	83.7524
87.4608	89.7991	92.1314	90.8949	90.3711	87.2725	92.6673	90.5431	89.2909	91.5493	83.4582	82.8017	93.1919
60.64	53.9761	88.6781	47.2714	55.2493	42.9471	90.123	44.3553	61.4329	86.0088	35.2421	37.7504	89.8338
87.921	86.6692	88.7472	87.6753	89.2866	88.6327	89.6886	90.0526	89.8257	91.7843	89.1387	83.9487	90.859
89.5168	86.2355	38.0258	89.0573	88.449	84.7284	43.0706	90.3132	89.8746	30.246	93.4973	81.6235	38.8417
88.9746	88.0941	51.2383	91.0987	90.8338	88.5462	50.9695	95.3898	90.8937	38.4353	86.2344	87.9564	51.4662
91.5946	89.3491	91.6373	92.4433	89.2068	90.432	92.7974	91.6983	92.3875	91.3278	96.1176	83.0439	90.8319
93.5172	89.913	91.0389	88.2571	91.0142	89.4699	93.5244	91.7851	88.6203	90.6354	86.6103	87.0031	91.884
88.0337	86.8224	94.4967	87.5277	90.2565	85.3713	95.7483	87.8509	90.4225	94.3998	88.1427	84.4539	94.2064
88.858	84.3455	95.6929	88.3788	88.7091	87.7248	97.5024	85.1867	90.1297	96.0062	82.1324	76.4444	97.0149
85.9148	88.3303	95.1381	89.7056	89.5003	88.8514	95.4777	88.313	86.7927	95.8099	88.973	81.9524	96.3072
62.4253	53.204	46.9972	51.3394	52.4598	49.0945	54.766	51.8309	55.0818	37.5418	64.5431	41.079	42.6505
87.8105	77.8365	88.5213	80.6736	80.7084	75.3132	88.6895	81.0093	83.2567	90.8523	76.108	72.4621	87.4584
91.8997	90.7033	36.9909	88.0985	89.7492	88.0752	65.2988	87.9608	87.5545	71.329	82.3111	82.6031	54.1246
87.0988	88.5667	36.9298	80.3838	79.4034	86.6574	46.2698	91.5316	87.3624	39.0079	86.0085	80.1993	67.105
85.0287	80.119	70.4365	79.3404	82.0986	87.4383	86.689	86.8414	87.6978	82.8373	72.1724	78.7704	86.226
91.2517	88.6873	87.6562	89.0864	87.873	85.9132	93.4409	90.1344	91.1959	90.1667	78.2531	70.8566	92.2109
91.6468	89.9348	92.0573	92.4543	90.1544	87.8255	93.663	90.4039	89.0533	95.1494	89.7807	71.5146	93.4916
87.2548	87.6315	95.253	85.6036	89.2764	86.1934	92.8938	83.2995	86.7549	93.5583	84.7092	80.8142	95.3969
54.4923	50.5134	91.1982	47.708	50.253	40.4297	92.5982	40.1709	50.8046	95.0349	41.4655	44.5363	94.3259
93.6789	89.9715	94.0788	91.3768	93.3947	90.8189	96.1668	94.5527	92.118	96.4877	91.2856	89.0144	96.9235
93.7015	88.6034	93.7613	90.2202	90.8797	90.9033	93.3117	90.7124	92.105	95.9877	80.1305	76.2421	94.416
94.0065	91.8766	93.6619	93.4041	93.7044	95.126	94.5634	93.2595	95.1864	94.1114	93.5541	91.819	96.3188
91.8456	92.5337	95.1174	92.5251	95.0708	93.509	97.0208	95.8095	94.1434	96.0691	89.814	84.599	93.7398
91.1212	90.3493	92.757	88.4795	89.323	89.9328	95.8067	88.4413	94.2616	95.8245	83.7879	85.4721	96.3247
94.1176	87.0201	38.1891	93.9158	87.5621	87.0253	44.1589	90.4784	91.2335	44.4359	88.6905	86.6821	37.3586
91.7892	90.941	60.1472	91.6048	95.5717	91.7597	84.1641	92.0773	92.8345	76.9744	90.9635	83.6196	70.9681
91.5041	89.0418	83.1289	92.4373	91.1501	90.2664	83.8935	89.8809	87.5536	82.9739	89.4216	86.5447	86.2058
94.3345	90.5351	12.6074	91.0352	93.8773	94.2141	6.35792	95.2994	95.6396	8.3536	87.7024	89.0586	12.0529
82.8211	80.7254	13.1994	80.6242	85.0427	80.1244	5.25	80.0153	87.6669	4.80952	77.6769	80.0714	6.69591
90.4678	87.1183	69.4597	91.9069	89.0837	84.5588	71.4478	91.7554	90.1231	72.868	89.1797	85.1723	58.1722
84.7174	84.9476	93.6574	81.5011	86.4339	86.0413	85.2837	88.7694	90.2201	87.2201	84.4221	84.5874	92.8114
85.2951	86.9358	94.7648	90.758	93.392	85.3406	93.4494	90.5047	92.2004	95.1851	78.8805	77.3554	93.4624
88.2299	86.9054	94.454	89.5987	84.3054	84.6718	95.2816	86.52	87.1445	94.712	84.0239	65.8405	94.4629
86.9498	89.7102	82.6111	85.5464	91.5034	88.0525	94.4872	87.983	91.3397	87.6536	79.2474	80.4192	92.5043
88.0423	89.1041	92.7952	92.7343	92.0106	88.9623	95.0492	92.019	91.7041	94.7814	92.8333	86.5317	96.8168
84.6674	90.0354	90.3841	90.6497	92.4846	86.3737	92.0006	87.6974	89.7733	89.3433	87.2143	82.5768	85.3583
89.6042	90.2061	89.4987	89.0844	89.9771	81.0949	88.4019	88.3203	91.0953	92.2062	81.9456	77.4197	94.2133
92.5889	90.4208	83.5957	90.6927	91.5929	88.9825	84.7727	88.8095	90.2518	82.2409	88.9715	85.203	76.737
89.6703	90.2624	77.8397	92.5345	92.8445	91.1204	80.0828	91.0414	90.3023	84.0334	89.8148	87.2647	77.6576
88.427	89.6258	91.1574	91.9953	93.7446	93.6226	92.813	91.7989	95.0567	91.9157	84.7492	88.4882	95.3571
92.7071	90.9296	95.8104	87.5406	89.82	91.0251	97.7712	91.3439	91.4692	95.9365	88.6905	83.2626	93.8807
90.0361	88.343	90.9052	88.7397	89.9554	91.3649	91.7857	89.7835	92.2662	90.7229	85.9888	82.0128	85.3721
84.1802	90.4035	92.8022	89.4757	89.7868	90.2306	95.9088	85.5911	94.3134	93.7314	82.3106	85.4433	94.2311
92.1452	93.8764	92.1993	88.947	96.9885	94.7658	96.9497	94.3037	95.7019	93.3918	92.6042	85.6401	95.3783
88.7956	89.8195	96.2479	90.5956	89.6645	87.0104	94.7347	87.1933	91.5893	95.8626	70.0726	77.2978	95.2407
91.0965	84.0189	92.8202	89.4558	88.894	88.4432	96.3702	93.0033	89.8472	95.9924	82.3809	80.3507	92.4176
88.3766	86.9231	93.2049	90.3321	91.2173	89.3816	95.054	95.2391	91.3033	94.884	93.125	89.9297	95.0339
94.9924	92.5096	91.7803	92.3155	90.5828	90.7801	95.5803	90.0341	93.1211	95.0355	91.5799	88.736	94.9598
95.4643	92.408	96.4003	88.5207	95.1037	93.618	96.0017	93.8169	93.2244	95.0608	90.854	89.6181	95.5401
67.819	68.0966	97.7315	60.3398	77.4434	82.4843	97.2128	84.4347	79.2389	93.1237	74.2736	75.1597	94.1633
89.9397	89.5168	94.6724	90.5581	87.6632	91.1987	95.7777	91.347	90.6429	93.8744	85.0579	86.9589	92.5533
87.795	88.9398	95.9212	86.2175	87.9963	86.041	96.319	86.2676	91.8566	94.8567	81.29	77.9199	94.4967
90.6165	91.7023	94.968	90.8687	92.6204	91.469	93.8801	89.7827	91.3642	92.6451	86.3542	87.2	95.451
92.204	87.1242	91.0144	89.6174	83.8795	85.0755	94.8367	87.1831	90.2303	94.3355	86.7836	81.7269	92.5358
93.4509	92.2093	93.5812	90.544	90.0677	89.356	96.1975	90.3873	92.5973	93.4085	95.4564	86.5977	95.1423
89.6758	84.8034	95.1421	83.7186	84.0414	84.4749	96.3281	80.0539	88.612	95.2535	73.8211	71.8701	94.803
89.3679	90.2813	93.7471	91.5345	91.384	86.7502	95.5421	87.4873	90.0175	95.0707	76.2281	81.3141	94.6947
86.8501	89.748	94.3489	89.669	85.8914	89.7261	96.6491	87.4343	90.3865	95.5758	85.3249	75.5386	95.1543
89.9599	91.652	93.9146	94.8373	92.0192	90.9578	97.0308	97.0128	85.2963	97.1269	89	92.0198	95.1771
84.6122	81.5753	93.9443	77.6078	69.8373	58.8806	96.0457	62.9882	76.7213	93.0592	61.5955	61.715	95.3596
90.9224	86.046	96.1004	83.4497	90.8451	88.0521	95.2438	83.4353	90.3452	93.5771	80.1525	73.0702	95.7019
89.0092	88.3386	96.2233	90.6344	88.7996	85.8054	94.9248	85.2683	86.5047	92.0126	76.8476	80.44	95.2159
89.3349	90.8952	83.0869	92.4004	90.7328	89.6551	88.4094	88.7315	92.1252	89.5369	84.2698	81.0985	85.735
89.0764	86.1938	90.9241	88.8205	90.3741	83.2483	92.9584	83.72	89.0027	92.6731	80.5008	83.6342	90.7599
42.2613	31.1822	78.2104	31.3114	37.1918	44.9049	90.6259	34.7464	52.5112	85.0407	25.404	41.9371	80.1153
46.5744	34.3272	94.34	32.4239	42.7919	35.3919	88.8139	38.8137	36.4067	87.7092	25.265	31.1102	90.3115
89.0843	88.9797	83.0147	90.8346	91.3253	91.221	88.4883	88.8032	92.3835	89.6264	89.1481	86.43	87.1805
87.9164	90.4098	94.5428	88.1009	90.9805	89.2006	97.7222	88.5634	93.9857	91.1245	87.9577	88.3807	95.9398
89.5421	95.478	87.3552	93.9961	94.5078	97.0384	90.4019	95.458	94.9996	86.6369	95.9117	93.9395	91.4659
90.1071	94.4992	93.7332	94.8987	96.0551	97.3314	90.5291	93.4914	95.061	93.7742	92.2973	94.5684	92.7916
95.9853	94.6724	90.183	94.0118	96.4498	94.8263	91.0176	96.6829	96.4477	87.9234	95.8613	95.9799	90.885
82.3229	82.3309	92.2717	77.1842	78.6201	77.9332	93.0672	77.771	79.6847	95.2478	76.3381	79.1195	91.3979
0	0.758547	80.6967	0.829422	0.494505	0	84.057	0.595238	0.416667	88.2133	1.0101	0.520833	85.3898
32.6727	32.605	81.8072	38.7999	44.8724	53.3477	72.5174	39.5238	46.9313	77.5567	36.4666	41.064	72.4232
91.2453	93.3881	94.0044	92.181	94.7108	94.213	94.4723	92.9885	92.7778	96.026	93.7857	94.2809	96.3481
11.4921	16.9978	92.9725	18.5701	28.9831	21.6466	96.7318	20.0162	25.8806	94.4213	29.5238	32.0798	93.5291
79.3333	77.0196	92.59	83.9163	84.2827	83.7841	94.6733	84.6166	84.9768	95.6643	84.75	87.5252	95.1942
77.838	78.3995	94.202	71.5639	75.9331	73.865	94.1161	85.3598	78.1601	95.1025	75.1666	80.5504	94.9004
90.8571	91.5776	89.6955	91.5126	95.5815	93.2127	94.0464	91.4677	91.5028	92.4331	91.9097	90.227	90.3486
95.0578	91.2856	92.415	90.8274	96.0602	92.9962	95.946	93.3118	91.438	92.8884	94.4725	92.0098	95.0392
95.0805	89.9478	93.784	93.4322	90.2928	94.7794	95.4629	91.9879	95.1308	94.0535	95.3333	90.343	95.5768
94.127	90.7006	76.6167	94.8983	94.1383	96.4593	88.164	94.4101	94.1445	86.876	97.8968	92.1661	80.6192
94.4762	93.8554	92.4553	96.1272	96.8192	94.5567	92.4636	96.2786	93.9155	90.01	91.5921	93.8514	95.0188
92.7411	89.9659	79.0889	93.8081	94.1164	93.2469	79.122	93.2726	94.2218	89.5758	94.7409	91.059	81.3058
92.0235	92.6639	90.3545	95.8524	95.952	96.4623	88.8839	94.7301	93.9925	91.6077	94.6875	96.1518	88.4599
90.5687	94.8305	95.3944	94.1472	97.4656	94.2559	93.5482	93.4086	93.8933	92.4289	92.0286	94.3336	93.6828
86.6992	82.8662	91.9942	81.4074	80.9998	78.4678	91.9322	79.8155	86.9629	92.6823	71.0446	72.7648	94.3276
58.5726	55.9993	68.1889	64.1771	63.4614	68.0133	65.6689	70.7936	56.1791	68.1556	73.8492	88.9135	64.4952
83.8974	87.4998	77.165	91.6763	92.2265	92.633	78.2252	90.391	90.7962	78.4747	92.0062	89.3186	78.3155
16.5845	16.0168	92.0257	9.22546	9.73602	11.0176	88.254	9.03694	12.9964	90.7553	15.3192	16.4087	92.0657
56.8189	41.6188	68.915	40.971	44.2084	42.589	68.3847	38.0862	36.5964	73.1982	36.6469	45.1567	66.1103
92.7858	88.1679	83.4266	86.8641	86.602	84.665	91.9542	86.6924	87.4598	86.638	79.798	81.4272	86.3526
95.9946	90.6693	88.775	95.5767	94.7536	96.1628	89.8041	95.9883	96.0829	91.4555	93.5043	92.809	90.7067
90.5579	94.6807	84.2078	91.4743	96.335	91.3503	74.8718	96.0528	94.422	77.6263	93.9531	93.1633	87.1136
73.4427	73.9803	90.0466	69.3226	77.2434	72.8028	91.8797	68.4	72.5182	91.0399	70.1883	75.1534	93.6148
47.483	43.3933	87.1725	50.425	40.4921	44.5649	87.4167	49.1085	55.9681	87.1831	55.5556	50.1575	90.2198
87.2868	90.3513	69.9688	90.5724	83.9222	92.2403	75.8023	92.2507	91.1008	68.1134	88.1807	80.7461	49.595
88.8956	91.5156	75.5826	92.9614	93.491	89.6639	63.8603	95.5583	94.8349	49.5772	91.3372	89.8809	75.7938
84.7119	80.3847	89.448	83.5532	88.3913	82.325	94.7417	85.2079	88.097	91.3028	82.9644	78.7413	93.6598
90.7454	90.3908	79.5561	89.3412	85.5999	83.3178	76.4373	83.7555	94.0225	77.5956	58.5354	74.1287	72.6734
88.457	88.5562	90.1689	90.3755	90.4074	89.5872	93.7578	88.991	93.9104	92.5333	76.6246	77.1554	95.0845
88.6204	87.013	92.2582	83.2034	80.8687	74.0811	97.2076	68.3908	84.0777	90.4363	71.5952	59.0486	93.9394
92.3976	91.7933	87.4551	94.0952	92.0946	91.9222	90.4889	95.6298	94.5988	96.797	89.6587	82.9777	96.7064
82.5932	81.0695	95.792	87.2267	77.1516	74.8599	95.5603	69.6814	89.4815	95.269	44.4615	45.3054	96.1096
89.1267	91.2151	68.3308	92.9983	92.7696	92.3261	79.8295	91.44	91.9413	84.1694	90.5487	88.4809	88.8798
91.2901	86.7714	97.3534	91.963	86.5255	87.6343	97.7303	88.8197	90.0766	98.2032	84.3863	81.0525	96.7857
97.1958	93.5945	95.5626	94.7902	95.5035	92.9075	96.1653	93.3938	94.0653	97.1382	95.2381	92.8736	96.4116
91.8814	93.3695	92.5468	93.9738	96.1784	93.2539	91.7224	92.8437	95.8583	87.2575	93.5982	91.43	83.9339
94.1426	93.6474	93.6905	95.1578	95.2981	94.6282	97.6852	95.8884	95.1298	95.1032	88.5464	92.67	96.5252
91.3872	93.7683	92.5141	95.581	95.2976	93.2093	96.0952	94.2347	93.5115	97.102	89.747	93.1992	96.9426
91.5899	93.5865	65.8886	95.2324	94.8101	94.6011	91.4618	94.6779	94.5944	75.0028	96.2403	92.2641	69.8421
93.3787	92.2685	93.5416	94.6617	94.7462	95.494	93.8594	96.7178	95.4122	92.2939	94.375	95.8947	94.3874
93.3229	92.654	92.7053	92.8202	95.7435	96.7404	97.1407	96.457	93.8568	94.2479	94.0687	95.4902	92.3674
93.0116	92.5149	94.3461	92.6498	96.1492	93.2078	95.0453	94.129	94.9726	94.5743	96.8954	88.9094	95.5759
94.4428	92.4178	75.2128	95.5418	95.2882	98.0469	95.397	96.8192	94.6647	83.839	95.985	94.7201	90.3132
95.8085	92.5825	71.8134	92.5861	94.8445	94.1858	68.2418	96.0603	96.183	67.5809	88.6291	94.7481	81.2957
93.3069	92.7519	53.0423	89.9438	94.6021	94.2581	59.7972	93.2079	95.1837	47.3516	93.7892	92.9131	67.9345
96.4999	93.0864	82.7748	94.1453	95.897	95.1589	71.2735	95.1587	96.4687	77.2995	94.966	92.8599	87.6192
93.4009	93.2859	90.5446	95.4323	96.453	93.9911	94.5349	94.1357	94.1604	92.0478	94.0809	90.9278	93.5454
90.3285	92.0808	92.0875	91.4008	91.428	96.3159	88.2649	96.2948	95.0164	86.3883	96.9577	92.1745	91.0403
91.866	93.2096	83.9823	93.1021	95.5548	94.9507	92.4775	96.6878	94.9909	91.4859	94.2517	87.7245	81.4009
93.6181	94.8462	89.9291	92.2551	93.9008	94.3681	93.4946	95.2398	97.6493	91.247	88.75	92.8537	92.6705
94.7368	94.1718	83.5128	94.3768	93.5422	93.4934	86.8821	95.5231	93.1825	87.3526	95.0326	94.8315	91.6378
90.1145	90.3151	89.7082	92.097	93.2443	94.7222	91.9063	96.2119	96.5107	91.9875	93.1268	77.6065	96.3831
95.2053	94.3726	83.6187	91.8731	95.8664	93.4097	88.7131	96.5947	95.3551	87.3316	90.5691	89.9187	89.375
81.8254	84.6154	73.4468	84.1036	83.7563	85.2571	78.1633	78.5765	90.536	74.7666	80.3611	78.3179	69.1551
87.8159	85.5971	88.176	86.8725	88.8256	85.2031	88.6088	87.8987	88.0554	86.1044	67.3586	84.0047	87.4724
82.0048	79.1765	90.2485	80.5294	73.4107	74.213	93.0639	76.2676	85.4394	91.3997	52.2013	59.8667	91.4287
85.0834	86.7429	94.7972	86.5323	84.6306	82.1452	94.2927	81.6718	90.9648	94.3102	81.9878	77.9049	96.9897
85.3555	82.3082	93.5791	84.0931	80.7677	81.736	97.1713	85.1064	87.9197	96.9896	76.6342	68.5597	96.399
91.3368	92.1336	94.6135	95.5027	95.1533	91.7002	95.9858	96.5723	96.1711	95.0552	90.3571	93.3573	96.2435
88.1727	86.9201	91.5294	83.8115	89.4775	87.3603	91.324	89.3569	87.5868	93.5459	84.4233	90.897	93.8482
94.6191	90.3171	90.7333	93.4649	94.2729	93.5511	94.6666	93.0503	94.0391	92.6307	94.4083	89.6939	92.1901
88.0037	88.8433	89.7214	90.8705	93.3595	91.1496	93.1432	90.0645	91.0266	91.2378	93.6486	87.8386	92.3667
94.136	89.6481	90.1364	92.0864	91.8675	91.0342	88.0991	90.7966	96.9168	88.7947	87.0882	84.787	90.54
88.6987	82.3165	88.1874	85.9423	85.4043	85.4295	82.8595	84.6545	92.9857	89.9386	77.1905	77.4718	87.675
81.0662	69.6578	53.2703	72.6804	68.3951	85.5012	57.2307	74.6764	77.1971	46.7258	73.3475	73.3448	40.0639
94.5104	95.3908	83.2437	92.0513	96.0719	95.2344	87.7319	96.1135	93.6745	86.2482	95.8667	94.6056	88.6757
94.1728	90.8782	91.8075	91.2561	92.0354	93.9519	93.0269	96.4803	96.0812	91.6616	95.4998	92.6758	94.3233
95.0242	94.0353	90.0739	92.0074	97.4674	96.5049	88.9403	95.8106	94.5908	88.5702	93.3636	95.0705	91.2606
86.2874	87.5686	85.9993	86.9403	91.7718	89.6268	85.0238	94.4663	94.5244	82.394	85.1676	88.478	85.4976
93.1585	90.9336	94.5734	88.9243	94.1136	96.4577	93.5264	94.9379	95.7948	94.0013	92.6792	96.3127	93.5493
90.8381	89.9558	88.1231	93.263	94.6332	94.3075	84.323	94.9556	96.7938	80.8386	96.6958	90.695	82.7352
71.4349	65.7021	90.9856	68.9093	71.9931	71.6631	89.3636	68.2649	74.8913	87.0628	75.1326	61.1577	91.2522
94.7714	92.0959	87.9362	94.8913	95.5603	93.2015	89.9696	94.1083	97.9195	92.0344	94.3727	93.8542	93.5483
58.8584	60.0655	74.6941	77.9821	64.51	73.6555	68.325	68.1755	59.9457	68.6738	74.1599	65.9412	64.4996
71.2479	76.7414	79.7623	76.4031	75.4156	82.8576	83.7179	82.874	77.4706	80.5649	79.3922	75.1816	78.163
92.4791	92.6729	91.1193	94.9603	90.8125	95.1153	92.9905	95.3788	92.7368	90.2064	90.8581	90.4052	91.123
87.9415	85.787	96.5079	83.3881	90.3332	85.9889	93.0208	85.0742	89.0397	92.968	90	82.9794	93.3346
91.3468	88.7934	95.9566	85.1877	87.4375	90.0618	92.2685	89.5644	93.2014	93.0946	77.739	80.3869	94.5022
83.9173	78.3667	88.5487	81.2946	78.3702	82.1048	96.5675	76.635	77.4074	94.5068	68.7901	78.8361	95.8373
70.6468	63.7657	95.0005	65.0822	65.7378	65.2565	95.2921	66.7914	65.1446	95.4046	62.2215	61.3298	97.2532
49.2216	49.7915	92.0442	51.9578	51.21	59.3704	94.119	47.6661	60.6601	94.5361	36.2266	44.9753	92.2717
9.14226	9.93527	68.6176	8.20311	5.92949	9.0362	72.2938	7.72502	12.6042	74.4385	7.6929	9.3127	69.7223
89.1555	86.4764	1.78571	91.4697	88.5947	91.844	1.40625	93.2569	92.7517	1.11823	82.3387	85.5971	3.53535
90.5353	88.237	51.9867	89.4709	88.7567	89.9128	64.2419	89.3043	89.3463	57.0479	90.5452	85.4707	56.7663
87.558	88.5945	94.1034	88.3976	87.5965	86.7937	93.7103	92.7578	92.5392	94.828	88.6011	70.4323	95.8606
79.3531	79.024	94.1812	76.9941	80.7186	71.6359	92.1402	79.914	80.0849	91.9671	69.5182	52.4366	93.5258
89.0205	86.7777	70.2965	88.2293	91.4177	90.8756	67.6451	91.2705	95.1912	63.7108	87.6042	85.7245	74.9841
36.1414	42.7062	45.1885	46.3866	58.2125	33.9813	45.4343	37.0759	44.9877	58.3605	29.5283	37.4938	52.3245
0.239234	0.802451	94.6976	1.13527	0.795958	1.49758	95.055	0.97398	0.390625	95.1203	1.71569	1.4239	96.7553
56.7466	51.7455	98.4411	62.4883	67.6925	73.14	98.0278	66.4683	86.5666	96.0153	42.8494	50.8203	95.5493
93.168	91.4624	94.6337	93.104	95.5023	89.7586	94.4461	94.5726	89.9069	93.3931	82.966	88.1892	95.1528
95.1566	94.022	67.3809	92.6099	88.732	90.5379	73.6205	93.4206	93.1746	63.0585	84.1799	91.0035	79.3438
93.9583	86.3618	90.0875	90.872	90.9882	89.4255	94.8646	92.806	96.1677	91.0463	81.3328	88.962	90.7453
91.169	76.8457	92.472	80.9642	80.9502	83.0392	94.8353	93.5626	94.1743	96.8144	90.2411	82.878	95.5368
71.7729	77.1874	92.7707	79.6671	85.0494	78.4524	96.898	83.3888	81.0803	93.578	76.2397	69.1291	94.4441
97.5211	95.6399	96.7258	97.0013	98.127	93.2629	92.4723	97.2789	94.8134	93.9229	97.7778	97.6418	94.8465
94.1865	94.3833	93.2525	92.4946	95.5097	93.4161	91.895	95.3192	93.1314	91.135	92.2358	92.7686	92.3208
76.2996	62.8642	91.3416	68.0846	68.256	78.6045	96.1521	76.0777	67.9472	93.8709	83.0985	74.5489	94.8914
36.3564	35.1546	91.4771	36.137	39.9755	44.6342	94.3613	54.9467	52.6871	95.4064	33.5784	54.4928	96.7249
92.8993	92.2134	91.3512	95.706	89.9815	94.0158	94.4891	95.8705	98.0816	96.0389	95.8976	94.6774	94.0456
67.0113	54.2251	95.0689	75.315	66.8017	77.4045	96.1269	92.5397	78.5909	94.3506	76.2826	75.3103	93.8852
91.0215	94.7675	89.718	94.4245	96.2155	94.8582	91.0223	96.829	96.9387	89.8029	95.326	96.0027	92.8974
95.7381	93.6531	94.7298	90.2546	93.6039	95.7437	95.4732	92.6543	95.5084	94.3402	95.6306	92.8858	91.6116
94.2886	90.9143	95.4103	92.6904	95.9726	94.8928	96.6271	93.1604	89.687	95.6933	91.7219	89.1116	96.3984
70.2725	61.7498	96.2056	58.5567	66.7034	66.1697	96.2248	64.9989	69.2386	93.1662	82.0619	67.0274	94.3143
79.8048	87.2563	93.3303	86.6621	87.6055	84.3033	96.7545	87.6051	90.8424	94.3552	84.4428	72.6459	95.9121
40.5234	44.8827	93.6541	51.0043	50.3722	39.2081	96.5595	55.5666	52.4586	95.024	38.7338	41.0395	95.2142
68.599	67.7793	93.944	66.5448	72.0388	58.9625	93.477	64.6715	73.8605	96.4048	52.8205	59.6813	95.6546
89.3713	91.3619	96.471	90.0316	90.061	88.2729	95.7355	90.991	92.3389	95.5364	90.5789	86.5892	94.1229
88.744	90.7669	94.859	93.5631	93.75	92.8169	97.3992	91.5418	92.5581	95.6458	86.7708	92.122	95.428
89.6047	90.079	92.5479	89.1394	88.1735	85.8324	91.1397	86.7689	89.6698	92.9699	84.2127	83.0494	93.7693
89.5506	87.8915	93.2257	88.1902	85.6862	84.5654	95.6539	89.1543	91.1513	96.5551	85.1763	71.7662	94.0352
89.8326	89.1125	94.1617	90.8521	88.6492	89.6909	94.8831	91.9953	92.5328	90.9969	88.3312	85.8083	95.8415
63.8132	66.2002	90.727	65.7807	64.4628	62.292	93.9503	64.0464	67.4792	93.3878	58.1442	52.6714	90.8547
87.158	88.6151	84.3262	87.9745	90.1307	87.7649	79.756	86.463	87.7783	78.2015	90.3153	88.3693	84.2189
86.1705	85.7866	92.8984	85.6915	85.5559	85.6836	93.8788	87.1115	88.6129	95.0736	85.5042	84.6351	96.1698
95.9354	94.5054	67.3908	93.979	95.1157	92.8365	42.488	95.8333	94.9943	64.9118	93.6542	97.5009	71.2459
96.9178	93.1335	83.9778	96.1355	96.0244	94.7422	94.1933	98.1166	94.8331	84.1331	95.788	95.0689	77.0392
95.9026	94.055	87.9531	95.0976	96.9248	95.9891	86.7012	95.9231	94.8146	85.8846	93.0151	95.6092	82.5314
95.839	93.6864	91.8272	92.499	92.3392	92.4788	94.2235	91.5644	92.4191	93.0469	93.3498	93.3627	91.7631
91.8386	90.4151	95.7761	93.7868	94.0567	91.9017	94.8528	95.1273	94.8526	95.7381	96.6667	94.8712	94.747
91.6475	91.2684	87.3614	90.0328	89.9403	93.9738	87.641	93.3052	91.5677	85.8761	93.0491	86.5013	87.3655
93.4073	91.1675	89.966	93.7157	92.3348	93.7781	92.5802	90.971	90.2851	92.5127	94.4762	92.847	95.4379
86.761	88.3046	91.0407	87.2834	88.5164	88.1779	88.6418	87.9871	88.5302	87.9618	87.8756	90.1984	90.3831
54.6215	49.9952	79.0304	55.8605	52.2666	50.8938	85.4057	50.6647	53.5865	78.5462	61.2366	50.4261	80.9622
57.5725	34.0158	84.0571	35.0927	40.2623	39.3889	81.938	54.0561	35.6304	87.5716	52.6948	45.541	81.6665
86.3343	91.9811	82.4415	84.9248	91.11	89.3641	80.4291	88.4565	87.9089	85.2509	95.9048	87.1349	88.2651
90.4019	87.1131	73.2979	91.4098	88.9038	88.1766	73.1283	91.7373	92.598	74.0728	91.9444	90.2567	85.6835
89.3803	91.0896	89.5942	89.0454	88.0132	90.966	86.9064	90.1795	90.0667	87.3687	88.9978	84.1372	90.3538
89.2925	87.5819	88.9692	85.2425	87.0375	81.7529	90.1941	83.6032	86.5923	90.097	79.8707	80.8486	93.4324
87.0232	87.3646	88.9833	85.5928	87.2486	85.0806	91.3988	85.4473	83.8563	88.2052	81.0372	81.6917	89.4415
94.9709	91.9855	89.4259	90.4586	93.5433	92.4285	92.4749	92.8825	91.5845	91.9966	85.9219	88.9773	93.6824
81.5582	80.654	92.1576	79.7887	77.777	81.4173	94.874	82.0764	82.8006	93.9302	72.2739	71.5923	91.1261
54.8982	66.2268	87.1575	65.0416	64.3491	68.0962	94.2888	62.9711	70.8513	90.9107	74.3809	69.9634	89.6254
59.7369	63.6222	92.0642	52.7819	65.0594	53.0403	94.1599	51.7824	56.8355	92.4144	47.1736	61.0218	93.4195
91.6976	90.3827	89.9867	91.6801	94.8358	90.6792	92.7465	93.4123	94.1003	91.2213	90.3921	91.253	92.2176
91.4736	91.0375	86.3467	90.7615	95.1721	94.1044	84.8757	96.7248	94.4654	85.1374	95.6884	92.5557	85.2816
95.9192	93.1234	84.9556	96.632	97.5652	96.197	91.2212	95.9043	97.869	87.2711	94.8518	96.5338	89.6085
95.6412	91.87	92.4173	95.7665	97.1522	91.9841	93.23	93.9297	94.8605	92.7956	92.065	90.7343	94.5717
92.9037	92.9588	90.8632	96.145	93.2936	92.933	94.0709	94.7845	94.5218	94.2951	91.5136	93.417	92.9265
69.434	66.2702	56.7524	63.0314	59.3878	59.2704	64.9613	58.6426	61.1298	70.3079	51.1187	61.456	69.3051
2.30072	1.52897	82.3078	1.13463	2.78095	1.45871	83.9521	3.4944	1.61512	78.8789	0.971817	0	80.7621
63.8306	58.6155	88.5557	63.0704	62.4024	64.4044	90.082	62.2764	63.0351	91.9712	60.7203	59.9026	91.0036
91.0537	90.7018	89.1154	95.7716	96.4544	95.739	94.0025	93.8196	96.1957	93.1864	94.4618	94.9608	94.1915
90.4501	88.4055	87.9841	90.8962	91.4092	91.6881	95.1851	92.9247	88.8819	93.4562	90.0952	84.8948	94.5107
76.7474	83.7748	92.1324	81.4522	84.0179	81.4092	93.4566	81.3646	80.7292	95.3629	82.973	83.1401	95.4337
64.069	74.3228	92.2466	77.5978	66.0132	72.4334	95.1877	68.4252	70.4576	92.9712	78.4175	65.9247	96.6032
97.0711	92.6335	93.3623	93.3628	96.444	96.3094	94.2185	93.5325	97.2391	95.7016	98.1292	94.615	93.9322
94.0102	93.9124	90.6281	94.065	98.0416	95.9894	93.3062	94.5291	96.5303	92.3413	97.7238	95.5356	92.7123
93.3911	90.8614	94.7375	94.1594	92.0858	92.4216	93.8668	90.2344	94.7802	93.9873	91.7683	90.4321	94.5192
64.5873	44.5911	94.5138	46.9173	49.4775	54.591	96.4845	53.974	52.677	92.4891	56.8542	46.3642	95.1752
69.5898	55.067	95.1988	67.1755	54.9664	56.1217	95.3868	66.4903	54.2162	94.4329	49.4444	62.2604	96.2098
94.5134	92.9476	94.5648	95.7251	97.9898	96.7713	94.436	94.6573	95.0638	94.4284	94.2577	94.6553	94.3856
91.7876	92.952	93.6473	92.373	94.9263	95.0694	94.0116	93.3204	94.2523	94.7672	94.7356	93.2774	95.8193
97.4692	95.6192	93.5781	94.5489	96.296	96.6603	93.3787	96.6802	93.6276	93.3008	97.2011	95.1957	94.3437
90.8897	92.4197	94.2731	92.0963	95.3856	93.576	93.4981	95.9347	93.8962	89.9657	90.1967	92.708	92.642
93.2378	93.4535	76.6354	90.8034	95.8705	95.5135	73.9515	96.1209	95.1247	76.5596	93.3333	92.3613	78.5232
94.5775	92.2783	90.5808	92.4366	91.8615	94.1939	93.0342	95.1799	95.5974	91.184	95.9127	94.8021	93.4639
92.67	91.7917	95.4483	92.7961	93.3543	92.7062	96.7512	96.1579	95.0249	95.7586	95.7296	92.3545	95.4016
85.5449	90.9448	90.3119	87.2396	89.2578	89.992	92.1681	88.5356	91.244	91.822	88.695	86.8678	93.5869
95.8581	92.4455	89.2468	93.2176	94.531	89.2845	90.4036	94.3862	95.7481	92.0511	93.7229	91.8609	93.0722
94.011	93.4803	89.2652	92.9317	95.8073	96.3465	94.5905	92.7029	96.3001	92.7248	93.198	90.831	94.9552
92.2285	91.6123	90.9872	92.0295	93.5747	94.7779	92.9571	93.678	96.413	92.7053	93.7918	82.6426	93.1854
89.8354	93.6411	80.3465	92.0572	92.239	93.3632	79.4188	94.837	93.1851	78.7373	89.186	93.8233	80.5072
94.2553	90.8228	87.7141	94.8567	95.1624	94.2027	87.5594	95.2547	95.213	87.0836	91.3344	93.551	89.0865
92.1629	90.8045	87.8116	94.3154	94.0121	96.4131	89.3153	95.5633	95.3128	90.209	96.087	95.141	88.0564
98.1972	93.548	91.0919	91.5346	96.8889	95.7761	91.7375	94.7372	94.8203	90.1831	89.7494	93.7084	90.9204
95.3211	94.6342	85.7421	94.2442	95.9104	95.3783	87.5484	95.9413	95.8889	90.8256	94.4901	94.1865	88.3864
92.0353	94.2201	82.8513	95.3691	95.3876	96.0256	89.0444	95.5437	96.6756	86.0506	96.3069	95.9086	89.1701
94.9618	92.1785	92.1432	91.8967	91.2241	94.0248	90.2932	94.9347	94.5729	89.8507	89.1349	92.2386	92.2001
93.1661	91.893	87.7902	92.4178	95.8215	95.1876	88.7339	96.3179	93.258	87.7999	93.3064	94.5809	90.8635
96.0078	91.7749	90.8544	91.637	94.2015	92.1987	90.9086	93.9186	93.824	88.6182	90.2446	91.355	90.4756
87.8442	88.0921	86.3017	88.9616	90.3113	90.8457	85.8333	92.9584	89.8053	85.1732	88.4886	91.9459	81.3741
75.5052	81.3628	90.2675	83.2975	85.9097	86.5757	88.9197	84.6411	83.2038	90.1282	78.8304	87.2983	91.7346
80.7228	71.0747	87.1475	70.6653	72.2237	72.0324	90.8613	72.9893	71.9627	88.7533	68.0648	75.2199	90.7066
89.0361	90.1855	91.6154	88.8834	91.8322	92.2939	92.7737	94.5662	89.7204	92.2808	92.491	89.2553	93.5381
88.4924	85.4728	87.9457	82.9628	83.7294	80.894	85.3397	86.4266	84.0186	73.9852	80.7792	78.2234	79.4245
90.9036	91.1469	84.4437	91.4988	94.8179	91.4339	81.5327	90.2097	93.6787	81.2007	89.1865	86.823	82.4172
94.7868	93.2485	66.1491	92.5498	95.4174	98.1802	78.2556	94.0439	92.8137	60.5497	92.8083	95.0661	68.6031
90.5002	90.8937	88.8115	91.9941	89.2755	88.4178	90.955	89.9573	92.6959	90.7496	91.2266	85.132	86.9915
80.2485	87.9963	89.8397	83.396	87.6801	89.6353	88.6036	82.209	86.238	92.4	77.8253	80.1621	90.0378
90.4357	90.7884	86.2738	88.8712	93.4164	91.7893	90.5301	93.0922	90.1315	90.3265	88.314	87.6198	91.825
88.3499	86.305	89.2338	90.459	89.658	87.9002	88.2103	92.7007	88.7966	85.1796	87.6849	80.6228	86.795
85.1244	79.0895	86.1187	79.0678	80.6317	79.8978	87.3668	80.4045	83.124	84.909	74.9484	80.762	84.2954
76.8569	77.3618	86.0477	74.6545	83.9857	77.737	89.0504	83.0764	83.275	86.0966	82.0664	76.7449	84.6789
92.7343	92.7722	84.4587	95.1521	95.4056	94.9587	88.6169	96.2099	95.2422	89.7811	96.0762	94.0733	91.5355
65.4997	50.4236	80.5417	62.9776	80.5129	65.8299	79.9462	69.5206	75.7766	82.4055	61.8229	80.9888	83.5332
91.2442	82.8806	85.4677	89.5727	87.5202	87.3787	91.8706	88.5712	88.9254	89.8783	91.5067	86.7819	91.1526
89.7338	89.1572	86.4164	89.9781	93.3388	88.8932	86.0072	90.1913	90.8382	87.359	88.9131	89.0026	88.4167
88.581	90.4262	88.272	91.5121	92.9444	95.1921	90.1459	94.8086	92.3786	88.3359	93.3738	87.533	89.5413
85.7664	86.1953	86.1793	86.048	85.5514	88.7099	89.8186	87.7254	86.9482	88.9578	84.5817	77.6775	91.4371
85.9015	89.9484	87.1433	92.4349	94.0549	88.9024	90.2047	90.6844	94.8817	91.076	87.1505	89.562	88.9349
94.1609	91.3016	90.9834	93.6347	90.6362	93.7136	91.2699	92.6141	90.8546	91.8274	92.122	86.2108	90.1508
78.5169	85.0815	89.3598	90.2057	93.4457	92.9445	93.4977	91.9922	91.5643	91.6631	96.2573	86.2825	91.6072
90.3871	90.5514	90.6023	92.4646	95.3663	93.0791	88.7234	93.2376	92.2466	87.7398	93.5553	87.8677	86.7098
90.8681	88.8906	94.1519	90.8607	94.8857	94.1554	89.0426	92.888	91.9387	88.8589	87.8073	90.6807	92.8194
89.9863	89.0368	90.9309	91.1298	95.4921	91.7414	89.6164	92.5955	93.386	88.5748	95.0673	90.5078	89.1694
88.29	75.8487	87.9458	74.8751	76.1849	70.6428	90.6298	75.1857	76.312	89.8573	70.4607	68.8147	91.7764
92.647	91.9352	92.3371	89.4566	91.6708	91.1625	92.249	91.9375	90.5923	92.5912	91.0794	91.2498	92.1595
91.4615	89.9348	91.0322	91.1002	92.6448	92.6897	91.0321	93.6906	91.9071	85.6368	95.7313	87.844	88.4384
91.8997	92.1548	90.6512	93.1155	94.9309	92.0611	89.5691	93.2414	90.7918	86.1604	91.6191	88.9533	89.9906
56.3622	46.4228	84.1471	62.4866	60.8385	53.3587	83.9353	73.0431	60.1705	86.106	62.1237	63.4114	86.7492
63.1503	65.4807	88.7473	74.7228	77.4143	70.2949	90.306	73.3269	76.6643	89.8831	61.8103	72.8143	89.8589
86.4443	90.7525	90.8648	89.0556	92.052	94.3854	93.5795	92.3317	92.1319	91.3016	92.591	88.7803	95.2529
91.6477	90.7385	87.0752	93.6913	94.1397	92.8341	88.629	93.0403	91.7752	88.0328	94.9341	90.3148	86.8245
91.0993	90.3368	93.3921	93.4056	94.7058	95.9929	95.4002	96.4959	92.4467	90.2514	96.6792	96.2814	94.567
93.6185	91.4422	90.3627	92.979	94.2177	93.1547	95.9171	93.0526	91.626	94.6719	94.5031	91.3534	93.8491
89.4846	89.3112	90.7436	92.8453	94.2684	94.5337	92.4086	94.9029	93.6103	93.6082	93.162	96.735	94.0083
97.1605	91.7885	92.2212	94.1967	95.4114	94.8545	91.5949	94.6002	96.4638	89.0542	94.8317	93.9793	91.7806
90.5925	89.6635	42.629	93.4514	94.2189	93.886	40.5168	95.618	93.0846	47.1859	94.1033	93.4748	51.8015
90.0486	89.4888	79.0529	90.6583	89.7928	91.0867	70.1561	91.2458	92.0066	76.4763	85.4226	88.3675	74.9655
96.3233	95.127	89.9103	93.7783	96.6618	96.0621	87.2277	96.4557	96.3972	84.8223	94.6886	95.4886	84.9592
92.6892	93.1475	91.5737	93.5335	92.638	91.9035	92.6085	92.1801	92.1345	87.2524	93.695	91.3449	86.9014
93.4526	94.5627	91.981	95.7046	95.4998	93.9716	89.8596	96.2059	94.7569	92.4707	95.8791	95.3427	93.1005
94.1594	94.4647	89.4578	92.9947	96.2424	97.1453	90.43	95.3805	95.4039	88.171	92.9562	94.9673	90.8794
94.698	92.5558	89.5442	94.3698	93.6655	96.0809	84.1888	96.2698	94.3094	87.858	94.8525	94.2744	89.2378
91.8091	93.6012	92.6228	94.376	96.213	93.3065	91.2726	95.3351	96.5846	88.2674	95.5496	91.4251	91.2084
89.8893	90.7943	90.4263	92.6399	92.2132	88.9053	90.6206	92.7535	91.8272	90.654	91.3858	83.9399	89.6656
93.8487	93.3497	88.1381	90.451	94.3617	94.4945	88.9259	94.2294	94.3454	90.0269	91.676	93.3324	91.4427
82.796	71.1933	87.9734	77.1302	75.3348	68.3411	89.6899	71.761	78.7108	89.9834	64.1984	57.7731	89.0145
93.4197	90.878	88.2625	90.4578	92.7032	89.7637	87.4446	90.1106	93.7108	87.5198	87.554	86.1262	91.1653
90.6834	95.7142	76.9227	94.332	95.7629	95.6242	74.8826	96.5908	95.084	77.1593	96.0985	94.6129	82.3361
94.0335	89.8787	91.2545	92.8585	92.0645	93.5719	95.0781	91.1216	93.7125	90.0913	91.0192	88.6941	92.6267
88.9633	89.2066	93.3693	91.0235	90.2721	91.1514	92.7727	92.3566	90.7473	90.898	90.3423	89.6347	88.5207
85.3481	86.1477	90.3748	85.0205	94.4219	91.4756	84.5655	89.3403	90.9492	88.1377	92.417	91.0443	87.2878
90.8265	93.3649	93.8128	92.7301	93.0602	92.8775	90.6273	95.2042	92.4863	90.9567	95.9135	90.9602	92.3458
93.1203	90.8455	90.794	90.7361	93.7934	94.2838	87.808	93.3766	93.4044	88.2293	93.9885	91.4626	87.9338
83.2724	80.7963	91.3089	82.9901	80.5435	72.9452	93.0319	77.2549	86.1335	91.5962	79.3059	69.9129	91.562
84.9142	86.9557	81.6117	83.773	87.8748	82.8277	86.0662	82.0549	86.514	90.3238	82.1369	75.6572	85.6772
81.0182	86.4452	84.4072	87.9937	89.5435	89.7806	84.5434	91.9517	90.0833	80.6697	89.6185	79.9346	85.9318
88.0695	87.4476	86.2224	89.6978	88.4695	89.7475	84.3052	87.5052	87.664	83.1583	84.2493	83.3802	90.8346
87.9713	85.2307	88.7335	86.9629	87.946	79.0786	91.9766	84.6972	90.9077	94.1446	75.811	72.389	94.5682
80.8387	83.4854	88.9613	83.8879	88.1686	83.8808	91.1224	86.2758	88.9863	90.8462	83.8788	78.5076	89.2363
91.5474	90.0545	91.7548	88.8242	91.5693	91.4364	90.5794	92.6774	89.523	89.1666	86.8237	83.5069	93.0886
90.7834	86.0182	89.6663	83.0423	82.5877	84.1252	91.1372	81.3829	86.5583	90.6542	79.7167	67.6424	87.6766
87.8066	85.3701	89.6745	85.4048	87.8575	84.081	89.6318	86.3561	90.0905	88.9494	83.372	81.7452	87.1393
88.8847	87.5042	88.3084	83.7726	85.941	89.5346	92.9909	88.2048	89.2101	88.0262	87.6813	83.56	92.0832
92.9739	88.8071	87.2371	89.2275	92.2842	90.2397	88.1041	91.3685	93.1413	90.0209	88.439	87.2368	87.9119
83.1852	80.9496	92.1397	82.8758	79.741	79.7112	93.2497	83.2744	81.2565	90.8435	80.8148	78.7776	90.5286
93.4579	89.8615	81.5905	93.6771	91.6209	94.5188	65.7883	93.018	90.3621	65.9634	91.1187	88.2733	68.9389
79.2487	78.6773	85.4364	74.8995	77.3497	69.2867	87.4535	83.0711	77.4413	86.3195	66.8844	62.7346	87.6978
83.2736	76.4969	85.2723	75.2205	74.8953	76.6347	79.6127	75.8292	77.7674	80.4916	76.1897	73.6093	77.766
77.8605	80.092	85.2575	76.2718	77.7942	82.9052	86.1412	81.4227	83.9984	83.9272	68.0324	64.8293	85.8623
0.26455	1.82772	89.5274	1.15385	2.39583	2.51852	93.9391	1.61017	1.04167	91.893	3.04688	13.3248	91.3215
92.772	89.4677	87.9536	86.5083	91.0967	92.437	88.0508	88.2872	90.106	90.0979	87.0683	80.3346	90.2608
92.7493	89.5498	87.3297	92.3159	87.4918	89.6469	95.0176	87.3293	92.071	94.5721	92.1825	82.0067	90.2538
92.4104	88.1394	88.0535	90.3393	89.8511	88.8947	86.1245	90.6614	91.3768	89.1636	88.5847	76.6639	85.2406
88.6208	88.2642	94.2397	81.7909	86.1883	85.3096	94.3615	85.8046	91.98	90.918	77.3788	73.5268	89.0033
80.3125	87.3853	90.3824	85.4342	85.097	85.0011	91.1163	88.207	87.6724	92.9404	82.1799	82.557	94.2235
89.4337	86.6022	90.985	81.875	85.562	85.0143	92.4141	83.4756	80.3542	93.6627	78.9299	80.361	89.9801
87.9027	86.6362	88.0864	85.2442	87.4344	83.7751	87.7974	85.4232	88.9333	88.0374	84.1367	76.0066	87.0631
82.1659	80.7979	89.1676	84.0307	84.8265	82.7287	90.1461	87.0104	86.2785	88.1207	82.9255	88.3592	90.3159
87.5991	88.3853	87.7394	89.9699	86.8004	89.9247	88.6035	88.0173	92.6071	87.1984	87.924	82.3402	87.0531
80.1963	84.252	91.0796	83.9369	85.4502	79.3644	86.8848	86.3096	84.5202	88.2567	82.6805	77.5504	88.2853
92.1988	87.6782	92.4917	88.3731	89.5517	88.3006	88.6275	89.3307	91.5868	87.0798	92.099	86.9284	88.8625
94.3503	90.6099	88.1372	86.9163	89.7777	87.1651	93.4289	87.4801	87.4077	91.1769	86.7267	80.4506	89.6443
88.8606	84.8759	86.526	85.2755	87.6859	90.8738	91.1651	90.6034	88.6813	86.9013	83.7688	81.9069	91.1726
87.749	84.9804	89.6261	90.221	94.2767	90.3626	90.8749	93.2119	90.818	92.428	85.948	88.0951	90.862
92.473	91.1242	87.3879	90.6565	92.0599	90.1692	89.2475	89.2146	90.8651	90.266	89.9599	85.4287	89.2737
93.8513	88.2742	92.5625	88.2845	88.7826	90.8811	92.341	90.6073	92.0474	89.1117	90.2416	84.5441	89.6406
90.6017	91.191	90.8179	89.7243	88.8448	90.4641	86.9092	90.6394	93.7388	88.1069	88.5336	87.9641	88.6528
86.3613	84.9653	78.962	77.6054	84.0461	76.7249	67.981	78.1741	83.8045	68.529	71.6667	72.5222	70.6
90.6595	87.6267	74.87	87.4979	87.8147	91.5273	73.9323	92.9364	93.0184	73.894	87.5697	83.5445	72.2886
94.0687	94.3057	89.2	85.65	88.5464	88.974	94.1924	90.2905	87.6237	92.0894	86.9329	82.3979	90.3677
86.6168	85.3948	87.3229	88.2443	94.3647	88.6994	88.5418	91.5076	88.7557	91.8895	92.368	89.7053	88.5763
94.177	90.1078	92.7857	87.91	90.8372	90.4794	92.794	91.6062	92.4883	91.9649	93.2163	88.6257	92.436
93.9997	91.4749	91.7684	86.227	92.0814	89.067	93.9807	92.759	91.9871	93.2207	90.9481	83.652	93.9178
85.6709	81.1719	86.5658	81.3746	89.6969	84.0558	85.9788	84.7703	83.1423	86.8611	69.9768	75.7862	88.7878
83.5117	82.8869	89.2007	79.8524	81.2059	82.9781	90.4145	87.436	85.3741	86.9163	80.7823	75.0013	87.9633
89.1841	90.8166	89.6381	89.9755	93.586	91.2251	92.5459	87.8624	91.9155	91.7948	84.7364	87.138	91.6726
90.8952	93.001	84.3369	88.504	93.6998	88.8031	89.79	90.8634	89.3267	88.9921	83.6625	76.7432	87.702
[truncated: 438,804+ more rows]
