# Supplementary material for: Low rates of mutation in clinical grade human pluripotent stem cells under different culture conditions
Source: Nat Commun. 2020 Mar 23;11:1528. doi: 10.1038/s41467-020-15271-3 (PMC7089967; doi:10.1038/s41467-020-15271-3)
Supplement: Supplementary file 8 — Supplementary Data 7 [file 41467_2020_15271_MOESM8_ESM.xlsx]

## Sheet: All bulk and clones genes
Supplementary Data 7: Gene methylation
Probe	Chromosome	Start	End	Probe Strand	ID	Description	MShef4 starting culture	MShef4 standard parental clone B8	MShef4 standard subclones	MShef11 starting culture	MShef11 standard parental clone E4	MShef11 standard parental clone E7	MShef11 standard subclones	MShef11 Y27632 parental clone F1	MShef11 Y27632 parental clone F4	MShef11 Y27632 subclones	MShef11 low oxygen parental clone G2	MShef11 low oxygen parental clone G8	MShef11 low oxygen subclones
WASH7P	1	14404	29570	-	ENSG00000227232	WAS protein family homolog 7 pseudogene [Source:HGNC Symbol;Acc:HGNC:38034]	69.3788	64.3247	84.5589	74.6645	77.0603	59.9394	90.559	90.356	90.9896	84.8842	73.8425	78.6018	89.246
RP11-34P13.7	1	89295	133723	-	ENSG00000238009	No description	81.5734	80.1739	77.4835	77.3486	81.5974	80.3961	80.5055	80.7132	78.6478	79.4357	81.0134	71.4095	84.7951
FO538757.2	1	184923	200322	-	ENSG00000279457	cDNA FLJ51139 {ECO:0000313|EMBL:BAG63476.1} [Source:UniProtKB/TrEMBL;Acc:B4DXR4]	88.6262	87.6769	77.8603	85.7627	84.2338	82.4786	85.4151	81.6549	84.4547	83.1105	83.8885	80.4344	83.661
AP006222.2	1	257864	297502	-	ENSG00000228463	No description	76.8913	75.6004	77.8721	63.6945	72.687	66.4245	69.9987	69.6683	68.5228	71.9311	61.2118	61.3642	78.472
RP5-857K21.2	1	587629	594768	+	ENSG00000235146	No description	82.6334	80.9701	84.7855	80.1123	83.4903	83.6192	82.6447	77.7372	80.4262	79.925	79.3786	74.5581	90.3871
RP5-857K21.4	1	601436	724707	-	ENSG00000230021	No description	74.2101	74.8283	77.9761	70.3919	72.955	72.3802	69.3127	69.5069	73.9304	76.042	70.8692	67.9255	81.2711
MTND2P28	1	629640	630683	+	ENSG00000225630	MT-ND2 pseudogene 28 [Source:HGNC Symbol;Acc:HGNC:42129]	49.8254	64.2924	46.1423	49.9687	51.8443	56.1961	48.2634	45.4076	49.8673	48.9405	59.7012	55.5757	60.501
MIR6723	1	631074	632616	+	ENSG00000237973	microRNA 6723 [Source:HGNC Symbol;Acc:HGNC:50152]	69.3919	66.5012	65.8221	75.87	71.5286	59.9035	60.3844	62.5302	59.3917	72.8772	70.9463	72.1852	76.7571
RP5-857K21.7	1	632757	633438	+	ENSG00000229344	No description	74.7168	79.6814	81.3239	67.2278	74.3114	74.4575	60.4669	64.9082	68.1913	69.8795	77.9318	74.6389	85.6932
MTATP6P1	1	633696	634376	+	ENSG00000248527	mitochondrially encoded ATP synthase 6 pseudogene 1 [Source:HGNC Symbol;Acc:HGNC:44575]	56.1101	60.5185	48.2923	43.5456	51.3587	44.278	48.7721	51.0029	53.7768	55.1046	54.5424	44.0317	65.8359
RP11-206L10.2	1	764857	778626	-	ENSG00000228327	No description	83.195	81.6897	91.7174	85.2787	84.6788	81.4171	83.8241	85.267	83.376	85.8419	85.811	84.7706	85.4233
RP11-206L10.9	1	778770	810060	+	ENSG00000237491	No description	74.9151	73.6806	86.0701	74.7573	79.8262	78.4392	79.0963	81.1084	75.2951	83.9919	77.7121	77.4823	86.1819
RP11-206L10.8	1	800879	817712	-	ENSG00000230092	No description	83.5517	85.9493	85.6339	84.1347	86.7927	87.1557	87.9843	88.9502	88.0674	87.382	89.4329	86.9339	89.1397
FAM87B	1	817371	819837	+	ENSG00000177757	family with sequence similarity 87, member B [Source:HGNC Symbol;Acc:HGNC:32236]	85.0542	81.8893	87.3913	86.9918	87.2508	84.7198	86.4542	87.1279	88.1192	84.3792	90.6319	76.7569	84.0103
LINC01128	1	825138	859446	+	ENSG00000228794	long intergenic non-protein coding RNA 1128 [Source:HGNC Symbol;Acc:HGNC:49377]	74.3284	69.987	79.567	74.2045	73.5781	75.6697	73.1517	77.506	73.5014	78.9292	73.0795	74.3197	77.8092
LINC00115	1	826206	827522	-	ENSG00000225880	long intergenic non-protein coding RNA 115 [Source:HGNC Symbol;Acc:HGNC:26211]	2.15248	2.01228	8.49009	3.74279	3.69342	3.57143	1.30719	1.85185	3.47829	5.4828	1.28205	4.72583	5.45147
FAM41C	1	868071	876903	-	ENSG00000230368	family with sequence similarity 41, member C [Source:HGNC Symbol;Acc:HGNC:27635]	54.1681	48.8837	66.6639	49.2722	48.8935	59.4055	54.0616	51.1209	52.8136	58.5999	41.1869	43.1226	56.68
TUBB8P11	1	873292	874349	+	ENSG00000234711	tubulin, beta 8 class VIII pseudogene 11 [Source:HGNC Symbol;Acc:HGNC:32337]	89.3325	82.1244	81.5957	85.3044	80.3636	85.8459	80.3889	82.9276	83.5377	86.8968	71.8137	73.5952	85.7001
RP11-54O7.16	1	904834	915976	+	ENSG00000272438	No description	76.2708	73.8825	80.3056	66.0321	66.6919	67.6985	64.6889	66.3209	70.8151	71.73	56.9555	63.3234	75.6695
RP11-54O7.1	1	911435	914948	+	ENSG00000230699	No description	82.2411	77.6279	77.0766	75.2474	66.4748	69.7068	70.4711	74.8703	79.9301	76.7781	58.409	69.7137	78.7289
RP11-54O7.3	1	916865	921016	-	ENSG00000223764	No description	82.5294	77.9099	78.4242	80.3603	71.7742	79.3787	74.3597	76.6652	84.5773	82.584	56.4963	60.3055	79.7786
SAMD11	1	924880	944581	+	ENSG00000187634	sterile alpha motif domain containing 11 [Source:HGNC Symbol;Acc:HGNC:28706]	33.1551	34.1337	56.7059	35.2845	29.8126	34.9035	32.1365	35.3098	42.7707	47.463	24.1666	30.3385	40.2041
NOC2L	1	944204	959309	-	ENSG00000188976	nucleolar complex associated 2 homolog (S. cerevisiae) [Source:HGNC Symbol;Acc:HGNC:24517]	81.9629	78.4881	85.4754	79.0895	78.9266	81.3801	82.2425	82.5902	80.131	83.7253	79.3071	80.2798	81.4303
KLHL17	1	960587	965715	+	ENSG00000187961	kelch-like family member 17 [Source:HGNC Symbol;Acc:HGNC:24023]	63.7005	59.9557	85.7315	60.9418	62.3771	71.431	76.2449	75.758	73.9413	71.8588	70.2908	64.584	78.3416
PLEKHN1	1	966497	975865	+	ENSG00000187583	pleckstrin homology domain containing, family N member 1 [Source:HGNC Symbol;Acc:HGNC:25284]	62.4585	60.9102	69.2591	58.6653	56.3637	65.0055	59.7811	57.7573	63.0999	65.9905	49.0092	62.212	65.1271
PERM1	1	975204	982093	-	ENSG00000187642	PPARGC1 and ESRR induced regulator, muscle 1 [Source:HGNC Symbol;Acc:HGNC:28208]	75.9712	75.9647	86.1111	74.2857	68.0946	77.4711	75.2522	73.511	75.3316	76.2529	62.2681	74.0861	72.4078
HES4	1	998962	1000172	-	ENSG00000188290	hes family bHLH transcription factor 4 [Source:HGNC Symbol;Acc:HGNC:24149]	1.18537	1.46809	7.57576	3.43651	1.41361	2.60469	1.25196	1.59754	2.28093	1.47849	1.27226	0.418569	3.93939
ISG15	1	1001138	1014541	+	ENSG00000187608	ISG15 ubiquitin-like modifier [Source:HGNC Symbol;Acc:HGNC:4053]	60.9071	63.4702	73.2584	65.3102	64.871	66.6903	65.2261	70.9528	69.9801	71.0579	62.1863	62.8177	72.5497
RP11-54O7.11	1	1011997	1013193	-	ENSG00000224969	No description	76.8047	85.6881	85.253	82.1689	89.7476	87.8129	86.7821	87.243	87.1672	87.6577	89.5759	79.7285	83.1719
AGRN	1	1020123	1056118	+	ENSG00000188157	agrin [Source:HGNC Symbol;Acc:HGNC:329]	73.5002	66.4236	82.5143	69.5541	72.4529	72.8372	71.9291	69.3246	71.7831	78.7567	73.1986	71.8532	81.0161
RP11-54O7.14	1	1055033	1056116	+	ENSG00000242590	No description	91.1894	91.4019	91.844	91.91	91.4555	90.6118	90.9781	89.2299	90.7143	88.3676	89.6154	86.2643	91.6425
RP11-465B22.3	1	1059734	1069355	+	ENSG00000217801	No description	57.0992	51.4444	69.2431	54.4411	52.063	60.0416	50.2542	54.5426	57.8112	64.1197	40.1093	45.5781	61.6999
RNF223	1	1070966	1074307	-	ENSG00000237330	ring finger protein 223 [Source:HGNC Symbol;Acc:HGNC:40020]	85.3246	87.2872	91.7208	89.3055	84.0777	89.6753	88.4541	87.5277	89.9772	87.6816	79.7334	84.612	92.3311
C1orf159	1	1081818	1116361	-	ENSG00000131591	chromosome 1 open reading frame 159 [Source:HGNC Symbol;Acc:HGNC:26062]	85.4181	84.4687	93.0784	87.1931	88.275	89.316	90.067	88.2488	86.7389	89.5912	85.9082	87.6423	89.5047
LINC01342	1	1137017	1144056	+	ENSG00000223823	long intergenic non-protein coding RNA 1342 [Source:HGNC Symbol;Acc:HGNC:50551]	62.9327	66.0853	69.3062	66.0491	73.8635	70.3276	66.8404	71.2731	75.2039	66.1417	64.1268	61.7204	76.8648
TTLL10-AS1	1	1173056	1179555	-	ENSG00000205231	TTLL10 antisense RNA 1 [Source:HGNC Symbol;Acc:HGNC:41159]	79.079	73.9085	81.6583	73.5055	73.8083	75.7628	73.3199	75.7414	77.4687	84.806	63.4596	73.4187	76.2106
TTLL10	1	1173884	1197935	+	ENSG00000162571	tubulin tyrosine ligase-like family, member 10 [Source:HGNC Symbol;Acc:HGNC:26693]	86.5271	84.818	86.9545	86.5012	84.4724	86.6229	84.9886	85.5016	87.5458	89.5673	79.6615	82.3055	87.3963
TNFRSF18	1	1203508	1206691	-	ENSG00000186891	tumor necrosis factor receptor superfamily, member 18 [Source:HGNC Symbol;Acc:HGNC:11914]	54.6606	53.1398	61.5942	50.3325	51.5992	53.7432	48.343	49.8962	56.4478	77.1264	52.3667	55.1601	62.596
TNFRSF4	1	1211326	1214138	-	ENSG00000186827	tumor necrosis factor receptor superfamily, member 4 [Source:HGNC Symbol;Acc:HGNC:11918]	91.1993	91.116	93.7909	93.0849	88.254	89.2476	91.4177	86.9688	91.2369	90.9107	85.0427	85.6979	90.1866
SDF4	1	1216908	1232031	-	ENSG00000078808	stromal cell derived factor 4 [Source:HGNC Symbol;Acc:HGNC:24188]	84.5588	83.3076	92.574	83.6786	82.5129	84.7362	83.7825	84.5889	84.2475	89.3594	83.1178	84.5474	85.4043
B3GALT6	1	1232265	1235041	+	ENSG00000176022	UDP-Gal:betaGal beta 1,3- galactosyltransferase polypeptide 6 [Source:HGNC Symbol;Acc:HGNC:17978]	71.5827	68.4518	90.9073	73.847	76.3281	79.1511	77.6215	85.4134	83.2812	84.0662	78.8541	90.689	91.7364
FAM132A	1	1242446	1246722	-	ENSG00000184163	family with sequence similarity 132, member A [Source:HGNC Symbol;Acc:HGNC:32308]	71.2777	70.812	73.7719	69.868	73.5199	72.1639	70.556	69.615	75.8138	78.1165	69.7957	66.393	70.4621
RP5-902P8.12	1	1249777	1251334	-	ENSG00000260179	No description	86.6393	88.9646	91.7111	85.9321	87.8895	95.6136	91.6506	90.5257	90.29	91.3645	84.9194	73.5782	87.7186
UBE2J2	1	1253909	1273885	-	ENSG00000160087	ubiquitin-conjugating enzyme E2, J2 [Source:HGNC Symbol;Acc:HGNC:19268]	83.5736	78.0371	88.8581	83.1147	85.9693	81.2724	82.3821	85.9262	81.0957	91.7813	88.7342	84.1969	89.7595
RP5-902P8.10	1	1275223	1280420	+	ENSG00000230415	No description	93.0694	91.4399	87.6262	89.7512	91.2972	93.8988	90.9566	92.874	92.5674	93.1706	92.3901	91.6627	94.0842
SCNN1D	1	1280436	1292029	+	ENSG00000162572	sodium channel, non-voltage-gated 1, delta subunit [Source:HGNC Symbol;Acc:HGNC:10601]	91.3445	87.8564	89.4466	88.8649	89.244	89.9957	88.1055	88.6335	90.3287	91.0552	84.3002	85.1016	91.7708
ACAP3	1	1292376	1309609	-	ENSG00000131584	ArfGAP with coiled-coil, ankyrin repeat and PH domains 3 [Source:HGNC Symbol;Acc:HGNC:16754]	59.9943	58.6095	76.645	57.7023	62.3802	59.8998	59.561	65.4696	65.2927	71.8855	68.5137	67.8396	69.9719
PUSL1	1	1308567	1311677	+	ENSG00000169972	pseudouridylate synthase-like 1 [Source:HGNC Symbol;Acc:HGNC:26914]	34.7209	28.8236	34.5748	33.4568	33.8865	31.6455	36.6705	32.6953	37.3347	54.9073	34.0208	37.3416	49.4476
CPSF3L	1	1311585	1324691	-	ENSG00000127054	cleavage and polyadenylation specific factor 3-like [Source:HGNC Symbol;Acc:HGNC:26052]	83.2989	78.774	86.8614	80.1781	84.8437	82.5013	79.7399	86.3357	83.0056	88.0038	87.7356	79.7715	85.6731
RP5-890O3.9	1	1317581	1318689	-	ENSG00000240731	No description	94.7813	90.8982	92.0059	91.2259	90.9504	91.7562	91.2014	90.4405	92.7447	94.1422	91.6667	84.6626	91.7965
CPTP	1	1324756	1328897	+	ENSG00000224051	ceramide-1-phosphate transfer protein [Source:HGNC Symbol;Acc:HGNC:28116]	70.7821	66.4219	84.3104	61.4354	73.1745	74.7053	66.2722	69.5447	68.7074	85.8951	75.5743	64.9309	76.0929
TAS1R3	1	1331314	1335306	+	ENSG00000169962	taste receptor, type 1, member 3 [Source:HGNC Symbol;Acc:HGNC:15661]	88.3521	88.3189	93.3824	85.1788	87.1804	87.9711	88.9075	88.8602	91.1857	89.5498	83.4662	81.5833	88.736
DVL1	1	1335276	1349350	-	ENSG00000107404	dishevelled segment polarity protein 1 [Source:HGNC Symbol;Acc:HGNC:3084]	74.3336	72.5249	78.6849	71.6156	75.0785	74.9103	74.7153	81.5262	74.4111	79.5784	73.0017	76.8047	82.6975
MXRA8	1	1352689	1361777	-	ENSG00000162576	matrix-remodelling associated 8 [Source:HGNC Symbol;Acc:HGNC:7542]	37.3641	38.2136	61.6777	38.8383	39.3925	42.9463	42.0323	47.357	45.7411	51.8489	31.874	43.3871	54.5119
AURKAIP1	1	1373730	1375495	-	ENSG00000175756	aurora kinase A interacting protein 1 [Source:HGNC Symbol;Acc:HGNC:24114]	39.0733	25.2214	63.5185	25.911	33.0132	26.8021	23.2954	25.1401	32.7618	48.0694	21.9595	25.8755	42.7226
CCNL2	1	1385711	1399338	-	ENSG00000221978	cyclin L2 [Source:HGNC Symbol;Acc:HGNC:20570]	84.4496	75.1803	94.3595	79.748	79.3835	75.4556	81.4187	79.8221	78.4192	86.7766	79.9648	80.3612	86.3853
RP4-758J18.2	1	1399522	1402046	+	ENSG00000224870	No description	35.3384	29.6968	74.5333	29.2377	32.6731	35.7238	32.8598	30.5502	35.6006	32.1484	33.6086	26.309	36.7223
MRPL20	1	1401908	1407313	-	ENSG00000242485	mitochondrial ribosomal protein L20 [Source:HGNC Symbol;Acc:HGNC:14478]	54.3903	56.207	83.7205	58.0067	59.6265	57.9441	54.3478	56.0712	67.1222	62.5625	59.272	63.1475	70.199
RP4-758J18.13	1	1409096	1410618	+	ENSG00000272455	No description	35.2976	45.2458	54.0476	45.4812	49.2884	37.3347	52.2794	47.3273	41.6187	38.5201	57.0661	68.8684	38.7597
ANKRD65	1	1418420	1421769	-	ENSG00000235098	ankyrin repeat domain 65 [Source:HGNC Symbol;Acc:HGNC:42950]	83.5137	57.8116	81.2823	62.6405	90.3008	54.3907	65.5604	78.0106	65.6903	90.8607	86.6201	66.8426	90.5937
RP4-758J18.7	1	1420245	1422691	+	ENSG00000225905	No description	81.7853	62.0399	84.9868	72.6037	89.773	60.2008	71.6054	75.3007	64.3782	92.1523	88.7749	65.5844	90.0866
TMEM88B	1	1426128	1427787	+	ENSG00000205116	transmembrane protein 88B [Source:HGNC Symbol;Acc:HGNC:37099]	8.93241	11.7782	49.5318	23.1368	7.57867	21.8498	21.1905	22.4892	17.2013	21.0909	5.3457	16.1463	7.10382
RP4-758J18.10	1	1430539	1434573	-	ENSG00000225285	No description	50.6081	45.825	50	48.9491	41.7711	46.4884	38.2058	45.2116	57.0566	61.2126	34.5604	33.9957	43.758
VWA1	1	1434861	1442882	+	ENSG00000179403	von Willebrand factor A domain containing 1 [Source:HGNC Symbol;Acc:HGNC:30910]	79.0649	67.9186	87.7401	81.4147	78.6171	75.5207	74.8193	76.9273	75.1471	84.3968	78.3745	75.0088	76.929
ATAD3C	1	1449689	1470158	+	ENSG00000215915	ATPase family, AAA domain containing 3C [Source:HGNC Symbol;Acc:HGNC:32151]	89.5487	89.802	90.6019	90.2379	89.4446	91.2916	90.7937	90.5602	91.3952	91.8035	86.9297	85.2435	92.7221
ATAD3B	1	1471769	1497848	+	ENSG00000160072	ATPase family, AAA domain containing 3B [Source:HGNC Symbol;Acc:HGNC:24007]	87.4621	85.0458	92.4372	87.4073	90.5775	91.4398	89.7818	87.7486	87.1566	93.4851	92.2421	90.6762	91.1669
ATAD3A	1	1512151	1534687	+	ENSG00000197785	ATPase family, AAA domain containing 3A [Source:HGNC Symbol;Acc:HGNC:25567]	87.7776	84.619	91.5877	83.9547	88.2429	86.2271	90.1978	85.8904	82.5313	89.6046	89.779	84.2178	91.0529
TMEM240	1	1535174	1540453	-	ENSG00000205090	transmembrane protein 240 [Source:HGNC Symbol;Acc:HGNC:25186]	77.6572	71.7437	86.2541	75.9675	77.4917	75.1927	79.963	82.0692	68.3164	82.719	75.234	79.2486	79.738
SSU72	1	1541673	1574869	-	ENSG00000160075	SSU72 RNA polymerase II CTD phosphatase homolog (S. cerevisiae) [Source:HGNC Symbol;Acc:HGNC:25016]	83.5345	82.3621	89.6194	84.0142	86.4436	84.4944	85.9285	88.2319	83.9104	87.3258	86.5847	87.909	89.5446
RP5-832C2.5	1	1574975	1577075	+	ENSG00000215014	No description	37.2346	36.7623	50.6946	36.4717	41.1508	37.1833	38.4186	38.8991	38.2299	56.0029	40.2925	33.7277	39.4656
C1orf233	1	1598011	1600096	-	ENSG00000228594	chromosome 1 open reading frame 233 [Source:HGNC Symbol;Acc:HGNC:42951]	23.7235	29.0126	64.6791	29.139	29.2186	29.3043	54.6461	35.4979	46.2752	58.9105	24.7574	41.4577	35.5655
RP11-345P4.9	1	1613758	1615795	-	ENSG00000272106	No description	39.3691	21.7932	53.8818	22.311	26.9164	22.9127	22.3869	23.5914	29.7861	44.6168	28.5335	33.2692	27.0308
MIB2	1	1615415	1630610	+	ENSG00000197530	mindbomb E3 ubiquitin protein ligase 2 [Source:HGNC Symbol;Acc:HGNC:30577]	62.1632	57.821	80.208	64.4516	80.019	69.906	65.6451	68.0584	71.7183	85.8474	80.5421	76.4774	76.5515
MMP23B	1	1632095	1701810	+	ENSG00000189409	matrix metallopeptidase 23B [Source:HGNC Symbol;Acc:HGNC:7171]	83.1702	78.9304	90.7205	80.9305	85.8455	82.5899	83.5112	84.3889	82.9687	87.6065	84.4131	82.159	88.8224
CDK11B	1	1635227	1722818	-	ENSG00000248333	cyclin-dependent kinase 11B [Source:HGNC Symbol;Acc:HGNC:1729]	85.0309	82.2034	90.0592	83.0503	86.5791	85.0235	85.6296	85.9753	84.5133	87.8698	85.2651	83.9146	89.1926
RP11-345P4.10	1	1659325	1662602	+	ENSG00000272004	No description	80.7758	74.9825	93.0927	78.0668	81.2793	86.1962	83.1884	77.644	83.401	81.7664	84.4079	79.1272	84.7221
SLC35E2B	1	1659529	1692728	-	ENSG00000189339	solute carrier family 35, member E2B [Source:HGNC Symbol;Acc:HGNC:33941]	88.7982	84.8381	89.0229	86.4492	89.3411	86.6087	87.6094	88.9546	87.7908	91.7689	88.163	86.8279	90.5161
RP11-345P4.7	1	1671990	1673411	+	ENSG00000269737	No description	92.9092	93.8505	96.0427	91.3261	93.7364	92.91	93.1625	96.7471	92.5046	97.2488	91.4228	94.3988	95.8866
RP11-345P4.6	1	1673275	1674397	+	ENSG00000269227	No description	93.9103	93.5366	96.6441	93.9738	94.3806	95.4007	98.4388	97.8637	95.2807	96.29	91.3821	95.5073	96.6694
CDK11A	1	1702730	1724324	-	ENSG00000008128	cyclin-dependent kinase 11A [Source:HGNC Symbol;Acc:HGNC:1730]	85.9471	80.8521	85.9086	78.8004	84.9526	82.5304	80.9773	79.1756	80.6964	82.1166	85.5964	80.1208	82.6675
RP1-283E3.8	1	1702736	1737688	-	ENSG00000268575	No description	84.3401	81.6752	87.5211	80.2038	84.4807	83.2415	82.166	81.4339	81.3117	83.5033	86.1891	80.542	86.6069
RP1-283E3.4	1	1724512	1737251	+	ENSG00000227775	No description	85.7951	85.3127	91.0679	84.2014	87.1581	86.9298	85.9925	85.9612	84.7414	87.2212	89.8047	83.7843	92.9375
SLC35E2	1	1724838	1745992	-	ENSG00000215790	solute carrier family 35, member E2 [Source:HGNC Symbol;Acc:HGNC:20863]	88.9016	84.4416	93.3502	87.3923	92.284	88.3557	91.5488	93.0941	91.915	91.2655	91.8441	88.2975	92.1147
NADK	1	1751232	1780457	-	ENSG00000008130	NAD kinase [Source:HGNC Symbol;Acc:HGNC:29831]	79.6776	73.8842	84.9722	77.731	78.9516	78.6821	80.4823	83.5702	77.4416	82.4929	78.702	77.6924	83.738
GNB1	1	1785285	1891117	-	ENSG00000078369	guanine nucleotide binding protein (G protein), beta polypeptide 1 [Source:HGNC Symbol;Acc:HGNC:4396]	88.2519	83.6939	89.951	86.12	89.838	88.6467	86.1606	90.0593	90.66	90.134	88.288	88.5418	90.3167
RP1-140A9.1	1	1891471	1892658	+	ENSG00000231050	No description	66.6664	19.2809	70.9694	33.387	48.4785	45.0298	39.1398	36.5873	55.8421	79.6892	48.539	34.5003	40.4585
CALML6	1	1914827	1917296	+	ENSG00000169885	calmodulin-like 6 [Source:HGNC Symbol;Acc:HGNC:24193]	87.3486	87.494	84.6847	93.2405	87.9534	92.379	88.4718	89.8327	93.3843	93.8102	85.2053	86.796	89.4274
CFAP74	1	1921951	2003837	-	ENSG00000142609	cilia and flagella associated protein 74 [Source:HGNC Symbol;Acc:HGNC:29368]	87.5727	87.2734	90.0694	87.0002	86.651	87.6019	87.1559	87.6559	88.4697	88.8432	85.0314	83.4018	89.4093
RP11-547D24.1	1	2013213	2015530	-	ENSG00000233542	No description	87.4742	88.1912	92.6668	85.3258	86.1903	88.5045	86.7746	88.6112	90.5655	86.0139	79.8422	79.6804	89.0854
GABRD	1	2019324	2030751	+	ENSG00000187730	gamma-aminobutyric acid (GABA) A receptor, delta [Source:HGNC Symbol;Acc:HGNC:4084]	86.4344	75.616	84.8931	76.38	76.707	84.1087	80.9802	80.0049	80.9272	87.3116	70.9649	74.8224	85.0757
RP11-547D24.3	1	2049203	2050070	-	ENSG00000226969	No description	8.04171	5.56934	14.7849	10.504	10.1388	8.9372	4.83411	4.98994	6.0384	8.80994	9.13571	7.2834	7.88307
PRKCZ	1	2050470	2185395	+	ENSG00000067606	protein kinase C, zeta [Source:HGNC Symbol;Acc:HGNC:9412]	86.9575	84.9972	90.3808	87.3029	87.2518	88.0295	87.6951	87.724	88.9917	90.3525	84.755	82.6204	90.0978
RP5-892K4.1	1	2141084	2145279	-	ENSG00000271806	No description	92.8273	93.768	92.8816	94.7505	95.9209	95.127	94.3317	96.0431	93.9639	95.6017	95.5622	92.4032	95.2716
RP11-181G12.2	1	2181794	2184389	-	ENSG00000182873	No description	94.6446	91.5061	90.905	94.0213	94.2119	94.4777	94.6297	95.831	93.5904	93.7633	92.6161	91.2932	94.4743
C1orf86	1	2184461	2212720	-	ENSG00000162585	chromosome 1 open reading frame 86 [Source:HGNC Symbol;Acc:HGNC:26428]	69.9907	66.9604	77.1	68.9011	72.9581	73.9793	74.3638	75.2624	76.7559	79.3667	72.2729	70.5578	80.5241
RP11-181G12.4	1	2212523	2220738	+	ENSG00000234396	No description	72.4185	73.0778	86.5904	77.8243	78.7432	77.0645	76.7264	70.3174	76.7654	82.0927	73.9752	71.2796	81.4943
SKI	1	2228695	2310119	+	ENSG00000157933	SKI proto-oncogene [Source:HGNC Symbol;Acc:HGNC:10896]	83.0834	81.1965	88.4301	82.0129	81.6661	83.5102	81.3237	82.4727	85.8156	85.9879	79.8534	74.9861	86.6297
MORN1	1	2321253	2391707	-	ENSG00000116151	MORN repeat containing 1 [Source:HGNC Symbol;Acc:HGNC:25852]	89.0877	85.9995	87.9117	87.0278	87.114	87.5023	86.3535	87.673	89.4391	89.6286	84.5475	80.9161	90.4258
RP4-713A8.1	1	2326201	2326693	-	ENSG00000272161	No description	77.2655	77.5625	82.1429	86.0582	88.8678	83.1263	80.6621	80.3763	93.9605	76.1225	82.905	63.4039	92.6185
RP4-740C4.5	1	2350414	2352820	-	ENSG00000269896	No description	88.9316	87.4902	92.9739	88.7852	89.0669	92.0012	88.5561	92.3166	93.7552	91.3922	86.1898	86.8696	93.5783
RER1	1	2391775	2405444	+	ENSG00000157916	retention in endoplasmic reticulum sorting receptor 1 [Source:HGNC Symbol;Acc:HGNC:30309]	83.445	75.5944	87.8434	79.9586	91.7146	81.5013	85.8291	82.4166	81.7095	91.5668	89.3066	85.5277	88.7956
PEX10	1	2403964	2413797	-	ENSG00000157911	peroxisomal biogenesis factor 10 [Source:HGNC Symbol;Acc:HGNC:8851]	59.9926	57.811	77.0781	62.3503	69.5875	56.9703	68.5258	72.668	57.4281	76.2651	75.3635	60.5392	75.9352
PLCH2	1	2425980	2505530	+	ENSG00000149527	phospholipase C, eta 2 [Source:HGNC Symbol;Acc:HGNC:29037]	82.2546	80.7925	87.5742	82.451	77.0307	82.3276	80.5949	82.3843	85.2544	86.3715	72.8766	74.1941	87.647
RP3-395M20.3	1	2493437	2494479	-	ENSG00000229393	No description	94.0205	85.7817	87.6852	91.5041	87.5543	93.3401	91.386	87.2691	92.6023	94.2146	83.8095	79.8406	94.1797
PANK4	1	2508533	2526600	-	ENSG00000157881	pantothenate kinase 4 [Source:HGNC Symbol;Acc:HGNC:19366]	83.9153	79.6105	88.2722	80.8194	84.4189	84.4271	84.141	85.0524	83.1433	88.6001	82.4021	83.433	86.9363
HES5	1	2528745	2530245	-	ENSG00000197921	hes family bHLH transcription factor 5 [Source:HGNC Symbol;Acc:HGNC:19764]	7.57703	4.89615	47.6191	3.40003	3.27457	4.69904	5.26042	5.86538	5.40516	3.78788	2.28175	5.59701	5.07029
RP3-395M20.8	1	2549920	2557031	-	ENSG00000238164	No description	87.2889	83.1235	83.1746	86.0341	82.9171	85.292	84.2711	87.0373	87.4485	88.5005	79.3754	75.0228	90.087
TNFRSF14	1	2555639	2565382	+	ENSG00000157873	tumor necrosis factor receptor superfamily, member 14 [Source:HGNC Symbol;Acc:HGNC:11912]	84.5134	84.8758	81.9007	84.7865	83.8408	85.6521	85.0615	86.072	89.5917	88.1133	80.813	76.6214	87.7709
RP3-395M20.7	1	2566410	2569888	+	ENSG00000225931	No description	88.3074	86.7726	90.98	85.689	84.6598	88.8786	85.0813	89.1172	87.8635	89.3799	83.165	74.7084	87.7824
RP3-395M20.9	1	2581560	2584533	+	ENSG00000228037	No description	84.2424	83.4657	78.2422	80.3995	78.4517	81.9201	78.0815	76.719	80.9322	80.0127	74.5302	77.4876	82.5463
FAM213B	1	2586491	2591469	+	ENSG00000157870	family with sequence similarity 213, member B [Source:HGNC Symbol;Acc:HGNC:28390]	53.7871	47.8304	78.0303	48.1712	58.1951	52.5467	64.0627	51.718	58.6097	73.6133	56.4334	64.4634	55.3394
MMEL1	1	2590639	2632990	-	ENSG00000142606	membrane metallo-endopeptidase-like 1 [Source:HGNC Symbol;Acc:HGNC:14668]	80.2209	75.5502	82.8504	75.9349	81.492	77.6571	77.2592	78.7817	81.6096	82.7524	79.6006	75.1824	81.7288
RP13-436F16.1	1	2632568	2636620	+	ENSG00000237058	No description	83.9859	81.6456	75.4878	86.4237	83.4965	86.9109	83.4398	86.9957	86.0649	83.8859	77.6038	81.2628	85.9728
TTC34	1	2635976	2801721	-	ENSG00000215912	tetratricopeptide repeat domain 34 [Source:HGNC Symbol;Acc:HGNC:34297]	68.2212	64.1058	75.7994	60.7461	63.2058	62.7252	60.3929	60.5231	64.135	71.5945	58.4969	56.2445	66.4706
ACTRT2	1	3021483	3022903	+	ENSG00000169717	actin-related protein T2 [Source:HGNC Symbol;Acc:HGNC:24026]	83.18	82.4001	94.9275	87.2619	92.5797	87.8893	86.1315	87.5479	85.5029	84.7366	88.2587	83.922	87.0697
LINC00982	1	3059615	3068437	-	ENSG00000177133	long intergenic non-protein coding RNA 982 [Source:HGNC Symbol;Acc:HGNC:48664]	21.8108	17.4134	47.4074	19.1965	23.4428	21.3806	24.1836	24.8001	23.2727	30.0345	23.9146	22.577	25.7674
PRDM16	1	3069168	3438621	+	ENSG00000142611	PR domain containing 16 [Source:HGNC Symbol;Acc:HGNC:14000]	84.7951	82.3814	85.8863	83.5755	82.636	83.2618	82.7865	84.4158	85.8456	86.4069	78.9543	75.5695	86.3604
RP11-193J6.1	1	3205988	3208664	+	ENSG00000279839	No description	89.5898	92.3567	91.7188	95.8095	93.1869	92.5612	94.2611	93.0838	93.0536	94.1217	90.0949	81.0828	94.5958
RP11-22L13.1	1	3306636	3310096	-	ENSG00000272235	No description	81.3316	87.6376	86.8047	87.5782	90.0329	89.4886	88.5461	89.3606	86.185	88.2146	87.2353	83.4195	91.5826
ARHGEF16	1	3454426	3481113	+	ENSG00000130762	Rho guanine nucleotide exchange factor (GEF) 16 [Source:HGNC Symbol;Acc:HGNC:15515]	82.3001	79.85	87.399	82.0011	82.0668	80.9786	80.1553	80.7061	83.0259	83.0997	82.3356	78.3672	86.0013
MEGF6	1	3489920	3611495	-	ENSG00000162591	multiple EGF-like-domains 6 [Source:HGNC Symbol;Acc:HGNC:3232]	84.8158	82.716	87.112	84.6529	83.392	84.0676	83.0181	85.0469	87.098	88.3188	80.637	77.5443	87.5781
RP11-46F15.2	1	3623190	3624743	-	ENSG00000238260	No description	20.7108	19.3706	32.6499	21.4562	24.4365	23.4661	19.3608	21.1448	20.1082	20.7845	18.3755	22.4723	24.9307
TPRG1L	1	3625002	3630127	+	ENSG00000158109	tumor protein p63 regulated 1-like [Source:HGNC Symbol;Acc:HGNC:27007]	61.0943	46.4078	88.372	50.8214	56.722	62.4412	62.012	73.4043	62.4665	78.4249	51.6483	55.9122	67.2506
WRAP73	1	3630767	3652761	-	ENSG00000116213	WD repeat containing, antisense to TP73 [Source:HGNC Symbol;Acc:HGNC:12759]	72.2421	64.3991	84.645	66.8166	68.7889	66.4598	66.2747	68.8418	67.5199	78.7333	69.5062	68.6938	79.9932
TP73	1	3652520	3736201	+	ENSG00000078900	tumor protein p73 [Source:HGNC Symbol;Acc:HGNC:12003]	77.7565	75.0379	82.496	76.1416	74.3856	78.3935	74.8736	76.6506	79.674	81.4138	67.8023	70.1162	81.1717
RP5-1092A11.5	1	3658938	3668772	-	ENSG00000227589	No description	88.7627	88.8811	87.9212	88.8033	87.6421	89.4545	89.0207	88.7168	90.4549	90.9658	81.6833	84.9233	91.6481
RP5-1092A11.2	1	3712200	3714298	-	ENSG00000235131	No description	89.8594	87.8167	91.9772	84.0926	85.9476	83.5876	83.5353	87.794	87.6218	84.3331	78.355	75.2738	90.7284
TP73-AS1	1	3735601	3747336	-	ENSG00000227372	TP73 antisense RNA 1 [Source:HGNC Symbol;Acc:HGNC:29052]	72.4726	71.0646	87.014	74.1157	77.1537	78.0496	83.576	74.9332	74.9915	83.4304	82.0022	76.5863	82.2402
CCDC27	1	3752398	3771645	+	ENSG00000162592	coiled-coil domain containing 27 [Source:HGNC Symbol;Acc:HGNC:26546]	88.243	88.6789	90.0529	89.7196	88.7512	90.7484	87.8052	90.3898	91.5681	90.4236	86.0074	85.245	90.739
SMIM1	1	3772788	3775982	+	ENSG00000235169	small integral membrane protein 1 (Vel blood group) [Source:HGNC Symbol;Acc:HGNC:44204]	56.7953	59.8414	62.6732	55.4284	65.3943	57.159	60.2686	62.6641	66.0041	63.0842	58.9231	49.5545	63.3914
LRRC47	1	3778558	3796504	-	ENSG00000130764	leucine rich repeat containing 47 [Source:HGNC Symbol;Acc:HGNC:29207]	81.1186	75.3717	82.4342	76.582	81.2692	80.32	77.9655	80.229	76.4006	86.6068	82.4303	79.431	85.1882
CEP104	1	3812081	3857214	-	ENSG00000116198	centrosomal protein 104kDa [Source:HGNC Symbol;Acc:HGNC:24866]	86.7542	83.3814	91.1339	84.4592	87.9029	87.5021	85.6701	87.2023	86.5374	90.2611	87.7839	86.462	87.9375
DFFB	1	3857267	3885429	+	ENSG00000169598	DNA fragmentation factor, 40kDa, beta polypeptide (caspase-activated DNase) [Source:HGNC Symbol;Acc:HGNC:2773]	81.9312	81.0748	88.384	82.7847	85.7026	86.6397	83.8504	86.1051	85.6946	90.4513	82.9686	83.8289	89.0502
C1orf174	1	3889125	3900293	-	ENSG00000198912	chromosome 1 open reading frame 174 [Source:HGNC Symbol;Acc:HGNC:27915]	82.2423	77.1008	91.7747	78.8602	82.687	87.6267	84.0397	84.5985	82.6178	84.4127	81.4089	82.1357	81.457
LINC01134	1	3900372	3917225	+	ENSG00000236423	long intergenic non-protein coding RNA 1134 [Source:HGNC Symbol;Acc:HGNC:49449]	73.8651	69.3447	88.3408	71.2631	73.1986	71.4088	75.2883	73.7482	71.8394	76.9708	71.5614	66.1029	79.2243
LINC01346	1	3940613	3955262	+	ENSG00000233304	long intergenic non-protein coding RNA 1346 [Source:HGNC Symbol;Acc:HGNC:50563]	88.8678	87.5642	86.3847	89.0267	86.7815	87.9445	86.1616	88.4273	90.3428	88.0098	83.2123	78.6009	89.4917
RP13-614K11.2	1	3947149	3948980	-	ENSG00000226374	No description	93.5474	88.75	88.3526	91.1654	88.6988	89.7729	84.9067	88.9888	90.7111	89.8143	90.2656	81.1152	89.0705
RP5-1166F10.1	1	4412051	4424687	+	ENSG00000235054	No description	85.0565	86.9762	88.2954	84.9302	84.3821	84.9312	82.3727	85.9768	87.6436	82.2692	76.4156	71.0497	84.6906
RP1-37J18.2	1	4571548	4583421	+	ENSG00000232596	No description	84.9497	86.6099	86.164	85.1982	88.4391	87.7239	87.1008	87.5318	87.7512	85.4161	87.9844	78.4002	87.7319
AJAP1	1	4654732	4792534	+	ENSG00000196581	adherens junctions associated protein 1 [Source:HGNC Symbol;Acc:HGNC:30801]	81.4946	77.7683	85.8321	78.0879	81.4256	80.6257	79.9528	83.0594	81.2442	82.0495	80.1415	73.8593	82.2724
RP11-542C10.1	1	5086459	5090899	-	ENSG00000231510	No description	93.0864	90.9105	92.6926	88.6664	91.1725	87.7478	89.4281	91.2636	87.0002	85.5807	89.375	84.0707	90.876
RP1-58B11.1	1	5492978	5494674	+	ENSG00000260972	No description	88.7791	86.719	84.7064	89.1862	82.8958	83.8398	82.4787	87.2314	88.7243	91.9118	76.7735	69.5423	86.2098
RP11-154H17.1	1	5587368	5668295	-	ENSG00000236948	No description	86.7081	86.9097	87.1203	84.5988	84.5919	85.9366	85.6627	85.5325	86.6198	86.2204	81.8374	77.2249	87.4525
NPHP4	1	5862810	5992473	-	ENSG00000131697	nephronophthisis 4 [Source:HGNC Symbol;Acc:HGNC:19104]	87.5774	84.5735	88.8192	85.7807	87.0261	87.1866	85.9835	86.8932	88.3914	89.1108	85.5449	83.9834	89.255
KCNAB2	1	5991466	6101193	+	ENSG00000069424	potassium voltage-gated channel, shaker- related subfamily, beta member 2 [Source:HGNC Symbol;Acc:HGNC:6229]	81.9292	78.6511	82.9971	79.8701	79.4071	81.6962	79.2033	80.8728	83.7077	83.4755	76.1351	73.3584	83.9514
CHD5	1	6101793	6180123	-	ENSG00000116254	chromodomain helicase DNA binding protein 5 [Source:HGNC Symbol;Acc:HGNC:16816]	81.5221	77.3935	84.1471	77.56	77.6284	81.855	80.1616	81.8615	82.8028	83.3321	72.0789	75.3715	85.331
RPL22	1	6181269	6209389	-	ENSG00000116251	ribosomal protein L22 [Source:HGNC Symbol;Acc:HGNC:10315]	58.3274	54.5339	71.5711	55.5662	62.2704	59.636	61.4457	58.6348	62.0825	67.88	62.797	65.7272	70.4536
RP1-120G22.11	1	6204840	6205780	-	ENSG00000226944	No description	7.43122	8.43121	10.947	12.291	15.4747	18.9605	12.8557	14.693	19.6496	19.8139	20.6389	23.8345	19.1873
RNF207	1	6205475	6221299	+	ENSG00000158286	ring finger protein 207 [Source:HGNC Symbol;Acc:HGNC:32947]	61.6752	54.9697	75.6487	59.6866	64.086	62.2885	64.2599	62.1478	63.9941	74.7266	67.6955	71.8251	76.1144
ICMT	1	6221193	6235972	-	ENSG00000116237	isoprenylcysteine carboxyl methyltransferase [Source:HGNC Symbol;Acc:HGNC:5350]	79.7611	71.5915	82.8816	72.4808	72.4529	86.2451	78.3531	81.8117	76.1235	84.7827	71.6048	76.898	89.8264
LINC00337	1	6236240	6239444	+	ENSG00000225077	long intergenic non-protein coding RNA 337 [Source:HGNC Symbol;Acc:HGNC:28620]	71.9164	76.2471	73.7769	81.012	82.826	79.2269	76.1164	78.2338	76.1044	83.7998	81.9295	82.0823	80.2802
HES3	1	6244192	6245578	+	ENSG00000173673	hes family bHLH transcription factor 3 [Source:HGNC Symbol;Acc:HGNC:26226]	2.14859	0.507215	1.28205	0.994898	0.911673	0.863422	0.344828	0.26455	0.287356	1.2963	2.49042	0.79001	1.14155
GPR153	1	6247346	6260975	-	ENSG00000158292	G protein-coupled receptor 153 [Source:HGNC Symbol;Acc:HGNC:23618]	53.6399	47.4228	71.7989	50.0478	54.9178	58.8661	53.0827	58.953	60.4065	72.8468	49.3644	58.6373	64.8453
ACOT7	1	6264269	6394391	-	ENSG00000097021	acyl-CoA thioesterase 7 [Source:HGNC Symbol;Acc:HGNC:24157]	88.4391	84.6709	89.3484	85.9456	87.2449	87.2533	86.6881	87.8702	88.6532	90.4138	84.1484	83.5951	89.867
RP1-202O8.3	1	6393555	6394391	+	ENSG00000271746	No description	15.5303	3.10535	19.5679	5.4568	4.18881	6.03687	5.85335	4.95935	6.86293	7.35277	2.33686	5.81756	8.64103
HES2	1	6412418	6424670	-	ENSG00000069812	hes family bHLH transcription factor 2 [Source:HGNC Symbol;Acc:HGNC:16005]	39.6778	33.7313	57.8368	38.0971	41.2068	38.9172	39.6007	42.231	43.4066	50.1101	35.1981	34.0028	49.7706
ESPN	1	6424788	6461370	+	ENSG00000187017	espin [Source:HGNC Symbol;Acc:HGNC:13281]	65.9369	58.773	80.0924	62.0884	66.2269	64.429	63.5376	65.7095	65.1146	78.2901	65.1675	61.2264	74.6562
RP1-202O8.2	1	6443034	6447006	-	ENSG00000231868	No description	85.1135	84.1232	87.1032	83.3123	86.8338	88.2241	86.5164	87.4244	90.564	88.8681	80.7946	78.9508	88.9724
TNFRSF25	1	6461151	6466195	-	ENSG00000215788	tumor necrosis factor receptor superfamily, member 25 [Source:HGNC Symbol;Acc:HGNC:11910]	84.0029	79.0049	93.6267	79.7156	85.7205	82.0404	81.567	81.0001	80.5039	89.8466	85.722	84.7399	89.8705
PLEKHG5	1	6466092	6520061	-	ENSG00000171680	pleckstrin homology domain containing, family G (with RhoGef domain) member 5 [Source:HGNC Symbol;Acc:HGNC:29105]	71.026	68.559	84.3983	72.6026	76.2168	73.487	73.4108	74.785	76.721	81.2208	75.9212	72.4391	83.7856
NOL9	1	6521347	6554535	-	ENSG00000162408	nucleolar protein 9 [Source:HGNC Symbol;Acc:HGNC:26265]	82.5048	79.7474	88.4834	80.2157	83.3617	83.7267	82.1634	83.7271	84.1374	88.751	82.7498	84.4693	87.5404
TAS1R1	1	6555181	6579757	+	ENSG00000173662	taste receptor, type 1, member 1 [Source:HGNC Symbol;Acc:HGNC:14448]	86.3212	86.1245	89.2617	85.1285	86.1534	86.2169	84.7953	85.3273	87.0158	86.9328	84.1155	82.2406	87.4099
ZBTB48	1	6580001	6589280	+	ENSG00000204859	zinc finger and BTB domain containing 48 [Source:HGNC Symbol;Acc:HGNC:4930]	73.9902	71.9365	74.0295	70.3765	78.9477	73.953	71.4159	74.3058	73.6088	74.2101	73.9184	78.6505	81.2211
KLHL21	1	6590724	6614607	-	ENSG00000162413	kelch-like family member 21 [Source:HGNC Symbol;Acc:HGNC:29041]	51.1876	42.3188	67.1731	47.0798	48.4662	52.6917	52.7133	52.388	51.6115	66.5054	52.0725	51.6469	63.7702
PHF13	1	6613685	6624033	+	ENSG00000116273	PHD finger protein 13 [Source:HGNC Symbol;Acc:HGNC:22983]	58.2208	47.688	81.3344	61.2535	62.837	60.9322	63.6161	66.3276	64.8895	75.0037	64.46	66.1758	72.9809
THAP3	1	6624866	6635586	+	ENSG00000041988	THAP domain containing, apoptosis associated protein 3 [Source:HGNC Symbol;Acc:HGNC:20855]	77.0508	68.4483	90.3724	71.5324	73.1157	72.6169	76.1461	75.216	69.0812	79.1379	73.497	73.3587	83.6087
DNAJC11	1	6634168	6701924	-	ENSG00000007923	DnaJ (Hsp40) homolog, subfamily C, member 11 [Source:HGNC Symbol;Acc:HGNC:25570]	87.6812	85.383	91.39	85.8051	88.8666	86.9134	87.8805	88.5237	88.03	90.6745	88.1633	86.055	91.5577
RP11-242F24.1	1	6724637	6730012	+	ENSG00000228750	No description	87.0824	84.0723	84.5687	86.3556	85.2261	87.0411	85.5184	87.9478	87.8836	84.1126	86.0365	84.1202	85.724
RP11-312B8.1	1	6783892	6784843	-	ENSG00000237436	No description	2.67606	0.922046	0.392157	1.03306	0.805092	0.764526	0.835422	1.35802	1.07843	0.653595	0.462963	1.40175	0.751307
CAMTA1	1	6785324	7769706	+	ENSG00000171735	calmodulin binding transcription activator 1 [Source:HGNC Symbol;Acc:HGNC:18806]	85.4232	83.0687	87.1827	83.9414	84.6687	85.3293	84.5765	85.7606	86.6812	86.8157	82.3332	79.7066	87.8452
RP11-334N17.1	1	7008376	7014279	-	ENSG00000237365	No description	89.9861	87.4964	89.3754	90.2806	89.5245	92.4478	90.6831	92.009	91.1111	89.4252	87.8277	86.6748	91.0444
RP3-453P22.2	1	7382487	7389754	-	ENSG00000237728	No description	89.4138	85.6851	93.0207	88.9831	86.8643	84.7468	87.4035	88.2328	89.8679	89.6165	84.6765	77.4154	90.2526
RP11-338N10.1	1	7693124	7694844	-	ENSG00000270171	No description	88.323	77.1446	78.3333	86.3801	80.9677	82.946	77.5084	83.7462	87.3962	85.7604	70.1701	77.633	87.8545
VAMP3	1	7771269	7781432	+	ENSG00000049245	vesicle-associated membrane protein 3 [Source:HGNC Symbol;Acc:HGNC:12644]	59.062	54.43	87.7915	59.6771	72.7274	63.3566	69.7216	60.7341	75.6856	69.9792	69.2144	68.6942	70.4108
PER3	1	7784320	7845177	+	ENSG00000049246	period circadian clock 3 [Source:HGNC Symbol;Acc:HGNC:8847]	84.0469	83.5143	89.3924	87.77	89.7144	89.4823	90.2187	91.7276	91.1146	90.455	91.0443	87.9233	91.6042
RP3-467L1.4	1	7810242	7827342	-	ENSG00000236266	No description	91.8097	91.5396	92.1917	88.9236	91.8144	91.6177	91.7655	92.5835	92.4574	90.7082	92.1495	87.7188	92.1185
UTS2	1	7843083	7853512	-	ENSG00000049247	urotensin 2 [Source:HGNC Symbol;Acc:HGNC:12636]	88.4899	88.0975	86.766	85.6546	89.5778	90.5459	90.1117	90.022	89.0922	88.4045	89.0807	85.8642	89.4133
TNFRSF9	1	7915894	7943165	-	ENSG00000049249	tumor necrosis factor receptor superfamily, member 9 [Source:HGNC Symbol;Acc:HGNC:11924]	84.5147	82.2877	83.1334	84.6797	84.3693	84.0218	83.1145	84.4646	85.2373	85.258	79.9053	79.9126	85.5885
RP5-892F13.2	1	7942372	7942726	+	ENSG00000270330	No description	7.07407	4.6782	6.32184	6.12346	2.5268	1.50146	3.54545	2.61628	3.57143	2.99107	1.97338	1.06383	3.89961
PARK7	1	7954291	7985505	+	ENSG00000116288	parkinson protein 7 [Source:HGNC Symbol;Acc:HGNC:16369]	71.406	71.1788	76.877	77.9565	80.0163	80.8062	78.3805	80.0521	80.5664	85.6359	78.6991	81.8486	84.7852
ERRFI1	1	8004404	8026308	-	ENSG00000116285	ERBB receptor feedback inhibitor 1 [Source:HGNC Symbol;Acc:HGNC:18185]	62.464	55.0581	77.1586	62.4425	62.7542	61.9457	67.1782	68.5074	70.9326	77.3315	60.2508	58.8244	73.9338
RP11-431K24.1	1	8026738	8122702	+	ENSG00000238290	No description	88.4281	87.1853	87.8713	88.1104	88.7958	88.8334	87.3765	88.6115	89.7171	88.7287	86.4799	82.8819	89.836
CTA-215D11.4	1	8057245	8058463	-	ENSG00000232848	No description	89.7222	84.8243	92.7448	90.2945	89.4873	85.2217	76.8358	85.641	87.059	86.8485	86.9565	86.0509	82.2327
RP11-431K24.2	1	8189824	8192770	+	ENSG00000229305	No description	91.6721	92.8286	88.5582	93.8153	92.0784	93.3712	91.4515	92.7768	92.6381	92.7868	89.1885	92.6237	92.4931
RP11-431K24.3	1	8208672	8215210	+	ENSG00000227634	No description	90.73	87.2844	89.9278	89.0746	91.1747	89.679	87.912	91.4454	91.6516	88.9487	88.3729	82.068	91.9478
RP11-431K24.4	1	8218190	8220529	-	ENSG00000233645	No description	87.4666	87.8965	89.1333	89.9733	94.0768	87.4311	89.9037	91.6276	89.694	91.2071	88.6442	83.3482	94.7441
SLC45A1	1	8317826	8344167	+	ENSG00000162426	solute carrier family 45, member 1 [Source:HGNC Symbol;Acc:HGNC:17939]	84.8076	83.0676	90.1479	83.3395	85.8046	83.3854	82.3395	83.7393	83.1913	87.1902	83.1303	80.5251	87.5802
RERE	1	8352397	8817643	-	ENSG00000142599	arginine-glutamic acid dipeptide (RE) repeats [Source:HGNC Symbol;Acc:HGNC:9965]	85.6	83.3947	87.1988	84.5437	86.6896	86.9294	86.0728	87.3748	87.0376	88.2593	85.3858	83.0381	88.5984
RP5-1115A15.1	1	8424645	8434838	+	ENSG00000232912	No description	90.8268	87.5816	88.6308	85.2613	90.4509	91.3781	89.7966	91.8781	91.9588	88.9051	88.4254	88.7758	91.4954
RP4-633I8.3	1	8798475	8799506	+	ENSG00000226545	No description	93.6462	93.8578	97.7976	95.1596	96.8502	97.3616	97	95.5528	96.5989	96.3782	98.179	98.355	96.6581
RP4-633I8.4	1	8805860	8807051	-	ENSG00000228423	No description	96.2847	92.9087	93.054	94.8015	95.1403	95.7216	94.6595	97.8788	92.8597	97.6882	92.5694	95.4301	94.4581
ENO1	1	8861002	8879249	-	ENSG00000074800	enolase 1, (alpha) [Source:HGNC Symbol;Acc:HGNC:3350]	46.8206	48.1096	64.5682	50.0281	54.5591	52.6567	54.8608	55.8326	58.04	63.851	51.9729	44.078	61.0502
ENO1-IT1	1	8875788	8878007	-	ENSG00000236269	ENO1 intronic transcript 1 (non-protein coding) [Source:HGNC Symbol;Acc:HGNC:41331]	19.8913	19.884	34.8768	27.7097	20.7751	23.6218	20.9281	16.1019	32.3252	31.525	8.57798	6.04504	26.9028
ENO1-AS1	1	8878835	8879894	+	ENSG00000230679	ENO1 antisense RNA 1 [Source:HGNC Symbol;Acc:HGNC:40214]	5.32242	4.72098	24.4728	4.68414	5.98041	6.15134	7.4337	8.19675	10.204	13.3006	2.84544	3.96244	13.5413
CA6	1	8945867	8975092	+	ENSG00000131686	carbonic anhydrase VI [Source:HGNC Symbol;Acc:HGNC:1380]	90.2285	87.8954	89.7534	88.7641	88.4821	89.8816	88.9828	89.4566	91.2847	90.3274	86.0829	86.0977	92.0487
SLC2A7	1	9003300	9026345	-	ENSG00000197241	solute carrier family 2 (facilitated glucose transporter), member 7 [Source:HGNC Symbol;Acc:HGNC:13445]	88.1102	86.3721	86.9964	88.4823	87.5295	88.2506	87.9127	88.8677	88.5211	88.2835	85.4706	83.5468	88.9134
SLC2A5	1	9035107	9088478	-	ENSG00000142583	solute carrier family 2 (facilitated glucose/fructose transporter), member 5 [Source:HGNC Symbol;Acc:HGNC:11010]	91.1551	90.3894	91.6679	91.1824	91.2511	92.6422	91.4236	91.969	91.3547	92.1049	89.412	88.291	92.4803
GPR157	1	9100305	9129170	-	ENSG00000180758	G protein-coupled receptor 157 [Source:HGNC Symbol;Acc:HGNC:23687]	75.0941	74.1484	88.5829	77.6511	80.173	79.803	79.2948	82.1753	78.9135	84.6166	76.5861	77.0006	85.6966
RP3-510D11.1	1	9182007	9202619	-	ENSG00000228526	No description	47.2985	44.5708	65.8481	48.1407	52.0076	51.0528	45.7749	54.4962	49.8443	54.7355	55.341	48.9124	54.3048
RP3-510D11.2	1	9182204	9192089	+	ENSG00000234546	No description	46.5449	41.9292	76.4663	44.6923	56.977	50.7271	42.4331	57.5745	49.6458	57.2559	64.5579	53.266	60.9278
H6PD	1	9234775	9271337	+	ENSG00000049239	hexose-6-phosphate dehydrogenase (glucose 1- dehydrogenase) [Source:HGNC Symbol;Acc:HGNC:4795]	83.1021	76.4464	84.9962	77.0633	81.2193	79.7125	81.3474	78.1357	79.5165	83.7152	80.1088	78.9256	86.0522
SPSB1	1	9292880	9369532	+	ENSG00000171621	splA/ryanodine receptor domain and SOCS box containing 1 [Source:HGNC Symbol;Acc:HGNC:30628]	85.9744	81.3663	85.3749	84.7199	84.265	85.3708	84.3361	86.1965	88.655	88.3612	82.97	78.6673	89.0312
RP13-392I16.1	1	9501092	9503471	-	ENSG00000235263	No description	91.9643	89.5789	94.3289	90.3624	88.4934	91.2266	91.609	92.2544	92.2861	90.2097	82.6389	84.8114	89.5079
SLC25A33	1	9539482	9585179	+	ENSG00000171612	solute carrier family 25 (pyrimidine nucleotide carrier), member 33 [Source:HGNC Symbol;Acc:HGNC:29681]	87.1246	79.0071	91.5406	80.0704	88.754	85.2247	82.1961	84.6499	86.1042	90.3084	87.2449	81.7267	87.0483
TMEM201	1	9588922	9614873	+	ENSG00000188807	transmembrane protein 201 [Source:HGNC Symbol;Acc:HGNC:33719]	82.8461	78.7332	87.371	79.9367	83.5607	83.0664	86.5753	83.8566	83.9094	89.1058	83.9006	83.5772	89.7351
PIK3CD	1	9651732	9729114	+	ENSG00000171608	phosphatidylinositol-4,5-bisphosphate 3- kinase, catalytic subunit delta [Source:HGNC Symbol;Acc:HGNC:8977]	75.6108	72.7723	84.2151	72.9004	77.5405	78.0762	77.7798	80.553	76.4775	79.6825	76.2316	74.0738	80.4259
PIK3CD-AS1	1	9652610	9654586	-	ENSG00000179840	PIK3CD antisense RNA 1 [Source:HGNC Symbol;Acc:HGNC:32346]	67.8336	61.021	76.1539	63.4575	63.5294	77.0181	75.1848	64.5041	70.7423	71.9377	54.9616	72.2103	76.149
RP11-558F24.2	1	9660828	9662626	-	ENSG00000233268	No description	95.3685	93.2211	93.9007	94.4554	94.277	95.8448	94.2609	95.4078	94.4491	93.8825	96.5844	94.487	94.1922
PIK3CD-AS2	1	9672426	9687555	-	ENSG00000231789	PIK3CD antisense RNA 2 [Source:HGNC Symbol;Acc:HGNC:51334]	85.1853	84.4407	86.0694	84.7985	82.5169	85.5256	86.7428	84.5079	84.7845	85.8373	77.3666	81.3	87.1431
CLSTN1	1	9729026	9824526	-	ENSG00000171603	calsyntenin 1 [Source:HGNC Symbol;Acc:HGNC:17447]	86.222	82.3182	89.7041	85.0987	88.4072	88.8409	86.1967	87.0776	86.827	89.5911	88.9851	86.6093	89.7534
AL357140.1	1	9827610	9828258	-	ENSG00000280113	No description	77.593	86.2648	85.0893	89.0744	86.7656	86.8547	86.6861	87.2453	90.1268	83.4688	84.8725	85.0857	87.6302
CTNNBIP1	1	9848276	9910336	-	ENSG00000178585	catenin, beta interacting protein 1 [Source:HGNC Symbol;Acc:HGNC:16913]	83.4547	81.2555	86.3112	83.6007	86.996	83.8771	85.2486	87.1707	87.0026	87.4095	84.4641	80.268	87.2409
RP11-84A14.5	1	9848318	9850154	+	ENSG00000223989	No description	92.6764	90.1356	89.6552	92.159	94.3876	91.7653	90.1683	91.7176	90.7162	91.3498	95.3829	85.9124	93.75
LZIC	1	9922113	9943407	-	ENSG00000162441	leucine zipper and CTNNBIP1 domain containing [Source:HGNC Symbol;Acc:HGNC:17497]	76.4705	74.5368	80.8344	75.6264	77.8001	78.3859	76.8851	76.285	76.0243	79.3342	78.569	75.4051	77.1294
RP11-84A14.4	1	9942923	9949974	+	ENSG00000228150	No description	55.56	58.0871	62.7129	56.1355	60.1445	64.498	56.8338	52.8207	57.6349	64.5697	66.2825	55.1207	59.4177
NMNAT1	1	9943428	9985501	+	ENSG00000173614	nicotinamide nucleotide adenylyltransferase 1 [Source:HGNC Symbol;Acc:HGNC:17877]	85.8592	87.1029	85.6243	86.5609	88.1671	90.2601	87.6788	88.01	88.4197	88.1676	87.8243	87.492	88.0743
RP11-807G9.2	1	9983141	9984568	+	ENSG00000241326	No description	88.0976	90.4555	92.1346	91.1434	94.2141	93.5578	91.0401	94.7353	95.3561	94.4559	91.5	88.7567	92.7145
RBP7	1	9997206	10016020	+	ENSG00000162444	retinol binding protein 7, cellular [Source:HGNC Symbol;Acc:HGNC:30316]	70.472	64.735	88.0216	69.2295	73.7103	72.0208	74.4468	75.0956	81.3234	79.1248	69.2991	69.3846	83.245
UBE4B	1	10032832	10181239	+	ENSG00000130939	ubiquitination factor E4B [Source:HGNC Symbol;Acc:HGNC:12500]	90.4255	89.6417	92.1887	89.7885	91.7906	91.4903	91.2831	91.721	91.2766	92.2571	90.4066	88.5474	92.3244
KIF1B	1	10210805	10381603	+	ENSG00000054523	kinesin family member 1B [Source:HGNC Symbol;Acc:HGNC:16636]	90.096	88.633	91.3316	89.5291	92.2659	91.9779	91.3085	92.1484	91.4158	93.1867	91.3065	89.8821	93.6194
PGD	1	10398592	10420144	+	ENSG00000142657	phosphogluconate dehydrogenase [Source:HGNC Symbol;Acc:HGNC:8891]	71.2644	66.9303	84.5014	67.4933	75.7251	69.6378	70.2075	74.0113	69.4152	81.0333	75.6736	73.3644	83.4035
APITD1-CORT	1	10430102	10452153	+	ENSG00000251503	APITD1-CORT readthrough [Source:HGNC Symbol;Acc:HGNC:38843]	70.8147	65.4705	88.7514	67.3438	70.4915	68.8544	68.8186	74.975	69.9745	77.3859	68.7214	69.4178	69.6542
APITD1	1	10430443	10442809	+	ENSG00000175279	apoptosis-inducing, TAF9-like domain 1 [Source:HGNC Symbol;Acc:HGNC:23163]	71.1984	61.1442	89.7328	64.2094	67.9909	65.3466	66.2066	68.514	69.7116	77.2788	66.9543	71.5094	65.2414
CORT	1	10449719	10451902	+	ENSG00000241563	cortistatin [Source:HGNC Symbol;Acc:HGNC:2257]	76.95	72.7289	76.516	73.5937	70.2799	74.2172	70.7123	78.2575	69.2271	74.8635	62.5926	62.9848	79.0811
DFFA	1	10456522	10472526	-	ENSG00000160049	DNA fragmentation factor, 45kDa, alpha polypeptide [Source:HGNC Symbol;Acc:HGNC:2772]	84.0704	79.5574	89.2076	78.9407	82.912	81.7688	83.029	81.8061	82.1724	83.9039	84.3122	81.4507	84.4249
PEX14	1	10472288	10630758	+	ENSG00000142655	peroxisomal biogenesis factor 14 [Source:HGNC Symbol;Acc:HGNC:8856]	84.1116	81.9567	84.0471	82.8324	83.7796	83.6996	83.4968	83.9024	84.4215	84.7919	81.6169	81.4283	85.2146
CASZ1	1	10636604	10796650	-	ENSG00000130940	castor zinc finger 1 [Source:HGNC Symbol;Acc:HGNC:26002]	71.3002	69.9743	79.6039	70.2082	71.7727	73.2373	72.0871	73.3239	75.4513	78.237	69.0958	67.9117	77.5387
RP4-734G22.3	1	10639241	10654333	+	ENSG00000272078	No description	67.5253	69.4337	75.9917	64.169	72.7992	71.8794	70.8498	69.7125	70.0147	75.306	74.9316	68.9529	72.7085
C1orf127	1	10946471	10982037	-	ENSG00000175262	chromosome 1 open reading frame 127 [Source:HGNC Symbol;Acc:HGNC:26730]	80.377	79.3155	87.4261	82.3947	82.03	81.4923	81.9522	82.9746	83.4804	82.4849	81.1597	76.1984	84.2615
TARDBP	1	11012344	11026420	+	ENSG00000120948	TAR DNA binding protein [Source:HGNC Symbol;Acc:HGNC:11571]	68.0967	60.6751	73.7981	61.5765	75.2162	65.6747	66.5841	65.7627	63.1465	71.243	74.0829	67.5298	74.5699
TARDBP	1	11012662	11030528	+	ENSG00000120948	TAR DNA binding protein [Source:HGNC Symbol;Acc:HGNC:11571]	76.7716	70.6549	81.4325	70.9955	83.7912	74.1088	73.6124	73.8566	72.3054	79.0175	84.2085	75.3708	83.6342
MASP2	1	11026523	11047233	-	ENSG00000009724	mannan-binding lectin serine peptidase 2 [Source:HGNC Symbol;Acc:HGNC:6902]	85.3269	85.4661	84.9498	84.2785	83.8064	84.242	83.2101	84.5419	85.714	83.6741	78.8562	80.5159	86.3625
SRM	1	11054584	11060024	-	ENSG00000116649	spermidine synthase [Source:HGNC Symbol;Acc:HGNC:11296]	58.8515	53.4526	72.299	56.9302	70.8517	59.4185	55.5299	61.9117	55.7936	75.4043	74.2097	62.2191	71.5709
EXOSC10	1	11066618	11099881	-	ENSG00000171824	exosome component 10 [Source:HGNC Symbol;Acc:HGNC:9138]	85.5734	83.5453	87.1481	83.0515	88.597	84.6528	84.7028	84.5253	83.6057	87.7011	88.4596	82.6045	87.2411
RP4-635E18.7	1	11068471	11073097	+	ENSG00000226849	No description	93.1093	90.0905	93.2064	89.9336	89.57	91.3495	90.8142	93.7561	91.5675	93.7896	83.1446	84.8777	91.1804
RP4-635E18.6	1	11099675	11102100	+	ENSG00000230337	No description	57.4743	50.1692	62.8059	50.2619	61.4898	49.2585	50.9292	51.0641	49.0058	61.4196	63.7499	49.4098	58.8514
MTOR	1	11106535	11262507	-	ENSG00000198793	mechanistic target of rapamycin (serine/threonine kinase) [Source:HGNC Symbol;Acc:HGNC:3942]	91.8207	90.6309	92.7346	91.4261	92.5791	92.8651	92.2398	92.569	92.1815	93.1182	91.8932	91.1009	93.2547
MTOR-AS1	1	11143898	11149537	+	ENSG00000225602	MTOR antisense RNA 1 [Source:HGNC Symbol;Acc:HGNC:40242]	91.0475	88.2367	89.9648	90.8311	90.5532	92.1533	93.3757	93.5054	92.1114	90.608	86.4642	90.2183	90.9435
ANGPTL7	1	11189341	11195981	+	ENSG00000171819	angiopoietin-like 7 [Source:HGNC Symbol;Acc:HGNC:24078]	94.5448	93.2912	94.2108	93.2113	95.6546	93.8002	93.5338	93.3616	95.9064	94.8389	93.9855	93.6022	94.5683
UBIAD1	1	11273206	11296049	+	ENSG00000120942	UbiA prenyltransferase domain containing 1 [Source:HGNC Symbol;Acc:HGNC:30791]	84.71	76.5459	82.8042	79.5532	82.3014	79.781	80.3615	79.6083	78.5616	83.8855	79.4213	80.0563	82.4425
PTCHD2	1	11479166	11537584	+	ENSG00000204624	patched domain containing 2 [Source:HGNC Symbol;Acc:HGNC:29251]	82.8081	78.3527	87.1465	78.9906	80.7894	82.6808	80.3925	78.7031	81.5584	83.7121	76.3547	73.3928	84.6367
RP1-69M21.2	1	11609531	11613355	+	ENSG00000235643	No description	89.9052	80.085	72.7239	80.7719	79.9622	80.4643	80.6069	83.7686	82.7599	83.0282	78.3004	73.9665	87.2116
FBXO2	1	11648367	11655785	-	ENSG00000116661	F-box protein 2 [Source:HGNC Symbol;Acc:HGNC:13581]	28.8674	27.5558	59.6211	27.3571	31.9926	36.9401	27.7978	35.0968	31.6916	47.2458	30.5087	29.1446	36.8171
FBXO44	1	11654375	11663327	+	ENSG00000132879	F-box protein 44 [Source:HGNC Symbol;Acc:HGNC:24847]	60.69	61.4464	87.2625	64.8034	74.3147	71.2257	68.9127	81.392	67.2255	86.8648	77.2511	76.1659	82.1761
FBXO6	1	11664124	11674354	+	ENSG00000116663	F-box protein 6 [Source:HGNC Symbol;Acc:HGNC:13585]	74.317	64.4458	83.4225	69.4047	73.4022	68.7759	75.6175	71.233	68.2881	75.5708	68.5612	76.4669	82.7626
MAD2L2	1	11674480	11691650	-	ENSG00000116670	MAD2 mitotic arrest deficient-like 2 (yeast) [Source:HGNC Symbol;Acc:HGNC:6764]	42.1459	39.5545	55.5825	41.5472	47.3136	45.1735	49.4864	45.8986	42.7919	48.7551	44.2353	44.3017	53.2408
DRAXIN	1	11691729	11725857	+	ENSG00000162490	dorsal inhibitory axon guidance protein [Source:HGNC Symbol;Acc:HGNC:25054]	74.1018	73.4376	81.9806	75.788	73.0712	76.708	73.959	73.4889	77.2897	79.9966	68.4074	68.0183	82.8967
AGTRAP	1	11736084	11754802	+	ENSG00000177674	angiotensin II receptor-associated protein [Source:HGNC Symbol;Acc:HGNC:13539]	77.6765	77.847	77.7324	77.6673	78.3188	78.4668	75.2119	77.008	79.1747	81.9737	78.1449	73.9226	81.5004
C1orf167	1	11761787	11789585	+	ENSG00000215910	chromosome 1 open reading frame 167 [Source:HGNC Symbol;Acc:HGNC:25262]	78.9203	76.2706	76.4936	76.5611	76.7556	75.9925	76.9996	78.6364	78.2351	78.9179	75.0839	73.7066	81.5223
RP11-56N19.5	1	11777077	11779619	-	ENSG00000177553	No description	89.9483	88.3741	84.0909	94.0756	91.8038	90.9811	91.5529	91.8659	95.9859	92.6842	84.5238	90.4576	95.1233
MTHFR	1	11785723	11806920	-	ENSG00000177000	methylenetetrahydrofolate reductase (NAD(P)H) [Source:HGNC Symbol;Acc:HGNC:7436]	68.4135	63.1847	76.6423	63.6084	69.7719	67.3145	67.205	64.8097	68.6838	70.2134	66.676	62.2408	71.0605
CLCN6	1	11806096	11843144	+	ENSG00000011021	chloride channel, voltage-sensitive 6 [Source:HGNC Symbol;Acc:HGNC:2024]	89.8876	87.4892	90.9956	87.7142	91.7482	91.9602	89.4316	90.2394	89.5632	91.2898	91.2994	88.0864	90.7058
NPPA-AS1	1	11841017	11848079	+	ENSG00000242349	NPPA antisense RNA 1 [Source:HGNC Symbol;Acc:HGNC:37635]	88.771	90.7623	87.3134	91.8684	94.2868	94.8219	93.1326	92.9748	94.5175	94.6771	91.5683	89.3862	93.7676
NPPA	1	11845709	11848345	-	ENSG00000175206	natriuretic peptide A [Source:HGNC Symbol;Acc:HGNC:7939]	87.6101	90.4546	86.5603	90.9735	93.5371	94.2677	92.9137	93.8125	95.0556	95.4638	92.842	83.2481	93.4563
NPPB	1	11857464	11858931	-	ENSG00000120937	natriuretic peptide B [Source:HGNC Symbol;Acc:HGNC:7940]	73.8869	68.3084	59.7343	60.3736	57.0482	61.9471	60.4181	61.0896	67.3214	70.5249	43.1495	49.8849	48.5095
RP5-934G17.6	1	11877770	11880406	+	ENSG00000224904	No description	93.5342	91.7762	86.5041	91.8626	91.3241	89.2687	92.1267	88.3448	89.9807	93.262	88.3862	86.0485	91.6854
KIAA2013	1	11919591	11926428	-	ENSG00000116685	KIAA2013 [Source:HGNC Symbol;Acc:HGNC:28513]	68.7509	50.3776	87.483	52.8938	72.0309	52.9468	62.6707	66.9419	55.9169	80.3325	70.9052	60.1968	76.1861
PLOD1	1	11934205	11975538	+	ENSG00000083444	procollagen-lysine, 2-oxoglutarate 5- dioxygenase 1 [Source:HGNC Symbol;Acc:HGNC:9081]	86.0621	83.9665	90.132	85.1762	87.9751	87.7125	88.5268	88.4469	86.0981	89.1749	84.7548	87.8946	89.9354
MFN2	1	11980181	12013514	+	ENSG00000116688	mitofusin 2 [Source:HGNC Symbol;Acc:HGNC:16877]	84.0966	81.4133	89.231	83.0087	86.8638	85.789	85.5658	87.5548	86.0744	90.3907	84.85	82.9968	86.1158
MIIP	1	12019466	12032045	+	ENSG00000116691	migration and invasion inhibitory protein [Source:HGNC Symbol;Acc:HGNC:25715]	81.2753	78.7503	93.6933	79.0742	83.2511	79.499	80.5112	81.7952	82.2961	81.0318	85.1701	79.3226	83.5747
TNFRSF8	1	12063377	12144207	+	ENSG00000120949	tumor necrosis factor receptor superfamily, member 8 [Source:HGNC Symbol;Acc:HGNC:11923]	82.4773	82.601	88.202	83.1787	85.428	83.0331	84.272	84.8306	85.6583	84.806	84.1514	79.9712	87.653
TNFRSF1B	1	12167003	12209228	+	ENSG00000028137	tumor necrosis factor receptor superfamily, member 1B [Source:HGNC Symbol;Acc:HGNC:11917]	77.8219	77.4278	82.5502	78.9714	77.9308	81.2382	78.5829	81.9668	83.5654	85.0065	74.5086	72.3134	83.5103
VPS13D	1	12230067	12512047	+	ENSG00000048707	vacuolar protein sorting 13 homolog D (S. cerevisiae) [Source:HGNC Symbol;Acc:HGNC:23595]	90.3419	87.8901	90.7827	88.5717	91.0452	90.2905	90.4221	90.4849	90.5151	91.4307	90.1028	87.3785	92.1432
RP5-888M10.2	1	12527724	12528420	+	ENSG00000229484	No description	95.791	93.3605	94.8276	97.0563	92.4206	96.6279	95.1172	98.2197	89.8214	96.1494	91.9318	90.6814	97.5694
DHRS3	1	12567910	12617731	-	ENSG00000162496	dehydrogenase/reductase (SDR family) member 3 [Source:HGNC Symbol;Acc:HGNC:17693]	74.4684	70.7432	83.055	72.5964	75.3432	76.5145	73.6718	74.8413	74.1201	78.4892	74.6161	74.6952	80.5114
AADACL4	1	12644547	12667086	+	ENSG00000204518	arylacetamide deacetylase-like 4 [Source:HGNC Symbol;Acc:HGNC:32038]	88.5507	89.4086	90.2005	88.3317	90.2228	89.9472	88.7886	90.6493	89.4487	89.5085	88.0536	85.8741	90.8429
AADACL3	1	12716115	12728759	+	ENSG00000188984	arylacetamide deacetylase-like 3 [Source:HGNC Symbol;Acc:HGNC:32037]	86.3308	86.0773	84.7194	85.3057	86.882	86.2144	86.1644	86.2902	87.8063	88.0546	82.3981	81.7316	89.1701
C1orf158	1	12746215	12763699	+	ENSG00000157330	chromosome 1 open reading frame 158 [Source:HGNC Symbol;Acc:HGNC:28567]	88.5484	87.5653	88.8266	89.2681	89.8354	89.7297	89.366	90.4833	87.6652	88.8426	88.2886	81.0351	88.8048
PRAMEF12	1	12774841	12777906	+	ENSG00000116726	PRAME family member 12 [Source:HGNC Symbol;Acc:HGNC:22125]	84.901	87.5237	85.1961	89.9683	90.5116	92.8086	89.8015	88.8066	92.988	89.6669	91.5079	86.1827	91.8351
PRAMEF1	1	12791397	12796628	+	ENSG00000116721	PRAME family member 1 [Source:HGNC Symbol;Acc:HGNC:28840]	72.6986	73.3627	74.9079	75.9032	69.7767	64.5063	65.5513	67.8754	69.4312	74.6757	84.6875	70.28	72.4245
PRAMEF11	1	12824605	12831410	-	ENSG00000239810	PRAME family member 11 [Source:HGNC Symbol;Acc:HGNC:14086]	62.551	66.4496	72.3648	65.1669	68.9657	60.0451	56.9314	59.0491	63.1609	60.8372	72.0276	52.8115	66.1324
PRAMEF6	1	12824942	12828663	-	ENSG00000279195	PRAME family member 6 [Source:UniProtKB/Swiss-Prot;Acc:Q5VXH4]	66.4352	59.9379	70.8081	64.9745	69.9513	61.046	58.8612	60.9852	67.3097	58.7318	74.2793	53.4176	65.7157
HNRNPCL1	1	12847377	12947578	-	ENSG00000179172	heterogeneous nuclear ribonucleoprotein C- like 1 [Source:HGNC Symbol;Acc:HGNC:29295]	65.9009	63.4961	66.5027	57.4932	60.2678	56.2523	55.0439	54.1829	62.5094	61.3934	57.1007	47.7757	58.9474
PRAMEF2	1	12857086	12861909	+	ENSG00000120952	PRAME family member 2 [Source:HGNC Symbol;Acc:HGNC:28841]	61.4792	59.4429	62.4257	50.2695	57.5071	53.1738	46.3449	43.143	55.6789	56.4947	70.6952	43.1381	50.2817
PRAMEF4	1	12879224	12886201	-	ENSG00000243073	PRAME family member 4 [Source:HGNC Symbol;Acc:HGNC:31971]	62.2585	61.6975	59.0878	54.6968	63.8032	53.5514	53.8683	52.6355	61.4713	56.8925	57.2368	38.896	56.381
PRAMEF10	1	12892896	12898270	-	ENSG00000187545	PRAME family member 10 [Source:HGNC Symbol;Acc:HGNC:27997]	68.2734	70.9525	75.8967	63.2822	61.3989	62.4914	62.472	64.3958	65.6409	64.4881	50.5556	53.1258	64.1848
PRAMEF6	1	12938472	13056491	-	ENSG00000279195	PRAME family member 6 [Source:UniProtKB/Swiss-Prot;Acc:Q5VXH4]	68.0282	68.9167	69.5997	59.9087	60.6413	60.1368	55.7439	54.6514	63.5299	60.9674	49.0398	43.2108	61.6917
CH17-409J4.2	1	13029339	13032130	+	ENSG00000274178	No description	62.5784	66.9606	66.3066	59.1843	54.9427	59.2529	50.7833	59.0347	57.409	57.2119	39.3333	50.011	55.8021
WI2-3308P17.2	1	13049476	13155947	-	ENSG00000274764	Homo sapiens PRAME family member 9/15-like (LOC101929983), mRNA. [Source:RefSeq mRNA;Acc:NM_001300891]	65.8561	68.8559	70.6714	56.8455	61.2719	58.3547	56.5518	54.7771	63.2092	62.09	51.1294	46.0384	60.6735
RP13-221M14.1	1	13049476	13158092	-	ENSG00000280267	No description	65.8152	68.9301	70.4776	57.0689	61.4089	58.5652	56.7462	54.883	63.1803	62.0851	51.401	45.9767	60.6681
HNRNPCL2	1	13115496	13116854	-	ENSG00000275774	heterogeneous nuclear ribonucleoprotein C- like 2 [Source:HGNC Symbol;Acc:HGNC:48813]	74.7316	82.6763	82.5555	76.2721	69.9115	69.0008	72.4612	64.9846	75.4912	77.9589	64.5699	62.7597	66.5932
PRAMEF18	1	13222695	13226133	-	ENSG00000279804	PRAME family member 18 [Source:HGNC Symbol;Acc:HGNC:30693]	69.6744	68.4664	67.9933	52.6284	65.4517	58.0961	59.2552	54.6958	62.4892	65.1706	47.2722	45.4203	54.3986
RP11-450I1.4	1	13245863	13248652	+	ENSG00000250894	No description	65.5497	61.6932	66.958	60.1205	55.4026	56.6582	56.0845	61.5855	60.7505	60.4196	45.3189	47.3472	53.7691
PRAMEF9	1	13303509	13322598	+	ENSG00000204501	PRAME family member 9 [Source:HGNC Symbol;Acc:HGNC:27996]	68.0142	70.1295	71.0646	58.387	58.5758	61.0585	54.1747	52.6406	62.5379	60.8645	43.9276	43.801	60.1952
PRAMEF14	1	13342034	13347134	-	ENSG00000204481	PRAME family member 14 [Source:HGNC Symbol;Acc:HGNC:13576]	67.0341	70.1016	73.7886	61.7899	59.2867	56.2011	52.1975	56.2856	63.5673	62.2132	49.3466	54.6179	61.5592
PRAMEF19	1	13369067	13371693	-	ENSG00000204480	PRAME family member 19 [Source:HGNC Symbol;Acc:HGNC:24908]	71.219	75.6576	81.9463	70.636	68.1172	63.5334	59.0398	65.7164	64.9447	66.6062	63.5844	50.545	73.0147
PRAMEF17	1	13389632	13392629	+	ENSG00000204479	PRAME family member 17 [Source:HGNC Symbol;Acc:HGNC:29485]	74.7916	74.5844	83.1596	58.19	59.8971	53.3749	51.2588	51.2829	53.7526	58.3736	55.7448	40.779	65.442
PRAMEF20	1	13410450	13421328	+	ENSG00000204478	PRAME family member 20 [Source:HGNC Symbol;Acc:HGNC:25224]	83.4307	81.2872	84.4463	72.9634	77.1081	72.5645	71.7457	71.9765	74.1265	77.0704	83.6913	69.755	84.8082
LRRC38	1	13474977	13514048	-	ENSG00000162494	leucine rich repeat containing 38 [Source:HGNC Symbol;Acc:HGNC:27005]	76.2736	72.3561	83.0163	74.6112	75.6238	74.3061	75.1832	77.9741	79.1977	82.9679	74.0068	70.0572	79.499
RP4-597A16.2	1	13513220	13516270	+	ENSG00000259961	No description	16.2146	14.1536	65.2329	18.3416	18.5013	16.3995	19.7351	27.9855	29.8599	30.106	13.097	16.699	19.3656
RP4-597A16.3	1	13555001	13555694	+	ENSG00000215909	No description	90.7104	93.0899	96.1207	97.2104	95.1128	97.1675	93.1905	96.0065	95.0565	95.9465	91.6026	91.2959	96.2588
PDPN	1	13583465	13617957	+	ENSG00000162493	podoplanin [Source:HGNC Symbol;Acc:HGNC:29602]	79.3245	75.5303	82.3758	76.0369	77.871	77.5628	77.9897	76.5294	79.3642	79.302	77.7751	74.7528	80.0684
CTA-520D8.2	1	13657311	13659910	-	ENSG00000237445	No description	95.3315	94.2434	96.0738	90.556	92.5501	94.9579	94.2954	91.8527	93.2878	95.4562	90.1032	94.1427	91.2368
PRDM2	1	13700198	13825079	+	ENSG00000116731	PR domain containing 2, with ZNF domain [Source:HGNC Symbol;Acc:HGNC:9347]	77.5864	76.7185	86.1007	77.822	80.522	81.2289	84.329	81.4942	80.3091	83.4384	78.9388	78.4858	83.7008
RP4-704D23.1	1	14348955	14351023	-	ENSG00000234593	No description	93.4134	91.6771	93.5333	93.1392	92.4208	96.9436	92.2403	94.2063	89.3899	92.4288	92.1748	90.2736	94.0596
KAZN	1	14598704	15118043	+	ENSG00000189337	kazrin, periplakin interacting protein [Source:HGNC Symbol;Acc:HGNC:29173]	84.9081	83.3867	86.2876	84.8413	85.8872	85.8531	85.489	86.0972	86.3933	87.4427	84.0887	80.3646	87.6241
TMEM51-AS1	1	15111815	15152464	-	ENSG00000175147	TMEM51 antisense RNA 1 [Source:HGNC Symbol;Acc:HGNC:26301]	83.5938	81.0382	85.3653	81.3754	82.1842	83.1762	81.5831	83.0281	84.3003	83.5652	80.0354	77.6819	84.0127
TMEM51	1	15152532	15220480	+	ENSG00000171729	transmembrane protein 51 [Source:HGNC Symbol;Acc:HGNC:25488]	69.8236	66.4251	82.2396	69.6614	70.9249	72.4664	68.6202	72.4225	75.0195	75.1128	68.4306	69.5103	75.9847
C1orf195	1	15164344	15171317	-	ENSG00000204464	chromosome 1 open reading frame 195 [Source:HGNC Symbol;Acc:HGNC:32332]	92.7251	91.2475	93.1023	91.4142	91.9869	94.1661	94.6633	92.5252	92.2216	91.769	90.2995	87.262	95.0486
RP1-21O18.3	1	15191828	15192845	-	ENSG00000215720	No description	84.5686	90.0582	91.5428	90.0314	89.6413	90.9168	90.9058	89.9134	89.8622	88.4586	92.5661	84.5543	90.4627
RP5-903E17.2	1	15226373	15227549	+	ENSG00000278480	No description	81.8843	89.5369	83.7153	82.124	82.3451	81.6886	78.1717	90.2177	88.3069	90.4129	85.0617	66.3228	83.9991
FHAD1	1	15247272	15400283	+	ENSG00000142621	forkhead-associated (FHA) phosphopeptide binding domain 1 [Source:HGNC Symbol;Acc:HGNC:29408]	85.7234	83.5918	85.2384	83.8977	84.3647	85.6363	83.9127	85.3554	86.255	86.3993	82.15	79.8903	87.1612
RP3-467K16.2	1	15326680	15343876	-	ENSG00000233485	No description	89.9814	87.5532	89.5221	89.3998	87.1478	89.4493	86.0756	90.1849	92.9748	90.2501	83.8	78.5648	90.7606
RP3-467K16.4	1	15402979	15409433	-	ENSG00000228140	No description	79.5686	76.2276	73.9568	79.2859	84.2308	83.5142	80.6683	79.088	79.037	82.2473	80.3983	77.8138	81.1768
EFHD2	1	15409895	15430343	+	ENSG00000142634	EF-hand domain family, member D2 [Source:HGNC Symbol;Acc:HGNC:28670]	76.8048	72.2949	87.5419	73.9134	75.8528	76.2687	74.6788	78.2357	78.4105	84.7592	73.344	71.5857	81.538
CTRC	1	15438439	15449242	+	ENSG00000162438	chymotrypsin C (caldecrin) [Source:HGNC Symbol;Acc:HGNC:2523]	90.296	90.5314	94.3575	91.3754	89.2616	91.6097	89.7661	91.2997	90.2049	91.9911	83.8781	83.6089	91.7283
CELA2A	1	15456728	15472091	+	ENSG00000142615	chymotrypsin-like elastase family, member 2A [Source:HGNC Symbol;Acc:HGNC:24609]	88.9553	87.7939	91.646	88.8431	87.7624	90.4754	88.2597	90.1856	88.7325	90.447	84.3367	83.2572	89.6168
CELA2B	1	15465909	15491400	+	ENSG00000215704	chymotrypsin-like elastase family, member 2B [Source:HGNC Symbol;Acc:HGNC:29995]	92.6377	91.3122	92.4207	90.1018	91.2068	90.5702	90.2275	90.8931	89.6123	90.7806	90.6077	87.7202	91.2131
CASP9	1	15490832	15526534	-	ENSG00000132906	caspase 9, apoptosis-related cysteine peptidase [Source:HGNC Symbol;Acc:HGNC:1511]	71.1351	67.489	79.8825	71.7615	75.7785	72.9348	70.5451	79.2114	76.2395	77.6663	74.3278	72.9036	80.202
DNAJC16	1	15526813	15592379	+	ENSG00000116138	DnaJ (Hsp40) homolog, subfamily C, member 16 [Source:HGNC Symbol;Acc:HGNC:29157]	88.3226	82.2466	89.0284	79.8243	84.8176	80.9106	83.5936	82.6744	82.6063	85.8435	86.1196	84.9822	86.9304
AGMAT	1	15572353	15585110	-	ENSG00000116771	agmatine ureohydrolase (agmatinase) [Source:HGNC Symbol;Acc:HGNC:18407]	82.7598	72.3624	86.2643	68.4125	78.0177	68.304	74.614	68.5634	74.7132	81.4355	82.6037	76.0976	81.4617
RP4-680D5.2	1	15586136	15603626	-	ENSG00000237301	No description	88.341	83.5969	91.147	80.511	86.8354	79.4768	84.9948	82.2672	81.984	87.3319	86.6215	82.573	88.883
DDI2	1	15617500	15669044	+	ENSG00000197312	DNA-damage inducible 1 homolog 2 (S. cerevisiae) [Source:HGNC Symbol;Acc:HGNC:24578]	86.4031	85.6687	90.6485	83.0709	88.4704	85.9575	88.8426	87.9573	89.5492	88.525	89.9156	89.3303	89.333
RSC1A1	1	15659869	15661722	+	ENSG00000215695	regulatory solute carrier protein, family 1, member 1 [Source:HGNC Symbol;Acc:HGNC:10458]	91.8775	93.9056	98.2222	93.44	96.782	97.2563	95.9747	94.834	93.5056	97.2253	94.4444	90.7026	98.0595
PLEKHM2	1	15684332	15734769	+	ENSG00000116786	pleckstrin homology domain containing, family M (with RUN domain) member 2 [Source:HGNC Symbol;Acc:HGNC:29131]	87.2305	85.5832	90.3391	88.7492	89.0759	91.031	90.947	90.6708	89.323	91.7776	88.2211	88.4943	91.9298
RP11-288I21.1	1	15720312	15736896	-	ENSG00000237938	No description	92.4672	91.8144	90.257	91.208	92.1783	91.8973	92.3119	91.7756	91.6146	91.6013	90.0707	89.3108	91.3999
SLC25A34	1	15736405	15741396	+	ENSG00000162461	solute carrier family 25, member 34 [Source:HGNC Symbol;Acc:HGNC:27653]	86.8668	87.337	83.8691	86.2111	85.2198	87.1479	87.3494	87.2465	87.5556	87.2085	82.5562	77.5846	87.0853
RP11-169K16.4	1	15740051	15749896	-	ENSG00000224459	No description	80.7922	80.4236	84.1014	83.1942	82.6604	85.5371	84.3666	83.7117	85.6137	85.0623	75.8594	76.057	85.9796
TMEM82	1	15742422	15747982	+	ENSG00000162460	transmembrane protein 82 [Source:HGNC Symbol;Acc:HGNC:32350]	85.0767	84.4871	83.487	89.0068	87.6197	89.5166	89.3328	88.5174	89.4158	87.6719	83.2156	81.2051	88.0263
FBLIM1	1	15756607	15786594	+	ENSG00000162458	filamin binding LIM protein 1 [Source:HGNC Symbol;Acc:HGNC:24686]	76.0525	73.2529	83.9452	74.7582	80.2581	75.2236	76.555	79.0208	76.0703	82.0591	80.3432	74.7037	83.2313
UQCRHL	1	15807169	15809348	-	ENSG00000233954	ubiquinol-cytochrome c reductase hinge protein-like [Source:EntrezGene;Acc:440567]	94.3846	88.066	92.9311	96.3479	93.2765	93.4087	95.921	94.1736	93.8916	95.5401	94.0293	93.0737	96.4482
FLJ37453	1	15834479	15848147	-	ENSG00000179743	uncharacterized LOC729614 [Source:EntrezGene;Acc:729614]	47.4487	42.1269	65.8053	46.6842	50.8905	47.1934	48.9959	47.8986	45.0294	56.4036	53.0024	48.4869	65.5387
SPEN	1	15847864	15940460	+	ENSG00000065526	spen family transcriptional repressor [Source:HGNC Symbol;Acc:HGNC:17575]	80.9914	79.079	83.0011	79.9118	83.1958	86.516	81.7151	80.5102	81.5643	86.3357	84.5887	80.609	83.1756
ZBTB17	1	15941869	15976132	-	ENSG00000116809	zinc finger and BTB domain containing 17 [Source:HGNC Symbol;Acc:HGNC:12936]	82.1499	79.2809	89.2477	79.1308	80.3995	79.7939	82.4923	82.2648	82.0613	84.6739	76.2236	79.0013	86.948
TBC1D3P6	1	15989871	15994751	+	ENSG00000224966	TBC1 domain family, member 3 pseudogene 6 [Source:HGNC Symbol;Acc:HGNC:43568]	89.85	89.6173	89.4144	90.7243	90.4381	92.6132	90.3563	89.7131	92.8402	89.3024	89.9275	84.3215	92.0459
C1orf64	1	16004236	16008807	+	ENSG00000183888	chromosome 1 open reading frame 64 [Source:HGNC Symbol;Acc:HGNC:28339]	82.9339	82.6317	86.5728	81.472	81.0864	81.0809	80.2592	79.7313	83.9689	86.3759	79.5412	78.2362	86.3753
HSPB7	1	16014028	16019594	-	ENSG00000173641	heat shock 27kDa protein family, member 7 (cardiovascular) [Source:HGNC Symbol;Acc:HGNC:5249]	79.6056	79.5402	80.0972	83.0517	80.1959	76.2254	82.4723	81.272	86.8907	86.3128	75.8946	75.9489	82.2043
CLCNKA	1	16018875	16034050	+	ENSG00000186510	chloride channel, voltage-sensitive Ka [Source:HGNC Symbol;Acc:HGNC:2026]	77.4884	71.6413	74.1287	76.6639	76.3725	77.9453	78.7917	74.5167	79.8283	80.5375	74.4919	69.0019	78.4143
RP11-5P18.10	1	16035178	16040029	-	ENSG00000232456	No description	86.7533	82.7437	89.5504	83.8453	81.4622	82.5852	84.6296	85.7921	84.7235	87.0392	81.2584	80.5589	87.2263
CLCNKB	1	16043736	16057308	+	ENSG00000184908	chloride channel, voltage-sensitive Kb [Source:HGNC Symbol;Acc:HGNC:2027]	69.7387	65.8105	73.1446	67.1594	74.4406	71.6442	69.3059	70.8391	69.6695	73.0999	80.2959	65.2173	79.7782
FAM131C	1	16057769	16073632	-	ENSG00000185519	family with sequence similarity 131, member C [Source:HGNC Symbol;Acc:HGNC:26717]	70.56	63.7913	72.5242	65.2244	66.2657	73.9304	71.2593	61.097	80.3262	77.553	67.9062	65.2512	82.1387
EPHA2	1	16124337	16156087	-	ENSG00000142627	EPH receptor A2 [Source:HGNC Symbol;Acc:HGNC:3386]	77.0924	67.5857	82.5668	69.8691	71.8747	74.1721	71.3647	70.4982	72.5429	75.1622	72.2221	67.4036	74.1458
RP11-276H7.2	1	16155211	16157329	+	ENSG00000227959	No description	16.0994	7.37138	55.2198	9.7919	12.1751	9.48723	9.59288	9.88953	8.96102	8.5115	12.3284	9.50689	11.5539
RP11-276H7.3	1	16159266	16161883	+	ENSG00000224621	No description	87.5361	87.6211	91.6886	89.3643	90.3017	89.7746	91.6803	89.627	92.4383	89.8105	88.7114	89.8793	91.8897
ARHGEF19	1	16197854	16212609	-	ENSG00000142632	Rho guanine nucleotide exchange factor (GEF) 19 [Source:HGNC Symbol;Acc:HGNC:26604]	52.2779	50.8631	70.2809	54.472	51.3942	55.5002	58.7891	60.9377	59.1998	62.767	44.5211	62.1992	63.402
ANO7P1	1	16215909	16228027	-	ENSG00000237276	anoctamin 7 pseudogene 1 [Source:HGNC Symbol;Acc:HGNC:32248]	28.9976	28.9901	39.904	30.098	30.7769	30.7284	33.8823	30.8218	35.3398	31.8865	32.0621	30.3977	36.4143
RSG1	1	16231700	16237162	-	ENSG00000132881	REM2 and RAB-like small GTPase 1 [Source:HGNC Symbol;Acc:HGNC:28127]	66.5724	61.3421	73.9123	69.7361	66.6809	64.0009	64.2025	64.6722	68.9521	70.4541	58.3861	65.7057	72.1583
FBXO42	1	16246839	16352454	-	ENSG00000037637	F-box protein 42 [Source:HGNC Symbol;Acc:HGNC:29249]	90.6713	88.2316	90.4497	88.719	90.3871	90.5093	89.9328	89.779	90.4302	91.6275	88.1105	89.5656	90.9354
SZRD1	1	16352575	16398145	+	ENSG00000055070	SUZ RNA binding domain containing 1 [Source:HGNC Symbol;Acc:HGNC:30232]	81.9979	79.6492	80.3021	79.1646	81.8972	82.3943	81.8985	81.12	83.2406	82.0426	79.629	79.4116	82.95
SPATA21	1	16387117	16437424	-	ENSG00000187144	spermatogenesis associated 21 [Source:HGNC Symbol;Acc:HGNC:28026]	89.8125	89.86	90.6349	89.2481	89.6511	89.7185	90.0739	89.9652	90.8207	90.1874	87.4683	85.6088	90.9864
NECAP2	1	16440672	16460078	+	ENSG00000157191	NECAP endocytosis associated 2 [Source:HGNC Symbol;Acc:HGNC:25528]	76.6365	76.8296	88.6318	78.4749	78.1537	77.4446	79.0681	78.3818	77.6747	81.1967	79.3043	79.4393	78.8733
RP4-798A10.2	1	16460948	16468481	+	ENSG00000226029	No description	90.0259	90.2055	87.2355	89.4155	92.5148	91.6009	93.8344	93.3209	91.9832	92.1389	93.341	92.4369	93.4044
CROCCP3	1	16467436	16499257	-	ENSG00000080947	ciliary rootlet coiled-coil, rootletin pseudogene 3 [Source:HGNC Symbol;Acc:HGNC:29405]	77.295	77.3175	83.7102	77.6967	83.6181	79.691	83.5417	80.4879	81.9395	87.909	84.6115	81.4598	89.7443
RP4-798A10.7	1	16514645	16515754	+	ENSG00000261135	No description	50.3333	40.2601	45.8958	47.8394	49.7145	53.0691	49.8701	49.7332	47.8138	52.2848	41.0157	41.876	46.9213
RP4-798A10.4	1	16520694	16521796	+	ENSG00000224174	No description	21.546	28.1122	32.451	39.734	85.0552	43.6032	66.4417	84.9956	41.746	78.3402	90.5308	85.0172	91.985
RP5-875O13.1	1	16533886	16536172	-	ENSG00000233421	No description	5.63349	5.56088	6.55981	4.37133	5.97799	4.01242	4.43457	6.39091	4.24459	4.43576	6.16092	10.0829	5.18231
RP5-875O13.6	1	16548651	16552531	-	ENSG00000225710	No description	83.3838	78.7019	78.3604	83.6334	79.2255	83.9508	81.5299	81.6548	83.8053	77.4752	87.2867	74.9448	83.702
NBPF1	1	16562319	16613562	-	ENSG00000219481	neuroblastoma breakpoint family, member 1 [Source:HGNC Symbol;Acc:HGNC:26088]	71.5011	71.8877	77.3939	72.7617	75.555	75.2806	74.9642	75.6994	75.1067	76.8884	73.4645	73.7074	77.1779
CROCCP2	1	16618262	16644683	-	ENSG00000215908	ciliary rootlet coiled-coil, rootletin pseudogene 2 [Source:HGNC Symbol;Acc:HGNC:28170]	82.4896	82.181	84.7205	83.8196	83.8869	84.6228	84.5194	84.4218	84.32	85.9695	83.4897	82.749	84.1323
MST1P2	1	16645622	16650289	+	ENSG00000186301	macrophage stimulating 1 (hepatocyte growth factor-like) pseudogene 2 [Source:HGNC Symbol;Acc:HGNC:7383]	49.3118	46.007	60.2811	42.4516	46.6424	41.9236	47.1837	45.2032	43.0763	46.6203	48.9833	45.2404	49.1764
RP5-875O13.7	1	16681097	16688749	-	ENSG00000280114	No description	69.5375	67.9033	64.4224	54.5964	73.4832	74.2043	63.6833	67.7758	68.473	70.1	67.9891	67.4219	76.0474
ESPNP	1	16687339	16720157	-	ENSG00000268869	espin pseudogene [Source:HGNC Symbol;Acc:HGNC:23285]	44.2521	43.2593	67.0481	43.5705	48.3627	45.303	43.1999	46.3163	48.3352	55.1724	49.262	42.5927	50.5294
RP1-163M9.7	1	16701546	16705594	+	ENSG00000279151	No description	74.7548	74.1706	76.6375	77.2003	76.9441	77.8345	76.9716	73.9176	82.2016	81.4316	74.0203	70.4795	79.3865
CROCC	1	16740273	16972979	+	ENSG00000058453	ciliary rootlet coiled-coil, rootletin [Source:HGNC Symbol;Acc:HGNC:21299]	70.7147	69.6873	72.8849	68.9794	71.47	68.738	69.9196	69.7384	69.6487	71.9145	70.5567	69.5012	73.8937
MST1L	1	16754910	16770237	-	ENSG00000186715	macrophage stimulating 1-like [Source:HGNC Symbol;Acc:HGNC:7390]	81.2623	79.67	77.1517	64.6004	71.2434	66.8625	69.8739	70.9215	65.9134	67.5344	71.9072	69.5423	76.5267
RP11-108M9.2	1	16855407	16859284	+	ENSG00000230239	No description	77.5273	79.8952	87.0436	81.2816	85.2943	85.4894	86.3361	80.0929	80.859	82.6204	84.2949	79.8757	80.8391
RP11-108M9.3	1	16870945	16874092	+	ENSG00000228549	No description	28.09	25.639	22.8609	22.8799	26.8862	20.7422	25.3714	24.1729	21.7955	24.027	30.02	27.6581	23.8352
RP11-108M9.4	1	16888538	16889649	-	ENSG00000238142	No description	3.125	2.16846	5.91398	3.05113	3.24478	2.73363	4.68888	3.72456	2.58486	3.27267	4.70915	5.9598	2.34962
MFAP2	1	16974502	16980835	-	ENSG00000117122	microfibrillar-associated protein 2 [Source:HGNC Symbol;Acc:HGNC:7033]	50.479	42.4459	83.3079	48.1743	56.0004	60.4662	50.491	55.7995	52.6108	59.4818	64.8057	56.143	57.4819
RP1-37C10.3	1	16978926	17005091	+	ENSG00000226526	No description	80.9077	75.6401	87.9543	78.3163	82.7899	84.2378	80.3084	83.4316	82.1538	83.8819	85.2536	81.6903	83.6477
ATP13A2	1	16985958	17011928	-	ENSG00000159363	ATPase type 13A2 [Source:HGNC Symbol;Acc:HGNC:30213]	79.4033	78.6404	90.1161	80.8293	90.5276	83.943	84.1761	84.6749	80.4721	89.7114	90.2918	84.4622	91.1208
SDHB	1	17018722	17054170	-	ENSG00000117118	succinate dehydrogenase complex, subunit B, iron sulfur (Ip) [Source:HGNC Symbol;Acc:HGNC:10681]	84.7797	83.4117	88.9245	84.9107	87.4155	85.0225	84.1011	85.5865	85.9314	88.1854	85.6737	84.9499	86.9031
PADI2	1	17066761	17119435	-	ENSG00000117115	peptidyl arginine deiminase, type II [Source:HGNC Symbol;Acc:HGNC:18341]	80.6695	80.8908	84.3456	79.4765	82.4893	81.2567	79.9441	81.5965	82.7354	85.0157	80.9348	76.692	83.696
RP11-380J14.1	1	17189783	17197617	+	ENSG00000204362	No description	88.5033	86.1568	89.1799	84.495	83.1722	82.3252	80.5282	86.3033	87.5758	84.3248	78.3112	70.2695	86.1475
PADI1	1	17205126	17246005	+	ENSG00000142623	peptidyl arginine deiminase, type I [Source:HGNC Symbol;Acc:HGNC:18367]	83.8487	82.7657	83.4711	84.2302	82.2263	81.5911	82.9397	83.3024	84.1994	86.0252	77.8135	76.5269	85.2073
PADI3	1	17249098	17284233	+	ENSG00000142619	peptidyl arginine deiminase, type III [Source:HGNC Symbol;Acc:HGNC:18337]	87.9397	86.0026	89.6119	85.9232	86.478	86.7722	86.9427	88.687	88.1385	87.915	84.8346	81.45	88.1867
PADI4	1	17308195	17364004	+	ENSG00000159339	peptidyl arginine deiminase, type IV [Source:HGNC Symbol;Acc:HGNC:18368]	87.4733	85.0966	87.3421	84.787	84.6411	85.3543	84.2341	85.7473	86.9364	85.7863	81.4778	79.2941	86.4986
AC004824.2	1	17329012	17331796	-	ENSG00000280226	No description	92	90.7955	95.1897	85.8903	84.9804	87.0623	82.8431	88.609	88.8236	84.0513	86.5333	82.1312	87.3571
PADI6	1	17372196	17401699	+	ENSG00000276747	peptidyl arginine deiminase, type VI [Source:HGNC Symbol;Acc:HGNC:20449]	88.6556	87.1874	88.2194	89.0432	90.7148	91.9252	91.3183	92.0865	90.9121	91.48	90.1126	88.1697	92.8803
RCC2	1	17406760	17439724	-	ENSG00000179051	regulator of chromosome condensation 2 [Source:HGNC Symbol;Acc:HGNC:30297]	76.5766	70.1476	79.203	70.8287	76.1495	76.0394	73.8392	77.5693	79.7142	80.0185	74.0076	77.7499	83.582
ARHGEF10L	1	17539835	17697874	+	ENSG00000074964	Rho guanine nucleotide exchange factor (GEF) 10-like [Source:HGNC Symbol;Acc:HGNC:25540]	86.5524	83.9245	87.0441	85.5326	86.6296	85.3692	85.8637	86.429	87.0455	88.5945	85.2373	82.5774	87.7843
RP11-473A10.2	1	17717687	17749978	+	ENSG00000236648	No description	86.3591	85.7943	89.0236	87.5726	88.0369	89.2993	88.5282	89.1882	89.1999	88.5421	85.98	82.7828	90.0316
ACTL8	1	17755313	17827063	+	ENSG00000117148	actin-like 8 [Source:HGNC Symbol;Acc:HGNC:24018]	86.6222	85.51	86.4154	86.4658	88.0821	88.476	87.6895	88.7304	88.75	89.0849	85.7074	80.9855	89.0114
RP11-174G17.2	1	18065657	18074412	+	ENSG00000261781	No description	89.8849	86.4402	88.4886	89.159	87.1611	89.6857	90.2883	91.0306	88.6428	91.4919	85.1586	84.5903	90.9147
IGSF21	1	18107746	18378483	+	ENSG00000117154	immunoglobin superfamily, member 21 [Source:HGNC Symbol;Acc:HGNC:28246]	79.6429	77.5825	82.2615	78.8189	80.6804	79.1609	80.5498	80.4158	81.0468	83.1804	78.1694	72.8413	82.8685
RP11-174G17.3	1	18109389	18115861	+	ENSG00000280222	No description	23.6551	20.4713	35.6427	20.1643	29.2871	20.6292	21.8376	20.7152	24.1853	38.0406	28.3391	18.3086	33.2352
RP11-174G17	1	18166929	18179346	-	ENSG00000230035	No description	84.3062	81.0424	78.1327	84.0751	82.1242	84.7163	82.4798	83.6865	86.4772	81.972	81.648	76.1338	86.6206
RP11-422P22.1	1	18385829	18388514	+	ENSG00000225387	No description	89.6865	86.3191	94.7459	82.0533	84.2801	86.4503	83.9962	84.6784	86.599	86.5082	81.9599	80.7137	88.9159
KLHDC7A	1	18480982	18486126	+	ENSG00000179023	kelch domain containing 7A [Source:HGNC Symbol;Acc:HGNC:26791]	91.137	86.2772	92.861	90.8103	88.1818	90.4877	86.527	89.914	90.4991	92.4411	87.9928	85.1462	89.8029
PAX7	1	18631006	18748866	+	ENSG00000009709	paired box 7 [Source:HGNC Symbol;Acc:HGNC:8621]	53.3245	52.583	58.9603	53.4654	54.6563	54.264	55.5072	54.6723	56.6069	57.4502	51.3682	52.2575	58.9673
TAS1R2	1	18839599	18859682	-	ENSG00000179002	taste receptor, type 1, member 2 [Source:HGNC Symbol;Acc:HGNC:14905]	84.3171	85.6293	83.6175	86.7439	85.3688	88.6148	85.4508	84.6926	89.0383	87.2862	82.213	81.3108	87.0795
RP13-279N23.2	1	18849273	18921121	-	ENSG00000255275	No description	83.0427	81.0604	83.8323	82.5939	81.969	82.9469	81.9877	83.2653	83.1274	84.2216	79.7981	78.8014	83.9059
ALDH4A1	1	18871430	18902781	-	ENSG00000159423	aldehyde dehydrogenase 4 family, member A1 [Source:HGNC Symbol;Acc:HGNC:406]	82.3422	80.1333	84.6936	81.8078	81.9735	82.1195	80.298	83.3774	82.1508	83.5311	80.793	78.3577	84.2291
IFFO2	1	18904281	18956686	-	ENSG00000169991	intermediate filament family orphan 2 [Source:HGNC Symbol;Acc:HGNC:27006]	75.2037	68.7273	77.1928	72.8877	71.2092	71.3464	71.7655	75.3021	75.0976	77.9402	67.6093	66.6503	76.2947
RP5-1126H10.2	1	19072110	19075511	-	ENSG00000272084	No description	93.9412	94.0584	93.9465	94.6018	93.6263	95.2336	96.4469	95.4821	94.0827	94.6911	90.7967	90.0563	96.234
UBR4	1	19074506	19210276	-	ENSG00000127481	ubiquitin protein ligase E3 component n- recognin 4 [Source:HGNC Symbol;Acc:HGNC:30313]	88.678	88.6167	92.38	89.0434	92.0202	91.876	91.023	91.7274	90.7228	91.6409	90.9955	90.2592	92.2918
RP1-43E13.2	1	19210501	19240704	+	ENSG00000230424	No description	89.2583	89.1313	88.1968	88.7753	90.3681	89.9007	89.4184	89.5884	90.2037	90.0371	91.52	89.6183	91.2524
EMC1	1	19215664	19251552	-	ENSG00000127463	ER membrane protein complex subunit 1 [Source:HGNC Symbol;Acc:HGNC:28957]	90.0264	87.8379	91.321	89.0268	89.4713	89.7769	89.1775	89.6024	88.8509	89.9759	86.4072	89.9271	90.2695
MRTO4	1	19251539	19260128	+	ENSG00000053372	mRNA turnover 4 homolog (S. cerevisiae) [Source:HGNC Symbol;Acc:HGNC:18477]	48.8352	48.7977	74.9991	58.3111	52.5268	51.3573	48.9126	55.7819	53.0133	58.4833	52.4642	52.1076	53.3142
AKR7L	1	19265982	19274194	-	ENSG00000211454	aldo-keto reductase family 7-like (gene/pseudogene) [Source:HGNC Symbol;Acc:HGNC:24056]	90.3902	89.7866	91.6529	69.3358	77.8972	74.3739	75.3866	79.349	90.4044	85.3897	83.0668	84.0549	90.9479
AKR7A3	1	19282558	19289250	-	ENSG00000162482	aldo-keto reductase family 7, member A3 (aflatoxin aldehyde reductase) [Source:HGNC Symbol;Acc:HGNC:390]	67.1355	53.2822	66.3328	58.0795	57.6558	64.7228	64.3247	63.1464	58.6609	84.0087	55.1097	71.2798	62.9049
RP4-657E11.10	1	19297080	19297903	+	ENSG00000270728	No description	94.5513	91.6479	93.4722	89.7321	91.6563	92.6584	91.3716	90.2648	86.7086	88.0101	92.7778	89.7629	93.7221
AKR7A2	1	19303965	19312146	-	ENSG00000053371	aldo-keto reductase family 7, member A2 (aflatoxin aldehyde reductase) [Source:HGNC Symbol;Acc:HGNC:389]	55.9631	53.5067	81.4379	57.9956	60.2554	58.8538	57.6546	65.0847	69.2591	87.0943	53.853	72.0676	69.1878
PQLC2	1	19312326	19329300	+	ENSG00000040487	PQ loop repeat containing 2 [Source:HGNC Symbol;Acc:HGNC:26001]	81.6325	76.1771	87.3835	80.8639	80.9242	80.7463	83.1542	84.123	79.9213	82.9985	76.1406	79.0374	85.2852
CAPZB	1	19338776	19485539	-	ENSG00000077549	capping protein (actin filament) muscle Z- line, beta [Source:HGNC Symbol;Acc:HGNC:1491]	87.1061	84.448	87.6058	87.2272	87.9356	87.2851	87.883	88.1787	88.6745	89.4844	86.8543	83.6115	89.0125
RP5-1056L3.1	1	19591802	19596832	-	ENSG00000235185	No description	72.102	74.6524	75.1044	74.067	76.8687	74.1578	71.5858	71.875	73.1478	73.3932	71.8795	69.1742	75.8221
MINOS1	1	19596977	19629821	+	ENSG00000173436	mitochondrial inner membrane organizing system 1 [Source:HGNC Symbol;Acc:HGNC:32068]	80.8539	77.502	86.5639	81.1152	83.5174	80.4311	83.6669	80.8134	82.0058	80.6908	88.4624	80.5692	85.4106
MINOS1-NBL1	1	19596979	19658056	+	ENSG00000270136	MINOS1-NBL1 readthrough [Source:HGNC Symbol;Acc:HGNC:48338]	66.7708	63.8765	79.2085	68.1689	74.177	68.2975	68.3745	69.8037	70.7403	73.466	71.5576	69.2944	77.4983
NBL1	1	19640554	19658456	+	ENSG00000158747	neuroblastoma 1, DAN family BMP antagonist [Source:HGNC Symbol;Acc:HGNC:7650]	47.5894	46.8848	67.3717	51.5252	58.6958	50.5668	48.835	53.3227	53.1997	59.133	51.6759	50.678	62.516
HTR6	1	19665287	19679562	+	ENSG00000158748	5-hydroxytryptamine (serotonin) receptor 6, G protein-coupled [Source:HGNC Symbol;Acc:HGNC:5301]	59.0473	59.7779	81.7315	62.4879	64.7654	74.1272	64.6232	66.0805	67.4101	74.043	59.7983	63.9026	69.496
TMCO4	1	19682213	19799945	-	ENSG00000162542	transmembrane and coiled-coil domains 4 [Source:HGNC Symbol;Acc:HGNC:27393]	85.8238	83.5908	87.053	83.9064	84.7669	84.6352	83.9629	84.7341	86.0178	86.1642	82.1388	80.2215	86.4395
RP11-91K11.2	1	19814367	19819502	+	ENSG00000235434	No description	88.5259	87.7859	89.5392	83.2269	85.9945	87.4283	86.9572	83.9767	82.8828	84.7763	83.942	84.1723	86.4338
OTUD3	1	19882513	19912945	+	ENSG00000169914	OTU deubiquitinase 3 [Source:HGNC Symbol;Acc:HGNC:29038]	80.2296	75.2623	93.2384	77.0794	79.4894	83.8129	80.4158	78.055	83.5346	86.6172	78.551	80.2075	84.5103
PLA2G2E	1	19920009	19923617	-	ENSG00000188784	phospholipase A2, group IIE [Source:HGNC Symbol;Acc:HGNC:13414]	89.0726	88.0753	89.1667	90.7711	87.2808	91.6142	88.8253	88.4521	89.8173	90.8865	87.3284	79.1811	92.1419
PLA2G2A	1	19975431	19980416	-	ENSG00000188257	phospholipase A2, group IIA (platelets, synovial fluid) [Source:HGNC Symbol;Acc:HGNC:9031]	82.2407	84.589	88.2295	77.7926	83.818	84.6492	86.3782	85.5318	82.8515	85.859	80.163	77.8186	86.3021
PLA2G5	1	20028179	20091190	+	ENSG00000127472	phospholipase A2, group V [Source:HGNC Symbol;Acc:HGNC:9038]	90.4176	88.7815	90.0485	89.1915	91.0926	90.5033	89.393	89.2989	89.9653	89.7868	91.1357	84.3129	90.8175
PLA2G2D	1	20111939	20119566	-	ENSG00000117215	phospholipase A2, group IID [Source:HGNC Symbol;Acc:HGNC:9033]	86.5028	84.1835	84.4564	86.9214	86.8835	87.4604	88.1612	88.5476	86.8701	85.6501	86.943	82.5966	90.2071
PLA2G2F	1	20139326	20150386	+	ENSG00000158786	phospholipase A2, group IIF [Source:HGNC Symbol;Acc:HGNC:30040]	87.9615	88.7304	86.5316	88.6777	90.5339	91.116	87.5911	90.8865	89.9298	89.6466	88.1461	84.9329	90.3568
RP3-340N1.2	1	20154338	20160568	+	ENSG00000227066	No description	89.2017	87.7504	91.7228	89.4113	90.5825	91.9514	90.0043	92.332	91.0062	90.7025	87.4246	84.3787	89.9297
PLA2G2C	1	20161253	20177424	-	ENSG00000187980	phospholipase A2, group IIC [Source:HGNC Symbol;Acc:HGNC:9032]	88.3509	86.4728	88.4408	87.1846	90.2917	89.6103	87.9112	89.003	89.9063	88.2618	86.8762	84.72	90.8425
UBXN10-AS1	1	20184242	20186486	-	ENSG00000225986	UBXN10 antisense RNA 1 [Source:HGNC Symbol;Acc:HGNC:41141]	36.9242	24.9988	40.1207	29.1874	32.8626	31.6978	52.9708	25.6232	26.5732	42.4275	35.1605	29.4797	45.0411
UBXN10	1	20186085	20196048	+	ENSG00000162543	UBX domain protein 10 [Source:HGNC Symbol;Acc:HGNC:26354]	66.5206	62.026	71.7057	64.1324	66.9944	65.1108	71.4289	66.7402	67.3825	68.9146	67.1945	62.665	70.8954
RP3-340N1.6	1	20243095	20244655	+	ENSG00000228105	No description	94.0259	87.906	93.6706	89.0088	94.1395	93.065	95.8922	95.5512	92.6916	92.4059	89.992	90.9043	94.8773
VWA5B1	1	20290919	20354894	+	ENSG00000158816	von Willebrand factor A domain containing 5B1 [Source:HGNC Symbol;Acc:HGNC:26538]	80.6603	78.3841	80.5946	81.9919	82.9218	81.8789	83.2057	84.1436	82.4202	85.5379	80.3949	79.3423	85.4743
RP4-745E8.2	1	20294211	20323187	-	ENSG00000226664	No description	89.9487	87.326	86.3826	88.956	89.4558	88.7519	89.9716	90.1927	90.0161	89.2331	85.2579	85.1135	91.0632
LINC01141	1	20360579	20431234	-	ENSG00000236963	long intergenic non-protein coding RNA 1141 [Source:HGNC Symbol;Acc:HGNC:49455]	68.1447	63.434	67.5982	61.5884	64.1685	64.4696	65.6031	65.5887	67.1042	71.4904	54.6194	58.4672	69.2248
CAMK2N1	1	20482391	20486220	-	ENSG00000162545	calcium/calmodulin-dependent protein kinase II inhibitor 1 [Source:HGNC Symbol;Acc:HGNC:24190]	5.92719	3.79399	30.0132	3.99903	5.77786	5.75253	5.45695	5.40034	4.90148	7.76625	7.17119	5.67023	6.30768
MUL1	1	20499448	20508161	-	ENSG00000090432	mitochondrial E3 ubiquitin protein ligase 1 [Source:HGNC Symbol;Acc:HGNC:25762]	68.5424	69.6972	74.1641	68.9917	78.1798	70.9787	68.3058	68.6736	72.9452	79.6129	81.4742	77.713	71.2723
FAM43B	1	20552439	20555010	+	ENSG00000183114	family with sequence similarity 43, member B [Source:HGNC Symbol;Acc:HGNC:31791]	5.31894	4.48851	51.1884	5.76343	5.86243	5.64459	5.26665	5.78624	7.68345	10.6305	4.52381	4.40564	5.01075
CDA	1	20588948	20618908	+	ENSG00000158825	cytidine deaminase [Source:HGNC Symbol;Acc:HGNC:1712]	84.7454	84.8289	85.7796	86.4981	84.8121	85.025	83.6622	86.9796	87.2127	86.3718	81.1571	79.9389	87.901
PINK1	1	20633455	20651511	+	ENSG00000158828	PTEN induced putative kinase 1 [Source:HGNC Symbol;Acc:HGNC:14581]	68.2146	65.8436	81.6672	66.3877	71.3306	66.1693	72.0201	73.6175	75.6471	77.8001	69.8588	66.1619	79.2984
PINK1-AS	1	20642657	20652193	-	ENSG00000117242	PINK1 antisense RNA [Source:HGNC Symbol;Acc:HGNC:38872]	92.4987	90.6488	90.9136	91.4244	91.2576	93.3598	91.121	92.0683	92.751	90.9272	91.0427	90.45	93.0901
DDOST	1	20651767	20661544	-	ENSG00000244038	dolichyl-diphosphooligosaccharide--protein glycosyltransferase subunit (non-catalytic) [Source:HGNC Symbol;Acc:HGNC:2728]	71.1017	67.0847	85.4633	67.0307	74.9146	69.4655	73.8503	70.3365	71.8922	79.6456	69.4374	69.6668	76.243
KIF17	1	20664014	20718017	-	ENSG00000117245	kinesin family member 17 [Source:HGNC Symbol;Acc:HGNC:19167]	87.1517	80.9456	87.7776	81.8514	86.4185	84.744	83.2091	83.18	86.9804	89.9683	86.906	79.3318	85.747
SH2D5	1	20719732	20732837	-	ENSG00000189410	SH2 domain containing 5 [Source:HGNC Symbol;Acc:HGNC:28819]	60.3216	56.4579	73.1768	57.9723	65.3642	59.5446	69.0285	63.8974	67.4649	72.4722	63.937	69.3993	74.2019
RP5-930J4.2	1	20732880	20733952	+	ENSG00000233069	No description	13.372	15.8348	10.559	16.9679	17.2269	16.7177	11.3044	11.8328	16.5079	13.4718	22.1566	14.8354	13.0219
HP1BP3	1	20742661	20787323	-	ENSG00000127483	heterochromatin protein 1, binding protein 3 [Source:HGNC Symbol;Acc:HGNC:24973]	74.0153	72.1129	83.3171	75.0042	83.3076	80.3239	75.9792	80.3325	75.4249	83.5902	79.6274	82.8098	83.0817
EIF4G3	1	20806292	21176888	-	ENSG00000075151	eukaryotic translation initiation factor 4 gamma, 3 [Source:HGNC Symbol;Acc:HGNC:3298]	89.7713	90.0341	92.0126	90.4016	91.486	92.4262	91.6343	92.0727	92.0054	92.0447	90.3817	91.3695	92.3841
ECE1	1	21217247	21345504	-	ENSG00000117298	endothelin converting enzyme 1 [Source:HGNC Symbol;Acc:HGNC:3146]	80.5165	79.1107	86.5224	80.9779	80.9968	81.3505	80.3597	81.6303	83.9113	85.6332	78.3906	76.0753	84.1898
RP3-329E20.2	1	21266082	21267251	+	ENSG00000236936	No description	97.9365	90.9973	88.2576	88.7443	92.8809	90.117	92.3501	90.1833	90.3271	84.9283	90.2778	87.3829	88.646
RP5-1071N3.1	1	21293290	21299774	+	ENSG00000231105	No description	89.2761	86.2478	89.4507	87.7122	89.0175	88.0483	86.0816	88.6667	89.5737	89.8804	87.3243	85.1105	86.4894
RP11-293F5.8	1	21411460	21413293	-	ENSG00000228823	No description	90.0016	84.2194	87.1572	87.1279	87.4451	88.1121	86.0289	86.0497	91.2246	88.9637	80.0942	87.2625	87.7197
HS6ST1P1	1	21428303	21429536	+	ENSG00000187952	heparan sulfate 6-O-sulfotransferase 1 pseudogene 1 [Source:HGNC Symbol;Acc:HGNC:31835]	62.6732	55.4137	67.5532	64.9194	66.9444	64.7786	55.3968	56.4805	55.9627	72.728	70.9286	74.8377	49.8337
CROCCP5	1	21434318	21437558	+	ENSG00000186543	ciliary rootlet coiled-coil, rootletin pseudogene 5 [Source:HGNC Symbol;Acc:HGNC:43865]	55.1834	45.6767	42.6852	52.2511	67.7868	60.8078	67.1306	58.573	51.3694	65.1384	68.2415	63.3799	74.1562
NBPF3	1	21440128	21485005	+	ENSG00000142794	neuroblastoma breakpoint family, member 3 [Source:HGNC Symbol;Acc:HGNC:25076]	77.5487	73.0675	85.9322	74.4965	79.0751	78.0106	77.43	81.7451	79.1943	84.7839	84.3141	74.7718	84.1149
ALPL	1	21509372	21578412	+	ENSG00000162551	alkaline phosphatase, liver/bone/kidney [Source:HGNC Symbol;Acc:HGNC:438]	81.3187	80.0812	84.2375	79.6346	83.7215	82.2027	81.8917	83.1096	82.0719	82.4985	81.4201	77.5387	84.3505
RP11-63N8.3	1	21586472	21591187	+	ENSG00000233431	No description	80.8945	70.4594	78.496	76.8138	70.3525	74.8352	67.9593	71.2883	77.9537	74.981	70.2866	60.4431	74.8493
RAP1GAP	1	21596215	21669363	-	ENSG00000076864	RAP1 GTPase activating protein [Source:HGNC Symbol;Acc:HGNC:9858]	70.2911	64.8582	77.6793	68.4253	70.9315	70.7801	70.2934	71.9994	72.0772	73.4689	67.8427	63.69	76.9069
USP48	1	21678298	21783606	-	ENSG00000090686	ubiquitin specific peptidase 48 [Source:HGNC Symbol;Acc:HGNC:18533]	83.8376	83.1957	87.382	82.6131	86.3797	85.8185	86.6831	85.8682	85.1782	86.9282	86.6539	84.1855	87.7967
LDLRAD2	1	21812265	21825221	+	ENSG00000187942	low density lipoprotein receptor class A domain containing 2 [Source:HGNC Symbol;Acc:HGNC:32071]	73.5217	71.3602	79.8001	75.7678	75.3967	73.9739	76.8883	74.5357	76.0717	75.6483	82.1683	74.0668	74.4882
HSPG2	1	21822245	21937297	-	ENSG00000142798	heparan sulfate proteoglycan 2 [Source:HGNC Symbol;Acc:HGNC:5273]	89.3887	87.5214	90.8376	90.179	89.8279	89.3784	89.785	89.821	91.0665	91.4497	88.4668	86.5522	91.3355
CELA3B	1	21977021	21998642	+	ENSG00000219073	chymotrypsin-like elastase family, member 3B [Source:HGNC Symbol;Acc:HGNC:15945]	85.7176	85.3395	86.3277	85.7847	85.7223	88.4352	85.5664	87.5507	87.1499	86.7765	82.2998	82.5404	87.3238
CELA3A	1	22001656	22012539	+	ENSG00000142789	chymotrypsin-like elastase family, member 3A [Source:HGNC Symbol;Acc:HGNC:15944]	88.2753	87.5579	89.0931	87.4668	89.0296	89.3017	88.6613	87.2521	89.154	89.3526	87.6072	82.8994	86.8295
LINC00339	1	22025188	22031223	+	ENSG00000218510	long intergenic non-protein coding RNA 339 [Source:HGNC Symbol;Acc:HGNC:25011]	43.7208	52.6358	62.0858	48.7689	49.3327	52.0698	49.3322	52.3017	56.9822	53.6645	44.0575	50.8057	55.6582
CDC42	1	22052627	22092946	+	ENSG00000070831	cell division cycle 42 [Source:HGNC Symbol;Acc:HGNC:1736]	81.8623	74.5294	88.0624	74.6143	80.7645	83.9184	79.1189	84.4949	81.2414	88.2821	78.6842	78.1097	85.9209
CDC42-IT1	1	22059197	22064199	+	ENSG00000230068	CDC42 intronic transcript 1 (non-protein coding) [Source:HGNC Symbol;Acc:HGNC:41317]	93.3542	90.1348	91.7243	91.4494	92.8583	92.0143	94.3671	94.6006	91.0397	93.4158	93.3626	91.7437	92.3426
WNT4	1	22117305	22143969	-	ENSG00000162552	wingless-type MMTV integration site family, member 4 [Source:HGNC Symbol;Acc:HGNC:12783]	64.7523	55.7691	78.7604	62.6263	64.8241	62.9777	66.2453	65.2456	67.5482	73.4935	65.1186	62.1476	74.5825
RP11-415K20.2	1	22364630	22366482	-	ENSG00000279625	No description	88.2399	85.9425	86.496	91.2521	91.1499	90.8243	86.3563	87.2275	94.3031	87.2043	88.0926	82.824	93.3006
ZBTB40	1	22451851	22531157	+	ENSG00000184677	zinc finger and BTB domain containing 40 [Source:HGNC Symbol;Acc:HGNC:29045]	83.0665	82.8238	87.1657	84.8189	86.231	85.4271	87.3849	85.4464	85.8629	86.7791	86.4167	83.3628	87.5181
ZBTB40-IT1	1	22517474	22519708	+	ENSG00000237200	ZBTB40 intronic transcript 1 (non-protein coding) [Source:HGNC Symbol;Acc:HGNC:41493]	92.2059	92.6596	97.0889	91.6614	92.698	92.0079	91.8152	94.5664	94.7425	92.0925	90.4716	88.6124	92.1915
EPHA8	1	22563564	22603594	+	ENSG00000070886	EPH receptor A8 [Source:HGNC Symbol;Acc:HGNC:3391]	80.93	79.3555	84.9171	84.188	85.6259	82.5401	85.7619	87.2011	83.9509	87.4704	82.3575	81.4386	88.1399
C1QA	1	22636506	22639608	+	ENSG00000173372	complement component 1, q subcomponent, A chain [Source:HGNC Symbol;Acc:HGNC:1241]	79.5906	78.303	83.2128	80.1366	81.1016	78.2845	75.8077	79.2075	84.7089	80.8542	79.4866	71.2962	82.3464
C1QC	1	22643630	22648110	+	ENSG00000159189	complement component 1, q subcomponent, C chain [Source:HGNC Symbol;Acc:HGNC:1245]	89.7785	84.8178	87.4968	88.4899	90.2356	88.387	88.1929	90.7951	89.8102	87.1551	83.92	85.056	90.3012
C1QB	1	22652762	22661538	+	ENSG00000173369	complement component 1, q subcomponent, B chain [Source:HGNC Symbol;Acc:HGNC:1242]	87.5739	85.2999	86.7228	84.0883	84.9814	87.4536	84.2045	85.9972	87.4258	86.5596	84.9573	80.4572	88.5718
EPHB2	1	22710839	22915325	+	ENSG00000133216	EPH receptor B2 [Source:HGNC Symbol;Acc:HGNC:3393]	83.28	80.8563	85.65	83.5482	82.073	84.0566	82.7098	83.3607	85.7574	86.139	79.6872	77.9966	87.4135
RP11-69E9.1	1	22835713	22836849	-	ENSG00000225952	No description	86.5614	83.0004	91.3461	90.6505	76.5408	77.3633	76.2314	84.2125	89.9834	93.1562	62.9787	32.2075	81.4975
RP1-74M1.3	1	22916682	22921500	+	ENSG00000272796	No description	86.1345	85.3414	85.0612	82.9822	84.3725	85.6389	84.5877	86.497	89.4772	88.2876	81.3415	81.6687	84.6372
LACTBL1	1	22953043	22965338	-	ENSG00000215906	lactamase, beta-like 1 [Source:HGNC Symbol;Acc:HGNC:35445]	84.8251	88.2681	92.7602	57.6088	86.4447	60.6139	76.9214	74.238	80.369	91.1676	90.3272	61.2464	81.2943
C1orf234	1	23010834	23015850	-	ENSG00000279101	No description	91.3553	87.6621	94.0496	91.291	90.0626	87.6852	88.0011	92.4509	88.0702	92.947	88.0756	87.7552	91.5462
C1orf234	1	23010901	23015773	-	ENSG00000279101	No description	90.815	87.4277	93.7444	90.8482	89.7596	87.7954	87.7263	92.5992	88.0818	92.8569	87.8307	87.7938	91.6398
KDM1A	1	23019448	23083689	+	ENSG00000004487	lysine (K)-specific demethylase 1A [Source:HGNC Symbol;Acc:HGNC:29079]	77.7259	75.2663	83.8823	74.3661	79.2493	77.57	77.212	78.2355	79.6868	83.6479	80.4002	77.6488	85.7053
RP1-184J9.2	1	23020147	23088058	-	ENSG00000240553	No description	89.4914	90.299	88.5153	88.271	90.2175	89.5606	89.631	89.6245	89.0529	89.3939	89.3131	89.4611	89.9189
LUZP1	1	23084023	23177808	-	ENSG00000169641	leucine zipper protein 1 [Source:HGNC Symbol;Acc:HGNC:14985]	80.0064	78.768	84.4382	78.8676	84.0178	84.3789	84.0352	85.9378	82.7657	85.7925	85.2071	83.426	84.6515
HTR1D	1	23191895	23194729	-	ENSG00000179546	5-hydroxytryptamine (serotonin) receptor 1D, G protein-coupled [Source:HGNC Symbol;Acc:HGNC:5289]	92.4978	90.5363	95.4889	92.8704	93.602	93.2477	94.0523	93.4518	93.2734	94.7193	91.824	89.6306	95.526
LINC01355	1	23281309	23286752	-	ENSG00000261326	long intergenic non-protein coding RNA 1355 [Source:HGNC Symbol;Acc:HGNC:50584]	94.4807	91.5913	95.9177	87.4712	92.4249	91.0977	92.513	92.2187	92.1235	92.63	91.9112	88.2872	92.3096
HNRNPR	1	23303771	23344336	-	ENSG00000125944	heterogeneous nuclear ribonucleoprotein R [Source:HGNC Symbol;Acc:HGNC:5047]	79.5759	74.1234	90.1697	78.4661	81.6679	87.5384	81.5058	79.0249	80.3723	86.7596	79.6438	77.7172	81.1856
ZNF436	1	23359448	23369442	-	ENSG00000125945	zinc finger protein 436 [Source:HGNC Symbol;Acc:HGNC:20814]	43.8388	42.3976	62.9701	41.5896	54.3394	43.7001	45.0604	45.7793	44.3704	57.4716	56.9739	46.2123	50.9421
ZNF436-AS1	1	23368997	23371839	+	ENSG00000249087	ZNF436 antisense RNA 1 [Source:HGNC Symbol;Acc:HGNC:25122]	25.2221	25.781	28.602	21.7748	22.8097	22.3597	15.7387	22.6101	27.442	27.9051	12.0854	12.6082	21.8533
TCEA3	1	23381061	23424740	-	ENSG00000204219	transcription elongation factor A (SII), 3 [Source:HGNC Symbol;Acc:HGNC:11615]	73.3817	68.1398	76.4983	66.0277	68.1849	71.2326	66.4846	67.8448	71.5121	70.2665	64.9865	65.6607	71.9174
ASAP3	1	23428563	23484568	-	ENSG00000088280	ArfGAP with SH3 domain, ankyrin repeat and PH domain 3 [Source:HGNC Symbol;Acc:HGNC:14987]	78.7215	74.0383	82.9949	77.4986	86.2908	80.3735	83.7823	86.3185	83.7041	87.8105	85.7273	81.6909	86.2969
E2F2	1	23506430	23531220	-	ENSG00000007968	E2F transcription factor 2 [Source:HGNC Symbol;Acc:HGNC:3114]	71.5676	71.1132	92.5656	71.8304	81.8197	76.4015	78.3184	77.121	78.8527	83.9333	86.7011	76.0862	87.1111
ID3	1	23557918	23559794	-	ENSG00000117318	inhibitor of DNA binding 3, dominant negative helix-loop-helix protein [Source:HGNC Symbol;Acc:HGNC:5362]	0.520551	1.27495	8.04598	1.76755	1.01812	1.63645	0.634094	2.12978	3.0411	1.67914	0.790754	0.589387	2.55738
MDS2	1	23581495	23640568	+	ENSG00000197880	myelodysplastic syndrome 2 translocation associated [Source:HGNC Symbol;Acc:HGNC:29633]	81.5382	79.1894	82.0257	80.1419	81.8603	82.9587	81.2808	83.4883	82.2562	84.3243	81.6812	78.0444	84.3561
RP11-223J15.2	1	23670294	23680259	+	ENSG00000229239	No description	80.4327	76.3846	78.976	74.3366	72.2123	75.1697	72.1666	71.6836	79.1968	76.379	70.2075	60.9505	76.4248
RPL11	1	23691779	23696425	+	ENSG00000142676	ribosomal protein L11 [Source:HGNC Symbol;Acc:HGNC:10301]	46.6353	36.3928	51.1915	33.4256	39.0934	40.8163	37.2677	34.3841	36.2246	39.9503	42.854	36.0474	37.6446
RP5-886K2.1	1	23705801	23706934	-	ENSG00000203589	No description	91.9543	96.3638	94.3089	93.6161	94.7789	93.2727	95.6974	95.676	96.5829	96.2084	91.9355	95.6429	95.5186
TCEB3	1	23743155	23762059	+	ENSG00000011007	transcription elongation factor B (SIII), polypeptide 3 (110kDa, elongin A) [Source:HGNC Symbol;Acc:HGNC:11620]	56.7673	51.5361	68.4512	52.9349	69.321	55.4657	59.0641	63.9829	54.4926	68.2238	64.1872	57.4585	70.9216
TCEB3-AS1	1	23760382	23778287	-	ENSG00000236810	TCEB3 antisense RNA 1 [Source:HGNC Symbol;Acc:HGNC:50582]	80.955	80.5206	80.9761	79.4617	82.2865	83.2696	80.8648	82.3126	82.0492	83.8017	81.2857	79.7641	82.9087
PITHD1	1	23778405	23788232	+	ENSG00000057757	PITH (C-terminal proteasome-interacting domain of thioredoxin-like) domain containing 1 [Source:HGNC Symbol;Acc:HGNC:25022]	67.3737	60.8128	93.2779	62.7224	81.5772	64.9168	83.2226	64.5561	68.3346	77.5825	84.0658	74.8886	70.2844
LYPLA2	1	23790970	23795539	+	ENSG00000011009	lysophospholipase II [Source:HGNC Symbol;Acc:HGNC:6738]	49.5256	50.0181	50.463	49.502	55.6187	55.4333	50.0186	55.52	49.5414	49.6159	39.1298	48.9372	55.8984
GALE	1	23795599	23800804	-	ENSG00000117308	UDP-galactose-4-epimerase [Source:HGNC Symbol;Acc:HGNC:4116]	53.9714	44.7693	66.5462	43.1935	50.1357	51.6716	50.2815	47.4724	44.5271	55.915	52.6736	50.4082	62.4892
HMGCL	1	23801885	23838620	-	ENSG00000117305	3-hydroxymethyl-3-methylglutaryl-CoA lyase [Source:HGNC Symbol;Acc:HGNC:5005]	79.0883	77.1507	83.5703	77.3022	78.7476	80.1218	77.3507	78.8641	79.4322	80.8927	78.4059	78.0076	83.1814
FUCA1	1	23845077	23868294	-	ENSG00000179163	fucosidase, alpha-L- 1, tissue [Source:HGNC Symbol;Acc:HGNC:4006]	80.6353	73.9717	81.8314	77.6283	84.2925	78.7501	78.6897	80.076	74.1141	82.0842	84.9267	79.1358	84.8259
CNR2	1	23870526	23913362	-	ENSG00000188822	cannabinoid receptor 2 (macrophage) [Source:HGNC Symbol;Acc:HGNC:2160]	75.6053	72.3959	83.1102	75.7055	77.6027	77.3089	80.2541	77.727	77.796	83.2552	74.3976	73.9029	82.3871
RP11-4M23.2	1	23901471	23902737	-	ENSG00000229106	No description	66.1613	65.9964	87.0155	70.4052	74.1968	69.8974	65.0734	69.3726	68.9995	77.3418	70.873	72.7262	62.854
RP11-4M23.4	1	23949016	23949383	-	ENSG00000230228	No description	76.5754	80.9006	68.9502	83.7404	81.8311	73.1672	81.6652	84.8115	75.8492	83.5181	83.4667	84.8189	82.9154
PNRC2	1	23959109	23963462	+	ENSG00000189266	proline-rich nuclear receptor coactivator 2 [Source:HGNC Symbol;Acc:HGNC:23158]	8.85161	5.36645	24.9515	7.46696	8.19314	7.45463	8.9803	8.92271	8.14961	9.93002	8.04251	10.212	9.94638
SRSF10	1	23964804	23980927	-	ENSG00000188529	serine/arginine-rich splicing factor 10 [Source:HGNC Symbol;Acc:HGNC:16713]	58.3741	49.6441	70.7296	54.1294	55.2534	56.9837	57.4779	64.4067	60.7669	62.5205	50.8323	54.3018	59.4344
RP11-293P20.2	1	24040835	24086799	+	ENSG00000225315	No description	86.5159	87.1951	88.3401	87.3273	87.3534	88.4393	87.2863	88.0127	87.8837	88.2004	84.5268	83.6929	88.6163
MYOM3	1	24056035	24112175	-	ENSG00000142661	myomesin 3 [Source:HGNC Symbol;Acc:HGNC:26679]	87.6257	86.381	88.7068	87.5926	87.1289	88.3913	86.876	87.9112	89.1363	88.923	83.87	82.0931	88.5107
RP11-293P20.4	1	24066774	24083565	+	ENSG00000230703	No description	84.0284	83.2391	86.4437	85.183	85.3901	85.9748	85.357	86.0743	85.859	87.1971	82.3632	82.1586	87.2885
IL22RA1	1	24119771	24143121	-	ENSG00000142677	interleukin 22 receptor, alpha 1 [Source:HGNC Symbol;Acc:HGNC:13700]	87.8361	88.8889	88.6321	87.0337	88.6058	89.1614	87.7667	87.9849	89.7367	89.8902	86.033	80.5831	89.1547
IFNLR1	1	24154157	24187959	-	ENSG00000185436	interferon, lambda receptor 1 [Source:HGNC Symbol;Acc:HGNC:18584]	77.722	75.8681	81.1413	76.5971	78.3534	81.2849	78.9013	81.3503	82.4455	85.7062	79.3818	76.593	83.4293
RP11-10N16.2	1	24200240	24211693	+	ENSG00000230023	No description	85.3058	83.6128	85.5285	88.7487	87.0314	89.1018	88.3133	88.5372	89.392	89.772	82.8702	83.2704	89.0749
RP11-10N16.3	1	24307556	24321901	-	ENSG00000232298	No description	61.9606	63.2006	67.7053	62.7277	65.5705	65.0523	66.5879	65.0461	67.0949	69.5469	61.1564	60.7437	70.8099
GRHL3	1	24319322	24364482	+	ENSG00000158055	grainyhead-like 3 (Drosophila) [Source:HGNC Symbol;Acc:HGNC:25839]	73.7752	73.4061	81.8219	73.5466	77.233	75.4334	76.3642	75.6186	76.6275	76.215	76.8542	73.7365	82.303
STPG1	1	24356999	24416934	-	ENSG00000001460	sperm-tail PG-rich repeat containing 1 [Source:HGNC Symbol;Acc:HGNC:28070]	78.4826	75.0533	82.3213	76.0286	79.0438	77.3731	76.931	77.8525	78.4215	80.6809	79.5108	74.2164	79.285
NIPAL3	1	24415794	24472976	+	ENSG00000001461	NIPA-like domain containing 3 [Source:HGNC Symbol;Acc:HGNC:25233]	83.4416	81.3995	84.6435	81.4338	82.6299	83.5597	82.1709	82.5322	83.5095	84.0991	81.2923	78.789	83.7716
RCAN3	1	24502351	24541040	+	ENSG00000117602	RCAN family member 3 [Source:HGNC Symbol;Acc:HGNC:3042]	76.6612	71.2083	85.2765	78.56	80.553	77.107	82.8109	78.7415	79.2901	83.145	81.1685	81.8658	78.8155
RP4-594I10.3	1	24538802	24556024	-	ENSG00000264443	No description	81.0193	76.3579	83.1947	79.1393	84.1164	80.6211	79.4819	79.7323	82.7374	81.7315	81.2194	77.0132	83.9337
NCMAP	1	24556111	24609328	+	ENSG00000184454	noncompact myelin associated protein [Source:HGNC Symbol;Acc:HGNC:29332]	84.6013	84.9338	86.2136	85.3331	84.9336	86.5615	86.8939	87.9551	88.7746	87.7278	81.5338	82.1937	88.0417
SRRM1	1	24631716	24673267	+	ENSG00000133226	serine/arginine repetitive matrix 1 [Source:HGNC Symbol;Acc:HGNC:16638]	68.9011	64.9959	86.5388	65.9871	73.615	68.8516	69.4637	71.2326	67.099	82.9107	72.0313	69.8154	72.2668
CLIC4	1	24745357	24844324	+	ENSG00000169504	chloride intracellular channel 4 [Source:HGNC Symbol;Acc:HGNC:13518]	81.5466	82.264	87.1554	82.2141	84.9463	84.4883	83.6034	83.7224	86.3801	89.0453	83.8365	84.261	89.1505
RUNX3	1	24899511	24965121	-	ENSG00000020633	runt-related transcription factor 3 [Source:HGNC Symbol;Acc:HGNC:10473]	63.1948	60.0956	70.5994	64.6743	68.4235	64.7803	64.9948	67.8863	65.6686	68.9503	67.8816	62.4416	71.122
RP11-84D1.1	1	24961345	24963097	+	ENSG00000229162	No description	86.5288	86.8677	84.331	87.4748	88.8886	92.6568	88.7748	92.9293	88.6802	88.4226	87.7121	90.6956	88.6812
RP11-84D1.2	1	24968423	24970865	-	ENSG00000261025	No description	74.6615	68.5307	66.9574	64.9408	59.5291	68.495	60.98	61.4345	69.3532	62.691	64.1079	57.3541	70.5551
RP4-799D16.1	1	25043707	25113120	-	ENSG00000233755	No description	84.843	82.9246	85.7303	84.2596	83.7771	85.0299	84.0062	85.8513	86.2427	85.5918	82.2156	78.1271	86.9354
SYF2	1	25222679	25232502	-	ENSG00000117614	SYF2 pre-mRNA-splicing factor [Source:HGNC Symbol;Acc:HGNC:19824]	78.6645	73.9342	88.0288	73.6557	74.3892	76.5599	72.5659	75.4028	77.3717	74.3311	76.9582	71.7917	82.4818
RSRP1	1	25242237	25338213	-	ENSG00000117616	arginine/serine-rich protein 1 [Source:HGNC Symbol;Acc:HGNC:25234]	55.2205	51.4197	72.3977	67.4728	73.6808	70.0806	71.0707	71.2211	69.6202	74.6885	72.3347	67.0887	76.6876
RHD	1	25272393	25330445	+	ENSG00000187010	Rh blood group, D antigen [Source:HGNC Symbol;Acc:HGNC:10009]	87.5	76.4687	81.4731	89.7976	90.1336	89.8704	89.8047	92.6332	92.2266	89.8741	89.9833	85.8492	90.9502
TMEM50A	1	25337917	25362361	+	ENSG00000183726	transmembrane protein 50A [Source:HGNC Symbol;Acc:HGNC:30590]	73.6221	67.0432	81.8728	68.2612	71.5252	71.7261	73.5389	71.7541	70.2458	78.4556	72.8053	69.8488	75.4697
RHCE	1	25362249	25430192	-	ENSG00000188672	Rh blood group, CcEe antigens [Source:HGNC Symbol;Acc:HGNC:10008]	82.9296	81.3329	83.2528	83.8576	82.4519	86.4112	83.0307	83.8197	85.044	87.0393	78.8448	80.6404	85.9938
TMEM57	1	25430858	25500209	+	ENSG00000204178	transmembrane protein 57 [Source:HGNC Symbol;Acc:HGNC:25572]	86.604	77.9451	89.8372	79.9245	85.879	83.3507	88.9288	86.6782	82.0114	89.0747	86.8736	82.6853	89.2229
LDLRAP1	1	25543580	25568886	+	ENSG00000157978	low density lipoprotein receptor adaptor protein 1 [Source:HGNC Symbol;Acc:HGNC:18640]	73.0755	67.2639	73.75	70.5632	69.384	76.1884	66.5719	76.7071	77.2803	76.7777	60.1149	65.6405	82.0807
RP11-70P17.1	1	25581478	25590356	+	ENSG00000225643	No description	85.3008	86.2513	86.1313	85.0563	87.64	86.6324	86.451	87.0397	84.6624	88.3064	83.9851	83.7678	87.9695
MAN1C1	1	25617468	25786207	+	ENSG00000117643	mannosidase, alpha, class 1C, member 1 [Source:HGNC Symbol;Acc:HGNC:19080]	85.3603	82.6471	87.2297	84.0184	85.6165	84.7293	83.9166	84.2018	86.0123	86.4183	82.3209	79.0196	86.5444
RP1-187B23.1	1	25644544	25659111	-	ENSG00000233478	No description	91.4864	89.9156	89.72	91.4901	91.7887	93.2817	90.9019	92.2701	92.1306	92.0962	90.5645	86.6152	91.7888
SEPN1	1	25800176	25818224	+	ENSG00000162430	selenoprotein N, 1 [Source:HGNC Symbol;Acc:HGNC:15999]	75.2161	74.8499	84.4543	84.6533	77.3598	77.5673	79.0512	86.773	81.6032	84.7183	77.1112	80.8393	89.9448
RP1-317E23.6	1	25811470	25823744	+	ENSG00000255054	Uncharacterized protein {ECO:0000313|Ensembl:ENSP00000457066} [Source:UniProtKB/TrEMBL;Acc:H3BT81]	57.0829	50.7137	69.2682	52.86	58.1267	56.6395	53.6315	54.2805	55.9148	65.4586	59.5127	60.0555	64.3971
RP1-317E23.3	1	25816749	25820797	-	ENSG00000228172	No description	19.6041	17.3533	41.6379	18.3661	23.7597	21.7823	18.5278	19.3205	19.0675	28.987	27.259	23.2634	32.844
MTFR1L	1	25818640	25832942	+	ENSG00000117640	mitochondrial fission regulator 1-like [Source:HGNC Symbol;Acc:HGNC:28836]	52.3166	42.8127	66.5426	43.7697	53.2812	48.7732	46.1324	45.683	48.3433	56.0077	52.8914	50.298	59.7323
AUNIP	1	25831913	25859458	-	ENSG00000127423	aurora kinase A and ninein interacting protein [Source:HGNC Symbol;Acc:HGNC:28363]	80.2387	79.6579	82.5285	80.1366	82.5239	83.5751	80.5821	82.0553	80.7134	86.8151	81.2087	85.8219	86.735
RP1-125I3.2	1	25859613	25863420	+	ENSG00000236528	No description	68.6686	69.2431	67.4428	69.7666	68.3113	69.061	69.6066	72.1629	71.0956	69.1875	63.6919	68.2652	69.11
PAQR7	1	25861210	25871253	-	ENSG00000182749	progestin and adipoQ receptor family member VII [Source:HGNC Symbol;Acc:HGNC:23146]	88.6446	87.5384	87.7561	88.5863	91.1727	89.161	91.8442	90.345	90.8541	89.8354	92.4464	91.2375	93.5483
STMN1	1	25884181	25906991	-	ENSG00000117632	stathmin 1 [Source:HGNC Symbol;Acc:HGNC:6510]	67.2862	51.9227	75.8177	57.2253	61.3964	58.7282	57.2248	63.0186	59.7255	73.8062	59.1948	56.6726	71.4832
PAFAH2	1	25959767	25998157	-	ENSG00000158006	platelet-activating factor acetylhydrolase 2, 40kDa [Source:HGNC Symbol;Acc:HGNC:8579]	86.4565	87.694	87.2116	85.7151	88.1393	88.7821	87.175	87.112	86.65	88.1115	86.4232	84.659	87.3538
EXTL1	1	26019884	26036464	+	ENSG00000158008	exostosin-like glycosyltransferase 1 [Source:HGNC Symbol;Acc:HGNC:3515]	54.9863	53.2908	63.4943	55.5483	53.7129	54.6803	54.0753	59.9078	61.0289	65.0211	57.2352	52.9696	59.2846
SLC30A2	1	26037252	26046133	-	ENSG00000158014	solute carrier family 30 (zinc transporter), member 2 [Source:HGNC Symbol;Acc:HGNC:11013]	62.7168	55.7985	68.5464	57.2541	60.5817	62.4194	56.4669	67.4381	59.4083	69.2031	59.2214	55.1004	76.1399
TRIM63	1	26051304	26068436	-	ENSG00000158022	tripartite motif containing 63, E3 ubiquitin protein ligase [Source:HGNC Symbol;Acc:HGNC:16007]	87.4232	82.7078	85.6278	82.2615	84.5653	88.6272	86.8622	87.5737	87.3155	86.6972	83.7378	80.3719	86.6868
PDIK1L	1	26111165	26125543	+	ENSG00000175087	PDLIM1 interacting kinase 1 like [Source:HGNC Symbol;Acc:HGNC:18981]	52.494	49.0131	84.4411	51.5713	65.2975	62.133	55.5985	59.0186	65.6705	69.8547	73.7478	63.108	70.4611
FAM110D	1	26159020	26162628	+	ENSG00000197245	family with sequence similarity 110, member D [Source:HGNC Symbol;Acc:HGNC:25860]	22.658	14.0747	34.0718	16.7628	22.0633	16.5106	12.9114	22.1204	19.9239	32.8881	18.7511	15.6632	30.4969
ZNF593	1	26169871	26172060	+	ENSG00000142684	zinc finger protein 593 [Source:HGNC Symbol;Acc:HGNC:30943]	42.9324	37.7819	68.9394	41.0796	44.1003	44.4551	37.0991	42.5655	38.0453	51.5152	46.7921	42.8256	55.3571
RP11-96L14.7	1	26169947	26171821	-	ENSG00000236782	No description	43.0706	37.8134	76.3605	40.5277	43.6982	45.1797	36.0371	43.6722	37.1135	48.9394	44.939	41.5701	58.7189
CNKSR1	1	26177403	26189886	+	ENSG00000142675	connector enhancer of kinase suppressor of Ras 1 [Source:HGNC Symbol;Acc:HGNC:19700]	85.5956	85.7496	89.8389	89.2019	89.3053	89.4688	88.4077	89.3245	87.1406	91.5429	88.7873	86.9615	88.8658
CATSPER4	1	26190561	26202968	+	ENSG00000188782	cation channel, sperm associated 4 [Source:HGNC Symbol;Acc:HGNC:23220]	73.4213	73.5347	83.1983	79.3025	81.5453	79.5973	80.1429	78.1003	77.8236	80.6682	80.3197	77.9095	82.286
RP11-231P20.2	1	26209741	26229840	+	ENSG00000236155	No description	73.3072	73.5193	78.6295	72.8471	76.8462	74.9493	73.51	76.6592	75.1699	79.2619	73.955	72.4004	82.8373
RP11-231P20.6	1	26218581	26220476	-	ENSG00000278572	No description	89.7281	88.7467	86.7521	86.4038	90.1966	89.595	89.6213	92.2854	93.837	91.7983	89.6519	80.1747	88.4702
CEP85	1	26234153	26279038	+	ENSG00000130695	centrosomal protein 85kDa [Source:HGNC Symbol;Acc:HGNC:25309]	79.1514	79.38	87.5493	79.3321	81.7646	83.0037	81.2529	82.259	82.1659	85.085	79.0651	82.5238	84.1647
SH3BGRL3	1	26279176	26281522	+	ENSG00000142669	SH3 domain binding glutamate-rich protein like 3 [Source:HGNC Symbol;Acc:HGNC:15568]	14.8388	17.198	25	20.0267	23.4745	17.535	21.8981	17.6931	21.9168	22.2547	30.4094	17.5256	17.3933
UBXN11	1	26281328	26318363	-	ENSG00000158062	UBX domain protein 11 [Source:HGNC Symbol;Acc:HGNC:30600]	77.0104	72.6945	80.229	74.9981	74.8214	77.8226	76.6482	76.5604	77.2713	78.8856	74.6228	71.7564	77.4963
CD52	1	26317957	26320523	+	ENSG00000169442	CD52 molecule [Source:HGNC Symbol;Acc:HGNC:1804]	87.8203	85.8443	86.4179	87.9758	88.4377	90.1265	89.8227	88.1371	86.4255	89.0392	87.1554	85.4674	92.1114
AIM1L	1	26321859	26354130	-	ENSG00000176092	absent in melanoma 1-like [Source:HGNC Symbol;Acc:HGNC:17295]	74.6754	75.6609	81.3545	74.6441	76.2132	75.7037	75.1616	77.6209	77.5174	79.1349	73.9675	72.7883	78.6996
ZNF683	1	26361634	26374522	-	ENSG00000176083	zinc finger protein 683 [Source:HGNC Symbol;Acc:HGNC:28495]	80.5978	79.9456	79.6634	81.2762	81.1707	82.7746	80.8097	82.8667	82.6714	82.5245	79.4859	75.1481	82.5885
LIN28A	1	26410778	26429722	+	ENSG00000131914	lin-28 homolog A (C. elegans) [Source:HGNC Symbol;Acc:HGNC:15986]	51.3841	48.1098	65.1313	52.3065	54.7972	53.602	52.8904	53.1207	55.7685	62.7563	49.0879	52.3224	56.8068
DHDDS	1	26432282	26471294	+	ENSG00000117682	dehydrodolichyl diphosphate synthase [Source:HGNC Symbol;Acc:HGNC:20603]	89.1306	88.1506	88.2344	89.2206	90.0504	89.4192	90.8744	89.1323	89.6646	89.5239	88.6269	89.1927	90.7442
RP3-476K8.3	1	26462756	26467282	-	ENSG00000225891	No description	93.3134	94.7794	91.3449	91.5766	93.8178	94.1662	95.2631	96.2377	96.0245	95.552	94.145	95.0324	96.5068
HMGN2	1	26472450	26475972	+	ENSG00000198830	high mobility group nucleosomal binding domain 2 [Source:HGNC Symbol;Acc:HGNC:4986]	14.8681	9.47421	29.7594	11.8068	13.6897	10.3285	18.544	10.8748	15.3341	27.0377	15.6405	14.3961	17.6656
RPS6KA1	1	26529761	26575030	+	ENSG00000117676	ribosomal protein S6 kinase, 90kDa, polypeptide 1 [Source:HGNC Symbol;Acc:HGNC:10430]	82.4724	79.2182	89.8375	81.2896	82.4647	84.297	85.9098	85.9369	84.222	85.798	80.5461	81.6534	86.1867
RP5-968P14.2	1	26692132	26694131	-	ENSG00000260063	No description	5.73569	2.31928	3.95873	3.08211	5.01835	2.27083	3.0929	3.91751	4.58866	4.49605	3.38384	4.11788	4.06783
ARID1A	1	26696033	26782104	+	ENSG00000117713	AT rich interactive domain 1A (SWI-like) [Source:HGNC Symbol;Acc:HGNC:11110]	81.0383	74.6261	86.0649	79.1779	82.6924	82.4583	85.1639	83.9959	79.7455	85.6807	81.2549	81.6555	85.5755
PIGV	1	26787472	26798398	+	ENSG00000060642	phosphatidylinositol glycan anchor biosynthesis, class V [Source:HGNC Symbol;Acc:HGNC:26031]	56.9619	50.4231	76.8563	51.6593	60.3359	57.2916	57.1566	56.7587	53.3002	61.2999	56.5777	50.7089	62.177
ZDHHC18	1	26826710	26857602	+	ENSG00000204160	zinc finger, DHHC-type containing 18 [Source:HGNC Symbol;Acc:HGNC:20712]	79.5689	76.5603	85.8369	81.0632	86.3621	83.5418	83.492	86.9618	82.8753	87.6919	87.3431	82.7723	90.3258
SFN	1	26863138	26864457	+	ENSG00000175793	stratifin [Source:HGNC Symbol;Acc:HGNC:10773]	89.8728	81.2852	80.9524	84.7295	83.7863	86.8738	90.873	89.0659	85.653	88.3055	81.4944	88.9589	86.505
RP1-50O24.6	1	26876133	26878245	+	ENSG00000226698	No description	89.1667	86.9708	90.6667	87.3678	86.7801	90.1581	89.7311	91.3344	88.618	90.8059	91.3034	89.1152	89.2311
GPN2	1	26876133	26890297	-	ENSG00000142751	GPN-loop GTPase 2 [Source:HGNC Symbol;Acc:HGNC:25513]	70.1554	68.7838	87.2841	71.3222	76.5237	74.167	70.3504	70.7344	74.5417	73.0059	82.382	69.9593	77.9356
GPATCH3	1	26890488	26900466	-	ENSG00000198746	G patch domain containing 3 [Source:HGNC Symbol;Acc:HGNC:25720]	67.8091	66.9501	90.1136	68.1062	73.2528	69.2177	69.8119	70.863	69.6871	71.3208	71.4039	67.884	74.522
NUDC	1	26900238	26946862	+	ENSG00000090273	nudC nuclear distribution protein [Source:HGNC Symbol;Acc:HGNC:8045]	77.7207	77.7835	87.3277	79.1323	82.0791	79.4255	79.6163	79.7622	79.2847	83.0902	81.9876	76.6573	84.6945
NR0B2	1	26911489	26913966	-	ENSG00000131910	nuclear receptor subfamily 0, group B, member 2 [Source:HGNC Symbol;Acc:HGNC:7961]	86.1934	85.9978	81.0431	89.1536	88.6869	87.9814	90.3492	89.2939	91.8159	89.0528	90.7851	81.0262	91.6202
KDF1	1	26949562	26960406	-	ENSG00000175707	keratinocyte differentiation factor 1 [Source:HGNC Symbol;Acc:HGNC:26624]	68.6848	62.986	83.4008	64.8056	69.4242	67.6624	69.1106	73.7176	66.6554	75.0162	63.2966	65.0966	78.8213
TRNP1	1	26993707	27000898	+	ENSG00000253368	TMF1-regulated nuclear protein 1 [Source:HGNC Symbol;Acc:HGNC:34348]	27.8527	19.6969	57.327	25.7571	37.3548	24.8172	24.368	33.5237	34.6684	45.6711	43.6971	28.5543	51.2103
FAM46B	1	27005020	27012836	-	ENSG00000158246	family with sequence similarity 46, member B [Source:HGNC Symbol;Acc:HGNC:28273]	46.4344	44.7155	47.9683	47.3295	52.3099	49.9809	47.4579	43.2996	46.2393	53.3721	52.9829	50.701	55.3394
SLC9A1	1	27098815	27166981	-	ENSG00000090020	solute carrier family 9, subfamily A (NHE1, cation proton antiporter 1), member 1 [Source:HGNC Symbol;Acc:HGNC:11071]	84.8851	84.3893	86.84	85.1457	85.2154	84.1065	86.7788	86.1111	88.7249	86.4005	83.9386	82.1229	86.9565
CHCHD3P3	1	27200834	27201473	-	ENSG00000214973	coiled-coil-helix-coiled-coil-helix domain containing 3 pseudogene 3 [Source:HGNC Symbol;Acc:HGNC:44699]	95.4609	90.0148	96.9571	94.6619	93.9161	93.8993	94.4086	93.3704	94.9713	95.4976	93.1482	93.0407	91.8857
RP11-40H20.4	1	27229106	27234352	-	ENSG00000224311	No description	73.1487	75.612	80.7912	74.5032	85.385	77.7489	77.0351	79.0435	81.1446	81.9428	81.3234	75.1	83.8956
WDTC1	1	27234516	27308633	+	ENSG00000142784	WD and tetratricopeptide repeats 1 [Source:HGNC Symbol;Acc:HGNC:29175]	83.8448	80.2516	87.9142	82.7514	85.994	84.4751	85.3905	86.0764	87.028	85.8045	83.7386	83.2044	86.8643
TMEM222	1	27322145	27336400	+	ENSG00000186501	transmembrane protein 222 [Source:HGNC Symbol;Acc:HGNC:25363]	82.1937	73.2858	73.5699	73.1484	80.245	78.4757	76.2402	75.8429	75.5096	84.5044	79.3995	75.4866	85.3725
RP11-4K3__A.5	1	27325329	27325796	+	ENSG00000241547	No description	96.5054	95.6298	100	94.8545	98.7975	93.9426	94.2598	97.6875	94.7547	98.1578	100	94.8228	97.4748
SYTL1	1	27342020	27353937	+	ENSG00000142765	synaptotagmin-like 1 [Source:HGNC Symbol;Acc:HGNC:15584]	47.4056	42.5353	65.2002	45.8996	49.5713	46.274	45.5686	52.1695	47.1375	57.3426	46.755	47.4316	54.8137
MAP3K6	1	27355184	27366892	-	ENSG00000142733	mitogen-activated protein kinase kinase kinase 6 [Source:HGNC Symbol;Acc:HGNC:6858]	44.9658	41.2839	53.7697	43.7029	53.1333	48.1099	47.1363	50.9857	47.1783	51.0477	49.6086	48.5081	46.6634
FCN3	1	27369112	27374824	-	ENSG00000142748	ficolin (collagen/fibrinogen domain containing) 3 [Source:HGNC Symbol;Acc:HGNC:3625]	90.1063	88.4928	88.5867	90.418	91.5147	89.1102	89.4614	89.0338	89.2482	89.7947	86.4872	84.7289	90.4081
CD164L2	1	27379176	27383380	-	ENSG00000174950	CD164 sialomucin-like 2 [Source:HGNC Symbol;Acc:HGNC:32043]	54.7369	56.039	64.3791	54.3915	60.9797	61.4614	79.5232	60.4764	72.3343	81.8242	55.7492	61.2486	78.7738
GPR3	1	27392644	27395814	+	ENSG00000181773	G protein-coupled receptor 3 [Source:HGNC Symbol;Acc:HGNC:4484]	35.7284	42.752	62.2428	44.3994	53.1584	49.4597	44.278	40.3142	38.5414	45.6832	55.8429	46.3283	44.9647
WASF2	1	27404226	27490158	-	ENSG00000158195	WAS protein family, member 2 [Source:HGNC Symbol;Acc:HGNC:12733]	86.645	84.3746	89.6375	86.3288	87.7934	87.2288	88.2121	87.6634	88.1565	87.6977	84.9438	83.2954	87.2549
RP4-752I6.1	1	27457198	27459582	+	ENSG00000241169	No description	93.8919	91.9866	92.8253	91.9828	94.0233	94.8167	95.3665	95.2778	96.0942	94.1961	89.6491	89.2815	92.9696
RP1-159A19.4	1	27525805	27530561	+	ENSG00000237429	No description	37.1038	26.7046	77.2151	28.2864	39.0153	27.2214	34.1754	30.4327	27.4547	39.9613	48.3439	30.81	41.0676
AHDC1	1	27534035	27604431	-	ENSG00000126705	AT hook, DNA binding motif, containing 1 [Source:HGNC Symbol;Acc:HGNC:25230]	63.3183	60.9138	72.5815	62.7595	64.5228	64.9759	64.7565	66.3443	68.371	70.6535	60.8417	62.0169	72.8889
FGR	1	27612064	27635277	-	ENSG00000000938	FGR proto-oncogene, Src family tyrosine kinase [Source:HGNC Symbol;Acc:HGNC:3697]	63.8438	59.9973	72.6413	65.1873	71.9992	67.4607	72.3366	73.4213	71.9334	74.564	72.008	68.1106	77.2949
RP11-288L9.1	1	27660328	27662722	-	ENSG00000233975	No description	93.1648	89.9701	89.1533	89.5597	93.9773	92.1278	89.0359	94.8939	91.5175	92.6853	92.87	89.8944	93.6404
IFI6	1	27666061	27672218	-	ENSG00000126709	interferon, alpha-inducible protein 6 [Source:HGNC Symbol;Acc:HGNC:4054]	66.2671	67.0531	77.2727	73.6433	67.9694	70.4723	68.6372	69.9466	68.5423	68.7965	66.6224	64.8518	71.1801
RP11-288L9.4	1	27669468	27670276	+	ENSG00000225886	No description	46.3095	52.9162	60.0259	51.7904	51.8859	55.1521	46.5465	51.1133	52.1738	52.4677	57.4242	43.7664	52.2955
FAM76A	1	27725979	27763122	+	ENSG00000009780	family with sequence similarity 76, member A [Source:HGNC Symbol;Acc:HGNC:28530]	77.5005	78.921	88.6718	79.7886	84.117	85.4276	83.1986	87.038	83.1462	87.9254	80.6729	84.338	88.6287
STX12	1	27773183	27824452	+	ENSG00000117758	syntaxin 12 [Source:HGNC Symbol;Acc:HGNC:11430]	84.2571	85.1429	91.5707	85.4474	87.8435	88.4461	88.3881	88.5474	88.1878	89.1459	88.0308	88.8591	89.2353
PPP1R8	1	27830778	27851676	+	ENSG00000117751	protein phosphatase 1, regulatory subunit 8 [Source:HGNC Symbol;Acc:HGNC:9296]	80.0069	76.9514	86.677	78.1254	81.8617	78.3867	78.8472	78.5295	80.9035	83.7325	79.3645	78.0061	81.2122
THEMIS2	1	27872543	27886685	+	ENSG00000130775	thymocyte selection associated family member 2 [Source:HGNC Symbol;Acc:HGNC:16839]	79.3442	75.5903	86.8502	76.8668	79.0465	77.0173	79.2104	80.4613	80.5595	83.8362	77.8239	77.6255	83.1809
RPA2	1	27891524	27914746	-	ENSG00000117748	replication protein A2, 32kDa [Source:HGNC Symbol;Acc:HGNC:10290]	84.4221	79.4076	88.7242	82.0898	84.8906	84.4276	82.8472	83.1684	82.0484	86.1295	79.8696	82.2132	84.1696
SMPDL3B	1	27934993	27959157	+	ENSG00000130768	sphingomyelin phosphodiesterase, acid-like 3B [Source:HGNC Symbol;Acc:HGNC:21416]	85.8109	85.2838	87.7843	84.8916	88.7088	87.0688	87.9527	88.3609	86.4757	87.7472	88.5783	84.9075	88.5191
RP11-460I13.2	1	27938875	27960193	-	ENSG00000227050	No description	72.7326	71.8395	84.4903	73.034	82.1645	79.5295	77.7806	79.757	79.9578	78.4705	84.541	74.0401	79.4051
XKR8	1	27959462	27968096	+	ENSG00000158156	XK, Kell blood group complex subunit-related family, member 8 [Source:HGNC Symbol;Acc:HGNC:25508]	57.5425	52.8598	74.2481	55.5614	66.5197	61.9732	61.4372	61.339	68.0214	62.215	74.3536	60.8729	63.5231
EYA3	1	27970344	28088696	-	ENSG00000158161	EYA transcriptional coactivator and phosphatase 3 [Source:HGNC Symbol;Acc:HGNC:3521]	89.551	88.792	90.5265	89.5952	91.3161	91.4338	90.8727	92.2214	90.789	91.2989	91.5806	89.9392	91.5157
RP5-1053E7.3	1	28120449	28121321	-	ENSG00000214812	No description	89.7594	90.7112	95.5009	91.1994	94.4994	94.0899	92.6052	91.8227	95.2908	95.8597	96.5185	88.1217	91.4782
PTAFR	1	28147166	28193936	-	ENSG00000169403	platelet-activating factor receptor [Source:HGNC Symbol;Acc:HGNC:9582]	90.472	90.8859	91.6904	90.9399	91.4174	92.1776	92.0525	92.2324	91.9045	91.8518	90.3947	89.4811	93.3177
DNAJC8	1	28199456	28233025	-	ENSG00000126698	DnaJ (Hsp40) homolog, subfamily C, member 8 [Source:HGNC Symbol;Acc:HGNC:15470]	88.1818	86.2286	87.2399	85.2542	88.9148	87.1696	87.7436	86.3893	87.9891	88.4411	87.2002	86.4347	88.7236
ATPIF1	1	28236109	28246906	+	ENSG00000130770	ATPase inhibitory factor 1 [Source:HGNC Symbol;Acc:HGNC:871]	67.8641	63.9792	72.6297	62.3681	69.6275	64.408	63.1968	65.0811	62.2708	69.276	67.1112	61.1033	70.2422
RP5-1092A3.4	1	28239509	28241453	-	ENSG00000270605	No description	91.4137	94.9802	91.3061	94.1433	94.8954	96.2397	94.6398	96.3278	93.3592	96.7829	91.2809	93.1052	95.7822
RP5-1092A3.5	1	28247144	28247568	+	ENSG00000271398	No description	0.802469	0.747978	0	0.320513	0.565844	0.231481	0.487805	0.25	1.62963	0	0	0.595238	0.857143
SESN2	1	28259527	28282491	+	ENSG00000130766	sestrin 2 [Source:HGNC Symbol;Acc:HGNC:20746]	70.1683	65.7376	79.0708	70.4642	73.9684	74.3558	73.0481	74.2738	69.2935	81.6614	73.2194	72.8305	82.2163
MED18	1	28329002	28335967	+	ENSG00000130772	mediator complex subunit 18 [Source:HGNC Symbol;Acc:HGNC:25944]	81.2571	68.063	80.7053	68.7174	70.7454	74.8778	71.5027	73.5013	71.4005	78.1273	80.3405	78.4417	75.3893
PHACTR4	1	28369603	28500369	+	ENSG00000204138	phosphatase and actin regulator 4 [Source:HGNC Symbol;Acc:HGNC:25793]	91.0456	89.1611	91.9436	89.5259	92.1939	91.2642	91.4463	91.4299	90.8865	93.0404	91.2318	90.2754	92.8509
RCC1	1	28505943	28539300	+	ENSG00000180198	regulator of chromosome condensation 1 [Source:HGNC Symbol;Acc:HGNC:1913]	67.5161	67.4963	76.6689	68.5931	72.8099	72.3805	70.4992	70.874	69.9431	74.4095	73.8915	71.9884	74.3821
SNHG3	1	28505980	28510892	+	ENSG00000242125	small nucleolar RNA host gene 3 (non-protein coding) [Source:HGNC Symbol;Acc:HGNC:10118]	27.7686	27.2251	38.4318	28.8203	25.7243	29.0591	26.8033	30.032	29.1523	29.8774	29.0696	26.4996	28.6374
RP4-669K10.8	1	28544460	28546542	+	ENSG00000279443	No description	91.2097	92.8459	92.2155	89.4828	89.0981	91.0629	91.262	90.7451	89.9929	92.4313	88.0497	86.2362	88.1367
TRNAU1AP	1	28553085	28578545	+	ENSG00000180098	tRNA selenocysteine 1 associated protein 1 [Source:HGNC Symbol;Acc:HGNC:30813]	88.4483	86.7275	89.4765	88.3244	88.7732	88.6094	89.7188	86.2363	88.1137	90.3487	88.0713	88.2203	90.4263
SNHG12	1	28578538	28582983	-	ENSG00000197989	small nucleolar RNA host gene 12 (non- protein coding) [Source:HGNC Symbol;Acc:HGNC:30062]	21.0147	15.3687	29.5724	17.1062	22.0004	19.0246	21.0779	17.348	18.2937	19.4392	22.9465	14.9906	23.9347
TAF12	1	28589323	28643085	-	ENSG00000120656	TAF12 RNA polymerase II, TATA box binding protein (TBP)-associated factor, 20kDa [Source:HGNC Symbol;Acc:HGNC:11545]	83.7334	80.5266	86.7434	81.4549	83.8144	84.7446	85.7454	86.3291	84.9247	87.9107	82.2358	85.7998	89.7251
RAB42	1	28592200	28595443	+	ENSG00000188060	RAB42, member RAS oncogene family [Source:HGNC Symbol;Acc:HGNC:28702]	37.6422	31.102	43.8961	33.8605	32.8576	39.2249	44.2811	52.6191	36.3775	45.3258	29.0634	51.4369	75.0544
RP11-442N24__B.1	1	28643228	28648581	+	ENSG00000229388	No description	70.5055	70.1453	65.1054	68.1511	70.6612	68.792	68.4127	68.5719	69.7216	67.0778	70.2861	62.7192	70.4462
GMEB1	1	28668732	28719353	+	ENSG00000162419	glucocorticoid modulatory element binding protein 1 [Source:HGNC Symbol;Acc:HGNC:4370]	89.4977	85.0163	89.9895	87.507	89.0424	93.063	91.4423	90.1302	91.4044	92.0121	85.9308	91.6017	93.9441
YTHDF2	1	28736621	28769775	+	ENSG00000198492	YTH domain family, member 2 [Source:HGNC Symbol;Acc:HGNC:31675]	74.5464	71.5496	79.4595	73.3868	77.9151	74.829	77.8254	76.8406	76.4114	81.8649	74.823	79.0093	81.9183
OPRD1	1	28812142	28863696	+	ENSG00000116329	opioid receptor, delta 1 [Source:HGNC Symbol;Acc:HGNC:8153]	82.5474	80.5363	90.1753	84.0117	85.3117	87.3374	87.5133	86.8639	84.4165	92.3349	83.5425	81.323	90.4915
RP1-212P9.2	1	28867575	28871267	+	ENSG00000226852	No description	91.172	86.8252	91.338	88.7145	88.5127	89.0313	91.3013	89.5892	92.379	89.0511	86.8902	82.0038	93.4794
RP1-212P9.3	1	28870483	28877336	-	ENSG00000233427	No description	90.5187	89.1327	92.4016	87.8116	87.8471	87.6924	87.877	85.7207	88.4679	86.2809	85.5561	84.6648	90.151
EPB41	1	28887091	29120046	+	ENSG00000159023	erythrocyte membrane protein band 4.1 [Source:HGNC Symbol;Acc:HGNC:3377]	88.0929	84.2299	90.274	86.48	89.6746	87.325	89.0399	87.8196	87.2577	89.5976	88.734	88.0979	90.1377
TMEM200B	1	29119428	29123935	-	ENSG00000253304	transmembrane protein 200B [Source:HGNC Symbol;Acc:HGNC:33785]	12.5	12.542	47.3687	16.7255	23.2166	16.7848	15.8863	14.7762	16.151	32.7071	22.1744	20.2176	27.3778
RP11-242O24.3	1	29144494	29146994	-	ENSG00000225750	No description	91.5289	94.0025	94.4589	92.0309	95.4274	90.9606	91.4413	93.539	95.2503	94.2315	96.8797	91.5348	95.9936
SRSF4	1	29147743	29181987	-	ENSG00000116350	serine/arginine-rich splicing factor 4 [Source:HGNC Symbol;Acc:HGNC:10786]	76.9475	72.7157	86.245	76.8837	78.077	77.2728	76.6632	74.731	77.1475	81.9298	71.7934	72.2451	81.2939
MECR	1	29192873	29230942	-	ENSG00000116353	mitochondrial trans-2-enoyl-CoA reductase [Source:HGNC Symbol;Acc:HGNC:19691]	86.4899	84.8793	89.1009	84.561	86.2854	87.9607	86.6223	86.8909	87.5576	88.2975	88.2927	84.9462	87.8883
PTPRU	1	29236516	29326813	+	ENSG00000060656	protein tyrosine phosphatase, receptor type, U [Source:HGNC Symbol;Acc:HGNC:9683]	68.5836	64.0937	79.2872	66.5136	72.2886	70.3571	72.3274	72.2808	71.9628	77.7724	71.3468	73.1025	76.1928
RP3-437I16.1	1	29329620	29350114	-	ENSG00000230523	No description	86.7463	83.4659	88.3002	85.3073	85.7024	86.0127	86.08	87.9735	88.1765	86.3492	84.8609	80.7044	87.6721
RP11-810H18.1	1	29488193	29496893	-	ENSG00000225011	No description	91.8274	90.4318	89.4692	89.4961	90.0196	90.2757	91.285	91.766	93.1592	91.6926	89.614	84.7584	92.1661
RP11-111I12.1	1	30013952	30037612	-	ENSG00000233399	No description	87.2862	87.1396	88.9249	89.0509	88.3334	88.149	85.9878	88.8637	88.8789	90.5523	84.8255	74.7847	91.1988
RP4-591L5.1	1	30409560	30411638	-	ENSG00000236335	No description	90.4195	89.951	81.8676	92.5753	89.9199	92.5461	88.9042	91.3959	94.1565	94.2316	93.5218	88.8297	90.6558
RP4-591L5.2	1	30415825	30421108	+	ENSG00000231949	No description	84.2734	84.6826	92.8671	90.3257	93.5369	90.5501	90.1004	88.2708	92.4225	93.3201	89.6027	85.0396	90.7288
MATN1	1	30711277	30723587	-	ENSG00000162510	matrilin 1, cartilage matrix protein [Source:HGNC Symbol;Acc:HGNC:6907]	60.041	54.5483	79.2233	54.5204	64.5331	61.5727	58.8727	59.9685	60.412	68.6671	61.4168	60.6364	70.1866
MATN1-AS1	1	30718504	30726827	+	ENSG00000186056	MATN1 antisense RNA 1 [Source:HGNC Symbol;Acc:HGNC:40364]	58.0319	53.9569	82.0397	55.5168	64.7647	62.4579	59.8267	66.8133	65.01	67.9174	67.3593	59.9701	72.9135
LAPTM5	1	30732469	30757820	-	ENSG00000162511	lysosomal protein transmembrane 5 [Source:HGNC Symbol;Acc:HGNC:29612]	87.4755	85.4827	86.3816	88.1462	88.2402	86.269	85.5101	89.2318	90.7911	89.8259	85.0864	82.1895	88.922
RP5-1125N11.1	1	30810378	30815553	-	ENSG00000229607	No description	91.0448	88.7514	90.9435	91.184	90.8187	90.8557	88.875	91.3119	91.1917	89.3504	87.9038	81.9805	91.4701
RP1-65J11.1	1	30824228	30834284	+	ENSG00000223382	No description	69.537	70.0349	75.1789	65.7888	77.3394	71.641	71.8406	72.1387	73.8142	76.7153	80.2131	70.0201	79.5341
RP1-65J11.5	1	30858158	30860254	+	ENSG00000235143	No description	87.5528	85.4309	85.9596	89.5726	89.483	86.0694	87.1861	89.0267	85.6151	87.4994	85.2427	83.4886	90.9506
SDC3	1	30869467	30908761	-	ENSG00000162512	syndecan 3 [Source:HGNC Symbol;Acc:HGNC:10660]	75.6089	73.3737	81.3247	76.8543	80.8247	80.3441	77.1404	81.6518	83.0893	79.8731	79.8287	73.1731	83.5236
PUM1	1	30931506	31065991	-	ENSG00000134644	pumilio RNA-binding family member 1 [Source:HGNC Symbol;Acc:HGNC:14957]	87.8488	86.981	89.0647	86.9175	88.7537	88.5403	87.8898	89.2492	88.1783	89.5122	87.2383	87.1779	89.3069
NKAIN1	1	31179745	31239554	-	ENSG00000084628	Na+/K+ transporting ATPase interacting 1 [Source:HGNC Symbol;Acc:HGNC:25743]	80.7923	76.9092	83.699	79.1914	81.3027	82.5704	81.9929	82.5796	85.2915	86.7857	77.4396	75.3741	85.1761
SNRNP40	1	31259568	31296782	-	ENSG00000060688	small nuclear ribonucleoprotein 40kDa (U5) [Source:HGNC Symbol;Acc:HGNC:30857]	86.3912	85.4093	90.6264	85.1067	86.5142	86.9773	87.2474	86.784	86.2338	87.0947	87.1244	86.1285	87.1341
ZCCHC17	1	31296982	31364953	+	ENSG00000121766	zinc finger, CCHC domain containing 17 [Source:HGNC Symbol;Acc:HGNC:30246]	85.3167	85.0676	87.218	85.7318	87.7076	88.4239	86.7737	87.8512	88.0482	87.6286	86.7931	86.6814	88.4716
RP11-266K22.2	1	31333067	31346799	-	ENSG00000229044	No description	91.8259	92.0349	91.7252	91.9967	92.949	93.8155	91.9863	93.5931	92.5574	93.0372	91.453	94.1988	94.7421
FABP3	1	31365625	31376850	-	ENSG00000121769	fatty acid binding protein 3, muscle and heart (mammary-derived growth inhibitor) [Source:HGNC Symbol;Acc:HGNC:3557]	59.0047	54.0136	61.7047	54.9074	58.2257	57.5377	55.5923	55.5921	58.3545	55.8304	54.0518	58.8005	63.1568
SERINC2	1	31409565	31434680	+	ENSG00000168528	serine incorporator 2 [Source:HGNC Symbol;Acc:HGNC:23231]	66.8104	58.2961	77.024	63.3013	63.6304	61.2755	60.2942	66.1688	62.8136	66.8988	62.1761	60.9711	64.7932
LINC01225	1	31500085	31540885	+	ENSG00000260386	long intergenic non-protein coding RNA 1225 [Source:HGNC Symbol;Acc:HGNC:49677]	87.0766	86.2712	88.6647	85.974	87.6348	87.8574	87.2069	87.6472	88.0487	87.8084	87.6692	83.0199	86.9883
LINC01226	1	31518435	31524245	+	ENSG00000223907	long intergenic non-protein coding RNA 1226 [Source:HGNC Symbol;Acc:HGNC:49678]	87.569	82.1176	80.1871	85.0179	89.5354	90.028	88.5334	87.922	88.0146	87.7453	90.7535	84.5291	85.6878
RP11-439L8.5	1	31538044	31540769	+	ENSG00000260636	No description	90.2954	90.8508	95.0601	93.3347	93.9932	91.3189	91.5262	96.2671	94.07	92.6312	94.3889	88.9847	92.8377
RP11-73M7.1	1	31571585	31575573	-	ENSG00000229167	No description	93.4557	88.2689	89.3501	87.4121	89.6408	87.2215	85.2266	88.4457	90.8737	90.1263	87.1429	80.565	88.5354
TINAGL1	1	31576485	31587686	+	ENSG00000142910	tubulointerstitial nephritis antigen-like 1 [Source:HGNC Symbol;Acc:HGNC:19168]	77.0645	75.1057	77.7347	82.0075	77.1101	80.3484	84.5111	82.3328	80.9513	79.4394	76.8629	77.989	84.6643
HCRTR1	1	31617686	31632518	+	ENSG00000121764	hypocretin (orexin) receptor 1 [Source:HGNC Symbol;Acc:HGNC:4848]	70.9074	69.1379	87.9836	73.5921	75.68	69.4451	71.4286	69.7312	72.6418	74.7805	74.2475	69.9713	77.2797
PEF1	1	31629862	31644896	-	ENSG00000162517	penta-EF-hand domain containing 1 [Source:HGNC Symbol;Acc:HGNC:30009]	69.279	66.3001	77.5111	68.2868	70.456	71.4667	68.6986	68.0662	72.125	75.2118	68.3356	72.1635	74.098
RP11-73M7.6	1	31644049	31659938	+	ENSG00000235790	No description	59.9135	57.5481	73.8519	56.5229	58.5268	57.8556	56.1216	57.2041	58.9184	62.5267	53.3038	58.1726	61.7233
RP11-73M7.9	1	31644694	31649371	+	ENSG00000264078	No description	31.981	32.6736	61.1867	30.8491	35.0069	33.9835	31.7158	31.8406	37.8512	36.2715	24.2549	39.0804	37.4251
COL16A1	1	31652247	31704319	-	ENSG00000084636	collagen, type XVI, alpha 1 [Source:HGNC Symbol;Acc:HGNC:2193]	86.5373	83.6112	88.5544	85.5834	85.4547	85.6963	84.594	85.811	86.7239	88.7371	84.5176	79.5858	87.9538
BAI2	1	31727117	31764893	-	ENSG00000121753	brain-specific angiogenesis inhibitor 2 [Source:HGNC Symbol;Acc:HGNC:944]	71.376	64.6259	84.9608	66.4659	71.9981	69.7915	74.9395	74.749	74.2806	79.3923	69.6398	70.31	81.4356
RP11-84A19.3	1	31789130	31791322	+	ENSG00000254545	No description	42.7466	34.6145	31.6076	35.5884	32.0377	45.5378	38.6063	46.2844	36.086	38.141	36.9253	47.4405	52.6225
SPOCD1	1	31790422	31816051	-	ENSG00000134668	SPOC domain containing 1 [Source:HGNC Symbol;Acc:HGNC:26338]	81.9002	81.49	86.1019	83.0276	83.8388	82.2723	81.5892	85.3312	84.3153	84.7273	81.7792	78.0528	83.8128
RP11-84A19.2	1	31842019	31855568	-	ENSG00000203620	No description	90.6235	89.4099	91.7456	91.1445	91.6673	93.1381	92.5113	93.1788	92.2389	92.4123	90.4796	90.0042	91.1728
RP11-84A19.4	1	31851913	31921841	-	ENSG00000269967	No description	91.7758	91.4936	92.295	91.4552	93.0789	93.0173	92.2218	93.8034	92.5993	92.9923	92.1212	91.1823	93.2221
PTP4A2	1	31906421	31944856	-	ENSG00000184007	protein tyrosine phosphatase type IVA, member 2 [Source:HGNC Symbol;Acc:HGNC:9635]	67.4587	64.3927	77.5486	69.7781	74.1172	72.7902	72.2882	73.5479	66.2228	75.2517	73.283	72.2827	78.5498
KHDRBS1	1	32013829	32060850	+	ENSG00000121774	KH domain containing, RNA binding, signal transduction associated 1 [Source:HGNC Symbol;Acc:HGNC:18116]	82.5755	78.2588	88.4101	78.7104	83.8059	80.2782	79.2404	81.5836	84.1753	82.0277	83.2612	79.8361	86.9187
RP11-277A4.4	1	32052291	32073474	-	ENSG00000203325	No description	72.5781	72.6195	86.7091	70.155	78.2132	71.8211	78.3087	71.735	76.9531	79.0037	75.9079	73.4548	78.6776
TMEM39B	1	32072031	32102866	+	ENSG00000121775	transmembrane protein 39B [Source:HGNC Symbol;Acc:HGNC:25510]	80.5912	80.032	88.8594	78.6603	85.408	80.7769	85.3973	81.8816	83.7482	84.4945	83.2449	83.457	84.9089
KPNA6	1	32108038	32176568	+	ENSG00000025800	karyopherin alpha 6 (importin alpha 7) [Source:HGNC Symbol;Acc:HGNC:6399]	88.7712	87.561	90.3256	87.5302	89.7622	89.0382	89.0003	90.204	88.3908	90.6259	88.9632	87.2473	90.1905
RP4-622L5.2	1	32170733	32176568	+	ENSG00000250135	No description	95.0661	91.6663	90.0846	92.7129	93.2013	96.0231	97.9757	97.6838	93.7116	93.0558	95.5065	94.7538	96.0824
TXLNA	1	32179686	32198285	+	ENSG00000084652	taxilin alpha [Source:HGNC Symbol;Acc:HGNC:30685]	70.8137	69.0708	86.6623	68.8682	76.2256	74.719	81.117	70.1768	75.7869	77.9892	75.1079	81.6641	79.2741
CCDC28B	1	32200386	32205387	+	ENSG00000160050	coiled-coil domain containing 28B [Source:HGNC Symbol;Acc:HGNC:28163]	29.5718	31.1272	50.0926	34.53	43.1904	36.4411	34.7796	34.5911	38.7073	38.3716	39.2793	32.2859	37.0158
RP4-622L5.7	1	32204769	32206814	-	ENSG00000224066	No description	13.1385	11.9746	26.092	12.5123	19.9168	18.3204	13.1085	12.9419	15.9141	16.9785	12.4695	10.9772	19.4
IQCC	1	32205661	32208687	+	ENSG00000160051	IQ motif containing C [Source:HGNC Symbol;Acc:HGNC:25545]	36.222	35.8723	55.7407	36.3531	47.7314	63.269	34.9299	37.5175	38.3253	45.3212	46.1941	36.3785	41.445
DCDC2B	1	32209094	32216196	+	ENSG00000222046	doublecortin domain containing 2B [Source:HGNC Symbol;Acc:HGNC:32576]	89.112	91.4275	90.6814	88.401	93.4896	90.6764	91.5271	88.4244	90.6813	91.2234	94.0622	87.0993	91.1099
TMEM234	1	32214472	32222359	-	ENSG00000160055	transmembrane protein 234 [Source:HGNC Symbol;Acc:HGNC:28837]	61.9082	64.6971	84.1807	69.103	68.4106	68.3327	65.1146	63.3228	62.9516	73.6133	66.5217	73.8211	73.3342
EIF3I	1	32221928	32231604	+	ENSG00000084623	eukaryotic translation initiation factor 3, subunit I [Source:HGNC Symbol;Acc:HGNC:3272]	69.1813	64.9971	83.808	67.2981	70.6881	65.4188	63.5913	60.2938	65.3617	74.0359	62.652	68.3566	67.0594
MTMR9LP	1	32231658	32241620	-	ENSG00000220785	myotubularin related protein 9-like, pseudogene [Source:HGNC Symbol;Acc:HGNC:27920]	49.4629	40.1803	68.8027	43.4577	45.4067	42.8896	45.3849	50.3944	46.2639	49.0116	53.9457	43.9508	56.9032
FAM167B	1	32247233	32248856	+	ENSG00000183615	family with sequence similarity 167, member B [Source:HGNC Symbol;Acc:HGNC:28133]	36.6613	29.9353	50.7576	43.1033	41.5628	39.1005	46.6997	40.7828	47.2573	38.999	69.1326	41.2197	42.1818
LCK	1	32251239	32286165	+	ENSG00000182866	LCK proto-oncogene, Src family tyrosine kinase [Source:HGNC Symbol;Acc:HGNC:6524]	83.5355	84.5637	90.5952	89.8446	91.3398	91.7078	91.8121	92.0979	91.2702	91.1567	90.2183	89.1553	91.6358
HDAC1	1	32292086	32333635	+	ENSG00000116478	histone deacetylase 1 [Source:HGNC Symbol;Acc:HGNC:4852]	88.9018	85.367	87.7362	89.0629	90.3657	90.3414	90.0657	89.64	88.4295	90.2687	87.7745	88.095	90.6128
MARCKSL1	1	32333832	32336379	-	ENSG00000175130	MARCKS-like 1 [Source:HGNC Symbol;Acc:HGNC:7142]	5.57351	5.04982	18.8447	5.04319	3.57244	4.91626	3.37379	6.01852	11.3961	11.7681	3.73434	3.02521	20.964
RP4-811H24.9	1	32349194	32350663	-	ENSG00000233775	No description	94.5303	89.7039	90.6583	92.4985	91.3548	91.1892	89.4622	91.1487	90.0204	93.3891	87.6754	86.7036	93.3567
TSSK3	1	32351521	32364312	+	ENSG00000162526	testis-specific serine kinase 3 [Source:HGNC Symbol;Acc:HGNC:15473]	55.4998	43.4546	66.4141	54.8688	66.2511	48.1637	52.3458	64.6622	49.3157	66.4183	69.0658	53.2448	61.3541
FAM229A	1	32361270	32364278	-	ENSG00000225828	family with sequence similarity 229, member A [Source:HGNC Symbol;Acc:HGNC:44652]	45.6212	32.6758	47.3809	48.6871	69.3784	33.4484	41.8837	56.0867	32.092	55.9247	63.0191	44.4996	49.5941
BSDC1	1	32365103	32394731	-	ENSG00000160058	BSD domain containing 1 [Source:HGNC Symbol;Acc:HGNC:25501]	80.8619	79.7193	78.431	80.3702	83.7642	82.3584	80.62	81.6556	84.1791	83.8127	82.0456	81.5546	85.3429
LRRC37A12P	1	32423214	32426789	-	ENSG00000229259	leucine rich repeat containing 37, member A12, pseudogene [Source:HGNC Symbol;Acc:HGNC:43816]	88.9605	88.9466	87.0663	88.2564	93.2948	95.3362	90.7905	89.6312	94.5292	93.9917	90.6291	91.2307	96.1213
RP1-27O5.3	1	32465057	32600792	+	ENSG00000254553	No description	82.8103	78.9544	87.1186	81.8449	85.3548	83.7693	82.8964	85.2967	82.47	86.6151	85.9388	86.182	88.1652
ZBTB8B	1	32465069	32496686	+	ENSG00000273274	zinc finger and BTB domain containing 8B [Source:HGNC Symbol;Acc:HGNC:37057]	83.4754	80.1634	89.3542	83.3822	88.0032	84.5409	83.8164	84.5068	84.0126	88.519	87.6287	82.9383	87.7121
ZBTB8A	1	32539427	32605939	+	ENSG00000160062	zinc finger and BTB domain containing 8A [Source:HGNC Symbol;Acc:HGNC:24172]	86.0341	84.5531	91.0922	88.6945	90.7767	88.7591	86.7554	89.6316	86.2962	91.8566	92.2949	89.9197	92.0747
ZBTB8OS	1	32600172	32650903	-	ENSG00000176261	zinc finger and BTB domain containing 8 opposite strand [Source:HGNC Symbol;Acc:HGNC:24094]	81.2741	82.6951	84.4049	82.3726	85.4383	84.3795	84.1878	83.0574	85.0755	86.7586	85.707	84.6673	86.1481
RBBP4	1	32651142	32686211	+	ENSG00000162521	retinoblastoma binding protein 4 [Source:HGNC Symbol;Acc:HGNC:9887]	82.0585	80.6644	91.3439	79.8572	83.6053	82.7217	83.54	83.8637	84.2773	82.9078	82.9478	81.9176	86.1987
SYNC	1	32680360	32703596	-	ENSG00000162520	syncoilin, intermediate filament protein [Source:HGNC Symbol;Acc:HGNC:28897]	83.043	70.7197	89.5183	75.0457	80.9625	76.89	78.5907	76.6962	76.2023	85.7962	77.1648	76.2656	83.5031
RP11-114B7.6	1	32717734	32725237	-	ENSG00000224409	No description	86.4368	89.5712	85.1429	86.9523	89.4569	90.1574	89.2734	91.5512	90.9044	92.2445	84.9912	89.4264	88.3785
KIAA1522	1	32741885	32774970	+	ENSG00000162522	KIAA1522 [Source:HGNC Symbol;Acc:HGNC:29301]	58.8152	57.4298	75.3551	63.9952	65.0045	64.5759	63.791	69.4881	63.6854	72.5047	63.9044	64.0793	71.2565
YARS	1	32775237	32818153	-	ENSG00000134684	tyrosyl-tRNA synthetase [Source:HGNC Symbol;Acc:HGNC:12840]	84.7037	80.8126	87.8809	80.5875	86.7715	83.4481	83.3467	82.0276	80.4259	86.6233	84.3949	81.9567	88.4014
S100PBP	1	32816767	32858879	+	ENSG00000116497	S100P binding protein [Source:HGNC Symbol;Acc:HGNC:25768]	81.6062	73.1829	88.0132	74.6365	82.9989	78.4147	77.4941	77.4355	75.617	84.03	80.1642	79.3262	83.7709
FNDC5	1	32862268	32872482	-	ENSG00000160097	fibronectin type III domain containing 5 [Source:HGNC Symbol;Acc:HGNC:20240]	49.8634	40.1887	71.2265	47.4881	59.0166	56.7164	61.6891	54.6928	49.7863	66.7646	58.0515	53.4659	59.8488
HPCA	1	32885994	32898441	+	ENSG00000121905	hippocalcin [Source:HGNC Symbol;Acc:HGNC:5144]	50.1416	42.8795	60.5883	50.6898	52.2269	49.0431	51.8327	55.1439	52.0493	59.338	46.0645	53.853	59.4243
TMEM54	1	32894594	32901438	-	ENSG00000121900	transmembrane protein 54 [Source:HGNC Symbol;Acc:HGNC:24143]	52.4464	45.0836	57.3661	48.7497	53.475	55.1502	57.8677	60.9344	62.0534	58.214	59.1421	50.0595	71.9596
RNF19B	1	32936445	32964685	-	ENSG00000116514	ring finger protein 19B [Source:HGNC Symbol;Acc:HGNC:26886]	69.7939	65.503	85.928	68.8182	82.0718	71.5918	78.7778	76.0025	69.5722	86.2193	80.9207	66.1797	80.5327
RP1-117O3.2	1	32987075	33032469	+	ENSG00000236065	No description	90.9646	91.1855	90.9814	89.8046	91.8815	92.1061	91.3599	92.4726	91.7809	91.7136	90.7215	87.7463	91.9196
AK2	1	33007984	33080996	-	ENSG00000004455	adenylate kinase 2 [Source:HGNC Symbol;Acc:HGNC:362]	84.4583	83.0756	88.3935	82.588	85.5335	83.2316	83.0174	83.8898	83.8889	85.4326	82.7674	81.7108	86.251
AZIN2	1	33081104	33120530	+	ENSG00000142920	antizyme inhibitor 2 [Source:HGNC Symbol;Acc:HGNC:29957]	70.9951	68.9524	74.6392	70.0631	74.0743	71.8763	71.7546	73.4593	72.4205	77.7347	72.254	69.9119	75.0352
TRIM62	1	33145402	33182059	-	ENSG00000116525	tripartite motif containing 62 [Source:HGNC Symbol;Acc:HGNC:25574]	69.5339	67.4655	78.3484	69.5358	75.7837	72.0792	71.1229	70.8056	73.7654	78.6184	70.9106	66.1729	80.4467
RP11-131M11.3	1	33162851	33166298	+	ENSG00000279179	No description	78.5382	77.0217	71.8396	69.8249	72.1967	72.1824	65.8509	75.9709	76.5252	75.9068	65.4028	61.6465	80.9408
ZNF362	1	33256545	33300719	+	ENSG00000160094	zinc finger protein 362 [Source:HGNC Symbol;Acc:HGNC:18079]	76.7992	75.8159	84.4261	79.2459	83.6762	83.082	82.0821	88.8182	81.8345	85.1756	84.5136	79.5401	85.3549
A3GALT2	1	33306766	33321098	-	ENSG00000184389	alpha 1,3-galactosyltransferase 2 [Source:HGNC Symbol;Acc:HGNC:30005]	69.1325	70.956	81.3392	78.967	85.9527	85.0028	88.4355	87.181	81.2151	88.9638	80.0392	81.9079	91.282
RP11-415J8.3	1	33307366	33326043	+	ENSG00000225313	No description	87.6475	89.0162	91.1814	90.9645	90.2628	91.2438	91.4715	93.07	91.3701	91.3386	89.5346	88.4344	92.3815
PHC2	1	33323623	33431052	-	ENSG00000134686	polyhomeotic homolog 2 (Drosophila) [Source:HGNC Symbol;Acc:HGNC:3183]	68.0106	62.9738	77.3646	66.9541	70.212	69.3231	69.4608	70.8161	73.053	77.426	66.8627	65.602	76.5488
RP11-415J8.5	1	33350352	33363245	+	ENSG00000233246	No description	70.9794	69.6966	78.6864	69.4022	68.9957	70.5695	67.7701	71.3498	70.1027	71.3084	66.0987	67.0757	74.567
TLR12P	1	33466249	33468954	+	ENSG00000234512	toll-like receptor 12, pseudogene [Source:HGNC Symbol;Acc:HGNC:31754]	82.9018	88.6467	95	91.3855	91.9583	89.3175	90.5669	94.3765	89.0561	91.6564	87.5362	87.0228	93.0506
ZSCAN20	1	33472645	33496507	+	ENSG00000121903	zinc finger and SCAN domain containing 20 [Source:HGNC Symbol;Acc:HGNC:13093]	87.8948	87.4612	87.1285	88.0277	88.3965	89.2517	88.4527	90.7383	85.914	89.6298	89.8306	88.1801	91.0605
CSMD2	1	33513999	34165842	-	ENSG00000121904	CUB and Sushi multiple domains 2 [Source:HGNC Symbol;Acc:HGNC:19290]	86.9366	85.0723	88.155	85.808	87.4035	87.7306	86.4718	88.1177	87.6562	88.3512	85.8148	80.6671	88.0077
HMGB4	1	33860475	33864791	+	ENSG00000176256	high mobility group box 4 [Source:HGNC Symbol;Acc:HGNC:24954]	91.6405	91.1429	91.9312	88.2653	88.6112	87.9169	84.578	92.6574	89.1654	88.2405	88.2609	80.0235	89.3862
CSMD2-AS1	1	33868953	33885458	+	ENSG00000231163	CSMD2 antisense RNA 1 [Source:HGNC Symbol;Acc:HGNC:40882]	90.9832	89.8869	90.3869	89.4211	89.832	89.6418	91.217	92.5744	90.8248	89.4331	88.9312	80.2092	89.8192
C1orf94	1	34166883	34219131	+	ENSG00000142698	chromosome 1 open reading frame 94 [Source:HGNC Symbol;Acc:HGNC:28250]	76.4499	70.902	84.824	73.4769	77.3971	77.6957	76.7923	82.4695	80.4394	82.7927	80.0517	73.2874	80.8327
SMIM12	1	34712737	34859816	-	ENSG00000163866	small integral membrane protein 12 [Source:HGNC Symbol;Acc:HGNC:25154]	78.5961	76.06	81.4972	76.5969	79.7903	78.7388	78.2049	80.2092	79.2319	82.2447	78.4032	74.2764	83.4414
GJB5	1	34755047	34758512	+	ENSG00000189280	gap junction protein, beta 5, 31.1kDa [Source:HGNC Symbol;Acc:HGNC:4287]	85.7778	84.43	89.7222	88.8766	90.2953	88.097	90.0954	91.3859	88.176	91.077	90.2004	85.9264	94.0232
GJB4	1	34759741	34763724	+	ENSG00000189433	gap junction protein, beta 4, 30.3kDa [Source:HGNC Symbol;Acc:HGNC:4286]	90.565	83.765	84.1952	87.9169	86.6144	85.3865	86.6634	85.2111	88.7207	86.6096	83.5627	80.5854	90.1368
RP1-34M23.5	1	34761426	34788097	-	ENSG00000255811	No description	71.8278	67.1672	76.1117	68.1964	71.7825	70.0874	71.057	74.1566	71.2569	76.9668	71.4978	70.238	78.2576
GJB3	1	34781189	34786369	+	ENSG00000188910	gap junction protein, beta 3, 31kDa [Source:HGNC Symbol;Acc:HGNC:4285]	47.7436	45.9016	59.1515	44.5753	47.8109	49.004	47.5003	54.5185	46.9251	58.8977	53.1556	53.574	65.4718
GJA4	1	34792998	34795747	+	ENSG00000187513	gap junction protein, alpha 4, 37kDa [Source:HGNC Symbol;Acc:HGNC:4278]	71.348	66.3876	77.9851	66.5392	73.9672	70.7711	70.6308	67.6808	68.5624	73.5491	84.4444	67.303	81.9367
DLGAP3	1	34865436	34929585	-	ENSG00000116544	discs, large (Drosophila) homolog-associated protein 3 [Source:HGNC Symbol;Acc:HGNC:30368]	62.2213	57.8386	77.0088	59.708	65.9197	58.8728	61.1484	65.1029	63.9215	67.7856	60.4811	57.0088	69.8251
RP11-244H3.1	1	34974356	34985313	-	ENSG00000241014	No description	79.1455	72.3711	91.2406	72.5079	74.2971	79.8314	74.7192	80.0132	75.7865	89.9539	74.4263	72.0325	81.1472
RP11-244H3.4	1	34981533	35031741	-	ENSG00000271741	Zinc finger MYM-type protein 6 {ECO:0000313|Ensembl:ENSP00000391337} [Source:UniProtKB/TrEMBL;Acc:X6RCN5]	79.758	75.3432	83.7924	76.0323	79.9556	80.3574	79.4899	80.285	80.5213	84.8471	81.8872	77.1753	81.2925
ZMYM6NB	1	34981535	34985353	-	ENSG00000243749	ZMYM6 neighbor [Source:HGNC Symbol;Acc:HGNC:40021]	36.3776	34.3211	61.3095	36.1051	33.6285	47.8281	39.9319	45.5048	38.4251	70.8932	45.6476	38.8163	45.1176
ZMYM6	1	34986165	35031968	-	ENSG00000163867	zinc finger, MYM-type 6 [Source:HGNC Symbol;Acc:HGNC:13050]	84.912	81.404	80.8257	82.2261	83.8944	84.06	82.7697	83.6295	83.1919	86.0402	83.8073	82.0125	83.4929
RP11-248I9.2	1	35053468	35059271	+	ENSG00000233940	No description	86.2481	86.4902	86.7929	84.3726	81.4661	86.5526	82.4517	85.2253	87.5794	86.6559	75.1784	76.7004	84.4395
ZMYM1	1	35059786	35115859	+	ENSG00000197056	zinc finger, MYM-type 1 [Source:HGNC Symbol;Acc:HGNC:26253]	85.3253	84.0688	90.6075	85.193	85.0157	86.0233	84.8843	85.9167	85.9842	87.2869	85.8709	84.5829	88.1332
SFPQ	1	35176378	35193148	-	ENSG00000116560	splicing factor proline/glutamine-rich [Source:HGNC Symbol;Acc:HGNC:10774]	50.8527	44.0196	83.6605	52.7364	57.2053	48.9011	58.3529	54.464	53.9476	69.5926	55.0273	48.31	60.1256
ZMYM4	1	35268967	35422058	+	ENSG00000146463	zinc finger, MYM-type 4 [Source:HGNC Symbol;Acc:HGNC:13055]	89.7304	90.6473	92.4388	91.5161	92.8602	93.6802	93.3845	93.6076	92.2803	91.6503	92.7431	93.552	92.9699
ZMYM4-AS1	1	35358822	35366077	-	ENSG00000227409	ZMYM4 antisense RNA 1 [Source:HGNC Symbol;Acc:HGNC:40624]	88.7578	92.8713	90.4433	90.3256	94.0435	95.0882	94.6292	94.6399	91.7343	94.314	94.7476	93.0763	93.477
KIAA0319L	1	35433490	35557950	-	ENSG00000142687	KIAA0319-like [Source:HGNC Symbol;Acc:HGNC:30071]	87.1348	83.741	88.9864	85.0983	87.6477	87.5067	87.5015	86.8969	87.1381	90.1153	86.507	85.9894	90.6061
NCDN	1	35557473	35567274	+	ENSG00000020129	neurochondrin [Source:HGNC Symbol;Acc:HGNC:17597]	67.3112	61.0558	62.6644	68.0001	67.3271	66.0733	69.5114	63.2607	68.0921	74.9775	68.1247	62.6816	69.1348
RP4-728D4.2	1	35569813	35577729	-	ENSG00000239636	No description	16.5955	14.0054	34.2729	19.8669	33.4467	19.7442	30.4551	29.3126	25.3308	32.2591	37.1162	37.8285	46.4956
TFAP2E	1	35573370	35595328	+	ENSG00000116819	transcription factor AP-2 epsilon (activating enhancer binding protein 2 epsilon) [Source:HGNC Symbol;Acc:HGNC:30774]	48.2519	43.5561	63.1162	47.1786	60.0661	48.4245	56.9552	55.7067	53.5969	61.4554	61.3301	59.7739	68.9058
PSMB2	1	35599544	35641844	-	ENSG00000126067	proteasome (prosome, macropain) subunit, beta type, 2 [Source:HGNC Symbol;Acc:HGNC:9539]	77.8919	77.7185	81.4539	79.0269	81.0659	79.1745	78.9952	79.998	80.7939	81.6806	78.6997	80.2243	79.8167
C1orf216	1	35713875	35719472	-	ENSG00000142686	chromosome 1 open reading frame 216 [Source:HGNC Symbol;Acc:HGNC:26800]	27.3732	27.1179	44.6859	28.4097	33.1741	36.4412	33.3437	31.9853	34.5487	39.6375	33.098	35.0973	36.3721
CLSPN	1	35720218	35769967	-	ENSG00000092853	claspin [Source:HGNC Symbol;Acc:HGNC:19715]	80.7975	77.8249	88.1004	78.5312	80.575	80.1838	81.8905	84.5763	83.3887	84.4148	79.9873	79.2449	84.7367
RP11-435D7.3	1	35739389	35743576	+	ENSG00000232335	No description	95.3704	90.9383	96.2345	95.8298	95.3116	94.7378	95.2704	96.6309	97.1121	93.102	93.254	96.0106	95.8311
AGO4	1	35808172	35857890	+	ENSG00000134698	argonaute RISC catalytic component 4 [Source:HGNC Symbol;Acc:HGNC:18424]	77.71	76.1393	87.2181	76.2468	84.9253	82.3709	83.5154	83.4689	81.7162	89.0565	81.2633	90.2586	89.8653
AGO1	1	35869808	35929610	+	ENSG00000092847	argonaute RISC catalytic component 1 [Source:HGNC Symbol;Acc:HGNC:3262]	81.0064	78.9298	88.221	79.2062	81.7878	83.3534	82.7698	81.4896	83.5344	85.9939	83.4278	80.3926	87.499
RP4-789D17.3	1	35925832	35929610	+	ENSG00000280133	No description	89.1515	92.2999	92.0617	92.7199	93.4573	93.8534	92.2645	95.1312	92.3893	93.8448	91.7087	89.13	92.8627
AGO3	1	35930718	36072500	+	ENSG00000126070	argonaute RISC catalytic component 3 [Source:HGNC Symbol;Acc:HGNC:18421]	87.3614	83.8986	90.4816	85.0781	88.4594	89.2032	88.7496	88.811	86.0193	90.6946	86.5485	87.9597	89.0816
RP4-665N4.8	1	35992109	36013630	-	ENSG00000271554	No description	93.7842	93.1832	92.1514	93.1881	94.6435	95.2169	94.9803	94.4141	95.2995	94.7876	92.6031	94.1102	94.8861
RP4-665N4.4	1	36080066	36082322	-	ENSG00000232862	No description	86.4323	92.0533	91.0635	88.2556	86.2779	89.4187	84.4939	94.0485	87.6966	88.6199	82.1835	79.9297	89.621
TEKT2	1	36084075	36088275	+	ENSG00000092850	tektin 2 (testicular) [Source:HGNC Symbol;Acc:HGNC:11725]	70.367	69.7262	86.8235	85.3099	81.301	75.728	77.0428	76.145	77.7878	83.6326	75.4467	67.7398	79.5515
ADPRHL2	1	36088875	36093932	+	ENSG00000116863	ADP-ribosylhydrolase like 2 [Source:HGNC Symbol;Acc:HGNC:21304]	43.5716	43.0822	56.5342	41.5516	46.4981	42.3291	46.7299	48.2366	41.6642	54.2536	53.7544	49.2947	64.3682
COL8A2	1	36095236	36125220	-	ENSG00000171812	collagen, type VIII, alpha 2 [Source:HGNC Symbol;Acc:HGNC:2216]	79.2115	75.6309	87.1133	79.2489	82.7143	80.9847	81.0553	81.3104	82.1221	86.538	80.8291	77.0337	83.2812
TRAPPC3	1	36136570	36156053	-	ENSG00000054116	trafficking protein particle complex 3 [Source:HGNC Symbol;Acc:HGNC:19942]	62.8019	58.4477	78.6698	56.6987	63.0311	62.6206	63.1585	57.5936	58.0952	68.1495	60.7319	62.7425	67.0974
MAP7D1	1	36155579	36180849	+	ENSG00000116871	MAP7 domain containing 1 [Source:HGNC Symbol;Acc:HGNC:25514]	59.9322	48.6405	69.0114	54.6476	68.7391	61.2793	71.2998	62.2004	55.7427	67.6554	64.9195	67.0611	70.8741
THRAP3	1	36224416	36305357	+	ENSG00000054118	thyroid hormone receptor associated protein 3 [Source:HGNC Symbol;Acc:HGNC:22964]	89.0592	89.2226	91.4946	90.0439	91.0432	91.0392	90.4328	90.4059	90.4596	91.5075	90.5901	89.8892	92.1835
SH3D21	1	36306387	36324886	+	ENSG00000214193	SH3 domain containing 21 [Source:HGNC Symbol;Acc:HGNC:26236]	39.1443	37.731	65.798	39.0681	50.132	42.9893	45.5828	41.8589	43.3145	54.0873	59.5883	44.6522	60.9147
EVA1B	1	36322031	36324154	-	ENSG00000142694	eva-1 homolog B (C. elegans) [Source:HGNC Symbol;Acc:HGNC:25558]	4.21788	3.06987	3.125	4.36335	4.94524	3.97626	3.93382	4.67935	5.03821	6.3786	5.6242	10.9056	5.81699
RP11-268J15.5	1	36323734	36329221	+	ENSG00000116883	No description	67.6939	59.9482	74.6371	65.8176	69.573	69.2289	67.4769	70.0465	62.7527	67.3799	79.4097	64.3454	73.3929
STK40	1	36339624	36385896	-	ENSG00000196182	serine/threonine kinase 40 [Source:HGNC Symbol;Acc:HGNC:21373]	84.6945	81.006	87.3497	82.8129	85.8307	86.1983	84.6316	85.0692	87.6562	88.7299	83.3641	81.8085	88.3696
LSM10	1	36391238	36397892	-	ENSG00000181817	LSM10, U7 small nuclear RNA associated [Source:HGNC Symbol;Acc:HGNC:17562]	65.7449	67.172	72.9764	68.0101	73.0312	73.5608	68.34	71.5375	68.7169	84.6862	68.1225	75.7401	71.4028
OSCP1	1	36415827	36450451	-	ENSG00000116885	organic solute carrier partner 1 [Source:HGNC Symbol;Acc:HGNC:29971]	86.7167	84.1911	90.5501	83.879	86.9742	85.7716	86.3508	86.1139	84.8233	86.7537	85.2469	84.945	88.8675
MRPS15	1	36455718	36464437	-	ENSG00000116898	mitochondrial ribosomal protein S15 [Source:HGNC Symbol;Acc:HGNC:14504]	60.8158	61.1893	65.1038	58.9627	60.971	61.3307	61.2413	59.8441	58.1195	68.7273	61.0766	61.3139	64.4986
CSF3R	1	36466043	36483278	-	ENSG00000119535	colony stimulating factor 3 receptor (granulocyte) [Source:HGNC Symbol;Acc:HGNC:2439]	85.408	82.6961	86.0446	85.9458	85.1024	87.4511	86.8615	86.813	87.211	87.2891	84.0526	78.498	87.8833
RP4-614N24.1	1	36773140	36775768	+	ENSG00000234481	No description	93.8813	90.2827	86.9298	90.767	89.7611	91.6922	87.3443	93.6023	93.9222	92.5023	85.7599	83.2062	91.4568
GRIK3	1	36795527	37034129	-	ENSG00000163873	glutamate receptor, ionotropic, kainate 3 [Source:HGNC Symbol;Acc:HGNC:4581]	82.5992	80.2221	85.0697	80.5697	80.4871	81.6812	80.2733	82.7084	83.0091	84.8483	75.473	72.6471	83.2779
RP5-1180C18.1	1	37262739	37325100	-	ENSG00000223944	No description	78.5787	78.2521	80.911	77.3595	79.9958	80.4928	78.5468	79.3957	80.6236	81.2304	77.1604	70.6586	84.1091
LINC01137	1	37454879	37474411	-	ENSG00000233621	long intergenic non-protein coding RNA 1137 [Source:HGNC Symbol;Acc:HGNC:49453]	78.5078	72.5318	86.9484	73.7955	74.8653	75.5636	74.6512	73.2882	80.2789	79.077	70.9356	69.7425	81.4952
ZC3H12A	1	37474552	37484379	+	ENSG00000163874	zinc finger CCCH-type containing 12A [Source:HGNC Symbol;Acc:HGNC:26259]	71.1922	71.751	72.9191	75.0677	76.588	74.9851	73.9088	74.7004	76.5952	85.1644	74.6307	72.0738	85.5883
MEAF6	1	37492575	37514774	-	ENSG00000163875	MYST/Esa1-associated factor 6 [Source:HGNC Symbol;Acc:HGNC:25674]	66.8618	67.951	84.7381	68.6894	73.3485	74.0398	70.6004	78.6718	80.2791	80.3912	77.6861	76.2489	79.2112
SNIP1	1	37534449	37554302	-	ENSG00000163877	Smad nuclear interacting protein 1 [Source:HGNC Symbol;Acc:HGNC:30587]	78.0037	78.3669	82.5464	78.7585	81.2186	80.1908	79.5299	80.451	79.7011	84.4534	80.929	83.3778	85.4468
DNALI1	1	37556919	37566857	+	ENSG00000163879	dynein, axonemal, light intermediate chain 1 [Source:HGNC Symbol;Acc:HGNC:14353]	79.8689	79.3062	81.2353	80.3041	83.9083	82.7788	82.9369	83.5854	81.0028	83.2844	84.6771	80.7043	85.0196
GNL2	1	37566816	37595935	-	ENSG00000134697	guanine nucleotide binding protein-like 2 (nucleolar) [Source:HGNC Symbol;Acc:HGNC:29925]	88.3222	86.0932	90.7281	86.66	89.17	89.158	89.2809	87.3497	87.6845	90.0084	88.3727	86.0417	89.701
RSPO1	1	37611350	37634923	-	ENSG00000169218	R-spondin 1 [Source:HGNC Symbol;Acc:HGNC:21679]	60.4812	52.6467	72.8328	53.2159	56.6916	54.6935	56.7553	57.7893	54.4408	60.9178	51.4485	51.5149	59.3374
C1orf109	1	37681570	37692249	-	ENSG00000116922	chromosome 1 open reading frame 109 [Source:HGNC Symbol;Acc:HGNC:26039]	53.1088	45.7515	70.0776	46.0566	53.9317	47.4886	44.316	48.2866	49.7035	53.6338	50.2501	44.9778	50.6558
CDCA8	1	37692418	37709719	+	ENSG00000134690	cell division cycle associated 8 [Source:HGNC Symbol;Acc:HGNC:14629]	72.1088	72.2369	87.4484	72.7633	78.363	74.3513	74.0939	72.7731	74.8806	83.9468	81.1778	73.2149	75.946
EPHA10	1	37713880	37765133	-	ENSG00000183317	EPH receptor A10 [Source:HGNC Symbol;Acc:HGNC:19987]	66.5774	62.2998	75.4892	62.3276	63.791	66.3802	64.973	64.04	66.307	69.3341	58.0233	58.2194	69.6604
ACTN4P2	1	37776670	37779418	+	ENSG00000214141	actinin, alpha 4 pseudogene 2 [Source:HGNC Symbol;Acc:HGNC:44032]	78.2381	79.0186	77.4741	78.001	67.1562	77.4018	73.1382	68.6511	75.8234	77.782	52.4242	56.5713	72.4614
RP11-109P14.2	1	37782457	37782885	-	ENSG00000227416	No description	83.1592	90.8447	83.3908	84.3022	79.4304	90.549	75.1058	85.4156	88.604	78.841	57.4709	69.4973	82.7652
MANEAL	1	37793802	37801137	+	ENSG00000185090	mannosidase, endo-alpha-like [Source:HGNC Symbol;Acc:HGNC:26452]	37.1532	35.1851	74.7889	37.3223	48.5851	46.4612	46.4295	55.0413	48.0103	62.8162	45.6857	43.6951	55.6172
YRDC	1	37802944	37808185	-	ENSG00000196449	yrdC N(6)-threonylcarbamoyltransferase domain containing [Source:HGNC Symbol;Acc:HGNC:28905]	37.8466	32.9165	72.7565	42.7241	41.7932	41.3472	43.9741	36.938	37.2855	55.1095	50.5165	41.6735	46.0394
C1orf122	1	37806979	37809454	+	ENSG00000197982	chromosome 1 open reading frame 122 [Source:HGNC Symbol;Acc:HGNC:24789]	7.89683	4.69416	39.794	7.85811	6.01249	7.2428	6.33964	5.79681	9.29154	10.9367	8.54663	5.20324	9.81906
MTF1	1	37809567	37859620	-	ENSG00000188786	metal-regulatory transcription factor 1 [Source:HGNC Symbol;Acc:HGNC:7428]	85.9715	86.6269	87.4891	87.8166	88.3695	88.5782	88.8219	88.0559	88.6995	89.6293	90.6489	87.1723	88.82
INPP5B	1	37860697	37947057	-	ENSG00000204084	inositol polyphosphate-5-phosphatase, 75kDa [Source:HGNC Symbol;Acc:HGNC:6077]	87.2148	85.7546	90.4027	87.0269	90.3893	88.3812	89.5222	89.8904	87.9107	89.8403	87.7635	88.0807	90.0274
SF3A3	1	37956975	37990921	-	ENSG00000183431	splicing factor 3a, subunit 3, 60kDa [Source:HGNC Symbol;Acc:HGNC:10767]	77.4499	78.0956	84.332	77.8193	79.1707	78.6799	79.5971	76.4779	79.5617	81.0294	77.2197	75.3805	80.1645
FHL3	1	37996770	38005606	-	ENSG00000183386	four and a half LIM domains 3 [Source:HGNC Symbol;Acc:HGNC:3704]	50.4686	48.2107	49.715	55.802	66.5841	56.3029	52.4233	49.3798	58.2262	76.8668	64.1313	49.6697	72.997
UTP11L	1	38009258	38024824	+	ENSG00000183520	UTP11-like, U3 small nucleolar ribonucleoprotein (yeast) [Source:HGNC Symbol;Acc:HGNC:24329]	74.8752	71.3377	76.4098	71.5001	77.7906	75.9822	73.9525	73.6993	75.1876	75.9879	74.8639	72.4082	76.721
POU3F1	1	38043827	38046794	-	ENSG00000185668	POU class 3 homeobox 1 [Source:HGNC Symbol;Acc:HGNC:9214]	2.14552	1.31799	35.6499	3.4828	3.87	2.96128	2.14503	2.57202	2.65327	13.537	2.43396	2.68826	17.6237
RP5-884C9.2	1	38047314	38119025	+	ENSG00000224592	No description	78.0648	75.896	80.2097	76.3962	78.2823	77.8978	76.3946	78.1267	81.7757	80.8448	74.53	70.3373	81.5169
LINC01343	1	38209034	38214767	-	ENSG00000237290	long intergenic non-protein coding RNA 1343 [Source:HGNC Symbol;Acc:HGNC:50553]	87.8181	88.9616	88.7542	89.2656	91.1901	90.6873	91.0401	91.9434	93.0938	89.9485	84.2545	81.8994	93.7513
RP11-329N22.1	1	38475196	38476484	+	ENSG00000238063	No description	19.4684	16.3415	26.9821	22.9195	24.4572	19.5873	21.3833	22.7553	20.3672	19.9606	19.5238	17.6717	32.4299
RP11-334L9.1	1	38708931	38710890	+	ENSG00000215895	No description	93.1482	91.8502	89.7809	94.8297	95.7711	95.6668	95.3817	97.3843	90.0625	96.472	96.5812	92.5491	95.6954
RRAGC	1	38838198	38859823	-	ENSG00000116954	Ras-related GTP binding C [Source:HGNC Symbol;Acc:HGNC:19902]	78.6904	70.4719	86.5799	72.6614	78.3712	71.6493	73.998	78.8256	73.3653	86.8716	85.2617	83.6783	89.4816
RP5-864K19.7	1	38839333	38874494	-	ENSG00000273637	No description	64.6382	59.1255	80.5511	60.186	68.6801	62.5465	61.4237	65.0575	60.8345	74.1001	69.2335	70.0549	74.5434
RP5-864K19.4	1	38860000	38919396	+	ENSG00000228436	No description	79.3259	77.7402	86.3629	77.1375	82.3726	79.8064	78.5934	78.2122	78.5789	83.1988	80.0077	80.1699	82.6076
MYCBP	1	38862964	38874495	-	ENSG00000214114	MYC binding protein [Source:HGNC Symbol;Acc:HGNC:7554]	48.6719	47.0391	78.4112	47.6445	59.3237	51.551	48.8155	50.6379	49.1374	61.3353	52.3004	57.4041	58.3355
GJA9-MYCBP	1	38864501	38881617	-	ENSG00000274944	GJA9-MYCBP readthrough [Source:EntrezGene;Acc:100527950]	66.7019	63.8828	84.87	63.2993	72.1884	66.51	65.3538	65.1459	65.1785	74.0987	67.8669	71.7634	73.1464
GJA9	1	38874451	38881587	-	ENSG00000131233	gap junction protein, alpha 9, 59kDa [Source:HGNC Symbol;Acc:HGNC:19155]	89.6743	91.1642	91.9913	90.6731	90.816	90.4496	93.1433	89.8899	90.9474	91.3329	91.8484	92.0086	93.9222
RHBDL2	1	38885807	38941799	-	ENSG00000158315	rhomboid, veinlet-like 2 (Drosophila) [Source:HGNC Symbol;Acc:HGNC:16083]	90.6787	89.5371	90.4544	89.707	91.3886	90.7782	91.1205	90.2667	91.3009	91.0392	90.7242	88.2127	91.4258
AKIRIN1	1	38991223	39006059	+	ENSG00000174574	akirin 1 [Source:HGNC Symbol;Acc:HGNC:25744]	63.5601	57.5046	72.1248	64.1152	70.6725	66.9463	65.3842	65.8483	63.0214	73.8814	82.0059	63.7937	67.2902
NDUFS5	1	39026318	39034636	+	ENSG00000168653	NADH dehydrogenase (ubiquinone) Fe-S protein 5, 15kDa (NADH-coenzyme Q reductase) [Source:HGNC Symbol;Acc:HGNC:7712]	65.9038	67.8606	71.2063	66.6294	70.395	68.5047	66.0514	69.2633	67.8394	71.3147	66.3502	71.192	69.2725
MACF1	1	39081316	39487177	+	ENSG00000127603	microtubule-actin crosslinking factor 1 [Source:HGNC Symbol;Acc:HGNC:13664]	83.0945	80.0568	87.8278	82.6537	85.7574	84.6199	84.205	85.2322	84.0546	86.4285	84.337	82.0507	86.1137
RP11-420K8.1	1	39249838	39257649	-	ENSG00000226438	No description	93.0665	92.7176	93.4689	93.5687	95.2926	96.3629	94.3337	94.9049	95.8291	94.6876	95.27	94.3488	95.8772
BMP8A	1	39491646	39525935	+	ENSG00000183682	bone morphogenetic protein 8a [Source:HGNC Symbol;Acc:HGNC:21650]	63.8355	58.2398	73.2584	63.2861	71.6825	67.4196	67.8794	70.3693	71.9342	75.9238	77.0243	65.6839	70.6969
OXCT2P1	1	39514956	39516490	+	ENSG00000237624	3-oxoacid CoA transferase 2 pseudogene 1 [Source:HGNC Symbol;Acc:HGNC:21627]	7.62107	18.7016	37.4427	31.2458	53.6448	20.3448	24.0663	22.9865	39.2019	50.0272	70.2137	42.31	50.0105
PPIEL	1	39522280	39546187	-	ENSG00000182109	peptidylprolyl isomerase E-like pseudogene [Source:EntrezGene;Acc:728448]	91.4347	90.3651	89.1194	90.3327	90.7633	91.8895	91.2677	92.1489	91.2281	90.7172	88.928	88.2247	90.8929
PPIEL	1	39531838	39558707	-	ENSG00000182109	peptidylprolyl isomerase E-like pseudogene [Source:EntrezGene;Acc:728448]	92.1808	90.9001	91.6316	91.2851	92.1112	92.0528	92.2434	93.2217	92.5419	91.613	92.0164	91.6751	92.0823
PABPC4	1	39560816	39576790	-	ENSG00000090621	poly(A) binding protein, cytoplasmic 4 (inducible form) [Source:HGNC Symbol;Acc:HGNC:8557]	58.1627	51.4408	67.8698	52.4138	60.3468	52.3598	60.4066	57.9635	56.2743	65.0032	58.1795	57.1706	65.8353
RP11-69E11.8	1	39565160	39573203	+	ENSG00000228060	No description	92.8814	94.5453	94.8724	95.2815	96.3178	95.632	95.1661	94.2958	93.6772	94.9031	95.8847	93.2274	94.9746
HEYL	1	39624153	39639945	-	ENSG00000163909	hes-related family bHLH transcription factor with YRPW motif-like [Source:HGNC Symbol;Acc:HGNC:4882]	57.0654	51.4582	83.1673	55.8682	63.0972	66.5363	65.2333	59.645	60.4235	72.5765	55.7621	57.7727	68.0862
NT5C1A	1	39659121	39672038	-	ENSG00000116981	5'-nucleotidase, cytosolic IA [Source:HGNC Symbol;Acc:HGNC:17819]	64.2908	58.4242	63.6583	57.4686	58.5956	55.6442	55.8087	57.2306	65.8627	68.5403	51.3881	53.546	64.217
HPCAL4	1	39678648	39691689	-	ENSG00000116983	hippocalcin like 4 [Source:HGNC Symbol;Acc:HGNC:18212]	41.5194	43.5264	71.9888	42.1585	46.3898	43.002	40.9493	43.8508	51.109	59.4066	40.9839	39.1132	54.9883
PPIE	1	39692182	39763914	+	ENSG00000084072	peptidylprolyl isomerase E (cyclophilin E) [Source:HGNC Symbol;Acc:HGNC:9258]	70.7027	69.201	72.9802	66.8648	68.8165	69.5059	68.5619	67.6444	71.6109	73.1404	64.5149	66.7887	71.5399
BMP8B	1	39757182	39788861	-	ENSG00000116985	bone morphogenetic protein 8b [Source:HGNC Symbol;Acc:HGNC:1075]	73.395	61.877	76.6655	62.4611	70.5053	68.4789	63.985	64.9836	67.6703	79.1073	67.029	65.0295	77.6298
OXCT2	1	39769523	39771348	-	ENSG00000198754	3-oxoacid CoA transferase 2 [Source:HGNC Symbol;Acc:HGNC:18606]	57.4074	31.3485	46.3636	31.2878	54.7041	46.6979	38.5232	26.6047	44.3786	48.4149	61.9975	42.4278	55.9361
TRIT1	1	39841022	39883511	-	ENSG00000043514	tRNA isopentenyltransferase 1 [Source:HGNC Symbol;Acc:HGNC:20286]	85.8046	85.5988	86.9027	85.0617	86.5993	86.2894	86.2129	86.3392	88.6423	86.9164	86.1765	84.8382	86.267
MYCL	1	39895426	39902256	-	ENSG00000116990	v-myc avian myelocytomatosis viral oncogene lung carcinoma derived homolog [Source:HGNC Symbol;Acc:HGNC:7555]	13.3597	12.8671	58.9315	11.3832	13.1142	14.0024	11.9716	21.4	16.951	28.9098	7.82299	13.2589	20.6257
RP1-118J21.5	1	39897745	39899098	+	ENSG00000236546	No description	33.7121	25.5881	22.2222	12.4091	14.9266	22.056	10.4164	20.9075	20.2209	24.2658	4.30556	9.66766	22.3304
MFSD2A	1	39955112	39969968	+	ENSG00000168389	major facilitator superfamily domain containing 2A [Source:HGNC Symbol;Acc:HGNC:25897]	77.4055	70.4575	78.983	71.2994	75.2994	73.6835	72.8709	76.7746	75.8468	81.1322	75.8361	76.7326	77.8328
RP3-342P20.2	1	39962680	39963404	+	ENSG00000228477	No description	93.8384	90.7782	97.6191	97.5914	95.3091	97.8261	98.1046	97.4621	92.2917	94.7083	93.6067	98.2092	97.2563
CAP1	1	40040233	40072649	+	ENSG00000131236	CAP, adenylate cyclase-associated protein 1 (yeast) [Source:HGNC Symbol;Acc:HGNC:20040]	71.924	71.4659	83.2832	73.6281	76.2395	74.2308	74.6495	77.5853	74.5234	80.0096	77.267	73.2506	79.7951
PPT1	1	40072705	40097703	-	ENSG00000131238	palmitoyl-protein thioesterase 1 [Source:HGNC Symbol;Acc:HGNC:9325]	71.5227	73.8618	80.9478	73.4343	75.8039	74.6873	73.6231	79.9933	78.3314	79.6449	72.1326	73.2961	80.3187
RP11-115D7.3	1	40132764	40133448	+	ENSG00000226745	No description	90.0433	94.3475	96.875	82.9524	93.9224	93.1028	94.7273	96.8042	96.5434	94.9804	90.3439	93.5185	97.6608
RLF	1	40161373	40240921	+	ENSG00000117000	rearranged L-myc fusion [Source:HGNC Symbol;Acc:HGNC:10025]	85.9175	85.3326	89.4931	86.8875	89.3984	87.3102	88.2722	88.3124	88.7508	91.0873	87.5766	88.0878	88.997
TMCO2	1	40245947	40251691	+	ENSG00000188800	transmembrane and coiled-coil domains 2 [Source:HGNC Symbol;Acc:HGNC:23312]	87.1245	87.1507	90.0287	88.8498	87.554	91.3812	87.7845	90.2455	87.5529	90.4726	81.4426	87.0377	89.9728
RP1-39G22.7	1	40256427	40257967	-	ENSG00000259943	No description	16.612	15.0651	25.5318	12.227	15.4085	15.2148	15.8481	18.6918	13.8927	16.5401	15.2991	12.4008	20.0679
ZMPSTE24	1	40258107	40294184	+	ENSG00000084073	zinc metallopeptidase STE24 [Source:HGNC Symbol;Acc:HGNC:12877]	83.8877	85.2529	91.5933	84.2487	88.7282	85.3232	86.3444	90.004	87.8438	87.9441	88.3437	86.4098	89.9933
COL9A2	1	40300487	40317816	-	ENSG00000049089	collagen, type IX, alpha 2 [Source:HGNC Symbol;Acc:HGNC:2218]	55.1616	53.1916	72.9807	54.9995	61.8397	53.1972	54.0432	63.7016	55.7546	66.3863	59.3881	54.9976	65.4767
SMAP2	1	40344850	40423326	+	ENSG00000084070	small ArfGAP2 [Source:HGNC Symbol;Acc:HGNC:25082]	80.7478	78.1838	85.9703	80.2233	81.0033	80.4323	81.182	81.3723	81.1463	83.3136	79.5986	80.7336	85.3629
ZFP69B	1	40450102	40463718	+	ENSG00000187801	ZFP69 zinc finger protein B [Source:HGNC Symbol;Acc:HGNC:28053]	63.7041	60.7211	78.893	64.6065	67.897	64.6944	69.4465	67.2893	69.4474	67.5878	63.3292	72.6513	68.4247
RP1-228H13.5	1	40464319	40466767	+	ENSG00000260920	No description	92.8037	82.4617	92.1552	88.1912	91.3035	92.8322	90.2396	92.9548	89.2777	90.7273	91.2629	88.0107	91.1555
ZFP69	1	40477215	40496343	+	ENSG00000187815	ZFP69 zinc finger protein [Source:HGNC Symbol;Acc:HGNC:24708]	75.4331	65.1917	81.9438	67.6082	80.3345	70.3341	76.5365	69.4253	67.7063	78.9997	84.2113	69.9991	77.5655
RP11-656D10.3	1	40493157	40508661	-	ENSG00000238287	No description	79.1069	83.313	88.6463	81.2981	86.6593	84.715	86.1317	83.3591	82.2789	83.9145	87.4259	82.5123	84.1669
EXO5	1	40508741	40516556	+	ENSG00000164002	exonuclease 5 [Source:HGNC Symbol;Acc:HGNC:26115]	69.8601	62.2065	88.9192	60.4985	65.2358	63.428	63.1997	65.3723	61.7719	83.0359	77.1747	65.4556	77.6891
ZNF684	1	40531561	40548169	+	ENSG00000117010	zinc finger protein 684 [Source:HGNC Symbol;Acc:HGNC:28418]	81.7663	76.7593	83.2452	75.6258	78.4696	77.0207	77.282	76.9334	78.6979	76.5247	78.0803	76.5024	81.2938
RIMS3	1	40620679	40665657	-	ENSG00000117016	regulating synaptic membrane exocytosis 3 [Source:HGNC Symbol;Acc:HGNC:21292]	80.1027	75.0248	86.1923	77.7423	82.1634	81.1786	83.4828	81.7158	83.4792	84.1292	80.6895	79.9821	84.9256
RP4-739H11.3	1	40669089	40687588	-	ENSG00000237899	No description	86.0588	87.8695	86.8724	88.7917	90.2601	90.0345	89.1114	90.9851	91.172	90.0267	89.0655	87.9218	90.3931
NFYC-AS1	1	40690380	40692066	-	ENSG00000272145	NFYC antisense RNA 1 [Source:HGNC Symbol;Acc:HGNC:49451]	16.9846	7.60837	44.9484	10.6106	15.2779	14.1469	13.609	12.0015	17.4818	17.4997	26.7493	13.0645	21.7611
NFYC	1	40691570	40771603	+	ENSG00000066136	nuclear transcription factor Y, gamma [Source:HGNC Symbol;Acc:HGNC:7806]	81.67	79.6119	86.3788	79.572	83.6755	83.158	82.1031	81.6011	82.9338	85.2116	85.237	79.9441	86.109
KCNQ4	1	40784012	40840452	+	ENSG00000117013	potassium voltage-gated channel, KQT-like subfamily, member 4 [Source:HGNC Symbol;Acc:HGNC:6298]	72.9983	68.3731	79.9639	70.3215	76.1093	77.5966	75.3774	76.4415	75.329	80.8442	75.0393	70.8166	80.3084
CITED4	1	40861051	40862366	-	ENSG00000179862	Cbp/p300-interacting transactivator, with Glu/Asp-rich carboxy-terminal domain, 4 [Source:HGNC Symbol;Acc:HGNC:18696]	1.9152	2.61723	44.3333	3.83048	4.30985	1.88226	3.02151	8.45486	4.12921	31.9259	2.11921	1.8172	5.30702
RP5-1066H13.4	1	40863914	40876670	+	ENSG00000229528	No description	87.9618	88.1958	90.0173	88.6525	89.1375	90.6193	88.5686	89.4021	91.6201	89.9324	88.188	85.3838	90.3821
CTPS1	1	40979335	41012565	+	ENSG00000171793	CTP synthase 1 [Source:HGNC Symbol;Acc:HGNC:2519]	69.7268	63.4565	84.2429	70.4148	77.5952	69.7962	71.006	68.2623	73.7622	85.8178	75.8779	70.914	77.7553
SLFNL1	1	41015597	41023237	-	ENSG00000171790	schlafen-like 1 [Source:HGNC Symbol;Acc:HGNC:26313]	91.5915	89.1015	91.8846	91.2626	89.6013	91.4294	92.4003	92.5788	92.345	92.9024	87.4038	91.9071	94.1331
SCMH1	1	41027200	41242154	-	ENSG00000010803	sex comb on midleg homolog 1 (Drosophila) [Source:HGNC Symbol;Acc:HGNC:19003]	86.0679	83.7806	89.2079	84.7012	89.2757	88.417	87.4487	86.9689	87.921	90.8134	89.6982	86.3396	89.8744
RP11-399E6.1	1	41242373	41284861	+	ENSG00000235358	No description	78.2126	74.4049	80.3165	76.2386	79.876	79.3632	79.3827	80.5913	80.2372	81.8647	74.9768	72.8257	81.9127
FOXO6	1	41361922	41383590	+	ENSG00000204060	forkhead box O6 [Source:HGNC Symbol;Acc:HGNC:24814]	28.5392	26.6165	58.4961	28.9575	35.3622	34.7571	37.4147	36.0387	31.3677	40.1506	33.4353	34.8795	39.9153
EDN2	1	41478775	41484673	-	ENSG00000127129	endothelin 2 [Source:HGNC Symbol;Acc:HGNC:3177]	88.683	86.3096	90.5118	89.5411	88.9482	88.3081	89.6095	89.8158	88.1868	87.5576	88.1334	83.9971	90.5214
HIVEP3	1	41506365	42035925	-	ENSG00000127124	human immunodeficiency virus type I enhancer binding protein 3 [Source:HGNC Symbol;Acc:HGNC:13561]	81.984	79.6737	85.082	80.0609	82.6529	82.0508	81.4263	82.8101	82.4226	84.0097	80.2088	77.9005	84.5467
RP11-486B10.4	1	41542069	41544310	+	ENSG00000230638	No description	89.8641	85.0391	89.7276	82.983	88.2568	88.6957	85.4648	88.8158	92.4926	89.0368	83.0741	79.5776	91.2062
HNRNPFP1	1	42040597	42041729	+	ENSG00000227538	heterogeneous nuclear ribonucleoprotein F pseudogene 1 [Source:HGNC Symbol;Acc:HGNC:48812]	94.0686	92.4986	88.2887	93.3603	87.8275	91.8353	93.181	89.9662	94.2639	94.9172	87.7083	92.0895	92.4003
GUCA2B	1	42153421	42155824	+	ENSG00000044012	guanylate cyclase activator 2B (uroguanylin) [Source:HGNC Symbol;Acc:HGNC:4683]	92.3356	90.2934	83.8597	90.7691	90.995	90.8846	91.4826	91.0671	91.8217	94.6625	90.2474	86.4766	92.628
GUCA2A	1	42162691	42164718	-	ENSG00000197273	guanylate cyclase activator 2A (guanylin) [Source:HGNC Symbol;Acc:HGNC:4682]	90.3034	92.4278	83.0128	93.5083	92.3564	92.8904	92.5093	93.0934	91.9581	95.0439	88.5226	86.8297	93.9869
FOXJ3	1	42176539	42335877	-	ENSG00000198815	forkhead box J3 [Source:HGNC Symbol;Acc:HGNC:29178]	85.0792	80.8068	88.272	83.2126	85.9519	84.9463	86.6122	85.8188	86.7179	87.9654	87.1023	85.6615	87.6195
RP11-223A3.1	1	42335386	42338376	-	ENSG00000227527	No description	46.8373	44.6653	48.6751	47.8845	49.7828	43.6809	46.9382	43.5045	58.7502	57.1	61.4681	42.6886	47.4304
RIMKLA	1	42380795	42422578	+	ENSG00000177181	ribosomal modification protein rimK-like family member A [Source:HGNC Symbol;Acc:HGNC:28725]	81.4785	74.9745	83.0408	75.0804	78.9083	78.0624	78.4885	81.8366	76.3239	81.8851	84.7112	73.959	87.0866
ZMYND12	1	42430329	42456267	-	ENSG00000066185	zinc finger, MYND-type containing 12 [Source:HGNC Symbol;Acc:HGNC:21192]	84.927	82.23	85.5683	85.2152	86.5492	81.9929	86.4252	86.3696	86.3015	86.2711	86.3327	83.9048	86.3251
PPCS	1	42456117	42473385	+	ENSG00000127125	phosphopantothenoylcysteine synthetase [Source:HGNC Symbol;Acc:HGNC:25686]	38.3544	41.1109	65.8891	42.0907	45.8263	41.1467	39.9953	43.5087	42.3657	54.6035	45.2713	44.518	45.1773
CCDC30	1	42463330	42654664	+	ENSG00000186409	coiled-coil domain containing 30 [Source:HGNC Symbol;Acc:HGNC:26103]	86.1137	86.1314	86.9764	84.7167	87.0681	86.3996	86.4662	86.9462	86.2456	87.3016	85.5334	83.718	87.3832
PPIH	1	42658425	42676758	+	ENSG00000171960	peptidylprolyl isomerase H (cyclophilin H) [Source:HGNC Symbol;Acc:HGNC:14651]	73.1397	73.6858	78.5121	74.9454	77.5087	77.2015	73.4905	77.3422	75.1979	78.9841	77.0432	76.1375	76.085
RP5-994D16.3	1	42678735	42681659	+	ENSG00000234917	No description	51.4239	53.2684	50.4504	51.5558	55.2811	58.5523	54.2481	53.9931	55.185	59.5811	52.1068	50.6528	52.3489
YBX1	1	42682395	42702349	+	ENSG00000065978	Y box binding protein 1 [Source:HGNC Symbol;Acc:HGNC:8014]	61.3862	49.7336	78.2436	53.2235	58.5984	56.1843	59.2033	62.4417	63.5098	73.4295	55.4538	66.8503	71.2195
CLDN19	1	42733093	42740254	-	ENSG00000164007	claudin 19 [Source:HGNC Symbol;Acc:HGNC:2040]	84.4812	84.0349	89.0994	86.161	84.1594	86.4052	82.8284	86.1439	90.9325	88.0801	79.045	85.8219	85.8432
LEPRE1	1	42746335	42767084	-	ENSG00000117385	leucine proline-enriched proteoglycan (leprecan) 1 [Source:HGNC Symbol;Acc:HGNC:19316]	78.9541	68.7435	81.1478	70.1197	76.2325	71.7663	69.2652	75.3424	73.0286	82.0872	76.6455	72.9275	79.722
C1orf50	1	42767269	42794493	+	ENSG00000164008	chromosome 1 open reading frame 50 [Source:HGNC Symbol;Acc:HGNC:28795]	81.3773	78.7428	87.6504	79.8883	86.8432	82.9696	80.0803	81.38	81.1917	84.4423	87.7549	80.1419	85.6763
RP5-994D16.11	1	42787990	42798230	+	ENSG00000274386	No description	88.6345	89.2048	91.3669	88.6269	90.273	93.2401	92.3274	91.0714	92.6405	87.9757	89.1294	86.4441	91.4009
CCDC23	1	42807052	42817252	-	ENSG00000177868	coiled-coil domain containing 23 [Source:HGNC Symbol;Acc:HGNC:29204]	69.3593	57.9198	89.6834	63.0627	74.3433	65.5343	76.4558	72.7816	79.7283	76.4958	80.9876	75.2032	72.1274
ERMAP	1	42817124	42844989	+	ENSG00000164010	erythroblast membrane-associated protein (Scianna blood group) [Source:HGNC Symbol;Acc:HGNC:15743]	75.1287	71.4894	78.53	72.6422	82.9802	76.6604	82.7402	78.4619	78.2809	82.4765	83.5282	79.3495	84.6148
RP11-342M1.3	1	42834681	42846422	-	ENSG00000228192	No description	72.9787	70.158	74.0742	73.3291	75.5256	76.3612	77.8778	75.5609	75.3878	74.2855	76.3434	70.5949	74.9813
ZNF691	1	42846573	42852477	+	ENSG00000164011	zinc finger protein 691 [Source:HGNC Symbol;Acc:HGNC:28028]	57.5961	50.2136	40.159	54.0155	56.8992	51.7045	54.5221	46.3871	49.0357	55.2554	52.0419	52.8027	48.5309
RP11-342M1.7	1	42886597	42888767	-	ENSG00000233708	No description	92.5216	92.2547	91.6256	93.5632	91.8304	93.1157	94.9155	93.8874	95.0855	95.5519	90.1017	91.6482	92.8425
SLC2A1	1	42925381	42958859	-	ENSG00000117394	solute carrier family 2 (facilitated glucose transporter), member 1 [Source:HGNC Symbol;Acc:HGNC:11005]	72.0013	66.6483	78.9159	69.9216	70.1858	68.1506	68.1038	72.5981	67.9479	78.3289	69.5296	67.8549	84.7748
SLC2A1-AS1	1	42959049	42983358	+	ENSG00000227533	SLC2A1 antisense RNA 1 [Source:HGNC Symbol;Acc:HGNC:44187]	78.9199	74.8526	78.1973	75.8886	76.2617	79.3921	75.4184	75.2974	79.0751	81.4645	73.3348	69.2193	77.118
FAM183A	1	43145153	43156396	+	ENSG00000186973	family with sequence similarity 183, member A [Source:HGNC Symbol;Acc:HGNC:34347]	71.6281	60.8658	68.4284	66.317	66.3511	67.2153	64.6161	70.8597	65.7641	71.1617	71.5397	60.1304	68.7633
EBNA1BP2	1	43164175	43270936	-	ENSG00000117395	EBNA1 binding protein 2 [Source:HGNC Symbol;Acc:HGNC:15531]	79.9209	79.6652	85.4402	79.8018	82.1301	81.0123	79.7281	80.1665	82.3958	82.3906	81.412	78.1772	81.8436
CFAP57	1	43172149	43254358	+	ENSG00000243710	cilia and flagella associated protein 57 [Source:HGNC Symbol;Acc:HGNC:26485]	81.2055	82.4152	85.7035	82.2973	83.2799	83.525	82.2045	83.0256	84.2244	84.4958	82.4729	80.0816	84.1047
TMEM125	1	43269994	43274002	+	ENSG00000179178	transmembrane protein 125 [Source:HGNC Symbol;Acc:HGNC:28275]	70.3798	63.8482	55.9772	62.9043	66.9817	64.6664	65.7666	58.7921	64.508	61.4669	73.7178	64.4799	59.8602
C1orf210	1	43281883	43285617	-	ENSG00000253313	chromosome 1 open reading frame 210 [Source:HGNC Symbol;Acc:HGNC:28755]	75.9778	78.1474	79.9989	76.0425	82.4167	77.7754	78.7786	79.369	82.7183	77.3421	78.2248	77.6783	84.1352
TIE1	1	43300993	43323108	+	ENSG00000066056	tyrosine kinase with immunoglobulin-like and EGF-like domains 1 [Source:HGNC Symbol;Acc:HGNC:11809]	91.4363	90.22	91.8722	92.3116	91.4592	91.95	90.6788	91.1391	92.1535	92.9614	88.6349	87.9416	92.1607
MPL	1	43337807	43352772	+	ENSG00000117400	MPL proto-oncogene, thrombopoietin receptor [Source:HGNC Symbol;Acc:HGNC:7217]	65.5392	51.3617	62.2886	54.696	65.5214	54.5988	53.8878	58.5227	52.8871	67.105	65.3057	53.9746	57.5497
RP1-92O14.3	1	43354684	43358658	-	ENSG00000234694	No description	63.599	69.1759	76.327	71.1765	72.0427	74.7173	77.0057	75.9534	71.9364	70.6548	64.1608	67.9818	74.119
CDC20	1	43358955	43363203	+	ENSG00000117399	cell division cycle 20 [Source:HGNC Symbol;Acc:HGNC:1723]	52.5274	49.4432	58.7085	45.8258	59.7346	52.7639	53.4163	52.7067	53.5837	65.2484	46.9674	45.8625	65.7287
ELOVL1	1	43363397	43368074	-	ENSG00000066322	ELOVL fatty acid elongase 1 [Source:HGNC Symbol;Acc:HGNC:14418]	35.3505	33.9014	44.0709	40.0314	44.9539	40.7296	45.261	40.0666	39.3635	51.9184	44.8647	50.4219	56.9713
MED8	1	43383917	43389808	-	ENSG00000159479	mediator complex subunit 8 [Source:HGNC Symbol;Acc:HGNC:19971]	54.7804	61.2363	67.3516	59.0695	66.9155	62.6657	56.7267	61.3886	64.0056	64.3859	62.6868	56.068	65.2002
RP1-92O14.6	1	43385113	43389155	+	ENSG00000229431	No description	90.1361	91.0204	92.4539	91.4082	91.1679	93.6003	91.3637	94.0915	92.0346	89.5347	94.6988	91.6895	92.9024
SZT2	1	43389882	43452650	+	ENSG00000198198	seizure threshold 2 homolog (mouse) [Source:HGNC Symbol;Acc:HGNC:29040]	86.4963	87.1441	90.2821	87.7764	87.7524	89.7772	88.2843	89.7804	87.3781	89.4003	87.2808	88.519	89.1054
HYI	1	43451003	43453989	-	ENSG00000178922	hydroxypyruvate isomerase (putative) [Source:HGNC Symbol;Acc:HGNC:26948]	29.0976	36.5124	63.4021	55.9752	42.2632	38.6977	41.6162	65.9034	40.8347	56.386	38.652	56.2392	42.7578
HYI-AS1	1	43453927	43456995	+	ENSG00000229348	HYI antisense RNA 1 [Source:HGNC Symbol;Acc:HGNC:41173]	17.942	21.4467	24.5362	32.0596	46.9092	43.8967	40.7412	62.6256	40.7427	42.7852	53.9286	37.7422	49.7063
PTPRF	1	43525187	43623666	+	ENSG00000142949	protein tyrosine phosphatase, receptor type, F [Source:HGNC Symbol;Acc:HGNC:9670]	82.5554	80.3946	83.6869	83.4518	82.6044	84.2777	81.5921	83.8642	84.6173	85.9625	79.6139	81.1125	87.7829
KDM4A	1	43650158	43705515	+	ENSG00000066135	lysine (K)-specific demethylase 4A [Source:HGNC Symbol;Acc:HGNC:22978]	85.9182	85.8284	86.0653	86.3731	88.1485	86.6516	86.4746	87.1735	86.25	87.8394	87.9927	85.1875	89.0607
KDM4A-AS1	1	43699765	43708138	-	ENSG00000236200	KDM4A antisense RNA 1 [Source:HGNC Symbol;Acc:HGNC:40528]	42.2654	34.8909	75.3804	39.4258	50.6185	37.172	45.7692	37.7382	45.7963	62.0194	53.6331	44.3937	67.9077
ST3GAL3	1	43705824	43931165	+	ENSG00000126091	ST3 beta-galactoside alpha-2,3- sialyltransferase 3 [Source:HGNC Symbol;Acc:HGNC:10866]	83.2041	82.6701	89.115	83.6178	86.7265	84.454	86.2427	84.8943	85.4034	87.683	86.3247	84.5367	88.9294
RP11-184I16.4	1	43709392	43727343	-	ENSG00000229444	No description	92.5529	91.4132	94.5293	94.0276	93.7956	95.2721	95.1993	93.6397	93.7932	93.6652	93.2069	92.8921	94.1851
ARTN	1	43933320	43937241	+	ENSG00000117407	artemin [Source:HGNC Symbol;Acc:HGNC:727]	11.0722	9.17974	26.5972	11.8584	15.1562	16.3973	21.9913	23.267	13.0577	20.6639	12.452	21.4241	16.8658
RP11-7O11.3	1	43944370	43946551	-	ENSG00000237950	No description	50.9392	46.8798	93.5672	50.2799	36.7301	49.9351	50.6361	61.798	58.2849	61.4484	40.9721	52.611	70.176
IPO13	1	43946939	43968022	+	ENSG00000117408	importin 13 [Source:HGNC Symbol;Acc:HGNC:16853]	75.5769	73.9479	84.2695	75.4135	80.405	76.2023	74.413	78.592	79.9755	78.0585	79.9493	76.3572	76.9918
DPH2	1	43970000	43973369	+	ENSG00000132768	DPH2 homolog (S. cerevisiae) [Source:HGNC Symbol;Acc:HGNC:3004]	61.7685	55.284	61.6955	53.6576	52.5981	52.986	56.0108	54.9576	57.2028	61.1398	59.629	55.5227	60.1481
ATP6V0B	1	43974487	43978295	+	ENSG00000117410	ATPase, H+ transporting, lysosomal 21kDa, V0 subunit b [Source:HGNC Symbol;Acc:HGNC:861]	21.6129	18.1807	47.4093	20.5116	23.516	19.8873	19.8173	21.0454	22.1035	24.1535	30.5622	16.8278	32.2763
B4GALT2	1	43978943	43991170	+	ENSG00000117411	UDP-Gal:betaGlcNAc beta 1,4- galactosyltransferase, polypeptide 2 [Source:HGNC Symbol;Acc:HGNC:925]	57.5536	53.6758	74.7713	63.639	77.353	62.7641	71.8958	69.7085	67.4947	71.2462	77.154	63.1016	82.1059
CCDC24	1	43991359	43996528	+	ENSG00000159214	coiled-coil domain containing 24 [Source:HGNC Symbol;Acc:HGNC:28688]	34.4546	38.5627	38.9372	39.8629	46.1539	59.8584	40.7298	45.2772	47.5542	45.6166	45.2009	42.3589	55.8269
SLC6A9	1	43991500	44031467	-	ENSG00000196517	solute carrier family 6 (neurotransmitter transporter, glycine), member 9 [Source:HGNC Symbol;Acc:HGNC:11056]	66.8804	65.8667	78.4249	67.9914	71.204	70.5835	71.4321	71.3125	70.1305	76.0665	67.9349	68.7192	78.457
RP5-1198O20.4	1	44030443	44104975	+	ENSG00000230615	No description	74.5614	73.7624	83.6977	73.666	79.0312	78.424	76.8091	78.3702	75.9152	82.3851	74.754	74.5881	82.9286
KRT8P47	1	44103306	44104703	-	ENSG00000271647	keratin 8 pseudogene 47 [Source:HGNC Symbol;Acc:HGNC:44461]	86.271	80.2061	82.6126	77.8317	84.5951	86.3946	74.8322	83.373	82.85	81.5147	82.1296	82.3047	88.3412
KLF17	1	44118850	44135140	+	ENSG00000171872	Kruppel-like factor 17 [Source:HGNC Symbol;Acc:HGNC:18830]	91.0647	90.5905	90.6327	91.5016	91.7053	91.9448	92.9924	93.6817	91.841	92.807	90.0897	88.3517	92.2963
DMAP1	1	44213455	44220681	+	ENSG00000178028	DNA methyltransferase 1 associated protein 1 [Source:HGNC Symbol;Acc:HGNC:18291]	77.4564	74.0049	84.4026	75.4974	79.9142	75.1808	74.9496	76.2591	76.2466	80.4809	78.7777	75.5599	80.9886
ERI3	1	44221070	44355260	-	ENSG00000117419	ERI1 exoribonuclease family member 3 [Source:HGNC Symbol;Acc:HGNC:17276]	84.9801	82.5764	87.1465	85.1568	87.2845	86.0776	85.7613	86.5498	86.3942	87.2979	86.4709	83.1148	88.6638
RNF220	1	44405194	44651724	+	ENSG00000187147	ring finger protein 220 [Source:HGNC Symbol;Acc:HGNC:25552]	70.9954	67.6837	78.0092	70.3098	72.1914	71.5154	72.169	72.6175	72.4427	74.2284	69.6449	66.3547	75.1767
TMEM53	1	44635238	44674555	-	ENSG00000126106	transmembrane protein 53 [Source:HGNC Symbol;Acc:HGNC:26186]	85.7546	81.8697	85.1815	83.6909	84.8373	82.9648	83.9374	85.1728	85.7712	85.7589	82.8276	78.7899	87.2997
C1orf228	1	44674692	44725591	+	ENSG00000198520	chromosome 1 open reading frame 228 [Source:HGNC Symbol;Acc:HGNC:34345]	86.6931	87.3819	88.4928	86.6278	88.3231	89.2617	87.7401	88.3849	88.811	90.387	85.8145	85.3206	87.8504
KIF2C	1	44739818	44767767	+	ENSG00000142945	kinesin family member 2C [Source:HGNC Symbol;Acc:HGNC:6393]	87.0736	85.3331	90.1599	84.6014	87.2896	86.5773	86.672	87.5482	87.0167	89.4543	87.4799	86.5203	87.6222
RP11-269F19.2	1	44759037	44775810	-	ENSG00000225721	No description	80.115	79.4279	84.1782	77.5497	81.2298	80.0743	79.7562	81.06	78.7428	83.6867	78.644	79.916	86.8041
RPS8	1	44775251	44778779	+	ENSG00000142937	ribosomal protein S8 [Source:HGNC Symbol;Acc:HGNC:10441]	34.269	28.9994	58.7664	30.4161	30.2067	31.9734	28.8345	33.7097	32.5087	36.8255	30.7791	31.3699	43.9394
BEST4	1	44783585	44787705	-	ENSG00000142959	bestrophin 4 [Source:HGNC Symbol;Acc:HGNC:17106]	28.1483	23.6828	43.797	28.374	28.621	25.0656	27.4106	34.7746	31.6021	38.1271	23.9463	26.2362	38.8748
PLK3	1	44800225	44805990	+	ENSG00000173846	polo-like kinase 3 [Source:HGNC Symbol;Acc:HGNC:2154]	56.6081	50.2853	83.2855	52.27	61.1306	51.3251	49.7445	59.6315	54.1122	65.3158	62.9787	45.4304	58.3011
TCTEX1D4	1	44805913	44806675	-	ENSG00000188396	Tctex1 domain containing 4 [Source:HGNC Symbol;Acc:HGNC:32315]	94.9873	93.0917	98.2007	98.7209	96.9982	97.6214	94.4737	95.76	98.7294	98.6238	97.3881	96.7248	98.3687
BTBD19	1	44808482	44815585	+	ENSG00000222009	BTB (POZ) domain containing 19 [Source:HGNC Symbol;Acc:HGNC:27145]	48.9146	46.3016	63.3979	76.0321	84.9232	83.2532	81.9814	83.9527	82.3703	88.0242	76.4278	74.2674	83.3599
PTCH2	1	44819844	44843063	-	ENSG00000117425	patched 2 [Source:HGNC Symbol;Acc:HGNC:9586]	75.698	76.2019	80.8497	76.4462	79.1285	79.9738	76.9929	80.2153	77.3195	80.8898	76.378	75.1259	77.8103
EIF2B3	1	44850522	44986722	-	ENSG00000070785	eukaryotic translation initiation factor 2B, subunit 3 gamma, 58kDa [Source:HGNC Symbol;Acc:HGNC:3259]	91.9805	89.5291	93.2588	89.8382	91.8678	91.3726	91.5243	91.7488	92.1055	92.4676	92.7561	90.9985	92.2235
MRPS17P1	1	44988705	44991834	-	ENSG00000268949	mitochondrial ribosomal protein S17 pseudogene 1 [Source:HGNC Symbol;Acc:HGNC:29734]	92.567	91.7839	89.3293	87.8151	88.9907	89.8886	92.4392	89.8372	88.8508	90.8718	86.3959	83.4606	89.786
HECTD3	1	45002540	45011329	-	ENSG00000126107	HECT domain containing E3 ubiquitin protein ligase 3 [Source:HGNC Symbol;Acc:HGNC:26117]	62.6757	57.8827	79.088	57.911	67.365	63.6093	63.8441	62.1241	65.2801	73.3012	64.7141	60.9237	64.8758
UROD	1	45012147	45015575	+	ENSG00000126088	uroporphyrinogen decarboxylase [Source:HGNC Symbol;Acc:HGNC:12591]	54.0913	45.5485	69.5184	47.0821	49.3061	46.7474	44.5518	54.5543	54.285	53.0069	38.72	43.5449	58.6808
ZSWIM5	1	45016399	45306209	-	ENSG00000162415	zinc finger, SWIM-type containing 5 [Source:HGNC Symbol;Acc:HGNC:29299]	83.163	80.2775	85.5494	81.8412	85.126	84.7807	84.4332	85.3676	84.6585	88.0482	82.5496	81.3477	86.2966
HPDL	1	45326905	45328533	+	ENSG00000186603	4-hydroxyphenylpyruvate dioxygenase-like [Source:HGNC Symbol;Acc:HGNC:28242]	46.6667	28.45	78.5156	71.0402	92.7682	88.1769	88.7341	93.081	74.8218	90.2978	96.8102	91.5053	95.2124
MUTYH	1	45329163	45340470	-	ENSG00000132781	mutY homolog [Source:HGNC Symbol;Acc:HGNC:7527]	54.814	55.7501	79.1647	58.4943	59.6298	58.4454	55.2888	61.1932	64.2736	71.2313	72.0318	57.7626	62.6998
TOE1	1	45339670	45343975	+	ENSG00000132773	target of EGR1, member 1 (nuclear) [Source:HGNC Symbol;Acc:HGNC:15954]	33.3065	34.7444	63.0622	34.0315	38.0485	37.1609	31.1259	38.7626	39.8839	49.27	61.5217	33.5396	41.3141
TESK2	1	45343883	45491166	-	ENSG00000070759	testis-specific kinase 2 [Source:HGNC Symbol;Acc:HGNC:11732]	87.3369	86.0853	87.4374	86.5257	88.7726	88.0572	88.3117	87.4094	88.3847	89.8541	86.8853	85.1212	89.9381
MMACHC	1	45500053	45513382	+	ENSG00000132763	methylmalonic aciduria (cobalamin deficiency) cblC type, with homocystinuria [Source:HGNC Symbol;Acc:HGNC:24525]	74.119	73.8495	83.4068	73.4114	77.543	73.298	75.8861	76.8112	76.5423	77.1108	75.3337	72.9454	76.9281
PRDX1	1	45511036	45523047	-	ENSG00000117450	peroxiredoxin 1 [Source:HGNC Symbol;Acc:HGNC:9352]	49.3725	50.5406	58.6196	52.12	52.7891	54.9903	58.3609	49.7325	51.4406	57.4271	53.4052	53.4978	62.2255
HMGB1P48	1	45530927	45532139	+	ENSG00000234379	high mobility group box 1 pseudogene 48 [Source:HGNC Symbol;Acc:HGNC:39281]	86.7139	92.1626	88.3479	86.4286	88.4971	92.811	90.4793	93.1776	92.6226	93.4589	89.7757	85.4763	92.0917
AKR1A1	1	45550543	45570049	+	ENSG00000117448	aldo-keto reductase family 1, member A1 (aldehyde reductase) [Source:HGNC Symbol;Acc:HGNC:380]	83.3889	80.1227	87.1453	81.2472	82.942	84.0287	83.6453	81.8913	82.185	86.0495	83.3486	80.9265	84.4835
NASP	1	45583846	45618904	+	ENSG00000132780	nuclear autoantigenic sperm protein (histone- binding) [Source:HGNC Symbol;Acc:HGNC:7644]	77.1922	72.659	80.1811	75.9805	77.6949	76.3099	77.5049	76.9128	80.716	80.444	77.3602	78.1199	79.2831
CCDC17	1	45620044	45624057	-	ENSG00000159588	coiled-coil domain containing 17 [Source:HGNC Symbol;Acc:HGNC:26574]	93.9355	90.844	92.3867	93.9455	95.5995	94.7448	94.892	93.5205	95.1224	95.4978	92.6139	90.4826	94.2429
GPBP1L1	1	45627304	45688113	-	ENSG00000159592	GC-rich promoter binding protein 1-like 1 [Source:HGNC Symbol;Acc:HGNC:28843]	77.0947	72.9801	85.6977	74.3291	75.8791	74.6393	73.9504	75.1477	74.0376	77.8682	73.7666	74.7567	76.529
TMEM69	1	45687214	45694443	+	ENSG00000159596	transmembrane protein 69 [Source:HGNC Symbol;Acc:HGNC:28035]	56.0302	58.2443	73.436	57.2941	56.7479	58.3854	55.2309	54.0129	58.6606	63.7015	56.2516	58.6693	57.8185
IPP	1	45694324	45750650	-	ENSG00000197429	intracisternal A particle-promoted polypeptide [Source:HGNC Symbol;Acc:HGNC:6108]	88.2739	86.9659	91.9697	88.9919	91.0487	88.8764	89.1766	88.8071	89.3587	90.0942	89.9763	89.2843	90.2595
RP11-767N6.7	1	45694684	45697075	-	ENSG00000230896	No description	94.9181	96.9497	94.1899	94.0924	96.2206	95.6468	96.2065	94.4709	97.0999	94.8984	97.3577	96.1756	95.6437
RP11-630I5.1	1	45781277	45781957	+	ENSG00000236111	No description	92.5459	90.047	95.4	93.2206	87.2898	92.3506	90.0637	92.4729	92.7381	90.1338	82.1667	86.127	92.0832
MAST2	1	45786987	46036124	+	ENSG00000086015	microtubule associated serine/threonine kinase 2 [Source:HGNC Symbol;Acc:HGNC:19035]	86.1062	85.2703	89.5049	85.3656	88.0071	88.4052	87.3861	89.0953	89.1955	89.449	87.8218	88.1962	89.5011
PIK3R3	1	46040140	46133036	-	ENSG00000117461	phosphoinositide-3-kinase, regulatory subunit 3 (gamma) [Source:HGNC Symbol;Acc:HGNC:8981]	83.5944	81.7838	87.4778	82.506	84.0461	84.1985	82.5038	83.4448	82.6063	85.218	81.6742	82.2024	85.3127
RP4-533D7.6	1	46043661	46176488	-	ENSG00000278139	Uncharacterized protein {ECO:0000313|Ensembl:ENSP00000439913} [Source:UniProtKB/TrEMBL;Acc:F6TDL0]	81.6525	80.6741	85.8466	81.4977	84.2485	83.7514	83.1945	82.9404	83.0721	84.3846	81.1303	81.9165	85.2287
RP4-533D7.5	1	46134531	46139081	+	ENSG00000227857	No description	86.6048	91.2376	88.5229	88.1787	89.2275	88.7375	84.1933	87.6854	90.377	84.8984	79.1336	78.0723	90.0503
TSPAN1	1	46175073	46185958	+	ENSG00000117472	tetraspanin 1 [Source:HGNC Symbol;Acc:HGNC:20657]	81.9098	79.3927	84.4518	80.8957	79.7555	81.5672	81.0972	81.4277	82.6478	80.2314	76.356	75.874	83.3373
POMGNT1	1	46188682	46220305	-	ENSG00000085998	protein O-linked mannose N- acetylglucosaminyltransferase 1 (beta 1,2-) [Source:HGNC Symbol;Acc:HGNC:19139]	68.8834	68.7548	78.1699	73.0709	82.8099	73.8779	72.3149	73.5647	76.9527	81.2322	81.8191	74.7035	76.4571
LURAP1	1	46203334	46221261	+	ENSG00000171357	leucine rich adaptor protein 1 [Source:HGNC Symbol;Acc:HGNC:32327]	80.3701	77.4897	86.5884	78.276	82.8223	80.0642	79.8594	80.3805	80.664	85.6346	81.5007	80.7448	83.2215
RAD54L	1	46247688	46278473	+	ENSG00000085999	RAD54-like (S. cerevisiae) [Source:HGNC Symbol;Acc:HGNC:9826]	85.4006	84.5577	84.4013	86.3714	86.1799	85.9353	85.69	86.2182	86.0335	89.6055	85.1117	85.5013	88.7143
LRRC41	1	46261196	46303608	-	ENSG00000132128	leucine rich repeat containing 41 [Source:HGNC Symbol;Acc:HGNC:16917]	74.211	68.9104	84.7632	70.3632	75.8066	74.885	74.5889	74.7297	73.4413	78.1342	70.2105	72.6533	78.0105
UQCRH	1	46303631	46316776	+	ENSG00000173660	ubiquinol-cytochrome c reductase hinge protein [Source:HGNC Symbol;Acc:HGNC:12590]	83.024	80.4707	84.424	81.9202	80.2261	83.5695	81.5192	80.0172	80.8084	80.4049	76.531	80.5694	81.679
NSUN4	1	46340177	46365152	+	ENSG00000117481	NOP2/Sun domain family, member 4 [Source:HGNC Symbol;Acc:HGNC:31802]	74.7657	75.2606	84.3025	72.556	76.0445	71.8435	74.278	72.7719	71.6602	76.7068	73.5142	73.7083	74.1564
FAAH	1	46394265	46413848	+	ENSG00000117480	fatty acid amide hydrolase [Source:HGNC Symbol;Acc:HGNC:3553]	66.0773	65.5835	72.5228	64.4909	69.478	66.7664	70.297	70.7949	66.8354	71.1241	69.8421	66.056	71.9475
FAAHP1	1	46432129	46445521	+	ENSG00000232022	fatty acid amide hydrolase pseudogene 1 [Source:HGNC Symbol;Acc:HGNC:50679]	73.7789	71.9058	78.1589	73.3406	72.9151	71.1768	72.0737	74.3785	75.0948	75.3452	68.7041	69.826	76.8146
LINC01398	1	46446673	46449704	-	ENSG00000224863	long intergenic non-protein coding RNA 1398 [Source:HGNC Symbol;Acc:HGNC:50678]	5.66017	5.92245	7.38636	6.81841	6.93629	8.3138	7.25809	7.86925	7.30392	7.08342	4.67699	10.7225	7.28313
LINC00505	1	46455823	46482475	+	ENSG00000225667	long intergenic non-protein coding RNA 505 [Source:HGNC Symbol;Acc:HGNC:43556]	52.0632	48.275	65.5299	50.5221	59.6399	58.201	54.1611	55.8644	53.7904	61.5385	56.1581	53.4432	64.6338
DMBX1	1	46506996	46514226	+	ENSG00000197587	diencephalon/mesencephalon homeobox 1 [Source:HGNC Symbol;Acc:HGNC:19026]	88.0671	82.9727	89.9481	85.2899	81.943	82.7604	83.4383	85.6079	86.6231	85.5538	76.7327	81.1247	87.1979
MKNK1-AS1	1	46538696	46570255	+	ENSG00000269956	MKNK1 antisense RNA 1 [Source:HGNC Symbol;Acc:HGNC:44129]	76.2188	74.4403	77.4303	74.1004	79.0866	75.3383	76.7214	78.2337	79.3431	80.3783	75.7739	73.7283	80.9551
KNCN	1	46545644	46551527	-	ENSG00000162456	kinocilin [Source:HGNC Symbol;Acc:HGNC:26488]	78.5252	76.4757	76.8282	81.2672	77.4377	79.0614	78.8086	81.5897	80.8601	80.5394	78.6616	74.1868	84.1671
MKNK1	1	46557408	46616843	-	ENSG00000079277	MAP kinase interacting serine/threonine kinase 1 [Source:HGNC Symbol;Acc:HGNC:7110]	79.6097	78.7596	86.2531	78.2164	82.3631	79.9835	78.9996	79.5682	81.0439	84.0577	80.8768	79.1834	83.6814
MOB3C	1	46607715	46616891	-	ENSG00000142961	MOB kinase activator 3C [Source:HGNC Symbol;Acc:HGNC:29800]	61.4531	59.5234	80.1258	60.2787	63.6721	61.1831	58.7847	56.8091	66.034	74.7369	61.2373	66.2661	78.0378
ATPAF1	1	46632737	46673867	-	ENSG00000123472	ATP synthase mitochondrial F1 complex assembly factor 1 [Source:HGNC Symbol;Acc:HGNC:18803]	74.0722	62.5973	80.8469	71.5116	83.3528	75.918	73.9641	74.7364	69.2459	83.4215	84.4223	76.2738	81.8945
TEX38	1	46668855	46673594	+	ENSG00000186118	testis expressed 38 [Source:HGNC Symbol;Acc:HGNC:29589]	84.621	81.7789	79.0058	85.5164	84.5624	82.3817	91.9716	87.5329	89.1023	84.5135	73.7732	83.1221	88.9774
EFCAB14-AS1	1	46674036	46692098	+	ENSG00000228237	EFCAB14 antisense RNA 1 [Source:HGNC Symbol;Acc:HGNC:44108]	89.4459	90.8599	88.3459	90.2848	92.22	93.0999	91.8703	92.877	92.2467	91.1131	91.9983	91.5856	92.865
EFCAB14	1	46675159	46719064	-	ENSG00000159658	EF-hand calcium binding domain 14 [Source:HGNC Symbol;Acc:HGNC:29051]	76.9588	75.4209	85.8568	75.2217	83.3979	77.1141	78.7683	77.3613	79.9595	83.074	86.4962	76.6176	86.0191
CYP4B1	1	46757838	46819413	+	ENSG00000142973	cytochrome P450, family 4, subfamily B, polypeptide 1 [Source:HGNC Symbol;Acc:HGNC:2644]	88.5885	87.3247	87.6239	88.1796	87.0421	88.9617	86.1719	86.8922	88.6946	88.6027	80.4802	78.6663	88.9806
CYP4Z2P	1	46843095	46900437	-	ENSG00000154198	cytochrome P450, family 4, subfamily Z, polypeptide 2, pseudogene [Source:HGNC Symbol;Acc:HGNC:24426]	87.8402	86.9722	86.7387	84.2804	85.5472	87.5225	85.5392	87.2215	86.8913	87.4713	80.2011	76.7009	86.6774
CYP4A11	1	46929177	46941484	-	ENSG00000187048	cytochrome P450, family 4, subfamily A, polypeptide 11 [Source:HGNC Symbol;Acc:HGNC:2642]	81.2451	78.8318	84.5177	81.4908	82.1563	85.936	81.249	84.9426	83.6391	83.6425	77.504	70.9431	83.3577
CYP4X1	1	47023568	47050751	+	ENSG00000186377	cytochrome P450, family 4, subfamily X, polypeptide 1 [Source:HGNC Symbol;Acc:HGNC:20244]	68.6052	67.4564	83.0817	66.5637	67.847	70.5898	67.8333	70.966	71.5416	72.1342	66.4576	63.1285	74.4335
CYP4Z1	1	47067488	47118319	+	ENSG00000186160	cytochrome P450, family 4, subfamily Z, polypeptide 1 [Source:HGNC Symbol;Acc:HGNC:20583]	79.8626	82.7442	82.2671	80.3924	82.2382	83.5016	80.5494	81.0388	80.7578	82.0125	79.6539	73.223	82.6147
CYP4A22-AS1	1	47096653	47179271	-	ENSG00000225506	CYP4A22 antisense RNA 1 [Source:HGNC Symbol;Acc:HGNC:43715]	80.2664	81.6424	82.7242	81.5165	81.598	81.9347	81.6377	82.0201	82.2076	82.7811	79.5595	73.4748	83.1302
CYP4A22	1	47137435	47149741	+	ENSG00000162365	cytochrome P450, family 4, subfamily A, polypeptide 22 [Source:HGNC Symbol;Acc:HGNC:20575]	82.2266	82.4229	80.37	82.9276	79.5286	79.9794	80.8923	81.0998	84.6681	81.856	72.8263	69.164	82.8485
MTND1P34	1	47164510	47165920	-	ENSG00000225514	MT-ND1 pseudogene 34 [Source:HGNC Symbol;Acc:HGNC:42090]	93.6322	90.125	94.3279	93.7923	89.071	91.5268	92.219	90.1905	96.7465	92.3024	91.25	89.8344	95.7738
PDZK1IP1	1	47183593	47191044	-	ENSG00000162366	PDZK1 interacting protein 1 [Source:HGNC Symbol;Acc:HGNC:16887]	85.1633	84.7756	91.1075	82.2641	85.7329	83.6112	83.1381	89.2736	89.416	84.8993	83.4559	78.1774	85.9441
TAL1	1	47216290	47232220	-	ENSG00000162367	T-cell acute lymphocytic leukemia 1 [Source:HGNC Symbol;Acc:HGNC:11556]	23.8164	18.8246	31.5093	20.0526	23.059	25.5094	23.6967	22.247	22.1314	24.1581	20.8726	22.3834	29.678
RP1-18D14.7	1	47225797	47230750	+	ENSG00000226252	No description	4.53177	3.56438	3.99457	6.35441	5.9852	7.6986	6.48216	6.52662	8.2634	6.37651	6.08788	10.0689	6.25961
STIL	1	47250139	47314147	-	ENSG00000123473	SCL/TAL1 interrupting locus [Source:HGNC Symbol;Acc:HGNC:10879]	86.4149	86.202	89.1784	86.3054	89.4997	89.6227	88.9159	88.3082	88.0211	89.9415	88.8979	88.189	88.9882
CMPK1	1	47333797	47378839	+	ENSG00000162368	cytidine monophosphate (UMP-CMP) kinase 1, cytosolic [Source:HGNC Symbol;Acc:HGNC:18170]	77.2416	73.7818	88.2214	75.6985	80.8116	78.3287	80.2701	78.2624	80.874	81.4116	83.7846	80.5163	85.8806
LINC01389	1	47380928	47408477	-	ENSG00000225762	long intergenic non-protein coding RNA 1389 [Source:HGNC Symbol;Acc:HGNC:50661]	84.6878	85.1122	84.843	83.2761	86.2109	87.2153	86.3657	86.5228	85.6433	86.3917	81.7196	82.5437	87.3936
FOXE3	1	47416072	47418052	+	ENSG00000186790	forkhead box E3 [Source:HGNC Symbol;Acc:HGNC:3808]	3.8203	3.52447	45.6496	3.49056	6.02813	4.74081	6.1397	5.90071	6.37735	8.85576	9.81639	7.81963	11.5182
FOXD2-AS1	1	47432133	47434641	-	ENSG00000237424	FOXD2 antisense RNA 1 (head to head) [Source:HGNC Symbol;Acc:HGNC:44256]	5.25413	2.90327	9.09091	5.25476	3.21238	7.50439	3.15342	3.1417	4.45132	6.00597	4.98823	3.28101	3.3791
FOXD2	1	47436017	47440691	+	ENSG00000186564	forkhead box D2 [Source:HGNC Symbol;Acc:HGNC:3803]	2.10528	2.10319	16.4384	3.30558	2.00089	1.99201	1.71575	2.48798	3.45554	4.1926	1.18863	2.20272	4.55872
RP11-543D5.1	1	47688463	47703383	+	ENSG00000227947	No description	87.4862	85.0968	88.1425	87.7658	86.6707	86.9408	85.2597	88.8607	90.3619	88.4588	81.261	79.5941	89.0393
TRABD2B	1	47760528	47996895	-	ENSG00000269113	TraB domain containing 2B [Source:HGNC Symbol;Acc:HGNC:44200]	83.9561	81.8366	84.5191	82.6257	83.7106	82.6595	82.2057	83.1907	83.7796	84.3894	80.768	75.6998	84.1743
RP11-543D5.2	1	47761132	47765547	-	ENSG00000223814	No description	89.9119	83.6878	79.0256	82.9892	88.0049	86.7739	85.999	86.2892	90.7979	88.2863	83.5886	78.522	86.704
RP11-330M19.1	1	47818066	47820237	+	ENSG00000225028	No description	92.6541	87.1036	86.2981	92.597	92.8042	91.4423	94.1652	91.0999	92.2893	91.5623	91.5306	88.0117	92.9908
RP4-683M8.2	1	48053545	48067201	+	ENSG00000226133	No description	81.2455	80.7704	80.8448	81.1206	81.0359	83.5757	81.1857	82.2878	83.4204	82.9583	79.0854	75.074	85.3715
SKINTL	1	48096092	48182428	-	ENSG00000242267	Skint-like, pseudogene [Source:HGNC Symbol;Acc:HGNC:33993]	85.2412	86.1711	87.2972	84.5792	87.9827	87.4704	86.4087	86.9421	87.1023	85.8734	86.6393	80.92	87.5643
AL356289.1	1	48102068	48104707	+	ENSG00000279096	HCG1780467 {ECO:0000313|EMBL:EAX06861.1}; PRO0529 {ECO:0000313|EMBL:AAF16687.1} [Source:UniProtKB/TrEMBL;Acc:Q9UI23]	84.6877	84.0744	88.6364	90.3239	93.525	91.9502	90.9187	89.1342	94.5887	89.2465	93.4632	89.6247	85.1002
SLC5A9	1	48222685	48248644	+	ENSG00000117834	solute carrier family 5 (sodium/sugar cotransporter), member 9 [Source:HGNC Symbol;Acc:HGNC:22146]	86.9971	86.4746	85.4413	86.3974	88.7033	87.9638	86.8889	87.0906	86.285	86.5316	87.3979	83.1347	88.2507
RP5-1024N4.4	1	48227888	48229561	-	ENSG00000272491	No description	79.0556	85.6294	82.1662	86.1724	88.7183	84.5753	87.6359	87.0098	78.1919	87.3284	77.4884	84.3995	88.6214
SPATA6	1	48295372	48472208	-	ENSG00000132122	spermatogenesis associated 6 [Source:HGNC Symbol;Acc:HGNC:18309]	85.4699	85.7102	89.1224	85.3627	88.4444	88.1214	87.6743	87.8401	89.3449	89.5227	87.8696	87.1226	89.1724
AGBL4	1	48532855	50023913	-	ENSG00000186094	ATP/GTP binding protein-like 4 [Source:HGNC Symbol;Acc:HGNC:25892]	73.8913	72.2058	73.5853	81.041	72.7592	82.6839	70.7153	83.8397	70.8451	74.8046	68.802	70.4413	71.8335
BEND5	1	48727523	48776969	-	ENSG00000162373	BEN domain containing 5 [Source:HGNC Symbol;Acc:HGNC:25668]	82.4891	75.243	86.5103	79.5256	86.3273	84.5699	87.2368	88.0709	83.361	87.563	83.8227	82.9924	90.3474
RP11-141A19.1	1	49048316	49187585	+	ENSG00000229846	No description	67.7233	66.5559	67.3591	82.9505	66.7947	83.5459	63.9138	86.7805	62.3642	69.8289	63.2396	69.4951	65.4164
RP11-141A19.2	1	49257411	49269285	+	ENSG00000230114	No description	70.1874	66.8607	68.018	84.8588	72.4063	89.6106	70.4659	89.0338	70.4394	73.8174	76.6181	79.1279	70.5416
AGBL4-IT1	1	49374201	49472085	-	ENSG00000225623	AGBL4 intronic transcript 1 (non-protein coding) [Source:HGNC Symbol;Acc:HGNC:41482]	64.0092	62.985	63.1113	79.6705	62.5877	81.6233	60.7147	85.9856	59.5277	67.6892	50.0839	61.4599	60.1773
ZNF859P	1	49841821	49846400	+	ENSG00000215887	zinc finger protein 859, pseudogene [Source:HGNC Symbol;Acc:HGNC:34507]	62.3433	69.7485	74.2391	79.5405	64.8151	83.2672	64.6675	82.7996	69.7382	73.1557	55.8333	63.6931	66.0085
ELAVL4	1	50048014	50203786	+	ENSG00000162374	ELAV like neuron-specific RNA binding protein 4 [Source:HGNC Symbol;Acc:HGNC:3315]	75.5159	74.0137	76.5152	81.0748	78.9095	83.7167	80.7992	86.4286	80.0197	83.0393	70.701	75.487	82.753
RP11-567C20.3	1	50206084	50223127	-	ENSG00000233407	No description	75.1603	72.8013	77.8156	85.0848	78.0315	87.3929	84.1002	87.9027	83.7478	85.392	62.9112	77.5317	85.3307
RP11-183G22.1	1	50326131	50327007	+	ENSG00000234080	No description	86.5849	87.3562	95.1577	91.8102	85.3406	88.2954	82.9584	91.7874	92.1627	87.9135	82.5571	87.2984	91.2262
DMRTA2	1	50417550	50423500	-	ENSG00000142700	DMRT-like family A2 [Source:HGNC Symbol;Acc:HGNC:13908]	2.21062	2.61691	23.5077	2.65902	2.20121	2.85453	2.20081	2.98674	3.57547	3.25577	1.90293	2.08836	4.02311
FAF1	1	50439478	50960263	-	ENSG00000185104	Fas (TNFRSF6) associated factor 1 [Source:HGNC Symbol;Acc:HGNC:3578]	88.8141	88.2181	89.4459	88.224	91.1399	90.5936	90.8782	91.5024	90.4341	91.3979	91.3883	91.0292	91.5564
RP5-850O15.3	1	50461469	50471150	+	ENSG00000225767	No description	93.3297	92.6418	93.2003	93.8714	94.6397	94.2481	93.2462	93.8038	92.2716	92.2317	94.9744	93.5997	92.6685
CDKN2C	1	50960745	50974633	+	ENSG00000123080	cyclin-dependent kinase inhibitor 2C (p18, inhibits CDK4) [Source:HGNC Symbol;Acc:HGNC:1789]	26.6094	18.9104	35.662	20.5076	27.5367	21.7503	22.3787	24.3725	24.5115	24.8258	19.4035	19.7885	27.0169
C1orf185	1	51102234	51148086	+	ENSG00000204006	chromosome 1 open reading frame 185 [Source:HGNC Symbol;Acc:HGNC:28096]	90.1472	89.9285	90.2087	89.0412	89.3765	90.4618	89.9461	91.2999	89.834	89.2969	84.4237	85.9118	91.7558
LINC01562	1	51195095	51235096	-	ENSG00000203356	long intergenic non-protein coding RNA 1562 [Source:HGNC Symbol;Acc:HGNC:51335]	90.8037	90.293	90.3117	91.3284	92.3338	92.2483	91.7943	92.108	92.3842	91.618	89.976	90.2888	91.8606
RNF11	1	51236271	51273455	+	ENSG00000123091	ring finger protein 11 [Source:HGNC Symbol;Acc:HGNC:10056]	78.1403	75.7755	87.4618	78.7381	81.5734	80.4752	79.868	77.5647	80.687	86.8113	82.5499	79.2581	84.2171
RP11-296A18.5	1	51250603	51251472	-	ENSG00000233406	No description	96.4331	91.5704	98.3871	97.3527	96.1115	95.4187	97.9169	94.8942	98.4045	97.5406	95.3667	97.3766	95.8162
TTC39A	1	51287258	51345116	-	ENSG00000085831	tetratricopeptide repeat domain 39A [Source:HGNC Symbol;Acc:HGNC:18657]	75.8188	70.5222	82.8753	72.5585	79.9746	77.552	81.7132	79.5863	77.2672	82.1919	82.0419	74.7743	81.9053
TTC39A-AS1	1	51329654	51335324	+	ENSG00000261664	TTC39A antisense RNA 1 [Source:HGNC Symbol;Acc:HGNC:40851]	39.2107	31.7628	78.9888	36.7302	52.4069	46.7481	60.1185	42.6555	44.4509	56.432	47.8693	47.1235	56.8599
EPS15	1	51354263	51519328	-	ENSG00000085832	epidermal growth factor receptor pathway substrate 15 [Source:HGNC Symbol;Acc:HGNC:3419]	85.9581	84.6839	90.3251	86.7148	89.7887	88.9136	89.1749	90.7476	88.0254	90.8517	88.907	90.0626	89.2445
RP11-253A20.1	1	51461721	51463416	+	ENSG00000238140	No description	87.7839	94.8624	91.1667	96.3295	95.5537	93.3414	91.7394	96.4583	95	91.169	91.5	94.6693	91.6326
RP11-191G24.1	1	51518309	51561629	+	ENSG00000227070	No description	73.2202	68.6147	87.0039	71.3113	78.3819	78.0024	74.8097	78.6339	74.5824	83.2586	79.7817	78.4086	77.5006
CALR4P	1	51561866	51594897	-	ENSG00000227742	calreticulin 4, pseudogene [Source:HGNC Symbol;Acc:HGNC:35456]	89.3379	90.8708	90.1985	90.1231	92.1676	92.0162	90.7481	92.2876	90.7991	91.9441	90.5568	88.3158	92.1377
OSBPL9	1	51577179	51798427	+	ENSG00000117859	oxysterol binding protein-like 9 [Source:HGNC Symbol;Acc:HGNC:16386]	85.228	84.459	88.7223	85.6893	87.6367	87.6871	86.253	87.8762	87.0975	87.4676	86.363	84.7704	88.1078
NRD1	1	51789191	51878937	-	ENSG00000078618	nardilysin (N-arginine dibasic convertase) [Source:HGNC Symbol;Acc:HGNC:7995]	87.1389	85.5786	89.7249	86.1126	89.0983	87.3499	87.7132	88.397	86.7312	89.098	87.3034	88.1699	87.4633
RP4-657D16.3	1	51793965	51799154	+	ENSG00000266993	No description	93.8331	91.399	96.3714	93.0322	95.0081	94.9715	94.0919	96.8399	94.7231	96.3492	90.6829	92.3821	97.4789
RAB3B	1	51907956	51990764	-	ENSG00000169213	RAB3B, member RAS oncogene family [Source:HGNC Symbol;Acc:HGNC:9778]	84.5176	80.9375	88.5907	84.2837	82.9857	84.0325	86.1665	83.4318	87.1403	87.9715	81.2625	79.8372	87.0995
TXNDC12	1	52020131	52056171	-	ENSG00000117862	thioredoxin domain containing 12 (endoplasmic reticulum) [Source:HGNC Symbol;Acc:HGNC:24626]	65.4222	61.4609	77.2171	62.011	66.3882	63.5704	64.3886	62.9854	63.2517	68.8963	66.4515	62.2816	68.9557
KTI12	1	52032103	52033816	-	ENSG00000198841	KTI12 homolog, chromatin associated (S. cerevisiae) [Source:HGNC Symbol;Acc:HGNC:25160]	19.903	12.1989	36.2993	14.7919	10.3921	15.1431	12.3361	11.2391	17.1728	22.8502	11.8939	9.86789	23.5312
RP11-91A18.4	1	52033391	52044279	+	ENSG00000223390	No description	65.3181	60.6213	86.3741	58.1618	69.1068	61.544	62.8134	63.7952	59.5359	75.1084	75.4469	63.848	65.6587
BTF3L4	1	52056125	52090716	+	ENSG00000134717	basic transcription factor 3-like 4 [Source:HGNC Symbol;Acc:HGNC:30547]	82.0677	77.888	88.8387	78.5961	84.4647	82.0401	82.8491	82.5811	81.5238	82.2818	81.9334	80.8158	87.6788
ZFYVE9	1	52142094	52346686	+	ENSG00000157077	zinc finger, FYVE domain containing 9 [Source:HGNC Symbol;Acc:HGNC:6775]	87.3838	87.2788	90.8067	87.9164	89.7216	91.0123	89.8906	91.5833	90.2343	91.8523	89.0163	89.6394	91.6956
RP4-800M22.2	1	52162186	52163026	-	ENSG00000223429	No description	96.1479	91.4071	95.8642	86.3901	92.2138	96.8475	95.7233	95.0501	91.7297	95.2663	88.0628	96.3659	91.5021
CC2D1B	1	52345723	52366193	-	ENSG00000154222	coiled-coil and C2 domain containing 1B [Source:HGNC Symbol;Acc:HGNC:29386]	77.5944	69.7387	81.5098	74.8747	80.0687	70.1817	75.0278	73.585	71.8749	73.8702	81.7669	74.1928	77.4084
PLA2G12AP1	1	52368677	52369244	+	ENSG00000224680	phospholipase A2, group XIIA pseudogene 1 [Source:HGNC Symbol;Acc:HGNC:39248]	26.2286	18.2207	20.747	15.6687	21.8705	16.1399	17.6172	22.9185	20.3329	23.496	18.8272	14.6191	20.6327
ORC1	1	52372829	52404459	-	ENSG00000085840	origin recognition complex, subunit 1 [Source:HGNC Symbol;Acc:HGNC:8487]	85.539	84.3594	87.8374	85.0297	85.9453	86.3254	85.9731	86.6684	86.6495	89.809	85.6306	84.7982	86.6156
PRPF38A	1	52404564	52420839	+	ENSG00000134748	pre-mRNA processing factor 38A [Source:HGNC Symbol;Acc:HGNC:25930]	81.7939	79.4283	87.0176	79.7904	81.6104	81.5995	80.8175	81.8436	81.4685	81.9959	80.1797	81.1096	82.7378
ZCCHC11	1	52408282	52553487	-	ENSG00000134744	zinc finger, CCHC domain containing 11 [Source:HGNC Symbol;Acc:HGNC:28981]	88.6172	85.8083	89.4635	87.1608	89.5527	90.628	90.8666	89.7424	89.3821	90.4112	88.3196	89.0879	90.8678
GPX7	1	52602372	52609051	+	ENSG00000116157	glutathione peroxidase 7 [Source:HGNC Symbol;Acc:HGNC:4559]	51.0592	41.9674	69.4003	46.5418	52.3124	47.8935	49.7018	56.0121	54.7571	62.7276	55.0983	58.5564	56.5681
FAM159A	1	52633344	52669683	+	ENSG00000182183	family with sequence similarity 159, member A [Source:HGNC Symbol;Acc:HGNC:28757]	76.813	76.0757	84.8529	77.4804	77.5298	76.2379	80.3365	77.9567	80.085	82.4198	78.1566	75.3758	81.5456
COA7	1	52684451	52698366	-	ENSG00000162377	cytochrome c oxidase assembly factor 7 (putative) [Source:HGNC Symbol;Acc:HGNC:25716]	73.5473	67.1936	84.693	71.4631	74.4042	74.6295	71.0157	74.4834	77.3848	74.1772	72.034	69.8814	76.2663
ZYG11B	1	52726467	52827342	+	ENSG00000162378	zyg-11 family member B, cell cycle regulator [Source:HGNC Symbol;Acc:HGNC:25820]	90.0883	88.6763	91.3213	89.9853	92.4745	92.5747	90.7917	91.9735	92.8069	92.9032	91.5083	91.7135	93.4858
ZYG11A	1	52842511	52894998	+	ENSG00000203995	zyg-11 family member A, cell cycle regulator [Source:HGNC Symbol;Acc:HGNC:32058]	78.5676	77.5096	88.761	78.1052	81.9552	79.1234	81.4445	82.4403	81.7337	84.9874	84.082	82.298	86.3744
ECHDC2	1	52895910	52927212	-	ENSG00000121310	enoyl CoA hydratase domain containing 2 [Source:HGNC Symbol;Acc:HGNC:23408]	75.4172	70.444	83.767	71.6806	78.085	74.5249	77.3494	74.9744	74.5465	80.7628	77.4266	74.9559	78.6387
SCP2	1	52927229	53051703	+	ENSG00000116171	sterol carrier protein 2 [Source:HGNC Symbol;Acc:HGNC:10606]	84.9231	83.4775	86.4685	84.3678	86.6511	85.8789	85.4045	87.1045	86.9643	88.8145	85.4996	86.7132	89.2664
TUBBP10	1	52994726	52996026	+	ENSG00000226147	tubulin, beta class I pseudogene 10 [Source:HGNC Symbol;Acc:HGNC:42344]	89.8467	90.7826	96.4583	86.5498	95.151	94.8992	94.0298	93.3553	92.4223	91.4875	94.4444	90.6787	92.4988
PODN	1	53062052	53085502	+	ENSG00000174348	podocan [Source:HGNC Symbol;Acc:HGNC:23174]	73.7356	69.0192	83.4652	72.4969	73.3975	74.2773	72.4895	79.2227	72.6403	77.2146	73.2018	70.6134	75.4134
RP11-334A14.5	1	53069938	53085502	-	ENSG00000232993	No description	87.4943	88.5179	90.7383	89.7961	87.7599	89.0568	87.6487	90.8952	89.463	88.3927	86.7378	84.9272	90.288
SLC1A7	1	53087179	53142632	-	ENSG00000162383	solute carrier family 1 (glutamate transporter), member 7 [Source:HGNC Symbol;Acc:HGNC:10945]	85.8669	84.9589	87.5447	85.8435	86.4099	86.4854	85.7435	86.8717	88.1681	87.5418	85.5341	83.9984	86.8895
RP11-334A14.8	1	53114576	53118609	+	ENSG00000235563	No description	74.6676	73.7767	82.3953	76.9077	79.5868	79.9704	79.7738	79.399	79.5289	79.0263	88.0619	79.5443	79.7297
RP5-1024G6.9	1	53180921	53186900	+	ENSG00000277397	No description	70.8965	68.9512	70.332	71.728	68.9905	71.6451	68.3646	71.4381	69.4202	72.4919	60.6589	63.8661	70.1281
CPT2	1	53196429	53214197	+	ENSG00000157184	carnitine palmitoyltransferase 2 [Source:HGNC Symbol;Acc:HGNC:2330]	68.0734	64.9232	75.3461	65.3619	72.117	73.8281	69.066	69.2501	66.4957	84.2929	75.4617	66.0526	71.4081
RP5-1024G6.2	1	53210456	53213775	-	ENSG00000236723	No description	94.1085	91.2344	89.4444	90.681	93.8095	91.3133	92.6516	92.4303	94.3659	90.6652	92.9718	90.5861	94.3639
C1orf123	1	53214099	53220617	-	ENSG00000162384	chromosome 1 open reading frame 123 [Source:HGNC Symbol;Acc:HGNC:26059]	66.4047	51.6674	68.1458	50.8754	56.7927	55.9703	59.3882	53.9791	56.4658	57.155	51.5399	58.6071	57.8486
RP5-1024G6.7	1	53220663	53224253	+	ENSG00000259818	No description	44.381	49.6179	63.8856	48.2558	45.9653	60.8189	49.5472	56.6586	51.1081	58.4409	59.1336	58.9363	49.746
MAGOH	1	53226892	53238610	-	ENSG00000162385	mago-nashi homolog, proliferation-associated (Drosophila) [Source:HGNC Symbol;Acc:HGNC:6815]	69.778	70.4157	77.2319	67.5565	71.7312	69.88	68.9577	69.4636	67.3218	80.1927	65.8878	68.8932	70.8165
RP5-1024G6.5	1	53238610	53242783	+	ENSG00000226754	No description	58.2098	52.5576	74.3701	52.6807	53.0247	61.1636	61.2404	54.6121	56.7911	65.6442	44.1729	59.2029	54.3484
RP5-1024G6.8	1	53242364	53244540	-	ENSG00000270172	No description	82.2192	78.855	90.5011	86.9892	91.267	88.2922	95.2815	89.8082	85.2385	91.336	89.1157	87.9579	90.4495
LRP8	1	53245539	53328070	-	ENSG00000157193	low density lipoprotein receptor-related protein 8, apolipoprotein e receptor [Source:HGNC Symbol;Acc:HGNC:6700]	76.7759	73.8851	86.2344	75.2683	79.273	77.1449	77.2944	78.945	80.1451	80.058	76.33	74.0673	83.9213
RP4-784A16.2	1	53288024	53289706	+	ENSG00000228838	No description	62.2272	69.0134	75.7051	65.5207	66.4207	56.4915	51.3521	61.4765	76.5666	69.0512	58.125	42.9522	74.8824
RP4-784A16.4	1	53304536	53307462	+	ENSG00000232762	No description	91.4964	91.1415	97.1154	90.0429	86.6234	91.9362	92.2041	91.9562	94.0918	89.3574	83.6382	89.2143	94.4591
RP4-784A16.5	1	53328233	53336509	+	ENSG00000225675	No description	69.5622	64.5399	75.2974	64.6949	74.3027	75.9265	77.9315	79.9078	72.739	70.9505	71.0932	73.2972	76.0314
RP11-117D22.2	1	53366668	53368245	-	ENSG00000230138	No description	82.3016	88.4885	86.2917	86.0185	85.483	89.8197	90.7242	93.2366	85.5952	90.5462	77.8722	88.8145	92.9556
SLC25A3P1	1	53413149	53440020	-	ENSG00000236253	solute carrier family 25 (mitochondrial carrier; phosphate carrier), member 3 pseudogene 1 [Source:HGNC Symbol;Acc:HGNC:26869]	88.9151	85.5834	86.1838	84.4061	86.7641	86.5608	84.4909	86.8502	87.0055	88.1738	85.7032	84.261	86.3
DMRTB1	1	53459399	53467488	+	ENSG00000143006	DMRT-like family B with proline-rich C- terminal, 1 [Source:HGNC Symbol;Acc:HGNC:13913]	92.6372	91.3222	95.37	92.0249	92.4889	92.29	91.1886	92.2052	93.9056	93.6721	88.5552	89.1848	92.9223
GLIS1	1	53506237	53734204	-	ENSG00000174332	GLIS family zinc finger 1 [Source:HGNC Symbol;Acc:HGNC:29525]	85.129	84.2274	85.6283	85.2443	85.3663	86.2695	85.4777	86.5503	87.3889	86.8535	82.4903	79.5087	87.4446
NDC1	1	53765460	53838860	-	ENSG00000058804	NDC1 transmembrane nucleoporin [Source:HGNC Symbol;Acc:HGNC:25525]	86.9044	84.6032	89.8001	83.4787	85.3933	85.2795	85.8079	85.9366	84.5485	87.4143	88.2477	88.0815	87.4815
YIPF1	1	53851719	53889834	-	ENSG00000058799	Yip1 domain family, member 1 [Source:HGNC Symbol;Acc:HGNC:25231]	82.8232	81.1031	88.9999	82.9209	85.7613	82.3496	84.0527	87.2112	83.4325	88.0793	87.3334	83.6677	86.0246
DIO1	1	53891239	53911086	+	ENSG00000211452	deiodinase, iodothyronine, type I [Source:HGNC Symbol;Acc:HGNC:2883]	91.6518	90.4201	91.9224	91.6557	90.7382	90.7231	89.6362	91.1213	90.8512	89.9988	88.5436	88.6384	92.1744
HSPB11	1	53916574	53945929	-	ENSG00000081870	heat shock protein family B (small), member 11 [Source:HGNC Symbol;Acc:HGNC:25019]	77.7702	77.8153	86.9891	74.5386	82.2789	78.5467	80.1817	77.5573	79.8449	84.0624	80.5255	80.4677	80.5786
LRRC42	1	53946077	53968168	+	ENSG00000116212	leucine rich repeat containing 42 [Source:HGNC Symbol;Acc:HGNC:28792]	75.9193	75.9571	89.3008	90.1334	84.7824	87.9171	90.6806	84.3625	84.6033	86.8901	86.205	84.5567	88.6179
LDLRAD1	1	54007299	54018186	-	ENSG00000203985	low density lipoprotein receptor class A domain containing 1 [Source:HGNC Symbol;Acc:HGNC:32069]	86.5282	86.6099	89.983	84.9483	85.87	87.3182	86.8437	87.8942	90.3843	88.8989	84.7473	79.8962	88.6545
TMEM59	1	54031663	54053504	-	ENSG00000116209	transmembrane protein 59 [Source:HGNC Symbol;Acc:HGNC:1239]	67.3194	64.8778	79.8413	66.7225	69.7272	68.2464	65.5219	67.3619	70.3224	70.3351	64.9697	70.1326	70.3788
RP4-758J24.6	1	54033126	54034880	-	ENSG00000280378	No description	94.989	93.8724	93.5204	93.477	95.3718	89.8841	91.5807	91.9922	95.3511	95.042	94.9306	92.8446	92.5843
TCEANC2	1	54053587	54112519	+	ENSG00000116205	transcription elongation factor A (SII) N- terminal and central domain containing 2 [Source:HGNC Symbol;Acc:HGNC:26494]	86.8198	83.8235	87.4975	84.693	87.8718	87.9276	85.878	85.9629	88.0025	86.9552	89.2724	84.1072	88.1879
RP11-56P23.1	1	54104295	54106082	+	ENSG00000212670	No description	91.1583	88.1487	86.8734	92.3628	95.5344	94.0159	90.2463	93.3642	94.8545	91.9732	95.9652	86.1855	90.7362
CDCP2	1	54133074	54153770	-	ENSG00000157211	CUB domain containing protein 2 [Source:HGNC Symbol;Acc:HGNC:27297]	86.0496	84.1725	86.3196	84.3427	83.9287	83.2201	83.0094	82.7478	88.0465	86.5707	80.8581	77.8253	86.8337
RP11-446E24.3	1	54138373	54142980	+	ENSG00000280425	No description	87.6156	85.3165	89.1617	84.737	86.5241	86.5479	86.0715	89.7113	89.57	87.9071	82.0952	80.8221	87.4469
RP11-446E24.4	1	54141224	54200073	-	ENSG00000256407	NADH-cytochrome b5 reductase-like {ECO:0000313|Ensembl:ENSP00000394709}; Uncharacterized protein {ECO:0000313|Ensembl:ENSP00000457656} [Source:UniProtKB/TrEMBL;Acc:F8VW03]	86.7312	85.7524	87.1905	86.6007	87.6117	87.7896	87.1309	87.6949	87.686	88.0366	86.4254	84.7247	88.3582
CYB5RL	1	54172336	54200036	-	ENSG00000215883	cytochrome b5 reductase-like [Source:HGNC Symbol;Acc:HGNC:32220]	82.6489	82.8589	84.6078	83.6043	85.5382	85.8408	85.7454	85.2706	84.8785	85.7993	83.9854	82.2986	85.0795
MRPL37	1	54184041	54225464	+	ENSG00000116221	mitochondrial ribosomal protein L37 [Source:HGNC Symbol;Acc:HGNC:14034]	81.737	77.0184	84.3188	77.7282	79.573	80.3292	79.6816	80.9384	80.2642	82.383	75.8728	79.9331	79.2946
SSBP3	1	54225432	54413479	-	ENSG00000157216	single stranded DNA binding protein 3 [Source:HGNC Symbol;Acc:HGNC:15674]	80.6247	76.5716	82.633	79.662	80.1827	79.8564	80.1439	81.0013	82.5985	82.7894	76.1907	75.213	83.4723
SSBP3-AS1	1	54236440	54239063	+	ENSG00000198711	SSBP3 antisense RNA 1 [Source:HGNC Symbol;Acc:HGNC:32328]	92.6261	90.5304	93.1369	94.7514	94.985	96.8472	96.2491	93.7031	95.0283	96.066	89.4754	94.317	92.7484
RP5-997D24.3	1	54285405	54287371	+	ENSG00000225632	No description	76.3244	76.7396	75.7812	72.5035	72.6997	79.363	77.1789	79.3951	86.5118	77.2943	62.2989	58.8861	77.0007
RP4-705F19.1	1	54416256	54420860	+	ENSG00000232245	No description	89.7014	90.6065	87.8707	83.7427	85.7599	84.4217	83.1567	83.0602	84.1898	82.3533	86.7989	83.4055	83.5144
ACOT11	1	54542257	54639192	+	ENSG00000162390	acyl-CoA thioesterase 11 [Source:HGNC Symbol;Acc:HGNC:18156]	84.1985	83.5283	87.0503	85.4944	86.1201	85.9585	86.4559	87.1999	87.0789	87.2426	84.7273	81.698	87.773
FAM151A	1	54609182	54623556	-	ENSG00000162391	family with sequence similarity 151, member A [Source:HGNC Symbol;Acc:HGNC:25032]	88.9802	86.9259	88.8226	89.0685	89.3301	89.3322	88.5888	88.0039	92.6452	89.5269	87.3801	81.8092	89.8745
RP11-240D10.4	1	54621477	54628438	-	ENSG00000230728	No description	89.1764	86.9247	91.3334	89.5207	91.4244	90.9583	90.2732	89.7557	91.1252	90.5901	87.7558	85.8565	91.4702
MROH7	1	54641754	54710266	+	ENSG00000184313	maestro heat-like repeat family member 7 [Source:HGNC Symbol;Acc:HGNC:24802]	88.1558	86.676	86.8203	87.6374	86.6759	88.3819	86.7135	87.9791	89.5186	88.7229	82.1094	81.3913	88.099
MROH7-TTC4	1	54641786	54742308	+	ENSG00000271723	MROH7-TTC4 readthrough (NMD candidate) [Source:HGNC Symbol;Acc:HGNC:49180]	84.5381	82.4605	86.8022	83.3669	83.2059	84.5766	83.8691	84.4615	84.5751	85.7542	78.0512	79.9267	85.1335
TTC4	1	54715822	54742657	+	ENSG00000243725	tetratricopeptide repeat domain 4 [Source:HGNC Symbol;Acc:HGNC:12394]	77.0815	75.7728	89.9573	77.1397	77.5089	78.9064	78.9668	78.9006	76.9327	82.4751	73.2577	79.4172	80.0674
PARS2	1	54756898	54764514	-	ENSG00000162396	prolyl-tRNA synthetase 2, mitochondrial (putative) [Source:HGNC Symbol;Acc:HGNC:30563]	59.6093	62.356	61.757	64.6505	65.1499	66.9127	61.2998	71.9325	64.6187	75.6108	64.4955	61.2965	67.3173
TTC22	1	54779712	54801267	-	ENSG00000006555	tetratricopeptide repeat domain 22 [Source:HGNC Symbol;Acc:HGNC:26067]	80.9913	78.1986	83.4728	63.4647	76.9329	68.5417	70.5115	75.1722	72.4125	74.7792	70.1429	62.3773	73.0063
C1orf177	1	54806063	54842252	+	ENSG00000162398	chromosome 1 open reading frame 177 [Source:HGNC Symbol;Acc:HGNC:26854]	82.9407	82.5347	85.506	82.8195	84.5726	83.9256	82.4994	84.8797	85.4882	85.5099	81.9431	78.6465	86.1776
DHCR24	1	54849633	54887218	-	ENSG00000116133	24-dehydrocholesterol reductase [Source:HGNC Symbol;Acc:HGNC:2859]	81.827	76.974	86.4341	78.714	83.4312	78.2064	79.7218	81.2074	78.065	81.9675	79.6531	79.6099	88.8079
RP11-67L3.5	1	54886875	54888001	+	ENSG00000242396	No description	1.96158	0.523907	13.9535	1.2796	1.88953	1.34146	0.854342	2.03978	1.45079	3.1592	0.806452	1.61359	4.06746
TMEM61	1	54980792	54992293	+	ENSG00000143001	transmembrane protein 61 [Source:HGNC Symbol;Acc:HGNC:27296]	75.898	66.8321	71.0397	71.4213	75.043	74.4669	72.5695	73.507	75.011	79.1149	73.7142	74.7058	81.1747
RP11-12C17.2	1	54980950	54992274	-	ENSG00000233271	No description	79.8838	72.9798	71.9545	76.8629	76.88	78.773	78.7404	79.5088	77.8253	80.428	74.9226	74.7058	83.4659
BSND	1	54998933	55010883	+	ENSG00000162399	barttin CLCNK-type chloride channel accessory beta subunit [Source:HGNC Symbol;Acc:HGNC:16512]	88.3212	86.9007	87.7767	86.1898	86.2421	86.192	87.6178	87.217	85.5271	84.5993	84.505	80.6965	85.0828
PCSK9	1	55039548	55064852	+	ENSG00000169174	proprotein convertase subtilisin/kexin type 9 [Source:HGNC Symbol;Acc:HGNC:20001]	79.0481	72.4372	81.3298	75.8935	81.0577	76.8747	75.8431	76.1492	76.8973	80.8585	78.3226	70.3173	80.3135
USP24	1	55066359	55215113	-	ENSG00000162402	ubiquitin specific peptidase 24 [Source:HGNC Symbol;Acc:HGNC:12623]	87.173	85.25	89.1554	85.6849	87.7611	87.9845	89.2744	90.2815	88.1227	90.1338	86.3525	88.8732	90.7222
RP11-101C11.1	1	55217861	55234177	+	ENSG00000231090	No description	89.1191	87.4584	87.8839	91.279	90.9736	91.162	91.6206	91.538	91.2391	91.1552	92.722	88.836	92.2784
RP11-466L17.1	1	55581037	55735002	+	ENSG00000234810	No description	88.595	87.523	87.4087	86.4992	89.0384	88.3232	88.3396	88.2598	88.4506	88.5607	87.8491	83.7931	88.9275
RP11-90C4.1	1	55823807	55868248	+	ENSG00000233147	No description	90.2895	88.1594	88.7704	88.5736	91.2428	90.7636	89.2477	90.696	89.2704	89.8206	90.8745	84.1881	90.3083
RP11-90C4.2	1	55915609	55944963	-	ENSG00000230250	No description	82.9964	81.8654	82.9462	82.1339	83.6491	84.8487	84.8862	85.3833	82.1981	83.4063	84.4998	78.3646	85.2508
RP1-158P9.1	1	56145721	56155224	+	ENSG00000235612	No description	85.2709	83.5744	90.1803	89.7147	91.8529	94.9838	91.6393	92.0484	93.351	92.6872	92.8247	86.239	92.5738
RP11-504A18.1	1	56248294	56258571	-	ENSG00000260971	No description	87.9648	85.9859	86.1415	86.7751	84.3026	87.5663	83.7932	85.0788	89.3281	90.2886	80.4892	76.3235	89.0648
PPAP2B	1	56494747	56645301	-	ENSG00000162407	phosphatidic acid phosphatase type 2B [Source:HGNC Symbol;Acc:HGNC:9229]	74.628	71.0329	78.7815	73.2505	75.8709	74.3534	74.6827	78.3049	76.1968	77.6125	73.9088	73.37	77.3738
PRKAA2	1	56645322	56715335	+	ENSG00000162409	protein kinase, AMP-activated, alpha 2 catalytic subunit [Source:HGNC Symbol;Acc:HGNC:9377]	80.82	74.9202	90.1736	80.9775	83.7901	80.1589	79.6247	80.4708	80.6997	80.6907	89.4651	81.1362	83.9887
C1orf168	1	56718804	56819696	-	ENSG00000187889	chromosome 1 open reading frame 168 [Source:HGNC Symbol;Acc:HGNC:27295]	84.7282	83.8139	86.1894	83.9838	85.1546	85.8548	86.0545	87.9642	85.7979	86.273	83.9849	82.3116	87.0049
RP11-378I13.1	1	56823679	56826920	-	ENSG00000229913	No description	85.0521	82.0336	86.2578	82.6113	79.8878	80.7193	75.6163	78.8846	80.7897	82.8806	71.1791	78.2485	83.6097
C8A	1	56854806	56918221	+	ENSG00000157131	complement component 8, alpha polypeptide [Source:HGNC Symbol;Acc:HGNC:1352]	89.1781	87.3311	90.1022	87.4789	88.4382	88.9101	88.5869	89.7514	89.4882	88.2173	85.3914	83.1101	89.054
C8B	1	56929210	56966140	-	ENSG00000021852	complement component 8, beta polypeptide [Source:HGNC Symbol;Acc:HGNC:1353]	86.1633	85.6912	86.988	86.6304	88.119	88.7862	87.2361	88.4884	87.6625	88.3038	85.1172	84.7336	88.1666
RP5-1103B4.3	1	56963886	56996757	+	ENSG00000236341	No description	87.2353	86.6938	86.3696	84.3313	87.6838	87.5452	88.0964	88.4127	87.0529	86.617	85.1059	82.7528	88.4603
DAB1	1	56994778	58546734	-	ENSG00000173406	Dab, reelin signal transducer, homolog 1 (Drosophila) [Source:HGNC Symbol;Acc:HGNC:2661]	84.6909	82.8672	86.3607	84.0263	85.8585	85.8874	84.9662	85.8459	86.3174	86.1059	84.6468	81.5361	86.7121
DAB1-AS1	1	57860532	57880905	+	ENSG00000226759	DAB1 antisense RNA 1 [Source:HGNC Symbol;Acc:HGNC:49443]	89.7264	90.8203	90.1834	90.2441	91.5364	92.0867	90.6624	92.3616	92.4681	90.5944	90.7127	82.1174	92.8783
RPS26P15	1	58056133	58056480	-	ENSG00000223416	ribosomal protein S26 pseudogene 15 [Source:HGNC Symbol;Acc:HGNC:35680]	93.4167	98.644	97.4359	97.8612	95.726	96.0526	96.7901	94.4444	96.129	97.3183	91.6667	95.4722	94.1601
RP11-393I23.4	1	58060139	58080274	+	ENSG00000235038	No description	85.0934	88.1378	90.4847	88.8583	88.5705	88.1416	88.404	88.3619	87.235	88.4623	85.4956	85.2823	88.8646
OMA1	1	58415384	58546802	-	ENSG00000162600	OMA1 zinc metallopeptidase [Source:HGNC Symbol;Acc:HGNC:29661]	84.1736	79.8005	83.5779	83.4354	83.4056	84.2543	82.3071	84.491	85.4447	85.7534	82.7645	80.5934	85.6498
TACSTD2	1	58575423	58577773	-	ENSG00000184292	tumor-associated calcium signal transducer 2 [Source:HGNC Symbol;Acc:HGNC:11530]	54.5724	50.1846	73.3174	36.1048	49.3843	54.3793	39.8254	39.0494	49.8696	70.5391	43.4255	54.9254	59.2295
MYSM1	1	58654739	58700092	-	ENSG00000162601	Myb-like, SWIRM and MPN domains 1 [Source:HGNC Symbol;Acc:HGNC:29401]	82.1192	81.933	85.7641	81.609	83.5435	81.2098	81.6431	82.0153	81.2441	82.8356	81.775	81.6175	82.9273
JUN	1	58780788	58784327	-	ENSG00000177606	jun proto-oncogene [Source:HGNC Symbol;Acc:HGNC:6204]	1.55375	1.55652	5.06969	1.78447	1.83683	2.40638	1.4488	1.63193	2.07588	2.77878	1.66201	3.92504	2.77576
LINC01135	1	58785160	58899594	+	ENSG00000234807	long intergenic non-protein coding RNA 1135 [Source:HGNC Symbol;Acc:HGNC:49450]	70.82	68.5512	76.5229	70.7411	74.4798	72.1357	73.5422	73.1866	72.5072	76.3198	73.4141	70.4691	76.0208
RP11-63G10.2	1	58838448	58851254	-	ENSG00000231740	No description	84.0847	84.2791	84.7432	82.5187	85.6341	84.0466	83.2488	84.7078	85.687	84.9002	84.4817	81.4686	87.1982
RP4-794H19.1	1	58882868	58896703	-	ENSG00000232453	No description	88.6491	89.2616	84.6475	87.8358	91.2382	89.7954	90.1561	88.7513	91.7144	90.1372	90.3125	85.4826	91.657
PHBP3	1	58999676	59000494	+	ENSG00000228121	prohibitin pseudogene 3 [Source:HGNC Symbol;Acc:HGNC:8915]	96.6712	95.8255	90.5797	87.1306	91.0425	85.5883	85.9793	87.9028	91.288	87.1351	84.127	92.9805	90.3467
LINC01358	1	59020387	59044614	+	ENSG00000230812	long intergenic non-protein coding RNA 1358 [Source:HGNC Symbol;Acc:HGNC:50589]	90.4649	88.8576	88.601	88.372	89.9732	89.4671	90.5419	91.291	91.8145	90.5745	89.2982	85.2169	91.6859
RP11-145M4.2	1	59055999	59078116	-	ENSG00000235215	No description	73.55	73.6542	76.0206	69.8456	72.548	71.2512	71.3534	72.5093	71.5176	72.5078	74.521	68.8657	74.6412
RP11-145M4.3	1	59056643	59088195	+	ENSG00000237352	No description	75.1396	73.813	76.1647	70.3612	71.6017	71.4016	71.2241	73.3428	71.942	72.5112	73.8678	69.7099	74.4427
HSD52	1	59131936	59208121	-	ENSG00000224609	uncharacterized LOC729467 [Source:EntrezGene;Acc:729467]	78.1981	74.2775	82.6834	76.0323	78.469	77.3482	75.3342	77.709	79.0222	77.1279	78.1594	71.9604	83.076
FGGY	1	59296638	59767675	+	ENSG00000172456	FGGY carbohydrate kinase domain containing [Source:HGNC Symbol;Acc:HGNC:25610]	87.9913	86.3691	88.322	86.9462	88.3726	88.0448	87.4687	89.0345	89.205	89.188	86.7842	83.0003	89.072
RP4-782L23.2	1	59754747	59789182	-	ENSG00000226883	No description	86.695	84.3751	84.8227	86.0327	87.8699	88.0661	87.6571	87.7816	87.6294	86.6994	88.0446	80.9192	87.6805
RP4-782L23.1	1	59772795	59788848	+	ENSG00000231816	No description	88.4101	89.2144	86.7374	87.1159	90.7402	90.4287	90.644	90.8994	88.6757	90.0353	91.6575	85.1541	90.0364
HOOK1	1	59814786	59876378	+	ENSG00000134709	hook microtubule-tethering protein 1 [Source:HGNC Symbol;Acc:HGNC:19884]	76.4319	73.7653	84.7118	79.7725	81.537	79.9975	79.3033	81.2789	77.5683	85.0676	83.2127	81.3318	83.4793
CYP2J2	1	59893308	59926790	-	ENSG00000134716	cytochrome P450, family 2, subfamily J, polypeptide 2 [Source:HGNC Symbol;Acc:HGNC:2634]	84.2015	79.6637	85.7973	81.1546	81.6329	80.698	82.6001	81.4501	83.8399	86.0673	79.3744	77.119	82.7884
C1orf87	1	59987269	60073770	-	ENSG00000162598	chromosome 1 open reading frame 87 [Source:HGNC Symbol;Acc:HGNC:28547]	87.7105	86.6638	88.7152	85.6937	87.9195	87.0611	86.5211	87.4532	87.5001	89.2288	86.0878	83.732	88.4702
RP11-575B7.3	1	60114875	60149679	+	ENSG00000238242	No description	85.5831	83.0716	85.008	84.7171	85.2661	86.1448	84.8401	85.2981	86.7461	86.1776	82.6796	74.9487	87.6394
RP11-776H12.1	1	60540249	60640491	-	ENSG00000226476	No description	90.1359	89.6727	89.6249	88.2105	90.3461	90.0843	89.3337	89.6061	90.3754	90.4327	87.1238	84.4714	91.1013
RP11-436K8.1	1	60659631	60825584	-	ENSG00000231252	No description	90.3625	88.3943	89.374	87.4938	88.8299	89.4284	88.7441	89.6037	89.4042	88.327	87.8489	84.5792	89.8392
NFIA	1	60865259	61462793	+	ENSG00000162599	nuclear factor I/A [Source:HGNC Symbol;Acc:HGNC:7784]	77.7731	74.7196	82.255	76.5948	79.5227	78.5417	78.575	79.3634	79.1394	80.0625	78.1162	75.6377	81.4826
NFIA-AS2	1	60940239	60970776	-	ENSG00000237928	NFIA antisense RNA 2 [Source:HGNC Symbol;Acc:HGNC:40401]	83.4133	81.1972	81.1228	81.1107	84.1246	82.4324	80.1905	82.1702	83.9371	82.795	80.0213	76.8178	83.7365
NFIA-AS1	1	61248945	61253510	-	ENSG00000237853	NFIA antisense RNA 1 [Source:HGNC Symbol;Acc:HGNC:40402]	90.4532	87.3722	88.838	84.5144	87.5516	83.8833	89.0548	87.2009	87.6736	86.0898	86.1048	87.3699	90.2004
MGC34796	1	61654194	61654908	+	ENSG00000223920	sepiapterin reductase (7,8- dihydrobiopterin:NADP+ oxidoreductase) pseudogene [Source:EntrezGene;Acc:414927]	97.4342	92.4289	97.7124	93.7475	93.3684	92.9838	93.8856	93.5682	91.6534	95.6767	95.6597	91.6417	96.9256
TM2D1	1	61681046	61725423	-	ENSG00000162604	TM2 domain containing 1 [Source:HGNC Symbol;Acc:HGNC:24142]	84.3423	83.0673	90.0183	83.8041	86.2561	85.7057	85.3165	85.1594	84.8871	84.8806	83.4331	85.6604	88.4335
INADL	1	61742477	62163920	+	ENSG00000132849	InaD-like (Drosophila) [Source:HGNC Symbol;Acc:HGNC:28881]	89.4948	87.7193	90.2877	88.0467	89.9062	90.2269	89.6604	90.3922	89.9343	89.8655	88.4605	87.6717	90.9855
PIGPP2	1	62189131	62189953	+	ENSG00000234204	phosphatidylinositol glycan anchor biosynthesis, class P pseudogene 2 [Source:HGNC Symbol;Acc:HGNC:45154]	92.2024	96.077	99.4973	95.3908	97.7323	95.4316	93.642	97.7128	94.0228	96.0214	97.9167	95.7716	97.2412
L1TD1	1	62194831	62212328	+	ENSG00000240563	LINE-1 type transposase domain containing 1 [Source:HGNC Symbol;Acc:HGNC:25595]	55.3481	51.8137	66.5854	57.5889	59.1229	60.8736	57.1694	58.635	57.4527	63.9547	63.3327	58.6838	57.5186
KANK4	1	62236979	62319414	-	ENSG00000132854	KN motif and ankyrin repeat domains 4 [Source:HGNC Symbol;Acc:HGNC:27263]	77.6255	73.9857	81.2268	75.4659	77.8786	76.9213	76.2613	79.4882	77.7141	78.3965	75.7229	73.1002	79.7812
USP1	1	62436297	62451804	+	ENSG00000162607	ubiquitin specific peptidase 1 [Source:HGNC Symbol;Acc:HGNC:12607]	44.7563	35.3065	60.0251	38.1301	44.3809	39.8914	38.5627	41.334	38.9044	48.6977	48.2506	45.7098	48.8182
DOCK7	1	62454728	62688368	-	ENSG00000116641	dedicator of cytokinesis 7 [Source:HGNC Symbol;Acc:HGNC:19190]	88.0969	84.8031	90.7375	85.6093	89.3817	89.6046	90.3371	90.4312	89.613	89.9944	88.9669	89.5277	91.1436
ANGPTL3	1	62597487	62606159	+	ENSG00000132855	angiopoietin-like 3 [Source:HGNC Symbol;Acc:HGNC:491]	92.1399	89.6685	92.3605	90.3392	93.3737	95.566	95.709	94.7321	93.0972	93.5147	94.9444	94.4092	93.0263
RP11-230B22.1	1	62688482	62710694	+	ENSG00000235545	No description	74.1571	73.8639	77.8781	74.9417	79.705	76.5641	75.5063	78.2272	81.792	77.4144	76.197	74.2439	76.9525
ATG4C	1	62784135	62865513	+	ENSG00000125703	autophagy related 4C, cysteine peptidase [Source:HGNC Symbol;Acc:HGNC:16040]	86.2983	87.6937	90.2076	85.8554	88.4762	89.1796	88.1877	87.8474	86.7148	87.5992	87.7356	86.9485	89.3099
RP4-771M4.3	1	62896009	62901639	+	ENSG00000234318	No description	86.4362	87.6101	88.7535	87.8461	91.0514	88.7118	89.6443	90.8393	92.4584	89.9095	91.1939	85.6806	90.7646
RP11-5P4.1	1	63000497	63012471	-	ENSG00000229537	No description	81.5954	77.1364	79.8246	78.1535	79.8591	80.0215	78.7927	81.5378	83.0273	81.0489	75.477	70.2709	79.9555
RP11-335E6.2	1	63139250	63163153	+	ENSG00000203605	No description	88.5331	87.7326	88.6944	86.8233	89.6163	90.1218	89.9249	89.9529	89.2794	89.8143	86.4618	83.6178	90.9854
RP11-335E6.4	1	63159083	63162636	-	ENSG00000271593	No description	87.5198	92.1147	90.6266	85.1229	90.8298	92.3483	92.4248	92.2181	86.122	91.0186	96.558	85.5688	93.0863
LINC00466	1	63189989	63317231	-	ENSG00000224209	long intergenic non-protein coding RNA 466 [Source:HGNC Symbol;Acc:HGNC:27294]	84.9716	84.1954	85.6536	84.329	86.2756	87.1495	86.7249	87.503	86.169	86.5729	83.4604	83.2754	88.0128
RP11-335E6.3	1	63249920	63251771	+	ENSG00000228734	No description	89.6086	89.5318	89.074	89.8063	88.6672	89.8231	91.425	93.0476	89.5543	90.2178	84.3063	88.0599	91.5863
FOXD3-AS1	1	63320884	63324441	-	ENSG00000230798	FOXD3 antisense RNA 1 (head to head) [Source:HGNC Symbol;Acc:HGNC:40241]	0.642963	0.842562	30.1944	0.744155	0.366753	0.632201	0.900217	1.18849	0.439331	4.02026	0.252525	0.600104	1.55692
FOXD3	1	63323041	63325126	+	ENSG00000187140	forkhead box D3 [Source:HGNC Symbol;Acc:HGNC:3804]	1.04381	0.965158	31.816	0.595343	1.45231	0.651817	1.10471	1.12315	0.488683	5.97709	1.23737	0.440285	1.22447
ALG6	1	63367590	63438562	+	ENSG00000088035	ALG6, alpha-1,3-glucosyltransferase [Source:HGNC Symbol;Acc:HGNC:23157]	83.1378	82.4932	88.4031	83.4392	86.8656	84.6129	83.9138	85.1675	84.2661	86.5616	84.9715	87.8613	85.6083
ITGB3BP	1	63440770	63593721	-	ENSG00000142856	integrin beta 3 binding protein (beta3- endonexin) [Source:HGNC Symbol;Acc:HGNC:6157]	77.8393	78.7151	84.5964	79.5301	82.9987	81.2483	81.349	80.5567	80.9348	82.4425	82.5502	80.6776	82.1554
EFCAB7	1	63523372	63572693	+	ENSG00000203965	EF-hand calcium binding domain 7 [Source:HGNC Symbol;Acc:HGNC:29379]	82.6008	82.7487	86.4085	82.919	84.8215	84.2988	84.2652	83.5262	84.5562	83.1064	83.278	82.5563	84.1365
DLEU2L	1	63547082	63550636	+	ENSG00000116652	deleted in lymphocytic leukemia 2-like [Source:HGNC Symbol;Acc:HGNC:13225]	92.3504	93.1902	92.263	85.3532	91.5638	90.3595	92.2384	89.4874	89.6499	87.6949	95.6793	85.1394	87.8134
PGM1	1	63593276	63660245	+	ENSG00000079739	phosphoglucomutase 1 [Source:HGNC Symbol;Acc:HGNC:8905]	74.6117	71.3768	86.0908	72.9771	77.2878	77.7523	76.9624	77.8466	77.9338	81.1395	78.4931	77.3591	81.2074
ROR1	1	63774022	64181498	+	ENSG00000185483	receptor tyrosine kinase-like orphan receptor 1 [Source:HGNC Symbol;Acc:HGNC:10256]	81.8424	80.2621	84.166	81.8092	84.6589	83.7633	83.7011	84.9835	84.4439	84.8951	84.0894	81.0896	85.4853
ROR1-AS1	1	64094442	64171297	-	ENSG00000223949	ROR1 antisense RNA 1 [Source:HGNC Symbol;Acc:HGNC:40508]	87.4997	86.8594	87.3266	88.0834	89.2514	87.5685	88.6679	89.7224	89.9039	88.7606	89.127	85.0356	88.6398
UBE2U	1	64203627	64267368	+	ENSG00000177414	ubiquitin-conjugating enzyme E2U (putative) [Source:HGNC Symbol;Acc:HGNC:28559]	87.5032	85.6074	85.902	85.2685	86.4577	86.0953	86.4925	85.445	85.7468	85.3372	84.5707	82.0801	87.1233
CACHD1	1	64470792	64693058	+	ENSG00000158966	cache domain containing 1 [Source:HGNC Symbol;Acc:HGNC:29314]	83.3927	80.4579	84.0108	81.834	82.5296	82.6775	82.6377	83.451	84.652	83.6766	78.9761	78.2604	84.4507
RAVER2	1	64745095	64833232	+	ENSG00000162437	ribonucleoprotein, PTB-binding 2 [Source:HGNC Symbol;Acc:HGNC:25577]	86.3782	80.6143	88.741	82.2463	88.693	83.2312	83.8486	85.2306	82.6524	86.6812	87.84	86.9944	89.678
JAK1	1	64833229	64966504	-	ENSG00000162434	Janus kinase 1 [Source:HGNC Symbol;Acc:HGNC:6190]	85.8395	82.313	85.8922	83.1968	85.3123	85.0894	86.6685	86.2305	85.2513	87.5859	84.9735	85.8114	86.5807
LINC01359	1	64972225	65002476	-	ENSG00000226891	long intergenic non-protein coding RNA 1359 [Source:HGNC Symbol;Acc:HGNC:50591]	80.6655	80.4786	82.3471	81.3282	84.6149	82.2854	83.3324	85.2229	81.639	83.4622	83.9392	80.9592	84.6227
RP4-535B20.1	1	65066627	65067737	-	ENSG00000231485	No description	0.287356	0.293634	54.1096	1.46091	0.680272	0.219298	0.25	0.52356	0	5.36036	0	0.833333	0.769231
AK4	1	65147549	65232145	+	ENSG00000162433	adenylate kinase 4 [Source:HGNC Symbol;Acc:HGNC:363]	80.9629	73.5002	87.5531	74.5906	82.9917	77.849	77.6129	78.548	77.2504	84.015	80.6915	76.4132	83.5615
DNAJC6	1	65248219	65415869	+	ENSG00000116675	DnaJ (Hsp40) homolog, subfamily C, member 6 [Source:HGNC Symbol;Acc:HGNC:15469]	68.0389	67.8296	75.7437	69.3144	72.7251	72.5239	74.1103	72.2182	71.5581	75.3135	73.3337	70.507	75.9191
RP5-1044H5.1	1	65279456	65306521	-	ENSG00000229294	No description	89.5233	88.1106	87.8198	88.9098	88.5446	89.7951	89.4887	88.8366	87.5008	87.8053	87.5719	84.2564	87.8709
LEPROT	1	65420587	65436007	+	ENSG00000213625	leptin receptor overlapping transcript [Source:HGNC Symbol;Acc:HGNC:29477]	58.6238	50.7268	60.8367	49.1296	63.0132	55.7624	55.4271	57.8298	53.2895	60.2143	62.7168	63.5099	59.2945
LEPR	1	65420652	65641559	+	ENSG00000116678	leptin receptor [Source:HGNC Symbol;Acc:HGNC:6554]	78.7422	76.2343	83.7755	77.9008	82.5927	81.9998	81.2408	81.8918	80.1667	83.2848	83.2459	80.7575	83.7222
RP4-630A11.3	1	65486406	65494188	+	ENSG00000237852	No description	83.2122	85.1533	86.1839	83.5373	90.7949	89.7706	87.2552	89.1986	89.091	90.5734	92.6231	89.585	92.8554
RP11-430H12.2	1	65576129	65578380	-	ENSG00000224570	No description	91.5463	86.3789	93.4858	84.3693	93.7122	91.8255	96.3595	91.7941	88.657	94.2679	94.3182	90.0887	96.1816
PDE4B	1	65792514	66374579	+	ENSG00000184588	phosphodiesterase 4B, cAMP-specific [Source:HGNC Symbol;Acc:HGNC:8781]	85.3128	84.1603	87.1027	82.4014	83.5553	84.8948	84.6772	85.3911	84.5347	85.0416	77.7278	77.5314	86.153
RP11-397C12.1	1	66042500	66050718	-	ENSG00000227466	No description	88.212	87.6723	90.4857	86.5261	85.75	90.7092	88.4847	89.852	88.9378	88.5813	76.7145	78.1377	90.0598
SGIP1	1	66533383	66748299	+	ENSG00000118473	SH3-domain GRB2-like (endophilin) interacting protein 1 [Source:HGNC Symbol;Acc:HGNC:25412]	86.2289	86.1925	87.327	86.5284	87.9501	88.1526	88.5495	87.9229	87.5575	87.6254	85.7058	84.6261	89.0362
RP4-598P13.1	1	66665864	66677027	-	ENSG00000248458	No description	94.2845	92.4516	89.6538	90.478	93.302	92.4865	92.7975	92.0055	91.5508	92.5584	90.7749	90.167	93.2789
TCTEX1D1	1	66752459	66778787	+	ENSG00000152760	Tctex1 domain containing 1 [Source:HGNC Symbol;Acc:HGNC:26882]	80.7192	69.4386	83.2774	68.8418	83.2996	78.0067	73.4038	78.3461	70.6059	84.2092	83.0362	73.3249	76.5805
INSL5	1	66797741	66801256	-	ENSG00000172410	insulin-like 5 [Source:HGNC Symbol;Acc:HGNC:6088]	92.449	95.5137	95.1374	90.6533	93.5087	93.4254	90.9827	91.6486	92.5763	90.8088	89.4231	84.1719	91.6713
WDR78	1	66812885	66924887	-	ENSG00000152763	WD repeat domain 78 [Source:HGNC Symbol;Acc:HGNC:26252]	84.8032	83.7289	86.8235	82.7598	85.7943	85.0967	85.5932	85.9822	84.8508	86.4651	83.7705	82.9679	86.8592
MIER1	1	66924895	66988619	+	ENSG00000198160	mesoderm induction early response 1, transcriptional regulator [Source:HGNC Symbol;Acc:HGNC:29657]	62.9483	64.06	78.2207	69.6494	69.9017	70.6323	72.0054	72.2388	69.628	73.8562	66.8514	69.3737	74.8241
SLC35D1	1	66999332	67054099	-	ENSG00000116704	solute carrier family 35 (UDP-GlcA/UDP- GalNAc transporter), member D1 [Source:HGNC Symbol;Acc:HGNC:20800]	74.3476	68.5021	81.9968	69.2585	72.439	72.8153	71.7757	73.4425	71.908	79.7024	68.0797	70.4928	74.9902
C1orf141	1	67092165	67231853	-	ENSG00000203963	chromosome 1 open reading frame 141 [Source:HGNC Symbol;Acc:HGNC:32044]	85.1353	84.4957	86.3015	86.2206	87.3268	86.5128	87.2435	87.6055	86.6757	86.5083	86.5945	83.722	86.9113
IL23R	1	67166400	67259979	+	ENSG00000162594	interleukin 23 receptor [Source:HGNC Symbol;Acc:HGNC:19100]	88.2703	88.4597	88.7043	87.6494	89.1268	88.5065	88.8675	89.698	88.1406	87.9972	87.7768	85.0957	89.0546
IL12RB2	1	67307364	67396900	+	ENSG00000081985	interleukin 12 receptor, beta 2 [Source:HGNC Symbol;Acc:HGNC:5972]	80.1514	78.0197	85.3337	78.8613	83.6411	80.6458	78.7451	83.9199	79.5122	82.3934	82.3952	78.7826	83.2026
SERBP1	1	67407810	67430415	-	ENSG00000142864	SERPINE1 mRNA binding protein 1 [Source:HGNC Symbol;Acc:HGNC:17860]	57.0679	54.9399	77.7409	55.9372	59.658	60.1514	62.2697	59.4472	59.1988	61.5064	57.2117	58.4888	63.582
RP4-763G1.2	1	67529630	67532329	+	ENSG00000235200	No description	95.4097	91.8545	91.9457	91.0308	92.0012	93.0091	91.2855	92.9563	90.7958	88.7956	93.4804	91.4163	92.6318
GADD45A	1	67685061	67688338	+	ENSG00000116717	growth arrest and DNA-damage-inducible, alpha [Source:HGNC Symbol;Acc:HGNC:4095]	6.54062	3.91462	24.3125	5.38273	6.70282	5.77655	3.90961	5.98706	5.48994	9.76897	10.315	4.21928	10.9433
GNG12	1	67701466	67833467	-	ENSG00000172380	guanine nucleotide binding protein (G protein), gamma 12 [Source:HGNC Symbol;Acc:HGNC:19663]	77.9268	75.9655	79.2971	77.5746	78.5423	78.9108	78.0743	80.9593	79.1182	80.4107	76.7939	77.5352	80.8121
GNG12-AS1	1	67832303	68202987	+	ENSG00000232284	GNG12 antisense RNA 1 [Source:HGNC Symbol;Acc:HGNC:43938]	83.9142	82.2036	85.6509	81.6606	83.4856	83.6337	82.2143	84.6616	83.4286	84.6315	82.1789	79.7824	84.6183
RP4-609E1.2	1	68043330	68044233	+	ENSG00000235055	No description	93.309	93.87	94	92.5362	93.0214	97.7348	92.996	98.6525	94.2587	92.5554	89.2342	89.8834	97.3227
DIRAS3	1	68045962	68051631	-	ENSG00000162595	DIRAS family, GTP-binding RAS-like 3 [Source:HGNC Symbol;Acc:HGNC:687]	79.2515	70.3102	78.3558	56.6358	61.3565	59.333	52.2611	54.1754	53.5011	65.4685	58.9264	58.9888	64.183
WLS	1	68098473	68233120	-	ENSG00000116729	wntless Wnt ligand secretion mediator [Source:HGNC Symbol;Acc:HGNC:30238]	80.8788	76.6919	80.8652	78.6016	78.9056	79.395	78.1237	80.2957	79.7688	79.9122	76.8547	75.7881	81.3976
CTBP2P8	1	68161761	68163090	-	ENSG00000234383	C-terminal binding protein 2 pseudogene 8 [Source:HGNC Symbol;Acc:HGNC:45200]	90.0899	91.0086	94.7619	91.3587	90.3063	92.3154	91.0667	91.8226	89.5184	90.7241	91.6667	92.9916	93.6739
RPS7P4	1	68242474	68243055	-	ENSG00000229133	ribosomal protein S7 pseudogene 4 [Source:HGNC Symbol;Acc:HGNC:36000]	95.8592	91.0194	96.4286	95.0774	89.7816	95.5793	96.3379	94.5288	93.0298	92.7756	91.4881	95.1996	97.3585
RPE65	1	68428822	68449959	-	ENSG00000116745	retinal pigment epithelium-specific protein 65kDa [Source:HGNC Symbol;Acc:HGNC:10294]	90.8046	87.0268	87.2173	84.4236	85.9163	86.0365	86.1382	86.986	85.9833	87.6227	88.8409	84.5589	86.3772
DEPDC1	1	68474152	68497221	-	ENSG00000024526	DEP domain containing 1 [Source:HGNC Symbol;Acc:HGNC:22949]	63.7074	50.6415	76.0984	54.4938	58.0891	58.1267	57.508	56.8386	65.5222	63.6232	61.1728	59.5485	66.011
RP4-694A7.2	1	68479129	68483539	+	ENSG00000233589	No description	97.4557	95.3527	93.7753	91.8737	95.6321	94.3697	94.9447	95.0913	95.2659	94.3853	99.2325	97.0553	94.1092
DEPDC1-AS1	1	68496676	68538627	+	ENSG00000234264	DEPDC1 antisense RNA 1 [Source:HGNC Symbol;Acc:HGNC:50592]	74.8014	62.1643	78.3564	63.9828	68.1724	67.4513	67.3759	67.9353	72.6745	72.04	69.3438	66.4291	72.9412
RP11-424D14.1	1	69055898	69185003	+	ENSG00000223883	No description	88.428	87.3904	88.4023	86.7683	89.34	89.3002	88.5388	88.853	89.7864	89.049	87.4662	85.6978	89.1791
RP11-74K19.1	1	69243372	69249423	-	ENSG00000235446	No description	71.3513	80.6423	73.2483	76.8092	75.2941	74.054	73.0329	79.1858	77.4565	75.5133	74.3243	76.3437	76.8363
LRRC7	1	69568398	70151945	+	ENSG00000033122	leucine rich repeat containing 7 [Source:HGNC Symbol;Acc:HGNC:18531]	87.0233	86.133	87.2785	84.9229	86.6543	87.9612	87.0603	87.7401	87.0405	86.9732	81.8547	82.9907	88.0285
PIN1P1	1	69919322	69920317	+	ENSG00000229359	peptidylprolyl cis/trans isomerase, NIMA- interacting 1 pseudogene 1 [Source:HGNC Symbol;Acc:HGNC:8989]	98.4453	92.2122	95	94.2097	96.1619	95.1373	93.5494	95.7955	95.8183	95.5982	96.3038	97.8089	94.7009
RP11-181B18.1	1	70013982	70031222	-	ENSG00000237919	No description	88.2437	90.3615	88.0865	86.0009	90.5155	88.9914	87.9697	89.9494	86.4654	89.8119	89.2738	89.5866	88.8594
LRRC40	1	70144805	70205620	-	ENSG00000066557	leucine rich repeat containing 40 [Source:HGNC Symbol;Acc:HGNC:26004]	84.258	84.3281	86.3107	85.1775	86.5616	87.4874	86.9315	86.8282	85.7988	86.1123	86.4193	85.6445	88.2176
SRSF11	1	70205682	70253052	+	ENSG00000116754	serine/arginine-rich splicing factor 11 [Source:HGNC Symbol;Acc:HGNC:10782]	71.2811	67.2909	82.4272	70.3556	72.7518	72.5111	72.8951	71.9073	72.6091	77.6582	72.8598	73.9691	78.9279
RP4-677H15.4	1	70218589	70221023	-	ENSG00000228988	No description	82.2712	78.8695	83.0643	83.6301	88.4586	86.7819	88.7509	83.1357	88.1418	83.6644	87.4359	82.8873	88.9166
ANKRD13C	1	70260588	70354734	-	ENSG00000118454	ankyrin repeat domain 13C [Source:HGNC Symbol;Acc:HGNC:25374]	89.427	86.0019	91.1452	87.044	89.4896	89.0266	88.6379	88.1291	87.5641	88.9831	88.9309	87.9642	92.295
HHLA3	1	70354805	70385339	+	ENSG00000197568	HERV-H LTR-associating 3 [Source:HGNC Symbol;Acc:HGNC:4906]	83.2192	81.8539	86.3564	83.0287	86.2352	85.5984	85.2617	84.4976	86.9279	84.0931	85.7426	83.5268	86.4485
AL158839.1	1	70363780	70366135	-	ENSG00000279230	No description	84.8	93.4299	94.2122	94.5724	92.3324	96.3996	94.8163	89.1285	90.8663	93.9426	88.1667	91.4667	93.0988
CTH	1	70411218	70439851	+	ENSG00000116761	cystathionine gamma-lyase [Source:HGNC Symbol;Acc:HGNC:2501]	81.0115	79.6202	85.6207	80.1956	83.8101	82.979	81.7047	82.1533	81.8646	83.9365	81.7903	81.18	81.4341
RP5-952N6.1	1	70706453	70786468	+	ENSG00000229051	No description	83.127	81.6952	87.0914	82.5504	87.1521	84.88	85.8312	86.9537	82.5242	88.1627	82.5639	82.4285	90.1364
RP11-99H8.1	1	70715933	70720289	-	ENSG00000226208	No description	94.0238	90.5323	91.6353	88.9369	91.1323	85.9556	90.0384	91.3083	89.0899	87.998	89.2892	88.231	92.097
PTGER3	1	70852353	71047808	-	ENSG00000050628	prostaglandin E receptor 3 (subtype EP3) [Source:HGNC Symbol;Acc:HGNC:9595]	85.617	82.3153	86.9174	82.1578	86.092	84.3138	86.333	85.4832	84.9601	86.6753	84.3123	81.0547	87.1583
RP3-333A15.1	1	70947379	70951493	+	ENSG00000235782	No description	87.4709	90.4726	87.658	83.4021	87.6732	90.9252	87.6419	90.7024	84.6168	90.2454	84.9479	84.7756	88.0858
ZRANB2-AS1	1	71048855	71067184	+	ENSG00000235079	ZRANB2 antisense RNA 1 [Source:HGNC Symbol;Acc:HGNC:43594]	92.0722	91.4871	90.9845	88.1572	90.6578	89.8398	90.6594	91.2761	91.0763	90.349	89.0402	91.9691	90.883
ZRANB2	1	71063291	71081297	-	ENSG00000132485	zinc finger, RAN-binding domain containing 2 [Source:HGNC Symbol;Acc:HGNC:13058]	74.6466	63.6603	73.1366	64.6534	66.7506	66.1034	66.4901	65.3513	64.1077	66.7421	62.278	64.753	68.9258
ZRANB2-AS2	1	71081324	71489976	+	ENSG00000229956	ZRANB2 antisense RNA 2 (head to head) [Source:HGNC Symbol;Acc:HGNC:43595]	89.2053	88.2322	89.3783	86.6574	89.1903	88.8052	88.955	89.0633	88.7902	89.2588	88.2095	84.8083	89.8949
NEGR1	1	71395940	72282734	-	ENSG00000172260	neuronal growth regulator 1 [Source:HGNC Symbol;Acc:HGNC:17302]	89.4661	89.1599	89.5706	87.33	89.688	89.6545	89.7707	89.977	88.9645	89.1842	88.4904	86.6242	90.0858
RP11-82L20.1	1	71570956	71573558	+	ENSG00000231985	No description	94.7454	89.4198	92.4103	86.155	85.5887	85.7707	85.4035	85.666	84.8286	86.6708	89.4928	87.1244	86.9428
NEGR1-IT1	1	71794232	71837012	-	ENSG00000228853	NEGR1 intronic transcript 1 (non-protein coding) [Source:HGNC Symbol;Acc:HGNC:41432]	87.3378	90.3131	90.9193	89.589	91.1248	90.5621	90.2025	92.2967	89.7884	90.5948	90.0644	86.8173	91.9064
RP4-660H19.1	1	72748921	72899140	-	ENSG00000225087	No description	90.3796	88.8839	90.1207	87.0392	89.2756	89.5998	88.6962	90.0177	89.2062	89.7281	89.2467	85.694	90.3945
RP11-262K1.1	1	72765031	72780291	+	ENSG00000227016	No description	92.9917	88.4617	90.8003	86.4838	88.3965	89.1691	91.3278	89.265	90.4087	91.0036	90.9583	90.0001	90.945
KRT8P21	1	73104792	73106282	+	ENSG00000229636	keratin 8 pseudogene 21 [Source:HGNC Symbol;Acc:HGNC:33373]	95.496	90.752	91.7244	90.8456	93.01	88.3078	92.6162	93.5229	89.4457	93.8398	93.3333	92.6051	91.7036
LINC01360	1	73306170	73355251	+	ENSG00000233973	long intergenic non-protein coding RNA 1360 [Source:HGNC Symbol;Acc:HGNC:50593]	89.8487	89.0072	89.2961	86.6519	92.0391	90.3277	90.7195	90.0978	90.725	89.3952	90.3259	86.5677	90.6695
RP4-788P17.1	1	73635216	73715214	+	ENSG00000223479	No description	89.3038	90.4916	89.8968	88.8133	90.0738	90.8475	90.7398	90.806	90.5628	89.9824	88.6297	84.6619	90.6906
LRRIQ3	1	74026015	74198187	-	ENSG00000162620	leucine-rich repeats and IQ motif containing 3 [Source:HGNC Symbol;Acc:HGNC:28318]	90.092	90.0147	89.8826	85.8379	88.4176	88.4528	88.4579	88.3442	88.3702	88.7632	87.021	82.9066	88.7919
FPGT	1	74198212	74234086	+	ENSG00000254685	fucose-1-phosphate guanylyltransferase [Source:HGNC Symbol;Acc:HGNC:3825]	90.3265	90.5222	90.9391	81.2328	84.5588	82.1466	81.3899	83.6302	88.8925	84.8065	84.8401	81.0128	86.6762
FPGT-TNNI3K	1	74198235	74543982	+	ENSG00000259030	FPGT-TNNI3K readthrough [Source:HGNC Symbol;Acc:HGNC:42952]	88.8718	87.6867	87.7762	85.4578	87.4471	87.9389	86.4419	87.9476	88.3547	87.3404	86.1624	81.5746	88.2297
TNNI3K	1	74235401	74544428	+	ENSG00000116783	TNNI3 interacting kinase [Source:HGNC Symbol;Acc:HGNC:19661]	88.7227	87.408	87.4145	85.8028	87.6964	88.4376	86.9402	88.348	88.224	87.5622	86.1487	81.5421	88.3249
RP11-439H8.4	1	74341579	74378802	-	ENSG00000237324	No description	90.7917	90.4335	89.8889	87.1774	90.4557	91.1292	90.969	91.2519	91.0054	90.1111	89.8256	83.3974	90.5993
LRRC53	1	74469878	74512614	-	ENSG00000162621	leucine rich repeat containing 53 [Source:HGNC Symbol;Acc:HGNC:25255]	82.1966	84.1914	85.1044	81.244	84.7678	85.4674	84.0289	83.9811	85.3206	84.7637	81.4628	77.4134	85.8081
ERICH3	1	74568111	74673738	-	ENSG00000178965	glutamate-rich 3 [Source:HGNC Symbol;Acc:HGNC:25346]	83.7444	83.0569	87.1979	84.4316	86.1792	86.3224	84.4036	86.606	87.1542	86.8543	85.499	82.267	89.0893
ERICH3-AS1	1	74577430	74626098	+	ENSG00000234497	ERICH3 antisense RNA 1 [Source:HGNC Symbol;Acc:HGNC:41093]	89.0742	89.8507	90.6114	87.9007	88.8238	90.5213	90.3855	91.1989	90.2758	88.7255	85.2409	85.0677	91.3978
CRYZ	1	74705482	74733408	-	ENSG00000116791	crystallin, zeta (quinone reductase) [Source:HGNC Symbol;Acc:HGNC:2419]	77.1233	72.5593	82.4775	74.8625	75.0001	74.6898	75.174	75.394	74.0111	77.6085	80.1764	77.1257	76.2753
TYW3	1	74733152	74766678	+	ENSG00000162623	tRNA-yW synthesizing protein 3 homolog (S. cerevisiae) [Source:HGNC Symbol;Acc:HGNC:24757]	81.8509	81.5539	84.1135	80.5257	82.8508	83.3798	83.2932	83.2842	81.2198	83.4976	84.2238	84.0705	84.8871
RP11-510C10.2	1	75127830	75133058	-	ENSG00000224127	No description	18.3097	14.9646	13.7621	10.7807	19.2037	13.6218	15.5492	17.8793	16.5577	20.3833	25.4986	18.8401	16.6642
LHX8	1	75128434	75161533	+	ENSG00000162624	LIM homeobox 8 [Source:HGNC Symbol;Acc:HGNC:28838]	27.1406	23.797	38.302	22.9112	26.4429	23.5219	24.6366	24.4103	26.3466	29.5955	25.5092	24.0094	27.065
RP11-510C10.3	1	75129974	75132576	-	ENSG00000224149	No description	3.7051	1.02767	1.5625	1.35039	1.09982	1.5158	1.12125	1.93885	2.30695	2.51692	0.559701	1.22668	1.48473
SLC44A5	1	75202131	75611116	-	ENSG00000137968	solute carrier family 44, member 5 [Source:HGNC Symbol;Acc:HGNC:28524]	88.0971	87.3103	87.3021	85.7623	87.9998	87.5404	87.8396	87.9849	87.8073	87.9226	87.3308	82.2007	88.5634
RP4-682C21.5	1	75710003	75724011	-	ENSG00000178193	No description	89.1665	90.1016	85.7945	86.2186	89.9427	89.4215	88.6892	90.3518	90.5851	88.6216	88.4745	86.1888	91.4187
ACADM	1	75724347	75787575	+	ENSG00000117054	acyl-CoA dehydrogenase, C-4 to C-12 straight chain [Source:HGNC Symbol;Acc:HGNC:89]	75.9659	73.1384	76.9649	73.5863	77.1545	78.6046	75.749	77.9228	77.483	80.9405	74.6073	76.0183	77.4457
RABGGTB	1	75786197	75795079	+	ENSG00000137955	Rab geranylgeranyltransferase, beta subunit [Source:HGNC Symbol;Acc:HGNC:9796]	60.7067	54.4399	58.929	53.2696	59.517	57.116	57.0619	56.0414	55.2788	59.5053	57.6355	52.8301	57.854
MSH4	1	75796882	75913238	+	ENSG00000057468	mutS homolog 4 [Source:HGNC Symbol;Acc:HGNC:7327]	87.3111	88.1379	88.7748	86.02	88.3785	88.437	88.5281	88.3507	87.4986	88.6987	86.7519	86.2441	89.045
ASB17	1	75918873	75932431	-	ENSG00000154007	ankyrin repeat and SOCS box containing 17 [Source:HGNC Symbol;Acc:HGNC:19769]	90.454	89.7707	88.4944	85.1551	85.2398	88.3834	87.1819	87.2081	86.7389	86.673	85.4243	85.5616	88.3274
RP11-550H2.1	1	76011324	76019356	+	ENSG00000225605	No description	91.6978	90.0974	88.6005	90.8612	92.9022	92.8821	92.7451	90.5574	93.0187	90.8871	91.7793	90.1817	91.5251
RP11-550H2.2	1	76041691	76066228	+	ENSG00000230027	No description	83.5602	83.0435	88.1562	83.6394	86.2329	84.3217	83.8187	87.4854	85.8676	84.5408	85.1651	81.0142	84.5384
ST6GALNAC3	1	76074719	76634601	+	ENSG00000184005	ST6 (alpha-N-acetyl-neuraminyl-2,3-beta- galactosyl-1,3)-N-acetylgalactosaminide alpha-2,6- sialyltransferase 3 [Source:HGNC Symbol;Acc:HGNC:19343]	88.0836	87.1802	87.834	86.5971	88.4644	88.2089	88.0481	88.5669	88.7404	88.0207	87.2515	85.5371	88.9866
TPI1P1	1	76699789	76700538	+	ENSG00000226415	triosephosphate isomerase 1 pseudogene 1 [Source:HGNC Symbol;Acc:HGNC:35449]	89.4278	95.3641	98.1482	93.4171	97.4526	95.1434	97.1532	94.0451	94.3688	92.9902	96.4569	93.7842	95.6201
RP11-415A20.1	1	76758124	76779267	-	ENSG00000237552	No description	86.6972	84.6672	88.1383	87.0959	87.6367	88.1411	86.9692	89.0783	86.1906	86.5742	85.3829	83.9768	87.5113
ST6GALNAC5	1	76867441	77065711	+	ENSG00000117069	ST6 (alpha-N-acetyl-neuraminyl-2,3-beta- galactosyl-1,3)-N-acetylgalactosaminide alpha-2,6- sialyltransferase 5 [Source:HGNC Symbol;Acc:HGNC:19342]	81.2661	78.5446	84.9733	81.274	82.594	82.2708	80.8569	82.4496	82.4156	83.4493	81.8131	78.2431	84.7559
RP4-564M11.2	1	77067920	77078482	+	ENSG00000230498	No description	91.1579	88.775	89.9229	88.6356	92.645	89.6189	93.242	94.5648	90.8842	92.597	93.3755	89.0925	92.9101
PIGK	1	77088990	77219430	-	ENSG00000142892	phosphatidylinositol glycan anchor biosynthesis, class K [Source:HGNC Symbol;Acc:HGNC:8965]	87.7797	87.3767	89.7546	86.0647	87.9347	88.1236	87.7247	89.0369	86.9314	88.6081	86.5393	86.6053	89.3408
AK5	1	77282051	77559969	+	ENSG00000154027	adenylate kinase 5 [Source:HGNC Symbol;Acc:HGNC:365]	84.335	82.5712	85.7895	83.7759	85.2949	85.5258	84.9281	85.6049	85.0443	85.4495	84.0335	81.9758	86.3909
RP11-375A5.1	1	77346046	77349585	-	ENSG00000233099	No description	90.9117	89.0005	85.1107	88.3505	87.2268	87.7531	89.2148	87.5159	87.5512	84.5965	80.5882	82.9868	90.0004
ZZZ3	1	77562416	77683419	-	ENSG00000036549	zinc finger, ZZ-type containing 3 [Source:HGNC Symbol;Acc:HGNC:24523]	86.5952	82.1249	88.1908	84.4481	86.1879	89.0248	87.2852	86.9757	85.8944	85.3071	84.048	84.6744	88.5398
USP33	1	77695987	77759852	-	ENSG00000077254	ubiquitin specific peptidase 33 [Source:HGNC Symbol;Acc:HGNC:20059]	82.4513	80.0107	86.4906	80.9488	85.0413	85.3307	86.2737	82.9472	84.833	88.6845	82.844	84.9834	87.9153
RP4-706L14.2	1	77773865	77774864	-	ENSG00000232672	No description	98.2895	93.3779	85.5556	92.9514	92.8467	94.2057	94.5238	95.3458	93.0462	94.0074	95.6989	93.7535	96.9938
FAM73A	1	77779624	77879539	+	ENSG00000180488	family with sequence similarity 73, member A [Source:HGNC Symbol;Acc:HGNC:24741]	88.3715	89.5418	90.8275	89.2089	90.4866	89.9627	90.9904	89.9928	90.4895	89.9102	88.707	90.1561	90.3991
NEXN-AS1	1	77881348	77889539	-	ENSG00000235927	NEXN antisense RNA 1 [Source:HGNC Symbol;Acc:HGNC:31983]	57.7094	53.0917	71.4495	53.8032	64.3124	57.1069	59.119	59.3966	56.5855	72.0382	66.7836	69.4923	59.2264
NEXN	1	77888513	77943895	+	ENSG00000162614	nexilin (F actin binding protein) [Source:HGNC Symbol;Acc:HGNC:29557]	82.3207	80.1812	86.3032	80.4459	86.476	83.0741	83.3052	85.0263	82.8276	88.0083	85.4038	86.6699	83.7233
FUBP1	1	77944055	77979110	-	ENSG00000162613	far upstream element (FUSE) binding protein 1 [Source:HGNC Symbol;Acc:HGNC:4004]	73.5023	71.4201	78.3599	72.0202	74.2844	74.3424	73.0816	73.5472	74.6586	77.4728	71.2613	70.525	73.5343
DNAJB4	1	77979175	78017964	+	ENSG00000162616	DnaJ (Hsp40) homolog, subfamily B, member 4 [Source:HGNC Symbol;Acc:HGNC:14886]	70.6876	69.4634	75.445	71.093	74.3799	73.1622	71.8195	72.426	72.2394	72.8475	73.6539	71.4169	71.0133
GIPC2	1	77979542	78138449	+	ENSG00000137960	GIPC PDZ domain containing family, member 2 [Source:HGNC Symbol;Acc:HGNC:18177]	79.029	78.2471	84.5712	79.0145	81.6777	81.404	81.8518	82.6441	81.6083	80.0301	79.4384	78.7719	81.3751
MGC27382	1	78229599	78369464	+	ENSG00000237413	uncharacterized MGC27382 [Source:EntrezGene;Acc:149047]	85.2854	86.1646	86.3652	80.6362	79.6031	85.7117	83.7902	85.3111	85.5411	84.9969	61.2122	76.848	86.3728
PTGFR	1	78303884	78539749	+	ENSG00000122420	prostaglandin F receptor (FP) [Source:HGNC Symbol;Acc:HGNC:9600]	80.9145	79.3084	86.8556	79.6575	78.9896	83.5519	80.9752	82.4602	83.1692	83.9396	63.4012	76.1526	85.021
IFI44L	1	78619922	78646145	+	ENSG00000137959	interferon-induced protein 44-like [Source:HGNC Symbol;Acc:HGNC:17817]	83.6788	88.9471	90.2923	83.6488	85.1913	88.6412	87.267	87.8728	88.7656	86.3277	69.6327	79.8311	88.1277
IFI44	1	78649796	78664078	+	ENSG00000137965	interferon-induced protein 44 [Source:HGNC Symbol;Acc:HGNC:16938]	86.7791	90.1585	87.183	81.1965	82.0018	83.8923	81.182	85.2358	84.5013	83.9002	70.3459	75.2988	83.7345
RP4-641G12.4	1	78749073	78750659	+	ENSG00000235400	No description	93.1787	92.3451	91.3441	86.9067	86.7029	90.4596	87.8193	87.1902	89.783	86.354	86.8889	87.7027	86.3542
ELTD1	1	78889764	79006718	-	ENSG00000162618	EGF, latrophilin and seven transmembrane domain containing 1 [Source:HGNC Symbol;Acc:HGNC:20822]	87.7304	85.501	89.0109	84.2965	87.3612	87.521	86.6789	88.3568	85.4674	87.8038	85.8279	84.0431	88.6552
RP5-933B4.1	1	80534978	80584363	-	ENSG00000224326	No description	89.341	89.7	89.7936	88.1015	92.4839	92.3094	91.0153	92.6029	90.8304	90.9761	91.6943	89.3594	92.1738
RP5-887A10.1	1	80535755	80646788	+	ENSG00000234184	No description	89.1773	89.4718	89.9813	89.9825	92.1491	92.5495	91.5744	92.1973	91.0207	91.2476	90.9297	89.7538	92.0854
LPHN2	1	81306160	81992436	+	ENSG00000117114	latrophilin 2 [Source:HGNC Symbol;Acc:HGNC:18582]	82.9486	81.3238	85.0167	82.135	83.2994	83.1956	82.3897	84.0615	83.6672	84.3507	80.1567	79.0284	85.4627
RP5-837I24.1	1	81501794	81503468	+	ENSG00000227288	No description	93.7851	89.4536	95.9459	92.214	96.1482	94.6346	96.1176	91.9837	93.0333	97.2363	94.7561	92.6941	96.875
RP5-837I24.2	1	81513880	81557702	-	ENSG00000234953	No description	89.2948	86.9981	86.7007	86.7878	87.7178	87.5994	87.2247	88.8646	88.5873	87.3155	84.8013	86.2276	87.6969
RP5-837I24.4	1	81585941	81625713	-	ENSG00000236676	No description	89.2044	88.8349	88.5522	89.241	90.5525	91.2839	89.0951	91.5485	90.8483	90.4915	89.3962	87.4823	91.0585
ST13P20	1	81721693	81723068	+	ENSG00000215875	suppression of tumorigenicity 13 (colon carcinoma) (Hsp70 interacting protein) pseudogene 20 [Source:HGNC Symbol;Acc:HGNC:38863]	91.5623	91.9239	95.1992	96.902	96.821	96.738	93.2068	94.8196	96.973	95.2724	97.1012	91.9924	92.6694
RP11-147G16.1	1	82215220	82261133	-	ENSG00000233290	No description	85.0992	85.9419	85.4969	82.9474	86.8487	86.7799	86.7914	85.3408	86.2145	87.1045	85.5878	82.2342	86.2397
LINC01362	1	82903183	83166815	+	ENSG00000230817	long intergenic non-protein coding RNA 1362 [Source:HGNC Symbol;Acc:HGNC:50596]	90.4623	89.6145	90.4167	88.2798	90.9295	90.7029	90.5834	91.1145	90.3294	90.0005	90.3234	87.2638	91.0828
LINC01361	1	82973882	82986208	-	ENSG00000236268	long intergenic non-protein coding RNA 1361 [Source:HGNC Symbol;Acc:HGNC:50595]	89.7606	86.3361	88.7518	85.1559	90.8991	90.0404	89.8317	90.4674	86.0692	88.9033	91.7668	85.7353	89.5463
RP11-413G15.1	1	83446053	83454771	+	ENSG00000231364	No description	89.81	85.788	89.6277	88.1202	88.8398	90.9496	91.1118	92.6359	90.2751	91.0196	91.1952	90.0323	91.1509
RP11-475O6.1	1	83575776	83861023	-	ENSG00000233008	No description	85.9195	84.2756	86.258	83.0934	86.4078	85.3415	84.3103	86.6663	85.9125	85.9095	83.7055	80.7328	85.792
RP5-836J3.1	1	83790280	83801465	+	ENSG00000237076	No description	88.7619	88.2812	90.503	88.7324	91.7657	90.2823	89.9151	90.2741	91.1483	89.3855	93.7934	86.0471	89.6482
TTLL7	1	83865028	83999150	-	ENSG00000137941	tubulin tyrosine ligase-like family, member 7 [Source:HGNC Symbol;Acc:HGNC:26242]	88.719	82.0989	86.7654	83.1245	87.36	86.4007	86.8126	85.6347	85.2349	87.7991	88.392	85.3518	87.1043
TTLL7-IT1	1	83979118	83984300	-	ENSG00000233061	TTLL7 intronic transcript 1 (non-protein coding) [Source:HGNC Symbol;Acc:HGNC:41486]	96.5873	88.5659	86.2826	94.2317	94.5482	97.645	96.7058	93.3609	89.2175	94.6475	97.3576	96.1323	94.6355
PRKACB	1	84078062	84238498	+	ENSG00000142875	protein kinase, cAMP-dependent, catalytic, beta [Source:HGNC Symbol;Acc:HGNC:9381]	84.7665	80.9138	88.9829	80.8037	85.8688	87.1048	86.2868	85.5451	86.6233	87.93	83.2218	87.4204	86.0549
SAMD13	1	84298366	84389957	+	ENSG00000203943	sterile alpha motif domain containing 13 [Source:HGNC Symbol;Acc:HGNC:24582]	74.612	71.2609	82.2069	72.8312	77.5584	78.7831	77.4039	76.7923	76.295	80.0343	79.9143	70.1932	76.2267
RP11-376N17.4	1	84344678	84349939	+	ENSG00000249237	No description	89.606	86.9553	92.2852	87.874	85.6778	86.92	85.6383	91.278	91.195	88.5746	80.5249	74.3356	89.4017
UOX	1	84365428	84397831	-	ENSG00000240520	urate oxidase, pseudogene [Source:HGNC Symbol;Acc:HGNC:12575]	88.2086	84.7002	86.6349	86.4056	87.5675	88.0252	88.6564	87.1858	88.9877	88.1715	87.0294	84.5126	87.3784
DNASE2B	1	84398532	84415018	+	ENSG00000137976	deoxyribonuclease II beta [Source:HGNC Symbol;Acc:HGNC:28875]	85.377	86.1129	90.4451	86.0029	89.7564	89.4161	88.9835	90.5654	89.6902	87.11	92.3355	86.9632	89.9125
RPF1	1	84479259	84497790	+	ENSG00000117133	ribosome production factor 1 homolog (S. cerevisiae) [Source:HGNC Symbol;Acc:HGNC:30350]	63.6594	61.6593	77.4037	64.3054	70.8527	65.3406	69.5107	65.4673	63.4373	70.4964	63.9001	66.7991	64.6056
GNG5	1	84498325	84506565	-	ENSG00000174021	guanine nucleotide binding protein (G protein), gamma 5 [Source:HGNC Symbol;Acc:HGNC:4408]	39.013	31.1066	53.2674	32.4261	39.4918	31.0048	50.3637	40.7076	47.5245	47.8571	41.4558	33.46	44.3134
SPATA1	1	84506291	84566194	+	ENSG00000122432	spermatogenesis associated 1 [Source:HGNC Symbol;Acc:HGNC:14682]	82.6649	81.024	88.8752	83.2393	84.7784	86.7229	84.6777	85.9956	83.4208	86.2674	84.1094	83.6592	86.0302
CTBS	1	84549606	84574480	-	ENSG00000117151	chitobiase, di-N-acetyl- [Source:HGNC Symbol;Acc:HGNC:2496]	77.7121	69.3986	83.6446	67.8392	80.8225	75.9007	81.3581	77.6292	77.4078	78.1032	82.2919	76.7884	78.4063
LINC01555	1	84628230	84635020	-	ENSG00000180869	long intergenic non-protein coding RNA 1555 [Source:HGNC Symbol;Acc:HGNC:26647]	83.2576	83.8843	87.5381	86.5018	85.9555	86.9731	85.0115	89.6065	85.7825	84.9511	89.417	81.062	87.8707
SSX2IP	1	84643707	84690803	-	ENSG00000117155	synovial sarcoma, X breakpoint 2 interacting protein [Source:HGNC Symbol;Acc:HGNC:16509]	76.8675	67.7747	87.0172	72.1355	77.7326	72.7712	75.2959	75.2441	75.2049	81.1157	73.3234	78.2547	81.7388
LPAR3	1	84811602	84893213	-	ENSG00000171517	lysophosphatidic acid receptor 3 [Source:HGNC Symbol;Acc:HGNC:14298]	79.0275	79.3565	89.4694	81.2374	85.791	82.0143	83.9249	86.2261	82.1597	85.5011	86.0674	80.1393	87.9667
MCOLN2	1	84925583	84997113	-	ENSG00000153898	mucolipin 2 [Source:HGNC Symbol;Acc:HGNC:13357]	78.1327	78.239	84.4844	80.1486	81.461	81.3359	77.9475	81.0101	80.5357	81.1672	78.7404	76.7705	82.1627
WDR63	1	84999147	85133138	+	ENSG00000162643	WD repeat domain 63 [Source:HGNC Symbol;Acc:HGNC:30711]	76.3466	71.8463	81.9073	72.3058	75.8493	75.9251	77.4191	77.5888	78.415	78.4984	72.6502	75.3373	81.8463
MCOLN3	1	85018082	85048499	-	ENSG00000055732	mucolipin 3 [Source:HGNC Symbol;Acc:HGNC:13358]	66.1299	58.7919	75.787	58.9914	66.3636	67.4408	70.9953	69.9822	74.7419	70.4791	60.9104	67.808	75.873
SYDE2	1	85156873	85201046	-	ENSG00000097096	synapse defective 1, Rho GTPase, homolog 2 (C. elegans) [Source:HGNC Symbol;Acc:HGNC:25841]	68.4936	66.5638	85.5049	70.1204	73.1753	75.6467	78.2472	70.6998	72.392	86.0592	72.8094	74.7104	79.9601
C1orf52	1	85249953	85259672	-	ENSG00000162642	chromosome 1 open reading frame 52 [Source:HGNC Symbol;Acc:HGNC:24871]	63.2187	57.0207	73.5442	56.3863	65.2589	58.0907	60.9324	66.4115	58.7415	63.7961	71.4475	58.6468	67.9129
BCL10	1	85266248	85277090	-	ENSG00000142867	B-cell CLL/lymphoma 10 [Source:HGNC Symbol;Acc:HGNC:989]	46.148	37.7505	70.2026	39.3731	48.3184	44.3325	47.8334	46.0133	42.6322	53.5166	46.6248	52.3526	42.8441
RP11-131L23.1	1	85276715	85448124	+	ENSG00000223653	No description	85.4158	83.1205	85.4497	83.908	85.8373	85.5973	85.0395	85.7672	85.6257	85.1754	85.9613	79.6421	85.6005
DDAH1	1	85318481	85578363	-	ENSG00000153904	dimethylarginine dimethylaminohydrolase 1 [Source:HGNC Symbol;Acc:HGNC:2715]	73.7981	71.681	84.2614	74.5664	76.806	79.2732	79.1842	77.9292	78.9068	81.9059	75.3481	73.85	81.9659
CYR61	1	85580761	85583962	+	ENSG00000142871	cysteine-rich, angiogenic inducer, 61 [Source:HGNC Symbol;Acc:HGNC:2654]	30.3817	20.1235	46.3041	29.1617	21.4395	29.1057	21.9464	32.3025	40.4266	36.7998	21.7403	15.1675	31.9998
ZNHIT6	1	85649423	85708433	-	ENSG00000117174	zinc finger, HIT-type containing 6 [Source:HGNC Symbol;Acc:HGNC:26089]	87.4145	87.2023	87.8573	85.483	87.9741	87.4346	86.8778	88.6389	86.4347	87.4674	86.3781	86.023	87.8057
COL24A1	1	85729233	86156943	-	ENSG00000171502	collagen, type XXIV, alpha 1 [Source:HGNC Symbol;Acc:HGNC:20821]	84.0657	83.1054	85.7309	82.6021	85.1594	84.5837	85.0696	85.2065	84.8776	84.7413	82.5741	81.8489	86.3169
ODF2L	1	86346824	86396342	-	ENSG00000122417	outer dense fiber of sperm tails 2-like [Source:HGNC Symbol;Acc:HGNC:29225]	77.4842	72.7016	87.5427	74.3381	78.4098	75.1722	77.3585	78.4967	76.1124	79.9319	75.4206	74.3677	80.112
CLCA2	1	86424086	86456558	+	ENSG00000137975	chloride channel accessory 2 [Source:HGNC Symbol;Acc:HGNC:2016]	88.3727	87.9831	87.4494	86.0686	87.6732	88.1963	87.6258	88.3285	87.7188	88.064	83.5186	83.9687	89.7129
CLCA1	1	86468368	86500289	+	ENSG00000016490	chloride channel accessory 1 [Source:HGNC Symbol;Acc:HGNC:2015]	84.4266	86.0165	84.1479	83.0308	84.5066	84.863	84.4048	85.8104	84.376	84.0734	84.6611	82.0274	84.8528
CLCA4	1	86547078	86580754	+	ENSG00000016602	chloride channel accessory 4 [Source:HGNC Symbol;Acc:HGNC:2018]	93.5201	91.6603	92.0035	89.2685	90.7691	91.2475	91.8882	92.2595	91.7423	90.7551	89.6338	87.3865	92.2834
CDCA4P2	1	86552625	86553342	-	ENSG00000224466	cell division cycle associated 4 pseudogene 2 [Source:HGNC Symbol;Acc:HGNC:49771]	95.3838	94.1742	98.3333	93.1162	95.7076	95.1403	95.8102	96.2735	96.6667	93.0849	96.3934	95.9444	96.3765
RP4-651E10.4	1	86571181	86693203	-	ENSG00000236915	No description	90.3969	88.0756	89.1193	88.5185	90.5374	90.6982	90.1994	90.0885	90.8023	89.915	88.8148	84.5316	91.0414
CLCA3P	1	86634273	86655376	+	ENSG00000153923	chloride channel accessory 3, pseudogene [Source:HGNC Symbol;Acc:HGNC:2017]	93.2434	86.8351	89.3492	87.2021	91.761	91.6458	90.8511	90.2719	91.3601	89.7049	90.6496	85.4521	90.6992
RP4-612B15.3	1	86703502	86704462	-	ENSG00000261737	No description	8.44509	8.71939	19.9355	10.499	12.4754	9.08809	10.1651	12.9842	11.1075	10.0564	15.4203	6.39965	12.109
SH3GLB1	1	86704570	86748184	+	ENSG00000097033	SH3-domain GRB2-like endophilin B1 [Source:HGNC Symbol;Acc:HGNC:10833]	76.4983	65.2403	86.699	69.0056	74.653	76.3212	73.6932	75.0884	74.2438	81.104	70.138	72.9223	76.5615
RP4-612B15.2	1	86784913	86785467	+	ENSG00000230721	No description	91.8855	89.2529	87.7723	90.4266	93.6284	92.5492	92.3862	92.4273	93.7164	96.3704	90.4329	86.4864	92.0397
2015-09-01	1	86862445	86914424	-	ENSG00000183291	15 kDa selenoprotein isoform 1 precursor [Source:RefSeq peptide;Acc:NP_004252]	85.3187	85.2494	84.8251	85.0953	86.9869	87.534	87.1825	87.3424	86.6362	86.2787	85.7379	86.6395	86.7654
HS2ST1	1	86914648	87109998	+	ENSG00000153936	heparan sulfate 2-O-sulfotransferase 1 [Source:HGNC Symbol;Acc:HGNC:5193]	84.4377	83.6161	86.3921	83.5004	87.7172	85.067	85.3191	86.1865	88.0085	86.6417	85.8525	86.0048	87.8894
RP4-604K5.3	1	86932199	86934891	-	ENSG00000267734	No description	66.7677	68.5957	61.8268	64.7723	65.1634	61.8157	60.4371	64.026	65.8828	64.6642	57.5748	64.034	64.3952
RP5-1052I5.2	1	86993009	87169204	+	ENSG00000267561	Heparan sulfate 2-O-sulfotransferase 1 {ECO:0000313|Ensembl:ENSP00000467253} [Source:UniProtKB/TrEMBL;Acc:K7EP71]	82.5121	79.7808	85.1788	81.3628	83.5932	82.6031	83.0683	83.6854	83.0632	83.9363	80.2897	80.0306	85.1185
LINC01140	1	87129765	87169198	+	ENSG00000267272	long intergenic non-protein coding RNA 1140 [Source:HGNC Symbol;Acc:HGNC:27922]	68.659	62.598	74.4083	67.0709	69.3216	67.3649	67.5557	68.6891	69.4879	72.0393	64.1965	61.9335	73.0905
LMO4	1	87328468	87348923	+	ENSG00000143013	LIM domain only 4 [Source:HGNC Symbol;Acc:HGNC:6644]	39.0449	27.9283	54.3847	35.008	36.3901	39.8598	38.4852	38.6872	37.8034	45.6619	35.9559	41.6698	49.2926
LINC01364	1	87353524	87371655	-	ENSG00000227290	long intergenic non-protein coding RNA 1364 [Source:HGNC Symbol;Acc:HGNC:50599]	89.3047	87.3757	87.7153	88.6372	88.8033	90.2808	88.2749	91.2559	89.7425	88.7647	87.2861	87.3526	90.7378
RP11-60A14.1	1	87805286	87808372	-	ENSG00000279778	No description	95.5564	84.0834	88.9143	89.1221	89.3519	89.3649	89.9872	86.4406	86.0055	90.239	88.0159	77.4159	85.4654
RP5-1027O11.1	1	87899909	87905714	-	ENSG00000224235	No description	85.2099	94.1201	90.2865	89.1767	88.9263	92.496	90.3774	88.9309	89.2814	90.9757	81.0069	79.317	90.9914
PKN2-AS1	1	88537513	88685204	-	ENSG00000237505	PKN2 antisense RNA 1 [Source:HGNC Symbol;Acc:HGNC:50597]	81.5366	76.4433	84.4087	76.5022	79.8468	80.3867	81.3267	82.1037	80.0496	81.9565	76.1162	73.4927	81.8158
PKN2	1	88684222	88836255	+	ENSG00000065243	protein kinase N2 [Source:HGNC Symbol;Acc:HGNC:9406]	86.7971	84.0158	90.0563	85.0558	87.9673	88.1532	88.9445	90.2157	87.7986	89.6725	86.549	86.8491	88.6163
GTF2B	1	88852932	88891944	-	ENSG00000137947	general transcription factor IIB [Source:HGNC Symbol;Acc:HGNC:4648]	79.7606	78.1514	84.4283	79.7858	82.3322	80.8176	82.6041	81.0794	79.786	81.2776	85.0739	81.7592	86.1742
CCBL2	1	88935773	88992953	-	ENSG00000137944	cysteine conjugate-beta lyase 2 [Source:HGNC Symbol;Acc:HGNC:33238]	76.8694	72.229	86.2013	75.5577	78.4776	78.7606	77.7886	80.7548	78.5621	80.3557	79.0047	81.3311	78.4329
RBMXL1	1	88979456	88992960	-	ENSG00000213516	RNA binding motif protein, X-linked-like 1 [Source:HGNC Symbol;Acc:HGNC:25073]	59.7942	50.9143	78.2439	54.2338	58.6242	55.6175	56.0926	61.6177	57.3482	60.3041	60.7298	63.7254	56.7275
GBP3	1	89006666	89022894	-	ENSG00000117226	guanylate binding protein 3 [Source:HGNC Symbol;Acc:HGNC:4184]	89.6312	87.0396	89.3666	87.1775	87.5715	88.2288	86.4692	85.6613	87.955	87.1175	83.8622	82.9169	89.8701
GBP1	1	89052319	89065360	-	ENSG00000117228	guanylate binding protein 1, interferon- inducible [Source:HGNC Symbol;Acc:HGNC:4182]	86.686	86.935	88.5143	87.8606	88.9347	88.9635	89.9695	90.0599	90.1339	88.5362	89.0825	86.0849	90.7791
GBP2	1	89106132	89150456	-	ENSG00000162645	guanylate binding protein 2, interferon- inducible [Source:HGNC Symbol;Acc:HGNC:4183]	88.0301	87.8426	86.3401	87.1355	89.2348	89.0132	88.8524	89.5863	89.2498	88.9862	87.3871	83.586	88.5696
GBP7	1	89131751	89176040	-	ENSG00000213512	guanylate binding protein 7 [Source:HGNC Symbol;Acc:HGNC:29606]	87.665	89.0518	89.1177	86.4076	89.3629	89.8639	90.2361	89.9455	89.7319	89.9705	86.8705	85.4898	90.4386
GBP4	1	89181148	89198932	-	ENSG00000162654	guanylate binding protein 4 [Source:HGNC Symbol;Acc:HGNC:20480]	86.6758	82.4032	86.9068	86.5776	90.7186	88.9854	88.8213	90.7022	90.5108	89.5999	88.4028	85.2231	90.9291
GBP5	1	89258950	89272804	-	ENSG00000154451	guanylate binding protein 5 [Source:HGNC Symbol;Acc:HGNC:19895]	89.6657	90.3081	87.1648	86.2745	89.857	89.4444	87.991	89.7516	91.0303	90.5784	88.5149	87.2329	90.9708
RP4-620F22.2	1	89260582	89269754	+	ENSG00000237568	No description	88.6513	89.1278	87.6418	85.0089	88.267	88.3683	87.9239	87.9442	89.9528	90.0778	87.5705	85.5451	89.9474
RP5-908D6.1	1	89324522	89334880	+	ENSG00000233235	No description	88.1612	87.2461	87.1628	88.2305	87.3734	89.1197	87.9375	87.5634	88.5122	88.1081	82.964	78.4181	87.0209
GBP6	1	89364058	89386461	+	ENSG00000183347	guanylate binding protein family, member 6 [Source:HGNC Symbol;Acc:HGNC:25395]	86.3669	85.4136	87.9617	85.3336	85.7369	86.4091	86.1686	86.6635	86.8327	85.676	87.2248	80.8926	87.6561
GBP1P1	1	89407679	89426243	+	ENSG00000225492	guanylate binding protein 1, interferon- inducible pseudogene 1 [Source:HGNC Symbol;Acc:HGNC:39561]	85.1811	83.9622	84.2954	82.5695	80.9952	84.9411	82.7608	84.4285	86.2605	82.9051	74.4048	79.4812	84.0621
LRRC8B	1	89524836	89597864	+	ENSG00000197147	leucine rich repeat containing 8 family, member B [Source:HGNC Symbol;Acc:HGNC:30692]	78.2884	72.1657	86.5844	74.4004	78.153	76.05	78.3643	80.9501	78.2188	87.2659	75.4137	76.7102	83.7982
FLJ27354	1	89583241	89632894	-	ENSG00000231999	uncharacterized LOC400761 [Source:EntrezGene;Acc:400761]	82.5449	81.2311	87.0844	80.8626	82.8185	83.9106	82.2678	83.5968	81.6752	83.4027	84.162	78.6786	85.1627
RP11-413E1.4	1	89629725	89676386	+	ENSG00000230735	No description	58.6891	53.2877	73.5906	54.0465	66.6288	56.9436	61.3821	64.9075	57.9734	65.0631	63.8588	58.5496	67.3687
LRRC8C	1	89633072	89769903	+	ENSG00000171488	leucine rich repeat containing 8 family, member C [Source:HGNC Symbol;Acc:HGNC:25075]	78.5144	74.8548	81.8176	75.4097	81.2831	77.2726	79.7462	80.162	78.1332	79.31	78.8577	75.3963	81.3538
RP11-302M6.4	1	89633140	89933250	+	ENSG00000271949	Uncharacterized protein {ECO:0000313|Ensembl:ENSP00000359482} [Source:UniProtKB/TrEMBL;Acc:A6NED7]	77.4003	74.6257	82.7425	76.6199	80.7561	77.9652	79.7649	80.5682	79.213	81.1538	78.4633	77.1608	83.0908
RP5-943J3.2	1	89820174	89820868	-	ENSG00000272931	No description	18.8301	14.8716	19.501	13.4092	19.1038	19.1577	18.6326	27.1158	20.2214	21.6475	26.2549	14.9766	26.1573
LRRC8D	1	89821014	89936611	+	ENSG00000171492	leucine rich repeat containing 8 family, member D [Source:HGNC Symbol;Acc:HGNC:16992]	75.5413	72.8908	84.6387	76.5608	79.6817	77.8443	78.9202	80.1442	80.1674	83.2047	77.6593	79.8145	85.0413
GEMIN8P4	1	89993593	89994321	-	ENSG00000228175	gem (nuclear organelle) associated protein 8 pseudogene 4 [Source:HGNC Symbol;Acc:HGNC:37979]	96.1309	93.4009	96.6667	95.3999	91.2755	95.7764	98.3824	95.8333	92.6692	98.6675	82.8431	97.3827	98.8338
ZNF326	1	89995112	90035531	+	ENSG00000162664	zinc finger protein 326 [Source:HGNC Symbol;Acc:HGNC:14104]	67.0502	66.6057	82.9265	72.8641	75.1003	70.4557	70.0901	75.8482	77.7119	83.4374	72.8706	74.1154	84.407
RP5-827O9.1	1	90510910	90533472	-	ENSG00000229201	No description	85.4723	86.533	86.7405	89.2859	90.222	92.3953	91.8205	93.2125	92.1268	90.8396	89.8573	84.7352	92.725
BARHL2	1	90711539	90717237	-	ENSG00000143032	BarH-like homeobox 2 [Source:HGNC Symbol;Acc:HGNC:954]	4.3709	2.71467	4.85577	3.62859	3.76921	4.17763	3.82841	3.42899	6.37426	5.3387	2.73885	2.77321	5.63163
RP4-665J23.1	1	90782986	90851650	-	ENSG00000233593	No description	54.8339	46.0032	62.4117	52.3781	56.7321	53.2936	54.6318	55.1544	54.699	59.1666	57.9105	53.9289	60.3902
RP4-665J23.2	1	90851759	90854286	+	ENSG00000225446	No description	39.6914	38.5345	43.2086	41.1445	39.5158	39.9145	37.9356	44.986	40.5714	36.2241	37.7026	37.0117	43.4139
ZNF644	1	90915298	91022272	-	ENSG00000122482	zinc finger protein 644 [Source:HGNC Symbol;Acc:HGNC:29222]	79.0556	76.264	85.8969	78.1616	83.4179	80.0825	83.3635	83.6918	81.4819	83.6125	81.5603	83.1266	82.7705
HFM1	1	91260766	91404869	-	ENSG00000162669	HFM1, ATP-dependent DNA helicase homolog (S. cerevisiae) [Source:HGNC Symbol;Acc:HGNC:20193]	84.915	80.582	84.9502	81.5072	83.2111	83.3356	83.5945	84.9494	82.7203	85.0949	80.9976	80.9661	84.4107
FEN1P1	1	91328369	91329513	+	ENSG00000215873	flap structure-specific endonuclease 1 pseudogene 1 [Source:HGNC Symbol;Acc:HGNC:3651]	87.8333	85.845	88.5369	88.1376	93.2432	94.3669	94.0746	94.1986	93.3121	91.3119	96.25	91.4641	94.1229
CDC7	1	91500893	91525764	+	ENSG00000097046	cell division cycle 7 [Source:HGNC Symbol;Acc:HGNC:1745]	60.0525	56.0086	69.9142	56.5049	60.9235	62.6042	62.1058	60.8478	56.3521	60.1017	67.7389	59.9031	60.3463
RP11-47K11.2	1	91534666	91535593	-	ENSG00000241318	No description	93.7619	94.604	94.5045	94.7409	95.0947	95.8233	96.4772	96.7547	95.0678	97.3853	88.9855	97.895	95.3598
TGFBR3	1	91680343	91906335	-	ENSG00000069702	transforming growth factor, beta receptor III [Source:HGNC Symbol;Acc:HGNC:11774]	85.9803	80.6672	86.6777	82.6078	85.1882	84.638	84.6109	85.4031	84.7622	86.6967	82.897	81.5925	86.4633
BRDT	1	91949371	92014426	+	ENSG00000137948	bromodomain, testis-specific [Source:HGNC Symbol;Acc:HGNC:1105]	92.2031	90.9507	91.7307	91.3633	92.9091	92.786	92.4274	93.179	91.7178	92.1586	92.453	91.2823	92.6505
EPHX4	1	92029982	92063536	+	ENSG00000172031	epoxide hydrolase 4 [Source:HGNC Symbol;Acc:HGNC:23758]	76.5816	71.7471	87.5901	73.5655	82.4299	80.6633	76.5003	82.1392	79.4012	84.2548	82.0457	76.4404	86.7072
LPCAT2BP	1	92066306	92067839	+	ENSG00000233228	lysophosphatidylcholine acyltransferase 2b, pseudogene [Source:HGNC Symbol;Acc:HGNC:38003]	90.2738	93.8153	87.9004	94.0921	93.7076	92.0552	89.4244	92.1814	89.9111	88.2881	94.058	92.9221	97.7451
BTBD8	1	92080305	92147836	+	ENSG00000189195	BTB (POZ) domain containing 8 [Source:HGNC Symbol;Acc:HGNC:21019]	88.0886	83.5594	90.9529	84.114	85.4528	86.5079	86.259	86.3761	84.7827	88.1266	83.1898	85.7467	88.2138
KIAA1107	1	92167052	92184723	+	ENSG00000069712	KIAA1107 [Source:HGNC Symbol;Acc:HGNC:29192]	89.046	91.7062	90.4013	91.5952	92.1336	91.5513	92.4693	93.1652	92.8617	91.9125	93.915	89.8451	91.7747
C1orf146	1	92217940	92245813	+	ENSG00000203910	chromosome 1 open reading frame 146 [Source:HGNC Symbol;Acc:HGNC:24032]	91.5849	90.3255	91.1303	89.777	91.4412	92.6514	91.2775	90.4357	92.2826	91.1759	90.294	90.3892	91.7895
ACTBP12	1	92228581	92229435	-	ENSG00000233125	actin, beta pseudogene 12 [Source:HGNC Symbol;Acc:HGNC:150]	96.3889	90.1099	97.6191	94.7357	95.5119	96.4996	94.8507	91.5351	96.7274	95.567	96.7	92.5948	87.9549
GLMN	1	92246402	92298987	-	ENSG00000174842	glomulin, FKBP associated protein [Source:HGNC Symbol;Acc:HGNC:14373]	81.3385	79.6967	88.5737	82.0701	87.9205	83.3601	83.5949	85.5461	84.2724	90.323	86.366	82.5714	85.4601
RPAP2	1	92298965	92402056	+	ENSG00000122484	RNA polymerase II associated protein 2 [Source:HGNC Symbol;Acc:HGNC:25791]	85.869	84.0549	89.5331	86.3214	87.9708	87.7635	87.0272	85.6265	86.9632	91.1569	86.0457	87.7452	88.4327
GFI1	1	92474762	92486876	-	ENSG00000162676	growth factor independent 1 transcription repressor [Source:HGNC Symbol;Acc:HGNC:4237]	9.5947	7.55107	23.8249	8.34311	10.2696	10.2567	10.3806	9.07617	10.1575	10.9506	10.9223	9.60977	10.9634
EVI5	1	92508696	92792404	-	ENSG00000067208	ecotropic viral integration site 5 [Source:HGNC Symbol;Acc:HGNC:3501]	86.4254	84.8315	89.5217	84.8002	88.672	87.9705	87.3618	87.3437	86.5789	88.0704	87.2321	87.6722	88.0152
CCNJP2	1	92755794	92756956	+	ENSG00000223896	cyclin J pseudogene 2 [Source:HGNC Symbol;Acc:HGNC:37997]	98.3636	94.9023	95.5	92.447	93.7533	95.9468	97.6732	96.3148	90.5476	98.4058	95	92.8108	96.7388
RPL5	1	92832025	92841924	+	ENSG00000122406	ribosomal protein L5 [Source:HGNC Symbol;Acc:HGNC:10360]	49.0947	43.1938	65.2073	48.4628	52.2116	53.9987	52.2241	47.5571	46.0812	64.2319	45.4425	50.715	49.7476
FAM69A	1	92832737	92961522	-	ENSG00000154511	family with sequence similarity 69, member A [Source:HGNC Symbol;Acc:HGNC:32213]	83.4144	81.5036	85.638	81.0329	83.9	85.9288	86.5381	85.2599	83.9716	86.2545	83.9425	84.0836	88.2678
MTF2	1	93079235	93139081	+	ENSG00000143033	metal response element binding transcription factor 2 [Source:HGNC Symbol;Acc:HGNC:29535]	83.356	83.175	85.7223	81.421	85.4505	84.8654	85.3596	83.4555	83.8447	85.6164	84.5586	83.8285	85.9651
TMED5	1	93149742	93180728	-	ENSG00000117500	transmembrane emp24 protein transport domain containing 5 [Source:HGNC Symbol;Acc:HGNC:24251]	69.8274	63.5622	76.276	64.6696	72.653	65.5039	69.0146	62.0974	66.9387	78.0311	69.2161	64.4388	73.0134
CCDC18	1	93179919	93278730	+	ENSG00000122483	coiled-coil domain containing 18 [Source:HGNC Symbol;Acc:HGNC:30370]	81.134	76.891	85.7904	76.051	83.2004	79.7079	80.1782	80.8695	79.8444	86.6044	83.5161	81.5366	84.3057
RP4-717I23.3	1	93262186	93346025	-	ENSG00000223745	No description	82.1968	81.32	86.378	80.6597	84.5327	82.1311	84.7748	86.3311	83.9107	84.4001	82.9814	81.8763	85.6619
DR1	1	93345888	93369498	+	ENSG00000117505	down-regulator of transcription 1, TBP- binding (negative cofactor 2) [Source:HGNC Symbol;Acc:HGNC:3017]	52.8152	53.2308	64.7479	54.0159	64.4437	57.2464	55.5213	56.5383	55.6225	59.8577	56.4269	52.4337	64.3536
FNBP1L	1	93448131	93554661	+	ENSG00000137942	formin binding protein 1-like [Source:HGNC Symbol;Acc:HGNC:20851]	81.7827	79.0961	89.831	82.0722	84.1738	82.4949	87.7485	84.7712	84.5738	85.6579	83.2108	83.676	88.3915
BCAR3	1	93561786	93847150	-	ENSG00000137936	breast cancer anti-estrogen resistance 3 [Source:HGNC Symbol;Acc:HGNC:973]	80.1739	77.6687	83.3807	80.798	83.4666	82.0041	80.8414	81.7768	83.6063	83.8991	81.5841	77.0612	84.7252
RP5-1033H22.2	1	93592199	93605573	+	ENSG00000224093	No description	90.7481	87.956	89.8434	87.0409	90.3084	91.1263	88.564	90.8443	90.8832	91.0635	88.0332	82.32	91.1662
RP11-488P3.1	1	93752924	93775444	-	ENSG00000230439	No description	82.2343	77.8738	82.3132	84.5863	83.4268	83.2519	82.4912	84.3827	86.2987	84.5158	81.1239	79.4631	85.2333
RP4-561L24.3	1	93847174	93848939	+	ENSG00000260464	No description	6.36472	5.85268	15.4066	7.55442	7.02407	9.19566	7.00879	6.21268	9.25843	10.1102	8.83792	6.53188	9.9439
DNTTIP2	1	93866283	93879918	-	ENSG00000067334	deoxynucleotidyltransferase, terminal, interacting protein 2 [Source:HGNC Symbol;Acc:HGNC:24013]	44.3786	45.6652	59.6707	45.2472	49.8163	48.8051	48.6371	47.8957	53.5922	47.0446	42.6101	49.9543	50.9152
GCLM	1	93885205	93909456	-	ENSG00000023909	glutamate-cysteine ligase, modifier subunit [Source:HGNC Symbol;Acc:HGNC:4312]	53.6564	54.4174	75.3557	59.4862	76.2857	62.2426	61.0129	62.8177	62.5501	78.684	76.3927	67.5352	75.1492
ABCA4	1	93992835	94121132	-	ENSG00000198691	ATP-binding cassette, sub-family A (ABC1), member 4 [Source:HGNC Symbol;Acc:HGNC:34]	83.75	82.3153	84.1769	81.8895	82.4268	82.7987	81.4691	82.4778	83.7164	83.639	79.348	77.8598	83.2216
ARHGAP29	1	94148988	94275068	-	ENSG00000137962	Rho GTPase activating protein 29 [Source:HGNC Symbol;Acc:HGNC:30207]	67.0288	67.7774	82.6809	66.9736	74.0491	69.1416	72.2514	70.6254	71.8829	77.5432	76.6931	72.3437	77
RP11-148B18.1	1	94247908	94249492	+	ENSG00000231363	No description	52.6514	44.9166	53.1432	42.609	55.5712	57.8143	48.5645	47.0777	62.6506	68.2476	49.8964	57.0447	56.7017
RP11-148B18.4	1	94318479	94324569	-	ENSG00000236098	No description	84.7188	84.7373	82.7105	82.9661	85.3703	82.4518	85.657	85.3242	87.4991	85.4552	85.9583	81.4897	85.6235
RP11-148B18.3	1	94333267	94334848	+	ENSG00000226835	No description	90.485	89.1238	89.0375	89.1162	86.9116	85.6212	87.4221	86.2515	87.2179	90.5911	80.7645	86.0771	89.9636
ABCD3	1	94418455	94518666	+	ENSG00000117528	ATP-binding cassette, sub-family D (ALD), member 3 [Source:HGNC Symbol;Acc:HGNC:67]	83.1876	80.6742	89.0137	81.6756	84.2404	83.9559	84.0017	87.8567	82.5924	87.7595	83.1769	86.9855	85.5212
F3	1	94529225	94541800	-	ENSG00000117525	coagulation factor III (thromboplastin, tissue factor) [Source:HGNC Symbol;Acc:HGNC:3541]	65.7174	53.5848	72.32	54.27	55.388	57.4965	56.9837	63.8496	61.7	63.8496	63.3914	56.5993	72.5096
RP11-86H7.6	1	94585556	94592297	-	ENSG00000223675	No description	85.2275	85.5416	87.9649	88.2826	87.2954	86.8309	87.2572	88.375	89.8093	88.4097	86.4912	77.9948	88.9826
RP11-86H7.7	1	94621151	94624184	-	ENSG00000235565	No description	67.4955	68.865	79.6491	68.3538	62.3586	65.9083	61.6868	69.8882	71.722	67.0409	56.582	49.2997	69.2386
LINC01057	1	94638461	94820281	-	ENSG00000224081	long intergenic non-protein coding RNA 1057 [Source:HGNC Symbol;Acc:HGNC:49057]	84.4704	82.5416	84.861	84.3746	84.9508	85.1936	85.2976	85.7728	86.2358	85.9068	83.1499	82.0625	86.9103
PGBD4P7	1	94672918	94674161	-	ENSG00000244433	piggyBac transposable element derived 4 pseudogene 7 [Source:HGNC Symbol;Acc:HGNC:44074]	92.648	89.8109	90.8064	89.3235	88.8555	89.4697	88.665	90.2268	92.1663	88.545	89.0148	88.39	89.929
SLC44A3	1	94820342	94895246	+	ENSG00000143036	solute carrier family 44, member 3 [Source:HGNC Symbol;Acc:HGNC:28689]	79.0962	79.4715	81.9527	81.6415	82.7222	82.8136	81.4186	82.02	82.6185	84.0158	80.088	77.7173	84.8118
RP11-465K1.2	1	94836748	94855426	-	ENSG00000237416	No description	83.7446	82.8345	86.7589	84.9119	87.5364	87.7299	84.8153	86.1366	85.0569	85.6437	84.6882	81.5463	87.1645
CNN3	1	94896949	94927278	-	ENSG00000117519	calponin 3, acidic [Source:HGNC Symbol;Acc:HGNC:2157]	62.0054	54.501	76.9134	57.164	65.1787	62.842	62.7759	61.7121	56.9029	70.3179	62.9717	57.4064	69.1428
RP4-639F20.1	1	94927566	94963270	+	ENSG00000235501	No description	85.3216	83.1678	84.4186	84.3414	85.0874	85.6745	83.8372	85.5655	84.5568	85.3649	82.7361	79.7272	86.1797
ALG14	1	94974407	95072945	-	ENSG00000172339	ALG14, UDP-N-acetylglucosaminyltransferase subunit [Source:HGNC Symbol;Acc:HGNC:28287]	86.0761	84.3639	87.2443	86.4986	87.5956	87.0144	86.4873	87.3664	87.3329	87.8604	86.3915	82.6469	87.3815
RP11-313A24.1	1	95061596	95067545	+	ENSG00000230427	No description	87.6458	89.8899	88.6591	92.0964	91.6683	90.7483	89.7786	94.4931	90.4065	90.3202	91.8056	90.9188	92.1432
TMEM56	1	95117338	95197607	+	ENSG00000152078	transmembrane protein 56 [Source:HGNC Symbol;Acc:HGNC:26477]	82.112	74.6515	86.2883	75.7154	82.4518	81.4846	86.4587	83.1159	78.9522	90.8721	84.7556	79.4588	86.2075
TMEM56-RWDD3	1	95117923	95247225	+	ENSG00000271092	TMEM56-RWDD3 readthrough [Source:HGNC Symbol;Acc:HGNC:49388]	78.5211	78.3039	88.0509	79.518	84.6771	82.3052	83.8217	80.9233	81.2728	85.8289	85.5867	80.5797	86.5478
RP11-57H12.2	1	95120147	95138554	+	ENSG00000231992	No description	87.4148	89.0056	89.3949	88.0169	89.4659	90.2144	91.0783	90.5694	90.1842	89.9839	89.8166	88.3147	91.2515
RP11-57H12.3	1	95163219	95233982	-	ENSG00000226026	No description	84.6947	84.2794	88.5584	84.6375	86.7246	86.1554	85.9925	86.3083	85.6142	87.5906	86.2012	85.103	86.7954
RWDD3	1	95234155	95247225	+	ENSG00000122481	RWD domain containing 3 [Source:HGNC Symbol;Acc:HGNC:21393]	56.2945	58.6434	91.1135	62.898	81.5822	64.6205	71.1335	62.6906	61.9389	77.8399	77.0006	60.6485	87.4022
RP11-57H12.5	1	95243167	95264054	-	ENSG00000228852	No description	89.9686	90.6844	90.4065	91.3381	92.7804	92.9728	93.653	91.7317	89.7481	91.9081	92.6098	89.8635	93.3682
RP4-586O15.1	1	95310928	95318263	-	ENSG00000228504	No description	86.6283	89.8803	88.9243	88.4869	86.9163	87.0246	82.3653	89.0779	87.2697	88.9317	89.0196	71.0583	87.847
RP11-14O19.2	1	95356229	95381000	-	ENSG00000237954	No description	91.8429	89.3431	89.465	88.0025	90.4204	88.2265	89.1472	91.0604	91.6756	90.2353	87.655	80.895	92.1718
FLJ31662	1	95474737	95479356	+	ENSG00000233907	uncharacterized LOC440594 [Source:EntrezGene;Acc:440594]	88.742	86.4395	90.7118	94.0082	90.2001	94.2983	89.3621	91.9998	86.8355	93.0395	97.8125	81.746	91.1658
RP11-286B14.1	1	95510116	95782342	+	ENSG00000228971	No description	89.2174	88.3922	88.9296	87.7563	89.9881	90.0123	89.4907	90.2117	89.6033	89.8409	87.9011	83.986	90.3534
RP11-286B14.2	1	95743096	95759470	+	ENSG00000271252	No description	90.3027	88.3526	86.9219	89.6638	91.8282	90.3512	89.2992	87.9592	90.8264	88.305	93.8078	85.5922	90.8482
RP11-147C23.1	1	95937901	96022880	+	ENSG00000237435	No description	89.9928	89.28	89.3447	88.0905	91.6091	89.8455	90.3625	91.8782	90.0872	89.7397	90.9349	85.3151	91.1827
RP5-898J17.1	1	96254069	96374125	-	ENSG00000231987	No description	90.9155	89.6075	90.1543	88.4403	90.5738	90.3327	89.7844	91.7591	90.0124	89.9056	89.2213	86.7052	90.7212
EEF1A1P11	1	96446930	96448318	+	ENSG00000228502	eukaryotic translation elongation factor 1 alpha 1 pseudogene 11 [Source:HGNC Symbol;Acc:HGNC:3206]	97.5521	92.6336	96.1616	95.4514	93.7709	92.7534	94.3974	93.677	94.4089	94.3987	85.6609	94.8188	95.2509
PTBP2	1	96721665	96823738	+	ENSG00000117569	polypyrimidine tract binding protein 2 [Source:HGNC Symbol;Acc:HGNC:17662]	83.6607	82.6275	91.7056	85.3169	86.3836	87.562	87.2994	86.6923	84.6949	92.0231	83.8304	88.0962	89.3726
DPYD	1	97077743	97921049	-	ENSG00000188641	dihydropyrimidine dehydrogenase [Source:HGNC Symbol;Acc:HGNC:3012]	89.1661	87.9698	89.1631	86.6515	89.2121	89.113	88.8644	89.3441	88.8288	89.007	88.0025	85.8375	90.113
DPYD-AS1	1	97095923	97322955	+	ENSG00000232878	DPYD antisense RNA 1 [Source:HGNC Symbol;Acc:HGNC:40195]	88.7102	88.2316	88.0403	87.4299	88.9988	89.1995	89.3326	90.0347	89.5827	88.8953	87.3721	85.6579	89.7685
DPYD-IT1	1	97394154	97420141	-	ENSG00000232542	DPYD intronic transcript 1 (non-protein coding) [Source:HGNC Symbol;Acc:HGNC:41326]	91.0532	89.6478	91.0557	89.1216	92.326	92.6303	91.6888	91.9038	89.9459	91.5115	91.2934	90.6931	92.7331
RP11-272L13.3	1	97933474	97941746	-	ENSG00000269998	No description	90.0873	86.179	86.1315	85.1108	88.8179	88.2062	88.9966	88.8993	88.5387	87.6809	86.4761	81.8052	91.3963
MIR137HG	1	97988000	98049863	-	ENSG00000225206	MIR137 host gene (non-protein coding) [Source:HGNC Symbol;Acc:HGNC:42871]	58.5701	47.7999	70.6067	54.7806	59.7672	55.2486	58.7549	62.0901	59.6946	59.6819	57.4194	58.127	64.4711
RP5-1070A16.1	1	98210747	98272658	+	ENSG00000226053	No description	92.0881	90.845	90.0231	87.419	90.8779	90.1042	91.1788	91.1569	90.5865	89.6457	90.8922	86.5237	91.531
SNX7	1	98661701	98760500	+	ENSG00000162627	sorting nexin 7 [Source:HGNC Symbol;Acc:HGNC:14971]	82.3764	76.7475	86.0195	77.7501	83.369	79.6916	81.7345	82.5817	81.0433	84.4494	85.7589	83.3725	84.8353
LPPR5	1	98890245	99005032	-	ENSG00000117598	Lipid phosphate phosphatase-related protein type 5 [Source:UniProtKB/Swiss-Prot;Acc:Q32ZL2]	79.5791	73.6285	85.9463	76.6347	83.2538	80.0115	79.0548	83.5877	80.734	82.6963	88.96	78.9067	86.5231
RP5-896L10.1	1	99004276	99148852	+	ENSG00000232825	No description	80.635	73.9213	86.8814	75.6162	81.5459	78.8861	77.9212	82.9013	78.9163	81.9839	84.1469	77.7442	84.8399
LPPR4	1	99263953	99309590	+	ENSG00000117600	Lipid phosphate phosphatase-related protein type 4 [Source:UniProtKB/Swiss-Prot;Acc:Q7Z2D5]	78.6339	76.819	81.6823	75.9117	79.8648	76.6356	75.4021	78.0724	79.2842	79.4114	77.882	74.5531	82.5472
RP11-413P11.1	1	99472415	99534015	-	ENSG00000224445	No description	91.362	90.1922	89.5691	86.9014	89.8849	89.6026	89.156	89.8911	87.6938	89.2101	87.674	87.4569	88.686
PALMD	1	99645943	99694541	+	ENSG00000099260	palmdelphin [Source:HGNC Symbol;Acc:HGNC:15846]	84.9794	82.6345	84.8828	83.9973	84.4955	82.9529	83.0367	83.7877	85.8839	84.4971	82.8587	75.8877	85.9987
FRRS1	1	99708703	99766631	-	ENSG00000156869	ferric-chelate reductase 1 [Source:HGNC Symbol;Acc:HGNC:27622]	87.9353	86.7465	86.2512	83.1821	84.8007	85.5472	84.6172	84.4452	84.5996	85.231	84.7902	83.382	85.4235
AGL	1	99850084	99924023	+	ENSG00000162688	amylo-alpha-1, 6-glucosidase, 4-alpha- glucanotransferase [Source:HGNC Symbol;Acc:HGNC:321]	84.4877	84.351	87.0029	83.608	87.3124	85.0984	85.1635	85.9027	84.5038	87.3104	87.7846	85.3096	87.1795
SLC35A3	1	99969789	100026979	+	ENSG00000117620	solute carrier family 35 (UDP-N- acetylglucosamine (UDP-GlcNAc) transporter), member A3 [Source:HGNC Symbol;Acc:HGNC:11023]	81.8458	79.3954	88.7148	81.0405	84.265	82.5404	85.3112	84.7995	80.1285	83.7534	81.9342	85.3638	84.9611
RP4-714D9.5	1	100030566	100035637	+	ENSG00000261254	No description	89.0639	87.1591	87.1262	86.2873	90.6582	89.9086	89.355	89.671	89.8983	88.9232	90.4122	89.8163	89.9247
HIAT1	1	100038097	100083377	+	ENSG00000156875	hippocampus abundant transcript 1 [Source:HGNC Symbol;Acc:HGNC:23363]	74.042	73.9453	88.7463	76.5853	77.8794	77.777	79.5045	77.7107	77.0643	77.2118	81.3186	76.4776	82.0176
RP4-714D9.2	1	100057990	100084471	-	ENSG00000241073	No description	92.7405	91.718	93.5252	91.7733	93.2098	94.5947	94.8193	94.1441	93.2597	93.3376	93.0035	93.7594	94.1439
SASS6	1	100083563	100132955	-	ENSG00000156876	spindle assembly 6 homolog (C. elegans) [Source:HGNC Symbol;Acc:HGNC:25403]	83.7468	83.5588	89.5092	83.2192	86.4638	85.6862	88.3722	86.9819	86.3076	86.9058	84.1332	86.2789	86.7764
TRMT13	1	100133150	100150497	+	ENSG00000122435	tRNA methyltransferase 13 homolog (S. cerevisiae) [Source:HGNC Symbol;Acc:HGNC:25502]	74.815	66.8289	68.399	68.7879	73.2701	69.434	69.034	70.0495	68.6393	74.025	66.3062	70.514	69.0991
LRRC39	1	100148449	100178273	-	ENSG00000122477	leucine rich repeat containing 39 [Source:HGNC Symbol;Acc:HGNC:28228]	92.7417	91.1463	91.2587	91.367	91.7798	92.8572	90.8776	91.9696	92.0429	90.8677	91.5327	89.8611	91.96
DBT	1	100186919	100249834	-	ENSG00000137992	dihydrolipoamide branched chain transacylase E2 [Source:HGNC Symbol;Acc:HGNC:2698]	85.2985	83.8357	86.5072	85.1955	86.602	86.8269	84.7408	86.3516	86.3095	86.3699	85.3194	85.8222	88.6842
BRI3P1	1	100213293	100213670	+	ENSG00000225169	brain protein I3 pseudogene 1 [Source:HGNC Symbol;Acc:HGNC:33533]	92.9792	94.5474	99.1447	97.6515	97.2372	97.6326	95.7953	99.5536	95.1802	94.6572	98.0403	97.2689	98.8351
RTCA-AS1	1	100264009	100266120	-	ENSG00000224616	RTCA antisense RNA 1 [Source:HGNC Symbol;Acc:HGNC:50573]	41.7199	41.681	62.2862	42.5204	44.6177	42.7734	41.1977	42.4212	43.2781	46.9072	49.0517	40.9546	46.5027
RTCA	1	100266207	100292769	+	ENSG00000137996	RNA 3'-terminal phosphate cyclase [Source:HGNC Symbol;Acc:HGNC:17981]	80.6881	77.0206	80.2741	78.3375	80.7011	79.2495	77.5629	78.4862	76.1874	85.4579	80.3869	80.0325	83.6731
CDC14A	1	100351734	100520277	+	ENSG00000079335	cell division cycle 14A [Source:HGNC Symbol;Acc:HGNC:1718]	79.6736	78.3865	84.7411	80.9808	81.8933	82.3324	80.7842	81.9636	83.1167	83.4451	80.4199	80.52	85.6502
BCAS2P2	1	100393033	100394026	-	ENSG00000234332	breast carcinoma amplified sequence 2 pseudogene 2 [Source:HGNC Symbol;Acc:HGNC:39595]	82.1174	91.9569	79.9532	94.5725	93.5998	95.6463	92.7674	91.1006	95.6232	95.6005	94.3064	94.2684	89.548
RP5-837M10.4	1	100462399	100485997	-	ENSG00000228086	No description	78.4612	79.098	79.4028	80.1396	82.579	81.5645	82.1293	81.1519	81.2269	80.071	80.7711	78.4221	82.9439
GPR88	1	100538137	100542018	+	ENSG00000181656	G protein-coupled receptor 88 [Source:HGNC Symbol;Acc:HGNC:4539]	13.5725	9.55144	46.2832	10.5209	14.0779	12.3917	10.5394	14.1992	12.3018	17.4617	14.0841	12.0245	26.7368
LINC01349	1	100627049	100640613	-	ENSG00000230402	long intergenic non-protein coding RNA 1349 [Source:HGNC Symbol;Acc:HGNC:50568]	86.9006	86.0881	86.7592	84.7215	85.6849	86.7718	85.4757	86.1317	88.5383	85.6734	83.415	85.1684	87.6853
VCAM1	1	100719742	100739045	+	ENSG00000162692	vascular cell adhesion molecule 1 [Source:HGNC Symbol;Acc:HGNC:12663]	86.8602	79.8876	87.2059	84.6098	86.5375	87.4855	88.6012	87.0213	87.9514	86.6541	86.2749	78.251	87.4268
EXTL2	1	100872372	100895998	-	ENSG00000162694	exostosin-like glycosyltransferase 2 [Source:HGNC Symbol;Acc:HGNC:3516]	60.9497	57.5681	63.529	56.7709	64.189	58.1124	61.1583	59.4991	59.4588	67.4549	63.7811	61.0567	61.5404
RP4-549L20.3	1	100894928	100895356	+	ENSG00000273204	No description	1.16071	0.472016	1.14943	0.666667	1.68919	0.25	0	0.531915	0.357143	0	0.769231	1.04167	0
SLC30A7	1	100896076	100981753	+	ENSG00000162695	solute carrier family 30 (zinc transporter), member 7 [Source:HGNC Symbol;Acc:HGNC:19306]	80.9905	81.7234	89.249	82.6197	86.1608	85.9755	85.8153	86.4107	84.6782	86.6161	84.0115	86.5904	86.8247
DPH5	1	100989623	101026088	-	ENSG00000117543	diphthamide biosynthesis 5 [Source:HGNC Symbol;Acc:HGNC:24270]	82.3326	77.8645	89.9023	77.6804	79.5149	80.7043	81.9195	80.179	79.5518	82.3643	78.0022	79.0061	84.0952
RP11-421L21.3	1	101025878	101087268	+	ENSG00000233184	No description	85.3081	83.6218	90.6145	82.9581	85.1622	85.3886	86.2225	85.1957	85.3649	86.2463	85.1827	84.7241	87.3994
S1PR1	1	101236888	101241518	+	ENSG00000170989	sphingosine-1-phosphate receptor 1 [Source:HGNC Symbol;Acc:HGNC:3165]	48.0241	46.2538	50.0293	48.2166	43.4229	45.0956	45.3528	51.1273	45.5201	55.0986	43.0835	53.6828	46.3196
LINC01307	1	101323337	101390303	+	ENSG00000231671	long intergenic non-protein coding RNA 1307 [Source:HGNC Symbol;Acc:HGNC:50494]	88.2812	87.4776	88.5086	88.3099	89.5276	89.2168	89.6022	90.5578	89.5397	89.3392	88.7835	84.0624	89.5222
RP11-411H5.1	1	101723742	101729614	+	ENSG00000226715	No description	91.0715	86.6027	89.2139	88.0044	92.9023	91.6856	89.4947	93.8482	93.3949	91.3347	91.0714	87.2141	92.2333
OLFM3	1	101802574	101997030	-	ENSG00000118733	olfactomedin 3 [Source:HGNC Symbol;Acc:HGNC:17990]	84.225	83.8586	85.9275	83.2112	86.4228	86.0247	85.5383	86.1558	85.5677	85.8896	85.9297	82.1385	86.8088
RP11-202K23.1	1	102199739	102389630	-	ENSG00000233359	No description	86.017	86.7082	86.2987	83.0236	85.643	86.8303	86.3567	86.4677	85.2972	85.2808	80.2857	79.5404	86.9064
RP5-936J12.1	1	102763322	102853842	-	ENSG00000230864	No description	90.4209	89.2397	90.1805	88.0461	89.138	90.6375	89.6248	90.8791	89.3728	89.84	90.0988	85.3709	89.7088
COL11A1	1	102876467	103108496	-	ENSG00000060718	collagen, type XI, alpha 1 [Source:HGNC Symbol;Acc:HGNC:2186]	87.9099	85.6321	88.8072	86.3531	88.7056	88.6505	89.0131	88.6237	88.5088	88.9515	88.5918	87.8641	89.3378
RP11-153F1.2	1	103414879	103425465	+	ENSG00000230759	No description	93.3253	94.8846	92.3227	89.5139	93.398	90.9161	90.7898	90.8144	91.4712	91.0837	94.5503	88.8798	93.2429
RP11-153F1.1	1	103418079	103525483	-	ENSG00000224613	No description	88.6459	89.2468	90.1946	87.6243	90.7515	90.4067	89.1332	90.4723	89.5061	89.6617	89.8561	87.6537	90.5906
RNPC3	1	103525691	103555239	+	ENSG00000185946	RNA-binding region (RNP1, RRM) containing 3 [Source:HGNC Symbol;Acc:HGNC:18666]	70.891	69.9394	77.8587	71.5612	76.3132	76.0466	77.7671	79.6158	73.0369	75.2503	73.2342	74.7625	77.0509
AMY2B	1	103553815	103579534	+	ENSG00000240038	amylase, alpha 2B (pancreatic) [Source:HGNC Symbol;Acc:HGNC:478]	93.2822	91.4985	90.9066	89.9796	92.1491	92.8487	92.035	93.1669	93.5829	92.2034	92.1191	90.437	92.7211
AMY2A	1	103616811	103625780	+	ENSG00000243480	amylase, alpha 2A (pancreatic) [Source:HGNC Symbol;Acc:HGNC:477]	74.4872	81.5442	87.904	85.7598	90.195	90.9977	91.1138	92.2921	88.4767	88.2716	92.7899	86.4611	93.4824
AMY1A	1	103655290	103752946	+	ENSG00000237763	amylase, alpha 1A (salivary) [Source:HGNC Symbol;Acc:HGNC:474]	73.0524	78.2628	80.2845	87.3126	89.9969	85.5092	87.2652	91.5597	88.8626	88.7053	83.345	79.8769	90.8429
RP11-364B6.2	1	104073010	104073537	+	ENSG00000243500	No description	94.234	94.6556	98.718	93.8926	98.9662	98.3333	93.1349	95.4503	91.9753	96.9048	97.6191	91.7218	96.3624
RP11-364B6.1	1	104073023	104077087	+	ENSG00000215869	No description	91.7413	92.0485	93.8758	92.2089	93.2473	95.3383	92.3739	94.977	90.3772	94.9623	92.8836	88.7615	94.6119
FTLP17	1	104153306	104153830	-	ENSG00000228347	ferritin, light polypeptide pseudogene 17 [Source:HGNC Symbol;Acc:HGNC:37967]	100	94.7537	96.9355	95.4425	92.5845	97.2922	98.6243	93.8605	95.1226	94.7857	91.8667	96.3317	99.2857
RP11-251P6.1	1	105587575	105618958	-	ENSG00000230768	No description	89.8208	86.9985	88.2626	86.3679	88.7965	88.3161	89.8448	88.2439	87.9084	87.2134	86.1097	86.0238	87.7731
RP11-24P14.1	1	105927624	106023212	-	ENSG00000233047	No description	90.3438	90.1949	89.9599	87.0999	90.0631	89.648	89.289	90.364	89.965	89.5573	84.4678	81.4108	90.7894
RP5-947P14.1	1	106073247	106084499	+	ENSG00000237480	No description	92.2752	92.6061	94.2643	78.7756	91.2002	87.8499	92.3503	86.0509	82.0039	90.5818	84.2986	87.8709	93.8752
RP5-947P14.2	1	106080801	106081379	-	ENSG00000230932	No description	95.6073	93.2497	97.0714	56.5253	94.3871	79.3248	94.7557	73.2029	59.5912	90.5348	89.3414	91.0907	97.5729
RP11-233E12.2	1	106804474	106806032	-	ENSG00000232551	No description	98.0991	91.8998	96.5646	89.8256	90.655	93.3114	95.4395	95.8102	92.4303	95.0108	92.9749	91.9005	96.777
RP11-233E12.1	1	106818239	106838167	+	ENSG00000237460	No description	86.0811	85.5587	84.6859	82.2659	87.6637	85.8874	86.6415	85.8059	87.2493	84.5658	87.7509	80.4815	86.2545
PRMT6	1	107056679	107059294	+	ENSG00000198890	protein arginine methyltransferase 6 [Source:HGNC Symbol;Acc:HGNC:18241]	5.36723	5.93103	23.1065	8.88423	10.1369	8.18385	8.94092	8.37699	8.63997	15.3173	8.60825	7.39022	13.0151
NTNG1	1	107140007	107483458	+	ENSG00000162631	netrin G1 [Source:HGNC Symbol;Acc:HGNC:23319]	83.5464	79.9684	85.7973	81.0291	83.1525	82.9394	84.6208	84.6497	82.9462	84.1992	82.7482	79.079	85.6253
VAV3	1	107571160	107965144	-	ENSG00000134215	vav 3 guanine nucleotide exchange factor [Source:HGNC Symbol;Acc:HGNC:12659]	86.2043	82.7732	86.783	83.2375	85.5802	85.7408	85.6501	84.6514	85.0169	86.1425	85.1686	81.1784	86.271
VAV3-AS1	1	107964443	107994607	+	ENSG00000230489	VAV3 antisense RNA 1 [Source:HGNC Symbol;Acc:HGNC:40608]	62.8478	53.6262	74.4867	61.4776	62.861	64.4421	65.2366	59.5024	63.2996	72.2073	61.7489	57.4492	66.6421
SLC25A24	1	108134036	108200849	-	ENSG00000085491	solute carrier family 25 (mitochondrial carrier; phosphate carrier), member 24 [Source:HGNC Symbol;Acc:HGNC:20662]	78.1304	73.7646	84.957	73.1214	80.8995	79.7633	80.8276	80.946	74.8891	84.6071	85.6669	80.7811	86.1044
RP11-483I13.5	1	108199926	108201491	+	ENSG00000260879	No description	5.29595	4.86723	29.8115	4.11778	6.79539	7.38858	8.43409	8.47648	4.36949	12.0481	18.9655	5.36889	20.0009
RP11-483I13.6	1	108200413	108202743	+	ENSG00000280186	No description	46.3141	28.1905	31.7467	26.4146	41.1697	34.8663	37.641	35.8241	30.7219	43.2595	55.5556	29.395	47.3505
NBPF4	1	108223341	108244081	-	ENSG00000196427	neuroblastoma breakpoint family, member 4 [Source:HGNC Symbol;Acc:HGNC:26550]	91.0893	91.0151	89.2438	88.7722	91.3548	93.6129	89.0449	94.7949	91.8825	90.3743	89.8137	85.4992	90.4411
SLC25A24P1	1	108272943	108337853	+	ENSG00000241361	SLC25A24 pseudogene 1 [Source:HGNC Symbol;Acc:HGNC:48933]	88.4838	87.7904	88.9512	86.3339	90.5038	88.1194	91.5465	91.817	90.024	90.2132	88.1775	85.091	92.3555
NBPF6	1	108375799	108471002	+	ENSG00000186086	neuroblastoma breakpoint family, member 6 [Source:HGNC Symbol;Acc:HGNC:31988]	90.7189	84.7771	89.2442	87.1168	91.8368	90.4604	90.5273	91.7767	91.3183	90.1835	89.5457	87.0368	91.3978
NBPF5P	1	108375838	108410814	+	ENSG00000243967	neuroblastoma breakpoint family, member 5, pseudogene [Source:HGNC Symbol;Acc:HGNC:24491]	90.5486	90.1634	89.7858	90.7459	91.1673	92.8909	89.8773	94.8758	91.8079	90.9846	87.2562	85.5135	90.9317
FAM102B	1	108560089	108644900	+	ENSG00000162636	family with sequence similarity 102, member B [Source:HGNC Symbol;Acc:HGNC:27637]	78.4871	76.2888	84.308	78.318	80.7137	80.6726	79.6054	84.0881	82.913	82.3773	79.2602	82.9075	84.6178
HENMT1	1	108648290	108661526	-	ENSG00000162639	HEN1 methyltransferase homolog 1 (Arabidopsis) [Source:HGNC Symbol;Acc:HGNC:26400]	57.2167	52.3103	87.7806	58.7026	74.4626	64.2256	61.3521	67.1212	56.3173	82.3361	78.1265	58.8008	61.7955
PRPF38B	1	108692323	108701803	+	ENSG00000134186	pre-mRNA processing factor 38B [Source:HGNC Symbol;Acc:HGNC:25512]	46.0496	41.6491	70.1457	39.4039	54.4247	46.1005	47.3768	46.513	45.3426	49.7427	53.4296	42.7521	51.754
FNDC7	1	108712657	108742740	+	ENSG00000143107	fibronectin type III domain containing 7 [Source:HGNC Symbol;Acc:HGNC:26668]	88.8656	87.668	86.2466	87.1448	87.2174	87.7632	87.8242	89.2917	89.2462	89.1267	85.8813	83.2904	88.3751
STXBP3	1	108746674	108809526	+	ENSG00000116266	syntaxin binding protein 3 [Source:HGNC Symbol;Acc:HGNC:11446]	80.8924	77.5389	89.614	78.7453	85.1104	83.9685	83.4956	82.2693	82.169	84.6152	84.046	86.105	85.0573
AKNAD1	1	108815898	108858228	-	ENSG00000162641	AKNA domain containing 1 [Source:HGNC Symbol;Acc:HGNC:28398]	85.623	86.4734	87.1883	85.5749	87.6057	87.0272	86.4864	87.2133	87.7845	88.1605	84.0898	82.3499	88.3095
RP11-475E11.9	1	108837660	108963484	-	ENSG00000274068	No description	82.3483	79.4471	86.2629	80.6129	83.6264	84.7689	81.9874	82.9869	83.8449	85.2316	81.1424	80.6867	85.9011
GPSM2	1	108875350	108934545	+	ENSG00000121957	G-protein signaling modulator 2 [Source:HGNC Symbol;Acc:HGNC:29501]	81.6643	77.2111	84.7971	79.4237	81.5595	83.2628	78.7537	81.2938	82.7296	84.6206	78.449	79.0057	84.2709
CLCC1	1	108929508	108963457	-	ENSG00000121940	chloride channel CLIC-like 1 [Source:HGNC Symbol;Acc:HGNC:29675]	79.7632	78.1612	86.8678	78.5365	83.2429	84.0539	82.6354	81.5112	81.913	83.5612	81.5638	80.4183	85.6656
WDR47	1	108970214	109042113	-	ENSG00000085433	WD repeat domain 47 [Source:HGNC Symbol;Acc:HGNC:29141]	83.4198	81.5975	89.3717	83.2938	86.9561	84.9012	85.7727	85.8021	85.5598	87.9466	86.5464	85.3	90.5579
TAF13	1	109062486	109076002	-	ENSG00000197780	TAF13 RNA polymerase II, TATA box binding protein (TBP)-associated factor, 18kDa [Source:HGNC Symbol;Acc:HGNC:11546]	86.4514	88.9679	89.3528	86.9352	88.4746	87.9777	88.8065	88.259	86.2125	87.3062	88.2679	90.2793	88.6183
RP5-1065J22.8	1	109087971	109090858	-	ENSG00000273382	No description	50.6812	58.1109	61.8796	58.1319	61.492	60.6175	58.5146	61.9459	60.0874	64.1958	57.8752	65.0972	71.4599
TMEM167B	1	109089803	109096934	+	ENSG00000215717	transmembrane protein 167B [Source:HGNC Symbol;Acc:HGNC:30187]	47.6048	50.2318	63.048	51.9978	52.9535	50.4203	51.7108	51.7663	49.9682	55.7926	51.1255	57.5115	60.5202
RP5-1065J22.4	1	109103535	109104766	-	ENSG00000251484	No description	92.9018	93.3903	95.9583	90.6706	93.3787	94.6516	94.6424	94.0312	95.2494	92.1008	93.6643	95.7931	94.8501
C1orf194	1	109105951	109113857	-	ENSG00000179902	chromosome 1 open reading frame 194 [Source:HGNC Symbol;Acc:HGNC:32331]	40.9028	40.4585	51.7797	44.1785	46.8184	44.3018	43.6243	40.81	41.5906	44.9192	38.1165	39.5546	45.7856
KIAA1324	1	109113679	109206781	+	ENSG00000116299	KIAA1324 [Source:HGNC Symbol;Acc:HGNC:29618]	84.2449	82.6253	87.5385	83.6151	86.2859	85.6074	85.1103	85.9996	84.3498	86.4127	82.6456	81.5095	86.944
SARS	1	109213918	109238169	+	ENSG00000031698	seryl-tRNA synthetase [Source:HGNC Symbol;Acc:HGNC:10537]	69.9509	66.3938	76.0627	67.0285	70.2737	68.0816	66.1349	68.4451	70.6671	71.7539	64.7458	68.8443	69.9586
CELSR2	1	109250019	109275750	+	ENSG00000143126	cadherin, EGF LAG seven-pass G-type receptor 2 [Source:HGNC Symbol;Acc:HGNC:3231]	84.278	82.5083	89.9233	84.3118	85.5333	82.93	82.7023	84.98	85.3753	86.5586	81.9486	78.6667	87.5171
PSRC1	1	109279556	109283186	-	ENSG00000134222	proline/serine-rich coiled-coil 1 [Source:HGNC Symbol;Acc:HGNC:24472]	68.9915	57.7944	62.7661	51.8088	56.0238	58.3151	43.6784	59.2699	66.8075	60.8908	43.4536	36.2433	55.9406
MYBPHL	1	109292365	109307041	-	ENSG00000221986	myosin binding protein H-like [Source:HGNC Symbol;Acc:HGNC:30434]	87.5408	85.1853	87.138	86.0211	86.4907	86.3897	86.0726	85.8554	88.2698	87.3887	85.3053	76.781	88.8939
SORT1	1	109309568	109397951	-	ENSG00000134243	sortilin 1 [Source:HGNC Symbol;Acc:HGNC:11186]	80.4579	80.7161	89.2985	82.1654	85.6116	87.2882	86.5074	82.6911	87.4613	87.691	85.6623	86.1443	88.1953
PSMA5	1	109399031	109426427	-	ENSG00000143106	proteasome (prosome, macropain) subunit, alpha type, 5 [Source:HGNC Symbol;Acc:HGNC:9534]	82.6338	77.8671	89.0956	77.6618	81.7335	80.6294	79.4276	81.3742	80.3558	85.3211	82.4875	79.6115	82.8029
SYPL2	1	109466628	109482137	+	ENSG00000143028	synaptophysin-like 2 [Source:HGNC Symbol;Acc:HGNC:27638]	54.5708	46.7127	71.7851	53.6845	52.2919	50.2017	50.0958	50.924	50.5581	63.1652	48.0274	48.4982	59.5774
ATXN7L2	1	109483479	109492804	+	ENSG00000162650	ataxin 7-like 2 [Source:HGNC Symbol;Acc:HGNC:28713]	55.013	55.4136	66.4262	55.5886	53.7258	55.742	61.9112	70.769	58.6432	63.3395	57.6683	61.4239	66.964
CYB561D1	1	109494052	109502932	+	ENSG00000174151	cytochrome b561 family, member D1 [Source:HGNC Symbol;Acc:HGNC:26804]	65.3204	60.4053	72.914	64.8112	65.9492	66.7683	64.3916	64.3405	62.8621	70.7071	64.7716	59.4099	67.0755
AMIGO1	1	109504175	109509738	-	ENSG00000181754	adhesion molecule with Ig-like domain 1 [Source:HGNC Symbol;Acc:HGNC:20824]	63.9258	45.3496	82.5911	47.4201	55.1058	50.1836	57.1397	60.0352	46.9643	66.6219	53.372	50.7194	57.4665
GPR61	1	109539872	109548406	+	ENSG00000156097	G protein-coupled receptor 61 [Source:HGNC Symbol;Acc:HGNC:13300]	70.6801	70.5963	69.3401	69.4869	67.8267	71.4401	69.6281	70.8021	70.2172	70.0383	69.5388	65.417	71.3267
RP5-1160K1.8	1	109539906	109543837	-	ENSG00000254942	No description	89.5096	86.9351	87.7628	89.6078	85.9947	89.5692	87.462	90.2752	87.0526	88.7244	87.8543	82.9623	86.8614
GNAI3	1	109548611	109618321	+	ENSG00000065135	guanine nucleotide binding protein (G protein), alpha inhibiting activity polypeptide 3 [Source:HGNC Symbol;Acc:HGNC:4387]	85.5448	84.2699	88.4703	84.3944	86.0036	85.3518	84.8831	85.7592	85.9922	88.2435	84.6412	85.6123	87.3289
GNAT2	1	109603267	109619929	-	ENSG00000134183	guanine nucleotide binding protein (G protein), alpha transducing activity polypeptide 2 [Source:HGNC Symbol;Acc:HGNC:4394]	79.0778	71.5734	79.4027	73.1397	79.3615	78.6575	77.3771	79.0644	82.5933	80.7824	74.4502	71.3756	81.3515
AMPD2	1	109616104	109632051	+	ENSG00000116337	adenosine monophosphate deaminase 2 [Source:HGNC Symbol;Acc:HGNC:469]	70.197	67.9655	77.3987	69.1268	69.6207	72.0946	71.4637	72.5277	73.0921	75.7315	66.1437	64.981	75.9644
RP5-1160K1.6	1	109628417	109630305	-	ENSG00000228703	No description	93.069	90.525	93.4343	92.0204	87.9307	92.9718	87.9876	92.2067	92.2196	93.6254	89.9685	85.4924	87.396
GSTM4	1	109656081	109674836	+	ENSG00000168765	glutathione S-transferase mu 4 [Source:HGNC Symbol;Acc:HGNC:4636]	68.7206	64.055	74.9935	67.4574	71.6799	72.1127	71.9825	67.6298	69.0051	76.044	69.9511	67.4285	78.4686
GSTM2	1	109668022	109709551	+	ENSG00000213366	glutathione S-transferase mu 2 (muscle) [Source:HGNC Symbol;Acc:HGNC:4634]	82.5275	80.0055	86.8545	83.7974	87.0998	86.5882	85.7311	87.295	85.3847	84.9453	82.816	83.9182	87.5296
GSTM1	1	109687814	109709039	+	ENSG00000134184	glutathione S-transferase mu 1 [Source:HGNC Symbol;Acc:HGNC:4632]	86.2645	88.4103	88.3183	88.6998	89.5371	89.3989	88.6618	90.4047	89.964	85.4995	83.772	85.8626	87.8232
GSTM5	1	109712255	109775428	+	ENSG00000134201	glutathione S-transferase mu 5 [Source:HGNC Symbol;Acc:HGNC:4637]	76.0008	75.0044	86.1344	77.6308	77.46	79.5263	79.6534	78.0123	78.1553	82.712	76.9933	73.5993	81.9693
RP4-735C1.4	1	109725820	109775252	+	ENSG00000241720	No description	73.1984	71.6271	84.5497	74.5949	74.415	76.5128	77.4204	74.7519	75.2529	80.4139	75.0567	70.2918	79.2607
GSTM3	1	109733932	109741038	-	ENSG00000134202	glutathione S-transferase mu 3 (brain) [Source:HGNC Symbol;Acc:HGNC:4635]	36.8537	30.1684	67.049	34.5184	37.4653	36.6618	40.8297	32.8048	34.692	51.3113	45.3856	34.2941	43.594
EPS8L3	1	109750080	109764027	-	ENSG00000198758	EPS8-like 3 [Source:HGNC Symbol;Acc:HGNC:21297]	89.4474	88.9015	90.0462	88.2475	89.1398	89.7778	89.0674	89.2263	91.2643	90.7715	86.9358	84.8635	90.7798
RP4-735C1.6	1	109828355	109871436	+	ENSG00000228420	No description	88.3943	86.0047	87.4026	86.975	88.4533	88.8159	88.0894	90.2505	89.3194	88.6203	88.5335	84.1017	88.8374
RP11-195M16.1	1	109884176	109886264	-	ENSG00000235005	No description	87.9333	79.6919	89.9702	82.9247	83.3821	84.7212	85.9237	88.0371	87.472	87.594	80.8826	76.2674	82.0162
RP11-195M16.3	1	109895973	109897861	+	ENSG00000261055	No description	91.5116	85.9051	80.4155	82.8859	73.4198	77.4551	81.4402	82.5783	86.0778	74.7005	67.1249	66.1249	76.5723
CSF1	1	109910242	109930992	+	ENSG00000184371	colony stimulating factor 1 (macrophage) [Source:HGNC Symbol;Acc:HGNC:2432]	63.7751	60.0891	81.0357	61.6569	70.9949	59.1906	67.7789	68.9054	60.5884	66.1178	68.2545	73.7974	65.6274
AHCYL1	1	109984686	110023741	+	ENSG00000168710	adenosylhomocysteinase-like 1 [Source:HGNC Symbol;Acc:HGNC:344]	77.0157	70.1895	88.5642	70.6183	75.5097	79.9905	73.6638	72.4408	76.0417	77.9908	76.1278	76.6468	78.3378
STRIP1	1	110031577	110074641	+	ENSG00000143093	striatin interacting protein 1 [Source:HGNC Symbol;Acc:HGNC:25916]	51.5256	47.5864	70.4602	50.6954	56.1579	54.0846	52.5125	55.8495	53.0718	62.2436	56.2769	53.4234	60.8546
RP4-773N10.4	1	110058340	110062555	+	ENSG00000258634	No description	88.6712	89.8352	87.6965	91.1554	89.9212	88.8437	93.918	90.7873	95.1733	87.9355	89.1026	85.8189	95.13
ALX3	1	110059994	110070700	-	ENSG00000156150	ALX homeobox 3 [Source:HGNC Symbol;Acc:HGNC:449]	22.1087	21.7396	38.4198	26.3596	25.6055	27.5312	23.5571	26.7829	26.354	31.542	27.8975	27.7179	29.9812
LINC01397	1	110082688	110109719	+	ENSG00000258673	long intergenic non-protein coding RNA 1397 [Source:HGNC Symbol;Acc:HGNC:50677]	53.1657	53.2218	59.8676	55.3785	55.0868	55.1004	52.7005	56.112	54.0518	59.7706	48.6195	53.1324	60.4998
UBL4B	1	110112468	110113945	+	ENSG00000186150	ubiquitin-like 4B [Source:HGNC Symbol;Acc:HGNC:32309]	86.6865	84.3575	76.1905	84.6127	84.9495	88.3588	80.6424	88.0189	85.0535	83.266	78.499	67.8006	88.3333
SLC6A17	1	110150486	110202202	+	ENSG00000197106	solute carrier family 6 (neutral amino acid transporter), member 17 [Source:HGNC Symbol;Acc:HGNC:31399]	72.8653	70.1261	83.2077	71.0206	77.6613	74.1831	72.9312	73.3519	77.3784	81.5028	75.6122	68.5796	77.2959
RP5-1028L10.1	1	110166186	110172489	-	ENSG00000227091	No description	91.6975	89.457	87.8661	91.9513	92.4778	90.1059	89.2795	92.3508	92.4376	92.367	92.9873	85.8385	93.0651
KCNC4	1	110211343	110283100	+	ENSG00000116396	potassium voltage-gated channel, Shaw- related subfamily, member 4 [Source:HGNC Symbol;Acc:HGNC:6236]	79.3058	76.3623	83.2818	77.9709	77.9243	79.5772	76.935	80.4609	80.0447	82.9781	74.9309	74.043	85.278
RP5-1074L1.1	1	110286375	110339171	-	ENSG00000227963	No description	65.451	67.8842	76.9082	65.4874	67.2593	69.6009	68.0574	68.0845	69.8588	71.0423	66.7274	63.9113	73.7284
RBM15	1	110338506	110346681	+	ENSG00000162775	RNA binding motif protein 15 [Source:HGNC Symbol;Acc:HGNC:14959]	30.4586	29.6824	41.1391	29.7037	34.0538	33.0451	32.0793	34.5492	34.4953	39.7843	28.7452	28.4781	37.5185
SLC16A4	1	110362848	110391082	-	ENSG00000168679	solute carrier family 16, member 4 [Source:HGNC Symbol;Acc:HGNC:10925]	90.9499	90.4687	91.8717	91.0942	92.146	91.3134	92.1997	92.0899	91.0957	91.0981	93.1861	90.6928	92.6094
LAMTOR5-AS1	1	110382819	110432360	+	ENSG00000224699	LAMTOR5 antisense RNA 1 [Source:HGNC Symbol;Acc:HGNC:40823]	79.5588	77.4501	89.1487	77.095	80.5835	78.5823	78.1922	78.0586	80.1427	80.484	78.1998	76.37	82.0136
LAMTOR5	1	110401249	110407942	-	ENSG00000134248	late endosomal/lysosomal adaptor, MAPK and MTOR activator 5 [Source:HGNC Symbol;Acc:HGNC:17955]	54.6983	46.3297	82.3013	45.4977	51.3302	48.4161	46.2502	48.0739	50.8196	54.6976	48.3463	46.8418	57.3743
PROK1	1	110451200	110457354	+	ENSG00000143125	prokineticin 1 [Source:HGNC Symbol;Acc:HGNC:18454]	82.9611	81.6385	83.9517	81.6731	84.2118	79.6467	82.7986	84.4091	86.5156	86.3415	83.4112	76.5644	85.4956
CYMP	1	110480752	110491277	+	ENSG00000240194	chymosin pseudogene [Source:HGNC Symbol;Acc:HGNC:2588]	79.2724	80.8776	81.9588	81.5077	78.1787	78.8378	79.3169	80.9286	82.8014	81.324	76.4212	76.2524	82.0552
RP11-470L19.2	1	110487680	110490258	-	ENSG00000235407	No description	80.9557	85.4131	88.6037	85.802	81.591	86.9004	86.9278	85.2299	84.8624	88.3567	78.3333	79.3385	88.228
KCNA10	1	110517251	110518838	-	ENSG00000143105	potassium voltage-gated channel, shaker- related subfamily, member 10 [Source:HGNC Symbol;Acc:HGNC:6219]	93.389	93.5729	91.9608	89.3461	94.146	95.2366	93.7159	95.724	95.2235	93.8853	91.5263	90.9647	95.7471
KCNA2	1	110593580	110631474	-	ENSG00000177301	potassium voltage-gated channel, shaker- related subfamily, member 2 [Source:HGNC Symbol;Acc:HGNC:6220]	46.6627	46.7839	71.912	47.3157	52.5519	51.3575	50.08	50.6083	47.5948	58.3823	50.3852	51.2955	62.6014
KCNA3	1	110672465	110675033	-	ENSG00000259834	potassium voltage-gated channel, shaker- related subfamily, member 3 [Source:EntrezGene;Acc:3738]	40.5732	30.5587	49.2851	29.7858	34.3896	29.0404	32.1679	34.8543	32.0717	43.2379	30.2752	30.6278	51.3714
CD53	1	110873154	110899928	+	ENSG00000143119	CD53 molecule [Source:HGNC Symbol;Acc:HGNC:1686]	86.2555	86.3121	86.9283	85.4649	85.8137	87.4027	83.709	86.892	86.489	86.1299	81.4474	80.4596	86.3976
RP11-96K19.4	1	110936369	110942353	-	ENSG00000261654	No description	81.7064	88.9235	86.4262	86.514	86.5204	88.0292	86.0775	88.5792	88.5611	89.9308	80.6667	84.376	91.4116
RP11-96K19.2	1	110943467	110952848	+	ENSG00000232811	No description	84.0122	89.9697	90.7239	87.9804	93.8132	92.719	93.0363	93.7238	91.6559	91.4182	93.6607	90.5526	92.56
LRIF1	1	110947185	110964079	-	ENSG00000121931	ligand dependent nuclear receptor interacting factor 1 [Source:HGNC Symbol;Acc:HGNC:30299]	65.0075	52.8368	81.5365	56.2153	60.5255	57.7037	66.9703	60.2032	63.4072	62.336	71.9566	59.8973	70.7354
RP11-96K19.5	1	110963302	110964649	+	ENSG00000273010	No description	9.77523	5.06711	26.0647	9.14254	10.712	10.5303	18.6236	10.4988	14.8163	12.5552	12.8788	9.03247	14.9744
CCNT2P1	1	111007700	111015530	-	ENSG00000225672	cyclin T2 pseudogene 1 [Source:HGNC Symbol;Acc:HGNC:39178]	73.6316	80.9067	74.8619	74.5916	71.2861	72.3134	67.4918	70.2602	71.0036	74.3906	62.9252	63.4375	76.7671
DRAM2	1	111117333	111140216	-	ENSG00000156171	DNA-damage regulated autophagy modulator 2 [Source:HGNC Symbol;Acc:HGNC:28769]	68.8179	63.7201	81.1684	62.5785	71.7137	68.0611	69.6666	71.7699	69.7462	80.254	72.0168	71.3333	72.6738
CEPT1	1	111139627	111185102	+	ENSG00000134255	choline/ethanolamine phosphotransferase 1 [Source:HGNC Symbol;Acc:HGNC:24289]	68.0646	65.9328	81.4827	67.9686	73.2983	69.2586	70.6187	71.4379	72.137	81.5174	69.2079	72.3845	75.956
DENND2D	1	111187174	111204535	-	ENSG00000162777	DENN/MADD domain containing 2D [Source:HGNC Symbol;Acc:HGNC:26192]	84.1816	83.3397	89.0459	76.1697	83.9397	79.0058	79.9044	83.655	75.424	82.6259	86.2255	79.8742	86.0951
CHI3L2	1	111200771	111243440	+	ENSG00000064886	chitinase 3-like 2 [Source:HGNC Symbol;Acc:HGNC:1933]	86.2793	83.0217	88.238	77.0954	81.603	78.4523	78.1281	80.7238	77.3502	80.39	80.8083	75.5671	84.331
CHIAP1	1	111250254	111256715	+	ENSG00000236040	chitinase, acidic pseudogene 1 [Source:HGNC Symbol;Acc:HGNC:44462]	96.0636	90.7996	93.0222	90.0616	90.15	91.3702	92.6744	89.4945	90.2837	93.9748	89.0601	85.1475	94.4846
CHIAP2	1	111280059	111286116	+	ENSG00000203878	chitinase, acidic pseudogene 2 [Source:HGNC Symbol;Acc:HGNC:44463]	75.6715	80.9991	77.0164	84.4009	86.0518	86.1974	84.6338	86.9256	84.1322	85.8384	84.8333	75.5003	85.9287
CHIA	1	111290862	111320566	+	ENSG00000134216	chitinase, acidic [Source:HGNC Symbol;Acc:HGNC:17432]	83.8299	83.5629	84.2744	84.4057	87.4217	87.6747	85.6851	88.9617	87.6735	86.9202	86.4389	80.2237	88.2615
RP5-1125M8.2	1	111317600	111323981	-	ENSG00000229283	No description	88.1914	86.9194	88.4985	88.2673	88.8894	89.5515	86.7295	88.4674	90.2056	92.0918	87.9974	81.5424	89.7891
PIFO	1	111346288	111353013	+	ENSG00000173947	primary cilia formation [Source:HGNC Symbol;Acc:HGNC:27009]	48.5173	46.7945	53.6234	45.8584	52.038	54.6241	51.6666	53.011	55.3842	53.6555	46.9589	47.7688	56.0162
CHIAP3	1	111353275	111367409	-	ENSG00000234020	chitinase, acidic pseudogene 3 [Source:HGNC Symbol;Acc:HGNC:44464]	85.421	82.3629	85.8768	81.8869	84.1891	84.1419	86.508	84.5558	83.8427	83.5781	80.4411	79.6551	85.3502
PGCP1	1	111382860	111391819	-	ENSG00000227179	progastricsin (pepsinogen C) pseudogene 1 [Source:HGNC Symbol;Acc:HGNC:39503]	90.3437	86.6761	89.3625	88.0955	90.8142	89.7563	89.2933	90.4274	88.704	89.3022	87.2326	79.0027	88.1357
OVGP1	1	111414314	111427777	-	ENSG00000085465	oviductal glycoprotein 1, 120kDa [Source:HGNC Symbol;Acc:HGNC:8524]	88.3708	89.9875	93.0745	88.1968	90.9409	90.7977	89.7251	91.1371	91.0002	91.2577	90.8457	84.8178	89.4057
RP11-552M11.8	1	111431046	111433068	-	ENSG00000260948	No description	88.1878	86.5592	82.5179	86.4517	89.3417	89.8869	88.3273	82.3563	92.2024	87.9063	91.9583	86.9079	88.0544
RP11-552M11.4	1	111438638	111441364	-	ENSG00000243960	No description	86.7651	94.1005	90.8068	93.1911	94.9088	95.8426	94.5453	94.1844	91.5453	93.9447	94.5238	94.5029	92.2265
WDR77	1	111439890	111449376	-	ENSG00000116455	WD repeat domain 77 [Source:HGNC Symbol;Acc:HGNC:29652]	51.1937	40.3487	60.6703	46.5964	51.8712	48.3478	50.7742	47.0764	49.9179	62.9162	51.8533	44.8533	66.6947
ATP5F1	1	111448864	111462773	+	ENSG00000116459	ATP synthase, H+ transporting, mitochondrial Fo complex, subunit B1 [Source:HGNC Symbol;Acc:HGNC:840]	58.6518	50.2584	64.1672	52.1895	55.7466	55.3555	59.6357	53.1496	57.1133	66.5317	57.6846	53.03	64.3604
C1orf162	1	111473792	111478512	+	ENSG00000143110	chromosome 1 open reading frame 162 [Source:HGNC Symbol;Acc:HGNC:28344]	86.1728	93.0473	94.3997	87.9695	92.9198	95.4075	95.3733	93.277	92.693	90.4231	88.2686	83.3517	93.3878
ADORA3	1	111483348	111563962	-	ENSG00000121933	adenosine A3 receptor [Source:HGNC Symbol;Acc:HGNC:268]	86.0286	84.1334	87.6799	85.3166	86.6916	87.0719	86.1655	87.4007	86.2089	87.0902	84.8089	82.2699	87.5079
RAP1A	1	111542218	111716691	+	ENSG00000116473	RAP1A, member of RAS oncogene family [Source:HGNC Symbol;Acc:HGNC:9855]	88.6571	83.8111	89.1029	84.947	89.0613	87.5558	87.4736	87.7198	87.3824	89.3021	88.0169	86.8964	89.6527
LINC01160	1	111599655	111608723	-	ENSG00000231346	long intergenic non-protein coding RNA 1160 [Source:HGNC Symbol;Acc:HGNC:49525]	92.862	92.494	93.1682	91.7285	92.6646	90.2929	90.5407	92.7115	90.4887	92.3791	90.9321	83.349	92.6674
KRT18P57	1	111648291	111649544	-	ENSG00000215867	keratin 18 pseudogene 57 [Source:HGNC Symbol;Acc:HGNC:48884]	92.4031	92.5802	98.75	89.9752	93.5853	91.0913	91.781	92.4604	92.2457	89.0554	92.5	92.5246	91.037
FAM212B	1	111680630	111755824	-	ENSG00000197852	family with sequence similarity 212, member B [Source:HGNC Symbol;Acc:HGNC:28045]	63.5249	59.1186	77.5863	62.6566	66.1792	63.356	63.3723	64.5516	64.3157	68.5198	63.6337	62.8214	68.8867
FAM212B-AS1	1	111739841	111747798	+	ENSG00000227811	FAM212B antisense RNA 1 [Source:HGNC Symbol;Acc:HGNC:49446]	49.0651	43.1108	65.1485	44.7169	49.4208	48.4678	43.8891	48.06	46.9597	53.7315	49.6784	45.6981	49.4154
DDX20	1	111755245	111768016	+	ENSG00000064703	DEAD (Asp-Glu-Ala-Asp) box polypeptide 20 [Source:HGNC Symbol;Acc:HGNC:2743]	55.1249	39.7436	62.5802	43.5382	53.4046	50.5956	57.8112	44.4639	50.1152	59.9139	50.8754	46.8816	48.5709
KCND3	1	111770662	111989155	-	ENSG00000171385	potassium voltage-gated channel, Shal- related subfamily, member 3 [Source:HGNC Symbol;Acc:HGNC:6239]	86.0474	84.2088	85.8265	84.4207	84.8177	85.1444	84.196	85.7704	86.7869	86.5057	80.7582	77.8232	86.6602
KCND3-IT1	1	111853762	111856905	-	ENSG00000232558	KCND3 intronic transcript 1 (non-protein coding) [Source:HGNC Symbol;Acc:HGNC:41350]	86.5362	89.8053	86.2571	85.8433	90.7683	87.1933	88.5069	89.0132	87.2123	85.4639	83.5119	80.3408	86.6628
KCND3-AS1	1	111909336	111910931	+	ENSG00000237556	KCND3 antisense RNA 1 [Source:HGNC Symbol;Acc:HGNC:40317]	92.0197	88.5851	87.631	89.0537	96.7625	95.3873	93.3526	93.0138	92.6472	93.4208	92.4554	72.3906	91.4746
RP11-88H9.2	1	111989770	111998842	+	ENSG00000231437	No description	26.1452	26.0965	60.4629	31.5623	30.7135	36.0082	34.2008	31.6492	38.8406	38.2354	30.1971	32.5174	35.3687
RP5-965F6.2	1	112177234	112360528	-	ENSG00000231246	No description	86.2012	84.1934	84.7535	82.5138	83.472	84.4582	83.1044	84.5396	84.8519	85.7781	78.8009	75.3357	85.526
CTTNBP2NL	1	112396181	112463456	+	ENSG00000143079	CTTNBP2 N-terminal like [Source:HGNC Symbol;Acc:HGNC:25330]	83.0124	81.8671	85.2942	82.8298	86.5038	86.1375	85.7711	85.5183	84.5917	87.9226	86.1625	84.2359	85.5499
WNT2B	1	112466541	112530165	+	ENSG00000134245	wingless-type MMTV integration site family, member 2B [Source:HGNC Symbol;Acc:HGNC:12781]	60.3962	56.0953	74.3674	57.2253	64.2424	62.62	63.2415	62.9356	61.2875	70.7163	65.7618	62.8724	67.6646
ST7L	1	112523518	112620825	-	ENSG00000007341	suppression of tumorigenicity 7 like [Source:HGNC Symbol;Acc:HGNC:18441]	83.0224	78.2623	87.8382	80.5971	84.8953	84.3112	81.5038	83.2004	81.4031	84.3073	82.2629	82.9107	83.6926
CAPZA1	1	112619173	112671619	+	ENSG00000116489	capping protein (actin filament) muscle Z- line, alpha 1 [Source:HGNC Symbol;Acc:HGNC:1488]	82.9192	79.3146	87.0134	79.8676	84.5058	83.9048	81.2848	82.461	80.0141	83.6442	84.6189	83.2777	83.0267
MOV10	1	112673141	112700746	+	ENSG00000155363	Mov10 RISC complex RNA helicase [Source:HGNC Symbol;Acc:HGNC:7200]	73.8052	68.4792	80.6565	73.6026	70.9669	74.6436	71.9372	73.4077	71.7419	78.0928	70.7199	76.0435	80.5291
RP11-426L16.3	1	112693688	112696621	-	ENSG00000225075	No description	92.6509	91.8224	96.0923	93.7425	94.8772	95.3287	94.769	95.3182	93.7832	92.175	96.3772	94.216	95.3734
RHOC	1	112701106	112707434	-	ENSG00000155366	ras homolog family member C [Source:HGNC Symbol;Acc:HGNC:669]	34.5067	34.0549	76.0928	37.0383	36.747	45.648	37.1444	42.9276	39.7532	61.7371	37.4009	45.914	55.7583
RP11-426L16.10	1	112702614	112711433	-	ENSG00000271810	Rho-related GTP-binding protein RhoC {ECO:0000313|Ensembl:ENSP00000395791} [Source:UniProtKB/TrEMBL;Acc:Q5JR06]	36.9291	34.6674	72.1045	37.4045	38.4147	42.2424	35.7181	40.5672	41.4322	58.5282	39.4734	43.7506	55.0779
PPM1J	1	112709994	112715477	-	ENSG00000155367	protein phosphatase, Mg2+/Mn2+ dependent, 1J [Source:HGNC Symbol;Acc:HGNC:20785]	34.8113	27.9798	37.089	28.8523	37.5651	31.7734	35.2802	30.7219	40.7818	49.4059	34.8478	35.1481	36.3906
RP11-426L16.9	1	112715672	112717796	+	ENSG00000261595	No description	27.2257	22.8387	33.3333	24.2691	25.9617	25.2937	24.0016	27.3266	25.3743	27.238	17.2013	22.7443	26.1432
FAM19A3	1	112720419	112727235	+	ENSG00000184599	family with sequence similarity 19 (chemokine (C-C motif)-like), member A3 [Source:HGNC Symbol;Acc:HGNC:21590]	69.3146	58.8486	70.0579	64.8958	71.1275	58.6458	72.0549	73.2692	62.9245	70.3512	75.4262	59.3372	65.8575
LINC01356	1	112820170	112850643	-	ENSG00000215866	long intergenic non-protein coding RNA 1356 [Source:HGNC Symbol;Acc:HGNC:50587]	81.3411	80.2289	85.3068	83.8206	85.5706	90.67	89.4712	89.5835	84.489	89.0119	80.0691	84.7247	88.7481
RP3-522D1.1	1	112850028	112877871	+	ENSG00000224167	No description	89.2495	87.9522	91.6353	91.4435	91.5757	92.6218	92.5676	93.4421	92.2529	92.4114	88.2999	89.8866	93.014
SLC16A1	1	112911847	112957013	-	ENSG00000155380	solute carrier family 16 (monocarboxylate transporter), member 1 [Source:HGNC Symbol;Acc:HGNC:10922]	71.5017	68.1209	82.4857	67.6344	77.6285	72.0224	78.1936	76.1515	73.0041	81.1368	76.5572	75.0067	76.433
AKR7A2P1	1	112923423	112924337	+	ENSG00000229020	aldo-keto reductase family 7, member A2 pseudogene 1 [Source:HGNC Symbol;Acc:HGNC:24062]	95.6162	95.0199	93.9524	94.6926	96.7206	98.1926	92.1986	96.0115	95.8758	96.4444	97.8395	96.7275	98.0704
SLC16A1-AS1	1	112956415	112999496	+	ENSG00000226419	SLC16A1 antisense RNA 1 [Source:HGNC Symbol;Acc:HGNC:49445]	84.4462	83.294	89.8607	82.9141	85.7501	84.4055	87.9273	87.4228	86.2445	88.4418	86.0166	87.8904	87.8781
RP11-389O22.1	1	113008254	113047055	+	ENSG00000236066	No description	87.0123	87.6515	88.0032	89.3798	90.3002	91.1263	90.2017	90.5837	90.9885	89.4758	88.3194	88.1596	90.1426
RP11-31F15.2	1	113011687	113073105	-	ENSG00000238198	No description	86.3538	86.62	88.1173	87.6906	88.7966	88.0345	88.3941	88.3795	87.9678	87.5409	87.3033	85.4483	88.1968
LRIG2	1	113073209	113132260	+	ENSG00000198799	leucine-rich repeats and immunoglobulin-like domains 2 [Source:HGNC Symbol;Acc:HGNC:20889]	87.0569	86.6171	92.1323	85.4154	88.7117	88.4709	89.4345	89.0067	88.2537	88.4834	87.3102	88.2212	90.603
MAGI3	1	113390749	113685923	+	ENSG00000081026	membrane associated guanylate kinase, WW and PDZ domain containing 3 [Source:HGNC Symbol;Acc:HGNC:29647]	85.6937	84.7727	90.2788	86.7051	88.693	87.3451	88.3717	89.0815	87.7845	89.9022	88.1868	87.9147	91.666
PHTF1	1	113696831	113759489	-	ENSG00000116793	putative homeodomain transcription factor 1 [Source:HGNC Symbol;Acc:HGNC:8939]	81.3813	77.1415	86.5923	77.6827	83.6187	83.2994	82.1456	84.9136	83.923	85.9956	82.1347	79.9891	82.1149
RSBN1	1	113761832	113812476	-	ENSG00000081019	round spermatid basic protein 1 [Source:HGNC Symbol;Acc:HGNC:25642]	74.6995	71.6146	83.4666	72.7514	77.9839	75.7574	79.0723	76.8556	74.2881	78.5411	76.4624	73.0344	79.5207
RP5-1073O3.2	1	113812379	113829171	+	ENSG00000231128	No description	70.7522	69.7057	81.8068	73.9078	75.8184	81.2782	78.5211	77.4264	73.2379	74.693	70.6388	70.2578	78.0074
PTPN22	1	113813811	113871759	-	ENSG00000134242	protein tyrosine phosphatase, non-receptor type 22 (lymphoid) [Source:HGNC Symbol;Acc:HGNC:9652]	88.7486	89.9137	90.0023	91.7285	92.5486	91.8595	91.998	92.5752	92.903	92.201	91.088	89.983	92.5376
AP4B1-AS1	1	113856635	113901237	+	ENSG00000226167	AP4B1 antisense RNA 1 [Source:HGNC Symbol;Acc:HGNC:44114]	90.1756	90.0237	90.4056	91.7625	92.561	92.3112	91.8232	93.0236	92.8175	93.0185	92.4336	91.4568	93.1314
BCL2L15	1	113878168	113887547	-	ENSG00000188761	BCL2-like 15 [Source:HGNC Symbol;Acc:HGNC:33624]	91.4362	91.57	92.3577	92.1203	93.2041	92.5467	93.6486	92.9843	93.1145	94.5943	93.4655	91.4511	93.4571
AP4B1	1	113894748	113905201	-	ENSG00000134262	adaptor-related protein complex 4, beta 1 subunit [Source:HGNC Symbol;Acc:HGNC:572]	65.0148	58.294	81.3875	59.8895	63.4117	59.069	68.7147	65.7778	66.9834	70.4058	61.3277	59.6602	67.7612
DCLRE1B	1	113905141	113914086	+	ENSG00000118655	DNA cross-link repair 1B [Source:HGNC Symbol;Acc:HGNC:17641]	70.7385	62.2346	80.6117	64.401	71.2321	64.8988	66.9589	73.1769	73.0052	70.5257	66.3803	67.7226	71.1994
HIPK1-AS1	1	113924000	113929492	-	ENSG00000235527	HIPK1 antisense RNA 1 [Source:HGNC Symbol;Acc:HGNC:50576]	61.5738	52.9012	62.6474	51.6914	55.8038	53.9615	52.295	54.2125	52.3451	54.6141	83.5603	52.3452	58.8931
HIPK1	1	113929192	113977804	+	ENSG00000163349	homeodomain interacting protein kinase 1 [Source:HGNC Symbol;Acc:HGNC:19006]	69.8941	66.4256	81.4308	69.0422	75.2058	69.1604	71.9929	75.2995	70.0848	75.2864	82.7401	70.9658	81.2864
OLFML3	1	113979391	113982254	+	ENSG00000116774	olfactomedin-like 3 [Source:HGNC Symbol;Acc:HGNC:24956]	80.2142	72.6776	65.8696	68.1485	60.5455	72.182	67.6048	70.6204	76.7219	76.9364	45.9774	49.9105	70.4117
SYT6	1	114089291	114153919	-	ENSG00000134207	synaptotagmin VI [Source:HGNC Symbol;Acc:HGNC:18638]	73.8375	68.9846	84.1353	70.8496	73.5175	73.4929	71.6741	73.2282	76.9952	82.6766	68.9308	68.7807	78.1525
RP4-543J13.1	1	114206427	114262278	-	ENSG00000232895	No description	88.8318	88.4479	89.0156	88.6633	89.6489	88.7413	88.4411	89.6278	90.079	89.669	87.3686	83.6026	90.0973
TRIM33	1	114392777	114511160	-	ENSG00000197323	tripartite motif containing 33 [Source:HGNC Symbol;Acc:HGNC:16290]	84.3388	80.7762	86.966	84.7497	86.2748	86.3722	89.038	87.5959	86.4704	88.9384	84.9636	87.1994	89.7633
PKMP1	1	114535995	114537840	+	ENSG00000236480	pyruvate kinase, muscle pseudogene 1 [Source:HGNC Symbol;Acc:HGNC:44243]	96.8761	91.316	92.1634	89.4332	94.5457	95.1321	94.6044	93.9397	92.5118	95.2354	92.7905	92.0897	93.385
BCAS2	1	114567557	114581639	-	ENSG00000116752	breast carcinoma amplified sequence 2 [Source:HGNC Symbol;Acc:HGNC:975]	82.2472	82.6668	86.568	80.294	82.1579	83.129	81.7326	82.4585	78.6576	82.9523	82.3989	81.8329	82.9503
DENND2C	1	114582848	114670422	-	ENSG00000175984	DENN/MADD domain containing 2C [Source:HGNC Symbol;Acc:HGNC:24748]	82.3997	80.0619	87.0401	82.0323	84.2001	85.2647	86.0438	84.3918	83.654	87.9876	82.9064	82.7492	87.4519
AMPD1	1	114673098	114695618	-	ENSG00000116748	adenosine monophosphate deaminase 1 [Source:HGNC Symbol;Acc:HGNC:468]	86.7346	85.9924	87.5863	84.5401	86.4381	86.7872	85.3863	87.2946	88.3589	87.9988	80.737	80.6788	87.948
NRAS	1	114704469	114716894	-	ENSG00000213281	neuroblastoma RAS viral (v-ras) oncogene homolog [Source:HGNC Symbol;Acc:HGNC:7989]	70.4378	68.2943	82.4722	67.5202	68.9383	68.9591	68.1902	68.1146	66.721	70.5232	64.051	67.7984	78.1837
CSDE1	1	114716913	114758676	-	ENSG00000009307	cold shock domain containing E1, RNA-binding [Source:HGNC Symbol;Acc:HGNC:29905]	76.9602	73.5856	81.6958	74.0737	77.5945	75.3506	74.9907	75.8969	77.0919	76.6829	73.7233	75.2433	81.1955
SIKE1	1	114769479	114780685	-	ENSG00000052723	suppressor of IKBKE 1 [Source:HGNC Symbol;Acc:HGNC:26119]	68.2467	56.6511	90.0931	60.2323	71.3035	61.7814	61.7753	63.0733	61.9155	61.9804	67.8687	65.5341	66.7369
NR1H5P	1	114837227	114851453	+	ENSG00000227970	nuclear receptor subfamily 1, group H, member 5, pseudogene [Source:HGNC Symbol;Acc:HGNC:32673]	88.3127	89.8805	90.3797	82.4496	86.901	87.445	85.8287	88.8123	87.4856	87.6295	80.8694	76.8375	89.1283
SYCP1	1	114854803	114995370	+	ENSG00000198765	synaptonemal complex protein 1 [Source:HGNC Symbol;Acc:HGNC:11487]	84.2288	85.1315	84.9527	80.3957	83.6857	81.3109	81.4994	82.8508	84.664	82.8185	79.5352	77.8359	86.0871
TSHB	1	115029824	115034309	+	ENSG00000134200	thyroid stimulating hormone, beta [Source:HGNC Symbol;Acc:HGNC:12372]	93.7778	90.7506	87.2822	84.032	87.8313	86.7947	86.9518	86.5775	80.8828	85.0618	87.4643	81.0271	85.2379
TSPAN2	1	115048011	115089500	-	ENSG00000134198	tetraspanin 2 [Source:HGNC Symbol;Acc:HGNC:20659]	83.735	78.1557	88.0875	83.8658	84.4428	84.7058	82.5382	84.9162	85.6375	84.6512	80.2245	77.5886	85.7068
RP4-663N10.1	1	115283034	115368072	+	ENSG00000228035	No description	81.5264	75.7265	84.3261	75.8525	80.6355	77.998	76.5401	79.2522	78.965	83.436	78.5436	76.3987	82.2606
NGF	1	115285918	115338236	-	ENSG00000134259	nerve growth factor (beta polypeptide) [Source:HGNC Symbol;Acc:HGNC:7808]	79.0848	72.2141	83.5359	71.6684	78.6257	74.4585	72.5904	74.9905	77.5824	80.9866	75.8383	71.7701	79.2045
RP4-663N10.2	1	115471941	115476027	+	ENSG00000226973	No description	85.9326	86.0298	88.7654	90.2198	91.7451	89.7962	91.4521	91.3519	89.6361	92.8151	90.4545	87.4488	92.5196
VANGL1	1	115641953	115698224	+	ENSG00000173218	VANGL planar cell polarity protein 1 [Source:HGNC Symbol;Acc:HGNC:15512]	77.2029	72.8758	81.8713	76.2912	78.7702	76.8861	75.8384	79.9422	78.942	79.3799	76.8337	76.654	82.5711
CASQ2	1	115700007	115768781	-	ENSG00000118729	calsequestrin 2 (cardiac muscle) [Source:HGNC Symbol;Acc:HGNC:1513]	85.9536	84.0559	85.7066	84.982	86.4174	85.4891	86.1286	86.806	86.6651	86.2867	86.1207	81.0498	86.8089
NHLH2	1	115836377	115843917	-	ENSG00000177551	nescient helix loop helix 2 [Source:HGNC Symbol;Acc:HGNC:7818]	12.6734	11.1019	40.9404	19.5946	21.0682	15.2102	21.4262	26.9784	22.0922	48.0195	15.0099	17.198	26.1194
RP11-12L8.1	1	115919376	115925908	+	ENSG00000228127	No description	63.3492	67.9888	80.1178	72.1172	66.8905	74.0621	70.7484	73.0189	76.1907	73.1582	63.3333	67.0659	67.9723
SLC22A15	1	115976498	116070054	+	ENSG00000163393	solute carrier family 22, member 15 [Source:HGNC Symbol;Acc:HGNC:20301]	84.7319	80.0445	87.3955	82.8431	86.226	85.0318	85.6703	82.5973	83.2389	87.6563	87.9918	83.1462	86.5223
RP11-159M11.2	1	116013813	116017705	-	ENSG00000237993	No description	90.9625	91.7242	88.6511	88.6095	92.2571	94.1944	88.904	89.0645	89.7117	86.5839	92.6641	88.0687	91.9948
MAB21L3	1	116111755	116135240	+	ENSG00000173212	mab-21-like 3 (C. elegans) [Source:HGNC Symbol;Acc:HGNC:26787]	88.6247	88.7579	89.1309	86.6572	90.4519	90.8008	90.3142	91.2372	89.4122	90.8146	89.3691	85.4285	90.7591
RP5-1185H19.2	1	116164284	116166241	+	ENSG00000235933	No description	89.2932	85.7775	78.4028	88.3218	88.0782	89.4433	84.4601	84.5143	86.8376	88.3478	83.9103	87.6488	87.0573
ATP1A1	1	116372668	116410261	+	ENSG00000163399	ATPase, Na+/K+ transporting, alpha 1 polypeptide [Source:HGNC Symbol;Acc:HGNC:799]	68.2275	62.2713	84.2202	63.6035	72.8027	69.7694	73.6411	67.8779	69.9761	74.373	70.3108	67.8635	75.9406
ATP1A1-AS1	1	116392247	116418622	-	ENSG00000203865	ATP1A1 antisense RNA 1 [Source:HGNC Symbol;Acc:HGNC:28262]	87.6267	82.8562	88.4936	84.9959	87.0032	85.0298	85.907	85.9659	87.3485	85.82	86.0954	84.8174	84.5124
RP4-655J12.4	1	116423724	116478842	-	ENSG00000233154	No description	90.8091	87.0178	87.7385	87.9161	86.0093	86.9889	87.3728	89.0569	88.0556	88.0064	82.6637	80.7416	88.9872
RP4-655J12.5	1	116429049	116433368	-	ENSG00000230381	No description	91.3949	89.2741	90.2848	89.2453	89.458	88.7416	88.8248	87.9636	85.0979	88.3253	86.1239	88.6418	93.7408
RP5-1086K13.1	1	116493016	116499212	-	ENSG00000224950	No description	87.5447	83.9918	89.1597	87.7011	79.8703	81.3263	82.5075	80.3875	87.2876	88.08	77.1052	78.6437	82.9925
CD58	1	116514535	116571039	-	ENSG00000116815	CD58 molecule [Source:HGNC Symbol;Acc:HGNC:1688]	77.8588	77.6322	82.8288	76.7876	82.7022	79.5063	79.6581	81.2696	78.5669	88.0402	80.3898	83.5164	86.4811
NAP1L4P1	1	116532936	116534092	-	ENSG00000177173	nucleosome assembly protein 1-like 4 pseudogene 1 [Source:HGNC Symbol;Acc:HGNC:39740]	94.9881	92.2107	94.3125	94.4405	94.04	94.7709	95.3708	94.0006	91.2594	95.7859	91.8222	84.9335	93.2602
IGSF3	1	116574399	116667755	-	ENSG00000143061	immunoglobulin superfamily, member 3 [Source:HGNC Symbol;Acc:HGNC:5950]	83.9271	79.6285	84.6034	82.3937	82.0224	82.9019	82.9995	83.4047	82.8606	84.6101	77.9816	77.9557	84.2752
C1orf137	1	116694112	116706603	+	ENSG00000203864	chromosome 1 open reading frame 137 [Source:HGNC Symbol;Acc:HGNC:32040]	90.7882	85.8253	88.8239	90.0583	90.2988	90.8103	89.7739	91.0779	89.5327	92.1116	86.7715	81.0892	88.6826
NEFHP1	1	116739981	116742609	-	ENSG00000223489	neurofilament, heavy polypeptide pseudogene 1 [Source:HGNC Symbol;Acc:HGNC:7738]	91.549	91.3952	93.9361	92.655	94.5159	95.8981	94.2532	94.6978	93.6894	92.8292	96.0161	94.3955	96.8027
CD2	1	116754385	116769228	+	ENSG00000116824	CD2 molecule [Source:HGNC Symbol;Acc:HGNC:1639]	92.2082	91.658	91.0162	91.0865	90.5716	92.2347	90.6964	92.8513	91.4508	91.4635	88.6287	89.0956	91.0625
FTH1P22	1	116775104	116775623	-	ENSG00000225079	ferritin, heavy polypeptide 1 pseudogene 22 [Source:HGNC Symbol;Acc:HGNC:37640]	95.446	94.9992	94.3651	91.8268	95.2535	96.5344	94.6695	98.2287	96.5179	94.3526	97.2706	93.4407	97.6323
PTGFRN	1	116910057	116990358	+	ENSG00000134247	prostaglandin F2 receptor inhibitor [Source:HGNC Symbol;Acc:HGNC:9601]	82.1307	80.3888	83.3009	82.4254	83.8433	86.0895	84.5822	84.2941	83.726	88.1107	83.1483	81.8546	86.2431
CD101	1	117001750	117036476	+	ENSG00000134256	CD101 molecule [Source:HGNC Symbol;Acc:HGNC:5949]	90.4375	87.6045	89.2712	87.8127	89.2774	88.1464	88.5134	89.4554	88.4872	89.1526	86.9002	85.6321	91.0045
RP11-27K13.3	1	117025482	117059490	-	ENSG00000236137	No description	84.0326	84.5901	85.5472	84.3704	85.3203	86.31	85.2077	86.5141	85.6493	84.5682	83.7367	82.5363	85.85
TTF2	1	117060303	117107453	+	ENSG00000116830	transcription termination factor, RNA polymerase II [Source:HGNC Symbol;Acc:HGNC:12398]	86.8133	82.477	88.6811	81.3371	85.4069	83.5658	84.6008	84.332	84.4373	85.7892	82.9573	81.1076	85.8299
TRIM45	1	117111060	117122587	-	ENSG00000134253	tripartite motif containing 45 [Source:HGNC Symbol;Acc:HGNC:19018]	48.5213	43.3759	71.1104	45.8593	51.0523	51.4171	52.1715	46.9799	57.5312	54.7255	52.4539	44.6226	57.1451
VTCN1	1	117143587	117210960	-	ENSG00000134258	V-set domain containing T cell activation inhibitor 1 [Source:HGNC Symbol;Acc:HGNC:28873]	88.1229	85.5452	87.1043	85.809	86.1951	85.2153	85.5765	86.2211	87.5514	86.4053	84.016	80.3173	86.7581
LINC01525	1	117295520	117321336	+	ENSG00000235202	long intergenic non-protein coding RNA 1525 [Source:HGNC Symbol;Acc:HGNC:51264]	90.8283	90.4164	90.6261	89.6985	91.337	91.5573	90.6328	93.0034	91.4624	91.037	91.9212	87.9715	92.0534
MAN1A2	1	117367449	117528872	+	ENSG00000198162	mannosidase, alpha, class 1A, member 2 [Source:HGNC Symbol;Acc:HGNC:6822]	84.4437	83.2762	88.4057	82.0627	85.7571	83.918	85.1515	85.3354	84.7671	85.3666	84.1948	83.9308	85.7316
AL157902.3	1	117596832	117605770	-	ENSG00000236866	No description	70.4482	62.7342	80.0091	65.4137	66.1729	69.7365	65.2173	64.3376	66.3867	70.2046	60.1774	63.2561	69.2831
FAM46C	1	117605934	117628372	+	ENSG00000183508	family with sequence similarity 46, member C [Source:HGNC Symbol;Acc:HGNC:24712]	63.5395	56.8927	73.2816	59.4888	65.3017	61.8067	66.0425	61.6432	62.9012	72.7244	67.0038	64.2529	75.0082
GDAP2	1	117863485	117929630	-	ENSG00000196505	ganglioside induced differentiation associated protein 2 [Source:HGNC Symbol;Acc:HGNC:18010]	78.9314	76.6107	90.3243	76.4562	82.7417	80.2857	78.8543	79.6359	80.0232	81.5247	88.0065	78.2559	82.7924
WDR3	1	117929720	117966542	+	ENSG00000065183	WD repeat domain 3 [Source:HGNC Symbol;Acc:HGNC:12755]	79.667	79.8483	83.9902	75.0701	81.9592	78.2817	80.9994	77.1612	80.4485	81.6367	79.9062	78.7813	78.9016
SPAG17	1	117953861	118185223	-	ENSG00000155761	sperm associated antigen 17 [Source:HGNC Symbol;Acc:HGNC:26620]	89.8525	87.9398	90.0928	87.4713	89.7358	89.014	89.4858	90.1874	89.4745	89.1038	87.3844	84.5017	90.1694
TBX15	1	118883046	118989556	-	ENSG00000092607	T-box 15 [Source:HGNC Symbol;Acc:HGNC:11594]	51.2138	45.9028	56.4469	48.2306	50.9424	51.8152	49.9412	49.7064	50.6316	54.242	49.8842	49.3515	52.9455
RP4-712E4.1	1	119000344	119001392	-	ENSG00000226172	No description	0.736278	0.96982	3.41667	1.92423	0.494899	1.30491	0.947421	0.513686	0.948184	3.53877	0.587774	1.69451	0.16835
RP4-712E4.2	1	119000618	119001405	-	ENSG00000239216	No description	0.514403	1.07329	3.04348	2.24607	0.433761	1.75347	0.913979	0.516717	0.955988	3.08347	0.252525	1.59392	0
WARS2	1	119031216	119140671	-	ENSG00000116874	tryptophanyl tRNA synthetase 2, mitochondrial [Source:HGNC Symbol;Acc:HGNC:12730]	84.1899	81.8361	85.1247	82.5784	85.5772	85.0634	84.3537	84.6798	85.131	85.0345	84.3883	83.2685	86.1137
WARS2-IT1	1	119047405	119064785	+	ENSG00000224238	WARS2 intronic transcript 1 (non-protein coding) [Source:HGNC Symbol;Acc:HGNC:41393]	91.7111	89.3547	92.5716	91.4486	93.2063	92.7322	93.3306	93.6834	92.9427	90.3613	93.0698	93.5393	92.1939
RBMX2P3	1	119084998	119085954	-	ENSG00000223575	RNA binding motif protein, X-linked 2 pseudogene 3 [Source:HGNC Symbol;Acc:HGNC:39925]	96.7593	90.6746	95.0526	87.6932	94.4986	89.1461	91.374	89.3444	94.7909	96.5472	89.7497	90.3985	93.0245
RP11-418J17.1	1	119140396	119275973	+	ENSG00000231365	No description	85.9489	85.555	85.2859	85.4564	87.7432	87.0594	87.2743	86.9183	86.5868	87.2285	85.7913	86.2424	89.0722
RP11-418J17.3	1	119260265	119327303	-	ENSG00000227712	No description	83.8741	83.4307	84.2474	82.0607	84.4266	84.5044	83.3799	85.1939	85.4869	84.2831	83.0314	80.4536	83.7842
RP5-834N19.1	1	119328176	119356182	+	ENSG00000232650	No description	88.117	85.9915	86.7578	86.1188	87.5816	87.2526	88.0657	87.3862	86.8731	86.8466	87.4175	83.571	89.1241
HAO2	1	119368779	119394130	+	ENSG00000116882	hydroxyacid oxidase 2 (long chain) [Source:HGNC Symbol;Acc:HGNC:4810]	88.3324	88.3983	85.585	85.9835	88.8465	87.9415	87.9576	89.4818	87.6752	87.9246	88.7172	80.2131	88.3173
HSD3B2	1	119414931	119423035	+	ENSG00000203859	hydroxy-delta-5-steroid dehydrogenase, 3 beta- and steroid delta-isomerase 2 [Source:HGNC Symbol;Acc:HGNC:5218]	94.9155	89.6517	89.4259	91.3665	92.6674	94.6549	91.5046	92.9977	92.4429	90.5687	89.1188	91.5717	93.4164
HSD3BP2	1	119439001	119446086	+	ENSG00000203858	hydroxy-delta-5-steroid dehydrogenase, 3 beta, pseudogene 2 [Source:HGNC Symbol;Acc:HGNC:5220]	88.0547	88.8699	91.3336	89.1259	90.0641	91.4888	89.7223	92.1737	90.2066	89.7352	89.8745	83.6701	89.551
HSD3BP1	1	119467221	119473803	+	ENSG00000187481	hydroxy-delta-5-steroid dehydrogenase, 3 beta, pseudogene 1 [Source:HGNC Symbol;Acc:HGNC:5219]	87.0881	88.3875	87.0216	84.5516	84.5241	87.5944	89.0378	87.1002	88.5019	87.8195	81.9254	85.3662	89.4359
HSD3B1	1	119507198	119515054	+	ENSG00000203857	hydroxy-delta-5-steroid dehydrogenase, 3 beta- and steroid delta-isomerase 1 [Source:HGNC Symbol;Acc:HGNC:5217]	87.8069	89.9345	90.4681	86.2833	91.1941	90.0674	88.2507	91.6028	91.4708	89.5547	85.999	85.6107	91.4196
HSD3BP3	1	119538509	119545913	+	ENSG00000249798	hydroxy-delta-5-steroid dehydrogenase, 3 beta, pseudogene 3 [Source:HGNC Symbol;Acc:HGNC:5221]	83.6889	87.1876	84.6941	85.7099	81.3331	84.0893	81.5104	81.0198	78.8464	80.5212	82.5232	75.7586	83.3945
HSD3BP4	1	119564066	119572067	+	ENSG00000203855	hydroxy-delta-5-steroid dehydrogenase, 3 beta, pseudogene 4 [Source:HGNC Symbol;Acc:HGNC:5222]	85.5785	83.3919	89.6263	84.9649	88.5546	87.5281	87.9625	87.3725	87.7239	88.0852	87.0496	83.9687	86.7307
HSD3BP5	1	119601340	119609250	+	ENSG00000198857	hydroxy-delta-5-steroid dehydrogenase, 3 beta, pseudogene 5 [Source:HGNC Symbol;Acc:HGNC:5223]	88.2542	86.3298	83.8632	85.8875	90.4516	90.1324	90.5151	90.8436	88.9132	89.3249	89.8896	84.648	89.209
ZNF697	1	119619422	119647773	-	ENSG00000143067	zinc finger protein 697 [Source:HGNC Symbol;Acc:HGNC:32034]	83.001	79.544	87.7603	81.1624	85.4416	82.8215	84.2862	82.6221	81.9896	86.1639	85.6902	86.1832	86.3767
PHGDH	1	119659798	119744215	+	ENSG00000092621	phosphoglycerate dehydrogenase [Source:HGNC Symbol;Acc:HGNC:8923]	78.5375	74.3028	77.6672	76.0992	77.646	79.5666	76.7269	78.4908	78.3279	80.4918	73.7748	73.2506	80.1926
HMGCS2	1	119747996	119768905	-	ENSG00000134240	3-hydroxy-3-methylglutaryl-CoA synthase 2 (mitochondrial) [Source:HGNC Symbol;Acc:HGNC:5008]	86.1969	89.6087	88.9535	88.822	90.4257	90.7417	90.145	90.9519	90.3371	90.9539	88.0417	85.8208	89.8526
REG4	1	119794018	119811660	-	ENSG00000134193	regenerating islet-derived family, member 4 [Source:HGNC Symbol;Acc:HGNC:22977]	82.5475	82.9136	84.1165	82.6237	84.5496	86.0637	81.8376	85.0898	84.3614	85.1214	83.3543	79.2399	86.7267
NBPF7	1	119834870	119844514	-	ENSG00000215864	neuroblastoma breakpoint family, member 7 [Source:HGNC Symbol;Acc:HGNC:31989]	90.7154	87.5047	86.5928	87.6583	88.8915	89.7356	87.4733	88.7341	87.7379	89.4179	87.9855	81.826	91.429
ADAM30	1	119893533	119896495	-	ENSG00000134249	ADAM metallopeptidase domain 30 [Source:HGNC Symbol;Acc:HGNC:208]	75.9895	79.4495	76.351	90.8455	92.2858	93.2316	93.2361	93.4138	85.206	92.4895	90.3995	87.5943	92.3572
NOTCH2	1	119911553	120069626	-	ENSG00000134250	notch 2 [Source:HGNC Symbol;Acc:HGNC:7882]	85.4121	82.7684	90.0112	83.0655	88.3782	86.4815	88.8403	87.6389	88.1023	90.1647	88.6892	84.7349	87.8327
SEC22B	1	120150898	120176515	-	ENSG00000265808	SEC22 vesicle trafficking protein homolog B (S. cerevisiae) (gene/pseudogene) [Source:HGNC Symbol;Acc:HGNC:10700]	62.322	66.3993	76.3321	67.8202	69.8808	70.3995	69.0459	68.8921	68.5592	73.0397	69.8459	67.4432	76.1392
CH17-472G23.1	1	120197085	120319680	+	ENSG00000274642	No description	78.8268	69.181	81.7714	69.434	80.5304	75.5628	76.7559	76.7258	76.648	81.8262	81.889	74.1523	82.5549
CH17-472G23.2	1	120267334	120341871	-	ENSG00000223804	No description	72.7999	60.5566	80.2059	54.8468	78.0012	66.4941	74.4544	67.218	62.1643	78.7007	57.9431	69.1415	75.4517
NBPF8P	1	120436353	120467739	+	ENSG00000270231	No description	83.0624	78.4703	81.2191	77.4826	83.7477	83.9367	82.6129	83.0951	84.3241	80.5453	88.2487	81.3123	83.352
CH17-472G23.4	1	120489625	120579190	-	ENSG00000275131	No description	84.7937	71.8128	82.9264	80.0287	81.1369	81.0798	78.7535	80.412	76.3328	79.9732	84.8453	75.1732	78.8215
AC253572.1	1	120723923	120793877	+	ENSG00000278882	No description	66.5708	60.0343	76.4389	78.6319	85.4733	79.4722	74.8008	70.9152	74.9135	84.409	80.9795	63.8229	82.9751
CH17-3B23.1	1	120805418	120841481	+	ENSG00000273136	Uncharacterized protein {ECO:0000313|Ensembl:ENSP00000476257} [Source:UniProtKB/TrEMBL;Acc:A0A075B7F9]	84.6271	82.7992	88.1536	84.6131	83.8645	89.9416	84.0093	88.6015	85.2779	85.2239	86.1153	83.8522	85.4374
LINC00869	1	120913275	121009291	+	ENSG00000226067	long intergenic non-protein coding RNA 869 [Source:EntrezGene;Acc:57234]	81.4396	76.6105	82.3282	67.6471	80.2467	66.4839	67.2913	70.4149	67.2088	72.9724	79.4562	72.7138	79.3787
CH17-118O6.3	1	120985692	121052167	-	ENSG00000275585	No description	75.4527	70.2264	79.6975	45.5261	72.6165	47.6309	48.669	55.2592	44.8222	59.1439	78.112	62.5414	73.6772
FCGR1B	1	121087345	121096310	+	ENSG00000198019	Fc fragment of IgG, high affinity Ib, receptor (CD64) [Source:HGNC Symbol;Acc:HGNC:3614]	87.2133	86.1901	91.0532	83.3942	85.4324	84.7359	82.4783	85.7131	85.3645	84.9622	81.8199	80.5549	88.6643
RP11-439A17.10	1	121087528	121116676	-	ENSG00000234998	No description	64.8928	53.6639	76.4893	55.6565	64.1045	62.6575	63.6089	61.0014	64.4057	74.8294	76.2705	57.3887	74.0129
RP11-439A17.9	1	121090289	121097655	-	ENSG00000233029	No description	62.7336	38.383	61.5768	41.676	49.1217	48.3086	48.3679	48.5923	48.9189	56.755	69.4985	39.0772	56.7748
HIST2H2BA	1	121108210	121117257	-	ENSG00000223345	histone cluster 2, H2ba (pseudogene) [Source:HGNC Symbol;Acc:HGNC:20560]	91.5648	92.4584	92.1015	90.0264	93.4654	86.4115	91.7961	90.0574	90.8671	90.7614	94.3513	87.1095	92.1739
RP11-439A17.4	1	121118126	121146826	+	ENSG00000227193	No description	93.0548	93.1595	92.9624	89.0897	92.2045	90.5522	93.2715	92.8929	91.8205	92.8857	90.9998	90.7563	93.7213
HIST2H3DP1	1	121118195	121118610	-	ENSG00000213244	histone cluster 2, H3d pseudogene 1 [Source:HGNC Symbol;Acc:HGNC:43797]	93.9345	95.9718	98.913	82.7455	94.693	85.5128	98.5507	98.5065	98.8636	96.3562	92.2222	98.0879	97.741
FAM72B	1	121167646	121185539	-	ENSG00000188610	family with sequence similarity 72, member B [Source:HGNC Symbol;Acc:HGNC:24805]	43.4768	40.2954	56.7269	49.1633	51.0581	47.789	47.1849	49.1178	48.0884	58.3185	35.3757	58.5492	53.996
SRGAP2C	1	121184810	121392822	+	ENSG00000171943	SLIT-ROBO Rho GTPase activating protein 2C [Source:HGNC Symbol;Acc:HGNC:30584]	83.1458	84.5832	87.9955	84.529	85.5641	84.583	85.329	88.1732	86.6172	87.8685	83.8051	84.0121	86.5524
SRGAP2-AS1	1	121360156	121398806	-	ENSG00000230806	SRGAP2 antisense RNA 1 [Source:EntrezGene;Acc:100873165]	59.2412	55.4035	69.4585	63.7193	58.7111	67.7923	62.7201	63.1288	62.5933	66.3441	48.8837	61.5194	63.4102
CH17-437K3.1	1	121396754	121463129	+	ENSG00000227082	No description	75.2519	72.1027	80.2582	74.5082	77.6416	77.8001	75.8708	76.3019	73.0785	79.3616	72.8019	75.2266	76.6986
RP11-343N15.2	1	121412719	121429274	+	ENSG00000231429	No description	82.3349	82.1302	85.1567	80.872	84.2038	84.0458	82.0981	83.2445	82.5004	83.0125	87.291	82.6151	82.9505
RP11-344P13.4	1	121494379	121510383	-	ENSG00000228826	No description	89.2029	89.4928	88.4444	87.6449	89.8466	90.3252	88.4947	88.8893	90.3572	88.9099	89.3084	84.9125	90.2935
EMBP1	1	121519112	121571892	+	ENSG00000231752	embigin pseudogene 1 [Source:HGNC Symbol;Acc:HGNC:38661]	69.1662	67.0354	84.3813	71.8801	77.4676	73.9363	74.3331	73.5623	75.9757	78.0581	73.145	72.8288	82.0108
RP11-344P13.1	1	121573946	121580524	-	ENSG00000224857	No description	90.839	91.853	91.7551	90.4441	92.2473	92.6552	93.4539	90.4991	91.568	91.7901	95.0067	91.4223	91.9528
CH17-333M13.1	1	143354191	143386122	+	ENSG00000277095	No description	77.2823	85.9089	85.3547	74.6446	76.7044	75.6693	73.5149	79.7617	83.4419	76.7087	84.9748	70.6693	81.2849
CH17-13I23.1	1	143461221	143498767	-	ENSG00000274927	No description	75.1303	73.678	87.539	59.9502	78.4168	71.6429	66.5279	68.2563	73.3793	83.4807	74.3397	71.1384	77.4038
RP11-744H18.1	1	143541768	143572834	+	ENSG00000203825	No description	72.4362	68.5806	77.2188	62.4905	60.3828	64.0562	59.5472	57.7116	62.9084	63.1683	50.4193	46.9284	63.5778
NBPF17P	1	143595216	143635641	-	ENSG00000179571	neuroblastoma breakpoint family, member 17, pseudogene [Source:HGNC Symbol;Acc:HGNC:31997]	69.6733	62.6766	63.2388	54.8648	51.6378	54.8981	50.2255	51.1939	57.6389	55.7105	39.0247	38.9879	53.5023
RP11-403I13.5	1	143736066	143739506	+	ENSG00000232721	No description	80.4012	79.7012	81.8469	60.3059	58.4589	57.8288	58.9742	56.0223	35.5185	50.2278	58.6377	53.5159	56.5164
RP11-403I13.4	1	143745249	143757452	+	ENSG00000223779	No description	65.2041	60.761	65.4672	68.0677	71.0652	68.667	67.2447	73.4895	86.7501	79.578	62.5533	57.6297	72.2488
RP11-403I13.7	1	143790010	143797108	+	ENSG00000263590	No description	83.5821	87.2645	93.3435	72.8935	72.2572	80.1182	78.2386	76.9926	77.5212	84.9984	61.859	72.5287	85.2037
RP11-403I13.9	1	143811359	143825837	-	ENSG00000233430	No description	73.2143	72.6475	84.447	80.5859	80.2561	79.1356	69.399	74.3883	88.9696	85.7663	67.0455	64.8404	78.1897
FCGR1C	1	143874793	143883575	+	ENSG00000265531	Fc fragment of IgG, high affinity Ic, receptor (CD64), pseudogene [Source:HGNC Symbol;Acc:HGNC:3615]	82.0728	74.6501	81.3461	82.1243	79.2277	80.0847	70.9502	80.1844	91.7356	82.5679	71.8027	76.3925	74.6826
HIST2H2BB	1	143875171	143904650	-	ENSG00000240929	histone cluster 2, H2bb (pseudogene) [Source:HGNC Symbol;Acc:HGNC:20654]	60.5918	64.4966	79.3429	63.2318	68.1715	69.4604	58.8791	56.2572	65.4766	66.2948	61.3589	69.1513	68.4815
RP5-998N21.4	1	143877731	143885076	-	ENSG00000234571	No description	40.0278	39.2978	78.913	52.5575	48.4239	51.4285	40.8844	47.1897	48.7017	51.9911	35.0306	55.2266	45.6493
RP5-998N21.10	1	143904301	143905964	-	ENSG00000273213	No description	92.0216	94.1886	91.6138	47.6461	67.8519	74.3811	58.8574	41.054	50.1195	70.1218	58.5546	79.6136	87.3174
RP5-998N21.7	1	143905487	143934776	+	ENSG00000230186	No description	85.7138	85.0644	84.7876	82.2914	84.5809	84.1216	79.2432	80.254	84.1777	87.135	79.3263	83.6482	86.32
FAM72C	1	143944179	143971965	-	ENSG00000263513	family with sequence similarity 72, member C [Source:HGNC Symbol;Acc:HGNC:30602]	90.6647	89.6873	76.486	91.9969	84.738	88.3801	87.8204	91.7405	87.7185	85.9421	95.5301	85.8336	86.6692
SRGAP2D	1	143975087	144068350	+	ENSG00000270872	SLIT-ROBO Rho GTPase activating protein 2D (pseudogene) [Source:HGNC Symbol;Acc:HGNC:43932]	87.0859	85.3067	88.4981	88.2628	89.2619	88.0735	87.7803	88.796	89.9606	88.3509	89.3864	83.9987	89.7837
RP11-763B22.4	1	144418113	144419192	-	ENSG00000237343	No description	4.22222	0.671087	5.68182	2.36486	2.77778	3.73984	3.30759	3.1713	7.30159	3.90496	2.77778	5.6338	5.25665
NBPF15	1	144421386	144461674	-	ENSG00000266338	neuroblastoma breakpoint family, member 15 [Source:HGNC Symbol;Acc:HGNC:28791]	68.5665	63.4321	83.8559	68.0146	74.441	72.4907	67.6987	74.2683	70.3654	74.9709	74.7253	67.7874	80.7472
RP11-289H16.1	1	144641371	144919902	+	ENSG00000224363	No description	42.2933	55.6134	76.3705	72.1915	71.2588	64.9224	73.7804	74.5314	64.6811	77.5485	48.8164	73.8572	74.9121
SRGAP2B	1	144887265	145095528	-	ENSG00000196369	SLIT-ROBO Rho GTPase activating protein 2B [Source:HGNC Symbol;Acc:HGNC:35237]	84.6621	82.3635	84.6331	83.7229	86.7201	87.3219	85.233	84.5297	86.0144	86.7284	82.8184	82.7791	87.4014
FAM72D	1	145096000	145112696	+	ENSG00000215784	family with sequence similarity 72, member D [Source:HGNC Symbol;Acc:HGNC:33593]	85.5442	80.6143	79.9011	74.3983	86.5544	85.8994	80.943	85.6386	85.1809	78.8211	91.3889	78.0287	81.0186
RP11-403I13.8	1	145164099	145216058	-	ENSG00000272419	No description	80.6102	77.6464	86.2402	79.5847	83.7063	83.0184	78.6803	77.6167	81.3237	80.604	85.7838	80.872	85.2626
NBPF8	1	145289900	145405778	-	ENSG00000162825	neuroblastoma breakpoint family, member 8 [Source:HGNC Symbol;Acc:HGNC:31990]	85.0095	85.0332	84.1234	83.3735	86.3103	84.4962	87.2497	86.4748	82.8302	85.3449	85.3774	86.9563	85.7186
CH17-262O2.1	1	145509047	145520594	+	ENSG00000275064	No description	89.1666	83.7147	85.6345	80.9972	85.4181	83.3249	83.5351	86.038	83.6176	83.4771	84.7176	80.0495	84.5182
NBPF25P	1	145572345	145607858	-	ENSG00000272150	neuroblastoma breakpoint family, member 25, pseudogene [Source:HGNC Symbol;Acc:HGNC:45046]	86.8864	85.4053	84.6981	84.2909	86.2985	86.5495	85.8503	87.3309	85.6595	86.1685	82.2462	81.9043	87.6521
GPR89A	1	145607990	145670648	+	ENSG00000117262	G protein-coupled receptor 89A [Source:HGNC Symbol;Acc:HGNC:31984]	87.5771	79.6054	92.949	80.174	84.9261	83.5506	84.1997	84.9116	81.6896	88.9651	82.6095	83.0866	86.3659
PDZK1	1	145670852	145708148	-	ENSG00000174827	PDZ domain containing 1 [Source:HGNC Symbol;Acc:HGNC:8821]	90.2185	90.3244	91.4979	89.553	91.8856	91.8171	91.8365	92.402	91.2611	91.489	89.9467	89.5845	92.1178
CD160	1	145719471	145739288	+	ENSG00000117281	CD160 molecule [Source:HGNC Symbol;Acc:HGNC:17013]	77.1492	74.1707	77.827	78.3621	82.314	81.2934	78.2787	80.389	81.3521	82.6179	77.7478	77.9867	86.2329
RNF115	1	145738868	145824077	-	ENSG00000265491	ring finger protein 115 [Source:HGNC Symbol;Acc:HGNC:18154]	86.5007	86.9101	89.7643	86.3026	91.0417	88.7154	87.4114	90.7394	88.6088	89.792	90.8238	88.4854	91.3092
POLR3C	1	145824088	145842505	+	ENSG00000186141	polymerase (RNA) III (DNA directed) polypeptide C (62kD) [Source:HGNC Symbol;Acc:HGNC:30076]	76.6945	77.9601	79.5853	78.8079	83.8878	80.7853	79.3629	77.8929	78.7042	83.6868	81.8035	81.0083	85.2475
NUDT17	1	145845629	145848953	+	ENSG00000186364	nudix (nucleoside diphosphate linked moiety X)-type motif 17 [Source:HGNC Symbol;Acc:HGNC:26618]	49.7758	41.6647	84.7619	43.9061	49.2795	42.5811	44.7944	44.1053	41.5305	54.4172	60.6078	43.0645	52.9141
PIAS3	1	145848522	145859836	-	ENSG00000131788	protein inhibitor of activated STAT, 3 [Source:HGNC Symbol;Acc:HGNC:16861]	53.3818	49.585	71.3671	51.3103	54.3789	53.4801	60.9088	54.9859	54.5536	53.6883	50.4942	58.4656	59.1397
ANKRD35	1	145866560	145885866	-	ENSG00000198483	ankyrin repeat domain 35 [Source:HGNC Symbol;Acc:HGNC:26323]	71.2404	68.9155	73.5607	73.4745	77.511	74.5466	77.7892	78.3219	76.5796	81.1285	76.9201	73.214	85.193
ITGA10	1	145891208	145910189	-	ENSG00000143127	integrin, alpha 10 [Source:HGNC Symbol;Acc:HGNC:6135]	86.6127	84.4061	87.6895	84.6288	84.36	87.6653	85.2086	85.986	86.7664	88.6798	80.9292	81.9212	87.946
PEX11B	1	145911350	145918837	-	ENSG00000131779	peroxisomal biogenesis factor 11 beta [Source:HGNC Symbol;Acc:HGNC:8853]	64.7199	58.7402	70.0634	61.5558	63.1199	67.0649	59.4223	65.1606	60.7966	64.2173	58.2538	56.4555	74.0532
GNRHR2	1	145919013	145925341	+	ENSG00000211451	gonadotropin-releasing hormone (type 2) receptor 2, pseudogene [Source:HGNC Symbol;Acc:HGNC:16341]	57.6471	56.3695	75.3979	57.3025	61.2655	53.2163	61.4605	58.9939	60.4557	66.6308	52.4278	59.598	63.1112
RBM8A	1	145921556	145927495	-	ENSG00000265241	RNA binding motif protein 8A [Source:HGNC Symbol;Acc:HGNC:9905]	57.1503	57.3162	71.0119	57.0528	60.941	51.8719	58.9525	53.9639	54.2816	68.746	58.2289	58.37	63.0515
RP11-315I20.1	1	145926590	145959106	+	ENSG00000234222	No description	72.6675	68.7474	75.4048	71.0899	74.4952	70.9668	71.726	70.7191	71.5082	76.4866	74.5858	69.4141	75.7248
LIX1L	1	145933423	145958001	-	ENSG00000271601	Lix1 homolog (chicken) like [Source:HGNC Symbol;Acc:HGNC:28715]	83.8516	76.8256	85.1581	81.693	86.4683	83.4266	83.6134	83.7519	83.0336	88.3813	86.4949	78.3168	87.5099
ANKRD34A	1	145959442	145964582	-	ENSG00000272031	ankyrin repeat domain 34A [Source:HGNC Symbol;Acc:HGNC:27639]	7.54171	5.27175	11.5411	5.99677	11.0147	6.77175	8.506	7.5107	7.66633	11.3407	10.5308	8.05074	11.9455
CH17-270A2.1	1	145961388	145964422	+	ENSG00000278431	No description	11.3621	7.06217	12.1292	8.60591	14.6068	8.74587	13.7644	11.5527	10.918	15.6124	13.4043	11.2892	17.7068
POLR3GL	1	145964702	145978848	+	ENSG00000121851	polymerase (RNA) III (DNA directed) polypeptide G (32kD)-like [Source:HGNC Symbol;Acc:HGNC:28466]	77.9644	79.9287	85.4611	77.9815	81.5812	80.0403	80.2578	80.9311	81.5057	81.4117	77.4931	78.916	80.5662
TXNIP	1	145992435	145996600	-	ENSG00000265972	thioredoxin interacting protein [Source:HGNC Symbol;Acc:HGNC:16952]	50.6719	52.9931	54.4949	47.2381	47.4269	49.8475	52.4829	50.0006	51.3244	51.1332	45.8095	42.6088	47.959
HFE2	1	146017468	146021918	-	ENSG00000168509	hemochromatosis type 2 (juvenile) [Source:HGNC Symbol;Acc:HGNC:4887]	42.1559	42.5263	64.6046	53.0853	55.9345	58.409	70.2688	60.4925	56.7063	67.6971	56.9258	55.788	49.483
RP11-458D21.1	1	146052566	146061948	+	ENSG00000233396	No description	88.6938	79.8641	84.7373	81.5583	81.7686	80.88	81.861	85.2195	87.2181	81.6736	82.483	78.484	83.6632
NBPF10	1	146064699	146144942	-	ENSG00000271425	neuroblastoma breakpoint family, member 10 [Source:HGNC Symbol;Acc:HGNC:31992]	89.3847	86.6565	85.6851	84.823	89.2346	89.4321	86.9275	88.4089	90.0621	89.108	90.2082	88.1908	90.1909
NOTCH2NL	1	146113652	146229000	-	ENSG00000213240	notch 2 N-terminal like [Source:HGNC Symbol;Acc:HGNC:31862]	68.6146	62.9391	83.2867	61.9987	84.5742	66.9725	69.9439	80.3579	72.348	81.9938	89.8033	71.4083	85.0442
NOTCH2NL	1	146146203	146229026	-	ENSG00000213240	notch 2 N-terminal like [Source:HGNC Symbol;Acc:HGNC:31862]	55.4912	46.5697	82.4416	45.1461	77.2058	51.0659	54.0176	71.6335	59.166	73.7334	89.2665	59.8967	79.5803
HYDIN2	1	146547367	146914294	+	ENSG00000276975	HYDIN2, axonemal central pair apparatus protein (pseudogene) [Source:HGNC Symbol;Acc:HGNC:33129]	87.8884	87.4882	86.995	87.474	88.4269	89.1438	88.2701	89.1507	88.6472	88.7299	86.959	83.4681	88.9918
NBPF12	1	146938744	146996202	+	ENSG00000268043	neuroblastoma breakpoint family, member 12 [Source:HGNC Symbol;Acc:HGNC:24297]	75.5742	72.5556	86.7442	73.9861	84.2082	76.4419	76.9247	78.7978	76.1382	82.007	83.8104	74.7276	80.9137
NBPF13P	1	147021320	147124525	-	ENSG00000227242	neuroblastoma breakpoint family, member 13, pseudogene [Source:HGNC Symbol;Acc:HGNC:31995]	58.8876	56.4102	71.149	58.3659	63.0782	59.2483	59.6512	62.1363	62.2685	63.9851	62.0673	56.6542	65.1854
RP11-325P15.1	1	147050817	147052481	+	ENSG00000225603	No description	92.8364	90.7846	89.6038	91.3938	93.8425	92.7391	92.3558	93.083	95.8656	94.3282	92.0513	90.7452	91.0928
PRKAB2	1	147155106	147172550	-	ENSG00000131791	protein kinase, AMP-activated, beta 2 non- catalytic subunit [Source:HGNC Symbol;Acc:HGNC:9379]	56.2459	50.8213	79.5755	58.5248	62.1227	55.9561	59.3162	55.7871	56.9073	68.8562	58.0854	52.6716	64.5805
RP11-337C18.8	1	147172771	147211568	+	ENSG00000237188	No description	80.751	79.0154	86.8186	79.877	83.5462	80.7018	80.6486	83.5186	80.7663	80.5785	81.8942	81.6882	83.1575
RP11-337C18.10	1	147173186	147252659	+	ENSG00000273071	No description	72.4024	70.6325	77.7643	69.7354	73.4413	72.531	72.1254	73.0667	70.5738	74.6145	75.9666	72.8686	75.0789
FMO5	1	147175351	147243050	-	ENSG00000131781	flavin containing monooxygenase 5 [Source:HGNC Symbol;Acc:HGNC:3773]	77.7475	75.1189	81.1841	73.9263	77.6521	77.4254	77.2753	77.4618	74.8407	79.4192	79.3724	77.4755	80.4364
PDIA3P1	1	147178113	147179622	+	ENSG00000180867	protein disulfide isomerase family A, member 3 pseudogene 1 [Source:HGNC Symbol;Acc:HGNC:4607]	94.5053	89.8269	97.0245	93.526	93.3678	96.8906	90.9946	97.268	94.828	93.8908	89.6472	95.6906	96.675
CCT8P1	1	147203276	147204932	-	ENSG00000226015	chaperonin containing TCP1, subunit 8 (theta) pseudogene 1 [Source:HGNC Symbol;Acc:HGNC:35144]	85.4029	93.156	93.9265	88.7139	88.9624	87.8759	88.1435	89.508	91.7324	91.7971	92.7333	85.6599	89.3158
CHD1L	1	147242641	147295766	+	ENSG00000131778	chromodomain helicase DNA binding protein 1- like [Source:HGNC Symbol;Acc:HGNC:1916]	76.3947	72.2831	80.7189	72.8272	78.4397	75.794	76.0553	76.0479	72.1876	77.7623	81.1666	75.4713	79.7618
LINC00624	1	147258885	147517875	-	ENSG00000278811	long intergenic non-protein coding RNA 624 [Source:HGNC Symbol;Acc:HGNC:44254]	85.0218	85.0013	85.8648	84.9901	86.3887	87.2388	85.8353	86.586	86.9755	86.6362	84.933	81.6647	87.6529
BCL9	1	147541412	147626216	+	ENSG00000116128	B-cell CLL/lymphoma 9 [Source:HGNC Symbol;Acc:HGNC:1008]	69.1897	70.3838	78.2748	73.8543	77.0299	74.9209	75.9689	75.542	75.4237	78.763	74.4853	73.4206	78.2877
ACP6	1	147629652	147670496	-	ENSG00000162836	acid phosphatase 6, lysophosphatidic [Source:HGNC Symbol;Acc:HGNC:29609]	72.5316	72.323	85.0656	75.2328	77.9283	76.1731	74.3556	75.47	75.2658	79.9869	75.664	75.0502	78.4565
GJA5	1	147756199	147773362	-	ENSG00000265107	gap junction protein, alpha 5, 40kDa [Source:HGNC Symbol;Acc:HGNC:4279]	88.4558	89.3155	89.6793	87.153	87.9059	87.6055	88.2334	88.7232	91.0809	90.9046	86.8023	84.3346	90.2709
RP11-433J22.3	1	147777590	147788953	+	ENSG00000234190	No description	84.0033	83.3164	84.5159	86.1259	88.2363	82.6345	83.8747	86.6172	85.481	83.5133	84.7181	78.2823	85.8613
GJA8	1	147907956	147909257	+	ENSG00000121634	gap junction protein, alpha 8, 50kDa [Source:HGNC Symbol;Acc:HGNC:4281]	96.8504	92.7313	92.9979	95.2616	95.4854	90.298	91.0949	94.3423	92.5052	92.6817	93.1453	94.0623	94.0741
GPR89B	1	147928393	147993521	+	ENSG00000188092	G protein-coupled receptor 89B [Source:HGNC Symbol;Acc:HGNC:13840]	81.6627	81.186	88.5251	82.9335	89.6023	85.1552	83.0804	86.5004	84.2311	88.547	87.9608	85.3809	87.6181
PDZK1P2	1	147993862	148014956	-	ENSG00000215859	PDZ domain containing 1 pseudogene 2 [Source:EntrezGene;Acc:100034743]	67.1681	60.0909	78.1889	69.1823	79.9843	76.047	78.2806	81.408	73.8931	77.1238	81.5939	77.7942	81.8344
PDZK1P2	1	147994301	148009592	-	ENSG00000215859	PDZ domain containing 1 pseudogene 2 [Source:EntrezGene;Acc:100034743]	91.5393	90.3545	93.229	92.0428	93.5927	93.6765	90.9164	93.4786	94.4209	93.0687	93.0575	91.2759	94.5796
RP11-94I2.4	1	148021850	148025931	+	ENSG00000274372	No description	92.1358	88.4739	93.137	94.8516	96.3753	91.4013	91.8004	93.2222	93.7041	93.698	93.0857	94.1886	94.9375
PDE4DIP1	1	148080598	148093883	+	ENSG00000229828	phosphodiesterase 4D interacting protein pseudogene 1 [Source:HGNC Symbol;Acc:HGNC:50867]	86.5157	83.9415	85.1138	85.0069	87.486	86.9172	86.3116	90.2085	87.4398	87.6042	84.0108	82.6457	87.1782
NBPF11	1	148102046	148152322	-	ENSG00000263956	neuroblastoma breakpoint family, member 11 [Source:HGNC Symbol;Acc:HGNC:31993]	76.8595	75.6332	83.4875	75.6471	80.7923	77.7148	76.903	77.8962	77.1449	81.8258	78.0131	78.6556	83.1369
ABHD17AP1	1	148146395	148149566	+	ENSG00000198658	abhydrolase domain containing 17A pseudogene 1 [Source:HGNC Symbol;Acc:HGNC:28394]	95.4248	93.126	93.6232	94.601	94.7506	94.0686	90.8841	95.5903	94.9305	94.4158	95.625	95.2164	94.9956
RP4-565E6.1	1	148159213	148228658	-	ENSG00000227733	No description	92.3275	89.0052	89.4864	91.419	91.159	91.4794	91.532	91.6967	92.2155	90.773	93.1732	89.1641	90.6147
XXyac-YX155B6.5	1	148162710	148186630	+	ENSG00000232265	No description	90.9484	89.6312	91.3798	88.5302	90.7202	91.9455	91.7902	91.9062	93.362	90.6942	91.3939	87.5188	92.6666
RP11-301M17.1	1	148246169	148246685	+	ENSG00000227700	No description	37.7778	58.0661	56.8182	2.4531	48.8733	2.89359	12.9894	24.5902	2.92398	43.1133	72.7273	13.4133	80.1961
RP11-495P10.6	1	148271884	148280749	-	ENSG00000234283	No description	76.0131	66.1538	77.1992	72.4239	75.3368	73.641	74.6383	76.2983	69.5596	71.2037	73.0279	71.5542	73.5027
RP11-495P10.9	1	148288001	148288951	-	ENSG00000228626	No description	91.4921	92.2866	90.3846	89.4537	93.3746	94.3037	94.979	92.6397	95.3934	94.8314	93.5714	94.4609	94.615
RP11-495P10.8	1	148290890	148295859	-	ENSG00000231196	No description	90.2716	87.5252	89.5399	90.3495	89.3058	89.7797	90.6895	87.4242	89.8747	89.0588	87.3092	84.7706	92.3385
RP11-495P10.5	1	148295180	148297556	+	ENSG00000238107	No description	93.576	92.2269	92.7829	92.4356	89.4759	92.6381	93.675	91.951	93.5417	93.9283	92.767	91.6158	94.0471
RP11-495P10.7	1	148295792	148297271	-	ENSG00000244252	No description	93.1951	92.8221	95.471	91.8025	88.0806	92.2741	93.8354	93.944	93.4874	96.0159	94.2262	91.83	94.1076
RP11-495P10.3	1	148328999	148344636	+	ENSG00000224481	No description	66.8924	62.0619	69.1823	62.2356	65.5149	63.6244	61.3632	62.6719	61.6554	64.0495	64.7462	62.5335	69.0723
LINC01138	1	148362995	148460150	-	ENSG00000274020	long intergenic non-protein coding RNA 1138 [Source:HGNC Symbol;Acc:HGNC:49454]	68.9119	67.4117	77.2745	69.8505	80.3727	75.0589	75.4408	77.2164	73.9256	78.7135	77.6624	80.1287	82.7603
RP11-495P10.1	1	148415197	148429361	+	ENSG00000231551	No description	87.397	83.7964	86.1243	86.7303	89.3404	83.6507	87.1206	86.4212	87.8922	88.5555	94.6104	87.2883	89.3136
RP11-495P10.10	1	148435105	148436926	+	ENSG00000225871	No description	95.9139	91.4646	94.3278	91.0886	92.5687	95.8296	95.0717	94.5199	96.1678	95.8149	88.7948	96.1542	92.3031
PPIAL4G	1	148479824	148483679	-	ENSG00000236334	peptidylprolyl isomerase A (cyclophilin A)- like 4G [Source:HGNC Symbol;Acc:HGNC:33996]	98.0976	94.297	93.2493	90.7784	92.8591	90.4505	91.8376	90.512	90.1167	90.8142	96.7901	90.6611	91.5527
NBPF14	1	148531385	148679751	-	ENSG00000270629	neuroblastoma breakpoint family, member 14 [Source:HGNC Symbol;Acc:HGNC:25232]	88.6481	88.659	90.0583	87.4862	88.5044	86.9504	89.4728	92.2081	85.8792	89.1352	89.2716	86.5151	88.4321
PDE4DIP	1	148808181	149048286	+	ENSG00000178104	phosphodiesterase 4D interacting protein [Source:HGNC Symbol;Acc:HGNC:15580]	79.41	76.0001	84.3347	78.2192	81.686	81.0957	82.6486	81.1446	81.22	82.8262	77.3457	79.7836	84.2922
RP4-791M13.4	1	149018671	149026269	-	ENSG00000255148	No description	84.9115	81.5593	84.2989	78.3227	85.8601	84.9382	83.8126	84.7989	85.3101	82.1421	81.6757	77.19	86.0759
RP4-791M13.3	1	149048576	149051273	+	ENSG00000254539	No description	85.9264	87.1458	84.8518	90.9159	93.1524	91.0926	88.7472	88.7056	88.0723	88.5917	89.9868	86.0397	89.8981
NBPF9	1	149054027	149103561	-	ENSG00000269713	neuroblastoma breakpoint family, member 9 [Source:HGNC Symbol;Acc:HGNC:31991]	79.1585	68.5898	85.1915	71.5709	80.7797	73.8195	77.1774	76.4966	73.2393	77.2004	79.5625	80.4692	81.0812
CH17-78J1.1	1	149111304	149121866	-	ENSG00000274019	No description	90.3488	86.4744	93.2704	89.4739	91.9928	90.5395	91.2646	89.9001	89.6302	90.046	95.1199	88.9049	91.4376
CH17-189H20.1	1	149176022	149251013	+	ENSG00000274265	No description	63.4001	64.3718	76.9098	64.2309	75.7522	64.5163	70.5507	73.5908	65.4733	76.4765	75.6039	72.9277	77.6054
WI2-1896O14.1	1	149197992	149321732	-	ENSG00000215861	No description	75.2119	75.8549	83.7291	76.6525	83.9874	80.5233	83.2894	82.5041	80.5072	83.3833	81.7297	82.8762	84.8022
NBPF14	1	149390623	149556361	+	ENSG00000270629	neuroblastoma breakpoint family, member 14 [Source:HGNC Symbol;Acc:HGNC:25232]	86.9952	76.8744	88.4731	88.7303	90.2566	89.0466	90.5236	92.1514	83.9148	88.5587	88.0409	82.3689	84.7503
LINC00869	1	149606334	149679523	+	ENSG00000226067	long intergenic non-protein coding RNA 869 [Source:EntrezGene;Acc:57234]	68.6379	62.3681	76.0208	65.6023	78.0245	68.8008	68.5219	72.6355	69.6843	70.8957	79.2491	74.4981	75.2129
RP11-353N4.6	1	149607765	149612402	+	ENSG00000275557	No description	20.625	4.79742	49.4189	19.6855	44.4799	17.1766	16.2148	59.4075	22.2418	47.3759	37.1429	31.9567	27.3639
RP11-353N4.5	1	149677498	149747812	-	ENSG00000234232	No description	60.4946	59.8099	67.0353	57.6809	69.4482	61.6849	64.2474	65.461	62.1865	66.9583	62.5602	62.152	71.0148
FCGR1A	1	149782671	149792518	+	ENSG00000150337	Fc fragment of IgG, high affinity Ia, receptor (CD64) [Source:HGNC Symbol;Acc:HGNC:3613]	83.9497	83.1171	87.6967	85.5621	86.9473	86.8044	87.629	89.1539	88.121	85.0652	88.6777	85.9591	87.9882
HIST2H2BF	1	149782689	149812373	-	ENSG00000203814	histone cluster 2, H2bf [Source:HGNC Symbol;Acc:HGNC:24700]	41.5609	42.3711	53.7051	44.5323	49.5198	47.6682	52.7822	50.2997	52.4306	60.8829	54.782	48.8252	55.5845
RP11-196G18.3	1	149785659	149793020	-	ENSG00000233030	No description	43.261	37.9571	65.5404	43.3576	49.773	45.617	46.3834	53.6216	57.6329	63.4886	49.0098	46.4654	54.9919
HIST2H2BE	1	149842204	149886652	-	ENSG00000184678	histone cluster 2, H2be [Source:HGNC Symbol;Acc:HGNC:4760]	43.4422	34.3994	44.5073	45.02	42.0092	44.6895	44.472	42.9041	42.5568	40.0554	43.9402	40.2283	38.9735
RP11-196G18.22	1	149844498	149849024	-	ENSG00000261716	No description	71.3125	74.0495	61.4218	62.5709	68.2956	69.9684	64.6698	65.3433	67.6759	69.1422	67.074	70.7354	75.1996
HIST2H2AC	1	149886975	149887364	+	ENSG00000184260	histone cluster 2, H2ac [Source:HGNC Symbol;Acc:HGNC:4738]	0.217865	0.302707	0	0.751174	0	0.539216	0.178571	0.27027	0	0.645161	0	0.298507	0.378788
HIST2H2AB	1	149887524	149887916	-	ENSG00000184270	histone cluster 2, H2ab [Source:HGNC Symbol;Acc:HGNC:20508]	0	0.776588	0	1.20598	0.352113	0	0.563063	0.462963	0.307692	1.66667	0.520833	0.765766	0.362319
BOLA1	1	149887890	149900798	+	ENSG00000178096	bolA family member 1 [Source:HGNC Symbol;Acc:HGNC:24263]	62.4027	59.763	65.7145	57.7778	68.3754	56.121	63.7389	66.1942	62.4851	66.1193	72.1835	58.4597	62.6236
SV2A	1	149903318	149917882	-	ENSG00000159164	synaptic vesicle glycoprotein 2A [Source:HGNC Symbol;Acc:HGNC:20566]	71.712	80.1115	86.7206	76.1674	78.045	78.2352	79.5252	78.3796	80.059	78.8581	79.8714	77.6436	79.9568
SF3B4	1	149923317	149928344	-	ENSG00000143368	splicing factor 3b, subunit 4, 49kDa [Source:HGNC Symbol;Acc:HGNC:10771]	31.5084	31.8564	36.0008	36.2055	30.175	36.6572	34.011	38.6351	32.1733	33.0159	32.6599	33.7291	37.7332
MTMR11	1	149928651	149936898	-	ENSG00000014914	myotubularin related protein 11 [Source:HGNC Symbol;Acc:HGNC:24307]	83.8541	84.6123	86.8964	84.4652	86.9755	86.0096	87.2641	87.3335	82.6918	83.716	88.1628	84.7137	87.3869
OTUD7B	1	149937812	150010676	-	ENSG00000264522	OTU deubiquitinase 7B [Source:HGNC Symbol;Acc:HGNC:16683]	84.7034	83.3811	85.7524	83.2457	86.5551	85.6113	87.079	85.5577	83.9809	86.8656	84.5654	85.4737	86.702
VPS45	1	150067293	150145327	+	ENSG00000136631	vacuolar protein sorting 45 homolog (S. cerevisiae) [Source:HGNC Symbol;Acc:HGNC:14579]	87.7299	85.4551	89.8766	86.9974	88.6172	88.2109	88.5661	88.6298	87.0216	89.5522	87.4869	87.673	89.2767
PLEKHO1	1	150149183	150164720	+	ENSG00000023902	pleckstrin homology domain containing, family O member 1 [Source:HGNC Symbol;Acc:HGNC:24310]	48.9421	39.8711	64.1734	39.4875	45.4728	43.5246	44.2268	42.6811	45.0178	54.2645	42.6757	46.6013	55.9509
ANP32E	1	150218417	150236156	-	ENSG00000143401	acidic (leucine-rich) nuclear phosphoprotein 32 family, member E [Source:HGNC Symbol;Acc:HGNC:16673]	59.0163	57.2901	75.8138	55.7828	63.3971	59.2574	57.5045	61.2553	59.6118	62.1378	54.8663	63.1613	65.4905
RP4-790G17.7	1	150255095	150257286	-	ENSG00000276110	No description	16.2085	15.156	11.985	15.4276	18.1602	12.8641	11.3419	16.4503	16.6427	13.636	20.2834	14.0772	14.2109
CA14	1	150257159	150265078	+	ENSG00000118298	carbonic anhydrase XIV [Source:HGNC Symbol;Acc:HGNC:1372]	62.3111	55.3236	52.2305	59.2269	56.6103	56.2741	54.8705	59.7176	54.4256	56.226	52.1528	60.2532	59.6246
APH1A	1	150265399	150269580	-	ENSG00000117362	APH1A gamma secretase subunit [Source:HGNC Symbol;Acc:HGNC:29509]	30.5587	28.3133	42.4916	26.0423	30.1642	33.9656	33.0994	27.7427	38.099	30.9355	23.2778	30.1422	30.9285
C1orf54	1	150268200	150280916	+	ENSG00000118292	chromosome 1 open reading frame 54 [Source:HGNC Symbol;Acc:HGNC:26258]	50.6274	58.1284	62.9169	53.1801	57.5403	62.9002	61.7833	55.1602	66.1152	60.6028	58.8217	59.886	62.4624
CIART	1	150282543	150287093	+	ENSG00000159208	circadian associated repressor of transcription [Source:HGNC Symbol;Acc:HGNC:25200]	70.6838	66.7579	77.9774	67.5421	67.4178	63.2512	73.7609	71.1407	73.1899	71.3765	63.8218	70.1252	74.4339
MRPS21	1	150293720	150308979	+	ENSG00000266472	mitochondrial ribosomal protein S21 [Source:HGNC Symbol;Acc:HGNC:14046]	78.8988	81.31	81.6123	80.4926	83.0451	81.481	81.2126	80.5139	80.202	80.1094	79.3649	79.8454	84.4757
PRPF3	1	150321476	150353195	+	ENSG00000117360	pre-mRNA processing factor 3 [Source:HGNC Symbol;Acc:HGNC:17348]	90.8247	88.7241	88.3498	86.3537	87.8781	88.8189	88.1011	87.7562	88.6166	87.3462	86.1709	89.0777	89.5735
RPRD2	1	150363091	150476566	+	ENSG00000163125	regulation of nuclear pre-mRNA domain containing 2 [Source:HGNC Symbol;Acc:HGNC:29039]	87.2418	85.7133	88.6824	83.5478	85.3136	86.0366	85.5967	85.4971	84.9704	86.0446	84.1523	85.604	87.0687
TARS2	1	150487364	150507609	+	ENSG00000143374	threonyl-tRNA synthetase 2, mitochondrial (putative) [Source:HGNC Symbol;Acc:HGNC:30740]	88.899	87.556	92.7899	86.1835	86.9905	86.1354	87.0013	86.9272	87.1611	87.5908	86.9336	85.6908	87.2964
ECM1	1	150508062	150513789	+	ENSG00000143369	extracellular matrix protein 1 [Source:HGNC Symbol;Acc:HGNC:3153]	94.9094	90.4816	90.7413	89.8096	86.719	84.8172	87.6158	91.229	91.5251	89.512	84.2832	83.504	88.9277
FALEC	1	150515757	150518032	+	ENSG00000228126	focally amplified long non-coding RNA in epithelial cancer [Source:HGNC Symbol;Acc:HGNC:43713]	26.9813	27.8131	38.5433	29.4519	27.7732	27.6062	25.4796	31.7056	26.7648	36.2954	23.3633	27.4699	34.5809
RP11-54A4.2	1	150548562	150557724	-	ENSG00000237781	No description	62.0063	50.7802	76.3559	52.2332	55.3964	55.5014	55.2758	62.5474	64.4957	76.3454	52.2765	59.0056	56.9695
ADAMTSL4	1	150549369	150560937	+	ENSG00000143382	ADAMTS-like 4 [Source:HGNC Symbol;Acc:HGNC:19706]	75.9644	70.5615	78.2706	72.7536	75.2178	75.2502	75.7605	78.955	80.546	79.707	68.0468	76.3024	78.1033
ADAMTSL4-AS1	1	150560202	150574552	-	ENSG00000203804	ADAMTSL4 antisense RNA 1 [Source:HGNC Symbol;Acc:HGNC:32041]	61.4932	59.1979	75.2324	61.8001	62.8883	61.9547	63.5257	61.7501	64.1626	61.3132	59.4767	62.3307	61.9188
MCL1	1	150574551	150579738	-	ENSG00000143384	myeloid cell leukemia 1 [Source:HGNC Symbol;Acc:HGNC:6943]	10.6287	8.25498	28.5431	8.83291	11.8873	13.2167	14.5918	13.4033	10.2238	12.1092	11.5646	10.6904	11.0814
ENSA	1	150600851	150629612	-	ENSG00000143420	endosulfine alpha [Source:HGNC Symbol;Acc:HGNC:3360]	84.7385	81.4305	87.4731	81.2072	82.6133	83.4214	82.1738	84.0953	82.7603	84.0553	81.7356	79.8898	84.0207
GOLPH3L	1	150646225	150697144	-	ENSG00000143457	golgi phosphoprotein 3-like [Source:HGNC Symbol;Acc:HGNC:24882]	90.168	89.0915	89.7278	91.7825	93.2101	93.6397	93.3026	93.2378	93.6979	93.816	93.6261	92.6175	92.7929
HORMAD1	1	150698060	150720888	-	ENSG00000143452	HORMA domain containing 1 [Source:HGNC Symbol;Acc:HGNC:25245]	90.4353	89.0489	88.1528	90.2066	91.7013	91.901	90.8541	92.6929	92.547	90.7394	90.098	88.8898	93.8722
CTSS	1	150730196	150765957	-	ENSG00000163131	cathepsin S [Source:HGNC Symbol;Acc:HGNC:2545]	91.4346	91.6892	90.5868	91.8329	92.8858	93.1927	93.5322	92.5434	92.6099	94.1242	91.7462	91.1933	93.5528
CTSK	1	150796208	150808323	-	ENSG00000143387	cathepsin K [Source:HGNC Symbol;Acc:HGNC:2536]	88.6358	85.4743	86.5544	87.0418	85.6398	85.9894	86.4878	86.5423	91.3598	85.3507	84.0748	83.8607	88.373
ARNT	1	150809705	150876768	-	ENSG00000143437	aryl hydrocarbon receptor nuclear translocator [Source:HGNC Symbol;Acc:HGNC:700]	88.021	86.9673	90.1827	87.2732	89.5651	89.2135	88.8845	90.7445	88.756	90.8515	87.229	89.7278	90.5334
SETDB1	1	150926263	150964744	+	ENSG00000143379	SET domain, bifurcated 1 [Source:HGNC Symbol;Acc:HGNC:10761]	89.1727	88.1682	88.3942	88.3582	90.3718	89.7637	90.3628	89.374	89.2249	89.4127	88.2141	90.0332	91.201
CERS2	1	150960583	150975004	-	ENSG00000143418	ceramide synthase 2 [Source:HGNC Symbol;Acc:HGNC:14076]	60.6466	51.3501	78.0937	54.5197	62.3251	59.2487	55.4431	61.1264	75.2968	83.7635	60.6672	65.278	75.7797
RP11-316M1.3	1	150973123	150975534	+	ENSG00000231073	No description	9.70707	5.61801	36.9697	6.2711	5.62114	6.36213	3.91136	7.79451	13.8776	18.181	3.2403	5.06911	9.65174
ANXA9	1	150982017	150995634	+	ENSG00000143412	annexin A9 [Source:HGNC Symbol;Acc:HGNC:547]	88.2651	89.1814	91.3973	89.6252	89.319	91.1624	89.6825	90.3234	91.0671	90.7502	88.2359	87.8909	91.5011
FAM63A	1	150996086	151008375	-	ENSG00000143409	family with sequence similarity 63, member A [Source:HGNC Symbol;Acc:HGNC:25648]	77.8125	73.8992	70.9006	72.609	75.2396	75.7031	74.5953	72.0077	77.1101	76.8182	76.1463	67.2342	75.7589
PRUNE	1	151008420	151035713	+	ENSG00000143363	prune exopolyphosphatase [Source:HGNC Symbol;Acc:HGNC:13420]	81.5203	81.5589	86.537	81.8703	89.2713	81.8227	84.1694	82.8002	83.2434	87.5339	87.4051	86.2632	83.9511
BNIPL	1	151036570	151047600	+	ENSG00000163141	BCL2/adenovirus E1B 19kD interacting protein like [Source:HGNC Symbol;Acc:HGNC:16976]	91.3549	91.9681	93.8016	90.4935	92.9612	92.6182	93.052	93.4194	91.8238	92.4322	92.8011	92.1657	93.8723
C1orf56	1	151047740	151051986	+	ENSG00000143443	chromosome 1 open reading frame 56 [Source:HGNC Symbol;Acc:HGNC:26045]	29.0183	22.361	61.6558	24.7589	30.794	27.6797	26.4513	28.3479	27.8809	31.8105	35.2355	27.9948	36.7517
CDC42SE1	1	151050971	151070325	-	ENSG00000197622	CDC42 small effector 1 [Source:HGNC Symbol;Acc:HGNC:17719]	68.2836	63.707	71.2808	61.7813	67.8013	64.0718	63.3789	65.7751	68.928	70.0478	67.6007	65.6002	69.0573
MLLT11	1	151057758	151068497	+	ENSG00000213190	myeloid/lymphoid or mixed-lineage leukemia (trithorax homolog, Drosophila); translocated to, 11 [Source:HGNC Symbol;Acc:HGNC:16997]	51.6621	45.4916	59.2516	43.7263	49.8125	45.1754	46.2801	47.2773	51.3933	55.1143	49.8648	44.4747	51.736
GABPB2	1	151070578	151125542	+	ENSG00000143458	GA binding protein transcription factor, beta subunit 2 [Source:HGNC Symbol;Acc:HGNC:28441]	88.275	88.2173	87.7014	89.0994	89.7914	89.3449	89.8469	90.318	89.474	89.9886	88.4325	88.7198	91.3372
RP11-68I18.10	1	151130075	151131610	-	ENSG00000261168	No description	19.4904	19.5191	21.6632	22.6501	27.4367	24.8681	25.9935	31.3781	23.6721	28.2885	31.1429	33.1034	46.2932
SEMA6C	1	151131685	151146664	-	ENSG00000143434	sema domain, transmembrane domain (TM), and cytoplasmic domain, (semaphorin) 6C [Source:HGNC Symbol;Acc:HGNC:10740]	39.8834	37.4579	70.6282	51.9486	63.2742	58.813	63.3559	62.7827	62.2995	59.6862	61.4121	66.1977	68.7645
TNFAIP8L2	1	151156629	151159749	+	ENSG00000163154	tumor necrosis factor, alpha-induced protein 8-like 2 [Source:HGNC Symbol;Acc:HGNC:26277]	93.4276	90.725	93.6871	93.2466	95.7737	94.1634	92.8102	93.6628	89.6515	95.1787	90.5152	92.0054	93.1965
SCNM1	1	151156664	151170297	+	ENSG00000163156	sodium channel modifier 1 [Source:HGNC Symbol;Acc:HGNC:23136]	66.2193	66.7626	72.2957	67.5156	68.1341	66.5857	65.2148	67.4614	65.4005	67.3858	60.8259	63.0327	69.5306
LYSMD1	1	151159748	151165948	-	ENSG00000163155	LysM, putative peptidoglycan-binding, domain containing 1 [Source:HGNC Symbol;Acc:HGNC:32070]	65.9439	62.5279	68.8237	64.4627	63.3818	63.5877	60.8842	59.8997	65.374	63.6664	53.199	59.0175	69.6643
TMOD4	1	151169986	151176284	-	ENSG00000163157	tropomodulin 4 (muscle) [Source:HGNC Symbol;Acc:HGNC:11874]	90.8003	91.7056	93.3551	88.7214	90.8491	93.067	91.8619	93.2087	91.3275	93.8647	88.1445	91.6294	90.9147
VPS72	1	151169987	151195321	-	ENSG00000163159	vacuolar protein sorting 72 homolog (S. cerevisiae) [Source:HGNC Symbol;Acc:HGNC:11644]	82.7607	82.4404	82.8816	81.2835	84.3599	84.9506	81.6885	83.1658	83.8182	84.0476	80.51	81.1327	82.8992
PIP5K1A	1	151197949	151249536	+	ENSG00000143398	phosphatidylinositol-4-phosphate 5-kinase, type I, alpha [Source:HGNC Symbol;Acc:HGNC:8994]	82.705	83.4476	83.9894	82.182	84.9228	83.7961	83.9998	82.0924	83.6287	83.3138	82.6255	82.8213	84.6399
PSMD4	1	151254703	151267479	+	ENSG00000159352	proteasome (prosome, macropain) 26S subunit, non-ATPase, 4 [Source:HGNC Symbol;Acc:HGNC:9561]	82.2016	81.8431	83.6103	79.4448	82.6744	82.322	82.5347	80.7312	83.474	83.4546	78.0534	81.5925	84.0816
RP11-126K1.2	1	151280024	151281929	-	ENSG00000232671	No description	52.4828	43.4659	43.9024	43.5977	50.7976	43.152	38.9294	47.4028	48.5844	57.1067	50.5692	43.1118	49.0189
ZNF687	1	151281618	151292180	+	ENSG00000143373	zinc finger protein 687 [Source:HGNC Symbol;Acc:HGNC:29277]	61.1548	50.4791	63.238	52.0014	60.6168	58.6622	51.965	56.2185	66.2952	60.7028	57.1973	52.4907	63.7908
PI4KB	1	151291797	151327715	-	ENSG00000143393	phosphatidylinositol 4-kinase, catalytic, beta [Source:HGNC Symbol;Acc:HGNC:8984]	89.6484	85.033	87.4814	85.6993	86.8241	88.271	86.231	87.4168	88.6957	89.4802	84.6925	86.2631	88.3937
RFX5	1	151340640	151347357	-	ENSG00000143390	regulatory factor X, 5 (influences HLA class II expression) [Source:HGNC Symbol;Acc:HGNC:9986]	60.4708	62.9393	68.6467	63.2664	65.4189	63.7471	64.3261	58.8528	62.8542	62.9683	61.6203	64.3406	60.3886
RP11-126K1.6	1	151346967	151348027	+	ENSG00000237976	No description	4.12436	3.88394	6.47619	5.94262	3.28546	1.7515	2.56226	3.3049	1.97065	3.46045	0.740741	3.31169	4.33507
SELENBP1	1	151364302	151372733	-	ENSG00000143416	selenium binding protein 1 [Source:HGNC Symbol;Acc:HGNC:10719]	87.5768	85.3557	87.5538	90.724	88.9948	87.3148	88.4599	88.1916	90.2154	88.6295	87.1551	85.2075	91.3903
PSMB4	1	151399534	151401944	+	ENSG00000159377	proteasome (prosome, macropain) subunit, beta type, 4 [Source:HGNC Symbol;Acc:HGNC:9541]	37.9946	23.6148	34.0343	26.5315	27.2834	26.7828	27.6154	24.8215	26.1892	27.4104	23.8187	25.3772	28.5801
POGZ	1	151402724	151459465	-	ENSG00000143442	pogo transposable element with ZNF domain [Source:HGNC Symbol;Acc:HGNC:18801]	82.4316	74.453	86.442	80.5395	84.0463	84.8368	79.2853	83.1422	83.8309	87.178	85.1937	83.2693	89.0157
CGN	1	151510510	151538692	+	ENSG00000143375	cingulin [Source:HGNC Symbol;Acc:HGNC:17429]	68.5612	70.0046	76.3541	70.667	77.3472	74.7868	75.5767	75.6844	74.4965	75.9309	78.4552	72.0627	78.7422
TUFT1	1	151540305	151583583	+	ENSG00000143367	tuftelin 1 [Source:HGNC Symbol;Acc:HGNC:12422]	76.8771	76.7323	87.9507	79.1666	81.3671	79.5891	79.4464	79.7614	79.9972	82.1587	78.9416	77.6872	81.1863
RP11-74C1.4	1	151540516	151561855	+	ENSG00000232536	No description	74.9509	72.0907	85.4237	75.7472	75.8145	74.9342	72.289	74.1499	75.7875	76.7428	76.1284	73.3415	77.7984
RP11-404E16.1	1	151612038	151613363	-	ENSG00000250734	No description	0.695873	0.486892	1.62132	0.791344	2.41244	0.250627	0.229358	0.927778	0.756501	0.964894	5.22088	3.22997	0.210084
SNX27	1	151612065	151699091	+	ENSG00000143376	sorting nexin family member 27 [Source:HGNC Symbol;Acc:HGNC:20073]	83.3774	81.2992	89.3467	82.0634	86.1087	85.8401	86.3703	85.0721	84.6338	88.9733	85.8895	85.4002	88.3251
RP11-98D18.1	1	151701026	151708386	+	ENSG00000227045	No description	87.0926	85.6641	88.6379	89.5478	84.939	89.1718	87.9958	87.2769	89.0633	88.3907	82.7815	83.6074	89.8734
CELF3	1	151702404	151716814	-	ENSG00000159409	CUGBP, Elav-like family member 3 [Source:HGNC Symbol;Acc:HGNC:11967]	77.6221	76.818	82.5716	76.8757	68.2482	82.2338	76.0591	76.0207	80.1081	79.6573	63.2563	69.6498	80.6425
RIIAD1	1	151710433	151729805	+	ENSG00000178796	regulatory subunit of type II PKA R-subunit (RIIa) domain containing 1 [Source:HGNC Symbol;Acc:HGNC:26686]	61.5274	54.4967	68.3615	55.2006	49.4627	57.9938	56.1818	54.315	57.7971	60.4634	42.6733	52.424	59.7083
RP11-98D18.15	1	151755541	151759911	+	ENSG00000269621	No description	80.9606	83.5731	86.7963	85.037	87.1735	90.5023	88.866	89.136	86.7769	85.2431	85.8333	87.2572	91.2259
MRPL9	1	151759643	151763564	-	ENSG00000143436	mitochondrial ribosomal protein L9 [Source:HGNC Symbol;Acc:HGNC:14277]	25.5427	27.9626	64.9225	24.6942	28.6865	23.99	26.7106	27.0508	22.8226	30.7536	28.0244	26.6848	49.1901
OAZ3	1	151762969	151771332	+	ENSG00000143450	ornithine decarboxylase antizyme 3 [Source:HGNC Symbol;Acc:HGNC:8097]	66.3281	58.8917	71.9703	55.8308	57.5164	58.6677	54.0366	58.5385	61.4307	63.5174	57.3019	57.5227	73.3194
RP11-98D18.3	1	151763384	151769501	-	ENSG00000249602	No description	65.5901	59.8852	72.0712	57.4371	59.24	61.1442	54.5857	62.3216	65.2694	61.1573	57.9357	60.4548	72.9033
RP11-98D18.2	1	151765709	151766389	+	ENSG00000232937	No description	90.5229	87.7573	92.9444	85.6765	91.9547	92.3094	94.5614	95.4605	96.9218	92.393	90.9722	93.1482	96.3191
TDRKH	1	151770107	151791416	-	ENSG00000182134	tudor and KH domain containing [Source:HGNC Symbol;Acc:HGNC:11713]	64.1117	57.3849	67.8921	55.3298	61.5542	57.9796	61.1051	59.8515	60.7194	62.0867	60.3863	57.674	65.0192
RP11-98D18.9	1	151790804	151794402	+	ENSG00000203288	No description	29.2574	27.2663	43.1914	27.1011	35.1199	29.5832	26.8588	31.6384	22.7433	28.5356	31.3253	30.8256	34.5613
LINGO4	1	151800264	151806154	-	ENSG00000213171	leucine rich repeat and Ig domain containing 4 [Source:HGNC Symbol;Acc:HGNC:31814]	84.9028	86.4847	85.7478	86.1679	83.0204	85.0692	84.2201	84.7838	89.2657	87.3642	79.6779	79.9985	88.8187
RORC	1	151806071	151831872	-	ENSG00000143365	RAR-related orphan receptor C [Source:HGNC Symbol;Acc:HGNC:10260]	81.2944	79.4111	81.5663	80.7228	82.0987	82.6875	81.6384	82.6523	85.4015	83.5669	79.962	77.0352	84.6162
C2CD4D	1	151837819	151840557	-	ENSG00000225556	C2 calcium-dependent domain containing 4D [Source:HGNC Symbol;Acc:HGNC:37210]	2.327	2.69044	28.0822	3.43876	3.06414	3.52413	3.55889	4.73227	4.54216	4.23753	1.64671	3.78672	3.40939
AL450992.2	1	151841877	151850385	+	ENSG00000234614	No description	81.8619	83.9168	85.1112	84.9774	86.4777	86.1274	85.0711	87.3691	87.9576	86.5019	83.5001	83.5434	88.1224
THEM5	1	151847263	151853697	-	ENSG00000196407	thioesterase superfamily member 5 [Source:HGNC Symbol;Acc:HGNC:26755]	84.714	84.1447	83.9819	89.7139	88.9395	88.1962	86.8037	89.5895	88.5356	89.3701	83.7001	85.1243	87.588
THEM4	1	151873584	151909808	-	ENSG00000159445	thioesterase superfamily member 4 [Source:HGNC Symbol;Acc:HGNC:17947]	75.8545	72.9427	80.278	74.4919	83.3556	78.7152	80.7666	79.1462	81.1249	80.8922	87.1399	77.855	85.9544
S100A10	1	151982915	151994390	-	ENSG00000197747	S100 calcium binding protein A10 [Source:HGNC Symbol;Acc:HGNC:10487]	36.0867	33.0889	51.0983	33.6937	38.4325	36.8281	36.1022	39.7636	35.6711	55.0314	32.263	36.9852	49.9577
NBPF18P	1	151994531	152042774	+	ENSG00000229021	neuroblastoma breakpoint family, member 18, pseudogene [Source:HGNC Symbol;Acc:HGNC:31998]	70.5522	68.8365	71.4335	73.1362	74.3483	74.6439	70.8951	74.4648	74.2123	73.5058	73.7882	68.507	73.6678
AL450992.6	1	152018662	152022508	+	ENSG00000240667	No description	82.0473	84.5502	81.2242	83.7035	84.3282	86.4946	84.6476	86.18	87.5382	83.3331	79.3606	78.1872	83.5477
S100A11	1	152032506	152047907	-	ENSG00000163191	S100 calcium binding protein A11 [Source:HGNC Symbol;Acc:HGNC:10488]	54.2598	54.4614	55.574	58.8371	59.737	61.8518	54.9527	57.8641	59.6431	60.3142	64.4725	54.7606	60.471
TCHH	1	152106317	152115454	-	ENSG00000159450	trichohyalin [Source:HGNC Symbol;Acc:HGNC:11791]	9.93678	8.7551	10.4625	10.315	14.221	11.4705	10.7602	10.8326	15.706	15.3813	5.75276	9.7079	14.1882
RPTN	1	152153595	152159228	-	ENSG00000215853	repetin [Source:HGNC Symbol;Acc:HGNC:26809]	80.4905	82.4187	87.6689	76.7562	71.6158	78.6474	72.4471	73.8748	77.4861	75.5668	63.8342	58.3975	67.9919
FLG-AS1	1	152168125	152366692	+	ENSG00000237975	FLG antisense RNA 1 [Source:HGNC Symbol;Acc:HGNC:27913]	69.7002	70.8673	66.8081	64.2302	61.7827	63.3941	60.3536	59.2253	65.3374	63.5252	56.4633	52.0404	61.5494
HRNR	1	152212082	152224193	-	ENSG00000197915	hornerin [Source:HGNC Symbol;Acc:HGNC:20846]	82.4592	81.3317	77.3215	76.3463	77.7484	77.0289	75.3049	75.9564	79.752	77.8737	77.2286	68.754	78.0314
FLG	1	152302175	152325203	-	ENSG00000143631	filaggrin [Source:HGNC Symbol;Acc:HGNC:3748]	76.5145	74.1692	74.2313	70.2214	67.0724	70.468	66.4562	64.3646	72.272	71.5215	58.8763	57.967	68.7445
FLG2	1	152348735	152360006	-	ENSG00000143520	filaggrin family member 2 [Source:HGNC Symbol;Acc:HGNC:33276]	64.903	63.6871	66.7969	56.3947	54.8201	53.0295	50.7431	52.4693	57.7292	59.4803	51.198	43.1309	58.5147
RP1-91G5.3	1	152373954	152445456	+	ENSG00000227415	No description	61.5694	64.3342	65.5191	57.4172	56.7932	58.1547	54.3016	54.2882	59.8779	60.2627	44.931	45.0198	57.7445
CRNN	1	152409243	152414263	-	ENSG00000143536	cornulin [Source:HGNC Symbol;Acc:HGNC:1230]	65.0243	67.3023	77.0571	60.8816	50.3507	56.8938	55.9452	53.3469	57.9159	64.4692	42.3328	46.7764	55.7704
LCE3C	1	152511535	152601086	+	ENSG00000244057	late cornified envelope 3C [Source:HGNC Symbol;Acc:HGNC:16612]	69.324	67.4721	66.5833	56.5635	56.7144	57.7907	53.3288	52.9385	60.9712	57.5971	49.813	45.9748	57.2698
CRCT1	1	152514502	152516010	+	ENSG00000169509	cysteine-rich C-terminal 1 [Source:HGNC Symbol;Acc:HGNC:29875]	89.3912	84.1506	87.4641	85.87	85.6002	86.3358	76.6456	78.0697	82.1403	82.8762	77.0455	78.1295	79.2178
LCE1B	1	152737518	152813109	+	ENSG00000196734	late cornified envelope 1B [Source:HGNC Symbol;Acc:HGNC:16611]	62.8287	65.3979	66.7525	55.7788	54.0731	56.5102	53.586	52.425	60.6856	58.7815	45.6294	43.3664	57.9993
KPRP	1	152759561	152762052	+	ENSG00000203786	keratinocyte proline-rich protein [Source:HGNC Symbol;Acc:HGNC:31823]	82.7951	84.7388	84.7814	77.139	77.8311	75.0776	80.2068	75.4737	82.2254	82.2548	79.9501	75.1118	84.7444
SMCP	1	152878317	152885047	+	ENSG00000163206	sperm mitochondria-associated cysteine-rich protein [Source:HGNC Symbol;Acc:HGNC:6962]	84.2379	85.442	88.4938	77.2641	70.7858	67.7977	68.3162	70.3094	78.2443	74.6456	54.924	59.8762	76.4141
LINC01527	1	152930040	152949210	-	ENSG00000224308	long intergenic non-protein coding RNA 1527 [Source:HGNC Symbol;Acc:HGNC:51266]	77.0068	82.453	82.1796	67.7184	60.1361	58.7411	58.2124	61.8218	68.0161	65.0141	57.9496	60.3346	64.4128
SPRR2E	1	153093135	153106184	-	ENSG00000203785	small proline-rich protein 2E [Source:HGNC Symbol;Acc:HGNC:11265]	91.5635	87.2292	87.429	83.4072	85.0556	87.533	86.4877	86.4421	86.649	88.3904	80.7143	79.2585	85.62
RP1-140J1.1	1	153174518	153191676	+	ENSG00000229699	No description	87.0451	86.5173	88.1716	82.9892	81.9725	84.048	79.0388	82.8241	85.413	86.0945	78.7467	70.4994	84.8219
LOR	1	153259700	153262122	+	ENSG00000203782	loricrin [Source:HGNC Symbol;Acc:HGNC:6663]	16.8247	8.92128	30.4186	8.00215	12.5918	8.66531	15.0211	13.6098	12.6607	25.0818	10.7812	13.8063	42.3425
PGLYRP3	1	153297862	153310718	-	ENSG00000159527	peptidoglycan recognition protein 3 [Source:HGNC Symbol;Acc:HGNC:30014]	84.5311	85.9681	82.1038	87.7	88.1836	87.5186	89.6217	87.1925	89.4135	86.3364	87.2977	82.1793	89.5593
PGLYRP4	1	153330120	153348840	-	ENSG00000163218	peptidoglycan recognition protein 4 [Source:HGNC Symbol;Acc:HGNC:30015]	84.5311	85.5589	81.4373	83.3731	85.2656	85.0799	84.2563	85.0299	85.9398	84.4385	79.5664	77.9632	86.6492
S100A9	1	153357854	153361027	+	ENSG00000163220	S100 calcium binding protein A9 [Source:HGNC Symbol;Acc:HGNC:10499]	85.6721	91.5562	90.843	88.0685	88.7972	93.2649	89.044	87.8127	93.1281	92.436	88.1622	84.6259	94.3224
S100A12	1	153373706	153375649	-	ENSG00000163221	S100 calcium binding protein A12 [Source:HGNC Symbol;Acc:HGNC:10489]	92.1034	92.5495	89.2374	90.7573	90.5281	92.6812	94.6296	95.0643	90.6647	91.6707	87.4551	73.8211	91.9729
AL591704.5	1	153379821	153380799	-	ENSG00000237008	No description	89.2192	89.4328	96.7708	89.0092	95.0229	92.537	95.1261	94.8532	92.1916	95.9196	90.2604	90.7034	95.6768
S100A7A	1	153416524	153423225	+	ENSG00000184330	S100 calcium binding protein A7A [Source:HGNC Symbol;Acc:HGNC:21657]	71.2444	71.9741	68.4431	74.3517	68.9029	72.4317	74.1556	74.2668	82.2183	75.6579	60.8434	56.4349	74.2744
AL591704.9	1	153427020	153428401	-	ENSG00000203781	No description	79.9659	84.5985	85.3785	86.7056	80.5511	83.2776	87.3846	82.7114	91.006	89.5762	67.4583	70.1643	88.913
S100A7L2	1	153437058	153439949	-	ENSG00000197364	S100 calcium binding protein A7-like 2 [Source:HGNC Symbol;Acc:HGNC:21655]	84.1398	88.7454	82.9803	84.2644	86.4557	88.6888	90.8899	88.9786	86.2946	89.4964	84.4547	74.6036	90.3226
S100A7	1	153457744	153460701	-	ENSG00000143556	S100 calcium binding protein A7 [Source:HGNC Symbol;Acc:HGNC:10497]	88.1519	84.1844	90.0473	86.567	89.6638	89.4147	87.7911	89.4907	94.5974	92.2076	86.9223	78.1866	89.0817
BX470102.3	1	153533603	153535115	+	ENSG00000238279	No description	89.3548	78.8374	85.5833	89.0663	86.7589	79.4589	79.5191	87.822	87.601	85.4848	82.4395	65.2402	85.9231
S100A5	1	153537147	153541765	-	ENSG00000196420	S100 calcium binding protein A5 [Source:HGNC Symbol;Acc:HGNC:10495]	86.3332	83.4437	84.7549	83.5307	85.5429	82.0827	85.5095	86.0072	88.1053	89.4104	86.6238	81.8434	87.2273
S100A4	1	153543613	153550136	-	ENSG00000196154	S100 calcium binding protein A4 [Source:HGNC Symbol;Acc:HGNC:10494]	72.1597	70.2419	76.2155	77.0567	78.2812	79.2696	72.1973	76.6628	73.6666	72.9018	75.9659	70.7856	73.4674
S100A3	1	153547329	153549372	-	ENSG00000188015	S100 calcium binding protein A3 [Source:HGNC Symbol;Acc:HGNC:10493]	75.3893	76.2606	86.3492	81.0036	82.9884	82.0533	81.8353	80.4625	79.2715	80.2655	78.628	81.2061	83.1846
S100A2	1	153561108	153567890	-	ENSG00000196754	S100 calcium binding protein A2 [Source:HGNC Symbol;Acc:HGNC:10492]	89.8587	82.8997	89.4207	85.95	84.422	82.6732	82.6773	83.8255	86.0525	84.1051	78.2841	76.0087	83.514
S100A16	1	153606886	153613145	-	ENSG00000188643	S100 calcium binding protein A16 [Source:HGNC Symbol;Acc:HGNC:20441]	64.1341	60.3446	56.2711	65.185	64.8436	65.0197	65.9306	68.4225	73.1887	66.1647	61.239	59.4601	67.32
S100A14	1	153614255	153616986	-	ENSG00000189334	S100 calcium binding protein A14 [Source:HGNC Symbol;Acc:HGNC:18901]	89.3434	85.1021	85	89.7762	89.1329	93.9021	90.4938	86.5811	94.2328	95.3849	87.7451	87.1746	91.4524
S100A13	1	153618787	153634092	-	ENSG00000189171	S100 calcium binding protein A13 [Source:HGNC Symbol;Acc:HGNC:10490]	67.8253	67.1235	74.3542	69.0419	72.0534	73.0353	69.129	69.936	72.4023	74.0033	74.2224	68.8136	72.5437
[truncated: 31,829 more rows]
