# Supplementary material for: Low rates of mutation in clinical grade human pluripotent stem cells under different culture conditions
Source: Nat Commun. 2020 Mar 23;11:1528. doi: 10.1038/s41467-020-15271-3 (PMC7089967; doi:10.1038/s41467-020-15271-3)
Supplement: Supplementary file 9 — Supplementary Data 8 [file 41467_2020_15271_MOESM9_ESM.xlsx]

## Sheet: All bulk and clones CGI
Supplementary Data 8: CpG island methylation
Probe	Chromosome	Start	End	Probe Strand	MShef4 starting culture	MShef4 standard parental clone B8	MShef4 standard subclones	MShef11 starting culture	MShef11 standard parental clone E4	MShef11 standard parental clone E7	MShef11 standard subclones	MShef11 Y27632 parental clone F1	MShef11 Y27632 parental clone F4	MShef11 Y27632 subclones	MShef11 low oxygen parental clone G2	MShef11 low oxygen parental clone G8	MShef11 low oxygen subclones
oe = 0.79	1	10469	11240	+	98.8817	93.1988	99.2458	93.3333	96.7929	98.0556	97.0688	97.5216	97.7928	96.7729	99.3197	99.142	97.2676
oe = 0.66	1	136113	137219	+	88.7761	92.2284	90.3568	90.9357	91.5537	97.7619	93.5177	92.1719	96.3492	93.9991	91.0294	95.1231	93.0556
oe = 0.78	1	180999	181759	+	93.9538	93.1524	97.6312	94.52	98.1016	97.6191	96.1472	97.973	92.5	97.5129	98.7206	94.2204	98.3709
oe = 1.03	1	827037	828065	+	0.451389	0.30423	6.45833	1.10544	0.545315	0.438597	0.268817	0.483092	0.85034	0.591133	0.490196	0	0
oe = 1.03	1	904315	905706	+	5.24363	5.37625	27.3333	5.38628	5.29832	5.11023	3.17019	5.75441	5.86142	9.45598	6.05556	2.64798	5.59057
oe = 0.91	1	908920	910503	+	94.4522	94.4855	97.8514	90.4257	81.403	94.4444	93.9891	89.8809	97.963	98.01	82.3712	93.8889	93.494
oe = 0.90	1	923591	926252	+	2.05599	1.58505	17.1181	2.13885	1.62144	3.13424	1.46011	1.02686	1.65668	3.625	0.412541	0.694445	2.51572
oe = 0.72	1	958934	967274	+	51.6289	40.6559	66.6049	39.5988	50.7954	56.6994	58.77	52.2716	51.3276	67.1765	61.028	49.1431	60.7748
oe = 0.89	1	999832	1002030	+	2.42472	1.68079	2.68817	3.00909	3.18519	1.98483	2.46542	1.83653	3.65924	5.01529	0.562963	4.82673	6.99248
oe = 0.68	1	1028196	1029127	+	95.4274	91.5673	87.5	92.3142	97.4171	95.5628	90.7843	95.6951	94.213	96.5568	97.2235	96.5753	100
oe = 0.62	1	1040117	1052040	+	82.6636	77.9639	88.3254	78.7347	86.0117	90.888	84.5058	83.3114	84.3991	90.848	84.8516	81.5479	94.1218
oe = 0.89	1	1059057	1059923	+	0.651922	0.579995	5.55556	0.840979	2.37064	1.68498	0.487013	1.9709	2.44624	0	2.1164	0	0.980392
oe = 0.73	1	1067284	1069938	+	55.0521	36.5007	76.9771	38.3876	63.2546	54.8466	46.4169	51.3126	38.1642	62.1631	60.4979	40.7827	66.3484
oe = 0.72	1	1081484	1082059	+	89.9843	88.9456	100	88.5657	87.5877	90.7951	93.5859	90.4975	88.1905	85.7527	93.3333	89.8079	91.3953
oe = 0.99	1	1115136	1117082	+	4.29613	4.06993	32.3718	4.65331	3.42163	6.25761	5.46997	4.19464	7.00632	7.66264	1.93548	2.67309	9.84529
oe = 1.00	1	1131362	1131790	+	98.216	91.2218	96.8087	95.6667	91.4813	97.3333	97.5232	96.5686	98.0769	96.2591	94.4061	96.1413	97.0399
oe = 0.73	1	1162664	1165204	+	68.9344	63.1566	57.7812	75.8118	80.2937	82.4225	86.1024	82.3228	62.998	82.2477	82.2178	78.7876	88.2939
oe = 0.82	1	1173935	1174900	+	64.0208	49.5245	70.2685	46.6987	50.6724	49.8586	52.9983	51.766	54.2525	69.7122	45.5	55.9162	56.0185
oe = 0.60	1	1182696	1183155	+	85.3251	83.7516	76.6667	88.1594	86.9221	87.3504	90.8303	84.0123	85.3175	83.4042	84.5503	78.0516	94.4086
oe = 0.70	1	1197448	1197892	+	91.1938	94.1131	98.3607	96.1138	92.0495	92.9825	95.4545	93.7333	98.4615	96.6733	87.5	94.2029	88.8889
oe = 0.95	1	1217143	1217754	+	98.6584	92.7184	98.2657	98.3333	96.5734	96.1601	98.0616	97.8101	94.4017	97.095	93.2613	95.942	98.069
oe = 0.80	1	1218405	1219039	+	86.1552	93.5953	92.1429	96.7193	93.1476	96.1869	94.9656	98.7245	95.5914	95.6001	96.5556	93.8667	95.5538
oe = 0.88	1	1231523	1233605	+	63.3557	39.6211	84.9545	42.8771	55.5215	45.2126	50.0431	63.5779	51.592	70.8944	70.7908	54.244	76.9129
oe = 0.74	1	1254017	1254865	+	95.3323	96.0588	97.4302	95.0539	95.7988	97.4879	96.7278	98.3888	97.9392	97.2233	97.8307	93.6254	94.8298
oe = 0.66	1	1267787	1268217	+	95.2797	94.0669	96.9697	97.5806	95.5226	95.0179	98.6235	94.2476	97.3861	96.9419	97.106	96.074	94.2671
oe = 0.75	1	1286018	1294783	+	89.3554	88.1083	92.1452	87.1084	86.8806	88.214	87.2646	89.2959	88.9283	91.2012	85.8184	86.6095	91.9441
oe = 0.91	1	1307021	1309805	+	13.8488	6.8361	43.4783	8.22082	12.6889	9.92442	10.5645	13.5214	16.4223	29.6859	7.07071	22.417	24.9955
oe = 0.65	1	1327286	1328040	+	94.3354	92.1418	96.7099	85.515	95.8205	93.6854	94.1486	93.7842	92.3607	95.7246	96.6667	92.0224	92.4746
oe = 0.61	1	1329625	1330254	+	93.0432	90.6914	89.4608	91.9227	95.7665	95.9156	94.3774	94.5972	96.4139	94.9442	98.7936	96.2037	95.6854
oe = 0.61	1	1332056	1333606	+	87.6057	89.8496	94.2308	83.6812	92.5655	90.2538	92.8718	88.2901	93.9215	89.7599	93.1818	84.0551	92.6472
oe = 0.61	1	1338107	1340460	+	92.8558	94.6436	100	94.7853	94.4528	97.6944	96.1545	97.9286	97.0122	95.5171	93.5049	93.3166	95.1941
oe = 0.78	1	1348554	1355746	+	12.1441	10.6665	52.1649	15.3771	11.4638	14.4196	13.2248	20.1856	13.7555	26.3067	8.93579	24.638	29.9242
oe = 0.85	1	1373761	1375711	+	36.4601	22.6384	60.8559	23.5447	25.5144	25.0923	22.6262	19.7009	34.4595	44.4618	38.3929	21.6341	45.125
oe = 0.86	1	1406243	1407891	+	14.584	11.6685	81.8528	11.8113	17.044	14.3273	8.76028	7.28742	18.0119	22.0356	21.164	15.5971	22.3499
oe = 0.76	1	1419780	1420692	+	78.4143	41.3521	81.0817	41.11	93.1312	22.7626	63.1111	77.6606	54.7101	92.841	93.2963	65.2842	91.8616
oe = 0.81	1	1439082	1440204	+	95.3551	93.3845	98.4269	91.4368	94.9026	91.8289	96.5312	96.1384	97.724	97.9542	86.9878	93.021	98.6225
oe = 0.91	1	1511499	1512825	+	0.995025	0.733699	0	0.735975	1.35611	0	0	1.55914	0.792082	0.900901	0	1.01774	0
oe = 0.65	1	1519923	1520512	+	95.0243	95.5916	97.8495	97.7477	97.7452	94.2105	98.2486	93.9646	100	97.2521	100	98.0556	99.1919
oe = 0.66	1	1522575	1523649	+	97.0543	95.8593	95.2381	96.3009	96.2141	96.1225	96.797	95.9465	96.5264	97.2078	96.3333	96.4261	98.4795
oe = 0.74	1	1535225	1536210	+	95.1237	94.8419	93.8571	96.2741	95.5335	94.9082	92.4722	94.7967	96.8304	91.6667	95.7738	86.481	98.7065
oe = 0.98	1	1574103	1575952	+	12.733	9.19057	43.6777	8.95901	19.4006	11.3106	7.98606	7.00195	10.6455	33.3982	16.6293	15.8101	28.9155
oe = 0.81	1	1598952	1600756	+	6.93347	9.92739	63.6859	8.8681	10.7738	10.6069	27.5847	11.8499	18.8224	48.5357	9.87719	23.2984	24.4558
oe = 0.89	1	1615074	1616635	+	7.12911	4.39997	61.7284	4.71591	0.308642	6.50206	2.95853	2.80159	7.07501	16.2366	0.900901	6.61654	2.43784
oe = 0.74	1	1623208	1623979	+	94.1731	94.2353	97.4537	96.3363	97.8607	95.8089	91.0011	96.2281	95.098	95.2632	96.4394	97.8516	97.9437
oe = 0.67	1	1626670	1634630	+	40.9015	37.0099	60.6884	46.1826	78.6751	58.3393	55.4327	55.2443	59.99	81.8571	76.397	74.7864	77.7066
oe = 0.70	1	1712155	1712665	+	39.6308	16.6417	25.9259	16.7328	41.5099	16.3939	36.2872	17.0873	24.6975	24.8218	46.9774	27.34	35.7057
oe = 0.91	1	1753935	1754532	+	95.9392	95.9933	76.1905	95.7785	91.0043	90.7355	94.4322	94.4231	97.4691	98.2778	91.7064	92.9976	95.4816
oe = 0.91	1	1777956	1779143	+	0.44697	0.548108	41.3636	0.678295	0.910853	0.288714	0.190476	0.882937	0.125786	1.10063	0.900901	0.900952	0.617284
oe = 0.97	1	1889967	1891833	+	0.888889	0.0848778	64.8949	1.50701	1.49492	0	0.363409	1.33053	0.757576	16.2016	1.45349	0.666667	0.277778
oe = 0.77	1	1954906	1955431	+	95.8597	90.889	96.3095	92.5	90.9897	94.0952	89.1195	83.2099	89.1667	90.5048	91.9862	87.7819	87.0741
oe = 0.84	1	1978830	1982361	+	94.3685	93.8991	94.4607	95.2854	92.6392	94.2701	91.9344	93.175	94.4959	93.3472	91.3885	93.2891	93.4463
oe = 0.76	1	2044617	2045272	+	38.0017	17.8127	19.4203	19.5869	25.6845	23.516	28.5466	22.1627	32.1264	38.7654	16.9811	28.2479	28.75
oe = 0.93	1	2054677	2055194	+	93.8717	93.7765	90.625	95.7037	95.5686	96.9193	94.3787	86.6152	93.1191	93.9327	92.7957	94.4966	95.7524
oe = 0.64	1	2093767	2094786	+	91.3023	94.7525	98.5061	97.5916	97.0654	96.4021	95.6325	94.986	93.7153	97.4697	92.1605	94.7045	97.6836
oe = 0.89	1	2114991	2115426	+	91.3823	87.0316	96.5556	85.484	83.0276	91.1376	88.4935	94.7085	89.7836	90.23	77.0197	76.9127	93.1425
oe = 0.89	1	2226774	2229734	+	3.57621	2.29419	68.0243	2.05164	13.5792	5.59872	2.16713	2.87611	5.70805	43.6811	2.86232	5.70106	28.9889
oe = 0.74	1	2303870	2304418	+	92.3984	91.9492	97.6191	95.7046	92.4861	95.6342	97.071	98.6667	91.4815	94.1808	94.321	96.6102	95.912
oe = 0.69	1	2305004	2307630	+	80.519	84.829	92.3455	89.7767	89.9698	89.82	94.6168	92.9391	92.8203	94.6966	86.6237	88.5557	92.3657
oe = 0.62	1	2322285	2323319	+	85.4514	74.8985	53.9474	71.3466	57.4488	63.3166	56.9923	67.6263	83.3092	82.802	35.358	48.6842	75.2516
oe = 0.94	1	2334569	2334993	+	95.3209	88.4912	93.421	93.6838	93.6404	92.7576	90.4124	95.0898	95.0794	88.6819	95	80.9226	95.2874
oe = 0.64	1	2496452	2497107	+	93.1455	92.4505	97.5	95.6677	86.3881	96.4179	90.3979	90.2957	97.1088	96.6821	80.2381	87.5074	98.3796
oe = 0.86	1	2525803	2526820	+	0.957854	0.492305	1.51515	0.227743	0.925926	0.88141	0.810811	0	0.890805	0	0	0.520833	1.51515
oe = 0.75	1	2630441	2631009	+	89.1792	89.2372	92.6316	92.5136	93.2745	95.6804	96.763	96.6719	95.1587	94.3048	91.3649	96.4601	95.9242
oe = 0.77	1	2789310	2790396	+	91.5845	93.3418	98.827	69.2397	93.6277	94.0159	94.2048	94.6774	91.7794	95.3	89.8936	60.3503	94.7007
oe = 0.64	1	2800177	2800668	+	91.9203	91.2192	98.4127	88.3086	94.1321	93.4058	96.2719	93.9535	95	98.9583	91.6667	89.6885	96.4912
oe = 0.77	1	2855562	2856100	+	87.6852	83.4577	88.2983	80.1448	90.6334	85.3388	89.896	87.2178	92.4206	88.6018	84.6528	75.2989	93.3668
oe = 0.88	1	3067362	3071398	+	2.90087	2.24025	61.5062	2.89891	5.10149	2.80952	2.44396	4.52991	1.72678	4.839	2.14055	4.62817	1.07143
oe = 0.93	1	3073467	3074154	+	2.38095	2.61127	14.9306	2.58616	2.57222	4.64706	1.55367	3.35417	4.94444	2.55826	0.526316	4.28571	2.02991
oe = 1.38	1	3180849	3181756	+	85.3222	85.759	85.9255	77.2906	84.5058	79.4515	90.253	88.6207	86.9444	89.457	84.2642	93.1502	87.5721
oe = 0.84	1	3194584	3195345	+	92.3871	94.0523	96.0063	90.5139	92.6375	94.5527	91.4093	93.0594	88.6782	94.8195	91.8698	87.5556	93.4621
oe = 0.70	1	3211605	3212148	+	97.9522	89.0414	93.125	90.0799	91.1487	95.2588	87.451	91.1779	95.8929	93.8684	82.5463	87.8847	93.4063
oe = 0.79	1	3247406	3248079	+	32.093	21.1638	20.7251	26.8447	26.3911	26.063	22.163	15.9887	29.1204	25.6091	15.2347	19.4314	21.1337
oe = 0.64	1	3287202	3287889	+	94.031	93.8154	88.75	95.7407	94.279	97.1795	95.9043	97.2184	93.5322	96.4286	95.5645	93.1671	88.5417
oe = 0.67	1	3404706	3405746	+	93.252	90.2921	96.6667	93.8186	96.4956	91.1905	93.4276	93.0154	94.6203	94.2245	93.4896	91.2865	94.723
oe = 0.76	1	3408683	3409115	+	92.9976	94.2193	96.8966	98.1255	95.6036	97.981	96.9919	95.0579	98.3333	98.0309	95.2192	97.4206	96.8674
oe = 0.69	1	3411428	3412860	+	91.2413	90.2739	94.1204	93.6937	90.3936	94.5262	92.0275	92.0572	90.9431	95.5972	86.4293	89.4205	92.8958
oe = 0.75	1	3425449	3426242	+	96.2889	93.6952	95.5616	92.5331	95.2626	95.4742	97.3478	93.3243	96.2471	96.1437	92.8677	96.5132	96.5787
oe = 0.60	1	3583339	3583906	+	79.4043	80.6202	87.233	76.4881	78.3672	71.7407	87.8205	75	65.991	78.679	79.7619	80.1578	77.3238
oe = 0.81	1	3649781	3653072	+	5.5634	2.38409	40.1192	3.56996	4.28023	4.85493	3.85996	4.87131	5.08063	11.9316	6.07456	4.82911	9.79414
oe = 0.93	1	3690533	3690989	+	95.2071	90.9091	94.0972	96.5591	95.0931	95.9467	94.9359	96.6667	96.8667	92.7121	96.1905	88.0631	97.418
oe = 0.77	1	3771990	3773120	+	5.08598	7.98367	0	5.84317	7.41497	8.55556	9.85915	9.43299	11.2454	16	5.20833	13.3039	13.0952
oe = 0.79	1	3786901	3787344	+	93.1547	94.8035	100	98.4069	96.6837	98.0688	95.449	97.5289	98.6111	96.8165	92.6524	91.8901	95.8938
oe = 0.60	1	3795835	3796670	+	0.701754	1.08219	16.6667	1.66131	0.914335	1.20155	0.820853	0.529101	0.901611	1.50376	0.808081	1.65373	0.641026
oe = 0.60	1	3814895	3815451	+	92.5305	94.9302	95.2778	97.2585	94.2753	94.4264	97.3271	95.7582	95.8631	96.4039	100	96.6982	95.5556
oe = 0.67	1	3874301	3875047	+	90.2763	91.0672	88.5366	93.806	95.6008	96.1294	94.7936	95.6499	95.5903	96.3286	95.2564	94.4558	95.8295
oe = 0.72	1	4132574	4133183	+	84.3658	88.7125	76.3333	67.746	42.4323	73.5772	51.4899	65.1546	76.3475	79.6544	16.2784	28.3872	53.3862
oe = 0.83	1	4161100	4161612	+	94.7333	87.1167	97.7273	90.4321	93.8372	84.6581	91.1905	88.7075	91.954	91.3257	97.5694	87.5516	91.5139
oe = 0.86	1	4653930	4656495	+	0.897436	1.17706	61.5672	0.750194	1.55481	0.749665	1.86741	1.61404	2.92793	14.4608	1.0307	1.1399	4.63218
oe = 0.91	1	5711997	5712453	+	96.3682	92.6196	95.873	88.217	88.6288	95.9524	93.9906	87.1429	92.5309	93.4453	88.5469	90.2121	96.875
oe = 0.88	1	5991442	5993346	+	0.814018	0.460269	2.33333	1.23653	0.380748	1.26681	1.46259	0.591631	0.661376	0.565636	0.240385	0.817823	0.578471
oe = 0.85	1	6179178	6180754	+	2.61275	1.2741	52.572	1.82432	1.60155	3.35979	2.74074	0.566667	2.77778	7.03353	0.795455	8.33333	3.41944
oe = 0.78	1	6208549	6209528	+	11.504	9.34345	50.8772	11.4599	10.2433	9.69697	8.89313	12.7052	16.2083	27.3892	9.87654	18.8114	46.7105
oe = 0.80	1	6235469	6237069	+	44.9509	34.3898	62.3507	34.5975	52.5809	66.4286	56.9841	66.0842	42.4638	65.8177	51.276	55.6743	71.2676
oe = 0.77	1	6245089	6246403	+	3.84314	1.17254	1.96078	2.45655	2.07359	3.34007	1.16267	1.56566	6.68385	0.392157	2.40741	1.15079	7.84314
oe = 0.85	1	6249104	6250032	+	3.68687	2.8329	55.0194	3.01641	4.59302	3.5837	2.4359	1.46953	8.26461	0	2.38095	4.65517	8.38095
oe = 0.91	1	6260078	6261408	+	0.350877	0.642208	65.4604	0.625	5.01792	0.384615	0	0.867347	2.22222	4.16667	0	0.328947	0
oe = 0.82	1	6392755	6394125	+	1.44144	0.472731	16.7816	1.54724	0	0.859923	0.411035	0.601852	0.839683	0	0	0.430108	0
oe = 0.84	1	6404429	6404922	+	45.3911	39.7685	44.3678	39.5739	45.7615	53.0853	39.1979	49.0476	46.1321	49.0465	47.4937	38.9043	38.009
oe = 0.77	1	6424149	6425267	+	5.62405	8.67541	43.0108	11.8267	5.72664	7.06856	9.22655	8.20119	12.3864	13.149	5.58333	11.8129	16.2103
oe = 0.71	1	6447148	6449126	+	0.0811688	1.16036	16.6667	1.89398	0.801209	1.62256	2.58242	1.13686	0.411392	2.5	1.10063	3.15692	0.728155
oe = 0.74	1	6454049	6456265	+	84.4585	75.0292	90.342	83.2105	90.8266	83.0904	93.1148	91.8266	95.1736	96.207	86.1568	90.3079	96.7866
oe = 0.74	1	6460525	6461895	+	91.1595	90.6665	95.457	91.6875	92.7998	94.1614	89.8929	90.6811	90.06	95.7534	90.9027	90.7243	94.836
oe = 0.73	1	6470477	6471754	+	89.9109	85.7445	97.2222	93.7911	95.1689	95.7267	96.0496	92.5292	94.3229	97.3887	94.5221	96.3794	97.3299
oe = 0.78	1	6579368	6580301	+	8.59858	15.1867	46.6165	16.2945	28.1664	16.3078	17.3741	18.8738	21.259	21.9161	16.1481	33.7359	23.2048
oe = 0.80	1	6601717	6603784	+	5.44474	0.710133	3.56322	0.908526	0.433009	1.25339	0.612969	1.18218	0.870307	0.908565	0.602773	1.89453	1.61404
oe = 0.98	1	6784254	6786306	+	0.51455	0.885641	0.595238	0.515152	0	0.337838	0.286123	0.546875	0.241546	0	0	0.384615	0
oe = 0.68	1	7601047	7601834	+	92.1101	93.14	97.9167	97.014	94.721	95.5882	93.254	93.875	95.4841	96.4744	96.0317	94.3667	92.6917
oe = 0.69	1	7663317	7665115	+	93.8285	92.4654	91.8853	94.728	94.2876	87.8886	91.3999	94.4478	95.7527	91.8817	95.7496	93.1403	92.7111
oe = 0.99	1	7703808	7705796	+	6.10468	4.0673	67.4713	4.59912	4.08559	3.54027	7.13619	8.56269	7.32183	12.9048	1.77756	5.45564	12.3163
oe = 0.90	1	7783401	7785044	+	12.763	10.6676	62.6578	28.2205	36.849	36.9398	53.7346	44.2564	57.3005	59.3238	47.2024	45.6525	81.8644
oe = 0.72	1	7952201	7954591	+	57.2054	42.3345	67.594	93.5665	94.6464	96.1729	95.4665	96.6843	93.7387	95.9622	94.2881	96.3366	94.5925
oe = 0.92	1	7961242	7962166	+	0.193798	0.554152	1.28415	1.07143	0.407864	0.372279	0.647619	0.252525	0.320513	1.36621	0.431373	0	0.731707
oe = 0.94	1	8025495	8026945	+	2.03057	1.1168	9.81792	2.32357	1.93741	2.72613	5.30597	5.62439	4.21634	8.66838	2.07456	1.70129	5.65957
oe = 0.84	1	8217136	8217762	+	11.8481	7.3681	0	8.18352	16.0261	4.28571	0	20.9748	1.21528	10.7265	11.7222	9.72222	11.2069
oe = 0.78	1	8330143	8330740	+	95.1432	94.1924	93.2559	94.3367	95.2375	96.9154	95.3595	96.5625	94.8639	95.3515	91.8327	94.4792	92.0055
oe = 0.84	1	8343638	8344042	+	93.5373	86.4127	97.3809	90.7219	82.7004	78.0541	64.2484	86.8518	88.7166	89.1558	56.0606	23.8413	77.4798
oe = 0.80	1	8358263	8358797	+	93.2241	92.9209	98.3929	95.8877	97.7868	98.0952	98.8095	97.0299	97.4359	95.7936	97.2059	94.9256	96.8155
oe = 0.76	1	8500443	8502530	+	93.2882	93.1439	98.3333	98.8095	96.5353	97.2404	100	91.2613	100	97.963	98.718	97.6676	97.9214
oe = 0.82	1	8877731	8879350	+	0.357143	0.556352	9.30233	0.663146	0	0.238095	0.468834	0.884956	0.527426	0.290698	0	0.121359	0.497513
oe = 0.68	1	9039222	9040454	+	93.8461	91.8039	98.521	91.81	88.9161	96.0346	94.0722	92.6655	93.6842	94.7074	81.0206	92.9182	95.4361
oe = 0.68	1	9071544	9072206	+	95	92.5433	100	98.0864	93.9626	98.8889	91.3542	98.0392	88.7681	98.1725	96.9355	96.2302	92.9932
oe = 0.85	1	9182109	9183768	+	3.40909	2.14871	12.1795	3.37131	2.74854	3.38601	2.5292	10.4387	3.25269	7.88801	3.33333	12.5329	0
oe = 0.89	1	9234343	9235393	+	2.2409	1.22228	57.8947	1.55857	1.8215	1.22222	1.57118	1.20316	1.11111	4.45238	2.35294	1.94444	1.50641
oe = 0.99	1	9292331	9293834	+	3.98564	1.28441	0	4.34673	2.41468	0.868056	0	1.12593	1.22825	3.54787	0.685714	0.548246	1.5625
oe = 0.97	1	9539292	9540385	+	0.35461	0.501147	37.7778	0.852128	2.44123	0.621576	0.471698	0.957191	1.30719	0.862069	1.07527	0.544662	2.13675
oe = 0.77	1	9651675	9652943	+	2.90384	4.31943	12.1264	4.30255	7.91715	8.65741	2.46959	18.3007	2.87879	7.68519	9.14142	0.716374	0.847458
oe = 0.84	1	9730235	9730646	+	92.8773	93.4283	97.9365	96.4443	93.81	95.5215	92.3626	93.9601	96.7361	95.3915	88.6762	89.4345	97.5984
oe = 0.92	1	9822954	9824609	+	0.285388	0.675221	40.7923	0.937619	0.333333	0.738482	0.434028	0	0.788288	0.977467	0.595238	0.740741	0.692641
oe = 0.82	1	9909788	9910732	+	0.26455	0.768238	64.2271	1.72996	0.612182	0	0	0	0	19.5029	0.235849	0.3663	0.952381
oe = 0.93	1	9943108	9943527	+	0	0.719373	0	1.11486	1.06838	0	0.431034	0.634921	0.320513	0	1.04167	0.373134	0
oe = 0.89	1	10032475	10033346	+	0.438597	0.729376	0.714286	0.384615	1.67022	0.788062	1.49254	0.383142	1.30824	0.77381	1.55039	0	0.292398
oe = 0.92	1	10209958	10211248	+	0	0.338923	32.4074	0.970879	1.11789	0.152439	0.70922	0.47043	0.715631	0	0.980392	1.1267	0.454545
oe = 0.84	1	10398492	10399940	+	0.663544	0.472436	4.51389	0.897751	0.336276	0.660342	0.374173	0.880674	0.767442	1.71429	0.564972	3.90667	0.989583
oe = 1.07	1	10472121	10472743	+	0.234192	0.353056	2.33333	1.39337	0.189394	0.997524	0.401606	0.634485	1.15741	0.280112	0.268817	1.15814	0.788288
oe = 0.86	1	10638243	10640041	+	34.0772	25.6033	55.3704	21.2865	48.5929	46.1532	46.5598	29.2525	26.2373	63.5367	69.1718	46.9701	67.6685
oe = 0.62	1	10659811	10660524	+	90.5	94.8559	91.1616	95.3267	96.974	98.2035	94.8559	95.2708	94.3421	97.907	98.5	95.1231	94.8299
oe = 0.71	1	10665131	10665560	+	93.5098	94.4716	93.3333	95.589	93.9854	96.3441	93.241	94.0707	97.6812	93.4645	94.2427	90.9148	91.9553
oe = 0.92	1	10693717	10695464	+	1.96858	1.35967	65.4372	2.34323	4.66443	1.30792	1.27492	2.19596	1.36387	9.92982	3.99351	3.1937	6.56342
oe = 0.80	1	10793838	10796907	+	0.788911	1.04954	6.08696	0.972663	0.933177	1.15942	1.17031	0.810411	0.822222	1.13154	1.17647	0.798701	0.441919
oe = 0.82	1	10888468	10889237	+	4.52177	2.63074	3.88889	1.93894	0.760582	2.06948	3.47222	1.62907	4.11111	1.92308	1.38889	23.6111	3.37121
oe = 0.87	1	11012263	11013188	+	0	0.542313	1.23457	0.445399	1.10294	0.374532	0.448458	0.271003	0.505722	0	0	1.52439	0
oe = 0.85	1	11058974	11060577	+	11.0035	3.51419	22.0513	3.43411	1.32104	3.72807	3.2677	2.41698	2.89916	9.59016	1.22449	2.87037	6.07345
oe = 0.87	1	11099331	11100079	+	0.628931	0.418473	0	0.623141	2.21693	0.551948	1.22078	0.712121	0.401003	0.801749	0	1.29413	1.58281
oe = 0.71	1	11305648	11306454	+	95.0379	94.9677	87.5	97.3234	96.9157	97.9299	95.9936	97.2222	94.9391	98.6487	96.3958	88.2689	96.8347
oe = 0.83	1	11478613	11480554	+	8.38516	6.9891	82.9762	6.85196	7.24742	11.1168	9.01572	4.81146	5.73286	20.9887	9.96534	6.56705	17.9532
oe = 0.81	1	11501310	11502099	+	95.9952	96.5428	98.8518	93.7327	94.6972	97.9742	95.976	98.4489	94.5737	98.2708	93.3534	97.0843	96.5927
oe = 0.91	1	11680238	11681660	+	4.51713	4.77495	1.66667	6.91105	6.01789	4.6997	2.63326	0.657895	2.90344	7.67974	0	2.68179	23.6232
oe = 0.82	1	11690645	11692594	+	0.960884	0.871909	0.680272	1.17549	0.569131	0.475525	1.50242	1.38462	0.971254	0.836814	0.330688	1.54467	2.02381
oe = 0.72	1	12008336	12009083	+	98.7374	91.9412	100	95.1429	96.8137	98.5714	96.8079	94.25	97.7778	93.3273	95.5344	94.4497	95.4554
oe = 0.75	1	12042798	12043617	+	96.0929	92.9716	98.75	96.1493	96.5259	99.3939	98.5507	100	93.1548	93.3547	98.2906	94.6472	97.1509
oe = 0.82	1	12166820	12167655	+	15.5375	15.9836	14.8438	23.8964	21.9456	9.70779	30.1673	25.6763	26.9226	43.8462	7.01058	15.4167	21.5446
oe = 0.70	1	12191278	12191928	+	91.9961	89.6969	82.5	86.1278	86.6702	91.359	87.4653	93.0441	96.2963	94.183	77.375	82.9903	92.6899
oe = 0.86	1	12616979	12618636	+	0.725582	0.2015	1.38889	0.663195	0.420446	0.222222	0.584497	0	0.327869	0.307765	0.392157	0.5	0.274548
oe = 0.75	1	13298690	13299263	+	84.8419	91.8782	84.8378	85.9515	89.3726	92.0159	86.7532	84.9088	89.0393	93.9271	84.3155	88.0751	90.5939
oe = 0.71	1	13394850	13395579	+	92.3643	92.7516	97.6191	87.7381	92.5935	90.5101	87.2149	89.3128	87.9482	94.9216	88.5135	87.6191	93.5185
oe = 0.80	1	13513011	13514118	+	0.568182	1.61934	12.5	2.28401	1.19048	2.2019	0.591875	1.58046	1.91257	0	1.5873	1.37881	1.72043
oe = 0.71	1	13583643	13584373	+	0	0.593418	2.22222	0.416667	0	0.821596	0.740741	0	0	0.651042	0	1.91352	0
oe = 0.69	1	13657513	13658548	+	94.8059	93.8068	97.0238	91.9048	92.5036	96.9324	93.4667	89.0351	97.7861	96.7538	95.9667	94.7286	91.7021
oe = 1.07	1	13699987	13700705	+	0.854701	1.9603	62.6488	1.62813	1.18056	1.64983	3.02778	4.64583	0.416667	3.20513	0	2.35849	4.44444
oe = 0.92	1	13748773	13749963	+	1.29853	1.30956	3.0303	1.52557	0.392999	1.125	4.84385	0.974843	1.18873	3.6035	0.504202	0.725082	1.26615
oe = 0.83	1	14598115	14599497	+	0.411523	1.26737	1.07527	1.15735	0.870147	0.775194	0.467836	1.33053	0.676421	0.248756	0.689655	0.528053	0
oe = 0.96	1	14923878	14925049	+	1.57321	1.58674	65.5174	1.8722	1.7094	0.462963	5.40123	1.35088	1.94444	0	0	0	2.46914
oe = 0.91	1	15409372	15410732	+	3.23935	1.84302	45	3.89524	1.8368	1.30131	2.14521	1.78984	1.72414	2.43056	1.21599	0.498576	1.66667
oe = 0.95	1	15526614	15527168	+	0	0.394337	0	1.26816	0	0.607639	0.347222	0.188324	0.581154	0.694445	0	0	0
oe = 0.67	1	15603329	15603794	+	70.7018	28.8676	45.4	11.8531	73.0482	3.12877	60.5038	17.7381	7.97102	57.3117	77.4194	35.8796	82.3929
oe = 0.82	1	15834766	15837628	+	37.1498	29.502	77.8205	32.3769	33.9646	27.1631	39.0227	40.2205	29.0701	44.7327	38.809	31.6444	53.404
oe = 0.97	1	15847395	15848901	+	0	0.219751	0	0.503602	0.58997	0.703364	0.591913	0.220264	0.113636	0.204918	1.85185	0.282486	0.500911
oe = 0.67	1	15944097	15945087	+	94.7489	94.1897	95.2381	95.8166	95.4347	95.5797	95.7669	93.6451	96.901	96.7978	95.6727	92.9293	97.3785
oe = 0.86	1	16206423	16208085	+	13.9936	13.0895	16.5079	10.3025	8.28381	15.2649	16.7245	16.6943	19.7318	6.99893	4.99466	35.999	8.1985
oe = 0.81	1	16226832	16228075	+	8.05099	6.84346	7.34568	5.73571	4.65976	5.90434	7.76376	6.34151	4.67532	4.12538	3.96078	3.2691	11.1923
oe = 0.81	1	16352080	16352697	+	1.14943	0.500662	0	0.673401	0	0.716846	0.193798	0.3663	0	1.36054	0	0	0
oe = 0.78	1	16367127	16367775	+	2.03392	0.884131	0	0.27027	1.33333	0	0.740741	0.363636	0	0.384615	2.16667	0	1.11111
oe = 0.85	1	16498644	16499882	+	2.12494	1.07285	18.8406	1.16229	0.63377	1.0098	0.977012	0.992647	1.04236	12.9167	1.04167	0.799458	4.86848
oe = 0.81	1	16500058	16500500	+	95.903	90.663	95.0916	95.4167	94.3567	98.0952	92.8704	90.3388	98.5507	98.2222	95.7692	91.2162	96.6191
oe = 0.70	1	16520628	16521397	+	17.3361	25.3973	39.4444	40.0487	86.8555	43.495	65.234	85.4604	47.6084	76.2109	92.8778	88.1012	94.3978
oe = 0.81	1	16534379	16535801	+	1.00367	1.08651	0.614754	1.0136	1.56719	0.493113	1.73497	1.36059	0.962371	1.40486	1.8145	4.2188	1.27652
oe = 0.80	1	16612962	16613959	+	0.259874	0.711357	0.741913	0.605838	1.8993	0.682972	0.78781	0.530443	0.921855	0.913804	2.47149	0.639097	0.297912
oe = 0.91	1	16644361	16644997	+	0.923673	1.68532	3.81313	1.44222	0.998208	1.0593	1.90403	1.60957	1.84734	2.6776	1.55556	2.11635	1.60956
oe = 0.80	1	16646991	16648550	+	32.8936	27.3424	43.5433	19.3168	23.9374	18.4829	26.4897	24.4795	18.8535	23.8097	27.4234	22.6456	29.6705
oe = 0.72	1	16692189	16694464	+	17.1768	15.7591	56.7892	10.4986	18.3675	13.2117	10.5841	14.3109	17.454	25.9012	24.0886	13.6261	23.1782
oe = 0.76	1	16699429	16701447	+	4.59703	5.30601	45.7428	7.26548	5.75549	7.75614	6.17997	7.87006	8.74947	5.50546	3.75492	6.16986	8.1891
oe = 0.90	1	16724997	16725396	+	91.0398	89.3541	89.0537	92.7122	92.3693	93.697	92.819	92.3844	94.0665	89.5657	88.6967	92.26	93.6314
oe = 0.77	1	16758917	16760479	+	72.7241	69.8217	70.2862	32.908	45.8718	36.6186	45.0191	52.4824	33.2346	38.017	40.8294	47.3541	58.0836
oe = 0.98	1	16859617	16860028	+	58.5242	63.8784	46.5942	39.5462	74.837	47.1498	69.2338	60.0476	78.3803	75.2604	71.3009	62.1103	76.5248
oe = 0.79	1	16872132	16873554	+	1.89646	1.95942	1.83761	1.60266	1.2426	1.04628	2.33839	1.49102	1.15105	1.64074	2.07273	3.68476	1.34453
oe = 0.80	1	16913544	16914725	+	6.66667	5.41348	45.6818	7.1783	11.9709	6.82317	6.91096	4.42775	7.86397	6.56222	10.7099	7.40684	13.5606
oe = 0.79	1	17149161	17149668	+	92.2006	91.3475	97.6667	94.8324	95.8362	96.8409	95.9587	93.4599	96.9697	97.3112	93.8597	95.6061	97.4982
oe = 0.86	1	17437577	17439981	+	0.349301	0.763118	55.2907	1.04825	0.314815	0.690335	0.560847	0.357942	0.555556	0.342466	1.16959	1.07527	0.862069
oe = 0.98	1	17539369	17540135	+	0.980392	0.426096	65.4701	1.39456	1.03448	0.564972	3.0303	1.87793	2.88889	41.5504	2.41935	5	1.68309
oe = 0.65	1	17825884	17826347	+	69.4869	67.3363	75	69.4525	63.9248	65.4762	67.4706	68.6176	82.1875	52.7056	67.037	71.7407	74.6958
oe = 0.74	1	18107612	18111179	+	0.793824	1.10969	28.18	1.69596	1.19074	1.62019	1.61547	0.686037	1.31974	5.85075	1.58234	1.71975	1.60955
oe = 0.79	1	18482380	18483173	+	97.9129	94.6353	96.4271	95.9472	97.6209	95.4564	95.4307	95.4788	97.5269	99.2593	98.2784	95.5652	97.1667
oe = 0.96	1	18630402	18633335	+	0.905154	0.534351	1.03008	0.900475	0.461863	0.402812	0.635675	1.04218	1.09214	0.561292	0.282651	0.876239	0.69037
oe = 0.81	1	18636249	18636987	+	0.649351	1.12301	1.96078	0.995901	1.11472	1.91927	1.26344	1.38889	3.29268	0.691358	1.41243	0.456621	1.74004
oe = 0.82	1	18640758	18641625	+	0.818652	0.386392	0	1.69271	0.483092	0.462963	0.422222	0.528311	0	0.21645	0	1.48547	0.298639
oe = 0.71	1	18643055	18644245	+	0.460688	0.712996	0.874126	1.22369	0.580685	1.27754	0.294551	1.29333	0.57971	1.65068	0.742009	0.641026	0.248756
oe = 0.83	1	18646383	18647239	+	0.401786	0.449736	2.77778	1.41166	1.37387	1.30208	0.971897	0.3861	0	0	1.92308	1.4881	0.416667
oe = 0.96	1	18716839	18717400	+	5.34993	2.35412	9.22619	0.79932	2.88565	1.76471	3.89881	1.55039	1.63793	2.01149	3.31142	2.75	11.5278
oe = 0.67	1	18854452	18854975	+	91.7537	91.4197	87.5	90.2768	91.3876	96.43	92.4345	90.471	95	92.5445	89.5833	90.9954	91.6119
oe = 0.80	1	18955455	18957389	+	1.6273	0.961362	40.3186	2.05586	2.08099	1.65876	2.09723	1.63248	2.35993	4.24797	0.995025	1.13909	1.4881
oe = 0.81	1	19273756	19274448	+	94.5263	93.8462	98.6125	20.3237	53.6255	24.8012	25.4641	27.4097	65.2902	70.2635	59.7685	65.7078	87.9396
oe = 0.88	1	19288505	19289166	+	13.5802	9.77038	13.8889	11.0442	12.5845	24.6747	20.1521	9.45122	14.4656	50.1374	15.2193	11.2963	21.6374
oe = 0.86	1	19596848	19597508	+	0.574713	0.203578	0	0.509259	0.724638	0.146199	0	0.866228	0.328947	1.11111	0	0.845411	1.28205
oe = 0.91	1	19643762	19645429	+	2.78556	1.87549	55.1854	3.95238	2.35404	4.47798	3.52941	2.19534	3.86804	4.25824	0.204082	1.36348	0.680272
oe = 0.78	1	19799537	19800287	+	3.33333	5.28245	36.25	7.82923	5.60185	8.19577	8.74308	9.62274	13.2333	7.67241	1.33333	2.11971	4.05795
oe = 0.91	1	20366090	20367041	+	2.32906	1.82891	0.952381	1.6779	2.74386	4.89943	3.76635	3.91506	1.89744	4.0676	1.40673	1.72439	3.03819
oe = 0.87	1	20483970	20487018	+	0.826985	0.818721	31.7275	1.25976	1.3708	0.833333	0.42517	0.931654	1.15639	0.691095	1.29155	0.445906	1.01937
oe = 1.05	1	20507924	20508390	+	3.09524	1.19671	5.9874	0.75817	3.13209	2.32446	2.39726	1.37085	1.48148	9.72222	0	2.02179	3.76533
oe = 0.76	1	20552402	20554099	+	2.79645	1.68989	57.1631	2.54614	2.2811	1.36364	1.53439	0.631036	2.6258	1.33333	2.45763	0.712909	0.775194
oe = 0.83	1	20717243	20718278	+	30.7796	13.0624	60.9375	16.6141	34.6317	17.6786	22.0059	18.125	21.6805	62.8472	42.5269	33.1115	18.9055
oe = 0.96	1	20786216	20787628	+	0.318471	0.250567	4.7619	0.493097	0.798738	0	0.791139	0.960961	0.122699	0.548697	1.40534	1.40476	0
oe = 0.71	1	21023393	21024333	+	97.0238	93.7036	97.6191	94.8333	94.3023	97.5694	92.6667	91.6667	87.963	97.037	94.4444	94.0018	94.359
oe = 0.89	1	21175997	21177357	+	0	0.82853	0	0.26908	0.219298	0.826087	0	0	1.34065	1.15556	0	0	0.483092
oe = 0.74	1	21236186	21236604	+	96.8064	94.7906	97.0588	96.4555	94.5635	97.0418	93.4302	91.1458	95.4114	96.7096	96.3979	96.8466	97.5584
oe = 0.79	1	21344868	21346005	+	0.322444	1.16078	42.5287	0.991837	0.686275	1.0989	0.595238	0.546448	0.873016	2.27891	0	0.917749	0
oe = 0.83	1	21427996	21429502	+	57.4138	42.8423	62.7778	60.5032	54.6333	53.6047	41.9111	47.1325	38.3221	67.3369	76.4701	71.2862	48.6658
oe = 0.75	1	21502641	21503444	+	97.6667	95.7818	97.9167	98.2456	95.5874	97.093	92.6665	91.1943	93.1548	96.7251	95.3333	94.4213	97.0213
oe = 0.90	1	21651609	21652463	+	7.71429	3.54543	70.9667	7	8.82206	4.47368	8.67481	8.53535	7.47126	9.0625	1.72043	8.53386	4.16667
oe = 1.00	1	21659124	21659609	+	2.95759	2.09247	5.12821	4.96032	3.34694	4.46721	3.67232	5.02165	1.10063	2	2.65957	2.12568	2.84722
oe = 0.72	1	21668571	21669916	+	0.956284	2.41771	25	4.26843	4.83333	4.08333	8.18235	3.06122	5.80169	2.65152	1.31579	9.22222	3.33333
oe = 0.84	1	21782637	21783768	+	0.388076	0.226003	0	0.503968	0.381356	2.12037	0.407925	0.250627	0.213465	1.06838	0	1.94696	0.462963
oe = 0.84	1	21936854	21937784	+	1.38204	1.15425	4.41176	2.13557	3.11448	1.43594	0.537634	2.32843	1.97531	3.80952	2.77778	0	3.75
oe = 0.91	1	22052517	22053536	+	0	0.703428	0	0.265152	0.418629	0	0.401235	0	2.58621	2.1875	0	0.407609	0.657895
oe = 0.96	1	22563103	22563948	+	3.34369	3.21573	64.8723	5.61085	2.10784	4.5045	11.7391	6.37285	2.33844	10.7639	0.757576	9.67742	11.9281
oe = 0.65	1	22576310	22576920	+	89.5926	95.6762	96.6667	95.3216	92.2864	95.5917	94.0597	96.7938	95.6891	93.3657	93.4286	95.7269	94.6911
oe = 0.82	1	22710331	22711869	+	1.85617	1.06291	69.7739	2.56291	0.874754	1.25	0.401606	1.03641	1.49123	15.5556	0	0.505051	5.30303
oe = 0.79	1	22953061	22954076	+	88.0241	92.9021	98.4959	21.2363	89.2397	19.1414	66.6602	57.6171	64.3854	96.8427	97.2117	40.0989	80.0426
oe = 0.93	1	23019322	23020184	+	0.814536	0.342799	0	0.467773	1.17647	0.416667	0.52521	0.861111	0.261438	1.04167	1.90058	0.952381	0
oe = 0.87	1	23167747	23169316	+	11.3208	12.4773	14.8531	14.869	23.1639	27.852	20.9447	17.994	19.4771	40.8456	30.2551	22.902	22.4442
oe = 0.78	1	23177567	23178140	+	3.18182	2.69288	3.0303	4.92063	2.66667	1.94099	2.83019	2.87628	3.73781	2.48428	6.66667	2.36264	4.40379
oe = 0.73	1	23368198	23369557	+	3.44828	5.98433	4.54545	3.71496	6.77438	5.21837	3.24498	2.92159	7.36842	6.89744	0	0.354331	2.74749
oe = 0.66	1	23436662	23437478	+	35	29.96	30.303	63.4559	83.268	66.815	77.2418	89.1333	47.2066	77.0894	93.4848	84.2248	72.2093
oe = 0.87	1	23483485	23484862	+	0	0.670272	3.18182	0	0.860639	0.308642	0.561798	2.22823	0.643275	0.699708	0.595238	2.53165	1.39961
oe = 0.74	1	23554527	23555264	+	0.909355	0.506592	6.06061	0.938438	0.747863	0.845411	0	0	0.531915	0.714286	0	0.735294	0.642857
oe = 0.93	1	23568014	23568574	+	1.18914	0.71162	1.38889	1.47947	4.49415	0.333333	0	0	2.26757	1.5327	1.35687	2.42965	0
oe = 0.96	1	23743206	23744125	+	0.773196	0.334113	1.90476	0.63618	0	0.756945	0.565476	0.347222	0.129199	1.79739	0	0	1.86813
oe = 0.90	1	23867765	23868663	+	7.48229	3.53159	12.0272	6.77725	8.31557	7.48084	6.46218	6.03399	4.65278	4.35433	8.30556	5.97349	17.073
oe = 0.76	1	23935129	23935928	+	90.216	91.9997	91.5	93.1206	92.3006	94.6667	97.7778	88.0667	88.7192	89.2818	92.6667	87.5	96.519
oe = 0.94	1	23979874	23980527	+	0.745461	0.238095	0	2.07957	0.117736	0.952381	1.24512	0	0.297619	0.630252	0.125313	2.46835	0
oe = 0.83	1	24187051	24187987	+	3.40909	4.87597	8.13725	7.25624	6.85558	4.59016	7.14632	11.4677	11.5325	13.9307	15.7471	4.28363	8.93861
oe = 0.82	1	24744410	24746095	+	10.9144	11.0965	31.5254	13.1672	20.3174	17.0175	21.2585	11.2097	18.2033	43.1791	16.2427	13.8252	35.1921
oe = 0.70	1	24798780	24800508	+	89.5308	92.8851	97.7564	93.5023	98.7879	95.6729	92.9915	98.8136	98.7037	94.1787	99.2064	95.5603	96.2687
oe = 0.80	1	24847858	24848876	+	5.59038	3.40003	16.8421	3.97736	4.65266	4.28962	3.08515	4.24381	3.26959	5.29942	0	2.60606	7.51958
oe = 0.64	1	24902006	24902641	+	94.7256	88.7433	94.697	91.7255	95.5712	95.3285	97.2013	93.4375	99.1359	94.0932	94.0363	94.5455	97.2569
oe = 0.83	1	24929037	24932514	+	1.57233	0.856631	48.1526	1.76747	1.50668	1.54118	1.81483	1.5836	1.66054	1.26631	2.05426	2.51228	3.52761
oe = 0.87	1	25239715	25240220	+	32.1528	24.5112	20.5208	1.75347	6.81548	4.71624	3.74961	21.4834	2.69274	10.8161	12.619	2.85983	22.3882
oe = 1.06	1	25246476	25248030	+	0.552147	0.73786	1.7803	0.736874	0.611658	0.701936	0.368509	0.775104	0.726927	0.897436	0.496894	0.271318	0.368732
oe = 0.87	1	25337116	25338907	+	0.234742	0.493341	1.28205	0.840525	0.714286	1.05105	0	0.360892	0.200803	1.49912	1.8018	0.490918	0
oe = 0.86	1	25429930	25431624	+	0	1.04606	41.0819	0.372286	0.0986193	0.701926	1.23677	0.272331	0.841639	0.401606	0	0.123457	0.642361
oe = 0.82	1	25543403	25544551	+	2.06827	2.0108	23.7634	4.36782	5.30338	6.61111	4.15751	17.029	9.31372	8.85658	4.36937	3.45096	12.4643
oe = 0.71	1	25603394	25604389	+	99.2442	95.9424	95.5189	98.2441	93.5034	96.5152	97.2222	98.1771	92.6263	95.5087	93.8775	95.0463	95.0827
oe = 0.83	1	25616171	25618281	+	1.99099	1.9152	66.4969	0.89497	0.739247	0.825321	1.18182	0.735398	0.781835	3.88889	0	3.1761	4.03075
oe = 0.87	1	25819632	25820884	+	0.714054	0.843676	0	0.590829	0.497416	0.707672	1.03659	0.701149	0.917108	1.61202	0.268817	0.648968	0.800457
oe = 0.99	1	25858982	25859865	+	2.54865	1.36537	0.739301	0.785314	2.31087	1.13232	0.565176	0.697812	0.933707	1.0836	1.53061	0.727392	1.44201
oe = 0.85	1	25905460	25907133	+	5.58254	2.99634	31.6667	5.84518	6.01786	7.16617	7.80506	9.24833	4.82232	26.1006	3.51852	9.30288	24.9163
oe = 0.73	1	26035103	26036217	+	0.412088	0.790853	0	1.41604	0.4329	1.47786	0.269966	1.95451	1.46175	0.645161	0.925926	0.3125	1.16315
oe = 0.74	1	26161317	26164557	+	16.0586	15.1064	45.5102	11.6775	31.1521	22.4181	19.703	30.2415	17.327	49.5339	45.9103	19.292	30.9353
oe = 0.67	1	26225027	26225703	+	14.6481	10.0317	15.8333	8.6771	16.1307	12.8515	5.8917	13.5311	7.13615	16.7989	7.82828	12.5799	9.79167
oe = 0.96	1	26279872	26280422	+	0.490196	0.709537	19.4444	0.664414	0.724638	0.301205	1.38889	0.770833	1.84109	0.526316	0	0	1.19048
oe = 0.84	1	26336048	26336975	+	5.0974	3.4965	0.892857	3.01416	2.51774	3.18352	4.38394	4.68037	3.93082	2.53644	3.5303	3.7037	5.33568
oe = 0.83	1	26471876	26473351	+	0.474255	0.453152	2.77778	1.42964	0.880282	0.819964	0.158228	0.360624	0.784314	1.44928	0	3.38667	0
oe = 0.90	1	26620354	26621585	+	0.074129	0.450966	0.666667	0.589411	0.350649	0.671153	0.243902	0	0.486111	0.264706	0.102459	1.27801	0.327625
oe = 0.79	1	26695343	26697610	+	1.27874	0.43396	21.2644	1.14139	0.374953	0.793011	0	0.268817	0.398724	0	0.503145	0.282486	0.529101
oe = 0.71	1	26803454	26804999	+	95	95.0665	99.1667	94.3202	96.9386	94.6078	93.8095	94.6377	98.1482	97.834	98.75	97.0815	96.2302
oe = 0.83	1	26817250	26819106	+	97.063	95.9777	99.3304	96.6273	96.218	100	93.9388	97.3333	99.1667	96.4882	96.6735	94.521	97.4748
oe = 0.77	1	27063476	27064987	+	98.887	88.383	95.5556	96.9697	97.2953	98.8095	98.1482	97.2222	97.2024	98.1667	97.1318	94.454	96.875
oe = 0.77	1	27232465	27232947	+	90.1959	95.0286	97.3469	92.1418	93.012	98.75	93.2988	90.2756	93.9524	93.9186	93.173	98.7013	94.5
oe = 0.88	1	27321963	27322515	+	0.595238	0.772077	0	1	0	0.332594	0.683761	0.265957	0.357143	4.31034	0	0.9375	0
oe = 0.76	1	27349429	27351525	+	2.40842	2.12636	37.6894	2.81703	3.17308	2.95582	2.11039	2.58006	2.73986	8.45556	3.51852	5.77332	3.0303
oe = 0.83	1	27365922	27366752	+	0.772947	0.419853	55.1871	1.24897	1.40694	0	0.431034	0.384615	1.66667	0.767544	0.274725	0.966184	0.538004
oe = 0.89	1	27489832	27490342	+	0.857143	0.479021	0.757576	0.390625	0	0	0	0.128205	0.190476	1.19048	0	4.32971	0.924631
oe = 0.78	1	27615355	27615813	+	18.2591	24.7447	10.2564	41.5382	42.2808	42.4171	41.5221	42.4479	38.4259	44.9751	27.6855	50.3175	28.268
oe = 1.00	1	27659795	27660297	+	0.403226	0.85717	0	0.720839	4.53136	0.614754	1.85811	2.1488	2.08333	5.33333	3.77778	4.25725	5.83024
oe = 0.84	1	27914074	27915024	+	1.84112	1.26572	2.64706	1.11007	0.426225	1.02559	1.29919	0.591861	0.310734	1.22896	0.5625	0.271605	1.73314
oe = 0.74	1	27959187	27960327	+	15.873	11.4112	40.6023	20.0086	20.7902	21.6479	21.8513	19.3078	32.7523	19.7364	37.8205	26.4937	19.0593
oe = 0.81	1	28089072	28089511	+	72.9962	69.6993	88.0745	67.5053	57.3742	49.4624	73.7823	61.1047	70.4659	62.197	55.5968	71.8051	91.6242
oe = 0.89	1	28121280	28121773	+	92.2689	92.5108	94.5486	88.3	94.5249	94.6518	97.2619	96.7204	94.8864	92.5156	92.4479	91.3433	92.297
oe = 0.92	1	28232635	28233086	+	0.462963	0.972545	1.33333	0.578704	0	0.31746	0.913979	1.17128	0.291545	1.89394	0	3.21074	0
oe = 0.79	1	28246941	28247511	+	0.900206	0.535714	0	0.585586	1.07751	0.168919	0.307692	0.162338	1.11111	0.471015	0.438597	0.409836	0.884861
oe = 0.78	1	28336561	28337134	+	92.2968	93.918	98.554	96.3456	97.1003	95.894	97.2042	96.3786	97.2427	97.4156	95.3825	95.4167	93.9223
oe = 0.79	1	28369531	28370220	+	8.625	0.185185	0	1.64021	0.390625	0	0.148148	0	0.42042	1.0989	0.769231	0	0
oe = 0.95	1	28668660	28669321	+	1.85185	0.453612	56.5909	0.434783	7.4187	0.543478	0	0.520833	9.45946	7.14286	1.08696	0.735294	0
oe = 0.89	1	28736555	28737803	+	0.218277	0.444361	0.651201	0.852941	0.619203	0.188964	0.318066	0.564103	0.420466	0.273224	0.631507	1.13719	0.198413
oe = 0.75	1	28862796	28863440	+	96.2665	93.3887	96.875	95.7829	96.3576	96.3291	96.9264	95.9821	95.3831	96.8356	95.8774	97.4146	95.657
oe = 0.84	1	28914257	28915457	+	0	0.257555	37.9032	0.966387	0.56962	0.118064	0.666667	0	0.616247	0	0.789474	0.15625	1.43678
oe = 0.84	1	29121188	29125335	+	6.32609	4.59179	49.495	8.39172	9.13431	8.87585	9.1946	7.57718	7.01066	23.8947	2.96449	12.1956	15.6835
oe = 0.91	1	29236200	29238795	+	3.81493	1.68076	41.4849	2.82283	3.24387	2.7166	3.64397	3.2243	2.14703	6.53495	2.12535	3.07103	2.88849
oe = 0.80	1	30717674	30719113	+	17.1688	15.8594	67.8572	9.21063	25.9731	18.0799	9.9862	5.37217	11.9547	31.0063	17.1148	25.565	51.1276
oe = 0.93	1	30907998	30909119	+	1.63522	2.29875	79.1461	4.80769	0.740741	4.95935	0.925926	3.73737	3.49462	28.799	0.961538	0	4.7619
oe = 0.73	1	31175917	31177077	+	96.9673	94.1549	97.5	93.221	95.9855	97.4138	95.6383	93.2108	96.6667	87.3016	97.3214	97.845	95.4839
oe = 0.70	1	31296400	31297131	+	0	0.570224	1.85185	0.606909	0.111111	0.227273	0	0.322719	0.2849	0.162338	0	0.680272	0.210084
oe = 0.98	1	31412948	31414163	+	0.460526	0.392979	2.27273	1.12776	0.568999	0.650685	0.474747	0.400641	0.654762	0.219298	0.5625	0.274725	0.528053
oe = 0.97	1	31644610	31645360	+	0	0.275045	1.92308	1.10495	0	0.355775	0.477778	0.608696	0.900901	1.02657	0	1.00684	0.287356
oe = 0.84	1	31762747	31764651	+	1.26984	0.356116	73.2857	1.23172	1.22496	0.35461	1.23457	2.41998	0.687285	26.0757	0	0.909091	0.918803
oe = 0.89	1	31937682	31938781	+	0.65331	0.786833	68.8056	1.70844	0.430556	3.69863	3.38028	4.09524	1.88492	2.96296	0.174216	2.68817	5.85098
oe = 0.94	1	32013502	32014982	+	0.292398	0.178612	1.25	0.839054	0.62963	0.348837	0.356159	0	0.3003	0.0744602	0.384615	1.21032	0.925926
oe = 0.82	1	32072605	32073451	+	0.153257	0.0474834	0	0.507416	0.619048	0.509081	0	0.330688	0.31746	0.25	0	0.652174	0.277778
oe = 0.85	1	32204969	32206284	+	13.6892	10.7902	19.6078	6.98461	20.3241	20.6206	11.6187	14.063	13.5073	19.9853	7.60447	7.95961	17.0833
oe = 0.76	1	32239924	32241540	+	0	0.596838	3.66667	0.936041	0.767949	0.603982	0.763052	0.490196	0.136986	1.48148	0.956284	2.55172	0.679012
oe = 0.97	1	32275110	32275943	+	60.7102	53.0624	69.1667	87.2355	94.3263	91.2643	95.9325	95.2939	90.2	97.1825	94.5833	93.4564	93.2897
oe = 0.91	1	32291766	32292433	+	3.93844	4.45042	6.60515	5.59859	7.05625	2.21939	5.08772	4.17881	6.38889	7.30159	11.4583	4.57512	5.35831
oe = 0.88	1	32361344	32362416	+	35.5889	17.7789	61.2366	41.4601	64.576	17.6845	25.4427	62.3984	20.6293	58.4139	75.7882	28.4063	31.641
oe = 0.91	1	32394170	32394747	+	0.222222	0.620079	0	1.04056	0.672878	0.571429	0.165837	0	0.780142	1.3141	1.45833	0	1.77154
oe = 0.94	1	32741534	32742273	+	0.342466	1.45396	43.6782	0.324675	1.76275	0	0.680272	1.38889	0.446429	41.7647	1.07306	2.08333	11.4722
oe = 0.80	1	32804205	32805101	+	93.161	94.4252	97.3809	98.4921	98.1408	97.1256	92.0213	95	98.0952	96.0502	99.0909	94.3398	98.0253
oe = 0.83	1	32817075	32818305	+	0.357143	0.399077	1.31579	0.543651	0.373134	0.680556	0.228938	0.663842	0.250627	1.05245	0	2.78333	0
oe = 0.74	1	32892869	32893848	+	1.56085	2.38091	0	3.75313	0.384615	4.98095	3.44828	1.77083	2.87698	7.29167	0.606061	3.06667	6.17932
oe = 0.83	1	32900914	32902003	+	8.71429	8.05161	56.4583	11.6628	16.6102	21.0091	22.377	14.7008	16.9667	17.6241	21.5825	14.3242	28.1609
oe = 0.79	1	32963931	32965015	+	0.503597	0.353144	75.8648	0.739191	1.21622	0.29274	0.190476	0.390625	0.821173	15.7895	2.65152	1.79739	19.8264
oe = 0.73	1	32972858	32975713	+	67.5485	55.3801	62.4663	44.2604	65.8562	50.3464	32.5598	42.3423	37.347	55.1723	42.2082	46.8077	55.1492
oe = 0.82	1	33036601	33037118	+	1.33701	1.34335	0	1.92192	1.21212	0.546192	1.17284	1.03741	1.23921	2.20029	0	0.512821	1.05263
oe = 0.76	1	33080924	33081642	+	1.13889	1.02546	0	1.29001	0.899943	0.862761	1.66667	0.733333	1.20701	1.5	2.99824	0.294118	2.25806
oe = 0.73	1	33180726	33182277	+	0.746401	0.694412	3.52564	1.84406	0.987137	0.384615	2.11268	0.78387	1.13311	2.58838	0.151515	0.176991	0.189394
oe = 0.83	1	33255848	33257064	+	1.19048	0.465561	65.358	0.864528	1.06061	0	0.357143	0	1.23874	20.4023	1.88172	0.666667	0
oe = 0.85	1	33306546	33307503	+	25.095	25.3725	72	44.1144	75.6947	60.1744	59.8214	58.7846	41.4683	84.4319	67.0442	38.0282	83.1086
oe = 0.72	1	33309373	33310176	+	83.7943	92.4643	96.5079	94.2614	93.4183	95.4307	95.3695	99.1667	93.6828	94.1678	89.8809	94.7724	94.5655
oe = 0.94	1	33349183	33350592	+	3.15803	1.47177	48.0247	2.77899	1.40029	3.19852	0.988536	1.52048	4.1453	9.71454	0.574713	1.65301	6.19658
oe = 0.70	1	34081535	34082472	+	93.1685	95.1333	100	93.2823	93.7784	95.6996	97.1487	95.322	92.5	92.4459	98.1482	91.4815	91.3277
oe = 0.79	1	34163183	34165375	+	1.19848	0.674744	33.0645	0.577462	0.497836	0.636841	0.201613	0.723782	0.809061	0.181818	0.9375	0.840979	0.813726
oe = 0.80	1	34929147	34930605	+	1.5098	0.544181	60.8333	1.69732	0	1.03175	1.04839	1.94444	0.362319	7.10526	0	0.628931	0
oe = 0.63	1	34947617	34948200	+	93.505	95.6429	92.2619	89.6292	92.1481	96.844	97.4359	95.3068	96.2028	96.1313	94.8	87.5	96.0444
oe = 0.66	1	34976637	34977335	+	92.4376	95.1217	99.5628	98.171	91.5266	95.5655	96.7662	97.7273	96.8376	99.0771	87.7381	98.9198	98.8662
oe = 0.95	1	35031521	35031986	+	0.974026	0.405844	0.980392	0.193424	0.850522	0	0.168919	0.21322	0	0	1.95652	0.292398	0
oe = 0.77	1	35557080	35558436	+	0.260417	0.532707	1.05263	0.694445	0.315315	0.265957	0.880952	0.42517	0.42735	0.348432	1.04167	0.560897	0.877193
oe = 0.79	1	35573249	35574450	+	3.56077	2.99518	9.35185	6.4093	9.94709	5.29762	13.3956	10.5975	8.58112	8.45679	4.23077	10.9804	18.5374
oe = 0.74	1	35576832	35577843	+	0.530303	1.50342	2.65152	2.90138	5	2.16814	2.62136	3.02934	3.42527	0	11.8421	17.9952	50.8757
oe = 0.92	1	35641052	35641660	+	1.02041	0.498282	0	0.87037	0.452716	0.128866	0.10989	0.227273	1.14986	0.933112	0	2.37207	0.421456
oe = 0.90	1	35718648	35719294	+	1.36301	1.14715	1.38889	1.94777	2.39335	2.61628	2.38062	3.61722	1.58163	5.17314	3.27464	0.971	4.40157
oe = 0.78	1	35805645	35806233	+	92.7259	90.77	95.698	97.2455	96.4258	96.8787	95.068	94.8222	94.5886	95.6591	97.6667	98.7231	95.3224
oe = 1.04	1	35807899	35808860	+	0.471976	0.690335	37.9032	1.18182	1.89394	0.37037	1.0291	0.820513	0.61925	1.81818	2.43902	0	0
oe = 1.02	1	35930649	35931661	+	0	0.554779	24.0991	0.623953	0.486111	0.52005	0.407125	0.262308	0.618724	0.757576	0	0	0
oe = 0.95	1	36088725	36089763	+	4.83467	3.19217	9.58995	2.8761	2.23846	2.99769	1.58009	1.24222	2.66931	4.69253	0.733333	4.78763	3.80952
oe = 0.92	1	36124730	36125520	+	2.98387	3.42789	67.9012	6.69617	7.86395	10.3704	13.4286	8.33333	8.43197	15.8333	13.8889	4.16667	7.82828
oe = 0.74	1	36176156	36176860	+	53.9881	34.222	45.3125	46.7552	80.4623	67.5214	81.8182	80.5488	64.6078	84.2593	88.4409	82.9237	88.2381
oe = 0.65	1	36178355	36179120	+	18.1693	13.0666	14.0625	20.5234	37.4621	27.4274	43.7694	17.0516	12.0821	19.9813	37.7864	67.0472	19.3756
oe = 0.77	1	36306230	36307408	+	0.269953	1.78036	5.95238	1.29981	0.964604	2.07691	1.41698	0.621693	0.568586	1.2518	0.577201	2.53806	0.3003
oe = 0.84	1	36385489	36386272	+	0	0.721451	0	0	0	1.32586	0	0.250627	0	1.96078	0	0	0
oe = 0.95	1	36463814	36464530	+	0.14934	0.105664	0.857143	0.458333	0.555556	0	0.327715	0.428571	0.1443	0.273224	0.3861	0.619048	0.25149
oe = 0.73	1	37079903	37081614	+	95.3913	91.4649	99.1071	91.6865	95.7709	97.4479	94.9068	94.2685	95.922	95.5126	95.9302	92.1382	94.703
oe = 0.75	1	37318011	37318657	+	46.2455	37.7041	15.8333	38.0248	55.5508	49.3483	52.7372	43.6877	52.6897	56.6043	62.8796	53.7174	74.6581
oe = 0.85	1	37514301	37515178	+	0.764587	0.623516	1.42857	0.521886	0.838051	2.36235	0.520833	0.982143	1.44913	1.00741	1.21212	0.85034	0.720721
oe = 0.71	1	37691624	37692914	+	2.16895	2.87818	0	2.25046	2.34375	0.963855	1.03107	0.104275	2.49837	5.30303	1.51515	1.51389	0.776836
oe = 0.80	1	37752519	37754340	+	12.1024	7.15089	47.8723	8.35161	6.8471	10.6746	16.519	7.52215	11.3076	10.1109	6.13853	10.5367	16.8437
oe = 0.73	1	37764167	37765216	+	18.8313	12.7737	18.2032	13.7614	8.88773	14.3802	3.3724	14.5462	16.3711	14.3669	10.0299	6.86778	11.5364
oe = 0.84	1	37807633	37808730	+	0.358423	0.391663	83.5938	0.412621	0.108342	0.287356	0	0.753623	0.687285	7.60234	0	0.5	0
oe = 0.74	1	37895637	37897178	+	91.462	89.7776	97.4702	90.8783	96.9072	90.6757	93.4742	94.8352	100	96.0431	100	95.6508	95.3947
oe = 0.93	1	37931387	37932049	+	1.32353	0.65045	0	0.867003	1.35759	0.203252	0.674603	0.925926	0.921053	1.04167	0.643275	2.83333	0.26455
oe = 0.89	1	37995913	37996316	+	69.8931	22.1364	32.3529	1.90763	60.5401	1.47059	39.0476	15.8075	18.642	53.0303	69.4444	3.29457	36.4583
oe = 0.77	1	38012411	38013055	+	0.70922	1.41479	0	2.99392	3.5461	2.39198	1.85417	4.2037	1.63727	1.85185	7.52688	0.962166	1.71958
oe = 0.85	1	38044431	38047970	+	0.909501	1.05745	46.5101	1.94531	2.41256	1.18964	0.292865	0.874572	1.01965	8.63126	0.122549	0.138889	0.875912
oe = 0.87	1	38578311	38578901	+	2.8836	1.34663	3.94755	1.32143	1.01962	1.37415	3.02083	2.05882	5.30688	1.24505	1.0374	2.23665	0.561404
oe = 0.71	1	38646933	38647755	+	94.5649	90.1414	96.0317	97.9762	97.461	91.4286	95.9091	96.3542	95.2941	90.9855	96.0714	96.1232	96.3614
oe = 0.67	1	38708708	38709268	+	92.7307	92.0159	91.9509	95.9109	97.7018	95.9375	97.0991	98.7288	92.059	93.9282	96.2681	94.3463	98.2797
oe = 0.83	1	38804058	38804579	+	0.274725	1.17691	48.9535	0.451977	1.10063	0.3367	0	0.476191	0.340136	30.4348	0.854701	0	0
oe = 0.81	1	39080968	39082287	+	0.917482	0.409877	0	0.825826	2.43528	1.5625	0.350877	0.54054	0.304878	0.823413	3.0303	0.775194	5.85979
oe = 0.83	1	39408347	39409567	+	0.462963	0.688509	0	1.22434	0.865801	0	0.326797	0	0.960062	0	1.38889	1.07759	0.564972
oe = 0.87	1	39490753	39492465	+	10.264	5.15392	58.8542	4.63907	5.03025	2.77012	5.87486	8.12057	5.03968	6.55556	5.57876	5.58503	3.51852
oe = 0.82	1	39514694	39516096	+	7.80993	8.27341	35.6057	12.2246	48.3214	10.3636	8.83681	11.6363	14.2424	43.2027	83.6458	16.6936	44.2466
oe = 1.00	1	39575612	39576995	+	0.515654	0.608418	0	1.27328	0.173055	0.484884	0.297619	0.605867	1.15711	1.75	0.572917	0.389984	0.548697
oe = 0.67	1	39671317	39672415	+	4.85185	4.82304	1.51515	4.60407	4.14286	6.2935	3.24373	7.51003	5.92199	8.38889	5.14706	3.80952	7.46753
oe = 0.77	1	39691259	39692842	+	4.15581	3.80022	0	5.63968	5.82369	5.64318	6.39108	4.59794	7.59052	11.4015	3.16202	4.72876	10.2451
oe = 0.91	1	39738611	39739067	+	2.97432	1.56627	2.88462	4.47184	4.97741	8.31876	8.81313	10.303	14.5513	17.0238	5.56973	12.4263	10.841
oe = 0.82	1	39770096	39771518	+	25.6173	8.6193	37.4359	11.6195	38.6506	34.3561	18.6338	10.859	21.3394	38.101	42.8548	27.5373	42.8716
oe = 0.69	1	39807830	39808427	+	93.8792	90.2601	95.4545	97.0721	97.5631	93.8889	96.033	94.5977	95.3226	95.0843	97.807	90.0641	95.3652
oe = 0.67	1	39869247	39870052	+	96.813	96.8169	94.8923	95.3375	95.991	97.8027	96.7687	96.0526	96.2634	96.1478	96.9697	95.8518	96.0476
oe = 0.87	1	39900924	39902546	+	0.322297	0.613128	54.8246	1.07832	0.612599	1.64377	0.702948	1.0995	0.424356	3.50427	0.647249	1.22549	1.35507
oe = 0.74	1	39913047	39913909	+	92.1932	95.0806	94.5098	95.3102	94.2739	97	95.7619	96.7083	98.5417	95.202	93.4332	98.4127	95
oe = 0.75	1	39954816	39955694	+	4.80392	3.57886	18.5897	5.77484	4.28241	9.22833	7.58333	7.34557	5.14925	0	4.86111	2.2449	4.02299
oe = 0.80	1	40039740	40041031	+	0.529412	0.208939	0	0.877111	0.536881	0.28481	0.325607	0.681159	0	1.30952	1.11111	0.517891	0.749064
oe = 0.79	1	40096995	40097456	+	0.416667	0.353535	0	0.925926	0.574713	0	0.55332	2.96296	1.86275	0	1.33333	0.352113	0.980392
oe = 0.81	1	40161242	40161940	+	1.41414	0.422382	0	0.413534	0.21322	0.331439	0.343915	0.392157	0.490196	0	0	0.490196	0.490196
oe = 0.91	1	40303515	40304199	+	91.7994	89.8617	94.5614	96.2391	93.9087	97.8862	97.4308	97.9704	91.71	97.6191	93.0833	96.7134	96.037
oe = 0.76	1	40315333	40317473	+	1.63194	2.90904	2.5	4.05955	0.706215	3.15956	2.59466	4.48148	6.16413	5.75933	0.617284	2.56032	6.98148
oe = 0.89	1	40783419	40784489	+	1.19931	1.29037	1.11111	1.88158	2.48934	4.06706	0.775194	0.874317	0.777778	1.66667	2.323	1.60232	2.27273
oe = 0.69	1	40837684	40838764	+	94.7551	93.1425	94.8225	88.4731	95.0408	97.252	95.9091	94.9504	92.5245	94.8665	94.0587	97.7111	97.0337
oe = 0.83	1	40861278	40862613	+	1.31635	1.60505	32.0536	1.95069	2.47843	0.386313	0.954023	2.45614	2.61538	12.542	0.212766	1.40085	1.23457
oe = 0.87	1	40979116	40980534	+	0.707763	0.523547	33.9773	1.4902	1.85216	1.90236	0.724401	0.399386	1.05333	3.95833	2.29885	2.85539	2.10648
oe = 0.91	1	41241272	41242655	+	0.655431	1.20434	40.4902	1.39164	2.38252	2.58503	1.22312	2.00828	2.66026	3.34249	0	1.83616	2.17391
oe = 0.63	1	41516118	41516745	+	15.9121	9.44893	1.38889	9.1195	28.9596	22.3148	28.8936	12.3624	21.705	26.1494	18.733	29.7009	28.1393
oe = 0.83	1	41661710	41662961	+	2.16346	2.73304	68.4029	3.87826	8.93519	2.5813	1.58487	3.01205	6.59014	23.7526	3.08943	1.28353	1.85185
oe = 0.91	1	42380308	42381317	+	2.53623	0.909934	44.4444	0.828107	1.08844	1.38937	0.526932	0.72933	0.651042	2.85714	0.348432	0.905433	2.24206
oe = 0.85	1	42456046	42456904	+	0.793651	0	2.22222	0.270062	2.57264	1.13821	0.615473	0	1.17647	2.08333	0	1.45062	0.35461
oe = 0.98	1	42463127	42463829	+	9.1172	5.28435	14.359	5.21054	4.27194	3.00877	3.3236	3.7074	7.09315	7.78074	3.57143	3.4226	9.89189
oe = 1.00	1	42658307	42658751	+	0	0.208267	1.19048	1.9011	0	0	0	1.38889	0.406504	0	0	1.43791	1.65209
oe = 0.80	1	42766544	42767688	+	0.243902	0.679888	0	1.27948	0.385802	0.108225	0.589226	0.413223	0.674603	0.416667	0	0.0788022	1.17117
oe = 0.82	1	42957797	42959267	+	0.308642	0.872582	3.18182	0.952912	0.63172	0.119853	0.697055	0.146199	1.6273	0.54054	1.0101	0.824176	0
oe = 0.66	1	43006865	43007881	+	52.9115	44.6372	76.8116	52.3642	59.8192	65.1042	59.1791	71.9697	48.6185	69.6593	56.1813	38.389	56.1235
oe = 0.91	1	43147738	43148171	+	0.645161	2.18755	0	2.35507	2.70115	0.872093	0.282486	0.666667	1.72143	1.66812	3.50877	0.837054	0.675676
oe = 0.76	1	43348635	43349606	+	0.329829	1.4528	1.26812	2.37322	2.23837	2.64908	2.66544	2.62963	0.611182	0	1.13333	1.875	1.57563
oe = 0.93	1	43389705	43390250	+	0.0907441	0.299507	0	0.648471	0.342466	0.396825	0.25	0.537634	0.66586	0	0	0.512821	0.37037
oe = 0.74	1	43501408	43502399	+	93.9573	92.3639	98.5294	93.2985	94.3827	96.4539	95	97.0238	97.9487	97.2139	97.1429	91.9178	93.0247
oe = 0.93	1	43530712	43531921	+	0.800866	0.235558	52.381	1.21968	0.46732	1.16128	0.621693	1.31579	2.85714	0	1.60714	0	0
oe = 0.70	1	43591085	43591508	+	98.2593	94.9875	97.8261	96.7778	98.2759	98.5215	95.625	98.271	95.9468	100	97.7778	96.625	97.561
oe = 0.69	1	43649946	43650638	+	0	0.465028	2.62626	0.245098	0	0.502008	0.705467	0	0.147059	1.38889	0	0.18315	0
oe = 0.89	1	43706998	43708092	+	0.541667	0.453673	10.2564	1.28571	0.599594	0.727513	1.36364	1.01427	2.26054	0.492611	2.16049	1.02564	3.18182
oe = 0.76	1	43933397	43933863	+	0.833333	1.20386	0	0	0.174825	0.789474	0.337838	1.28205	0	0	0	3.24074	0
oe = 0.75	1	43936086	43936751	+	1.74074	1.73469	14.7727	2.31373	3.19236	5.37415	5.07937	22.3639	1.51515	14.3651	3.56481	7.90323	0
oe = 0.84	1	43969738	43970442	+	0.77381	0.983183	3.09524	1.11079	1.96604	0.857143	2.43056	0.564972	1.76587	0.714286	0	0.26455	0
oe = 0.86	1	43974471	43975584	+	0.480769	0.49252	1.78571	0.599494	0.462963	0.0838926	0.608273	0.488889	0.233844	1.26263	0	0.524934	0.657895
oe = 0.89	1	43978964	43979950	+	1.30542	1.17566	64.2857	0.367647	0.2079	0.622504	0.735294	1.25714	0	56.1644	0	1.76471	2.22222
oe = 0.82	1	44029958	44031440	+	0.30303	0.384748	0	0.631914	1.11607	0.448718	0.617284	0.444444	0.763359	0.480769	1.00457	1.03671	1.32275
oe = 0.84	1	44405348	44408375	+	1.00391	1.12101	16.4781	1.04398	1.17184	0.745211	0.908847	0.398724	1.10063	1.36447	1.74551	1.79212	1.11828
oe = 0.82	1	44631610	44632515	+	0.25641	0.682525	8.77193	1.22171	1.39368	0	2.25564	0.396825	0.280899	1.12821	0.490196	0	2.5
oe = 0.65	1	44654566	44655051	+	92.7739	91.8368	96.2121	96.9393	96.5137	98.9583	94.2005	95.7307	96.8333	97.9898	98.3333	98.0403	97.807
oe = 0.71	1	44674099	44674912	+	1.45503	0.437369	2.5	1.08867	0.467172	0.756448	0.726633	0.242857	0.681818	0.769231	0.231481	0.606641	0.462963
oe = 0.66	1	44724034	44724886	+	92.9691	93.2275	99.0618	95.3422	96.3248	96.1628	95.9877	97.5869	96.8182	97.5387	95.719	97.0117	96.8713
oe = 0.81	1	44775281	44776228	+	0.128041	0.278223	1.19048	0.342583	0.836394	0.412088	0.627637	0	0.502232	0	0.5	1.0177	0
oe = 0.74	1	44806008	44806646	+	94.573	93.0917	98.8664	99.2697	96.1741	97.4107	96.4362	95.1515	99.0675	98.8757	97.3958	97.1536	98.363
oe = 0.72	1	44813094	44813972	+	10.4178	8.58425	0	69.8934	82.4374	90.5897	87.1522	89.6552	74.8016	93.2767	69.5262	74.4058	83.2275
oe = 0.62	1	45105391	45106674	+	96.0871	92.7198	92.3499	95.866	97.5303	97.1667	98.0317	96.1632	97.0851	92.7053	91.3333	97.1012	98.4568
oe = 0.72	1	45115245	45116001	+	96.9478	93.0993	98.6111	98.1151	96.3768	95.4789	94.7761	99.062	92.9167	95.0108	98.6111	94.5751	98.2806
oe = 0.90	1	45205668	45206855	+	1.79487	0.418495	35.5631	0.188034	0.471698	0.297619	0.220751	0.31746	0.615942	1.11111	0	0.686037	0.925926
oe = 0.72	1	45247614	45248353	+	93.8273	92.9847	96.9697	91.2698	88.5622	94.149	97.1945	94.5069	93.4815	94.8936	93.1818	95.3704	95.1915
oe = 0.88	1	45303268	45304245	+	1.90476	1.45287	1.14943	2.38994	2.28296	0.782046	1.51361	2.29746	1.96197	3.25926	1.44558	0.933522	1.14379
oe = 0.81	1	45326748	45327629	+	42.25	25.2979	77.6786	59.4699	91.351	85.7203	76.3531	93.343	59.5897	82.8577	96.8056	96.4815	89.7895
oe = 0.72	1	45490674	45491221	+	0.326797	0.334514	2.38095	0.524617	0	0	0	0.595238	0	1.19048	0	0.987654	0
oe = 0.97	1	45521492	45522131	+	0.347222	0.754216	0	0.462585	0.219298	0.384615	0	0.573477	1.23016	0	0	0.631313	1.125
oe = 0.82	1	45583919	45584910	+	0	0.57809	0.775194	0.47619	0.867017	1.25382	0.322581	0	0	1.04167	1.83862	0.289855	0
oe = 0.77	1	45622523	45623470	+	94.3382	91.2451	95.4274	95.0304	95.5264	96.8631	95.7417	96.1111	96.1152	97.4901	93.3095	94.9561	96.5998
oe = 0.75	1	45724106	45725576	+	96.3242	95.6049	100	97.4868	92.9293	93.3333	96.0938	96.1728	90.4762	97.3118	93.6508	90	96.748
oe = 0.88	1	45803428	45804148	+	0.421941	3.99378	92.803	1.50463	3.37386	8.54978	0.147059	0.564972	0	30.5085	4.22857	0	13.4752
oe = 0.81	1	46132455	46133457	+	0.135966	0.599007	0	1.31313	0.0746826	0	0	0.525526	0.584192	1.24378	0	1.18784	0.649351
oe = 0.80	1	46203150	46203586	+	0	0.51925	0	0.740741	0	1.62088	0	0	0	1.38889	0	0	0
oe = 0.77	1	46240237	46242377	+	93.5957	92.4338	97.1737	93.5606	96.8793	92.5897	98.6487	97.7011	94.5402	97.9784	96.5892	97.5146	98.2338
oe = 0.93	1	46247244	46247773	+	1.14609	0.484262	0	1.44571	0	0.21645	0.595238	0	0.340136	0	0	0	0
oe = 0.79	1	46301754	46303364	+	1.03367	0.651812	0	0.739285	1.2921	1.62663	0.243309	0.486111	3.46892	1.74286	0.660173	0.466649	1.35739
oe = 1.38	1	46340668	46341164	+	0.187617	0.281842	0.892857	0.223214	0.336386	0.182149	0	0.186567	0.324675	0.326087	0.70922	0	0.277778
oe = 0.82	1	46489122	46491449	+	1.51971	1.39856	0.680272	1.97413	2.47487	1.36445	2.16034	1.42048	2.59672	1.98161	1.39167	1.14275	1.41093
oe = 0.79	1	46543904	46544460	+	0.50505	1.27619	2.77778	0	0.588235	2.20293	5.45455	2.24868	1	1.60714	0.588235	1.18467	2
oe = 0.80	1	46668003	46668723	+	2.0062	1.20435	31.1111	2.15596	4.75845	2.24142	2.51984	3.00614	1.04657	9.39394	3.8961	4.67682	6.88406
oe = 0.88	1	46718731	46719411	+	0.277778	0.477431	0	0.628793	0.320513	0.185185	0.614035	0	0.56338	0	0	0	0
oe = 0.83	1	47225309	47226055	+	2.85714	0.628531	0	0.436508	1.62284	0	1.66667	0	2.45098	2.68116	2.87037	0.454545	0
oe = 0.91	1	47230833	47232525	+	1.13861	0.403281	6.25	1.12708	1.11302	0.957659	0.581081	0.475745	1.46231	0.890937	0.798611	0.496229	1.15633
oe = 0.96	1	47314036	47314539	+	0.189394	0.75747	1.48352	0.231481	0.176367	0.114548	0	1.06852	0.508658	0.461823	0	0	0.266667
oe = 0.87	1	47314761	47315187	+	50.327	53.6399	32.1429	51.7258	82.3384	89.5238	54.7315	76.8557	80.4531	83.4406	88.2759	70.2083	89.3278
oe = 0.81	1	47416225	47417393	+	0.770887	1.88149	56.0897	1.91322	1.92301	0.648148	0.918919	2.19136	3.82751	5.7265	3.06202	2.68199	4.68708
oe = 0.82	1	47437122	47439846	+	1.49743	1.67542	11.1111	2.47235	0.946691	1.14235	0.907316	1.42274	2.65323	2.32013	1.07759	1.27316	3.01465
oe = 0.89	1	47444041	47445348	+	0.72564	0.743133	1.38889	1.10306	0.666207	0.596159	1.12008	0.521472	1.6532	1.12281	1.69492	1.23901	0.568598
oe = 0.89	1	47508038	47508680	+	2.59563	0.811276	1.5873	1.07907	0.724638	2.36508	0	0.235849	2.01236	0.675676	0	1.44928	2.25225
oe = 0.81	1	47533228	47533845	+	1.76852	0.822304	3.33333	1.56056	1.03351	1.5873	1.08974	3.10606	0.952381	3.3087	1.23512	3	2.17262
oe = 0.71	1	47708823	47710847	+	1.03009	1.06787	0	1.39308	1.48278	2.24006	1.15256	1.37372	2.58957	1.13924	2.55708	0.683333	1.67625
oe = 0.82	1	47996460	47997929	+	0.508751	1.01217	0.606061	1.16	0.537338	0.769231	0	0.969541	0	0.476191	0.469692	0.238095	0.396825
oe = 0.71	1	48191900	48193067	+	90.769	91.677	100	88.6918	90.3101	97.4323	92.9825	92.2884	98.0556	92.0113	91.1765	88.6822	95.2381
oe = 0.84	1	48471633	48472399	+	0	0.2505	2.91667	0.503663	1.27208	0.260131	0.394265	0.58072	0.357143	2.27294	1.05459	2.43056	0.210084
oe = 0.72	1	48478862	48479778	+	90.1754	93.3034	88.0952	95.5607	95.0186	93.7719	92.0767	87.3141	94.9531	95.202	90.2174	96.5	92.8368
oe = 0.83	1	50047973	50048648	+	38.1863	52.2325	75.6771	1.45833	16.0417	1.09649	3.8433	0.694444	9.50835	8.88889	5.55556	6.25	5
oe = 0.75	1	50415245	50417754	+	1.95342	2.29259	0.972222	2.44861	1.32256	2.17866	1.36431	1.44472	2.3991	2.70028	1.61114	1.97976	2.7252
oe = 0.72	1	50418557	50425799	+	2.20996	2.34854	22.7802	2.582	1.66866	2.42237	2.38377	2.27243	3.5122	2.91438	2.55921	2.01954	3.34064
oe = 0.79	1	50426766	50428073	+	2.28312	2.04874	3.77193	2.17771	1.49372	2.01981	0.868687	1.06965	2.63084	1.36409	1.37037	0.540366	2.11179
oe = 0.76	1	50952252	50952944	+	87.8293	95.7298	95.1087	97.9528	94.609	93.0719	97.3347	96.6384	97.8918	96.7347	95.8333	98.3689	97.4001
oe = 0.73	1	50968091	50969833	+	0.937298	0.369367	0	0.754731	0.57187	0.279232	0.656934	0.445293	1.19048	0.440771	0	0.550505	0
oe = 0.77	1	50977640	50978364	+	0.821596	0.453107	1.85185	0.467687	0.4	0	0.961538	0	1.25786	0	1.07527	0	0
oe = 0.88	1	51236096	51236870	+	1.23656	1.59645	1.92308	1.9774	0.215517	0.196078	1.16959	0.15625	0.874317	0.411523	0	0.70922	0
oe = 0.87	1	51330223	51330917	+	1.04762	1.6242	72.9167	1.1859	1.18056	6.38889	0	1.0101	2.58216	2.29532	2.1542	0.568182	0
oe = 0.80	1	51616903	51617376	+	0	0.735931	1.04167	0.179211	0.396825	0.333333	0.524475	1.07143	1.12994	1	0.645161	0.373134	1.40693
oe = 1.07	1	51878507	51879267	+	0.529101	0.34413	0.833333	0.347222	0.812698	0.519922	0	0	0.757576	0.694445	0.609756	12.2024	0.574713
oe = 0.89	1	52032781	52033833	+	14.6162	9.73286	37.029	11.6851	5.20774	11.7296	9.95845	8.78333	14.415	18.0791	3.43786	6.68425	17.8616
oe = 0.90	1	52141729	52142832	+	0.315534	0.507187	50.3401	0.750808	0.792082	0.320513	0.994528	0.551378	0.305556	1.44928	0.364219	0.929662	0.431034
oe = 0.72	1	52181217	52182192	+	92.37	93.0697	97.9167	97.5177	99.3545	93.4804	95.9848	98.1694	98.0078	96.9356	100	99.3827	97.09
oe = 0.87	1	52552587	52553927	+	0.454545	0.72507	0	0.571776	0.744048	0	1.4881	0.347222	0	0	1.0101	0	0
oe = 0.90	1	52602209	52602936	+	2.73333	1.92462	6.06061	3.22318	0.980392	3.63895	1.81373	2.15686	0.431034	8.73016	2.22222	1.90476	0.714286
oe = 0.92	1	52697595	52698508	+	8.98035	7.17076	28.5361	15.1267	13.8614	9.4926	8.79403	9.38272	14.6154	14.6433	11.0313	16.0234	11.6484
oe = 0.79	1	52742568	52743106	+	95.0175	95.8737	97.2222	95.8083	95.3847	99.7326	93.8821	94.7292	98.9899	95.0879	96.0278	97.2182	96.0855
oe = 0.71	1	52869818	52870754	+	95.9459	95.2134	97.037	95.5333	96.8145	97.8758	96.0938	99.2857	98.7911	97.5303	97.8125	93.4304	96.6114
oe = 0.78	1	52920946	52921851	+	2.3718	1.74849	9.02778	3.1187	5.6082	1.5873	3.73704	2.66391	2.76913	1.87437	6.25	9.69027	6.44737
oe = 0.78	1	52927209	52928034	+	2.01347	2.06534	6.94444	2.40162	1.39367	3.0634	2.39362	4.2042	2.86366	2.72968	1.3576	1.05556	3.35186
oe = 0.76	1	53061901	53063302	+	1.98863	1.5772	15.5556	2.63219	2.52976	2.5672	0.895588	2.2043	1.69582	6.84524	0.416667	1.24074	1.28472
oe = 1.01	1	53276626	53277173	+	96.1634	96.5841	99.3336	93.6137	98.8073	98.7847	96.6222	98.0861	97.8333	98.9276	94.7512	96.7354	98.5556
oe = 0.76	1	53326016	53328276	+	2.29769	0.577013	46.1029	1.73223	1.11111	1.55584	1.06996	0.618619	1.95084	2.14876	0.469484	1.9898	1.98148
oe = 0.78	1	53438468	53439685	+	97.9831	92.1466	98.5232	95.3416	96.7992	96.5883	97.1856	95.5741	98.1421	98.4553	97.655	98.162	98.2301
oe = 0.82	1	53459519	53460555	+	93.8952	95.0972	98.2426	95.3286	97.3544	96.9048	96.5866	96.5239	96.4035	98.3699	97.8758	97.8149	96.6998
oe = 0.89	1	53737730	53739637	+	2.8116	2.43247	2.22222	2.98246	2.32796	3.19813	3.09761	4.3739	4.82328	4.92857	1.44444	2.90179	3.8301
oe = 0.77	1	53838086	53838589	+	0.347222	0.762411	0	1.29735	0	0	0.347222	0.508819	1.14379	0	0	0	0.600601
oe = 0.72	1	54232717	54233837	+	94.2071	93.9939	90.0877	95.0998	95.3748	93.3051	96.4286	98.2639	97.0894	99.0657	94.5175	97.9697	93
oe = 0.84	1	54405181	54407327	+	0.212766	0.317164	63.7681	0.367647	0.395833	1.0101	0.416667	0.458153	0.612245	1.0101	0.666667	0	0
oe = 0.79	1	54488221	54489614	+	0.359477	1.77419	0	0.999637	0.798804	0.301205	0.265957	0.333333	1.38614	0.70922	0.980392	0.734127	0
oe = 0.94	1	54764230	54764696	+	0	0	1.75439	1.08333	0.592105	0.47619	0	1.04167	0.374532	0	0	0.196078	0.194932
oe = 0.73	1	54781070	54781846	+	85.6006	85.799	96.452	19.495	33.449	22.2386	21.2688	30.5506	32.9158	49.7887	39.8329	15.1283	41.8869
oe = 0.71	1	54800605	54801385	+	54.2667	38.752	55.5556	43.7603	75.3882	59.9625	65.6243	81.5372	53.961	71.5693	70.8333	78.0421	74.9971
oe = 0.86	1	55214793	55216035	+	0.87569	0.42273	6.94444	1.35208	0.633333	0.790598	0.497513	0.407125	0.743047	1.47402	0.704225	0.920543	1.40889
oe = 0.89	1	56477556	56477997	+	2.82313	2.08281	2.77778	1.36646	1.36275	1.678	0.757576	1.22093	1.92744	0.888889	1.5942	1.15385	1.37741
oe = 0.81	1	57422292	57424965	+	0.234822	0.599424	0	0.921106	0.9736	0.654987	0.25	0.614439	0.608696	0.641923	1.14502	0.663312	0.357143
oe = 0.80	1	58249601	58250423	+	0.744589	0.430556	5	0.715959	0.301587	0.526316	0.181159	1.2395	0.294985	0.911458	0.581114	0.650407	0.749064
oe = 0.85	1	58546250	58546905	+	2.72556	0.495868	0	1.11626	0.949546	1.25	0.927579	0.892857	0.992063	1.90972	1.33333	2.47396	0
oe = 0.97	1	58576086	58577623	+	52.7481	47.3597	72.4956	29.7742	49.0494	54.5592	43.5742	34.6322	56.3531	79.0466	44.775	53.6966	61.5822
oe = 0.81	1	58781790	58785268	+	1.19114	0.855779	3.97209	0.802308	1.26767	0.464921	0.659906	0.372433	1.08222	0.981577	1.79332	1.1711	1.24181
oe = 0.71	1	58814569	58815522	+	5.45982	4.743	3.24324	8.15774	30.1329	8.10618	9.49153	17.7731	11.6709	17.4742	26.4566	19.7754	9.60652
oe = 0.76	1	59296431	59297122	+	0.714286	0.190018	0	0.432331	0.995025	0	0	0	0.836347	0.925926	0	0.613839	0.617284
oe = 0.60	1	59471986	59472481	+	92.2777	94.9886	95.8333	98.6339	94.4444	93.7629	98.4097	98.9583	95.7983	98.9474	92.2235	95.7447	100
oe = 0.78	1	61076866	61077412	+	0	1.21807	2.35294	0.555556	0.557025	2.4	2.38095	1.98413	2.9741	0.392157	0.902778	3.46639	0.694444
oe = 0.87	1	61081956	61083892	+	0.965858	0.391194	19.3939	1.55509	0.669786	1.18102	0.570776	0.722222	0.675214	0.946276	0.436998	0.456621	0.438597
oe = 0.73	1	62318466	62319462	+	4.60865	0.754397	7.40741	1.46497	0.907591	2.13333	0.425532	1.08571	1.29487	0.768049	0.877193	1.21528	0.121212
oe = 0.93	1	62435981	62437996	+	0.801887	0.233686	0	0.615588	0.415775	0	0.329132	0.193798	0.338231	0.143702	0	0.314922	0.16637
oe = 0.92	1	62687710	62688678	+	0	0.251868	0	0.462585	0.215356	0	0.643501	0	0	0	0.638298	1.4406	0
oe = 0.77	1	62782962	62783543	+	94.4963	93.3311	98.6772	92.9427	95.7607	96.9408	98.8691	96.2869	99.2064	97.5786	95.8653	95.4301	94.9774
oe = 0.77	1	63316724	63324800	+	4.29108	3.08826	15.9697	5.26069	6.76344	3.99466	5.60186	7.55932	4.41503	8.99696	5.23072	4.45088	7.60943
oe = 0.86	1	63329693	63330469	+	1.35367	1.53632	5	1.9375	2.36304	1.74917	2.09957	1.15288	1.41026	1.76282	1.94444	2.36559	3.0303
oe = 0.90	1	63367439	63368150	+	0.71978	0.174655	1.78571	0.644122	0	1.05442	0.968865	0.241546	0.519736	0.280112	0	0	0.126263
oe = 0.73	1	63472595	63474383	+	96.4268	91.63	95.75	90.2299	92.8006	93.5	91.5051	90.3759	91.9271	94.8176	92.5214	92.5877	95.5
oe = 0.79	1	63773795	63775201	+	0.441297	0.312825	34.8039	1.32917	1.22636	0.263158	1.29121	0.3663	0.143885	1.48148	1.4281	0	0.59944
oe = 0.75	1	64200589	64201792	+	93.4884	93.0468	96.3691	90.1282	93.8889	92.0643	88.8726	93.3532	94.7531	97.4673	90	90.0794	91.7768
oe = 0.73	1	64414397	64415964	+	95.7801	91.1921	95	90	96.3411	91.3939	94.8718	97.0588	82.0155	95.9	96.6667	94.8571	95.6989
oe = 0.83	1	64469872	64471555	+	0.151172	0.331978	1.17647	1.14198	0.605131	0.0865801	0.973236	0.204082	0.899471	0.497375	0.642792	0.210084	0.566893
oe = 0.87	1	64744600	64745555	+	0.70922	0.512467	2.5641	0.422932	0	0	0.167785	0.344234	0.625	2.29469	0	0.641026	0
oe = 0.93	1	65066479	65068282	+	1.16105	0.210898	45.5882	0.979167	0.756803	0.467836	0.510204	0.446429	0	2.00431	1.2987	1.18056	0.265152
oe = 0.89	1	65254292	65254909	+	0.253165	0.731066	64.4444	0.692308	7.73438	0.37292	1.08959	0.322581	0.607477	25.0355	0	1.30556	13.8158
oe = 0.83	1	65265729	65266166	+	0	0.851043	1.28205	0.729167	1.30952	0.694445	0	0	0	0	1.55039	2.15517	1.08696
oe = 0.86	1	65309167	65310063	+	1.0199	0.769704	0	0.263158	0.815752	0	0.21322	0.632911	0.943396	0.239234	1.4881	0	0.83511
oe = 0.73	1	66924786	66925426	+	0	0.363636	0	0.25974	0.694445	0.241546	1.24031	0.47619	1.27273	0.584795	0.865801	1.51515	0.520833
oe = 1.07	1	67307636	67308084	+	1.72043	0.705128	0	3.39173	0	0.515464	0	0	0.955882	2.54902	0	0	0
oe = 0.81	1	67429453	67431143	+	0.462963	0.436785	0	0.829709	0.485039	0.432432	1.36559	0.179211	0.357143	0.482456	1.04444	0.766962	0.886525
oe = 0.74	1	67684947	67686587	+	0.265781	0.49088	1.5625	0.576037	0.625	0.86758	0.0859107	0.642857	0.729848	0.806452	0.724638	0	1.19048
oe = 0.91	1	67832689	67833768	+	0.855263	1.72914	0	1.19963	2.94203	3.59649	2.71386	0.512821	1.45349	4.36937	0	5.04804	1.64609
oe = 1.02	1	68230926	68231945	+	0.332226	1.21886	0	1.31373	1.2945	1.55052	1.07527	0.617284	2.97522	1.0101	0	0.780142	1.71261
oe = 0.90	1	70221270	70221877	+	0	0.0900901	0.694445	0.840979	0.0606061	1.48148	0.589226	0.443262	1.17544	0	0.232558	0.877193	0.308642
oe = 0.78	1	70354051	70355036	+	0.623583	0.314171	0	1.13362	1	0	1.19048	0	0.543478	0	0	0.54155	0.555556
oe = 0.74	1	71046542	71048121	+	55.7889	29.8734	20	34.7627	55.508	39.6596	38.1566	39.7321	36.6935	57.3958	66.2691	48.9326	43.7743
oe = 0.72	1	72282789	72284053	+	0.747126	0.187909	0.416667	0.67034	0.393082	0	1.11955	0.285285	1.08225	0.544731	0	0.212766	0.951812
oe = 0.86	1	75134990	75135730	+	1.28205	0	0	0.720165	0.750751	0	0.851449	0.612745	0.257985	0.547264	0	0.766471	0
oe = 0.91	1	75724232	75725045	+	1	0.404417	1.66667	0	0.6	0.367647	0.745614	0	0.657895	1.35135	0.609756	0	0.572917
oe = 0.80	1	76074463	76074968	+	0	0.982354	0	0.3125	0	0.416667	0	0	0.714286	0.666667	0	0	0
oe = 0.72	1	76112012	76113232	+	96.6395	97.2873	100	98.3051	96.4052	92.3268	90.8772	98.0814	96.0204	95.3279	98.6111	97.9167	97.9167
oe = 0.70	1	76867427	76868849	+	0.306459	0.721688	0	0.989391	0.183486	0.237417	0.364963	0	0.762649	0.438597	0	0.508906	1.45022
oe = 0.80	1	77281630	77282539	+	1.34804	0.325059	0	0.677533	0.676037	1.11063	0.458716	0.496032	1.23981	2.04678	0	0.878449	0.833333
oe = 0.85	1	77759159	77759965	+	0.680272	0.195266	1.11111	0.766683	0.695479	1.75926	1.65631	0.688705	1.22549	1.47059	0	0.690131	1.25
oe = 0.94	1	77978620	77979597	+	0.534188	0.30826	0.531915	0.525526	0.37037	0	0.356125	0.193798	0	0	0.231481	3.06584	0.106838
oe = 0.77	1	78490940	78491831	+	1.84524	1.0044	5.20833	1.6593	1.25313	0.857143	0	2.04902	2.9881	1.85185	1.44928	0.759898	0.588235
oe = 0.81	1	81800314	81803363	+	0.119803	0.747874	26.4478	0.915698	0.261874	0.409524	0.404999	0.2391	0.469388	0.514593	0.262201	0.395115	0.226998
oe = 0.89	1	83998541	83999549	+	0.833333	0.78308	5.12821	0.833333	0	0	0	0.257202	0.476191	2.03704	0	0.555556	2.29885
oe = 0.82	1	84298426	84299223	+	0.403226	0.27133	2.5641	0.872441	0.957447	0.396825	0	0.543478	0.3663	0	2.38095	1.05634	0.584795
oe = 0.91	1	84505662	84506808	+	0.423729	0.400286	0	0.668367	0.201058	1.08401	0.26455	0	1.19048	0	0.78125	4.58716	0
oe = 0.83	1	84996903	84998484	+	0.21777	0.883204	5.97107	1.64608	1.67012	0.0856164	1.13276	0.784552	2.4426	3.19826	1.2963	0.498013	1.55164
oe = 0.85	1	85200136	85201967	+	0.683021	0.292032	6.89655	0.796105	0.236425	1.12045	0.972222	0.37358	0.438597	1.13911	0.292398	0.579897	0.717593
oe = 0.88	1	85259019	85259841	+	1.5625	0.782592	0	0.374532	0	0.373134	1.27451	0.425532	1.23457	1.75439	0	0	1.78571
oe = 0.88	1	85464258	85465485	+	0.938559	0.362932	5.27778	0.961273	0.70662	2.11847	1.09127	1.07143	1.71102	0.75	0.31746	0.1221	1.51601
oe = 0.85	1	85580680	85581557	+	0.545635	1.03877	0	0.363636	0.338983	0.423729	0.389881	0	0.854701	1.0101	0.396825	0.772947	1.23457
oe = 0.72	1	86155596	86157188	+	1.15369	1.85081	0.546448	1.13304	1.73335	1.72664	0.505051	0.548553	0.868056	1.40121	1.16667	1.32346	1.07407
oe = 0.78	1	86395884	86396400	+	0	0.139543	3.0303	0	0.30303	0	0.680272	0	0.204082	0	0	1.11111	0
oe = 0.93	1	86704193	86705332	+	0.519481	0.434256	0	0.376868	0.578302	0.200094	0	0.727778	0.488506	0	0.240964	0.193798	0.362319
oe = 0.74	1	86899359	86900481	+	99.1414	92.633	94.8667	91.4286	96.4069	98.3333	98.5816	99.4898	94.5833	98.8782	97.9167	95.7843	93.5486
oe = 0.82	1	86914480	86915531	+	0.294118	0.315018	0.487805	0.337838	0.805161	0.643275	0.55421	0.125	1.00529	0.261835	0.738397	0.606061	1.6523
oe = 0.79	1	87328120	87329459	+	0	1.01449	29.1667	0	0.674603	0.490196	0.641026	0.28169	2.45098	0	0.952381	0	0.775194
oe = 0.68	1	87331397	87332201	+	2.13675	3.25717	2.38095	2.72377	2.57856	2.641	0	1.55172	2.22222	2.43243	0	3.0303	5
oe = 0.77	1	88462601	88463077	+	1.5991	0.42735	89.7436	1.10733	1.96078	0	0	0.625	5.83333	2.64881	0	3.30189	0
oe = 0.61	1	88466909	88467465	+	94.2433	93.0219	98.4127	95.5717	96.0952	98.2323	91.7054	89.8593	97.3142	97.7011	97.6744	97.2917	96.7949
oe = 0.88	1	88683912	88685035	+	0	0.412088	0	0.521709	0.30303	0	0.628931	0.625	0.529412	0.900901	0	0.266667	0
oe = 0.94	1	88992041	88992921	+	0.514706	1.09751	0	1.13471	0.0732601	0.564972	0.585859	0.952381	2.82772	1.11111	0	0.490196	0.446429
oe = 0.90	1	89632672	89633733	+	0.235294	0.496032	0	1.29139	0.531915	0.145349	0.738397	0	0.350877	10.5691	0	0.347222	3.07692
oe = 0.94	1	89763186	89763614	+	2.84598	3.93563	2.4263	1.52381	1.62107	1.76055	1.26263	1.11607	1.68213	1.86508	2.20588	0	1.33736
oe = 0.79	1	89820631	89821928	+	0.874126	0.303405	40.4048	0.904762	0.577558	0.744501	0.35461	0.793651	0.266667	0	0	0.45584	1.0101
oe = 0.88	1	89994841	89995678	+	0.140449	0.539974	0	0.26936	0.451389	0.502137	0.69209	0.392157	0	0.588235	0	0	1.37931
oe = 0.78	1	90706546	90707214	+	0	1.06132	0	0.7	0.108225	1.42276	0	0.595238	1.14887	1.00575	0.292398	5.79004	0.980392
oe = 0.86	1	90716541	90720020	+	1.22716	0.878462	10.2837	0.83002	0.974159	0.839931	0.928664	1.12117	1.28285	6.01595	0.918256	0.365646	1.19798
oe = 0.75	1	90724933	90727247	+	1.67666	1.01727	1.27175	1.88586	0.465537	1.0234	0.553624	1.03688	1.49472	1.27488	0.420168	1.60626	1.67768
oe = 0.83	1	90835423	90836334	+	2.59615	0.856018	1.5625	1.43013	1.01562	0.495049	0	0.586081	0.78125	2.89449	0.547264	0.833333	1.64216
oe = 0.80	1	90850693	90851833	+	0.644841	0.812617	0	1.37315	0.202381	0.395408	0.307377	0.456621	1.05263	2.15238	0.168919	0.152905	0.188324
oe = 0.69	1	90891745	90892432	+	97.0791	92.0012	93.4524	96.3235	97.9787	88.6111	93.9815	95.4947	95.8333	97.1545	98.0876	97.7778	97.3913
oe = 0.88	1	90893566	90894006	+	94.5109	96.1639	99.3785	98.0747	98.351	91.4815	99.3243	97.9688	96.2121	95.295	99.3899	90.4372	97.5713
oe = 0.79	1	91288904	91289423	+	96.4912	95.6969	96.3636	95.378	97.4138	96.7936	95.8333	91.3936	93.6508	95.9091	97.0833	91.3889	97.4359
oe = 0.98	1	91404320	91404833	+	0	0.369692	1.2987	0	0	0	0	0	0.502874	0.694444	0	0.327869	0
oe = 0.96	1	91500707	91501442	+	0.39185	0.426797	0	0.230988	0	0.635739	0.25974	0.248016	0.330033	0	0	2.76987	0.329281
oe = 0.76	1	91535467	91535887	+	89.5376	92.3577	91.6667	95.0359	95.4103	95.2729	97.9545	98.7121	98.4649	97.8229	96.8123	97.0642	97.3024
oe = 0.63	1	92025880	92026756	+	93.3735	96.2392	90.6863	96.5182	94.6788	95.7847	97.4975	99.0448	92.4848	97.6956	94.5161	97.8685	95.5159
oe = 0.83	1	92029811	92030407	+	0	1.13991	27.1605	1.21693	0	1.60256	0.257732	0.446429	1.35417	1.85185	0	1.9863	2.29885
oe = 0.81	1	92080263	92080923	+	0	0.512448	1.81818	0	0.746398	0.31746	0.203252	0	0.273973	0	0.608766	6.86012	0.490196
oe = 0.74	1	92480310	92487052	+	1.78046	1.23038	1.04167	1.53528	1.03232	2.30568	1.36803	1.31758	2.32951	1.31031	0.970997	1.2685	1.47727
oe = 0.83	1	92784382	92785539	+	1.01776	1.20321	0	0.384752	0.572634	0.593074	0.329861	0.701754	0.729927	0.674125	0.987654	1.27393	0.854701
oe = 0.94	1	93079002	93079475	+	0.403226	0.18315	0.869565	0	0.219298	0.561225	0.242131	1.10399	0	0.683761	0	0	0.378788
oe = 0.87	1	93179876	93180914	+	0	0.298418	0	0.555556	0.411523	0	0.318066	0.238095	0.10582	3.52564	0.655738	0.224719	0
oe = 0.89	1	93680766	93681948	+	0.0961538	0.546817	24	0.479303	0.902367	0.260213	0	0.408399	0.384615	1.4452	1.9103	0.86568	2.46225
oe = 0.90	1	93846289	93848072	+	0.63742	0.535115	0.916667	0.977324	0.553571	0.135501	0.214425	0.26534	0.739247	1.15854	0.347222	0.151515	1.37097
oe = 0.83	1	93908814	93909911	+	0.483351	0.443585	6.45833	0.48442	0.566078	0.471976	0.666667	0.72104	0.926871	0	0.746269	1.00575	0.704225
oe = 0.89	1	94247351	94247961	+	0.498282	0	30.3922	0.495536	1.21528	0.841751	0.925926	0.490196	0.543478	0	0	15.1786	0
oe = 0.80	1	94820047	94820763	+	0.52381	1.72179	2.46914	2.08333	2.19907	0.632911	5.30303	0.872314	1.98718	4.33333	1.85185	3.33333	6.98854
oe = 0.75	1	96762303	96763449	+	96.795	97.4351	97.7011	95.0654	97.21	97.043	97.6667	96.4341	100	96.7787	97.3684	96.1693	95.2036
oe = 0.86	1	98661317	98662155	+	0.562061	0.922976	0	1.14358	0.378788	0.775578	0	0.469484	0.681818	0	0	0.471698	0
oe = 0.69	1	99823080	99823952	+	81.9444	90.6453	87.2899	92.205	90.3627	86.4208	85.8974	78.6667	84.8755	89.157	91.2	92.0052	90.377
oe = 0.81	1	99849865	99850453	+	0.562061	0.642067	2.77778	1.3367	0.217865	0.984127	0	0.512821	0.714286	0	0.78125	0	0.5
oe = 0.71	1	99857013	99857705	+	89.5436	92.1779	90.2174	90.4451	88.8653	90.0725	93.6321	89.6599	89.2279	91.3008	100	87.1991	86.9792
oe = 0.79	1	99969742	99970514	+	1.36986	0.918153	3.33333	2.00893	1.02515	1.65189	3.27586	1.76267	0.757576	0.781574	0.321637	1.36905	1.66667
oe = 0.90	1	100132575	100133198	+	0	0.506591	0	0.351617	0.273224	0.161031	0	0	0	0.21645	0.714286	0.988701	0
oe = 0.71	1	100352154	100353343	+	0.284091	0.216747	0	0.410509	0.251171	0.660066	0.2331	1.21814	0.248016	0	0.65621	0.294118	0.551684
oe = 0.73	1	100538916	100540329	+	1.33743	2.36603	21.3636	3.11688	3.9943	2.53029	2.09859	6.06529	3.78513	4.74102	4.8779	3.45455	11.5116
oe = 0.62	1	102659960	102660432	+	92.5926	95.221	98.6559	95.4301	94.4191	94.3727	97.3809	98.4649	93.7407	96.3492	96.0215	93.2873	98.8095
oe = 0.74	1	102853740	102854197	+	93.0503	96.5452	100	96.9551	92.963	98.3427	97.9814	100	95.6522	98.2558	98.6667	96.8817	99.5745
oe = 0.91	1	103525471	103526291	+	0.847458	0.446962	0.625	0.704887	0.25974	0.510204	0	0	0	0.680272	0.434783	1.08893	1.23698
oe = 0.81	1	107056584	107057788	+	0.406504	0.421172	0	0.916119	0.645161	0.337553	0.333333	1.29333	1.72384	0.833333	0	0.577558	1.02564
oe = 0.82	1	107139992	107141841	+	0.225602	0.268925	0	1.1887	0.238095	0.12987	0.3663	0.583333	0.603865	0	0	1.02564	0.162338
oe = 0.87	1	107964630	107965419	+	2.19298	0.476105	54.9115	0.43771	0	0.649351	1.25786	1.2617	0.625	23.7374	0	0.192308	0.793651
oe = 0.67	1	108160039	108160843	+	95.7602	91.9087	90.1515	93.7681	93.5432	88.9713	95.9524	90.4575	90.1961	94.9646	90.2151	98.1119	96.9022
oe = 0.64	1	108536050	108536711	+	95.6754	97.3766	98.1944	90.337	99.1837	94.2803	90.3572	99.1071	96.5432	99.1667	100	95.5098	91.748
oe = 0.85	1	108559917	108560590	+	0	0.376344	61.8148	1.58915	1.06838	0.519802	1.6129	0.675676	0.454545	0	0.980392	0	0
oe = 0.88	1	108660646	108661756	+	10.6705	12.6492	30.0926	30.0825	43.3891	23.8591	23.963	22.6518	14.4739	65.3986	28.871	17.245	43.2991
oe = 0.90	1	108963060	108963643	+	1.94989	0.44964	0	0.444444	0.606061	0.253165	0.210526	0.504479	0.187266	0.803571	0	0.714286	0.772947
oe = 0.89	1	109041234	109042410	+	0	0.524116	0	0.229885	0.235294	0.275482	0.162602	0	0.793651	0.465116	0.714286	0.57971	0
oe = 0.78	1	109052795	109053733	+	94.304	93.4981	98.2456	95.3517	94.4195	93.3813	96.2866	89.0947	96.3611	95.3359	97.4206	96.7511	93.3949
oe = 0.71	1	109073412	109074023	+	87.5342	94.5664	97.3656	93.7049	97.2823	96.8042	98.3218	95.9524	97.601	97.5449	97.8333	98.2749	97.7064
oe = 0.88	1	109089922	109091010	+	27.677	34.75	43.2222	37.6298	38.9884	32.1159	38.6781	30.0998	29.7843	51.6322	34.9383	48.3612	63.2732
oe = 0.86	1	109100042	109100762	+	0.511135	1.0361	0	0.401786	0.669643	0.702712	0.362319	0	0	0.683761	0	0	1.66667
oe = 0.85	1	109213821	109214476	+	1.38889	0	0	0.10101	0.714286	0.366013	0.537634	0.476191	0	0	1.04167	0	0
oe = 0.81	1	109258433	109259078	+	94.5511	94.4609	95.3241	95.4717	95.0512	95.5952	93.9796	93.8929	96.5575	97.3803	95.3646	86.7839	94.7325
oe = 0.86	1	109283089	109283585	+	2.54137	0.555556	0	0.571429	0.972222	1.33333	0.403226	0	2.04248	0.740741	0.952381	1.24378	1.02343
oe = 1.04	1	109509333	109509883	+	0	0.432816	74.1667	0.897989	0	0.678295	0	0	0	7.59259	0	0.483092	2.35849
oe = 0.98	1	109548418	109548968	+	0	0.382022	0	0.686129	1.13876	0.255102	0.257732	0.384615	0.320513	0.787815	0.735931	1.6784	0.181818
oe = 0.75	1	110067644	110070844	+	3.04205	2.44649	0.956519	3.87338	2.34722	3.19609	1.84542	2.46893	2.87305	2.8292	2.80877	2.60678	2.36671
oe = 0.86	1	110083907	110084862	+	2.98424	2.49735	0	3.63337	1.86013	2.37362	0.76087	1.57185	2.628	3.88698	1.56298	3.77581	4.33845
oe = 0.83	1	110209635	110212172	+	2.17666	2.06161	2.15054	3.05726	4.44574	3.53333	3.94029	3.07452	6.00753	10.4437	2.79948	3.5883	4.80094
oe = 0.95	1	110338195	110340178	+	0.377406	0.483187	0	0.919759	0.234722	0.648259	0.336255	0.228551	0.653595	0.629931	0.271605	0.161064	0.515548
oe = 0.74	1	110606362	110607564	+	0.50885	0.33894	42.5926	0.314186	0.724638	1.06061	0.181159	0.292793	0.513699	0	0.783972	0.185185	0.555556
oe = 0.83	1	110673623	110675675	+	35.9058	15.159	28.2385	15.2204	19.8464	11.7031	17.7807	18.29	15.9899	37.6038	25.1442	16.4815	43.5662
oe = 0.92	1	110963260	110964385	+	5.91708	3.34142	16.2978	5.70794	7.08404	7.69511	14.4048	7.792	14.5067	12.4922	8.15151	6.74999	14.0979
oe = 0.79	1	111203692	111204681	+	83.2118	74.5984	91.282	22.3904	58.9349	26.0786	50.277	56.956	51.8664	43.0444	69.3641	52.9827	66.1573
oe = 0.73	1	111346517	111346917	+	0	0.378788	4.32099	2.31539	1.34804	0.862069	2.00893	1.30208	1.44231	1.67739	0	1.04167	1.75445
oe = 0.86	1	111448683	111449580	+	0.6469	0.5225	1.23457	0.796537	0.188537	0.680828	0.545635	1.12319	0	0	0.347222	0.367309	0.520833
oe = 0.78	1	111607540	111608774	+	93.0303	96.2963	98.9556	96.0932	98.0423	96	98.1482	98.718	95.9722	95.4167	100	95.3869	97.5964
oe = 0.72	1	111738431	111740744	+	0.425581	0.557431	1.44928	0.499139	0.209375	0.569049	0.207394	0.322712	0.300128	0.648972	0.375	1.49123	0.487765
oe = 0.79	1	111755420	111756370	+	0.333333	0.638673	0	0.890805	0.405044	0.243902	1.28205	0.803213	0.204082	0.537634	0.581395	0	0.201613
oe = 0.95	1	111981847	111982763	+	94.438	94.2491	92.7366	95.7406	96.5586	96.0771	96.8427	92.6621	98.5049	96.311	96.987	97.0859	94.9848
oe = 0.86	1	111988938	111991151	+	1.93057	1.40042	30.9111	1.73423	0.917226	1.51993	2.29515	0.882543	1.95652	2.80303	0	0.357143	1.57895
oe = 0.77	1	112395874	112396491	+	1.08696	0	0	0.232558	0.434783	0	0	0.324675	0	1.51515	0.937951	2.86869	0.392157
oe = 0.92	1	112618970	112619949	+	0.322581	0.364836	0	0.36268	0.862355	0.245351	0.178571	0.132979	1.12536	0.31746	1.14943	0.383142	0.275081
oe = 0.77	1	112714264	112715527	+	0	0.396309	13.1313	0.990979	0.137174	0.9375	0.352734	1.07527	0	0	0	2.45167	0.877193
oe = 0.83	1	112742715	112744550	+	49.7296	39.5637	97.6236	77.7917	92.7217	75.595	71.529	82.1026	79.2119	90.4087	92.4035	92.7622	93.5492
oe = 0.84	1	112849521	112850572	+	44.5334	34.5241	52.7011	51.5459	64.4472	91.2472	89.1213	92.0333	56.7682	81.6817	17.2101	56.5133	79.7516
oe = 0.64	1	112854464	112854889	+	87.5414	93.5515	100	93.5256	94.7664	97.6191	97.3775	99.2667	98.3987	96.9298	90.2688	97.2222	96.8699
oe = 0.72	1	112898197	112899415	+	92.3611	94.6792	97.5	98.1884	97.3077	100	92.9487	100	96.3333	94.9111	96.4912	98.8095	97.197
oe = 0.86	1	112955745	112957087	+	0.407338	0.549984	1.48936	0.247553	0.936704	0.771395	0.941307	0.421941	0.445757	1.15041	1.01655	0.73145	0
oe = 0.91	1	113389959	113391448	+	0.574324	0.198045	0	0.728173	0.233249	0.275747	0.579041	0	0.858025	0	0.0736377	2.5	0.160256
oe = 0.86	1	113758893	113759650	+	0.484849	0.185415	0	1.00924	0.854701	0.20202	0	0.421941	0	0	0.462963	0.632911	0
oe = 0.81	1	113811752	113812678	+	0.626781	0.639976	1.85185	0.306638	0.796513	0.471698	0.140845	0	0.455729	1.72619	1.23887	0.0949668	0.196078
oe = 0.89	1	114152515	114154563	+	1.11399	1.4223	14.5192	1.33628	1.02118	2.6921	1.474	1.18135	3.60691	5.95826	0.208333	1.29065	3.417
oe = 0.84	1	114510440	114511643	+	0.28125	0.970643	0	0.888224	0	0.410122	1.60767	0.852713	0.186916	1.36054	0	0.569328	0
oe = 0.67	1	114790539	114791338	+	96.3177	92.8833	92.2222	96.2147	95.2724	94.8684	94.6429	95.8889	97.3333	94.0659	94.0909	93.2099	93.9626
oe = 0.68	1	114804412	114805224	+	97.4286	95.729	98.6842	97.3684	96.8333	97.549	92.7551	90.2121	96.2399	94.0252	96.5079	95.0913	99.3421
oe = 0.83	1	115641760	115642940	+	0.444444	1.02746	2.77778	1.01514	1.84896	1.53595	0.53288	1.13872	0.266667	1.83953	2.42297	4.40945	0.609756
oe = 0.86	1	115837739	115839743	+	0.918561	1.42073	23.2323	8.0207	7.49112	1.40893	7.37515	14.9377	4.84329	49.2565	1.09091	4.26648	5.63597
oe = 0.82	1	115976137	115976916	+	1.62338	0.416199	9.33333	1.05163	0.852273	2.03151	1.01852	0.343643	0.896057	0.537634	0	1.79894	0
oe = 0.79	1	116168214	116168639	+	1.92614	0.985135	4.34783	0.681818	1.6284	0.813008	1.9338	1.5361	1.28788	1.40653	1.87991	3.41667	0.747863
oe = 0.78	1	116372670	116374191	+	0.515464	0.433474	0	1.0018	1.25541	0.358423	0.308642	0.641026	0.357143	0.246305	1.56667	0.841751	0.714286
oe = 0.82	1	116570339	116571261	+	0.597572	0.793009	1.5625	1.12315	0.133399	0.420413	0.424528	0.577558	1.05644	0.531915	0.113122	1.43229	1.49573
oe = 0.91	1	116909582	116910830	+	0.209345	0.442379	9.59596	1.2252	0.517787	0.170251	0.544218	0.539683	0.778252	0.745614	0.263158	0.564972	4.89247
oe = 0.69	1	117059767	117060732	+	0.333333	0.871111	0.37594	0.528007	0.21164	0.478896	0	0.338164	0.178571	0	0.338983	0.210526	0.35461
oe = 0.77	1	117605337	117607048	+	0.224586	0.527394	1.66667	1.20122	0.237226	1.63776	1.00647	0.7173	1.48493	0	0.215054	2.18378	0.273973
oe = 0.87	1	117929218	117930097	+	0.164204	0.915354	0	1.14111	0.508607	0	0.693069	0	0.566343	0	0	0.311526	0
oe = 0.79	1	118987197	118988089	+	1.71498	0.552196	0.516796	0.693333	0.924995	1.48564	0.695711	0.587889	0.527473	1.16086	0.978261	1.70462	1.25
oe = 0.81	1	119006522	119008697	+	5.47962	2.4155	4.49275	2.21798	2.7615	2.83208	2.10782	2.61353	2.57132	4.83819	2.45098	3.01549	2.87521
oe = 0.76	1	119140252	119140788	+	0.895833	0.340136	0	0.587613	0.333952	0.156495	0.0992064	0.160514	0.245098	0.480769	0.580357	0	0.595238
oe = 0.74	1	119622680	119624003	+	96.6933	93.7127	97.9832	96.4494	96.9363	97.2133	98.0537	95.3591	91.5098	97.5514	97.4837	95.5882	97.1692
oe = 0.68	1	119647755	119648628	+	0.634058	0.740076	14.8148	0.207039	0.157233	0.129199	0.161812	0	0.546448	0.705128	0	0	0.462963
oe = 0.81	1	120844254	120845208	+	1.18182	2.32293	3.98551	0.972222	2.10884	0.952381	1.66667	0	1.44928	2.91667	0	2.06349	2.46914
oe = 0.90	1	120850697	120851320	+	0.810811	0.400925	1.68919	0.714286	0.735294	0	0.892857	0.862069	2.5641	0.543478	0	0	0
oe = 0.75	1	121008631	121010924	+	94.2977	93.3884	95.8016	2.06073	65.0736	1.882	2.59281	5.07493	3.39758	24.8876	82.3337	37.5932	62.9503
oe = 0.81	1	121183932	121187361	+	0.70132	0.164835	3.125	1.41957	0.511528	0.230415	0	1.28205	1.06061	0.968992	0.288066	0	0.496633
oe = 0.72	1	121395925	121397197	+	39.9836	29.2598	52.8074	21.5786	23.3376	29.6953	22.2807	8.42424	10.8491	34.0013	17.9929	23.4361	39.1654
oe = 0.75	1	125118140	125119694	+	92.9036	94.2193	97.2203	93.0907	94.1573	88.3359	93.2976	88.5916	89.702	93.9319	93.1932	93.797	93.9832
oe = 0.96	1	143326823	143327658	+	1.99074	7.00085	69.2901	0	50.0577	7.19616	1.14943	3.16901	2.46914	63.3706	13.1989	11.2319	60.059
oe = 0.75	1	143642889	143643745	+	90.2289	89.6051	85.8974	63.9009	86.7083	93.4402	76.125	86.0573	84.3474	91.9098	79.023	79.8046	88.7579
oe = 0.87	1	143661461	143662025	+	82.6543	90.0788	94.2029	58.6794	77.9835	88.2304	84.2245	80.4113	86.6927	86.5085	62.3551	73.6905	85.3435
oe = 0.71	1	143702198	143703581	+	96.4744	92.6787	100	93.7069	91.8045	97.4074	93.4694	92.2619	92.2619	93.6401	89.899	92.4173	90.2428
oe = 0.89	1	143904250	143904674	+	96	94.7536	95.303	50.1882	80.6509	97.9762	67.9346	44.2519	56.5537	75.6044	75.2963	96.4227	94.9151
oe = 0.80	1	145092987	145096406	+	0	0.255848	1.66667	0	0.636574	0	0	0.729167	1.96078	0.766488	0.555556	1.18421	0.191571
oe = 0.74	1	145167103	145169028	+	94.9187	94.6267	94.2057	94.0545	96.3047	96.1944	94.6374	89.4444	88.9394	93.1969	98.7736	98.3166	98.7878
oe = 0.92	1	145280762	145281391	+	1.06413	0.155123	0	0.942842	0.998651	0.748299	0	0	0.899814	0.37594	0.710265	1.04822	0.833333
oe = 0.88	1	145453912	145454671	+	18.3446	15.3246	34.7619	10.8277	14.5894	12.677	11.2274	10.2564	19.932	22.6535	14.0417	12.7273	20.7563
oe = 0.83	1	145475311	145476326	+	2.95918	1.45372	0.925926	2.63348	0.14881	3.61607	2.16216	0.269542	1.48889	3.40034	0	5.67766	2.36111
oe = 0.73	1	145764058	145764864	+	97.7182	96.8613	100	96.0714	95.8445	95.8487	97.9167	96.1026	100	98.0599	93.5384	97.6191	96.8434
oe = 0.71	1	145766568	145767866	+	97.0414	94.6877	96.5812	94.7004	97.1104	93.5494	95.8547	98.27	96.2963	97.0833	97.4129	97.0139	95.8333
oe = 0.90	1	145823594	145824433	+	0.896041	0.570956	0.781893	0.237594	0.678027	0.353909	0	0	0	0.595238	1.07003	0.614035	0.4
oe = 0.83	1	145918452	145919050	+	1.55039	0.652515	1.25	0.622711	0.515873	0.347222	0.134409	0	0.431034	0.77381	0.537634	0.604396	0
oe = 0.80	1	145960386	145962107	+	1.02136	0.975967	3.09524	0.968235	0.761183	0.706402	0.915751	0.670103	0.895522	2.32143	0.426357	2.70531	0.555556
oe = 0.81	1	146015195	146015704	+	95.1048	88.361	100	94.0365	95.2539	89.0196	97.3809	95	89.7778	93.75	94.8333	93.0556	95.6926
oe = 0.82	1	146366537	146366991	+	92.6667	97.8436	96.2537	100	97.55	94.9588	99.4286	91.25	97.9545	95.8046	97.5252	96.9697	96.261
oe = 0.79	1	146376384	146377182	+	0	0.2849	3.01802	0.396825	0.580808	0	1.11111	0.760234	0.623377	0.679012	0.37037	3.69763	0
oe = 0.70	1	146472223	146472703	+	0	1.49123	6.66667	3.07338	1.0401	1.43999	0.641026	0.821813	1.69082	1.33333	0.952381	7.63566	2.2807
oe = 0.78	1	146486600	146487517	+	93.5909	90.7747	81.1301	59.7177	78.3758	46.0698	95.2985	91.0676	67.5783	86.0882	79.2698	95.7268	93.2908
oe = 0.77	1	146938267	146939361	+	1.08333	0.529038	0	0.780338	0.103306	0.719697	0.442478	0.959596	0.656168	0	0.588235	0.734908	0.273224
oe = 0.73	1	147078303	147080215	+	4.2639	4.22201	3.62319	5.7588	5.51916	3.22739	4.03431	5.11886	5.11981	9.1726	5.96525	2.42639	7.28235
oe = 0.82	1	147084389	147085458	+	4.60012	3.7459	4.78723	3.98085	1.9733	0.392512	1.01852	1.79745	2.08065	4.68851	1.30952	6.4492	1.79136
oe = 0.76	1	147242440	147243628	+	0.588838	0.299536	0	1.12757	1.22951	0.513784	1.11757	0.614657	0.737977	0.542169	1.52381	0.1443	3.0153
oe = 0.77	1	147949411	147950826	+	93.7221	90.3102	97.1014	92.9718	96.71	96.586	98.0392	96.3406	97.4444	97.9617	94.8276	96.8823	91.8976
oe = 0.83	1	148048446	148049461	+	0.633641	2.16678	1.92308	3.6462	1.45493	2.90354	2.81266	3.14286	3.15556	0.529101	1.8367	3.78289	2.03526
oe = 0.75	1	148060307	148061586	+	92.2263	95.3834	96.9904	28.0163	89.298	53.629	51.282	78.3648	67.602	79.9772	91.2107	76.221	95.4311
oe = 0.71	1	148146077	148146930	+	93.7975	91.1445	98.062	91.0833	95.9737	95.2519	96.4302	95.0719	95.0521	95.0868	94.9479	96.7166	94.0424
oe = 0.81	1	148148926	148149685	+	96.9388	93.1824	96.5667	96.0936	96.0253	98.8077	86.8788	96.4796	96.5517	96.1823	97.3984	97.3214	90.7881
oe = 0.73	1	148151368	148152377	+	0.569307	0.655724	1.86813	0.778372	0.974633	0.237417	0.110742	0.186916	0.526316	0.661765	0	0	0.282486
oe = 0.68	1	148159513	148161070	+	92.7796	92.279	95.4242	94.9097	94.854	93.8087	95.3795	94.0911	94.4995	94.6007	94.8487	93.5677	96.6226
oe = 0.73	1	148309959	148310451	+	77.0455	80.1085	94.9074	1.68132	41.0325	4.64061	26.9886	1.58234	2.84043	1.62037	63.4921	19.5833	74.3403
oe = 0.67	1	148317416	148317864	+	53.1944	40.1962	42.1053	5.59237	68.6826	36.7161	36.9511	4.81482	2.40741	6.06061	72.3809	22.4673	54.3333
oe = 0.81	1	148522244	148522876	+	0.655864	0.263158	6.06061	1.28571	1.00775	0	0.987654	0.408163	0.882353	1.1828	0.543478	0	0
oe = 0.80	1	148528389	148529338	+	3.06452	1.57213	2.96296	1.83333	1.82648	1.44737	0.611111	1.2963	1.15865	0.664736	3.57955	1.68428	0.729483
oe = 0.74	1	148951863	148953149	+	0.985663	0.724334	1.5873	0.794724	0.804443	0.71152	1.0035	0.864389	2.00504	1.3608	0.981621	0.356506	1.60985
oe = 0.82	1	149175502	149177055	+	0.580357	0.261438	0	1.07774	0.277778	0.196078	0.799087	0.362319	0.729167	0	0	0.595238	0.747863
oe = 0.88	1	149646653	149647241	+	26.4474	10.0038	66.3636	2.35006	56.34	10.3509	17.1015	24.5481	0	4.94444	60.6667	38.3095	83.2455
oe = 0.74	1	149792573	149793433	+	0	0.642255	0	0.989209	0.266667	0.868056	0.25974	0.609756	0	0	0	0	0.980392
oe = 0.82	1	149811970	149812469	+	10.6667	6.46712	10.8187	1.98371	1.79786	5.25862	0	3.58108	19.817	8.35283	1.125	13.2843	0.208333
oe = 0.78	1	149886220	149887920	+	0.0805153	0.471547	1.02564	0.769244	0.189873	0.362251	0.23862	0.251572	0.185185	0.166667	0.164474	0.70391	0.492663
oe = 0.83	1	149899527	149900393	+	46.4646	31.9777	47.9167	24.7579	50.2228	24.9839	45.6443	45.0235	36.7709	39.3537	81.1828	31.5751	39.1264
oe = 0.95	1	150010205	150010911	+	0	0.373501	2	0.383142	0.515873	1.19048	0.990991	0	0.747863	0	0.444444	0.564103	0.952381
oe = 0.76	1	150067268	150067758	+	0	0	0	0.442177	0	0.234192	0.577812	0	0	0	0	0	0
oe = 1.02	1	150149506	150150888	+	0.423826	0.482093	44	0.560847	0.516775	0.514541	0	0.76484	2.11501	0	0.494505	0.526919	0
oe = 0.91	1	150321011	150321691	+	27.5644	21.0278	21.4815	21.0608	26.5846	22.8846	21.3966	26.3712	25.3929	24.5378	13.592	21.4662	21.4516
oe = 0.84	1	150364356	150364813	+	0	0.252525	0	0	0.884861	0.346154	0	0	0	0.273224	0	0	0
oe = 0.73	1	150850406	150851409	+	95.9524	95.2788	96.9672	94.7745	94.6294	97.931	95.4292	97.4695	95.3629	97.8201	93.7421	97.7155	98.2457
oe = 0.78	1	150876243	150877131	+	14.7879	8.56636	38.0769	13.254	14.5915	14.833	12.5383	14.3102	5.15982	16.5258	13.1258	13.6959	19.6857
oe = 0.88	1	150974021	150975777	+	17.4799	9.9756	21.6667	14.808	19.6256	14.466	11.7794	31.7901	16.3113	48.2312	15.1885	16.4441	42.6828
oe = 0.75	1	151059292	151059876	+	1.11111	0.638471	0	0.21097	0.771706	0	0	0	0	0	1.30952	3.86525	0
oe = 0.85	1	151069827	151071258	+	34.1312	30.7392	34.362	22.1778	28.2018	25.9871	18.9298	34.0521	30.0733	28.7636	37.7817	38.8482	35.1221
oe = 0.83	1	151131210	151133624	+	5.05562	5.65343	4.65051	29.1657	55.1099	41.8205	49.265	56.4344	47.98	35.6897	51.2887	63.1694	68.0328
oe = 0.86	1	151145574	151146897	+	1.04822	0.672877	0	1.31916	1.18005	0.393162	0.925926	1.15646	0.927835	1.36684	0.949612	0.154321	0.416667
oe = 0.96	1	151198372	151199056	+	0	0.241071	0	0.135135	0.204918	0.18315	0	0	0.555556	0.166667	0.740741	0.422705	0.920746
oe = 0.83	1	151254190	151254762	+	48.2522	51.9053	61.3542	45.0402	58.0967	49.0916	45.8286	61.9689	38.6905	52.3333	41.3095	59.1824	57.8182
oe = 0.77	1	151281183	151283293	+	1.30514	1.10356	0	1.46601	1.24582	1.93122	0.825057	0.940837	0.606061	1.17623	1.84685	1.59825	0.651515
oe = 0.98	1	151399382	151400106	+	1.23457	0.63795	0	0.735129	0.437431	0.783476	0	0.384161	1.16037	0.70922	1.10544	0.268817	0.47619
oe = 0.93	1	151611899	151612729	+	0.985457	0.51903	2.08333	0.238095	3.93773	0.584795	0.416667	1.04167	0.952381	1.28205	1.55039	5.26316	0
oe = 0.81	1	151790129	151791587	+	0.491453	0.240338	0	0.581687	0.128205	0.422078	0.53744	0.827465	0.854839	1.80754	0.229885	0.582707	0.790378
oe = 0.79	1	151909288	151909931	+	0.3125	0.18315	0	1.048	3.48882	0.641026	0	0.645161	0.512821	0.208333	2.77778	0.61828	1.75439
oe = 0.85	1	151993182	151994417	+	0.224719	0.485403	2.38095	1.0939	1.16117	1.1075	0.3	1.02339	0.297998	0.549451	1.08414	1.22807	0
oe = 0.80	1	152188846	152189452	+	92.7781	94.5019	98.2776	95.085	94.2631	93.1429	93.3843	93.6964	93.5246	93.9909	92.2131	92.7955	92.9287
oe = 0.94	1	153574992	153575517	+	93.5556	93.4497	97.8667	93.75	93.3854	94.5019	94.9153	95.4545	95.4023	95.0727	90.8889	93.3908	96.5111
oe = 0.76	1	153582439	153583339	+	95.3732	96.8276	98.5185	94.6667	97.104	95.4029	89.4444	96.5476	99.1379	93.744	93.1818	94.7541	94.5162
oe = 0.88	1	153633702	153634498	+	4.18301	4.04442	19.1667	9.07238	5.9651	9.82673	10.7692	3.4632	12.3147	7.92135	10.0879	11.6033	13.7541
oe = 0.80	1	153678355	153679899	+	1.09376	0.902895	0	0.849925	0.771147	0.802846	0.520231	0.737906	2.55411	1.33615	0.816722	3.06667	0.575196
oe = 0.65	1	153775180	153776222	+	0.10582	0.223285	2.08333	1.03175	0	0.283019	0.657081	0.562771	0.66474	0.581395	0	0.163399	1.53061
oe = 0.76	1	153783325	153783859	+	3.9881	2.24793	4	4.49561	3.18182	4.24995	3.64865	2.8025	2.85417	3.72734	2.72109	1.38889	9.88907
oe = 0.97	1	153958071	153958654	+	0.289185	1.75768	0.78125	0.915493	0.310559	0	1.45382	0.3125	0	1.2404	0.223214	1.65319	1.26984
oe = 0.92	1	153963306	153963800	+	1	0.538972	0	1.82216	0.334448	0	1.44928	0	1.06838	0.46083	0	0	1.36054
oe = 0.85	1	153967168	153967615	+	0.680272	0.0740741	0.952381	0.867284	0.487013	0	0	0.625	0	0.444444	0.454545	0.27027	0.628931
oe = 0.86	1	153989064	153989849	+	94.0999	94.4154	96.3641	97.3143	97.262	98.1385	93.1614	98.9269	96.2403	96.7619	96.5493	97.4055	98.9424
oe = 0.75	1	154182793	154183450	+	0.172414	0.16798	0	0.353535	0.204918	0.42735	0.753968	0	0.497513	0.27027	0.31746	0.350877	0
oe = 1.05	1	154272235	154272813	+	1.57233	0.155166	0	0.435949	0	0	0	0.313541	0.28169	0	0	0	0
oe = 0.84	1	154325360	154326068	+	1.13081	1.11777	17.9487	2.42424	0.836767	2.26562	0	0	0	2.07373	1.28726	0.854701	1.62037
oe = 0.87	1	154328500	154329052	+	1.61692	1.46534	6.66667	3.69807	2.08995	2.31092	1.76871	1.68675	2.15947	1.62791	1.66667	5.47619	3.03571
oe = 0.86	1	154501632	154503359	+	19.7531	13.7911	43.4553	19.4416	31.2287	13.2631	26.0795	11.0323	30.0164	35.6109	44.3503	26.6977	23.9697
oe = 0.85	1	154571343	154572237	+	95.3299	94.2085	97.9688	93.1933	97.0371	97.2414	95.9358	93.2749	97.3674	97.3114	96.4621	90.6655	97.2997
oe = 0.83	1	154760347	154760960	+	9.87216	5.9373	19.6825	6.12281	5.98723	2.53133	12.735	10.6667	7.0098	13.9661	6.49502	10.7689	11.5425
oe = 0.92	1	154936487	154937455	+	0.201207	0.931213	0	0.476516	0.610766	0.145985	0	0.49217	0.124224	0.472509	1.35965	0	0.576923
oe = 0.88	1	154974267	154975010	+	0.290987	0.13835	0.813008	0.690028	0.248227	0.192308	0.339147	0.325	0.268817	0.373134	0.2664	0	0.497916
oe = 0.77	1	155000775	155001882	+	0	0.629379	0	0.239899	0.617284	0.925926	0.207039	2.12264	0	0.292398	0	1.13467	0
oe = 0.76	1	155003222	155004148	+	0.344828	1.02806	0	0	0.37037	0.820513	0	0	0.568182	0.454545	0.952381	0.522388	0.617284
oe = 0.72	1	155062450	155064102	+	1.12812	0.673202	0.793651	0.837555	0.594189	0.976007	0.67623	1.57475	1.51376	0	0.568182	2.51429	1.75651
oe = 0.78	1	155078680	155082815	+	2.87767	1.9711	3.92481	3.85468	2.53896	2.67264	2.28194	3.22428	3.44045	6.00335	1.6395	2.15391	6.9165
oe = 0.75	1	155125959	155127975	+	1.7011	1.78497	0.588235	1.54304	2.76193	1.48244	1.33947	1.507	2.14407	1.63029	2.25789	1.71235	1.40351
oe = 0.84	1	155188537	155195369	+	34.5973	44.3146	83.0102	28.7146	29.8876	38.5631	26.7174	39.1951	22.6418	59.3106	37.5754	46.159	31.9559
oe = 0.88	1	155227120	155227743	+	0	0.283244	0	0.791667	0.152207	0	0.30303	0	0.152207	0.322581	0	1.0274	0
oe = 0.89	1	155244121	155244914	+	0.691453	5.05893	3.90476	9.16247	2.76761	6.73175	2.58183	4.94467	16.6294	6.48459	1.31393	9.02332	6.49466
oe = 0.85	1	155294528	155295745	+	11.866	19.5565	76.9231	21.4554	32.2661	27.4635	34.7442	29.9046	16.6046	36.6337	33.0769	42.0172	32.9675
oe = 0.71	1	155322679	155325642	+	1.65218	2.64022	4.62963	3.90718	2.90359	5.05479	2.56959	5.96921	5.05016	5.47421	3.94652	5.57734	5.65523
oe = 0.94	1	155562124	155563489	+	0.148925	0.179306	0	1.08831	0.335821	0.260104	0.18315	0.270179	0.263158	1.59433	0.194175	2.81481	0.37037
oe = 0.81	1	156053172	156055383	+	0.800214	0.505989	1.38889	0.990991	0.65503	0.398551	0.339271	1.05994	1.99227	1.15741	1.30952	2.05182	0.657109
oe = 0.77	1	156076553	156077593	+	41.0072	41.7078	43.1373	55.5274	37.9795	48.8511	60.7567	69.5081	67.2109	70.0183	25.0542	48.6047	63.0159
oe = 0.95	1	156193505	156194261	+	15.743	19.0302	50.4386	14.604	30.3946	24.3608	25.3912	22.9048	24.9372	32.7745	52.4176	26.0643	39.5609
oe = 0.94	1	156195164	156195596	+	90.9143	94.3554	97.3913	97.9412	95.6052	94.1667	97.1769	88.1183	99.5455	96.4241	93.4709	96.5238	97.2553
oe = 0.93	1	156212794	156213306	+	0.662879	0.456002	1.11111	0.140056	1.51341	0	0	0.402415	0.436047	0.496894	0.957447	0.408163	0.384615
oe = 0.98	1	156216447	156216856	+	92.9525	94.8244	99.5156	95.2976	97.3471	98.1758	96.5278	96.4286	90.3252	97.9237	100	97.6305	97.6944
oe = 0.70	1	156245578	156246108	+	91.3028	89.5861	96.9504	24.0203	82.7239	13.3611	36.48	71.9333	54.3889	74.3926	94.3773	44.6987	62.2576
oe = 0.81	1	156282449	156282924	+	1.86688	1.36096	4.54545	0.526608	0.516796	0	1.5	0.652174	0	0.574713	0	0	0
oe = 0.88	1	156420428	156421927	+	1.18455	1.51755	4.12281	2.06391	2.45313	3.14711	1.3326	1.5743	2.5186	3.52464	1.91206	1.84608	2.6129
oe = 0.89	1	156435369	156436558	+	2.8594	1.06384	3.6075	2.3671	2.2848	2.84661	0	0.297619	1.54412	1.90309	2.01012	0.719425	2.74841
oe = 0.76	1	156456758	156457570	+	0	0.30495	0	0.765504	0.384615	0	0.467547	0	0.5	1.0101	0	0.493827	1.13636
oe = 0.80	1	156505151	156505824	+	25.6754	21.5906	40.6994	29.7251	24.0748	45.0733	40.3205	25.4596	44.1577	32.8391	21.8571	36.1004	39.4896
oe = 0.84	1	156623866	156625674	+	3.25536	2.4159	4.62963	3.09778	1.91017	2.35185	4.73958	3.10427	1.58974	4.58746	0.21097	1.90608	4.09091
oe = 0.73	1	156641848	156642655	+	1.75439	0.730489	1.33333	0.255102	1.07752	0.578704	1.86975	1.11111	2.36647	7.54757	1.51515	1.41047	1.17352
oe = 0.73	1	156676501	156677468	+	0.711382	0.514965	17.3333	0.703463	0.643939	0.401606	0.807218	0.181159	1.15512	1.14943	0.253165	0.40293	1.63793
oe = 0.82	1	156705067	156706862	+	1.01892	0.539672	0	1.02469	0.381161	1.03741	0.752165	0.433333	0.424837	0.727637	0.51729	0.897344	0.636905
oe = 0.94	1	156750956	156752277	+	0.42328	0.432943	46.4978	0.105263	0	0.420168	0	0.104167	0.210084	0.958702	0	0.9	1.56863
oe = 0.64	1	156859013	156861310	+	3.07027	2.95878	1	3.91338	1.85446	3.6192	2.13796	4.06208	5.70397	3.83858	2.08333	3.00327	7.36111
oe = 0.70	1	156892430	156893919	+	3.21283	3.2676	7.75862	5.73325	5.95277	9.65459	4.81982	5.01013	7.4	3.77604	4.38776	6.62132	7.06827
oe = 0.95	1	157045358	157046437	+	0.436939	1.10343	36.3379	0.35543	0.37327	1.56028	0.984849	0.560224	0	6.88862	0.160698	1.60819	0.89297
oe = 0.92	1	157137958	157138853	+	0.610501	0.450058	2.77778	0.376157	0.238095	0.347222	0.294118	0	0	1.78571	0	0.81761	0.294118
oe = 0.63	1	157194749	157195654	+	87.2292	92.4445	97.963	88.6885	91.8154	98.123	97.034	95.5059	95.1274	98.8984	89.4723	95.3799	95.7384
oe = 0.67	1	158180831	158181713	+	1.09636	3.04828	3.06373	2.1529	2.66122	1.95556	6.03054	1.04928	2.73973	4.54271	2.35142	1.55229	2.52628
oe = 0.81	1	159780627	159781563	+	58.2834	48.04	62.8095	0.697511	13.6589	1.60064	0.856269	2.42294	2.0802	1.28665	16.3961	5.77822	51.5558
oe = 0.78	1	159929643	159930063	+	76.4909	71.3489	79.2064	84.7108	74.4019	93.8234	85.8857	95.3887	94.2544	93.4346	69.9206	83.7322	93.9151
oe = 0.83	1	159945579	159946007	+	0.333333	0.2247	0	0.320513	0.175439	1.13636	0.333952	0.467836	0	0.454545	0	0	1.24113
oe = 0.78	1	160070057	160070878	+	0.793651	1.61371	1.96078	2.13615	1.77116	0	1.29002	2.00103	2.12418	1.32653	2.06437	0.96864	3.57043
oe = 0.90	1	160083932	160084948	+	49.8175	46.2329	87.9167	37.8037	51.309	27.2328	47.2063	51.8396	30.6557	58.3554	46.4607	50.5612	56.336
oe = 0.81	1	160261966	160262661	+	0	1.26306	0	0.342679	0.473103	0.57971	0.253165	0.3125	1.34703	0.431034	0	0	0
oe = 1.12	1	160343139	160343548	+	0.438597	0.718328	0	0.25	0.201985	1.19048	0.933707	0.223214	0	0	0.5	0	0
oe = 0.93	1	161020929	161021435	+	0	0.471154	0	0.906863	1.88679	0.684932	0	0.377264	0.37037	0	0	1.91406	0.769231
oe = 0.78	1	161029112	161029998	+	95.7258	93.1976	91.1616	93.422	96.6509	93.4295	95.2687	97.3115	94.2	97.8315	98.8235	97.3805	95.0823
oe = 0.82	1	161202020	161202466	+	2.3366	2.5271	0	3.63699	6.18132	4.88513	4.03509	2.99824	3.69709	7.01827	17.1875	1.88081	2.87582
oe = 0.76	1	161281415	161282260	+	89.8098	82.7341	95.8333	82.056	91.9514	94.127	95.2099	89.8299	91.3298	94.8594	94.6032	92.1606	93.2329
oe = 1.05	1	161399074	161400142	+	11.288	8.47865	15.4913	14.9784	18.3279	12.8729	13.1601	11.145	4.75309	18.261	23.0903	12.4657	16.3348
oe = 0.81	1	161440077	161472713	+	48.0749	37.1466	58.9298	38.5163	44.7494	52.091	44.1613	43.0514	44.236	57.1627	46.2845	41.4696	60.5749
oe = 1.06	1	161530639	161531322	+	0	0.448029	0	0.505051	0.495495	0	0	0.563063	0.289855	0.15625	0.471698	0.0905797	0
oe = 0.75	1	161605745	161607118	+	76.8381	77.3388	88.6385	95.2379	95.7134	94.4737	95.8056	92.5815	92.3734	95.2516	96.4965	95.9422	96.3794
oe = 1.06	1	161612244	161612902	+	0.673203	0.0840336	1.6	0.377798	0.135501	0.971761	0.729716	0	0.239362	0.0920714	0.183824	1.51657	0.303215
oe = 0.66	1	161616560	161617258	+	95.6667	91.1149	95.8333	89.5708	93.0269	93.8276	93.8415	95.0595	91.6667	90.5908	94.9743	92.2515	91.3156
oe = 0.82	1	161725848	161727508	+	0.816761	0.738114	0.520833	0.594072	0.975627	0.515666	0.377616	0.919118	0.97619	1.26984	2.1395	1.42807	0
oe = 0.65	1	161983827	161984249	+	97.5806	94.7915	98.75	95.8135	95.326	97.0554	96.1243	97.3188	96.2595	95.232	96.3384	92.7657	90.9254
oe = 0.81	1	162023233	162024341	+	12.112	6.13747	7.37179	7.05651	11.7189	7.90986	9.53032	8.70722	7.27401	8.17191	13.2242	8.61953	7.05357
oe = 0.84	1	162069429	162070262	+	0.0761615	1.13806	15.1515	1.23192	0.5	0	1.09259	0.28169	0	2.64706	0	1.28788	1.0582
oe = 0.75	1	162367087	162367531	+	94.5738	96.1098	86.1905	97.6093	93.3012	97.2903	90.0847	98.1911	96.3115	98.4877	85.3089	93.6667	97.9875
oe = 0.75	1	163645596	163646022	+	91.0427	93.2635	87.7604	93.9231	94.9981	96.6667	94.1026	95	93.3333	91.7571	92.1329	89.5833	98.5185
oe = 0.80	1	165235265	165236270	+	1.0514	0.435435	0	0.986754	0.871272	0.880759	0.407619	0.264085	0.457875	2.14286	0.657895	0.387931	0.833333
oe = 0.81	1	166165022	166167211	+	0.974727	0.997166	1.90476	1.12655	1.15421	0.585492	0.857684	1.13024	2.06326	2.13294	0.843254	3.20707	1.08498
oe = 0.82	1	166875760	166876536	+	0.36036	0.668318	1.93197	0.394011	0.25974	1.26667	0.422705	0.149254	0	0.142857	0	0.530303	0.980392
oe = 0.88	1	166920540	166921412	+	5.5848	6.04439	47.6191	4.11971	11.7493	5.34361	7.80303	6.11456	4.62264	9.80159	17.0663	6.27119	11.7857
oe = 0.77	1	166988984	166989446	+	93.1619	93.2795	93.1865	95.7944	96.8275	96.5741	98.6883	97.6616	93.1136	96.0938	94.6819	95.83	95.2685
oe = 0.78	1	167219894	167222124	+	0.696126	0.589133	1.66667	0.516432	0.602548	0.293427	0	0.403226	0.457516	0.763702	0.910256	1.14719	0.768849
oe = 0.98	1	167714241	167714791	+	1.31313	0.41745	0	0.836526	0	0.620567	0.507403	0.421941	0.373563	0	0	3.2995	0.595238
oe = 0.79	1	167721742	167722615	+	0.836941	0.700474	0	0.449236	0	0.780423	0	0.612745	0	0.70922	0	0.595238	0
oe = 0.77	1	167935790	167937563	+	0.974462	0.418235	0.854701	1.20179	0.320513	0.455426	0.394737	0.0816994	0.79967	0.4004	0	0.414079	0.374532
oe = 0.83	1	168136079	168137416	+	0.208333	0.39563	0	1.67691	0.391157	0	0.277778	0.632911	0	1.04575	0	0.0819001	0
oe = 0.92	1	168178726	168179399	+	0.70922	0.872167	0	2.01465	0.34188	0	0.160256	0.416667	0.357143	0	0	1.38047	0.816994
oe = 0.94	1	169485321	169486339	+	0.735294	0.7641	0	0.494444	1.34175	1.09054	0	0.111111	0.651629	1.14943	0	1.35599	1.29108
oe = 0.99	1	171741706	171742467	+	0.719249	0.64304	0	0.30104	0.115405	0.308642	0	0.416667	0.476191	0.873081	0	0.201613	0
oe = 0.91	1	171781260	171781794	+	0	0.439193	0.925926	0.806315	0	0.217391	0	0.620567	1.03286	0.612323	0	0.555556	1.09428
oe = 0.73	1	173612735	173613712	+	89.1383	94.9556	100	91.9193	97.6616	93.2733	86.375	97.0765	95.7778	96.1042	98.0303	93.9432	97.1902
oe = 0.76	1	173714847	173715264	+	1.17188	0.503472	2.38095	1.63265	1.36905	0.300418	0	0.890313	0.714286	0.195312	0	1.23264	1.32876
oe = 0.89	1	173825529	173826211	+	80.5812	77.186	85.1887	79.6972	88.4611	85.6215	90.854	81.6429	85.8627	89.0982	90.0177	81.0439	88.8082
oe = 0.91	1	173868035	173868779	+	0.797872	0.507305	2.27273	0	0.168067	0.531915	1.60714	0	0	2.59259	0	0	0.555556
oe = 0.83	1	174021668	174022711	+	0.334528	0.495601	8.47902	1.49489	0.145833	0.148148	0.129199	1.93548	0.338542	0.992908	0	1.20155	0
oe = 0.91	1	174159159	174160151	+	0.0657462	0.668217	0.980392	0.46832	0.585859	0.559701	0	0.277778	0.564972	0.289855	0.204918	0.389908	1.24113
oe = 0.81	1	175599241	175599672	+	18.88	1.52633	0	1.58889	2.7907	2.55456	0.724638	4.16667	3.93282	4.71014	5	0.532725	0
oe = 0.96	1	176206576	176207675	+	0	0.0757576	2.01149	0.582524	0.255102	0	0.780781	0	0.247525	0	0.30303	0.183486	0
oe = 0.71	1	177170985	177171565	+	0.333333	0.911643	0	0.313541	1.63619	1.00362	1.47059	0.680272	0.198413	0.869565	1.8018	4.39103	1.25
oe = 0.74	1	178037696	178038149	+	3.83041	2.87651	0	9.54365	60.2628	2.24462	2.9304	22.1007	3.22581	21.8555	80.8228	15.0833	49.9532
oe = 0.78	1	178486665	178487151	+	93.2902	90.5022	99.0741	91.9421	96.6674	95.0992	93.2374	97.2222	95.7918	97.6477	95.8396	94.8727	97.6191
oe = 0.86	1	178724834	178726339	+	8.90152	0.433412	37.1429	0.462315	0.369458	0.162338	0	0	0.589226	0.793651	0.555556	0.362319	0
oe = 0.92	1	179025670	179026782	+	2.11485	0.265581	1.8018	0.991046	0.426195	0.186567	0.223214	0.483092	0.634921	0.225225	0.871212	0.30303	0.518926
oe = 0.72	1	179040310	179041483	+	98.6395	94.2588	98.4884	92.8598	94.0393	95.4792	92.0179	97.2115	90.2299	93.4043	96.0526	97.2152	95.2589
oe = 0.70	1	179134864	179136148	+	90.3563	92.5758	93.0556	96.0417	96.4736	96.6036	95.7368	97.1861	92.9938	94.6036	95.9596	95.7471	91.7011
oe = 0.86	1	179229029	179230065	+	0.780423	1.15597	3.43137	0.770308	0.751366	0.617284	0.70922	0	2.08333	0	0	0	4.5
oe = 0.72	1	179591534	179592461	+	65.0049	43.6868	64.8462	40.5642	70.2818	44.174	79.9317	80.4207	67.8164	78.0303	59.4309	94.9887	95.0092
oe = 0.80	1	179742813	179744816	+	3.17544	2.78797	4.79167	3.934	4.69722	8.39971	7.02041	10.4197	5.05112	7.89683	4.98299	5.91109	14.4084
oe = 0.92	1	179882348	179883236	+	0	0.593676	0	0.568862	0.580885	0	0.330132	0.436872	0	0	0.222222	0.507937	0.18797
oe = 0.87	1	180154421	180155449	+	0.552334	0.277661	0	0.477789	0.394519	0.111857	0	0.381356	0.612245	0.31746	0.268308	2.81863	0.256534
oe = 0.80	1	180228985	180235840	+	1.69327	0.883862	3.27161	1.66751	1.45448	1.21579	1.00922	0.743894	1.54423	1.61513	0.855655	1.87073	1.65655
oe = 0.64	1	180710777	180711487	+	95.481	92.6513	100	93.5747	98.298	98.3871	98.3929	97.7819	97.8175	97.9085	97.3214	97.1946	95.9693
oe = 0.75	1	180953780	180954556	+	72.906	60.1788	71.2999	97.8136	97.6815	95.625	98.4343	98.3517	96.3461	98.0738	96.3333	97.3293	98.7923
oe = 0.90	1	181088368	181090040	+	0.324675	0.456084	19.4941	0.866874	0.452509	0.405405	0.146199	0.817577	0.676083	1.14583	0.423729	0.454545	0.819559
oe = 0.68	1	181318165	181318737	+	1.35057	0.906825	2.63158	1.30498	0.396825	0.67402	0.864513	0.988701	0.575881	0	0	0.545635	1.08974
oe = 0.69	1	181413155	181413712	+	96.0714	91.1642	98.3333	99.537	97.1312	95.8602	95.6497	96.4286	94.4444	96.8241	94.4048	94.6561	96.821
oe = 0.62	1	181798358	181798757	+	93.5218	92.4837	95.5128	93.8095	95.1806	95.0575	94.6939	98.3618	98.8636	95.4006	97.6191	93.8	88.8469
oe = 0.67	1	182056470	182057376	+	86.8661	90.1763	93.4137	94.5895	96.6981	98.0328	93.295	97.3583	97.6221	93.406	96.0404	95.3651	96.7528
oe = 0.78	1	182390563	182392428	+	0.434942	0.541572	0	0.833333	0.93577	0.489642	0.983461	0.645161	0.498475	1	0.671521	0.759804	0.818452
oe = 0.69	1	182439831	182440522	+	92.8348	94.1332	97.2118	90.0978	90.0814	95.8176	95.4762	95.9722	94.5652	88.3013	90.1656	94.0365	96.6204
oe = 0.73	1	182614384	182615410	+	12.4983	5.42171	1.71429	9.92319	12.8945	5.03281	8.31004	5.86364	10.3518	21.6788	17.5287	5.62057	9.88223
oe = 1.00	1	182789261	182789962	+	1.51587	1.62184	1.66667	1.02964	0.738536	0.598896	0.828777	1.46238	1.85052	0.238095	0.431034	0	1.08025
oe = 0.77	1	182839178	182840598	+	0.425	0.308873	2.01149	0.414079	1.0978	1.36054	0.487093	0.383142	0.306122	1.72658	0.925926	0.37478	0.469925
oe = 0.82	1	182952685	182953509	+	97.9873	92.7666	98.5482	95.9766	98.1761	95.0332	97.0881	99.4872	95.4167	96.4976	100	98.5417	97.7194
oe = 0.78	1	183416866	183418529	+	1.63371	1.2796	0.369357	0.972093	0.829294	1.66338	0.700629	1.89304	1.15496	1.23418	0.888152	0.753995	3.6564
oe = 0.86	1	183471217	183473120	+	0	0.147756	0.909091	0.379939	0.255102	0.575722	0	0	0.549451	0.439815	0.382653	1.24282	0.735736
oe = 0.75	1	184036226	184037632	+	1.21094	1.22277	33.3333	1.42	2.59195	1.70778	2.91962	1.74959	2.06061	1.23457	2.97619	2.16525	2.05128
oe = 0.93	1	184754119	184755304	+	0.606469	0.738233	1.66667	0.516763	0.185185	0.243056	0.498576	0	1.0199	1.21569	0	0.671835	0.972222
oe = 0.92	1	185156560	185157573	+	0.9375	0.224809	0	0.269151	0.171821	0.438597	0.480769	0.316456	0.47043	0.208333	0	0.566667	0.555556
oe = 0.92	1	185316198	185317603	+	0.643678	0.677705	0.680272	0.20202	0.68314	0.709024	1.12045	0.631001	0.250482	0	0.711079	0	0.238095
oe = 0.88	1	186374993	186375716	+	0.289746	0.455356	0	0.7503	0.211416	0.387597	0.243902	0.382128	0	0.765306	0.595238	0.761905	0.492611
oe = 0.91	1	186680076	186680949	+	0.703463	1.59079	1.44928	1.40504	0.762195	0.791667	1.68027	1.00296	0.369198	1.64562	0	1.38596	0.636535
oe = 0.84	1	193059092	193060141	+	0.473322	0.321276	0	1.20689	0.873786	0.311526	0	0.483092	0	0	0.606061	0	0
oe = 0.95	1	197146149	197146861	+	0	0.499826	0	1.02077	0.248756	0	0.252525	0	0.421941	0	0	0.328283	0
oe = 0.88	1	197200876	197201589	+	1.21212	0.406817	0	0.378788	0.480769	0	0.416667	0.352113	0	0	0.865801	0	0.532544
oe = 0.71	1	197405200	197406018	+	95.7892	91.8458	95.7018	96.4791	97.4967	97.6296	96.7027	97.5309	98.2456	93.5317	93.6508	97.1482	96.5256
oe = 0.77	1	197910887	197912507	+	0.294118	0.89353	2.08333	0.761743	0.318246	0.268308	0.516224	0.519481	0.7277	0.849057	0	1.34033	0.820889
oe = 0.97	1	197917959	197918661	+	0	0.403337	0	0.36311	0.42735	0.380952	0	0.687831	2.01674	0.714286	0	2.66281	0.27027
oe = 0.98	1	198156767	198157712	+	1.52381	0.371947	51.9841	0.900383	0.700483	0.834202	1.28205	0	0.290698	0.3663	0.588235	0.803213	1.52381
oe = 0.80	1	200035347	200035805	+	5.71429	0.684732	2.08333	1.14379	0.221868	0.511696	0.685714	0.462963	0	0	0.555556	0	1.18386
oe = 0.82	1	200039265	200039919	+	1.07527	0.426029	1.38889	0.776749	0.224719	0.344828	1.66667	0	0.689223	0	0	0.411523	0.510204
oe = 0.83	1	200409367	200410237	+	0.330688	0.303819	3.16667	0.729167	0.266667	0.990991	0	0	1.44928	0	0	0	2.01149
oe = 0.65	1	200873069	200874260	+	90.4804	92.765	98.2159	31.5088	75.2623	25.2623	57.9083	72.2047	57.364	94.1539	62.7394	50.2825	71.8391
oe = 0.68	1	200911466	200912142	+	91.7032	91.0206	97.2222	92.6923	95.3315	93.8932	92.9078	84.6797	92.2917	88.2064	91.9511	97.4646	93.301
oe = 0.80	1	201023155	201023871	+	0	0.730098	71.1382	1.70868	0.905797	0.752688	1.18768	1.66667	0	1.19048	0.78125	0	0
oe = 0.68	1	201283325	201284520	+	55.4278	66.2327	33.3333	69.1964	80.4359	80.9728	89.354	91.5824	87.9112	87.8986	85.2339	90.7719	89.9025
oe = 0.71	1	201468392	201469520	+	1.47975	1.47725	1.66667	3.62369	0.808528	6.78295	5.17544	9.6756	6.27451	3.3046	0.421348	4.29402	0
oe = 0.79	1	201538652	201540189	+	0.259516	0.26806	0	1.65126	0.239464	0	0.270563	0.434028	0.378788	0	0	1.13301	0.769231
oe = 0.67	1	201647914	201650660	+	0.598415	0.46973	0.423729	0.810497	0.471294	0.798611	0.838566	0.470494	0.624159	0.845907	0.588235	1.12559	1.06054
oe = 0.74	1	201739660	201740301	+	0	0.308785	0	0.632184	0	0.480769	0	0.181159	0.350877	1.05263	0	1.43229	0
oe = 0.86	1	201829086	201829570	+	0.819048	1.7424	0.680272	0.441767	0.247253	0	0.706522	0.462963	0	1.02564	0.465116	1.18598	0.260417
oe = 0.84	1	201955209	201955925	+	1.93122	0.365651	0	0.108696	0.119048	0	0	0.753296	0.555556	0.125	0	0	0.277778
oe = 0.76	1	201982458	201983451	+	0.512605	0.218457	21.8333	0.421112	0.931841	0.757576	0.292398	0	0.533333	0.815152	0.815851	0.457746	0
oe = 0.69	1	202191347	202192359	+	97.2071	89.677	98.2432	95.5838	93.4026	96.3889	96.4576	93.7037	92.6829	97.0982	95.2381	96.8864	97.5096
oe = 0.82	1	202214066	202214577	+	1.81577	1.8913	1.53846	1.2949	3.5478	2.76786	1.01905	2.21032	2.02652	1.22917	7.36219	2.51111	2.07518
oe = 0.75	1	202348530	202349068	+	0	0.479077	4.44444	0.771317	0.793651	0.378788	0	0.378788	0	0	0	0	0
oe = 0.83	1	202642541	202643911	+	0.92233	1.16209	1.66667	0.223714	1.15893	1.33929	2.44832	0.608466	1.41129	1.18544	1.29663	1.06264	1.42045
oe = 0.96	1	202806876	202808599	+	0.266667	0.411794	0	0.189394	0.842474	0.72601	0	0	0.78373	0.620567	1.42857	0.529101	0.740741
oe = 0.82	1	202966918	202967894	+	1.96051	1.11498	0	0.659959	0.959488	2.31884	1.22246	1.61692	1.97183	0	1.82927	1.12434	0
oe = 1.00	1	203007201	203007900	+	0	0.374058	0	0.764482	0.977891	0	0.676471	0	0.138889	0.666667	0.680272	0.219898	1.28655
oe = 0.90	1	203795441	203796165	+	1.27214	0	10.4167	0.179211	1.15819	0.205761	0	0	0.992064	0.609756	1.46296	0	2.0172
oe = 0.71	1	203841727	203842471	+	93.0101	92.7383	96.7172	93.9436	93.9316	96.1382	96.1539	96.6667	96.7054	95.8333	88.2	95.1764	96.9149
oe = 0.77	1	203861068	203861773	+	18.3069	23.2783	4.7619	24.9839	22.4081	18.9706	30.7377	25.8298	26.3399	58.416	21.7803	20.049	37.7532
oe = 0.80	1	204073073	204075382	+	0.432099	0.36688	10.6322	0.996169	0.582751	0.517833	0.605214	0.512002	0.913933	0.954861	0	1.17687	0.880952
oe = 0.93	1	205210836	205211782	+	0.958904	0.589286	2.45833	0.81121	0.187075	0.25641	0	0.334528	0.714286	0.25	0.514905	0.845411	0
oe = 0.78	1	205227664	205228218	+	0.793651	0.668863	78.7879	1.52381	0.903614	0	0	0.1443	0	0	1.24031	1.07527	12.2449
oe = 0.69	1	205268985	205269418	+	93.7759	92.8642	95.8333	96.1161	94.9903	97.9333	94.6759	93.0082	99.1667	96.0909	91.6632	98.3333	97.2254
oe = 0.75	1	205321105	205321907	+	0.829238	0.778844	0	1.52083	0.589934	1.00467	0.595238	1.19048	0.534091	0.454453	0	0.519481	0.656361
oe = 0.83	1	205455702	205457428	+	0.483092	0.374303	0	0.66996	0.378251	0	0.350877	0.735294	0.4329	1.29108	0.529101	0.471698	0.175439
oe = 0.67	1	205528876	205529462	+	30.0263	31.5345	24.2424	27.9989	24.4553	20.1693	31.3558	21.6852	21.4865	31.5572	19.9769	23.4632	54.2857
oe = 0.99	1	205631366	205632304	+	0	0.730566	64.5161	0.45977	0.751366	0	0	0	0.555556	0	0.416667	0	0.327869
oe = 0.88	1	205749111	205750217	+	1.258	0.452196	0	1.35021	0.253165	0	0.344828	0.490196	0.209644	0.980392	0	0.373134	0.2079
oe = 0.82	1	205812743	205813882	+	0.833333	0.632479	0	0.812194	0.320513	0	0.277778	0	0.463768	0	0	0	0.462963
oe = 0.75	1	206063536	206064764	+	95.6876	97.6406	98.5965	94.1905	95.0128	93.7603	96.0046	96.9153	98.9583	96.8168	84.0278	97.9598	95.6379
oe = 0.66	1	206117303	206117793	+	0	0.833333	0	0.573192	0.390625	0.465116	1.75439	0	0	0	1.5625	0.952381	0
oe = 0.81	1	206202467	206205885	+	1.42694	0.192027	0	0.421053	0.652681	0	1.00823	0.364146	1.09127	0	0.303951	2.6455	0.740741
oe = 0.79	1	207321199	207322019	+	1.14943	0.238691	0	0.380952	0.274725	0	0.128866	0.611111	0.952381	0.873016	1.75439	0.378788	0.680272
oe = 0.90	1	207644967	207645607	+	89.905	93.1864	98.6667	54.5718	97.4695	92.6768	97.6794	88.24	98.2727	98.045	96.5074	96.5033	99.2593
oe = 0.74	1	207669461	207669934	+	89.4392	92.7443	94.7464	80.2924	92.7578	67.7098	97.7891	80.641	96.0714	98.718	90.7895	59.2791	68.7692
oe = 0.81	1	207751827	207752619	+	0	0.756252	1.23457	0.436508	0.472509	1.35514	0.394265	0.347222	0.392157	0.912088	0.252525	0.205761	0.446429
oe = 0.81	1	208243145	208244671	+	0.848765	0.608737	18.9542	0.971524	0.471311	0.938819	0.615079	1.74074	0.31772	0	0.423729	0.913771	1.0628
oe = 0.75	1	209128622	209129645	+	94.1566	91.9773	91.0952	93.6413	92.4483	89.0816	93.282	97.1069	93.1891	89.3518	96.8421	95.4545	95.9249
oe = 0.91	1	209231501	209232128	+	94.8705	94.9915	97.3018	91.9892	96.4439	96.3265	97.412	97.4628	97.0238	98.3486	88.8889	95.8667	97.1417
oe = 0.67	1	209675099	209676083	+	3.30986	2.31609	2.36842	1.60304	1.5873	0.784314	1.45926	0.889724	2.4573	0.980392	1.28571	0.505618	1.54321
oe = 0.76	1	209784377	209784822	+	0.3125	2.08258	3.07018	0.558867	1.74688	0.564972	0.959488	0.757576	0.683761	1.83333	0.765306	0.574713	2.27021
oe = 0.71	1	209888934	209889491	+	89.1668	94.4431	90.2946	96.7325	97.7576	95.7143	98.0159	96.6335	99.1453	98.4905	96.9622	97.5527	98.0874
oe = 0.76	1	210232455	210233905	+	0.340136	0.694606	67.2679	0.676407	0.574713	0	0.531915	0.340136	0.510204	1.15854	0.925926	2.44648	0.241546
oe = 0.96	1	210328744	210329449	+	0.271739	0.241228	0.833333	0.785024	0.453515	0.77381	0	0.240964	0.970971	0.357143	0	1.02339	0
oe = 0.69	1	211133326	211134333	+	0	0.843377	35.1626	0.780028	1.80556	1.74731	1.37153	3.06306	0.362903	2.22222	0.757576	0.900901	2.11382
oe = 0.79	1	211258764	211260792	+	1.80159	0.432729	0	0.767888	0.51123	0.5	0.226757	0	0.385879	1.14943	0.544218	0.727069	0.338983
oe = 1.01	1	211326590	211327294	+	1.57233	0.816739	31.4815	1.34848	6.51042	2.41667	3.58974	1.21992	3.01394	3.87931	1.33333	1.29831	5.3125
oe = 0.79	1	211416336	211416951	+	82.277	42.9008	90.8975	5.87157	50.2322	17.3582	17.6797	7.46894	6.31266	73.2589	0	8.62818	60.9581
oe = 0.76	1	211459871	211460928	+	89.8188	94.8173	100	97.2599	97.0886	98.136	96.9271	92.8307	96.875	92.6961	97.6525	93.0349	94.6131
oe = 0.82	1	211577780	211579835	+	0.4329	0.61677	15.2381	0.837718	0.791091	0	0.623865	0.856189	1.08108	0.581395	1.14379	3.19582	0.689223
oe = 0.72	1	211675300	211675834	+	1.23457	0	0	1.08655	0.520833	0	1.52582	0.3125	0.935673	0	0	0	0
oe = 0.94	1	211830090	211830938	+	0.913195	0.329768	25.3968	0.72	0	0.787402	0.483092	1.21569	2.13675	0	0	0.357143	0.166667
oe = 0.85	1	212035496	212036022	+	0.520833	0.778388	0	0	0.656566	0	1.05721	0	0	0	0	0.446429	1.8306
oe = 0.89	1	212606810	212609744	+	0.850067	0.798242	0.740741	1.21198	0.550176	0.776469	1.48339	0.900227	0.890159	0.403139	0.6125	1.0933	0.292883
oe = 0.90	1	212699119	212700706	+	1.26984	1.19394	13.9583	2.00874	1.22902	3.82603	1.42208	1.57774	3.0395	1.52174	0.581233	0.900901	2.41071
oe = 0.72	1	212724390	212725203	+	87.8676	91.535	88.1944	89.9468	94.3471	92.2005	94.5918	94.8874	90.9649	93.8333	93.6111	97.6191	89.1994
oe = 0.78	1	213015178	213015919	+	0.699623	0.423604	0	0.623016	1.0989	0.113636	0.242131	0.685426	0.342466	0.853659	2.17331	1.39785	0.21978
oe = 0.71	1	213150965	213153122	+	93.5709	95.4427	96.0452	94.5161	98.052	93.6077	79.9875	91.8307	95.3922	91.1905	96.1539	98.5507	95
oe = 0.82	1	214550762	214552185	+	1.19715	0.474863	0	0.523256	0.315657	0.229885	0.294118	0.233918	0.251397	0.392157	0.225225	1.08696	1.0233
oe = 0.81	1	214605566	214606366	+	93.7487	96.7649	99.1228	92.5529	94.8702	93.7083	96.716	91.1539	98.6879	96.1232	95.5185	98.6434	95.2046
oe = 0.71	1	214608320	214609213	+	95.3913	96.2047	99.3491	99.086	97.7175	98.045	95.8959	98.366	97.5397	97.5302	97.0124	95.904	98.0995
oe = 0.75	1	214869174	214870660	+	92.0183	95.0305	97.676	96.1294	97.4467	97.6744	94.6739	97.5758	98.8095	98.2589	96.4912	95.3216	96.7399
oe = 0.86	1	215082709	215083293	+	1.97531	0.930451	42.8333	1.31579	0.111607	0.757576	0.37594	0	0	1.38393	0.227273	2.08333	1.47059
oe = 0.74	1	217134403	217135837	+	0	0.336909	0	0.504274	0.285044	0.333333	0.60446	0.352505	1.08225	0.648325	0	1.8686	1.2066
oe = 0.79	1	217137408	217138431	+	0	0.656344	0	0.506757	0	0	0.4329	0	0.32345	1.36905	0	0.18315	0.462963
oe = 0.64	1	217523747	217524732	+	95.4545	96.7823	99	98.1482	93.2222	90.4762	94.8129	98.7847	94.0556	94.4444	98.5294	100	95.8333
oe = 0.98	1	218164439	218165691	+	0.15873	0.592077	1.11111	1.09452	0.707452	0.282187	0.666667	0	0.883838	0.284091	0.911458	3.60757	0
oe = 0.73	1	218345716	218346332	+	0.15873	0.901645	0.694444	1.08149	1.05603	0.877193	0	0	0.31746	0.518001	1.83582	0	0.320069
oe = 0.94	1	220046075	220046719	+	0.396825	0.130208	0	0.528846	0	0.213675	0.183486	0.737705	0.408163	2.66667	0	0	0.4
oe = 0.76	1	220272139	220272591	+	0.735294	0.921202	1.02041	0.5	0.25	0	0.490196	0	2.74691	0.78125	0.625	0.408163	0.595238
oe = 0.94	1	220527964	220529006	+	0.25568	0.366676	30.6195	0.483092	1.0024	0	0.711111	0	0.441501	0.687285	0.841122	1.21951	0.595238
oe = 0.76	1	220878625	220880331	+	0.485564	0.869844	1.5873	1.86925	2.16097	0.651193	1.16577	0.622471	0.927673	0.657895	2.44253	3.07971	1.4693
oe = 0.88	1	220891548	220892258	+	3.15476	2.10774	2.08333	4.2563	2.20344	3.04616	1.67933	2.36264	3.59725	2.94812	2.8125	7.57561	1.51601
oe = 0.83	1	221742133	221743462	+	0	0.245341	0	0.477366	0.440771	0.208333	0.848765	0	0	0.49081	0	0.593434	0.304878
oe = 0.85	1	222711985	222712888	+	0.883838	4.37287	1.78571	1.38677	4.60993	0.320513	3.81944	0	0	0	8.1761	0	0
oe = 0.87	1	223363501	223365286	+	0.74383	1.38641	6.17284	0.290616	1.02734	0.381356	0.980392	2.08333	1.26437	0	1.51961	1.57005	2.71212
oe = 0.72	1	223393301	223393926	+	40.8073	56.085	46.0648	11.6098	16.5686	23.5208	27.2989	29.4444	22.215	25.2381	12.3457	3.10606	27.2436
oe = 0.88	1	223748641	223749342	+	3.35714	5.11647	2.08333	5.33974	8.35047	7.51734	7.03704	8.94977	3.42866	10.5085	8.88322	4.60623	7.90123
oe = 0.91	1	224182884	224184105	+	1.83333	0.883623	2.80702	1.69037	0.167084	0.901709	0.333333	0.783333	1.85516	0	0.4	5.39779	1.79487
oe = 0.61	1	224352505	224353046	+	95.2721	90.2327	96.7687	92.7502	91.2976	94.7823	94.1172	88.2246	93.75	92.2355	94.1649	90.6482	93.9259
oe = 0.88	1	224433805	224435116	+	1.27496	0.360392	0	1.18687	0.21978	0.675676	0	1.0101	0	0.877193	0.574713	0	2.68959
oe = 0.85	1	224615936	224617612	+	1.05327	1.76297	0	1.21429	1.14257	0.812314	1.00182	1.50637	1.97836	1.59955	0	0.378788	0.155763
oe = 0.85	1	224617707	224618151	+	12.6691	8.3242	0.735294	7.84722	12.2839	6.46089	4.74261	8.58503	3.02135	11.1192	10.0641	13.2326	10.8199
oe = 0.89	1	225427020	225428810	+	0.558539	0.88724	0	0.463068	0.303595	0.604289	0.309066	0.523927	0.755337	0.473684	0.718954	0.995671	0.271003
oe = 0.79	1	225615187	225615879	+	96.0069	92.6542	88.4215	92.6708	95.0098	96.8456	94.0426	97.3015	97.2222	96.6522	95.5541	96.8857	94.453
oe = 0.73	1	225777545	225778032	+	0.208333	0.546896	3.54167	0.625	0.395197	1.02431	1.35031	1.70068	1.03896	1.71769	0	2.52525	0
oe = 0.91	1	225809945	225810587	+	1.59314	0.94923	1.19048	1.28205	0	2.08333	0	0	1.19919	1.51786	0	0.490196	0
oe = 0.80	1	225923943	225925172	+	29.0378	23.6983	83.4199	29.2108	42.2655	28.1085	51.7705	54.1059	34.8413	58.7127	36.9504	33.5975	57.8484
oe = 0.92	1	226061757	226063756	+	0.3502	0.216502	0.411523	0.497544	0.647015	0.111607	0.1443	0.203252	0.453736	0	0.990614	2.77778	0.412844
oe = 0.80	1	226083023	226084175	+	4.31746	3.62117	10.7639	5.71727	7.56828	7.09288	6.45125	6.39168	10.4741	10.1099	16.6667	7.12372	10.3865
oe = 0.77	1	226109587	226110885	+	1.31868	1.0309	2.5641	1.8051	1.47975	1.35827	2.35738	0.786164	2.38739	1.41121	2.80911	4.82866	1.99693
oe = 0.68	1	226114873	226115842	+	93.4452	88.8757	90.625	92.906	91.1875	92.3077	84.7297	100	92.4242	94.3452	88.8235	91.336	93.2646
oe = 0.87	1	226121259	226122775	+	1.02981	1.74642	23.8095	3.12337	1.9152	2.96423	2.29048	1.81452	3.50309	2.9932	0	4.25214	2.5871
oe = 0.86	1	226308661	226309800	+	1.45833	0.773238	27.5362	1.24785	0.874587	0.600601	1.01626	0.25641	1.28205	0.163399	0.510204	1.71233	1.38889
oe = 0.71	1	226736860	226738852	+	0.252525	0.924594	22.6667	0.846457	5.44872	0.653153	2.99934	1.23057	1.9111	2.94118	7.16374	1.66155	1.04167
oe = 0.71	1	226939369	226940729	+	1.60107	1.01957	7.69231	1.38797	1.01273	1.54299	0.57598	1.66667	1.94155	1.7316	1.02551	0.606061	2.96078
oe = 0.73	1	227275749	227276617	+	88.2946	92.3504	100	95.9028	95.0547	95.2819	85.4938	91.2292	96.6667	98.0496	96.6667	89.6667	97.4236
oe = 0.77	1	227317746	227319051	+	0	0.60581	0	1.35314	0.334362	0.571895	0	0.883838	0	0.324675	0	1.98068	0
oe = 0.73	1	227560723	227561677	+	93.8507	95.6981	95.3431	91.7677	93.6532	96.4364	95.398	93.7925	98.1982	97.2751	94.8037	96.5888	97.0791
oe = 0.84	1	227946722	227948581	+	0.242504	0.692203	27.5316	0.963375	0.68491	1.19048	1.21822	0.778311	0.610766	10.5833	0.548781	1.9246	0.471698
oe = 0.81	1	228006396	228008811	+	2.14515	3.50021	38.046	4.95923	4.75015	8.65814	5.73383	7.05021	10.7657	9.07709	0	3.82497	8.95028
oe = 0.83	1	228101969	228103923	+	12.9572	11.652	66.3691	11.1169	19.7429	11.1868	33.8406	16.0503	14.1566	27.1845	33.3598	22.3855	27.1944
oe = 0.89	1	228139713	228140859	+	0.678733	1.30796	4.86111	2.05445	2.08774	1.08191	1.44199	1.10257	1.88462	0.939153	1.08149	1.79969	2.19768
oe = 0.76	1	228157677	228158999	+	86.869	87.4084	98.5805	57.5931	84.0033	58.8155	61.8508	68.8691	82.5965	92.8151	65.0641	76.0539	90.4113
oe = 0.80	1	228165370	228166285	+	0.324675	0.304858	33.3333	1.11538	0.117671	0.257732	0	0	0.232558	2.39899	0.326797	0.245098	0.483092
oe = 0.82	1	228211771	228214336	+	30.4341	25.5407	75.143	51.0925	70.5667	48.4006	69.7135	65	30.5776	87.4929	66.0484	53.828	82.6679
oe = 0.77	1	228275549	228276787	+	22.2235	21.9355	86.1111	31.9982	31.4314	32.224	28.4743	33.9348	31.152	29.7273	15.1515	30.9251	13.4804
oe = 0.65	1	228315856	228317061	+	91.0714	90.5951	90.1515	87.3389	95.7435	94.5075	86.5442	94.0295	91.8807	94.4129	91.3333	91.8092	95.3419
oe = 0.76	1	228378249	228379420	+	1.19048	1.90659	3.20988	3.22141	1.90083	1.61404	2.3405	1.57074	3.09524	4.33333	5.7971	1.40241	1.42276
oe = 0.75	1	228415944	228416866	+	7.2278	7.20927	14.7059	8.03326	7.63925	16.987	7.67677	10.619	8.68132	19.6032	8.90324	9.02116	36.1111
oe = 0.73	1	228445682	228446426	+	1.33085	1.20536	1.5873	0.916559	0.903873	0.268817	0.94214	0.138696	0.463225	0.588691	0.83956	0	1.45929
oe = 0.82	1	228457407	228458733	+	0.326797	0.527349	1.10599	1.00125	0.0595238	0.400433	0.488323	0.717593	3.05903	0.693277	0	2.84314	0.342679
oe = 0.84	1	228486646	228488051	+	0.539974	0.439091	58.6191	0.655707	0.322284	0.358974	0.856819	0.268595	0.469719	0	0	3.74175	0
oe = 0.80	1	228554986	228558244	+	79.7898	81.8859	85.4788	81.6002	84.8291	79.8938	78.3121	83.4655	72.42	84.0973	80.3743	76.348	75.0388
oe = 0.80	1	228608375	228648421	+	66.9342	54.4836	81.2538	42.2818	51.9307	37.2923	47.9412	45.471	47.1426	55.7194	47.2987	41.929	47.818
oe = 0.91	1	228735064	228736550	+	2.65152	1.41976	0.689655	1.43028	1.3448	1.09271	0.718065	0.327869	1.03333	1.47343	1.28205	0.371315	2.74578
oe = 0.78	1	229431460	229434937	+	48.1855	38.3545	55.8681	38.2307	65.0619	37.7839	60.8508	39.4391	40.7445	61.1754	79.498	37.6012	39.9665
oe = 0.82	1	229558026	229559327	+	0.154321	0.523576	27.0833	0.903204	0.164204	0	0.961539	1.85185	0.797102	0.694445	0.260417	1.89702	1.46667
oe = 0.93	1	229625382	229626552	+	1.61616	0.185877	43.8597	0.396825	0.175439	0.931373	0.247525	0	0	1.30208	0	1.92982	0
oe = 0.84	1	230066748	230068462	+	0.916667	0.485193	57.2996	0.479744	0.231481	0.48913	0.136612	0.36036	0.819672	3.91414	0	3.48101	0.462963
oe = 0.77	1	230642332	230642847	+	0	0.202899	0	0.211111	0.483092	0.571429	0	0	0.412088	0	0	0.185529	0
oe = 0.84	1	231039317	231041263	+	3.8698	1.56121	14.5833	1.72222	1.82313	2.04298	1.25931	1.6092	6.27854	10.2667	3.51288	1.22419	4
oe = 0.65	1	231128024	231128831	+	97.585	94.526	96.9185	98.6842	90.3674	89.8148	93.75	92.9688	94.3333	94.086	83.1044	92.5641	97.2085
oe = 0.66	1	231160814	231161599	+	8.01861	6.77059	20	5.85601	4.49495	7.08756	3.13698	4.68299	3.77034	4.99346	0.854701	5.89916	2.91667
oe = 0.73	1	231162067	231164031	+	17.5496	8.57306	48.3974	10.3463	5.80652	5.65634	12.1187	5.78231	8.46154	20.881	3.06777	3.38542	11.0769
oe = 0.80	1	231337267	231338636	+	0.411985	0.323946	0.675676	0.481613	0.189394	0.360934	0.110619	0.136054	0	0.863885	0.446429	0	0.308642
oe = 0.70	1	231453744	231454548	+	92.2436	92.1484	92.4306	90.8535	85.0088	87.2667	85.1316	92.3701	84.1929	81.5972	84.3333	88.4296	92.449
oe = 0.70	1	232331259	232332578	+	91.1083	93.2025	96.6667	93.2148	97.4013	94.3989	95.5239	97.7363	96.0648	99.1111	96.2366	89.8969	93.1677
oe = 0.94	1	232629343	232630784	+	0.873494	0.572544	57.3718	0.470632	0	0.266473	0.375	1.11742	1.75752	0	0	0.767544	0
oe = 0.76	1	232805309	232805961	+	71.6168	39.3832	76.1905	1.98033	0.961538	1.71703	1.81818	0.687285	2.41935	2	0	0	1.90476
oe = 0.83	1	233327252	233328765	+	0	0.405509	34.7826	0.633414	0.411523	0.326797	0.631068	1.29789	0.814615	11.6071	0.980392	0	1.23874
oe = 0.85	1	233904553	233905711	+	2.71215	1.33365	25.3226	1.55347	1.9786	0.511696	1.26474	1.14943	2.86761	0.5	1.66667	3.22306	0
oe = 0.72	1	234214139	234214725	+	0	0.49658	31.1905	0.707071	0.260417	0	3.83598	0.34965	1.8408	0	0.483092	2.77778	0
oe = 0.75	1	234231148	234231750	+	80.6129	86.3007	76.6667	60.0567	74.2333	88.5069	94.3798	95.9794	61.3445	88.9072	51.4444	89.2929	90.5816
oe = 0.70	1	234267407	234268348	+	96.0884	92.1787	94.6429	93.9429	95.6327	96.1111	99.0816	95.8333	94.386	97.8054	98.1482	95.5369	97.5823
oe = 0.87	1	234608531	234611278	+	0.208333	0.229831	49.5003	0.310847	0.320421	0.392562	0.200803	0.733135	1.298	11.8552	0.330773	0.254731	4.26707
oe = 0.88	1	235128426	235129072	+	2.08333	0.105676	0	0.47108	0.558333	0	0.442478	0.0826446	0	0	0	1.54122	0.913242
oe = 1.02	1	235160950	235161402	+	0.423729	0.510016	0	0.600601	0.292398	0.555556	0	0	0.469484	1.01346	0.4	1.83761	0
oe = 0.71	1	235308599	235309661	+	91.1957	94.4253	93.9189	96.0784	93.8294	93.114	95.098	92.1459	96.891	97.4074	92.9012	92.6961	98.3333
oe = 0.81	1	235503790	235505692	+	0.43015	0.833564	0.793651	1.66431	0.746032	0.927083	1.10875	1.83908	0.860215	1.37037	0.136054	0.228311	0.591017
oe = 0.91	1	235648542	235650766	+	0.891026	1.11816	6.94444	1.39063	0.457819	1.28455	0.722543	0.478395	0.669268	0.40619	0.902778	0.570175	1.08868
oe = 0.87	1	236142010	236143374	+	0.679862	0.627124	0	1.26307	1.77399	0.762274	0.35461	0.607639	2.07861	0	0.704931	2.51572	0.988701
oe = 0.89	1	236395160	236396036	+	0.239899	0.196862	0	0.322581	0.385306	0.611111	0.955473	0.358423	1.32709	0.520833	0.555556	0.421941	0.39801
oe = 0.75	1	236604062	236604698	+	0	1.41221	0	0.520833	0.119048	0.475146	0.755556	0.547264	1.43027	0.154321	0	0.454545	0.138889
oe = 0.90	1	236686173	236687023	+	3.61111	6.37666	76.3021	9.06581	10.3807	8.33333	8.01802	10.5114	4.60526	14.3333	5	11.5442	12.9827
oe = 0.89	1	236795015	236795902	+	0	0.218254	0.641026	0.542231	0.176367	0.136612	0.173611	0.252525	0.482759	0.421941	0.641026	0	0.194932
oe = 0.75	1	237536428	237536873	+	98.3626	93.1439	98.8095	97.5378	93.0511	92.1569	94.1043	94.4271	95.9779	96.3333	98.0392	96.2963	96.379
oe = 0.67	1	237669450	237670182	+	94	95.214	100	93.176	94.6709	94.0476	98.4127	98.0247	93.8406	93.4951	96.25	92.5	95.7757
oe = 0.67	1	238327078	238327537	+	98.6111	92.3713	100	97.5185	93.5584	98.5714	97.481	95.9127	98.0263	94.6809	96.8421	98.7988	95.1791
oe = 0.60	1	238684620	238685050	+	96.5432	92.6538	95.8333	99.0741	90.4828	98.3333	92.7564	98.9583	94.693	94.3333	89.5833	95	95.3704
oe = 0.78	1	239386441	239388039	+	1.43468	0.864581	1.75439	1.54214	1.88331	1.80596	0.960648	1.20309	0.800156	1.09929	0.726626	0.117096	0.619048
oe = 1.05	1	239997538	239998316	+	2.62117	2.17074	5.625	3.77839	2.66746	1.78075	2.88889	1.57895	3.74214	2.04906	2.32616	2.01149	6.54321
oe = 0.73	1	240091660	240093763	+	0.451389	0.889297	6.66667	1.811	1.09858	0.49505	1.09384	0.273224	1.08974	1.47849	0.326797	0.371429	2.04082
oe = 0.74	1	240209273	240209899	+	95.0758	95.2566	98.1791	93.3365	96.1826	95.4042	97.6191	96.6791	94.4478	95.3749	91.383	97.44	96.6938
oe = 0.83	1	241519174	241519812	+	0.9375	0.46746	1.33333	0.105042	0	0	0.336439	0.432692	0.18797	0	0	0	0
oe = 0.83	1	241639659	241640590	+	0.958188	0.815726	4.54545	0.763889	1.21753	0.555556	0	0	4.86111	0	1.31579	1.55039	0
oe = 0.88	1	241847850	241848442	+	0	0.163399	2.77778	0.441375	0.377358	0.457143	0.390625	0.19802	0	0	2.08333	0	0.396825
oe = 0.80	1	242523615	242525380	+	0.104822	0.850384	0	1.61429	0.463589	1.19142	1.12654	0.3125	2.87356	0.925926	0.777868	0.245098	0
oe = 0.89	1	243254440	243255473	+	0	0.492424	0	0.422932	1.24521	0	0	1.70604	1.47287	0	1.25	1.06529	0
oe = 0.79	1	243917239	243917791	+	2.87356	0.741251	0	1.5	0.611111	0	0.631313	0	4.02256	1.47908	1.26812	0.568182	0.171527
oe = 0.84	1	244451151	244452299	+	0.25974	0.248883	0	0.490196	0.373832	0	0.502137	0.206612	1.02459	0.142045	0.367647	2.51701	0.595238
oe = 0.77	1	244461200	244461618	+	67.1212	32.0577	38	5.63291	59.8672	0	2.19298	0	44.9008	48.3331	95.8333	0	37.4603
oe = 0.95	1	244834722	244835840	+	1.42045	0.598886	1.723	1.52941	3.71408	1.88289	1.42974	0.823269	1.14433	1.6512	3.18627	1.74168	1.87947
oe = 0.90	1	244862883	244864718	+	0.449851	0.420858	0	0.72251	0.102881	0.0745712	0.3125	0.483871	0.645161	0.420561	0.30303	0.0385356	0.471698
oe = 1.02	1	244904672	244905174	+	91.7951	94.087	95.3191	95.9295	94.4854	96.3235	95.9466	95.9459	97.6344	96.2747	96.4824	88.0159	96.0783
oe = 0.86	1	244969727	244971409	+	0.0925926	0.679305	0.526316	0.9067	0.452509	0.144928	0.391499	0.333333	0.42735	0.867117	0.652174	0.655431	2.09302
oe = 0.86	1	245153246	245156945	+	1.10622	0.564089	0	1.21256	0.790625	1.18345	0.797748	0.918681	1.05231	1.69393	0.638095	0.546638	1.33333
oe = 0.69	1	245685238	245685801	+	96.9106	95.5617	97.0833	88.7302	91.0812	93.5927	94.8125	95.6452	88.7659	90.6136	86.9565	90.2434	92.2338
oe = 0.64	1	245687876	245689212	+	53.8793	36.2914	49.4444	53.9362	93.8399	93.0247	72.9343	89.4602	90.0468	94.4779	93.2381	74.2411	78.4199
oe = 0.77	1	245774825	245775267	+	90.9812	93.5899	95.303	91.5714	97.1464	96.2121	92.2909	97.7273	93.1791	91.6313	95.7851	95.5333	94.9641
oe = 0.73	1	246362595	246363363	+	92.763	95.6958	95.3431	90.0758	96.2391	98.5507	98.6111	96.5432	97.6577	96.6919	97.2222	96.2963	97.1055
oe = 0.84	1	246565906	246566974	+	1.12434	0.775738	0	1.00072	0.426877	0.223714	0.17316	0.452196	0	0.476191	0	0.582751	0.160256
oe = 0.94	1	246605389	246605921	+	96.3916	91.4372	96.0417	94.7561	93.6014	94.6465	95.5595	98.5714	96.1403	93.4468	93.3333	81.3542	91.9355
oe = 0.93	1	246619896	246620615	+	90.779	92.1536	95.4861	92.3976	94.4988	94.5125	93.75	90.5781	88.3333	99.6753	88.8461	91.8415	94.1333
oe = 0.96	1	246931184	246932365	+	0.0673401	0.379475	0	0.816886	0.663957	0.329218	0	0	0.211864	0.130208	0.564972	6.89055	0.898473
oe = 0.85	1	247007227	247008132	+	0	2.06692	5.74074	2.07394	3.1713	3.51852	2.77027	1.57658	4.5	3.42105	0	3.97373	3.54651
oe = 0.71	1	247031699	247032732	+	88.4936	93.9825	90.2381	90.3501	93.9918	94.6667	95.0673	92.3164	93.3908	95	98.0392	95	98.4375
oe = 0.83	1	247220113	247220689	+	93.4506	93.529	94	96.496	96.3021	96.7647	96.0819	98.5844	96	98.287	96.8615	98.0513	89.549
oe = 0.70	1	247300547	247301408	+	92.9892	96.5138	92.1569	96.5256	97.0259	96.4748	97.7582	96.7635	96.1333	95.679	96.2963	97.0044	96.6287
oe = 0.80	1	247518098	247518769	+	94.1655	92.3509	97.8205	94.3386	95.8593	99.5098	95.3207	90.9204	97.1057	96.8336	95.9028	92.5203	96.5079
oe = 0.88	1	247857029	247857950	+	92.6679	87.4571	98.8058	4.97407	3.11823	4.09226	2.70077	4.39834	3.48371	29.6441	4.13889	3.56383	5.37634
oe = 0.78	1	248691730	248692169	+	87.7477	91.0308	95.1754	89.5166	89.2566	87.5	75.8333	83.2456	81.8182	89.478	88.7387	85.1631	92.2071
oe = 0.84	1	248811897	248812318	+	88.3524	94.8101	94.4444	96.1642	96.0739	97.9787	92.9235	93.9722	97.1989	95.7214	97.043	96.2	95.609
oe = 0.72	1	248847365	248848597	+	96.514	96.7364	98.9851	91.7134	97.919	98.2661	98.8785	97.3903	97.8956	96.9746	98.2775	98.8072	97.6503
oe = 0.78	1	248873210	248873944	+	0.304878	0.874061	0.952381	1.38852	1.06838	0.445545	1.96272	0.294118	1.03423	0.362319	0	0.71875	0.357143
oe = 0.92	1	248906054	248906791	+	1.07527	0.642537	3.33333	1.15366	0.087108	0.175439	0.890805	0	0.660907	1.38889	0.3861	3.56432	1.11111
oe = 0.77	2	10379	11665	+	28.1715	25.771	77.5134	94.5733	98.2514	96.869	97.0541	93.9702	96.2399	98.4244	97.6339	98.3067	98.1354
oe = 0.99	2	45511	47196	+	1.04575	1.01668	2.12121	1.19797	1.91667	0.752315	0.664251	0.300943	0.889387	0.906433	6.86275	0.343511	0.208333
oe = 0.93	2	287354	290099	+	1.7009	1.05394	7.31707	1.63105	1.03175	1.01328	0.854922	1.57306	1.93027	1.94822	0.813008	2.87812	2.32026
oe = 0.97	2	306676	307167	+	81.6234	89.244	97.3626	91.6127	84.3591	90.9701	86.1369	83.8557	82.3477	85.5968	84.1483	87.9833	87.1032
oe = 0.89	2	314573	315170	+	95.8862	93.055	100	94.1933	93.5507	87.5753	90.9035	94.6593	93.0303	91.4654	97.1979	94.1402	94.7299
oe = 0.80	2	318874	319485	+	90.2526	92.4045	99.0741	92.8572	91.138	94.6111	99.3103	96.1552	97.2989	94.9537	90.6535	93.9103	96.5949
oe = 0.75	2	420052	421142	+	95.2641	95.1906	94.4944	87.6619	92.3034	94.3674	89.2095	94.7105	93.9102	91.2502	92.8968	93.023	92.3867
oe = 0.70	2	467799	468659	+	60.7275	29.9045	28.0952	15.2304	36.5131	7.59857	18.9715	21.4481	19.644	14.315	29.3939	19.5938	35.7789
oe = 1.75	2	487885	488610	+	91.3924	94.4944	96.0519	98.7143	95.735	95.2887	96.2885	93.1328	87.8532	96.8474	95.9244	96.6191	95.1369
oe = 1.07	2	502995	503502	+	97.8429	93.8223	98.0159	96.3565	97.8781	98.0556	97.3914	96.6626	91.8447	94.6725	97.7101	98.1989	97.6521
oe = 1.00	2	558070	558469	+	93.0193	88.8106	96.2319	94.7166	94.6458	89.6385	95.4904	84.2593	97.9167	93.7316	94.8593	86.4925	95.2734
oe = 0.70	2	582819	583385	+	96.1093	94.0885	97.5641	92.5177	92.5066	93.7369	95.1184	96.0896	86.5351	95.1607	93.2033	95.1895	95.6425
oe = 0.72	2	620640	621993	+	88.8055	91.4611	96.4198	91.3915	94.065	93.981	89.8942	93.3477	93.7195	95.0664	94.325	92.4299	92.8352
oe = 0.90	2	636122	637112	+	74.5135	78.358	98.6339	70.2217	75.325	85.4083	81.0808	73.0079	78.2194	82.2629	79.5878	79.6888	87.5196
oe = 0.82	2	676652	677678	+	0.358423	0.787344	0	0.660151	0	0.434783	0	0.115741	0.744048	0.396825	0	0.576849	0
oe = 1.01	2	868245	869405	+	89.7248	92.9124	95.5249	82.4998	95.2825	95.349	96.1398	96.0774	94.9654	92.6914	95.0691	93.8782	94.7907
oe = 0.85	2	950001	951600	+	0.497513	1.17687	64.8649	0.135501	1.18845	0.394265	0	0.833333	0.438597	1.6059	0.757576	2.18599	0.833333
oe = 0.77	2	1476987	1477859	+	95.1867	97.3376	99.0471	91.3035	97.0555	93.8916	96.3768	96.0295	96.7391	97.4238	97.1429	97.0782	98.4773
oe = 0.97	2	1489881	1490467	+	94.9713	92.1264	93.4524	98	98.4649	92.768	95.4343	95.0226	93.6139	96.4108	98.8889	92.2806	95.3121
oe = 1.12	2	1568180	1569351	+	90.4397	88.8401	97.6238	96.6695	97.7935	97.3555	98.0093	97.6657	98.5758	95.7276	97.0917	97.7421	94.7371
oe = 0.81	2	1648224	1649629	+	94.8429	93.5397	98.848	93.9261	93.2191	95.9164	97.8149	96.9719	96.9039	96.6524	96.1014	97.3939	97.3414
oe = 0.86	2	1743062	1745199	+	5.80087	4.59059	1.38889	4.25746	10.0861	5.05018	7.92484	11.4655	10.2852	16.0458	4.96212	6.05685	17.0635
oe = 0.90	2	1813491	1814022	+	3.125	3.4497	0	50.501	78.1832	42.7917	46.0462	80.1	25.2245	60.5347	96.5686	67.9057	76.3843
oe = 0.87	2	1937297	1937788	+	96.6678	92.0776	94.6667	95.5012	93.7156	95.2449	94.071	98.2596	94.3351	97.1109	94.25	97.3522	96.4532
oe = 1.20	2	2185429	2186366	+	96.4462	95.6279	97.561	91.7715	97.5782	95.1163	98.1399	98.1475	94.102	96.9286	96.5916	97.0496	95.6196
oe = 1.29	2	3180417	3181642	+	91.3948	89.1247	88.9869	90.9135	89.7586	92.3513	87.7296	88.8344	94.7307	92.0953	88.06	90.6615	90.2283
oe = 0.76	2	3377574	3378201	+	0.57377	0.982932	0	0.69826	0.608108	0.78853	1.54902	1.07332	1.3412	0.798122	0.621891	2.82091	2.32558
oe = 0.93	2	3387632	3388729	+	97.7903	94.6634	98.5448	96.4382	96.2687	97.8355	96.9295	96.6729	97.9199	97.6245	95.5	97.5937	98.2833
oe = 0.68	2	3389192	3389623	+	92.5348	93.3229	91.25	94.1975	98.545	98.7273	96.46	96.2474	95.3509	98.8915	97.9365	94.5238	98.465
oe = 0.62	2	3528295	3528890	+	89.4386	91.8958	95.0794	92.3241	82.4599	86.724	89.3714	92.5	87.3148	94.5983	74.4425	79.9383	96.4576
oe = 0.68	2	3569077	3569886	+	97.6191	86.823	90.8889	96.3822	95.7009	94.719	90.6416	94.7531	95.6973	94.1746	96.1905	89.7222	90.7333
oe = 0.81	2	3574746	3576114	+	3.58447	13.7285	24.1379	9.88576	21.5379	13.1977	15.0063	5.37351	10.1663	34.3074	4	9.31799	27.0284
oe = 0.68	2	3615666	3616632	+	89.2208	92.8846	97.6191	94.4689	92.4938	92.4841	94.1176	96.2766	100	97.7887	92.9214	95.3923	95.6746
oe = 0.87	2	3703239	3704337	+	60.4215	72.7497	95.8275	26.2617	33.0667	8.90873	4.91453	41.4773	23.0787	61.1111	31.5409	34.0426	55.1429
oe = 0.86	2	5691056	5694076	+	0.286052	0.516185	7.70042	0.715148	0.510926	0.350877	0.170068	0.149007	0.374873	0.787982	0.282187	0.393013	0.378407
oe = 0.84	2	5695937	5697511	+	0	0.301111	13.3333	0.833998	0.871041	0.652174	0.362319	0.984849	0.333333	0.741071	1.72956	0.619835	0
oe = 0.90	2	5706725	5707429	+	92.5404	93.6327	100	95.2564	95.0057	96.1239	92.3423	88.9431	93.7903	96.0007	93.2081	94.2938	96.3729
oe = 0.78	2	6865033	6866209	+	0	2.58751	47.5362	1.64155	2.00521	3.55368	2.19132	3.1332	2.24257	0.666667	2.97619	1.98777	3.59477
oe = 0.81	2	6917254	6918759	+	0.786517	0.746513	63.0556	0.963336	1.43229	0.722222	0	0.50813	3.58974	2.91667	0	2.58333	2.7027
oe = 0.72	2	7767200	7767609	+	95.0794	95.9711	90.9722	96.3194	95.6169	97.9104	97.3862	98.2051	93.8244	94.2105	92.6923	96.1539	97.0082
oe = 0.68	2	8645330	8645942	+	90.2317	92.8071	97.4359	96.4015	95.5526	95.1965	96.8427	96.8983	94.0476	88.4014	96.9246	95.3333	96.851
oe = 0.70	2	8676185	8677134	+	35.1541	24.4062	20.8696	7.22647	57.3357	5.84571	11.0876	81.7251	2.51462	32.3145	85.0658	5.82867	31.4087
oe = 0.83	2	8678163	8679456	+	1.44928	0.603402	26.3333	1.31746	1.08844	0.132275	0.416667	0.315841	0.724095	2.64368	0.416667	1.10592	0.30303
oe = 0.78	2	8681759	8682609	+	0	0.30641	3.21429	0	0.914634	0.205761	0	0	0.757576	4.36508	0	0.338983	0.408163
oe = 0.87	2	9002999	9004501	+	0	0.263659	45.1603	0.867234	0.573593	0.813008	0	1.09678	1.07429	0.653595	0.661376	0	0.915751
oe = 0.93	2	9206255	9207815	+	1.04484	0.213936	64.7569	0.8485	3.15029	0.110011	0.165563	0	0.672269	7.74775	0	3.51852	15.7895
oe = 0.91	2	9422893	9424153	+	0.270563	0.650543	0.892857	0.707071	0.0560224	0.237573	1.00575	0.563539	0.255682	0.308642	0.204082	1.05051	0.298507
oe = 0.84	2	9473751	9475106	+	52.9449	44.1871	89.4193	21.7732	93.7552	82.4705	86.6359	83.4694	92.3692	97.1534	97.8554	72.2259	97.8959
oe = 0.84	2	9555394	9556477	+	0.212766	0.356607	0	0.913433	0.186916	0.128205	0.462963	0.512821	0.555556	0.919914	0	0.273109	0.3663
oe = 0.89	2	9630061	9631433	+	0.289855	0.575427	0	0.879346	0.467626	0.604099	0.526984	0.485437	0.222679	0	0.856698	1.60417	0
oe = 0.85	2	10006240	10006709	+	93.6667	91.1189	95.6989	95.813	94.948	97.3247	92.7124	92.6812	91.0256	90.6236	95.3704	97.4702	91.5783
oe = 0.74	2	10010566	10016249	+	93.4184	93.7375	95.0053	93.3475	93.5179	92.3575	94.2236	92.6285	93.3915	94.2582	92.4448	94.1267	93.4061
oe = 0.88	2	10042509	10044718	+	5.3944	5.37677	27.5362	2.23958	7.38921	14.3026	24.3572	13.9179	12.4816	31.5749	7.02381	1.3522	15.5524
oe = 0.91	2	10079522	10080889	+	0.854701	1.67754	53.5714	3.2197	0.456621	1.20671	1.21622	0.546448	1.36054	9.09091	0	0	2.22222
oe = 0.66	2	10091259	10091814	+	94.6844	95.5377	94.3182	94.2903	95.5616	95.9483	95.3875	91.6761	95.7516	97.1478	94.0562	94.883	95.9169
oe = 0.85	2	10121943	10123354	+	0.923663	0.659735	29.8246	0.77038	0	0.488095	0.753623	0.751174	1.03525	0.243902	0	0.652174	0
oe = 0.75	2	10302183	10304383	+	4.67143	2.92264	26.6667	3.31157	1.11894	2.93282	4.05588	0.538721	2.47475	2.02703	0.655738	3.52137	0.976072
oe = 0.84	2	10419591	10420168	+	96.6815	92.3003	98.0952	94.445	95.3414	96.3675	93.5606	94.9609	97.4892	95.8874	92.2523	97.4383	93.2717
oe = 0.86	2	10447702	10449029	+	1.7094	0.875932	58.9147	1.63968	0	0.721785	0.195312	0.169492	1.34615	1.55039	0	0.396825	1.38889
oe = 0.83	2	10689599	10690711	+	7.23039	12.109	0	8.73397	10.2455	10.0406	16.6047	12.2807	7.75253	13.5593	14.1156	4.16667	9.77778
oe = 0.84	2	10721081	10722256	+	2.79472	1.82243	1.44928	2.44277	4.49074	2.70202	4.96337	2.61468	3.59649	1.69492	1.04167	1.29283	2.44444
oe = 0.78	2	10902523	10903740	+	92.8544	94.2251	93.3333	94.0897	95.8461	93.7755	95.0343	95.4909	96.3095	95.3381	97.4375	94.0134	93.2692
oe = 0.80	2	10911733	10913350	+	54.2706	37.9412	75.0132	36.7805	48.6031	49.0804	61.1164	36.2295	46.1249	57.4252	73.7571	56.0341	68.1213
oe = 0.72	2	11165061	11165889	+	92.5086	94.7011	95.8333	92.5969	96.769	98.5333	93.2823	93.1393	93.4056	91.2316	96.0648	95.4149	94.4094
oe = 0.87	2	11343834	11345443	+	0.162338	0.624738	43.0141	1.43417	1.11839	1.10236	1.81061	1.44081	1.91667	3.13974	1.59187	7.4495	2.51938
oe = 1.04	2	11465618	11466259	+	2.80556	1.88459	8.33333	1.90972	1.91538	0.301205	3.01205	4.46667	2	2.04691	1.40056	0.882353	2.96514
oe = 0.93	2	11481875	11483430	+	4.69622	2.02775	53.5714	3.69048	8.92857	1.13636	1.0929	2.03353	7.7756	8.01158	11.358	12.2523	7.0915
oe = 0.88	2	12716500	12718893	+	1.01042	0.501826	0	0.953626	0.435759	0.439261	0.651578	0.606884	0.230159	0.485137	0	0.566812	0.778311
oe = 0.87	2	14115784	14116192	+	92.6701	91.7219	93.2258	93.8889	96.3726	96.7813	97.4978	98.1667	98.5078	92.6455	93.5304	92.7672	97.4711
oe = 0.74	2	15939680	15942910	+	0.274262	0.250746	2.27273	1.13669	0.685484	0	0.164835	0.387097	0.66649	0.102881	0.612745	1.45936	1.0101
oe = 0.74	2	16013823	16014297	+	67.1999	81.4241	74.1603	88.075	78.0124	78.7662	74.0407	82.6812	80.5284	76.5152	56.4008	43.8137	85.8936
oe = 0.75	2	17540271	17540754	+	1.04167	0.297619	1.66667	0.43911	0.711382	3.62319	1.36364	3.27161	0	0	0	0	0
oe = 0.79	2	17878227	17879653	+	0	0.789954	66.6667	0.576849	0.1443	0.193798	0.823293	0.240964	0.416667	0.935374	0.645161	0.466667	0
oe = 0.79	2	19347722	19348531	+	2.82486	2.07177	0	3.28233	4.23877	5.1746	1.85757	2.47288	0.387597	2.26191	3.57143	1.79547	4.25532
oe = 0.68	2	19356029	19358955	+	3.87631	2.98063	8.07692	3.06636	1.84334	2.5027	1.92389	2.18654	5.15499	5.75548	1.90196	2.53652	4.13588
oe = 0.90	2	19361203	19361889	+	6.77083	2.70299	3.0303	3.84189	2.61905	1.1076	1.25616	1.54108	2.06107	3.38235	0	2.76862	2.28736
oe = 0.97	2	19901244	19902306	+	0.306459	0.362043	2.77778	1.12232	0	0.303442	0.112613	0.0706215	0.0707714	0.57754	0	1.276	0.715488
oe = 0.80	2	20051280	20052103	+	0.755814	0.156986	0	1.08821	0.161031	0.374532	0.367647	0	0.520833	0.845552	0	0.766979	0.50813
oe = 0.78	2	20223328	20226006	+	2.47992	2.02575	13.3838	3.09329	4.56997	3.33697	3.32123	2.09945	4.00298	6.15609	1.91176	1.97106	12.9483
oe = 0.90	2	20350253	20351302	+	0	0.585559	2.77778	1.27706	0.669192	0.675676	0.497513	0.735294	1.44799	0.142045	0.9375	0	1.81373
oe = 0.79	2	20446668	20448227	+	0.489511	1.04991	1.51515	0.885474	0	0.919048	0.160256	0.410256	0.927871	0.813008	0	0.297619	1.50709
oe = 0.68	2	20665530	20671520	+	4.10098	3.1983	6.09649	5.61892	6.35133	5.21883	5.57634	5.70264	7.21562	6.37549	7.49104	5.44109	6.8826
oe = 0.76	2	22984188	22984598	+	93.3868	82.3812	79.0934	86.3622	83.0563	84.7431	86.0212	91.4881	91.5734	94.5777	83.9474	82.6557	91.6022
oe = 0.88	2	23384859	23387253	+	0.994259	1.27496	48.2143	1.28241	0.512821	0.709571	0.965007	0.357724	0.817714	7.92586	0.456989	1.21882	3.05907
oe = 0.82	2	23926387	23927484	+	0.30303	0.310642	0.833333	0.455426	1.00638	1.18881	0.262467	0.141243	0.745258	0	1.29677	3.86861	0.66335
oe = 0.94	2	23940316	23941008	+	0.551948	0.570945	47.4468	0.472222	0.284838	0.826087	0.265957	0.3367	0.833333	0.617284	0	0	0
oe = 0.79	2	24076100	24077424	+	1.66818	1.94414	0	5.49882	14.062	1.22537	2.99002	7.98103	5.3447	4.6209	23.6919	6.51285	19.1947
oe = 0.92	2	24174777	24175325	+	95.4656	91.9435	94.1088	95.9524	98.0956	96.4947	98.3333	96.5432	97.5694	96.0471	98.5507	97.7957	96.9145
oe = 0.73	2	24402817	24403353	+	96.6667	88.5277	98.8158	61.1303	99.3994	63.2213	90.4762	82.2778	86.2613	82.5694	99.0476	77.3485	97.9167
oe = 0.93	2	24490712	24492299	+	1.13924	0.491289	95.2381	0.506536	0	0.238095	0	0.4329	0	0	0	0	1.57143
oe = 0.89	2	24793011	24793758	+	0	0.639885	0	0.660066	0.368924	0.390625	0.352564	0.37037	0.332226	0	0.408163	0	0.833333
oe = 0.89	2	24919604	24920820	+	2.82552	0.570712	41.1458	2.0412	1.49184	2.24834	1.33333	1.01598	1.15112	1.6639	4.54545	0.816327	2.78986
oe = 0.78	2	25161071	25161894	+	86.7238	84.1518	96.645	94.4469	95.8785	97.125	96.1225	92.8445	94.8056	93.4645	94.6095	95.6965	95.9686
oe = 0.81	2	25167866	25169006	+	6.77154	9.64419	22.6474	11.9793	24.8525	25.7905	12.1501	16.5242	11.7732	49.396	25.7576	26.5809	30.4435
oe = 0.79	2	25204233	25204708	+	35.6969	33.347	44.6649	95.9327	93.8853	95.8758	93.3251	96.5734	93.0612	97.9056	93.5223	92.338	95.2587
oe = 0.83	2	25215857	25216523	+	5.58551	2.92778	10.7333	2.89062	6.90346	4.60245	6.28514	7.72727	3.15807	7.3545	8.53535	15.029	10.7185
oe = 0.80	2	25633292	25634495	+	96.7906	92.9658	95.3986	94.4246	93.1012	93.6667	91.954	91.8493	93.6476	96.5476	92.3963	94.0432	92.2222
oe = 0.89	2	25673034	25674176	+	2.45562	1.80621	51.4074	2.97823	5.78727	3.05131	3.9372	4.92441	4.91623	5.94494	3.86179	5.60284	4.80897
oe = 0.70	2	25705213	25706002	+	91.1458	94.588	96.8304	97.3608	94.5788	96.4051	96.7469	95.6047	97.0614	93.6326	88.0952	95.5582	93.6905
oe = 0.74	2	25723198	25724036	+	94.4087	93.3425	94.1919	83.6748	95.0377	96.8202	94.7502	98.1073	96.3821	95.9256	96.4747	91.671	100
oe = 0.75	2	25910244	25911500	+	93.0591	93.0913	99.4118	94.6333	94.2958	98.2639	95.9775	96.9167	96.2644	95.5595	91.6964	98.1454	97.4072
oe = 0.90	2	26033433	26034698	+	0	0.0516529	0	1.0452	0.245098	0.124224	0.266667	0	0	0	0	0.42735	0
oe = 0.85	2	26172548	26174335	+	1.18687	1.85449	3.0303	3.04204	2.17433	1.28889	1.37324	2.79762	3.05164	1.95833	2.38095	4.24731	1.35659
oe = 0.82	2	26184240	26185384	+	9.3834	10.9502	50.2941	23.9022	17.5849	21.4356	15.2326	44.5638	18.7868	36.9322	8.83333	33.1176	12.7778
oe = 0.81	2	26345541	26346498	+	0.735294	0.300326	0	0.36934	0.752259	0.147493	0.444067	0	0.245098	0	0.673401	0.292398	0
oe = 0.76	2	26370460	26371734	+	94.4762	91.5018	97.6	90.838	97.3125	96.0784	94.1441	90.8046	89.8246	94.6914	98.75	93.9698	96.6182
oe = 0.86	2	26401736	26402325	+	15.3968	5.82118	17.6471	6.93487	9.7507	5.23284	9.35374	9.86111	10.2259	26.4662	10.2924	2.51462	10.9375
oe = 0.82	2	26562247	26562819	+	90.7198	81.752	98.4127	21.4069	58.5687	36.5238	19.375	29.1379	65.3788	62.1111	56.4103	24.9306	34.1667
oe = 0.81	2	26692440	26693683	+	4.53602	2.34518	13.102	2.85664	2.865	3.19218	7.44709	1.69779	4.23984	4.74795	2.04861	1.49206	2.79681
oe = 0.82	2	26727671	26728606	+	95.7206	90.3046	95.9248	96.2483	95.5903	97.7312	96.8585	94.709	92.3563	98.073	95.3912	94.7726	93.5775
oe = 0.90	2	26764163	26764632	+	0.862069	0.80093	1.25926	1.47358	0.434783	0.717054	0.601504	0.581395	0	0.462963	0.675676	0.992064	0.2
oe = 0.65	2	26813994	26814756	+	96.397	94.7817	87.5214	96.269	94.9936	96.4189	93.9735	96.4824	92.3397	93.7953	92.3264	93.5233	98.5965
oe = 0.83	2	26847435	26850054	+	0.691057	0.896788	31.5705	1.64631	2.71158	1.63492	0.701999	1.18568	0.745046	2.65079	2.2022	1.34736	1.72619
oe = 0.81	2	27049979	27052085	+	0.790681	0.49263	0.297619	0.558537	0.138889	0.222499	0.408063	0.0646412	0.181159	0.824373	0	0.405605	0.451977
oe = 0.62	2	27111508	27111994	+	97.7037	94.0125	95.0964	97.9167	95.6944	97.343	89.5578	96.4444	100	97.9932	93.3824	95.6667	94.5993
oe = 0.80	2	27118700	27119291	+	10.3946	10.2955	30.4348	8.82456	12.4113	13.8368	17.967	17.2222	17.9762	21.2778	17.0359	7.66525	22.9911
oe = 0.91	2	27211565	27212852	+	0.53719	0.0917162	0	1.03576	1.11472	0.330882	0.697674	0	0.390772	1.82094	0	0	0.12285
oe = 0.78	2	27262006	27265321	+	1.26756	0.978154	1.35802	1.47799	1.48168	0.939572	1.00302	1.31683	1.28592	2.84811	1.21757	1.55251	1.64393
oe = 0.70	2	27306216	27308597	+	16.9513	14.6217	59.9206	15.0666	15.6603	20.7668	13.5939	17.462	17.695	29.4321	14.5273	17.3621	17.59
oe = 0.84	2	27356430	27357268	+	0	0.44737	0	1.09203	0.368664	0.245098	0.694445	0.71178	0.291005	0.337598	0	0.25	0.274548
oe = 0.73	2	27358890	27359682	+	100	93.7675	99.0196	95.4167	98.279	94.058	100	90.9091	96.4286	98.9899	96.2963	100	94.4167
oe = 0.87	2	27409018	27409955	+	0.657998	0.833753	30.151	2.48781	3.70455	1.22527	1.07272	3.30189	1.5873	3.41131	3.12919	3.33914	3.55042
oe = 0.72	2	27539645	27541288	+	89.5559	90.8781	94.8413	94.454	97.1505	95.2812	94.7598	96.7667	100	94.709	96.9112	97.9167	97.2868
oe = 0.86	2	27663393	27664543	+	4.78938	3.34746	1.03383	3.01883	3.22723	2.03402	1.83729	1.51801	2.42869	2.87982	0.512821	1.17981	3.20558
oe = 0.84	2	28390098	28393881	+	0.388437	0.525662	26.8707	0.948661	0.543954	1.00273	0.858704	0.768116	0.77783	0.724855	0.376603	0.791317	1.52482
oe = 0.87	2	28869863	28870573	+	0.727891	0.340659	0	0.92615	0.469484	0.163934	0.333333	0	0.25	0	1.19048	0.921569	0
oe = 0.88	2	29115118	29116043	+	2.47848	1.83672	62.8611	1.97875	0.740741	1.09756	3.15534	1.53061	1.85464	5	0	2.41379	1.19048
oe = 0.66	2	29919966	29921758	+	2.44337	1.45477	4.36147	1.66839	1.58676	1.32812	0.704157	2.65306	3.39247	2.67767	0.819672	0.584416	2.47046
oe = 0.73	2	31580224	31581334	+	11.3957	9.78888	51.9608	11.7548	12.4504	11.474	18.8853	15.0355	19.342	23.9201	20.6928	21.194	26.1843
oe = 0.84	2	32009585	32011179	+	0.597015	0.79003	62.7167	0.549859	0.25974	0.62724	0.638021	0.308642	0	1.55039	0	0.700758	23.6364
oe = 0.84	2	32063049	32064397	+	0.538961	0.438646	0.752315	0.900526	0.227768	0.378307	0.522876	0.16835	0.372629	0.314465	0.520833	0.833333	0.569801
oe = 0.79	2	32165228	32165879	+	1.39752	1.16654	3.04487	0.765504	0.36075	0.457516	1.01732	1.02381	1.46675	0.20202	0	0.587002	1.8254
oe = 0.86	2	32356679	32358197	+	0.364583	0.589967	2.22222	0.80479	0.637009	0.157233	0.840708	0.619181	0.305104	1.78744	0.833333	0.625	1.38889
oe = 0.69	2	32754673	32755476	+	95.3252	91.7935	97.7778	92.4674	97.8468	98.6111	98.6309	97.7778	85.5379	97.4492	100	98.0694	94.4759
oe = 0.85	2	32946382	32948097	+	0.608108	0.805874	1.44928	0.643048	0.521939	1.40339	0.15873	0.205811	1.07383	0.938967	0.226757	0.934343	0.252525
oe = 0.73	2	33761338	33762084	+	93.0323	95.6102	93.6309	96.2531	93.4951	96.3049	95.1944	93.9855	94.6667	95.8192	90.4286	96.5278	96.3874
oe = 0.83	2	36355255	36357117	+	0.16129	0.316092	22	0.160514	0.559701	0.541126	0.775015	0.403226	0.827338	0	0.45045	0.45977	0
oe = 0.77	2	36357358	36357839	+	0	0.308642	0	0.416667	0	0.340136	1.74189	0	1.68269	0.226757	0	0	0
oe = 0.82	2	36965989	36967144	+	0.676329	0.604141	4.16667	1.18902	1.88957	0.115207	0.746269	0.12987	0	0.322581	3.02445	0.483092	1.221
oe = 0.89	2	37083930	37084750	+	0.886525	0.442019	1.6129	0.7277	0.553097	0.442387	0	0.867209	0.12987	1.02339	0.892857	0.321612	0.730994
oe = 0.83	2	37196402	37197218	+	94.0235	94.8051	90.2663	74.5333	90.8962	82.9546	96.2974	95.8374	70.6692	91.5455	87.987	97.0726	95.0383
oe = 0.82	2	37231256	37232056	+	0.263158	0.328537	0.609756	1.2378	0.753968	0.751174	0	0.309524	0.321637	0.798319	1.4881	0.765432	0
oe = 1.01	2	37324208	37325403	+	0.46083	0.649977	0	0.929293	0.444444	0.380952	1.96208	0.490196	1.87532	1.14379	0	0.676329	1.74479
oe = 0.74	2	37932636	37933645	+	96.1006	96.3255	99.1489	99.3056	96.1986	95.6041	96.1353	97.193	85.1038	97.7027	93.421	99.5	93.1255
oe = 0.72	2	37963791	37964235	+	93.7688	97.5564	98.5494	94.0909	97.3998	92.1495	95.2899	96.8254	94.0909	91.3826	84.6667	89.569	97.9559
oe = 0.77	2	37977306	37978203	+	96.4076	91.3681	98.3763	98.0169	98.5423	96.4894	96.549	93.6692	96.2165	95.7217	96.7391	93.1151	98.4433
oe = 0.77	2	38074134	38077376	+	2.28327	1.84725	0	2.34616	1.23626	2.63833	1.50257	3.06537	3.05733	1.80556	1.04938	2.47698	1.94175
oe = 0.95	2	38376428	38377550	+	0.589959	0.717144	0	0.137579	0.749064	0	0.260417	0	0.3125	0.710383	1.0101	0.245098	0.643004
oe = 0.93	2	38601962	38603662	+	0.916076	0.399543	0	0.338263	0.335675	0.437675	0	1.02219	0.869104	0.49435	1.01862	0.438597	0.836393
oe = 0.91	2	38750394	38751542	+	0.497713	0.345683	0	0.717593	0	0.173611	0.374251	0	0	0	0	0	0.362319
oe = 0.74	2	38755827	38756588	+	99.5614	95.5064	85.1389	96.6319	98.224	95.4023	98.374	99.1111	98.4375	96.1499	100	93.8095	98.6842
oe = 0.77	2	38959637	38960827	+	79.4725	46.796	82.9885	46.719	55.5702	46.4855	55.7093	70.7572	46.3782	70.7051	43.3871	74.1853	60.5528
oe = 0.85	2	39120111	39121220	+	0.462963	0.552366	36.5079	0.888106	0.990099	0.168919	0.409836	0	0.111607	0	2.38095	3.46589	2.29885
oe = 0.71	2	39243602	39244672	+	96.1524	93.7015	98.7794	95.0101	97.067	97.7169	98.2678	97.8827	94.9653	97.4372	96.2568	96.98	96.6291
oe = 0.73	2	39628097	39629063	+	93.5918	95.1544	93.3333	97.9514	89.9508	97.5575	96.2661	90.7576	91.1765	96.2121	82.2464	91.9118	95.1149
oe = 0.86	2	39665577	39666511	+	0.5919	0.199897	8.75	0.314465	0.441656	1.66667	0.784314	0.192308	0	0	0	2.63441	1.00575
oe = 0.82	2	40451936	40452487	+	0.142045	0.58666	19.537	0	0.363686	1.55251	0	0	0	0.406504	0.864198	1.38889	0.34965
oe = 0.78	2	41995172	41995621	+	97.3911	91.2922	94.6667	90.3385	93.8238	94.6078	91.7544	89.5597	92.2222	92.0547	93.8792	94.4444	91.9721
oe = 0.81	2	42101161	42102513	+	4.98148	11.9289	8.04598	17.1558	15.133	9.41043	20.7118	28.7984	6.04701	10.058	5.22273	8.71878	11.0913
oe = 0.94	2	42492645	42495026	+	0.820923	1.03173	25.5539	1.09635	2.28055	1.11888	3.17226	1.62069	0.91015	2.26496	1.94757	3.11518	2.5502
oe = 0.69	2	42621596	42622289	+	98.1735	94.7359	97.9487	95.5231	97.5681	97.5303	99.2373	97.1837	96.7901	94.7719	96.0833	97.5185	95.7317
oe = 0.77	2	42809839	42811424	+	0.546448	0.790479	4.41176	1.73851	1.35541	0.986842	0.707573	1.29252	0.866213	0.674125	0.35461	2.71339	0.462963
oe = 0.77	2	42827575	42828158	+	25.4505	21.7609	63.1746	31.3768	19.2111	26.1572	21.9284	27.1252	34.13	37.2886	22.2222	16.6742	27.0869
oe = 0.86	2	43068075	43068502	+	43.9102	26.7438	36.8653	79.9267	71.3664	70.2253	62.3737	67.7083	78.5586	58.7574	46.7898	60.8519	77.6158
oe = 0.82	2	43224307	43227812	+	1.10516	1.46732	21.5686	1.48744	1.23786	0.929853	0.885827	1.19577	2.26231	3.01994	1.69913	3	3.4375
oe = 0.66	2	44066920	44068217	+	97.5687	96.3128	100	93.6667	91.4753	93.0808	96.8056	98.4043	90.8333	96.9805	98.0392	94.2321	98.1129
oe = 0.88	2	44167845	44169490	+	0.43305	0.578584	1.31579	0.688889	0.465711	0.937887	0.555556	0.661654	0.936073	0.833333	0	0	1.23559
oe = 0.84	2	44801817	44802896	+	0.31746	1.09259	0.909091	1.22308	0.812123	0.640332	0.315534	0.994443	0.84127	1.74611	0.310559	0.589607	0.813743
oe = 0.79	2	44928057	44929910	+	0.738581	2.51897	3.16667	0.685921	0.729592	0.721275	0.880032	1.05169	1.51504	1.36392	0.952381	0.879917	0.833333
oe = 0.73	2	44934289	44935919	+	0.72065	0.455545	0	0.493421	0.975724	0.423729	0.555556	0.200803	1.37255	0.803793	0.757576	0.729167	0.677083
oe = 0.71	2	44942161	44944745	+	1.40607	1.22702	1.45833	1.35431	2.52211	0.894118	1.05196	1.34643	1.28559	2.23971	2.97535	3.22096	0.333588
oe = 0.67	2	44954752	44955972	+	7.52663	5.3643	2.91667	8.19504	6.28898	9.10105	6.42781	7.80919	10.2433	13.2042	2.07641	3.21669	5.59286
oe = 0.77	2	45004073	45005411	+	1.21324	1.69115	2.35632	0.859698	1.24658	1.46641	0.271739	0.680272	2.76836	1.7917	0.641026	4.74359	0.998464
oe = 0.81	2	45008373	45010653	+	0.946769	0.939582	0.285714	1.82762	0.52494	1.59177	1.20035	0.926966	1.95782	0.935673	0.43956	2.10209	2.02381
oe = 0.81	2	45168731	45171047	+	2.25	2.01884	0	6.44841	7.85621	5.23879	9.41068	8.63021	6.23192	11.2068	1.99005	9.06817	14.4728
oe = 0.92	2	45650040	45652546	+	0.625	0.836319	27.3504	0.971129	1.99397	1.65376	1.29222	0.923913	1.3379	1.63146	0.448718	0.855263	1.51697
oe = 0.82	2	46296651	46300001	+	2.1234	0.952365	2.48333	0.914514	1.40139	1.15361	1.05982	0.771144	1.82749	1.56758	0.721501	0.889035	2.10582
oe = 0.79	2	46616512	46617193	+	0.765027	0.111607	0	0.248989	0.26455	0.5	0.612745	0.666667	0.194175	1.18182	0.462963	0.14881	0.608766
oe = 0.94	2	46698760	46699830	+	0.63983	1.5476	18.6404	1.58249	1.06624	0.900141	0	0.556586	0.834271	1.53061	0.775194	0.524617	1.35468
oe = 0.76	2	46940720	46941839	+	1.15176	0.935873	24.4444	0.756705	0.833333	0.653468	0.166667	0.363464	0.303455	0	3.33333	2.86232	0
oe = 0.85	2	47175671	47176966	+	0.27456	0.383603	17.3545	0.481946	0.257223	0	0.172414	0.0844595	0.198082	0.925926	0.314724	1.14379	0.343774
oe = 0.92	2	47402929	47403652	+	0.328947	0.49723	0	0.723039	0.301932	0.116144	0.740952	1.65404	0.522599	0	0.654762	0.900383	0
oe = 0.70	2	47432988	47434419	+	94.7022	93.0925	94	98.049	97.0196	96.1271	96.7593	98.3333	97.9564	97.1559	93.2857	97.2531	96.5152
oe = 0.73	2	47520853	47521922	+	82.4958	76.5574	96.0347	57.9361	75.049	97.1387	37.6437	99.2069	74.5268	94.7546	58.8197	62.6068	79.0749
oe = 0.85	2	47569785	47572027	+	1.40818	1.01818	24.5628	1.2129	2.31519	1.19149	0.536062	0.582923	1.35828	3.39262	0.223214	0.587121	3.45174
oe = 0.87	2	47690750	47691344	+	95.2079	95.8572	98.4127	97.4206	97.6227	97.5864	97.8701	94.5944	95.6994	96.4704	96.0981	96.9873	96.9369
oe = 0.85	2	47782670	47784791	+	1.09803	2.6172	2.22222	4.45208	5.41638	4.72581	5.39525	4.16917	7.67432	7.97985	6.19816	3.49983	8.22238
oe = 0.77	2	50346342	50347679	+	0.969697	1.26813	0.8	0.748031	0.380117	1.13914	0.547264	1.08563	0.358423	0.378788	0.757576	1.0101	0
oe = 0.84	2	51027385	51028360	+	97.6214	95.8836	98.4311	97.1865	97.2926	98.7255	96.0648	95.0935	93.7939	96.9008	96.6667	97.4804	98.3512
oe = 0.72	2	52571266	52572919	+	96.3249	92.8985	98.082	96.8212	97.0126	96.416	95.4493	95.2619	96.7153	96.0448	97.0198	97.087	96.9727
oe = 0.87	2	52629557	52629986	+	95.8104	97.5556	92.2222	98.5641	97.417	97.9626	98.9683	98.7407	93.9394	96.8676	98.9899	96.9697	96.5014
oe = 0.82	2	53859640	53860129	+	93.0719	83.893	85.2455	26.2259	92.0173	12.2002	81.8376	65.4938	51.4074	80.5898	94.0476	81.1406	96.9831
oe = 0.84	2	53970512	53971353	+	0	0.573187	0	0.979663	0.193798	0	0	0.456621	1.13475	0	0	1.16034	0.694444
oe = 0.74	2	54095458	54096706	+	91.6667	87.4166	83.3333	96.6176	96.8852	94.269	95.2431	96.9104	96.5054	91.5385	98.6111	94.6679	88.4127
oe = 0.94	2	54115498	54115951	+	0.692641	0.708061	0	0	62.6906	1.5625	78.8597	10.9408	7.17949	1.86877	58.8502	0.877193	0
oe = 0.79	2	54255788	54256319	+	92.8278	96.569	97.5961	91.1043	97.1852	95.7955	97.1119	93.4647	97.5643	91.5594	97.1833	93.9213	95.1607
oe = 0.77	2	54455763	54457731	+	0	0.477293	0	0.951705	1.25397	0.907591	0.943105	0.35461	0.517241	1.03022	1.79012	0.769231	0.48951
oe = 0.70	2	54485337	54486163	+	93.9672	92.8502	99.3507	97.7201	97.0751	96.9789	98.6111	94.8684	97.1354	96.0333	98.1349	99.4681	95.6022
oe = 0.78	2	54557890	54558832	+	0.342466	0.424368	0	0.198413	0.584416	0.529279	0.271003	0	0.841584	0	0.390625	0	0.401606
oe = 0.80	2	54698522	54699257	+	92.5487	90.06	95.5376	94.8016	94.8635	92.3913	96.2667	90.6339	93.3333	97.4923	92.6184	98.1736	94.6047
oe = 0.87	2	54723258	54725351	+	0.515625	0.573675	10.2778	0.824825	1.42613	0.882093	0.6664	0.820231	1.3404	1.47436	1.01449	0.213234	1.3621
oe = 0.87	2	55049420	55050908	+	1.03297	0.703025	0	1.4245	0.650118	0.0784929	0	0	0.632184	1.15854	0.45045	0.652778	1.35659
oe = 0.88	2	55223384	55223957	+	7.84314	8.39917	24.6429	14.1775	15.2752	14.06	11.0127	11.5789	16.2302	11.0878	29.8246	20.5085	14.4133
oe = 1.02	2	55268938	55269429	+	0.320513	0.0938086	0	0.297619	0.657895	0.207039	0.502874	0	0.487805	0	0	1.1076	0
oe = 0.89	2	55282098	55282584	+	71.0897	39.4532	65.2874	35.4824	30.2044	4.01722	4.0796	84.915	97.6517	92.414	3.87597	2.22222	27.3869
oe = 0.89	2	55519192	55520254	+	0.416667	0.808019	1.66667	0.972731	0.254147	1.21882	0.46729	1.43908	0.866542	0.412088	0	0.775651	1.28748
oe = 1.04	2	55617132	55617930	+	0.793651	0.670694	0	1.09395	0.434028	0.99359	0.271512	0.373134	0.198413	0.201613	0	0.670498	0.166113
oe = 0.72	2	55650267	55651217	+	89.8172	93.1166	97.7778	88.5369	93.9344	97.6471	94.4363	95	96.0637	94.8626	93.9394	95.474	91.6667
oe = 0.73	2	56183731	56185404	+	0.169492	0.967206	8.33333	0.721589	0.899471	1.15885	0.330033	1.04317	0.877193	2.29885	0.42735	0.342466	2.46914
oe = 0.78	2	58240979	58241497	+	0	0.193603	0	0	0	1.14198	0.469484	0.384615	0.634921	0	0	0	0
oe = 0.76	2	59066776	59067235	+	96.7544	94.2606	98.8477	95.9407	97.8457	99.2754	90.3469	96.9467	97.7358	97.5709	99.0476	98.6487	99.125
oe = 0.84	2	60460688	60461857	+	93.9809	96.1567	98.8997	97.0109	95.5123	98.2853	97.1429	93.4724	95.8229	95.6018	96.5354	96.9644	97.7284
oe = 0.75	2	60549462	60555644	+	0.347467	0.383707	0.546976	1.14191	0.462703	0.124062	0.435185	0.257342	0.347222	0.398709	0.277778	0.616616	0.600303
oe = 0.89	2	60756059	60756735	+	0.479167	1.06349	0	1.20238	0.390625	0.595238	0.573477	0.154321	0.3663	1.40212	0	0.854701	0.68408
oe = 0.88	2	61176914	61178226	+	3.82158	4.4511	0	5.86118	21.4757	11.3074	6.5052	12.6179	14.6382	12.6603	0.887574	10.7887	4.7619
oe = 0.99	2	61470223	61471665	+	0.141443	0.559573	57.5758	0.333333	0.357143	0.229885	0.135501	0.374532	0	6.05856	0.716846	0.21978	0.869565
oe = 1.17	2	61763780	61764697	+	1.09428	1.168	0	1.46825	0.737705	0.545171	0.399543	2.56455	1.73524	0.77193	0	1.86921	0.714286
oe = 0.82	2	61888311	61889566	+	38.6568	25.8064	45	26.5358	28.4728	24.5659	25.5725	24.952	10.5735	27.8788	36.8357	53.382	31.3158
oe = 0.77	2	62195057	62197323	+	32.1287	20.7139	24.2424	29.4132	37.4131	34.2121	44.2257	30.9491	27.2868	44.2842	31.1992	33.0722	34.5226
oe = 0.77	2	63047341	63052295	+	0.912593	0.982817	1.5969	1.00828	0.694505	0.685249	0.331657	0.624531	0.88801	0.911209	0.765797	0.628073	0.861689
oe = 0.68	2	63055380	63055987	+	4.37425	8.86552	5.20833	3.74008	3.24827	4.50029	3.52505	2.73333	3.44156	3.10345	0.42735	1.04798	9.68168
oe = 0.69	2	63058815	63059962	+	3.05221	3.94654	7.69231	2.81481	0.369198	2.72896	2.54348	0.888889	2.90909	2.31017	0.625	2.42616	3.45756
oe = 0.90	2	63588067	63588976	+	0	0.0658761	0	0.865079	0.174216	0	0	0.519006	0.161172	0.576212	0.490196	0.232207	0.45045
oe = 0.68	2	63808466	63809354	+	98.3665	96.2904	94.7917	95.4396	94.5994	97.8571	98.1061	95.1087	100	98.75	88.4718	99.1026	98.4848
oe = 0.86	2	64143755	64144677	+	0.316456	0.367629	0	0.297619	1.00949	0.555556	0.735294	0	0	0	0.833333	1.38889	0.226244
oe = 0.78	2	64524008	64524949	+	0	0.323384	2.43056	0.506274	0.406504	0.406504	0.266667	0.231481	0.845411	2.38095	0	1.45349	0
oe = 0.89	2	64609073	64609631	+	1.55039	3.88548	59.4444	3.47481	2.48148	1.70455	6.23737	4.23333	0	11.5385	2.38095	2.32558	15.8333
oe = 0.85	2	64653186	64654734	+	0.160256	0.528376	44.0705	0.679681	0.904762	0.287356	0.978239	0.85901	1.58151	0.577558	1.15942	0.320513	1.78571
oe = 0.78	2	64865087	64865829	+	0.520833	0.896968	0	1.43939	0.429894	0.671642	0	1.25	2.12766	2.45763	1.04167	0	0
oe = 0.79	2	65227420	65228310	+	1.12567	0.54798	2.38095	0.123457	0.165017	0.30303	1.37044	0.620155	0.575881	0.192308	0.26455	0.663265	0.468384
oe = 1.14	2	65313628	65314177	+	89.8667	96.1134	97.3333	95.421	98.3906	97.7245	95.8799	97.9883	96.3542	95.8662	98.0769	96.6667	96.62
oe = 0.86	2	65430635	65432852	+	0.626126	0.647308	0	0.690104	0.414365	0.308642	0.865209	0.900538	0.912409	0.888889	0.252525	1.28205	0.767544
oe = 0.90	2	65435781	65436745	+	0	0.298969	0	0.678608	1.59698	0.387931	0.60241	0	0	0.760483	1.65209	0	0
oe = 0.72	2	65600483	65601725	+	92.4405	94.2574	98.0769	79.3011	89.892	92.2083	90.7381	92.9167	92.8572	85.844	88.4848	93.5185	93.3333
oe = 0.76	2	66425560	66427086	+	1.61215	1.45122	0	1.45265	1.0439	0.476191	0.401037	0.738669	0.404762	0.512821	1.85224	0.982345	0
oe = 0.80	2	66433987	66434525	+	0.252525	0.285714	10	1.23457	0.813008	1.23457	0	0	0.714286	0.3367	0	0	0.333333
oe = 0.72	2	66445300	66446504	+	7.07672	1.93873	8.77193	1.20391	19.5309	1.27573	2.95318	1.15348	0.560109	0.944056	34.4739	12.9366	1.20284
oe = 0.71	2	66575759	66577699	+	0.564972	0.500156	1.36364	0.816679	0.324074	0.24708	0.380435	0	0.2849	1.18794	0.715922	2.7192	1.23853
oe = 0.69	2	68157053	68158109	+	1.53179	0.501516	2.04545	0.448029	0.442177	0	0.454545	0	0.15528	0.45045	1.23457	1.03616	0.601852
oe = 0.94	2	68251764	68252908	+	0.34188	0.188569	3.33333	0.490196	0.612745	0	0	0	1.78571	1.51515	0	0	2.74376
oe = 0.93	2	68466916	68467965	+	0.533333	0.328773	0	0.063857	0.181818	0	0	0	0	0.393908	0.243902	1.47059	0.472813
oe = 0.85	2	69012952	69013872	+	1.27572	0.625796	2.16049	0.245098	0.632045	1.50183	0.333914	0.242718	0.434783	0.274725	0.966184	0	1.44928
oe = 0.71	2	69306478	69307643	+	1.1759	1.21231	0	3.20567	1.4903	2.63651	2.08995	1.66667	3.05556	1.62258	1.98611	3.03509	1.11111
oe = 0.89	2	69386780	69387484	+	0.514905	0.645354	0	0.555556	2.10181	0.699405	0	0	0.680272	1.57952	2.22222	0.495495	0.15949
oe = 0.88	2	69642855	69644584	+	1.23377	0.895294	0	1.12698	0.518707	0.630539	0.165289	1.18822	0.68152	0.248756	0.716846	0.815062	1.48683
oe = 0.91	2	69741618	69742460	+	0.925926	0.719682	2	0.963542	2.50239	0.914634	2.78947	1.44928	1.52482	2.3	3.06452	0.444444	1.28205
oe = 0.85	2	69829468	69830451	+	0.774278	0.258467	1.08696	1.26595	0.273324	1.0176	0	0.215054	0.792153	1.14943	0.816994	1.40649	0
oe = 0.74	2	69914228	69915807	+	0.677083	1.47549	0	2.24927	0.322316	1.0356	1.1998	1.76276	1.42105	1.32937	0.3367	0.516444	1.61972
oe = 0.84	2	70086069	70088358	+	1.29908	1.23644	1.36054	2.18988	6.0651	1.91506	3.45261	2.19762	1.1529	2.53837	9.95116	3.76672	2.19628
oe = 0.86	2	70124693	70125399	+	0.823317	0.647402	1.04167	0.244565	0.340695	0.481928	0.865801	0.957447	3.94737	0	0	0	0
oe = 0.89	2	70190615	70191178	+	0	0.420592	0	1.55704	0	0.677966	0	0.526316	0.555556	0.634921	0	0.725807	1.26706
oe = 0.87	2	70248296	70249019	+	2.11466	0.289855	0	1.20074	0.216165	0.525526	0.274725	0	0.0952381	0.409226	0.562588	0.610561	0.516796
oe = 0.77	2	70267109	70267662	+	96.9469	96.5233	100	97.7684	96.2381	99.1342	95.4241	91.0876	97.1212	98.0205	95.6349	97.7679	96.2084
oe = 0.96	2	70293337	70294247	+	0	0.238594	0.621891	0.469681	0.371059	0.383101	0.758547	0.526094	0.546875	0.594679	1.04762	0.246212	0.783237
oe = 0.81	2	70552918	70554445	+	0.567376	0.532923	0	0.636989	0	0.0505051	0.698413	0.807735	0.710174	0.135135	0	2.39993	0.683761
oe = 0.93	2	70887604	70889282	+	0.893944	1.11937	1.95238	0.901853	0.822313	1.43472	0.59375	0.970529	0.97561	0.950545	0.728291	1.02041	1.46408
oe = 0.75	2	70899591	70902079	+	0.828516	0.911594	3.5461	0.804123	0.664983	0.914454	0.583804	0.435323	0.923077	1.15014	0.585809	0.190797	0.68972
oe = 0.86	2	71226459	71227188	+	0.581154	0.563893	0.724638	0.883838	0.866911	0.16129	1.16959	0	1.07527	0.794682	0.526316	0.333333	1.60024
oe = 0.66	2	71542894	71543755	+	97.7778	85.1676	98.2143	92.126	92.7675	98.4592	96.7735	95.2273	94.4048	96.5596	89.6914	93.8294	94.2262
oe = 0.70	2	71560301	71560767	+	86.2836	82.138	91.5114	89.1936	90.7127	91	94.7807	93.421	92.1795	88.4167	82.4136	57.8646	92.425
oe = 0.81	2	72143168	72150046	+	1.55312	1.39677	4.42471	1.4549	1.58082	1.85376	0.845588	1.25099	1.72704	1.5383	1.28283	1.56675	1.51229
oe = 0.83	2	72915927	72921131	+	1.23779	0.570222	3.85542	1.04351	0.94378	0.873655	0.964196	0.938479	1.56163	1.04756	0.124224	0.63446	1.3758
oe = 0.77	2	73175511	73177674	+	0.575297	0.443011	1.59574	1.1571	1.8958	1.51541	1.03216	1.08542	2.44115	1.8254	1.06322	2.5165	1.10021
oe = 0.75	2	73202156	73204151	+	13.7351	15.4353	3.23529	5.59187	18.2764	12.9872	2.66488	4.35652	7.57596	19.1699	18.3773	13.4371	12.5153
oe = 0.89	2	73214186	73214689	+	0	0.304383	0	0.542169	0.210084	0	0.180832	0	1.44928	1.23457	0.595238	0	0
oe = 0.73	2	73291237	73293858	+	4.35965	4.48465	4.56522	3.78624	2.79242	3.24388	3.10717	3.81084	4.62666	4.70043	2.66927	1.59714	3.76951
oe = 0.90	2	73984088	73985605	+	0	0.607165	61.6275	1.11738	0	0	0.137363	0.248756	0.367647	9.58333	0	0	0.595238
oe = 0.76	2	74061088	74062248	+	94.6405	95.1804	96.4506	94.1047	93.227	97.0161	86.6964	96.5542	96.4407	99.1342	93.0556	92.7965	96.8988
oe = 0.98	2	74178226	74179037	+	0.344234	0.130952	0	1.12293	0.657143	0.292969	0.912281	0.431034	0.160256	1.30208	0.454545	0.666667	0.963719
oe = 0.85	2	74198318	74199296	+	0.31746	0.111675	1.66667	0.663044	0.984849	0	0.386473	0.34188	0.230415	0.278035	1.38889	2.53906	0.16835
oe = 0.97	2	74391627	74392164	+	0	0.301988	0	0.79969	0.537634	0.298507	0	0.70922	1.40351	0	0	0	0
oe = 0.76	2	74414607	74416223	+	91.641	90.8023	98.0458	64.9053	94.6265	94.2279	89.7563	84.8267	88.8593	90.0711	94.5868	71.5861	73.1386
oe = 0.82	2	74421386	74422292	+	0.182149	0.996404	0.854701	0.972683	0.120482	0.361905	0.350683	1.09091	1.29921	0.524691	0	0.35461	1.14379
oe = 0.75	2	74440467	74442276	+	0.911458	0.500765	1.5625	0.85029	0.677191	0.699405	0.640177	1.11458	0.590763	0	1.15226	3.54544	0.622896
oe = 0.72	2	74457439	74458662	+	0.58368	0.429785	0	0.951577	0.134771	0.289855	0.974359	0.529101	0	0	0.191571	0.982906	0
oe = 0.90	2	74464833	74465672	+	0	0.384974	2.0202	0.580506	1.3964	0	0.489061	0.162338	0	0.892857	0	0.378788	0.572917
oe = 0.81	2	74472114	74472782	+	1.43369	0.794876	0	0.926382	0.645161	0.518518	1.36792	0.68999	1.01852	0.633803	0.416667	0.367329	0.520833
oe = 0.77	2	74497913	74499911	+	3.43989	1.71346	2.5	1.82997	1.33858	1.68709	0.890611	1.17618	3.27381	1.99591	0.727401	1.56517	1.71487
oe = 0.81	2	74502273	74504039	+	4.53566	3.49468	8.33333	10.1709	16.6155	10.6966	15.8338	12.0624	8.81622	16.2459	26.994	20.7611	23.8959
oe = 0.75	2	74513198	74516668	+	3.17751	3.58525	14	4.45196	5.77225	3.60161	3.44393	3.56181	4.46352	4.9766	5.19697	4.18683	6.52419
oe = 0.92	2	74529097	74530803	+	1.68803	2.61453	6.66667	3.73105	4.16991	1.30278	0.915751	1.71358	3.41379	2.29592	1.38889	1.69572	5.53333
oe = 0.82	2	74548830	74549770	+	1.27232	2.79281	4.90196	2.46254	3.43821	1.37255	1.83463	1.58927	0.503663	4.93333	4.62687	1.71569	0.595238
oe = 0.83	2	74554122	74555558	+	2.44696	0.759421	0	1.0149	0.108932	1.24381	0.143678	0.394265	1.68539	2.84091	0	5.00271	1.76471
oe = 0.75	2	74647592	74648435	+	27.4378	23.5698	49.9466	30.5653	57.7177	17.8955	40.8755	43.8861	26.7556	54.5747	65.4815	43.0423	64.1106
oe = 0.84	2	74654233	74654892	+	3.24383	2.34125	4.74026	1.37183	1.93965	2.04301	4.7619	2.21351	13.254	5.59909	1.04588	5.72338	8.7501
oe = 0.86	2	74715198	74715688	+	1.64966	0.400948	0	0.21097	1.5625	1.14035	0.642857	0.606061	1.4881	1.71296	1	2.48718	1.28205
oe = 0.76	2	74773603	74774180	+	95.9988	92.0927	95.2976	91.7295	92.6785	94.3155	96.7188	93.4848	89.9592	93.6597	91.531	92.5238	94.5566
oe = 0.87	2	74833753	74835651	+	0.35461	0.543361	0	1.79604	1.41961	0.595903	1.14469	0.569358	0.445971	0.725309	0.490196	0.490196	0
oe = 0.82	2	74919797	74920433	+	17.5294	10.7782	14	11.4746	17.7334	16.8434	7.65714	9.78151	25.5281	17.5146	1.66667	5.73709	12.0972
oe = 0.83	2	74958441	74959050	+	50.9563	46.999	87.5744	2.00907	0.79023	1.47059	2.38095	0.409836	1.64931	2.38095	1.90476	0	2.74194
oe = 0.61	2	75199467	75200904	+	0.992063	0.498926	2.45098	1.06431	0.155763	0.856718	0.478111	0.181159	1.91352	2.92793	0	0.530303	0.824561
oe = 0.71	2	78778851	78779430	+	98.5024	92.9665	99.457	98.5542	98.3166	98.4848	98.8095	98.2267	100	98.4145	97.2917	98.3918	98.1482
oe = 0.72	2	80302553	80304783	+	0.613276	0.531928	5.04926	1.93306	2.05292	1.34384	0.825517	0.981321	1.43525	0.473485	0.833333	1.40616	1.58618
oe = 0.68	2	81194081	81195408	+	94.6833	94.7661	99.5495	95.7248	97.0975	97.9255	97.06	94.3619	94.8292	94.7928	96.4094	95.0298	93.8287
oe = 0.72	2	83518027	83518720	+	95.0602	95.0526	98.9762	98.0903	96.2778	97.3504	98.3871	96.0417	100	96.6047	94.629	97.4026	96.915
oe = 0.73	2	84458882	84459627	+	0.493066	0.696362	1.25	0.863821	0.833333	0.347222	0.234742	0	0.865801	0.720165	1.33333	0.425725	0
oe = 0.90	2	84970323	84972198	+	0.661892	0.300618	48.04	0.356175	0.0874891	0.529661	0.297619	0.235294	0.263713	13.1481	0.18315	0.106838	3.29004
oe = 0.82	2	85132834	85135470	+	0.237671	0.442964	40.823	0.882016	0.424242	0.79659	0.84375	0.661674	0.51186	1.28571	0.25641	1.20087	0.506349
oe = 0.80	2	85327012	85328291	+	15.3522	17.2987	0	11.1827	9.20902	17.4392	15.7406	12.3369	24.7186	18.4399	3.20988	14.1521	13.5741
oe = 0.83	2	85584218	85584791	+	43.4722	9.8698	35.5833	11.9845	36.9066	24.9418	12.6075	22.5439	12.1891	20.4107	49.2064	33.3999	62.4028
oe = 0.84	2	85611617	85612162	+	0.0956938	0.352055	1.25	1.28806	0.189394	0	0.115207	0	0.70922	0.79023	0	1.15942	1.04167
oe = 0.97	2	85615570	85616994	+	22.5821	21.8269	70.1389	24.3934	30.5812	41.4249	26.1032	20.2898	28.7953	40.287	36.7564	31.8658	37.1419
oe = 0.92	2	85888468	85889204	+	0.653595	0.413546	19.4444	0.876707	1.30081	0	1.17117	1.1612	0.535714	0	2.5641	3.84615	1.0101
oe = 0.80	2	86105537	86106527	+	0	0.191363	0.555556	0	0.595238	0.146199	0.595238	0.17094	0.330578	0.340354	0.277778	0	0.387597
oe = 0.85	2	86198848	86199352	+	60.0526	67.2412	60.9788	59.4048	61.6132	73.0159	68.4524	54.4524	61.4881	65.3342	55.0658	63.5958	68.3854
oe = 0.89	2	86440693	86442324	+	1.01602	0.632385	0.408163	0.714291	0.551574	0.711382	0.19745	0.602176	0.396825	0.531669	0	2.54593	0.610437
oe = 0.66	2	86549044	86550374	+	94.7649	94.6138	98.8763	97.09	94.7747	95.5385	97.3516	97.3656	94.7994	94.7644	93.9474	96.0835	97.6965
oe = 1.00	2	86622920	86624055	+	0.775578	0.624171	32.838	0.717672	0.292004	0.524934	0	0.253165	1.17284	9.52107	0	0.738397	0.168919
oe = 0.92	2	86719279	86721328	+	0.395062	0.621473	3.79964	1.03057	0.966741	0.204918	0.155763	0.702811	0.18018	3.21212	0	0.983936	1.75924
oe = 0.80	2	86788852	86791059	+	11.205	10.2142	29.386	11.5077	17.2275	12.1772	11.9489	10.2102	17.0664	19.5568	11.5278	12.643	29.0136
oe = 0.92	2	87075400	87077448	+	1.0308	0.514607	1.07527	0.615096	0.621056	0.564272	1.59148	0.215517	0.309524	0.566667	1.06061	1.65708	0.250627
oe = 0.72	2	87341717	87342494	+	73.3426	61.3241	70.5952	73.1253	73.5919	60.0307	53.0177	61.4091	60.0711	76.1148	70.1961	71.8204	83.3414
oe = 0.91	2	87348700	87349424	+	19.9944	17.6437	68.5762	7.56354	39.1052	21.4903	14.7321	8.12741	6.53558	41.294	16.7218	12.3762	23.9626
oe = 0.89	2	87824705	87826008	+	60.5137	43.0258	81.6732	11.5454	19.6088	5.1233	0	2.38095	2.53369	19.0457	0.835466	0.260417	29.5337
oe = 0.75	2	88016715	88017340	+	0.166667	1.3476	0	0.910895	0.632184	0.952381	0	0	0	0	0.425532	0	0
oe = 0.84	2	88055322	88056055	+	0	0.560867	0	0.749354	0.198413	0.476191	0.546537	0.634921	1.07046	0.654461	0	1.62162	0.13587
oe = 1.00	2	88169809	88170867	+	29.7183	18.8735	44.5833	29.1049	38.8392	32.9935	32.8205	56.8769	30.6786	83.2587	45.8793	31.9581	52.9908
oe = 0.81	2	88284010	88284451	+	89.5882	89.4927	98.1183	92.4963	94.0891	91.9947	93.6054	92.3232	93.4947	91.2593	90.4825	89.7509	95.2874
oe = 0.77	2	88350729	88351167	+	1.23457	0.1221	0	0.364299	0.526316	0.703125	2.32765	0.37037	0.606061	0.900901	0.862069	1.39164	0.297619
oe = 0.88	2	88451817	88453347	+	1.41026	0.578103	48.3097	0.197674	0.0890076	0.141414	0.625	0.740926	0.191571	0.806624	0.215517	1.25101	0.731558
oe = 0.82	2	88626720	88627777	+	0.409836	0.467487	2.38095	0.351406	1.09117	0.47807	0.379303	0.577941	0.10101	0.378788	0.975028	0.257787	0
oe = 0.67	2	88920063	88920810	+	87.1537	89.0951	85.7576	90.9004	95.5754	95.743	98.0645	92.5653	97.7847	93.4921	93.3333	95.5469	97.4868
oe = 0.70	2	89611126	89612239	+	91.745	87.5574	95.0841	57.3242	78.3088	59.8518	78.0181	53.7839	69.4467	82.8788	81.7576	58.4737	74.5019
oe = 0.70	2	89767579	89768101	+	93.8444	92.0864	95.0501	58.631	56.5472	39.5465	43.4921	54.7252	78.5913	61.556	33.2853	55.7143	42.9627
oe = 0.78	2	90245037	90245673	+	90.1058	81.2478	96.0019	1.33495	20.3618	7.51366	7.92453	18.5364	13.1454	77.5342	7.05128	3.19444	30.6597
oe = 0.82	2	90323162	90326439	+	81.8235	96	96.5046	26.1364	40.8724	37.549	49.5	28.9796	58.9683	47.4183	31.1606	37.3077	60.3552
oe = 0.69	2	91441995	91443568	+	93.674	93.4292	96.4208	33.1286	65.162	63.5399	55.6222	61.7168	57.6028	74.1913	46.1243	35.1538	51.9746
oe = 0.80	2	91477062	91479459	+	83.6322	84.2979	96.2213	15.1474	29.5436	23.7435	23.4431	33.5287	43.857	72.2955	8.63164	13.4454	40.0644
oe = 0.83	2	91571079	91571650	+	90.9003	81.1798	98.5458	18.6655	62.1615	19.5751	13.8183	17.2509	32.8985	77.111	52.0196	28.5891	55.6812
oe = 0.77	2	91588759	91589916	+	87.5325	80.4551	94.7101	50.5027	58.7293	53.6384	56.951	53.4124	55.3459	70.0224	61.6956	52.7094	59.7817
oe = 0.69	2	91685022	91686499	+	69.4848	60.3735	90	62.1405	72.037	42.1512	51.9857	66.4249	48.7879	72.5978	81.2963	70.9722	89.0923
oe = 0.72	2	91748851	91749264	+	96.0228	98.1861	98.6508	64.1667	95.2358	62.6191	96.9298	95.6504	73.7434	97.1713	85.3333	49.4809	92.3392
oe = 0.90	2	91974482	91975324	+	86.3281	94.5688	99.5018	95.5008	94.0195	94.4444	92.2751	95.1733	97.8495	97.3073	93.6119	95.4252	96.948
oe = 0.86	2	94208342	94209010	+	93.0261	91.5016	98.328	93.9664	96.6017	97.4493	98.5096	92.1568	93.9683	97.8092	92.6318	94.8522	98.2868
oe = 0.83	2	94272834	94273680	+	95.5766	95.757	98.9808	66.1566	70.9383	28.9254	62.1171	66.5476	55.3366	73.2869	61.3925	67.4002	72.6668
oe = 0.63	2	94856854	94858443	+	72.2491	60.6003	61.5741	61.6753	56.6357	64.2741	72.4805	64.5328	65.4617	70.9582	50.4586	72.0833	63.2367
oe = 0.70	2	94861336	94861891	+	55.2851	45.3616	31.8056	5.39474	2.83617	4.85916	2.82581	3.84752	7.02586	6.69643	2.50554	8.84058	2.2792
oe = 0.69	2	94874437	94874970	+	76.002	59.0861	93.9394	63.68	82.7174	84.1667	84.8046	76.6369	97.4026	57.4074	76.8116	92.5417	77.1019
oe = 0.79	2	95025113	95026686	+	1.96409	1.61269	0	2.63353	3.05283	2.35714	2.41293	1.34783	3.50589	3.42725	1.0101	1.41326	1.729
oe = 0.85	2	95121345	95122206	+	0.396825	0.674819	16.6667	0.366667	0	0.744167	1.14719	0.223714	0.238095	0.945946	0	0.3125	0.185185
oe = 0.98	2	95165413	95166088	+	0.833333	0.207112	0	1.33869	0	0.263158	0	0.196078	0.0934579	0	0	0.37415	0.483092
oe = 0.87	2	95207144	95207800	+	0.505051	0.225989	0	1.17333	0.177305	0	0.337838	0	0.925926	0	0.378788	0	0
oe = 0.69	2	95242974	95243785	+	93.0799	92.8419	95.873	92.2362	94.1747	93.6562	92.907	93.6508	96.4739	94.5859	96.8667	94.0385	95.1441
oe = 0.79	2	95345385	95347449	+	2.89044	4.03445	56.5786	5.75432	20.8495	6.19048	6.17557	7.46753	5.73713	12.7586	23.6529	3.06897	13.7006
oe = 0.78	2	95525224	95525629	+	94.1283	95.0158	97.5867	88.9091	98.2423	96.2121	95.6522	96.7361	94.4737	97.5776	97.241	95.9382	96.6287
oe = 0.65	2	95526308	95527324	+	93.3762	94.5904	98.1151	95.2978	97.2882	94.6078	94.1723	93.972	98.4103	97.7537	98.8022	94.1158	97.575
oe = 0.86	2	96115668	96117232	+	22.7273	20.2028	64.0678	35.6169	54.9703	25.8188	38.5287	35.8314	22.2701	67.2468	66.2747	52.4372	71.8729
oe = 0.82	2	96144705	96145715	+	2.15054	2.58646	61.3194	3.26486	3.39149	12.1429	8.17308	4.62963	5.10638	9.98512	9.5679	1.59512	2.05556
oe = 0.83	2	96325120	96325545	+	10.8974	1.20004	0	0.764487	0.882353	3.24074	0	0.757576	0.362319	1.33333	0	1.44928	0
oe = 0.80	2	96500472	96500923	+	89.5019	93.3714	98.6035	53.4771	93.8798	98.0224	80.0406	89.359	80.1852	95.2725	100	80.5556	97.6121
oe = 0.73	2	96527241	96527902	+	5.95238	4.55655	10.3896	2.87634	4.8437	5.60847	5.23148	4.57265	7.90391	6.62519	3.33333	1.7958	2.17949
oe = 0.87	2	96536577	96538050	+	0.755471	0.698033	0.793651	0.616768	0.330033	1.05208	1.4631	0.745614	1.10619	1.50183	0	0.716575	1.19048
oe = 0.78	2	96760599	96761471	+	17.2131	13.2055	65.812	21.9663	31.2387	20.2206	29.8248	24.6595	33.9236	48.6333	16.6667	12.9814	42.0175
oe = 0.78	2	96815620	96817539	+	0.704467	1.5758	75.5246	1.84921	8.36752	1.70499	1.34553	1.74249	4.93547	10.5618	0	0.434905	6.50608
oe = 0.90	2	96857620	96858858	+	1.27726	0.400556	0	1.14929	3.65311	1.06322	1.38889	1.11684	0.935673	1.36054	5.74074	0.538922	2.10383
oe = 0.67	2	96986028	96986948	+	96.5411	94.9	98.4	93.7227	94.3796	95.3919	96.6463	95.5141	96.444	97.4897	96.5147	95.4801	96.9969
oe = 0.67	2	97589658	97590761	+	0.333333	0.941962	0	0.37037	1.24113	1.07372	0.888889	0	0.208333	1.11111	0	0.263158	2.71739
oe = 0.72	2	97645900	97646805	+	24.596	11.7342	17.5529	11.362	20.4039	15.4048	19.2982	17.4344	17.4122	15.9081	25.89	8.1618	20.6447
oe = 0.88	2	97663478	97664871	+	2.52809	1.11235	0.775194	1.4955	2.87164	2.57567	2.42396	1.91114	1.79336	4.91325	3.08036	2.44547	3.88069
oe = 0.79	2	97723935	97724496	+	89.3074	93.5947	98.1944	96.3129	94.2235	97.7273	97.9167	88.3333	97.2083	95.5804	90.2726	98.5882	97.803
oe = 0.93	2	98608091	98609200	+	0	0.428551	1.30081	0.481283	0.699904	0.41958	0	0.128205	1.00553	1.59864	0.711382	0.140056	0.265701
oe = 0.94	2	98821835	98823421	+	40.0062	33.3479	82.466	17.433	58.4152	39.8328	31.8634	36.0891	25.9858	76.3068	92.8222	48.5383	52.7899
oe = 0.89	2	98935723	98937368	+	0.680272	1.90102	38.2116	1.96582	0.88	2.17938	1.54579	2.10243	2.82764	9.24562	0.78125	1.64435	1.96697
oe = 0.92	2	99154647	99155174	+	0.925926	0.558159	3.33333	1.70547	1.17934	0.622896	0.836988	0.920635	0.683761	0.649351	0	2.84848	0.537634
oe = 0.86	2	99336026	99337937	+	1.35409	0.63804	2.68557	1.34195	1.45198	1.75818	0.697354	0.863922	1.07757	1.58936	1.06944	0.309524	1.15196
oe = 0.96	2	99489082	99490696	+	1.64751	0.637003	14.9573	0.751479	0.0686813	0.615825	0.523941	1.66667	0.320513	0.424837	0.137174	2.02294	0.9875
oe = 1.03	2	100417145	100417834	+	0.943396	0.561125	9.52381	0.598291	0.540123	0	1.25786	0.611111	1.03135	1.5873	0	0	0
oe = 0.78	2	100562857	100563619	+	0.792978	0.710565	1.17647	0.782313	0.956633	0.961538	0.730337	0.860215	0.599747	0.531915	1.17647	0.448029	1.23457
oe = 0.87	2	100818518	100820991	+	0.375817	0.596713	43.3007	1.50112	7.59013	1.07568	1.07681	1.34422	1.73779	1.90058	1.9281	0.979532	1.51515
oe = 0.85	2	101252432	101253540	+	0.157233	0.275373	1.11111	0	0.143678	0	0	0.175439	0.813008	0	0.362319	1.15215	0.294118
oe = 0.98	2	101697088	101698366	+	0.176367	0.132802	56.681	0.177887	9.62302	0.308642	0.438597	0.917431	0	3.78788	1.31827	3.19149	0
oe = 0.87	2	102142347	102143117	+	4.63361	1.54901	34.5679	2.88643	3.71062	2.27189	1.97917	4.08406	6.82927	6.19048	4	5.97038	0.555556
oe = 0.78	2	102187213	102188096	+	42.9348	55.6569	45.3125	8.42953	1.44928	5.47619	3.13131	8.07143	12.2807	18.5185	2.07039	6.21212	0
oe = 0.86	2	102250634	102251367	+	94.5391	94.7207	96.985	17.1779	35.7629	13.8258	27.1332	20.5533	11.4334	5.31109	45.3763	11.1937	19.6222
oe = 0.79	2	104852394	104857240	+	0.428409	1.25937	30.8405	1.17317	0.998422	0.982784	0.802048	0.426509	2.47593	2.50066	0.674392	2.10812	0.90601
oe = 0.82	2	104862143	104862730	+	0	0	0	0.457746	0.497513	0.986228	0	0	1.34199	0.434783	0	3.20513	0
oe = 0.80	2	104871911	104873533	+	1.3173	0.576202	0.833333	0	1.0339	0.296185	0.435038	1.13035	0.248756	0.802539	0.643131	3.95604	1.1396
oe = 0.94	2	105037792	105038313	+	0	0.476025	0	0.851064	0.677966	0.384615	0	0	0	0	0.980392	4.7119	2.5
oe = 0.68	2	105250778	105251631	+	95.5341	95.6574	98.6364	95.5329	96.0697	94.8507	94.9142	95	97.2727	94.4529	99.0625	91.0104	93.2318
oe = 0.87	2	105398422	105399427	+	4.83853	5.4561	0	3.8775	4.37853	2.79412	10.0179	4.54861	4.48889	0	10.9804	6.98822	7.15643
oe = 0.90	2	105744576	105745761	+	0.213675	0.516198	82.1316	1.42736	0.314465	0.664251	1.05952	0	0	10.9195	0	0	0
oe = 0.88	2	105881332	105882121	+	95.4711	95.1192	98.6339	95.4991	98.129	98.2407	96.7941	98.4868	97.5806	96.0844	96.6982	97.6029	98.0544
oe = 0.88	2	106269663	106270282	+	93.2006	94.404	90.3809	47.0771	53.7596	43.9922	52.0103	44.4525	36.6053	58.2879	48.9792	53.1604	54.3421
oe = 0.65	2	106342660	106343070	+	93.3333	92.9892	93.7963	96.7886	97.7153	96.6071	97.4725	96.4912	91.6667	93.8878	98.8439	84.814	97.6771
oe = 0.79	2	106465873	106468544	+	89.7494	92.4111	98.018	95.3299	96.7821	97.1991	96.3936	94.9208	95.4944	97.078	96.1905	95.8635	97.4394
oe = 0.77	2	106885898	106887760	+	0.67402	0.204127	1.19048	0.725869	1.46566	0.197133	1.08734	0.694009	0.95356	0.606061	1.57895	0.192308	0.950292
oe = 0.83	2	107826761	107830045	+	95.1434	94.4577	98.6403	86.6596	94.8756	88.9183	93.5579	90.11	92.2705	96.1338	93.8053	90.0419	96.0534
oe = 0.85	2	108719313	108720214	+	2.1875	0.556951	1.62907	0.115741	0	1.14286	0.239808	0.374532	5.72917	2.68519	0	0.527426	0.811404
oe = 0.82	2	109128130	109130377	+	7.29724	4.9331	37.3684	5.99531	4.88784	3.80137	4.79055	4.74468	10.3272	5.94217	5.27778	3.17181	11.2435
oe = 0.71	2	110306833	110307593	+	92.1569	90.1151	85.8898	93.6269	94.2383	95.1136	94.4038	100	95.6285	91.2905	100	89.8485	92.377
oe = 0.82	2	111117630	111123388	+	0.82527	0.802412	19.8039	1.63053	1.85003	0.61067	0.865175	0.866637	1.62504	1.39234	2.58493	1.39892	1.50338
oe = 0.69	2	111672221	111673027	+	93.0134	93.5783	96.2121	93.221	92.6715	96.3554	93.7681	96.6338	89.0278	94.2851	94.7619	94.6343	93.2113
oe = 0.84	2	111897915	111899679	+	0.833333	0.785864	1.33333	1.21118	0.852878	0.37296	0.147059	0.308642	0.779665	0.217391	0	1.83783	0.607191
oe = 0.80	2	112054233	112056037	+	1.00949	0.872255	6.86275	0.291859	1.07712	0.532468	0.344828	0.6298	0.225225	0	1.35032	2.75673	0.665785
oe = 0.80	2	112138216	112140264	+	2.15519	1.35964	3.89977	1.3926	0.842357	2.12121	0.930556	1.69125	0.698052	1.00048	0.692848	0.451389	2.34259
oe = 0.72	2	112159534	112160285	+	93.6958	93.997	95.4761	97.2105	97.8554	95.7512	95.1923	94.721	92.6339	97.8497	97.0219	96.5387	95.6865
oe = 0.92	2	112275217	112276380	+	6.14035	0.226807	0	0.342593	0.403361	0.103627	0.248016	0.265444	0	0	0.555556	0	0.42735
oe = 0.96	2	112481673	112483007	+	0.322014	0.222047	66.641	0.809727	0.375375	1.21003	0.2331	0.253378	0.976572	15.8537	1.38889	2.18346	3.07018
oe = 0.94	2	112541827	112542707	+	0.40293	0.699295	0	0.143678	0	0.10989	0	0	0.440917	0	0	2.34532	0
oe = 0.74	2	112584108	112584876	+	0.992064	0.454701	0.666667	0.999396	2.143	0.145773	0.605466	0.505319	0.732601	0	1.08696	1.58187	0.661376
oe = 0.82	2	113198767	113199465	+	0	0.568564	0	1.22197	0.520833	0.673258	0.387597	1.78571	0.964912	0.584795	0	1.2585	0
oe = 0.82	2	113235628	113236498	+	97.3009	95.1488	98.4287	96.9298	98.0155	97.1491	96.9721	95.339	97.5309	97.9882	96.067	98.0556	95.7531
oe = 0.81	2	113277018	113278464	+	0.538004	0.853014	0	0.983625	0.107875	0.552923	1.2037	0.409836	1.22024	1.12179	0.925926	2.68989	1.10063
oe = 0.67	2	113499199	113500466	+	1.70829	1.64754	0	1.79315	1.02092	1.06095	1.2967	2.15235	3.53329	4.97824	0.234192	2.24359	1.96324
oe = 0.89	2	113541459	113542600	+	1.68502	1.0905	4.30108	1.18471	0.966968	3.08642	0.896885	1.85897	1.29129	0.638656	1.52692	4.21296	1.7864
oe = 0.92	2	113583725	113584721	+	2.45946	4.05816	8.60477	0.656092	6.31047	4.38969	4.94869	0.877193	5.40016	16.5483	3.31318	3.72797	3.51268
oe = 0.79	2	113627013	113627740	+	2.29885	1.85299	9	2.7	0.954861	0	0	0.925926	0.980392	2.51526	0	0	2.4263
oe = 0.87	2	113669239	113669715	+	94.9158	94.5455	97.1875	90.5735	94.8473	93.7072	97.6318	95.7143	97.9167	96.3054	90.0538	93.054	96.3612
oe = 0.88	2	113756136	113757044	+	0.398506	0.5043	0	0.479744	0.284057	0.401235	0.115741	0.434783	0.757576	0	0	0	0.15625
oe = 0.95	2	113979277	113980112	+	88.5412	87.2801	97.3139	95.6203	95.6975	95.3704	97.5871	97.4039	96.3241	95.9181	98.6458	95.8762	96.6426
oe = 0.76	2	114521838	114522280	+	89.8889	86.2967	74.8485	95.0758	95.3626	92.9092	91.2121	97.1591	87.6349	98.5507	95.977	95.0575	90.2277
oe = 0.90	2	114661954	114662684	+	82.8865	70.7275	80.1984	13.3263	64.3141	41.5574	61.0357	20.6964	39.9172	49.0741	38.4167	9.82363	31.8295
oe = 0.85	2	115067274	115067736	+	95.8761	96.9672	96.5351	97.1212	96.5203	95.0521	99.0741	96.9792	99	97.831	90.0397	96.282	94.1168
oe = 0.87	2	115161161	115163189	+	0.757576	0.63551	0	0.904255	0.15873	0.236407	0.555556	1.03078	1.47319	1.27604	0.421941	0.308642	1.82292
oe = 0.81	2	117055586	117056173	+	93.4108	93.5696	95.5556	96.3262	95.1464	95.8333	97.4957	93.2104	95.9333	95.2684	96.4444	94.8504	95.0579
oe = 0.81	2	117814537	117815051	+	0	0	0	0.581395	0.636574	0.382128	0.351732	0	0.623377	0	0.793651	1.46739	0
oe = 0.82	2	117859000	117860587	+	90.0303	82.4147	97.9414	83.3401	96.7521	93.2553	92.6396	94.1441	89.4909	90.4125	94.8413	96.3619	96.8262
oe = 0.76	2	118835027	118836269	+	0.137174	0.674362	0	0.596927	1.17977	0.504202	0.574713	0.927536	1.31653	1.36409	0.124378	0.625	1.17005
oe = 0.86	2	118841883	118843390	+	1.49307	0.633075	1.97419	1.04245	1.62173	1.55293	0.892668	0.729167	1.84817	1.42675	0	0.995807	1.68765
oe = 0.75	2	118845041	118848044	+	2.00962	1.379	5.6486	2.09533	2.01645	2.29717	0.357702	1.34172	3.16893	3.24557	0.923554	2.32564	4.10591
oe = 0.86	2	118849803	118850334	+	2.86385	2.65256	0	2.38825	3.23683	2.11616	1.4439	2.72656	1.84621	2.66841	1.5501	1.54902	2.81941
oe = 0.82	2	118853721	118854305	+	5.09804	1.34399	2.27273	0.564103	1.94184	2.32143	1.21528	1.29142	1.94709	1.931	1.03896	1.99547	1.99924
oe = 0.79	2	118855456	118857989	+	4.78375	3.22296	12.0495	2.7584	3.91713	4.34133	2.80711	3.19692	4.91537	8.01349	2.14286	6.73175	5.76437
oe = 0.79	2	119156551	119159087	+	2.22802	1.67303	15.942	2.11873	1.30624	2.03354	1.0667	2.55669	2.10758	3.17708	1.18581	2.89518	1.29439
oe = 0.82	2	119366666	119367711	+	0.180832	0.1	0	0.809524	0.31746	0.203252	0.311526	0	0.290698	0	1.5625	0.833333	0.666667
oe = 0.82	2	119431380	119432189	+	1.5873	1.0292	0	0.273569	0.420168	1.41243	0.408163	1.75439	0.955056	0	0	0.511364	0
oe = 0.96	2	119544127	119544879	+	1.30208	0.290404	0	1.61765	0.774882	0.580247	0.297619	0.480769	0.446429	0.308642	0.471698	0.847458	0.843374
oe = 0.75	2	119759491	119760434	+	0.694445	0.805338	0	0.975976	0	0.411523	0.925926	0.438597	0	0	0	2.63158	3.84615
oe = 0.96	2	120012822	120013575	+	0.543478	0.645125	0	0	0.772947	0.291667	0.505051	0	0.358423	0	1.96078	0.952381	0
oe = 0.85	2	120222757	120223875	+	13.0365	14.6962	65.2778	18.5299	24.0348	23.4316	36.9753	31.5969	50.2847	34.4983	51.125	20.3185	38.3333
oe = 0.83	2	120343471	120346958	+	2.30015	2.43102	65	3.04406	2.92258	3.45742	3.82887	3.47061	4.85845	6.54321	1.30522	0.873016	10.8414
oe = 0.63	2	120442148	120443281	+	1.3448	0.756293	1.73611	0.974778	2.14808	0.500821	0.381356	0.413437	1.59021	1.87371	0.961538	1.38817	1.0582
oe = 0.72	2	120576733	120577225	+	45.9785	44.8808	78.7037	13.2766	62.2445	9.98236	67.227	11.3598	58.9474	84.6064	72.2222	3.38469	5.56836
oe = 0.81	2	120735282	120737658	+	0.241546	0.763429	0	0.800152	0.149219	1.12339	1.40693	1.66289	0.92819	0.815603	0.0840336	0.515351	0
oe = 1.02	2	120741602	120742002	+	1.55556	0.975164	0	2.04082	0.496334	3.33333	0.42735	0.408163	0	0.934193	0.520833	1.85185	0.864198
oe = 0.76	2	120988242	120989275	+	94.3054	95.4361	99.5036	98.6377	96.528	97.3305	96.9116	96.704	99.0476	98.7332	96.7925	97.6476	98.8126
oe = 1.94	2	121225751	121226164	+	91.6667	92.2598	89.5833	89.8016	91.9947	94.135	92.7758	94.6154	92.4242	93.1571	85.1961	88.1679	92.713
oe = 0.83	2	121284491	121285517	+	0.555556	0.855265	11.1111	1.3302	3.55932	2.51906	1.20567	1.21212	1.15854	4.49848	5.03205	3.11475	3.48639
oe = 0.80	2	121530045	121530756	+	0.12285	0.591495	1.40351	1.10465	0.454545	0.919914	0.347866	1.15132	1.35841	0	0	1.41243	2.3224
oe = 0.85	2	121648823	121650366	+	0.394933	0.421296	1.52778	0.0806452	0.844006	0.409463	0	0.395377	0.440771	0	0.384615	1.80769	0.15528
oe = 0.86	2	121755412	121755950	+	0.105042	0.457516	0	0.28169	0.594051	0	0.142045	0	0	0	0	0	0
oe = 0.76	2	121892201	121893218	+	95.2239	94.5773	93.8172	94.7255	93.7719	97.0312	96.75	96.9551	97.3333	95.5595	97.171	94.3262	93.82
oe = 0.79	2	122051800	122052212	+	88.3089	80.8284	91.5991	87.2049	91.8262	96.0103	91.3601	84.7253	91.9979	97.7109	90.0794	87.6285	95.3395
oe = 0.83	2	124024676	124025678	+	1.70203	1.61791	3.33333	0.958136	0.92803	0.399061	1.17094	0.372671	1.77161	0.833333	0.231481	1.15248	0.900488
oe = 0.83	2	124361889	124362316	+	89.9519	85.6555	95.47	95.4142	91.1568	95.4568	92.1815	94.9276	97.3423	95.4204	94.3548	96.3333	95.4298
oe = 0.79	2	124598724	124599150	+	85.5218	91.9508	70.9039	87.9922	91.0061	91.9328	91.6667	93.2292	87.5	82.9183	85.6061	91.5417	89.1786
oe = 0.83	2	127218814	127220394	+	1.42747	0.552462	9.80392	0.725624	0.860434	0.201613	1.14618	0.52381	1.23932	7.17434	0.339147	1.95971	1.30093
oe = 0.71	2	127352823	127353685	+	91.6926	94.2836	100	93.4443	97.4876	94.7368	95.7143	97.5617	100	98.6765	95.307	96.0938	98.0556
oe = 0.63	2	127400862	127401336	+	84.9706	87.7938	67.8667	93.9576	93.8345	93.7761	91.2682	92.9797	95.6558	91.96	89.7619	89.3939	94.2344
oe = 0.86	2	127526003	127526948	+	0.171821	0.676079	0	0.431034	0.165017	0.126263	0.1221	0.337534	0.840979	0.248756	0	0.150376	1.15741
oe = 0.84	2	127674621	127675916	+	2.85277	3.12363	11.1111	5.67434	3.0803	6.93027	1.64875	5.99432	8.64294	3.5119	2.73148	0.925926	2.30392
oe = 0.74	2	127701271	127702363	+	1.1236	0.310976	44.3978	0.846561	0.176991	0.416667	0	0.479008	0.973597	0.992063	0.617284	0.601375	0.416667
oe = 0.86	2	127810748	127811490	+	1.12659	0.746915	0	1.04224	0.273973	0.328084	0.294118	0.378788	0.492841	0.479094	0	1.68443	0.263158
oe = 0.89	2	127885214	127886833	+	1.27849	0.235634	0	0.658144	0.558026	1.33478	0	0.946502	0.961538	0.510204	0.10929	0.323575	0.47619
oe = 0.88	2	128026926	128028673	+	0.652174	0.574617	4.82456	0.921769	0.82265	0	0.667169	0.48048	1.3147	1.58211	0	0.839793	0.55222
oe = 0.72	2	128268197	128268845	+	96.9086	95.1362	95.7954	94.5082	92.4398	97.4797	96.5215	97.6606	96.1905	97.7922	96.552	95.5345	95.9838
oe = 0.80	2	128317624	128320065	+	19.991	8.82838	54.7706	16.3146	32.2867	15.1282	21.1831	22.3923	8.88554	30.8424	25.2951	23.204	16.1522
oe = 0.65	2	128345504	128346713	+	95.885	93.5301	94.8333	93.2932	94.141	95.4255	96.25	96.748	92.8912	96.1302	94.6638	90.2666	97.7083
oe = 0.69	2	129934130	129934529	+	46.6114	3.49239	1.13636	4.04762	8.99231	6.1039	1.96078	7.20721	4.31034	10.1808	9.03319	1.91327	9.15583
oe = 0.75	2	129979633	129980145	+	1.65675	1.50463	3.4058	1.1743	1.2524	1.77025	1.06061	1.50235	0.462963	2.10317	0	0.636905	1.06838
oe = 0.65	2	130036888	130038141	+	90.5065	91.365	88.359	8.20089	27.3404	37.6391	2.79975	71.501	23.6714	48.9148	6.62338	3.64133	8.29688
oe = 0.65	2	130179994	130180433	+	93.5123	93.3557	94.697	84.4444	90.7708	91.0417	89.6164	90.9946	82.5926	92.2896	92.1717	90.8554	91.5195
oe = 0.79	2	130181268	130182855	+	0.770308	0.405954	0	0.663083	0.564972	0.932401	0.170068	0.46729	0	1.26812	0	0.865801	0.444444
oe = 0.82	2	130228085	130229610	+	94.483	81.5332	96.894	96.5584	93.2216	98.6059	95.8032	93.1268	91.5289	97.6825	91.3551	97.0507	97.6776
oe = 0.84	2	130288428	130288908	+	92.037	92.8462	98.5897	31.5461	53.1822	6.47619	42.8807	25.9358	44.6803	55.7175	72.8395	74.8463	68.75
oe = 0.73	2	130341897	130343290	+	0.93006	0.271414	0	0.13986	0.432692	0.474286	0.201613	0.138889	0.261723	0.706215	0.446429	0.298922	0
oe = 0.68	2	130391019	130391843	+	9.99085	11.093	8.57143	11.7878	7.49508	12.4786	7.86577	6.4257	15.2196	8.75575	10.0629	8.7395	10.0129
oe = 0.71	2	130692601	130693839	+	20.8539	30.3011	49.9182	2.99673	5.27638	2.32955	2.2038	10.2525	1.81319	5.15693	11.3095	3.49405	17.7452
oe = 0.84	2	130963247	130964294	+	2.24558	1.38061	76.4957	3.3302	1.92332	1.56385	7.91667	3.04348	1.93237	16.1051	1.53302	1.32218	11.8056
oe = 0.86	2	131039790	131040515	+	94.9758	95.2749	99.7147	96.3497	97.7595	92.2667	98.9054	95.8429	96.7544	97.7823	99.2424	94.3207	98.7901
oe = 0.96	2	131092900	131093837	+	0.666667	0.191922	45.0351	0.646804	0.807387	0.511551	0.11976	0.462321	0.767544	0.297619	0.498576	0.537241	0.555556
oe = 0.97	2	131105184	131105871	+	0.494868	0.724522	0	0.987973	0.558361	0	0.201207	0	0	1.91667	0.172414	0	1.08333
oe = 0.62	2	131154781	131155749	+	91.1938	94.5196	88.0602	95.4172	96.4505	98.0139	95.2206	95.7927	94.315	97.2296	93.3883	96.2035	96.0497
oe = 0.69	2	131299290	131300523	+	85.0747	75.7598	95.2381	76.0569	76.9335	68.8685	79.1217	85.3753	57.2917	90.3208	78.9943	74.4253	83.3305
oe = 0.93	2	131424755	131425536	+	1.30952	2.32305	35.9375	9.61806	9.56302	6.1	18.1481	6.29579	1.74837	5.03876	16.3598	14.9052	9.33333
oe = 0.77	2	131444693	131446187	+	97.3269	94.4273	98.3274	92.5124	96.2459	94.7381	96.6418	95.2321	93.8205	95.3012	94.5411	90.4167	94.6199
oe = 0.75	2	131476034	131476562	+	94.4702	96.4126	100	98.6378	93.2485	97.173	98.5648	96.6667	97.6263	98.0279	89.5833	98.0129	96.7391
oe = 0.70	2	131646712	131647387	+	92.3105	95.4369	97.9167	92.9739	96.568	95.8286	92.4504	98.0233	96.5873	92.0886	94.3452	95.9651	92.9825
oe = 0.77	2	131754142	131755085	+	92.6899	93.2635	100	96.0998	94.3296	90.2778	98.2051	97.549	96.1225	90.5357	93.7922	94.1105	93.2016
oe = 0.76	2	131827540	131830710	+	94.8864	94.2475	97.6716	52.3766	77.0098	65.3668	63.277	69.3219	81.4011	87.876	88.3463	69.391	81.9753
oe = 0.69	2	132037627	132038811	+	1.35923	1.34824	0.833333	1.33333	0.25641	0.625	5.83077	2.65152	3.0303	2.94118	0	1.92308	0.680272
oe = 0.72	2	132220508	132222278	+	97.7222	95.3112	94.7368	96.4179	95.0589	94.3089	95.188	96.9193	100	96.0447	93.4524	98.9198	96.8699
oe = 0.73	2	132253517	132254472	+	94.3496	94.3895	98.5222	96.6856	95.1022	94.6005	92.8686	96.5093	98.718	95.4266	96.9329	94.5436	96.9283
oe = 0.85	2	132256205	132258288	+	96.1351	94.9071	99.8667	74.069	97.5	81.7361	86.9911	88.5632	94.7217	97.616	96.4642	91.5226	97.0917
oe = 0.76	2	132669080	132671297	+	0.412088	0.472205	0	1.08185	0.528345	0.576539	0.512392	0.313283	0.962669	0.529412	0.531952	0.624886	0.384615
oe = 0.68	2	134063536	134064410	+	94.4709	93.037	93.6594	95.6049	96.0168	95.6046	93.6869	82	93.4167	94.7436	93.3333	92.5641	92.8875
oe = 0.79	2	134119837	134121597	+	0.638441	0.743553	44.2402	0.462018	0.835979	0.524934	0.555556	0.152905	0.882768	2.57353	0.785519	0.451977	0.726496
oe = 0.95	2	134191391	134192215	+	94.7849	94.4471	97.9167	97.5758	95.9915	93.1194	96.5411	97.6769	100	97.8232	90.0507	99.697	97.3351
oe = 0.90	2	134718129	134719423	+	0.454545	0.805547	51.7196	0.768519	0.339027	0.584416	0.409226	0.70028	0.724638	0	0.714286	0	1.92308
oe = 0.87	2	134918203	134919518	+	0.394651	0.334672	0	0.761215	0.619912	1.13269	0.160256	0.60685	0.652247	0	0.505051	0.15873	0.121065
oe = 1.00	2	135052223	135052688	+	0.357143	0.405268	1.61616	0.502331	0.25974	0	0	0.816327	0.852713	0.185185	0	0.170068	0.833333
oe = 0.63	2	136088057	136088540	+	94.8148	97.1184	96.7014	97.7244	93.1174	96.0945	97.0914	95.625	94.2593	95.6989	91.0256	99.3902	93.1818
oe = 0.82	2	136116517	136118454	+	1.07558	0.799785	0.877193	0.589066	0.267757	0.361111	0.272473	0.533662	0.532159	0.567721	0.331295	0.379882	0.614719
oe = 0.96	2	136118977	136119481	+	0	1.14119	0	0	0.580276	0.694444	0	0.357143	0.192308	2.61019	0.454545	0	1.76598
oe = 0.80	2	138501464	138502342	+	0.826618	0.993937	0	0.254237	1.37195	0.192308	0.641026	0	1.4	0.606061	1.58046	0	1.00313
oe = 0.80	2	142613387	142613792	+	90.873	92.108	98.5227	95.2009	93.3821	89.9225	98.7004	98.8636	91.5859	93.5044	87.7691	93.6437	96.3435
oe = 0.86	2	144331887	144332830	+	0.574242	0.364389	64.5628	0.42735	1.0005	0.555556	0	0	1.63095	7.48016	0.854701	0.456621	0.921376
oe = 0.89	2	144515890	144517811	+	0.643009	0.505325	6.11111	0.861111	0.822615	0.306513	1.37457	0.263789	0.539773	0	0	1.16505	0.786517
oe = 0.86	2	146587234	146587811	+	94.9227	97.5174	93.421	91.2085	97.2455	98.1548	98.9268	97.8976	98.7504	96.9019	97.8485	99.2424	97.5321
oe = 0.91	2	147843712	147845361	+	3.42262	0.397076	0	0.963719	0.402696	0.145243	0.221239	0.686078	0	1.41975	0.566343	1.03604	0.542735
oe = 0.86	2	148188764	148189190	+	81.6133	83.7201	81.8182	100	86.1067	92.7928	90.4762	93.4006	92.8572	87.6026	85.7936	79.8148	88.1303
oe = 0.88	2	148644103	148645929	+	0.809969	0.492936	0	0.583457	0.678295	0.189394	0.547386	0.705467	0.181159	0.490196	0.653595	2.86571	0.971015
oe = 0.75	2	149038509	149039294	+	0.983607	3.37144	42.8571	4.07658	10.8225	5.4329	4.83796	10.5346	12.3077	22.2222	10.6061	19.4444	11.7647
oe = 0.73	2	149329950	149330978	+	0.666667	0.314742	7.40741	1.15079	0.420168	1.07692	0.13986	0.240964	0.437616	0	1.38889	0.854701	0
oe = 0.61	2	150171087	150171560	+	90.4762	98.1811	96.7503	97.5494	97.3615	98.374	99.1	95.9097	96.6667	97.8947	99.1228	98.3108	95.633
oe = 0.76	2	150485229	150486677	+	0.770245	0.495257	1.66667	0.805556	0.677707	0.389864	0.710594	0.466667	0.885519	0.925926	0.799756	0.247748	0.160256
oe = 0.79	2	151288946	151289805	+	43.1645	31.7315	18.1373	36.7053	36.039	22.9455	50.9115	43.1215	35.5791	47.4486	58.7097	36.0317	44.4367
oe = 0.88	2	151409758	151410772	+	0	0.814869	0	0.829493	0	0.772487	0.425791	0.306459	1.57658	0.845865	0	0.45045	0.173611
oe = 0.78	2	151704440	151704870	+	85.3153	69.3023	71.7391	86.4278	90.8021	88.2254	78.0145	87.6597	93.1003	87.5386	93.5185	77.3778	89.6613
oe = 0.67	2	152159863	152160940	+	96.4624	92.2104	92.8099	95.1977	94.4142	90.9856	94.0404	97.1354	96.5	93.6932	98.6111	91.5741	95.9259
oe = 0.95	2	152175420	152176381	+	0.826331	1.06465	5.42857	1.19717	1.34079	1.33113	0.557551	1.09258	1.3213	1.40741	1.77778	1.76845	1.90476
oe = 0.77	2	152334979	152336460	+	0.844557	0.75469	0	0.345118	0	0.684289	0.260417	0.606061	0.493768	0.757576	0	0	0
oe = 0.91	2	152717230	152719039	+	0.430642	0.636332	0.260417	0.475078	0.308731	0.0813008	0.666667	0.193798	0.355134	0.153488	0.662739	0.990451	0.0587199
oe = 0.77	2	153871394	153872815	+	0.534591	0.334024	3.05556	0.783267	0.615134	0.232725	0.980392	0.3125	0.555556	0.471015	0.130719	1.37885	0
oe = 0.70	2	154697494	154699557	+	47.0908	39.9699	78.4848	2.63491	5.5077	4.5519	6.47258	5.79552	7.88116	9.59906	11.2143	6.57193	11.9722
oe = 0.72	2	156319740	156320834	+	51.1501	41.7271	49.0574	3.18488	24.7139	0.978458	4.31195	34.439	4.62963	47.1731	39.3579	5.9571	18.2871
oe = 0.74	2	156329046	156329843	+	75.0992	54.1613	56.7901	13.1553	86.4598	6.26744	93.1354	80.9966	2.35632	31.0234	92.1861	94.7048	95.3559
oe = 0.73	2	156332546	156334925	+	1.04273	0.604968	0	0.586558	0.993557	0.183824	0.163399	0.659509	0.283019	0	1.93534	0.215054	0.471976
oe = 0.67	2	158310459	158311518	+	91.7585	92.6279	91.1892	97.7926	94.5818	96.6927	96.611	96.0135	95.5229	95.7606	97.0721	94.5016	94.4416
oe = 0.80	2	158456661	158458301	+	0.510563	0.82341	0	0.799361	0.593005	1.33616	0.515029	0.91485	1.44444	0.528382	0.316307	0.727087	0.749559
oe = 0.81	2	158968343	158969889	+	0.208333	0.381493	0	0.655549	0	0.0887311	0.359849	0.501253	1.20773	0.635593	0	0.198413	0.274725
oe = 0.84	2	159286097	159287056	+	2.65152	1.07678	0	1.47569	2.08333	0.3367	0	1.58385	0.872467	2.16667	0	0	0
oe = 0.92	2	159615578	159616225	+	0.292398	0.485487	0.925926	0	0.520833	0	1.18474	0.496032	0.274348	0	0	0.902458	0
oe = 1.01	2	159797719	159798380	+	4.70696	1.95812	11.7949	5.09549	2.24541	3.33333	4.16667	2.38513	3.92019	6.66667	3.47222	2.22222	4.61073
oe = 0.76	2	160269854	160270407	+	0.97561	1.0868	2.5641	0.806808	1.57233	1.20614	0.919914	0.764706	0.877193	1.47799	0	1.78571	0.328947
oe = 0.87	2	160406997	160408315	+	1.06667	0.69939	39.8611	0.641026	0.695833	0.621693	0.808081	0.505669	0.31682	0	0.745614	0	8.01688
oe = 0.70	2	160438831	160439948	+	91.4703	92.5092	98	91.2963	96.7333	90.0538	97.8862	94.2308	97.8767	95.4987	94.4444	91.598	94.4792
oe = 0.66	2	160448439	160449307	+	93.4241	91.5042	94.4444	97.7262	96.8082	97.3314	97	93.4921	89.6212	98.4242	98.9583	96.2941	93.3556
oe = 0.86	2	160484208	160484668	+	94.0277	94.455	96.3585	96.5202	96.5019	90.8212	98.9773	91.2963	94.9947	93.5549	96.4394	95.5225	93.5741
oe = 0.75	2	161237950	161239684	+	0.475752	0.682688	0	0.467091	2.04796	0.392621	0.630252	0.272109	0.396825	0.638654	0.813743	2.42719	0.181159
oe = 0.84	2	161308165	161308737	+	0	0.157233	0	0.970626	0.083612	0	0.877193	0	0.266667	0	0	2.47396	0
oe = 0.70	2	161416784	161417214	+	2.33871	3.18152	6.04396	4.47712	2.75154	5.89902	0.347222	2.5	7.23338	2.51804	2	4.14634	2.8993
oe = 0.85	2	161423325	161424386	+	0.0632511	0.734471	16.2879	1.03225	0.327731	0.813369	0.136986	0.869565	0.543735	0.340136	0.568182	1.24188	0.406504
oe = 0.81	2	161427071	161428224	+	1.61122	2.2858	3.83333	6.32533	3.92196	3.31333	3.95102	3.92276	3.03366	2.83935	6.06061	2.9703	2.0805
oe = 0.72	2	162469831	162470688	+	95.7447	95.6663	98.6667	95.1307	92.5729	97.0588	97.8774	100	98.7589	98.3621	98.6667	97.9938	97.3027
oe = 0.83	2	163736135	163737001	+	0	0.754884	0.714286	0.648384	0.21764	0.25	0.227273	0.519481	0	0	0.219298	0.376984	0
oe = 0.78	2	164840961	164842383	+	0	0.420139	9.52381	0.75	0.27027	0	0.357143	0.165017	1.15196	0.641026	0	0.864198	0
oe = 0.78	2	165953461	165954316	+	1.61477	0.233296	3.06122	1.67056	0.9375	0.4	0.93985	0.687831	2.8	0.841751	0	0	1.43134
oe = 0.70	2	165957004	165957591	+	96.7972	93.2675	98.1082	93.7815	97.9446	95.5952	96.1635	96.3294	90.8565	98.6928	98.8148	96.9497	97.536
oe = 0.82	2	168246441	168247944	+	1.17808	0.279694	27.451	0.976801	0	0.21645	0.235294	0.694445	1.47619	0	0	0.562771	0
oe = 0.76	2	168455908	168457112	+	0.730594	0.276646	0	0.379037	0.320513	0.660066	0.545171	2.22222	0.314465	0.240964	0	0.595238	0
oe = 0.77	2	169361805	169363035	+	1.84878	1.11262	4.38293	1.66236	1.59094	0.362319	0.847837	0.875161	1.89022	3.15072	1.6131	0.642647	0.790076
oe = 0.63	2	169504751	169506244	+	95.6222	94.379	95.6522	95.4248	97.2896	95.5148	93.3983	95.324	97.1157	96.7321	97.5957	97.3883	95.7058
oe = 0.77	2	169575088	169576001	+	96.8546	93.1912	96.4912	96.3675	96.1783	89.4144	97.1667	96	96.9048	96.6081	95.5814	95.0565	94.816
oe = 0.72	2	169584287	169584831	+	0.54054	0.162384	0	0.708874	0.26455	0	0	0	0	0.568182	0.757576	0.505051	0
oe = 0.93	2	169768175	169768970	+	96.4142	93.5641	99.2424	96.5465	96.2331	96.5133	96.6325	96.8116	93.4848	94.7435	97.0833	97.0619	94.8467
oe = 0.84	2	169827351	169828119	+	0.0904977	0.601354	4.16667	1.16902	0.15625	1.0582	0.819672	0.342857	0.176991	0	0	1.08696	1.04575
oe = 0.65	2	170149162	170150343	+	93.7811	94.1927	100	92.2559	90.1983	95.3488	82.5	95.6845	90.882	95.3531	90.0446	97.1698	93.6478
oe = 0.79	2	170713368	170717394	+	1.73784	1.09715	1.5625	1.92563	2.90805	1.72883	0.947913	1.21884	2.89302	2.04928	2.3399	2.99811	1.26812
oe = 0.89	2	170770716	170771552	+	0.337838	0.21	0	0.684524	0.529101	0.444444	0	0.666667	0.813743	0	0.833333	0.273973	2.91667
oe = 1.00	2	170813601	170814039	+	1.92147	1.20145	4.7619	0.866402	1.9338	1.1	0	0	2.0471	2.00216	0	1.38889	3.18627
oe = 0.80	2	170815801	170818937	+	0.55789	0.431336	1.04167	0.812162	0.369624	0.613016	0.286935	0.483801	1.375	1.43079	0.289275	0.571895	1.68678
oe = 0.67	2	170822037	170823848	+	4.79337	8.79884	18.8922	11.1551	42.5954	12.7264	26.6531	27.0387	8.11042	18.1425	67.4454	27.418	16.344
oe = 0.84	2	170928965	170929889	+	0	0.378398	20.5128	0.293803	0.644599	0.277778	0.405007	0.333333	0	0	1.70732	0.938967	0
oe = 0.91	2	171160029	171161350	+	0.235103	0.670276	10.1333	0.387597	0.534106	0.537634	0.357143	1.0101	0.280899	0	0.925926	0	1.22504
oe = 0.83	2	171687392	171688180	+	0	0.396825	1.66667	2.08113	0	0.185185	0	0.481541	0.0992064	0	0	0	0.438597
oe = 0.70	2	171774204	171774967	+	92.6398	90.471	95.8333	96.0053	92.3084	97.7083	96.6667	96.1905	97.0261	93.7404	96.9697	91.2968	93.9245
oe = 0.72	2	171866406	171867516	+	95.1389	93.3349	96.9697	98.3333	95.4902	90.7364	98.6667	98.2759	85.9649	95.671	94.2222	95.9524	98.4127
oe = 0.80	2	171899363	171900399	+	93.9922	95.1576	99.3333	96.9697	96.5654	93.3013	94.7101	95.7407	94.5833	97.5417	95	94.3111	93.6111
oe = 0.88	2	171922224	171922789	+	0	0.233645	0	1.55639	1.22685	0.730337	0.703071	0.468975	1.13636	0.757576	0.487805	1.05003	1.05263
oe = 0.87	2	171999707	172000157	+	0.762712	0.140056	0	0.732438	0	0.12987	0.384615	0	0	0	0	0	0
oe = 0.92	2	172086562	172087431	+	0.42517	0.489597	1.92308	1.40941	0.859788	0.719298	1.50273	0.42328	0.737705	1.5444	1.44928	2.76221	1.00174
oe = 0.77	2	172094540	172097326	+	0.17094	0.674774	0	1.01336	0.77708	0.506313	0.556142	0.524425	0.670017	0.729031	0.3367	0.9222	0.826023
oe = 0.83	2	172098896	172099407	+	0.78125	0.321233	1.66667	0.694445	1.11759	0	0.751174	0.78125	0.331675	0.363636	0.526316	2.10509	1.76282
oe = 0.69	2	172100035	172103129	+	1.20522	1.2787	1.23457	1.57255	0.993973	0.715465	0.884275	1.54699	1.38371	1.64673	0.711111	2.31255	1.60522
oe = 0.77	2	172108023	172108514	+	39.9444	7.26539	4.16667	5.03071	5.0813	4.74206	5.51075	1.63438	8.29167	5.3842	1.92308	6.77547	1.04167
oe = 0.95	2	172172580	172173007	+	3.58333	1.39174	1.5625	0.937239	4.1088	0.999142	0.469484	0.390625	1.06838	0	8.14815	0.653595	0
oe = 0.77	2	172234755	172235370	+	0	0.467396	0	1.04167	0	0.260417	0.75	1.26307	0	0	0	0.231481	1.50463
oe = 0.77	2	172537770	172538537	+	96.0119	92.535	90.1261	94.3841	96.8708	91.6667	89.0317	98.7879	95.5093	100	96.9697	95.4641	93.8528
oe = 0.89	2	172555473	172556715	+	0.895692	0.353727	1.38889	0.966778	0.59446	0.626566	0.275424	0.437675	0.570175	2.55376	1.10029	0	1.17697
oe = 0.95	2	173075687	173076543	+	0.169492	0.441008	12.3874	0.815603	0.343137	0.3663	0	0	0	0	0.287356	3.35917	0.574713
oe = 0.70	2	174025516	174026086	+	84.3472	81.8645	70.3704	93.973	86.8723	84.6221	95.5945	90.8743	94.2208	89.1694	84.2938	80.544	92.5191
oe = 0.81	2	174334736	174337911	+	0.671319	0.497347	2.52446	0.780245	1.61293	0.556984	0.441772	1.00538	0.671319	0.95221	4.61224	0.811258	0.747668
oe = 0.81	2	174340116	174342825	+	1.74775	1.33733	2.38053	2.17495	1.29575	1.2959	1.03848	2.08139	1.39856	1.42541	1.37328	1.02897	1.85997
oe = 0.81	2	174395826	174396283	+	8.07572	5.01368	3.64583	3.27551	4.30907	7.61667	4.1904	6.42541	7.32143	11.6585	2.47748	1.46038	3.73727
oe = 0.80	2	175107690	175108619	+	97.4393	95.2762	98.6043	92.3037	96.8298	94.6523	97.6016	96.4163	99.3333	93.5158	98.5507	97.2146	96.8265
oe = 0.87	2	175167658	175168547	+	0.85034	0.273842	0	0.62963	0.146628	1.03216	0.245098	0	0.979854	0	0.221729	0	0.650888
oe = 0.71	2	175256937	175257526	+	97.2161	94.1325	99.4283	97.3677	97.5117	98.242	98.8	100	97.7465	99.5354	97.2917	97.6881	98.0314
oe = 0.87	2	176071519	176072081	+	9.94048	3.95501	2.38095	5.87474	1.42857	7.11682	2.21088	5.25	19.3186	5.27211	0	9.20345	11.9048
oe = 0.75	2	176079360	176083718	+	2.64246	1.44978	7.17999	2.2208	2.04957	2.8486	1.37816	1.79295	3.16815	4.03915	1.07262	3.52269	3.29128
oe = 0.72	2	176099335	176100781	+	5.65401	2.52448	5.86667	4.37481	3.1108	5.03454	1.94707	2.76309	6.31457	3.73272	2.69608	1.62817	4.12091
oe = 0.83	2	176121697	176123563	+	2.35052	2.71412	0	2.92626	1.56692	3.46154	1.73413	3.52217	3.44508	3.17956	1.42077	3.00941	4.23993
oe = 0.83	2	176128752	176130829	+	0.529595	0.865458	29.8246	1.33423	2.7939	2.09054	0.401606	2.03146	0.909864	1.13946	2.96769	0.990836	0.366972
oe = 0.79	2	176136494	176137055	+	5.2521	0.911668	7.53968	1.39216	1.33745	1.02881	0.581395	0.47619	1.46586	0.589744	0	0.836039	1.03711
oe = 0.85	2	176156997	176157934	+	2.63939	2.21445	3.33333	3.54925	1.73945	1.99517	1.18664	3.48154	4.56689	3.77156	0.634921	2.75434	5.11187
oe = 0.88	2	176188230	176189622	+	2.19643	1.56361	2.89855	2.02692	3.48739	2.89632	2.24994	1.04114	3.17933	3.29545	1.96078	0.522876	3.63095
oe = 0.99	2	177212458	177213487	+	0	1.07733	0	0.608466	0.170826	0.328947	0.333333	0	0.143678	1.7876	0.253165	1.84211	0
oe = 0.69	2	177845116	177845913	+	97.3684	93.6819	92.2222	87.6761	93.3325	93.1243	94.4306	90.8209	92.3759	98.6559	96.7593	86.3095	93.617
oe = 0.64	2	178112352	178113101	+	0.3367	1.48184	0	1.14005	0.396825	1.36574	0.347222	0.387597	2.82051	1.16279	0	1.20588	0
oe = 0.80	2	178193885	178195417	+	0	0.985241	0	0.511905	0.403226	0.271084	0.337079	0.245098	0.761905	0	0	0.10352	0
oe = 0.84	2	178480126	178481030	+	0	0.143678	0.840336	1.32015	0.505051	0.860215	0.740741	0.178571	1.04167	0	0.672043	0	0.545455
oe = 0.78	2	178699434	178700007	+	96.6138	97.5046	100	88.0072	97.0559	98.2692	98.4127	98.4848	96.8	97.8917	89.5408	98.6111	94.5194
oe = 0.92	2	179263892	179264936	+	0.943775	0.386243	46.0586	1.29085	0	0	1.17647	0.352113	0.446429	0.694444	0	1.16279	0
oe = 0.89	2	180980065	180981239	+	1.40909	0.904567	51.4286	1.33547	2.26047	2.32877	0.670103	3.83333	1.58046	8.11966	2.7611	9.35501	1.21654
oe = 0.78	2	181656495	181657200	+	0.555556	0.408383	0	0.990099	2.42482	1.19048	0	0.987654	0	0.94246	2.39868	0.558036	1.59444
oe = 0.80	2	181683147	181684450	+	1.4575	1.31339	0	1.36015	1.36738	1.29252	0.930233	1.14279	0.78125	2.52834	2.14286	2.10973	1.29412
oe = 0.93	2	181891612	181892792	+	0	0.495256	0	0.877193	0.357143	0.641975	0	0.595238	1.18687	0.952381	0	13.5802	2.07039
oe = 0.66	2	182385984	182386960	+	91.1795	92.9438	94.6032	92.3225	90.6953	94.1284	96.0617	93.3167	95.0813	93.9815	89.5614	93.7228	91.6288
oe = 0.86	2	183037675	183038897	+	0.45679	0.77372	9.52381	1.23737	1.72619	0.452196	0.858586	0.818182	1.41204	2.5959	1.90476	0.4	0
oe = 0.71	2	186153904	186154882	+	96.3698	94.6306	100	94.1166	94.2593	93.3333	99.6139	96.0337	98.3333	95.9375	97.4359	95.8527	94.9074
oe = 0.89	2	186485771	186486882	+	0.538161	0.313283	0	0.431034	0.35002	0	0.134228	0.517799	0.462507	0.333333	0.952381	0	0.126263
oe = 0.83	2	188291690	188292992	+	1.0101	0.369054	0	0.41336	0.181436	0.287356	0.229885	0.367232	0.350877	0.733333	0	1.39888	0.701754
oe = 0.60	2	188606379	188606921	+	86.4394	93.0407	96.6667	97.8995	92.9085	97.4773	97.2236	94.1055	95.3333	97.875	93.75	95.3333	96.4087
oe = 0.70	2	189653367	189654021	+	92.6223	94.9956	90.9524	97.1429	94.7403	96.6228	96.0439	99.5098	98.7597	94.1587	94.386	96.6322	98.1151
oe = 0.96	2	190319598	190320041	+	0	0.115075	0	0.154321	0	0	0.338983	1.30081	0	0.708333	0	0.541126	0.423729
oe = 0.69	2	190430779	190431588	+	95.8224	92.6551	100	94.5003	94.0606	95.3448	96.3919	96.0819	96.7857	94.6769	98.8235	96.0897	93.8445
oe = 0.86	2	190534277	190535016	+	0.949367	1.56283	8.09524	0.63654	1.2931	3.25964	6.20567	3.84058	2.88095	7.14286	1.19048	0.666667	8.04511
oe = 0.70	2	190760891	190761339	+	95.2083	89.7187	99.6795	93.75	97.9229	96.5556	96.9628	98.718	98.0719	96.5686	97.013	94.7364	96.7593
oe = 0.74	2	190880561	190881873	+	0.975177	0.261129	0	0.4329	0.149254	0.623501	0.250627	0	0.287356	0.362319	0.3125	0	0.37037
oe = 0.88	2	191013883	191014527	+	0.996377	0.490981	0	0.456175	0.431034	0.511364	0.1554	0.60241	0.297619	1.11111	0	0	1.20968
oe = 0.83	2	191020218	191020691	+	1.13916	0.104167	0.416667	0.183486	0.476191	0	0	1.16667	0.165017	0	0	0	0.723514
oe = 0.72	2	192194270	192196086	+	0.271739	0.716141	0	0.863136	0.21645	0.799087	0.74191	0.345215	0.126582	0.903955	0	0	0.840456
oe = 0.96	2	195656832	195658226	+	0.604056	0.289855	0	0.787643	0.181159	0.639468	0.380922	0.0821018	0.58993	1.00402	0.203252	2.91375	0
oe = 0.88	2	197309935	197311098	+	0.732087	0.786771	61.9048	0.249688	0.437128	0.874317	0.252525	0.158228	0	11.4254	0.670498	4.42007	0.808081
oe = 0.68	2	197370579	197371000	+	95.6818	90.4963	96.5116	87.3016	98.5935	97.7874	97.1078	97.8461	92.7891	95.812	98.7619	94.1808	96.0784
oe = 0.96	2	197434521	197435495	+	0.19305	0.674102	1.33333	0.0961538	0.471861	0	0	0.281556	0.235215	0.231481	0.616438	0.3003	0.121951
oe = 0.97	2	197453244	197453907	+	0	0.588904	0	0.830251	2.22222	0.804523	0.246914	0.180832	0.276923	0	3.82514	0	1.19048
oe = 0.81	2	197498966	197500681	+	0.722611	0.554006	0	0.732794	0.958132	0.489731	0.29304	0.493827	0.268007	0.363636	1.14943	0.287356	1.66667
oe = 0.74	2	197696003	197697305	+	97.9592	96.5332	96.5517	93.3983	97.0047	94.7037	94.4686	87.9386	98.75	97.2857	96.5517	92.0564	95.5862
oe = 0.85	2	197705188	197706224	+	0.727273	0.560974	14.8148	1.08751	0.25	1.49989	0.409836	0.366564	0.827626	0.421941	0	0.396825	2.67931
oe = 0.79	2	197785028	197787111	+	76.7363	66.7288	76.4247	43.8361	54.7668	54.2287	53.6913	48.3304	38.6342	53.5308	56.3026	46.1142	49.0989
oe = 0.86	2	197804356	197805430	+	1.13333	1.25027	14.7287	0.854864	0.228261	1.11004	0	1.06884	0.268817	1.2037	0.488889	0.700144	1.11111
oe = 0.81	2	199455780	199464958	+	1.0203	1.07319	4.57832	1.92277	2.37239	1.7732	1.88529	2.1979	1.09097	2.79509	4.84539	3.40251	3.2923
oe = 0.76	2	199470775	199471690	+	0.408163	1.50643	0	0.764236	0.878522	1.04675	0.786517	0.255102	1.19048	0	1.19048	1.32075	0.645161
oe = 0.74	2	199603829	199604235	+	27.0068	26.8099	0	13.8653	21.2404	24.4081	18.8148	25.5814	7.17262	14.0385	10.9524	8.99573	22.9293
oe = 0.82	2	199850666	199851344	+	0.880952	0.487132	73.913	1.12806	0.107411	0.854342	0.178571	0.642857	0.446429	0.27027	0.25641	1.94064	0.490196
oe = 0.89	2	199911024	199911825	+	0.7397	0.270454	0	0.754213	0	0	0.195312	0	0.716902	1.59596	0	0.4	0.213675
oe = 0.65	2	200174615	200175134	+	96.7239	96.1336	98.7188	93.4467	93.9944	100	98.6667	95.8333	96.1409	95.6897	97.8409	92.8073	95.2469
oe = 0.97	2	200306478	200307769	+	0.311526	0.473539	42.5926	1.00853	0.102459	0	0.952381	0.411255	0.396825	0.454545	0.30303	1.15616	0.821429
oe = 0.91	2	200525963	200526494	+	0.600601	0.613912	0	0.921238	0	0.333333	0.81242	0	0.535714	1.19048	0	0.210526	0
oe = 0.88	2	200863711	200864854	+	0.364299	0.27673	1.19048	0.522382	0.146422	0.0892857	0.263585	0.315582	0.295508	0.553936	0.519481	0.86178	1.02278
oe = 0.70	2	201042154	201042922	+	95.1087	93.3539	95.8333	98.2669	97.481	93.0556	97.0476	99.1346	98.0392	96.0119	96.1772	97.2826	95.7287
oe = 0.79	2	201115781	201116966	+	90.151	84.8285	90.0187	33.5598	70.0148	24.1821	29.4248	48.752	49.1729	64.2002	71.3501	37.9009	64.7921
oe = 0.88	2	201118476	201118986	+	38.0952	39.6002	66.6667	1.93496	9.93817	4.52216	3.01098	3.9553	22.2598	60.4762	3.78788	1.25313	2.89683
oe = 0.72	2	201166153	201166869	+	99.0741	94.8355	97.6191	91.8011	98.7458	97.197	96.8421	95.5556	93.8461	95.0794	100	95.5903	93.0864
oe = 0.83	2	201642417	201643547	+	1.07527	0.23774	0	0.954861	0.613027	0.565476	0.604839	0.546219	1.07355	0.935374	1.28205	1.01533	0
oe = 0.89	2	202032664	202036323	+	0.972026	0.906567	7.39437	0.964809	1.36923	1.73535	0.791231	0.607223	0.851106	0.522222	2.34716	2	2.02546
oe = 0.87	2	202265351	202266037	+	0.746269	0.985396	0.833333	1.26281	1.19048	0	1.40625	0.966184	1.33648	1.38889	0	3.40278	1.36637
oe = 0.87	2	202375143	202377695	+	0.831207	0.805032	1.32937	1.13739	0.488011	0.617571	0.576923	0.165165	0.517303	0.102775	0.229008	1.1188	0.075188
oe = 0.74	2	202440185	202440655	+	87.2511	91.6726	86.3095	97.5379	92.2148	97.0288	99.6212	97.1277	94.686	96.2572	93.8	97.5132	97.4664
oe = 0.84	2	202634680	202636021	+	0.566667	0.742722	67.0891	0.479616	0.210084	0	1.54321	0.476191	0.75	0	0	0	0.952381
oe = 0.70	2	202645321	202645761	+	93.0741	94.8682	95.6667	93.8889	95.9347	99.4709	97.9167	91.7347	94.966	92.399	97.0238	96	91.836
oe = 0.97	2	202871203	202872160	+	1.07981	1.13584	0	1.17672	1.1421	0.90312	1.23306	0.65	1.82214	1.51031	1.46624	1.24378	1.16667
oe = 0.74	2	203014527	203015168	+	0	0.333929	0	0.454932	0.725309	0	0	0.583333	0.644028	0.25	0.666667	0.162338	0.363636
oe = 0.82	2	203238557	203239449	+	4.44444	1.28582	0	3.32856	4.29591	2.18954	3.91473	1.36409	2.94818	10.5804	4.56233	0.926093	3.24786
oe = 0.99	2	203327933	203329017	+	0	0.380419	1	1.28656	0	0.243902	0.177305	0.208333	0.67734	1.44928	0	0.449438	0.6
oe = 0.90	2	203534768	203535648	+	0.170068	0.3666	37.2549	0.661376	0	0.25974	0.338983	0.298165	0.739943	0.857143	0	4.18879	0
oe = 0.81	2	204545217	204546187	+	0	0.812977	1.90476	1.73721	3.87597	0.560897	0	0	1.29845	1.14943	6	1.45833	1.92308
oe = 0.68	2	205684876	205686592	+	2.87037	0.531334	2.95699	2.3581	1.14683	2.05049	1.08964	1.02014	1.97917	3.17308	0.888889	1.53747	1.22078
oe = 1.04	2	206159187	206160257	+	0.409836	0.785661	0	0.29976	0.509524	1.16279	0.212044	0	0.378788	0	0	0.769231	0.537634
oe = 0.70	2	206171684	206172492	+	88.1716	94.4007	87.8788	98.6154	95.463	99.1667	94.3685	95.0362	99.0476	97.9798	92.8788	95.7289	97.4359
oe = 0.92	2	207529232	207530653	+	1.08757	0.576969	76.1556	0.370536	3.70175	0	0.217391	0.232558	0.968586	1.69014	0.223214	0	0.238095
oe = 0.84	2	207624705	207626306	+	0.651042	0.70476	0	0.938072	0.397891	0.0740192	0.59387	0.340136	0.557292	0	0.396825	0.959302	0.245098
oe = 0.80	2	207711278	207712382	+	0.662651	0.336665	0.490196	1.24226	1.00554	0.813008	0.3367	0.340136	1.45299	0	1.13986	0.15873	0.120773
oe = 0.76	2	207766835	207770210	+	21.0722	12.7277	19.213	20.5963	25.4133	24.4949	29.6731	29.9831	26.3962	39.979	29.3684	17.1475	53.648
oe = 0.67	2	208112177	208112672	+	12.3924	16.6567	25.4709	22.2312	22.6423	28.1618	17.9841	11.045	54.6296	40.3342	8.33333	23.7662	13.5832
oe = 0.66	2	208377445	208378244	+	93.0626	90.4945	90.2778	90.6683	95.2791	88.4058	69.0909	87.9104	79.7101	97.7564	100	80.5556	89.3347
oe = 0.81	2	208406613	208407262	+	71.971	41.2875	88.5621	2.26691	0.928571	1.81345	2.27124	2.35294	2.33686	4.62963	1.08025	2.34962	1.13475
oe = 0.91	2	210002449	210003052	+	0	0.301932	0	0.265957	0.291545	0.657918	0.25	0	0.243902	1.19048	0	0.793651	1.11111
oe = 0.85	2	210170755	210171913	+	0	0.753376	0	0.574713	1.1863	1.75824	0.547345	0	0	0.740741	2.08333	0.454545	0
oe = 0.90	2	210224690	210225452	+	3.7037	3.17202	17.3077	2.82146	5.26902	1.00575	2.33333	2.89257	1.40845	7.71605	0.88141	5.27322	3.48684
oe = 0.81	2	212536964	212539143	+	1.55072	0.820273	1.0352	1.25209	0.515352	0.848923	0.240741	0.703829	0.686275	0.875876	0.373563	0.0910747	0.839876
oe = 0.63	2	212721021	212721438	+	88.1579	93.0076	100	97.3452	97.6282	94.3011	96.4015	87.931	95.5128	97.6191	95.8667	95.0617	97.3333
oe = 0.81	2	212831626	212833326	+	93.7935	95.5418	98.0994	95.2346	98.0135	97.0721	96.0129	97.8469	96.08	98.5864	98.6563	96.8551	97.6573
oe = 0.89	2	213284234	213284702	+	0	0.211455	0	0.615331	1.02041	1.0101	0.125	1.15942	7.40506	0	0	2.26757	0.925926
oe = 0.74	2	215296631	215297063	+	87.9877	92.2067	95.4286	89.4048	98.4997	99.6094	97.5	98.1863	100	98.6111	100	96.8628	96.9538
oe = 0.94	2	216109083	216109541	+	0.277778	0.385965	0	0	0	0	0	0	0	0.785634	0	0.3003	0.396825
oe = 0.76	2	216371303	216372408	+	1.36054	0.226757	0.295858	0.550964	0	0.396825	0.444444	0.606061	0.476191	0.36075	0	0.444444	0.297619
oe = 0.80	2	216412315	216412834	+	0.320513	0	0.666667	0.25974	0	0	0	0	0.245098	0	0	0.35461	0.304878
oe = 0.78	2	216633051	216634124	+	0	0.444146	52.1569	0.67898	0	0.367156	0.618429	0.294118	0	0	0	0	6.78466
oe = 0.71	2	217149659	217150155	+	92.8388	93.2519	89.7406	96.7778	95.9142	93.1129	95.9028	96.2963	97.1925	95.8247	100	95.7282	96.0606
oe = 0.83	2	218292255	218292657	+	1.44928	1.68182	0	1.25952	4.22222	2.22222	11.5972	3.77976	0	3.20513	3.92157	5.57692	0
oe = 0.87	2	218398065	218400833	+	0.640247	0.641946	0.775194	0.89145	0.699482	0.748503	0.996276	1.53987	1.3837	0.965732	0.710594	1.26344	0.540123
oe = 0.93	2	218568045	218569371	+	0.261969	0.617707	0	0.543805	0.0980392	0.688759	0.241546	0.544077	0	0.166667	0	0	0.620676
oe = 0.90	2	218710726	218711357	+	0.1443	0.594878	0	0.235294	0	0.297619	1.22807	1.30802	0.147275	0.297619	0	0	1.19048
oe = 0.77	2	218846045	218847020	+	88.4615	94.9591	100	89.6244	87.4359	88.9652	88.8542	94.418	100	85.505	100	91.342	94.8276
oe = 0.85	2	218858980	218860287	+	1.33793	1.34808	8.15972	3.81859	1.89207	2.61529	1.51223	2.53968	1.83333	3.15035	1.69897	1.12613	3.85714
oe = 0.83	2	218871411	218871870	+	11.106	8.11895	17.8571	18.2828	24.0602	16.4799	20.4457	32.5085	28.5628	38.4834	9.96598	14.3304	20.4978
oe = 0.75	2	218873360	218874066	+	5.37415	3.06415	4.94505	6.86842	4.81052	8.2122	6.0446	3.55191	12.4402	6.09063	2.22096	4.80952	5.93387
oe = 0.75	2	218898266	218898815	+	9.25642	4.83016	17.3529	13.7775	13.9777	12.025	17.9554	12.2941	18.2996	20.7979	9.9779	7.14286	14.9942
oe = 0.87	2	218908825	218909465	+	5.73771	3.78579	8.38384	6.62051	7.4596	12.5122	7.45767	9.63416	23.8933	14.5296	1.59864	17.057	15.0617
oe = 0.87	2	218962938	218963483	+	2.26191	1.74961	0	0.96279	0	0.423729	0.678295	0.217865	0.987654	2.79279	0	0.268817	1.75439
oe = 0.67	2	218981570	218985819	+	2.87868	2.17706	15.498	3.33356	3.31151	4.73945	3.47344	2.6879	6.18343	6.58432	1.98141	2.72817	5.68286
oe = 0.60	2	219055450	219055859	+	79.6296	92.5408	90.5556	91.4667	94.5122	82.0098	91	87.0794	94.8718	86.087	97.3333	98.4848	93.1301
oe = 0.65	2	219057302	219061408	+	13.8318	8.16555	13.1884	10.6026	9.76669	12.7978	15.5665	10.0311	12.0747	24.5571	9.77741	8.28823	13.026
oe = 0.70	2	219160029	219161023	+	1.03896	0.454948	4.54545	0.97769	1.32768	1.43108	0.541667	0	0.705882	2.13384	0	2.73632	1.70977
oe = 0.82	2	219176408	219178688	+	0.947031	0.586451	0.30303	0.83384	1.10219	0.539577	2.22643	0.946545	0.491175	1.68869	0.966312	1.10326	1.43509
oe = 0.82	2	219243123	219243626	+	92.4611	92.2721	97.4359	94.4618	94.7717	92.5956	93.4451	90.9279	93.2899	95.9952	93.7037	91.0202	94.196
oe = 0.76	2	219294717	219295255	+	2.66563	2.69339	3.33333	4.07051	5.7398	4.32624	1.68269	5.70277	7.41936	5.33333	7.68519	7.63889	2.9321
oe = 0.64	2	219312675	219313204	+	93.1343	91.3877	94.5367	96.0731	97.6342	90.1603	90.0992	91.5854	92.1986	93.412	97.0833	91.4719	97.7222
oe = 0.65	2	219358181	219359132	+	5.56875	6.96155	3.0303	8.82339	7.0941	10.4267	8.1808	9.92398	17.013	5.84984	4.59459	11.803	10.5138
oe = 0.82	2	219387287	219388718	+	0.26455	0.642389	1.75439	1.7963	1.05455	0.35461	2.39726	1.17322	0.942623	0.408163	0	3.55863	0.9
oe = 0.78	2	219447977	219449372	+	21.6726	16.8019	33.8542	74.9384	87.4793	96.8954	90.2679	95.5759	90.2419	96.0482	79.6042	93.3662	95.4893
oe = 0.63	2	219483482	219485062	+	22.5069	17.4538	30.7692	28.5573	17.7384	26.461	16.829	29.4958	26.466	25.5907	8.54431	22.2254	36.3317
oe = 0.83	2	219522354	219523353	+	1.97044	5.67024	12.1212	8.7996	5.96188	8.6018	9.01515	8.09829	3.91456	3.1746	3.33333	5.82619	6.66667
oe = 0.81	2	219542977	219544326	+	0.860632	0.549137	1.66667	1.31472	1.04606	0.217391	0.184659	1.37707	0.630252	1.09195	1.14943	0.298507	1.93452
oe = 0.89	2	219570078	219571457	+	2.69841	5.96805	49.0196	9.15494	11.4859	9.48917	10.5067	11.8245	14.6384	32.5013	5.09317	9.03876	33.7415
oe = 0.69	2	219751062	219751882	+	92.2764	86.9512	93.9394	91.8182	93.5207	92.3333	88.6806	92.7485	92.2592	92.7251	92.625	93.149	97.1154
oe = 0.82	2	221570813	221574221	+	2.43556	1.7882	5.02627	2.15914	1.53472	2.77587	2.03663	1.69709	3.39091	3.48857	0.823766	0.538462	3.364
oe = 0.73	2	221891619	221892475	+	93.4848	89.8138	93.75	94.4444	98.1176	95.0252	99.2064	97.3264	92.2381	98.3333	98.75	97.8667	93.4524
oe = 0.97	2	222295007	222295768	+	0.515873	1.41924	2.61905	1.49958	3.09247	1.44022	2.76258	2.74788	2.18641	1.96322	1.2963	3.52395	3.91632
oe = 0.81	2	222298156	222299193	+	2.45763	1.14649	0	0.584795	1.05485	0.96713	0.332871	0.185185	1.20155	1.79138	0	0.793651	0.433996
oe = 0.87	2	222305768	222306421	+	0.811811	1.00863	0	0.55176	0.294613	0.745891	0.739496	0.284091	1.17414	0	0	0.652174	0
oe = 0.77	2	222311775	222312796	+	1.09649	0.982308	2.08333	1.42747	1.08574	0.900107	0.806011	0.753266	3.57743	3.21313	2.37363	1.31175	1.19867
oe = 0.78	2	222318295	222320749	+	0.4879	0.58016	42.7193	0.565844	0.486111	0.219298	0	0.411415	0	0.408497	0.145349	0.846995	0
oe = 0.91	2	222424204	222425294	+	1.23306	0.842045	6.06061	0.968992	0.687023	0.311526	0.854701	0.473485	1.423	1.20614	0.304878	1.26263	0
oe = 0.85	2	223837142	223838073	+	0	0.87037	0	0.813008	0.193424	0.617284	0.186916	0.411523	1.04657	3.71528	0	0.225225	1.27402
oe = 0.87	2	223944207	223945502	+	0.99681	0.703797	2.67857	1.38165	0.886394	1.22222	1.28769	0.403361	1.30342	2.58566	0.450567	1.34179	1.159
oe = 0.96	2	223957212	223957858	+	1.06793	0.445469	1.25	0.602637	0.46549	0.21978	0.625	0.327869	1.07306	0.608766	0.416667	0	0.854701
oe = 0.87	2	224442184	224443515	+	95.2798	94.7272	97.2837	85.2306	95.2304	86.7446	96.4345	95.8684	96.6667	95.8424	93.2592	95.2359	97.0629
oe = 0.96	2	224584540	224585771	+	0.277778	0.617619	37.037	0.374332	0.793651	0.378788	0	0.537634	0.384615	2.65873	0	1.7094	2.14002
oe = 0.88	2	225582001	225583015	+	92.2802	94.6653	92.9333	93.5415	94.7667	98.1125	96.5553	96.2153	93.5938	96.1203	96.2641	93.8747	96.2731
oe = 0.88	2	226791188	226791931	+	2.32558	0.309524	1.85185	1.21528	1.77489	0.773405	1.66667	0.416667	0.633198	4.29293	2.60714	1.0929	0.787815
oe = 0.76	2	226797367	226800196	+	34.425	25.9858	92	24.6983	39.798	33.946	39.1108	36.1429	29.8727	64.8113	52.7542	47.6998	62.0048
oe = 0.90	2	226835598	226836399	+	1.68919	0.976603	0	0.776439	0.703125	0.574713	1.38889	2.16895	0.740741	1.83673	0	0.925926	0.865801
oe = 0.88	2	227472037	227473159	+	0.694444	0.417372	58.114	1.06605	1.04497	0	0.378788	0.620567	0.189394	0.653595	1.38889	2.11443	1.0101
oe = 0.72	2	229713347	229715265	+	1.55694	1.35541	62.4775	1.57185	0.808458	0.762144	0.538847	0.610565	1.35966	2.71111	0.724638	2.6318	1.02041
oe = 0.96	2	229921197	229922949	+	0	0.588517	0	0.903308	0.833333	1.05178	0.416667	0.384025	0.67402	1.21083	1.125	0.16	0.362009
oe = 0.71	2	230067753	230068834	+	1.11111	1.68877	3.92157	1.22492	1.13304	1.79835	2.54522	0.720165	1.77778	3.86792	0	3.76812	2.45727
oe = 0.88	2	230712595	230713970	+	0.867627	0.812823	18.1818	0.843323	0.301498	0.983607	0.155279	0.641026	1.12443	0.135501	0.606061	0.122951	0
oe = 0.80	2	230827983	230828781	+	63.4076	60.1555	91.2398	89.0338	96.9628	98.3298	97.3684	95.5131	93.0952	98.1998	97.0513	96.1623	92.8014
oe = 0.71	2	230990283	230991242	+	95.8648	93.9723	97.8964	95.1598	96.645	96.612	97.4908	96.1539	96.7056	97.1014	96.1051	95.6188	97.1205
oe = 0.79	2	231037312	231038407	+	3.17376	0.83976	65.0814	1.28931	2.41397	1.22699	0.952381	0.757576	2.52451	0	2.70833	1.3015	0.823045
oe = 0.72	2	231052577	231053151	+	15.0855	6.23158	20	9.18841	7.52672	8.68912	6.67017	8.25397	16.7803	12.8876	14.8148	7.70533	11.9505
oe = 0.63	2	231482877	231484155	+	84.9183	75.2216	90.6159	72.9952	86.4165	75.8381	79.8172	88.1818	86.1159	80.0569	84.6324	70.4188	92.0612
oe = 0.81	2	231613649	231615214	+	2.5221	0.905464	3.84849	4.25961	4.91033	3.45658	8.62878	5.22436	0.940695	5.27694	5.77957	2.41634	4.68615
oe = 0.85	2	231661956	231663066	+	39.1969	27.8136	42.7478	28.8434	49.787	33.9825	40.4537	43.9113	37.3852	47.3115	46.9753	66.1817	58.4609
oe = 0.87	2	231706428	231711123	+	0.284268	0.520446	23.5043	0.687065	0.745314	0.446571	0.44655	0.171703	0.526394	0.586151	1.11111	0.25641	0.286123
oe = 0.81	2	231780604	231781795	+	1.76328	0.572791	0	1.04105	1.17023	0.235988	0.888889	0.49435	0	0.952381	1.18217	0.673401	0
oe = 0.71	2	231925233	231927306	+	1.75325	2.50789	2.77778	2.88701	1.72418	3.10961	5.82474	4.47956	4.54121	2.82369	1.01246	3.68995	3.42105
oe = 0.85	2	231961368	231962126	+	0.735294	0.296524	1.5873	1.68016	1.28673	0.539216	0.241379	1.69753	0.886076	3.14059	0.941043	5.37559	0.512821
oe = 0.84	2	232154783	232155193	+	27.1993	35.9297	60	50.0823	33.0577	35.2865	44.6006	48.0303	53.6637	44.9747	5.38961	53.0303	53.2946
oe = 0.76	2	232350971	232352846	+	60.61	40.9016	67.8862	16.3163	29.9234	16.4725	11.747	20.1655	13.6118	17.4929	28.8753	30.9978	39.7973
oe = 0.94	2	232381290	232381738	+	63.483	69.0704	94.697	76.6626	91.3549	83.3163	92.8704	92.4967	94.0171	94.8571	91.4035	85.5464	83.3455
oe = 0.72	2	232386504	232388704	+	1.10619	1.43916	1.70543	2.3688	0.931299	1.44099	1.31704	1.12282	1.34902	0.534188	1.57407	1.27381	1.29108
oe = 0.92	2	232409371	232409815	+	93.5544	90.1118	98.2751	93.098	97.0782	96.7475	93.8889	91.0476	87.549	97.2	99.2481	91.7143	94.7273
oe = 0.72	2	232418688	232421249	+	1.45607	1.09557	3.20513	2.07113	1.95935	1.09794	2.35955	0.991654	1.48896	2.50151	1.8254	1.23377	1.10972
oe = 0.72	2	232458671	232459226	+	92.2281	90.3684	92.265	93.1966	91.6675	92.3504	95.8153	96.7241	96.0924	94.5476	88.7403	90.1365	93.689
oe = 0.83	2	232485569	232488264	+	3.47022	3.00542	42.9167	4.59788	2.31419	4.54002	4.7162	2.72337	5.59201	6.62821	1.6886	6.47368	3.15152
oe = 0.66	2	232521905	232524451	+	15.9985	15.6727	18.6667	17.6828	20.9048	28.6194	14.2499	20.6718	21.6944	25.7759	10.101	9.51564	47.3552
oe = 0.87	2	232633117	232635017	+	4.92806	2.38479	15	3.22833	1.81319	1.799	2.13675	2.67857	4.08495	8.75	1.76768	1.03175	4.75904
oe = 0.80	2	232905226	232906559	+	97.2593	95.7431	96.3675	93.4091	93.9003	94.8148	87.5	95.651	95.2381	92.6132	93.4113	98.1548	90.719
oe = 0.86	2	232927074	232929212	+	2.12222	1.7226	75.061	3.51368	2.25624	5.29707	4.69188	2.76627	5.02466	1.7316	2.48397	6.46335	4.54212
oe = 0.71	2	233204278	233204776	+	90.4049	92.2388	97	96.5504	93.0887	97.7957	94.8925	95.6597	96.5909	98.6742	87.5641	96.7661	97.6843
oe = 0.79	2	233251455	233252089	+	0.291918	1.79202	0.980392	0.745525	0.793651	0.175439	0	0.540293	0.120773	0.4	0	0	0
oe = 0.98	2	233354083	233355332	+	0.45018	0.729322	58.2258	1.33712	1.63067	1.86918	0.616162	0.688025	1.72191	12.2115	1.06061	1.6129	2.5
oe = 0.78	2	233566416	233566980	+	0	0.297121	0.877193	1.20215	0.727273	0	0.394089	0.899471	1.12058	1.0352	0	3.42912	0.408163
oe = 0.78	2	233743601	233744074	+	98.8492	93.4772	98.0392	90.0711	94.9829	98.4432	95.9818	96.6146	95.1701	93.8657	90.5072	91.0256	96.5132
oe = 0.75	2	233754950	233755425	+	97.2602	95.8041	100	93.059	96.0289	96.385	94.7753	95.9199	93.3796	98.7862	89.4737	94.3966	96.9086
oe = 0.81	2	233853851	233854933	+	0.394571	0.174293	2.11712	1.98413	2.6016	1.6619	1.44566	1.68919	1.74863	0.287356	1.72996	1.51515	0.704225
oe = 1.25	2	234096109	234096512	+	93.2629	93.1133	94.2099	96.2847	97.8057	98.5816	94.5592	96.828	96.0402	95.4296	95.9437	94.7696	98.2412
oe = 0.82	2	234495859	234497897	+	0.790622	1.88739	20.7071	1.94661	2.01342	3.79433	5.19605	3.63194	3.09873	3.0112	2.04023	4.91607	12.5303
oe = 0.88	2	234888410	234888835	+	15.6352	28.2862	9.2029	55.1239	44.358	44.586	53.8889	29.6758	69.7906	54.2185	7.46032	22.875	64.3979
oe = 0.94	2	234951299	234953072	+	0.3663	0.794995	30.4487	1.16858	1.11391	0.705829	1.83333	2.12674	1.62281	3.16194	0.223214	6.44871	1.73859
oe = 0.83	2	235493156	235495302	+	1.97605	1.9676	55.8712	1.94506	10.5482	2.06141	2.13323	3.38178	2.46269	5.32907	1.53595	0.797394	3.16176
oe = 1.08	2	235597701	235598151	+	91.7003	92.5824	98.5648	88.2381	97.6357	99.359	96.503	97.5071	95.3345	97.0042	97.1014	95.8415	98.2605
oe = 0.89	2	235669437	235671509	+	2.02991	1.45528	49.5537	1.66993	2.86012	0.504274	1.57209	2.22222	2.19638	1.11111	3.53535	2.11538	9.29598
oe = 0.75	2	236163151	236170119	+	5.33649	4.03541	14.7968	9.14081	14.2434	6.9867	10.2833	12.0722	9.32748	11.4546	16.9592	7.64566	10.7081
oe = 0.84	2	236178085	236179820	+	5.65496	4.84699	6.30435	3.44976	5.50007	4.92063	4.34937	3.61948	4.79921	8.18274	4.4494	3.43678	6.93406
oe = 0.83	2	236214373	236214929	+	90.6556	92.3819	99.1892	97.428	97.643	98.4848	97.931	91.359	96.9697	99.2036	95.739	98.306	99.2537
oe = 0.83	2	236567669	236568620	+	4.64793	3.10512	1.44928	2.13816	2.71605	1.3244	1.294	2.27289	1.98639	3.67925	0.793651	1.63004	1.04167
oe = 0.93	2	237085362	237086233	+	1.16959	0.158785	0	0.558126	0	0.198413	0.347826	0.0933707	0.229298	0.516304	0	0.431448	0.984127
oe = 0.74	2	237486419	237487598	+	1.32997	3.76118	0	3.40973	1.63462	5.00966	1.96886	6.3217	3.15252	3.02817	3.08642	6.04088	1.21005
oe = 0.94	2	237626919	237628197	+	1.25571	1.22389	29.0476	3.98011	8.26273	2.0696	2.14677	2.78646	3.65916	14.8148	9.01905	1.83872	2.41182
oe = 0.93	2	237691215	237692787	+	0.258398	0.616946	0	1.74269	0.873786	3.10816	0.578909	0.408867	1.65476	0.490196	0.925926	1.37376	1.26437
oe = 0.91	2	237798308	237799602	+	94.1012	92.4412	97.8115	94.7834	96.9817	96.6299	94.9532	95.5223	94.9116	96.9833	96.4929	95.7258	96.6249
oe = 0.86	2	237859431	237860188	+	3.36022	2.02594	11.1111	4.06426	6.11594	4.61412	5.5102	4.62963	8.09524	5.23959	2.47748	2.40741	3.54167
oe = 0.93	2	237966490	237967685	+	0.579333	0.640409	56.4234	0.664629	1.48248	1.20385	0.800493	0.249433	0.647059	7.05645	1.35834	1.22219	5.77739
oe = 0.87	2	238060394	238061371	+	0.273973	0.371441	1.83908	0.703883	0.0396825	0.269006	0.148148	0	0.418895	2.25122	0	0.815101	0
oe = 0.94	2	238163551	238164468	+	17.0926	13.2164	31.3726	19.9238	34.7997	17.4178	24.6429	27.772	27.4134	70.896	47.9029	42.8608	24.2064
oe = 0.90	2	238203041	238203878	+	0.570175	0.572985	62.7525	0.679406	0.577508	1.57005	0	1.04167	0.710594	0.966184	2.08333	0	0
oe = 0.81	2	238231239	238232018	+	20.3523	17.3068	40.5128	16.4904	20.7931	16.1607	18.7265	20.0891	19.7114	29.8546	18.3223	24.2509	31.9435
oe = 0.82	2	238234402	238234980	+	27.4731	28.3241	25.1724	27.7218	25.8152	41.4511	33.5185	47.6746	26.9897	21.6937	35.3398	27.1875	22.3406
oe = 0.96	2	238288283	238289424	+	0.986395	0.657617	77.2634	0.903642	1.17674	0.660569	0	0.452716	0.162338	1.02564	1.2963	0.337724	0
oe = 0.93	2	238320234	238321174	+	2.2381	0.919201	63.3333	0.77678	1.85384	0	0.769231	1.22807	0.749111	1.6369	1.35582	1.51709	0
oe = 0.83	2	238500744	238501196	+	97.8125	94.0498	94.2982	96.5721	98.4305	98.6395	97.5624	94.5564	99.2064	97.0022	98.75	92.6984	94.4191
oe = 0.85	2	238966604	238967213	+	89.6498	91.7289	86.1111	89.561	85.8569	97.1698	88.8539	85.4955	92.1014	95.4955	83.9706	92.5614	91.2121
oe = 1.53	2	239085935	239086626	+	82.8199	90.6778	90.8689	89.9394	94.2717	97.0469	95.3827	95.2344	96.2232	94.709	95.8005	92.266	94.5856
oe = 0.93	2	239124403	239125040	+	92.1283	93.6637	91.0145	91.0232	96.6688	95.6103	96.4707	94.8937	95.8628	95.0916	96.1682	95.8772	96.8874
oe = 0.87	2	239400084	239402225	+	0.904762	1.16217	60.3447	1.76987	1.5531	2.20245	1.53374	2.35669	2.28883	32.2764	0.914634	1.64238	22.5876
oe = 0.80	2	240024862	240026262	+	7.74892	7.78719	12.6984	11.7478	8.88487	17.5554	15.8148	24.9399	7.66858	18.2839	18.449	6.66667	24.3651
oe = 0.94	2	240041985	240042448	+	92.0409	84.2452	85.8152	87.1377	89.6061	91.5	96.9048	90.3252	94.059	91.7696	88.9616	91.7436	94.5055
oe = 0.86	2	240135835	240137025	+	9.53184	9.20103	35.7812	16.1967	27.2934	20.6371	12.9668	14.882	25.9615	46.685	17.5824	19.1017	27.3377
oe = 0.72	2	240322895	240323342	+	92.1907	89.7113	97.3333	89.6245	87.1302	93.6607	92.7381	92.9917	88.775	90.6141	84.3434	87.7299	91.3348
oe = 0.86	2	240434994	240436903	+	0.258398	1.2112	78.5119	0.601383	0	0.582822	0.696576	0.862069	1.38211	1.75439	0	0.607064	1.47059
oe = 0.88	2	240452460	240454181	+	0.441767	2.43286	61.3667	0.322581	0.684211	2.32	1.16024	0.328947	0.88141	0.70922	1.23457	0	0
oe = 0.64	2	240462145	240462569	+	93.3962	91.13	94.6429	97.6852	96.6482	97.4307	96.5054	97.9032	87.5397	95.5357	92.9688	91.2015	95
oe = 0.83	2	240567941	240569210	+	0.990676	1.90696	61.8635	1.34906	1.75556	1.49619	1.62602	1.50072	3.18352	36.8159	1.82292	1.74242	42.0977
oe = 0.88	2	240623053	240623493	+	73.8878	79.4923	74.0846	90.0302	88.3499	77.0497	73.7933	85.0934	81.2616	86.1478	78.1617	71.4609	85.4052
oe = 0.60	2	240647241	240647682	+	84.1654	84.5553	88.9116	88.875	84.6677	90.5833	94.8788	92.1569	97.1631	94.9286	79.9008	87.1998	95.8111
oe = 0.66	2	240672328	240673353	+	94.7901	94.4247	97.1604	28.1295	89.3867	43.174	83.4402	77.8419	73.2804	95.8625	95.6974	66.979	95.8322
oe = 0.67	2	240700988	240701942	+	94.4889	92.8618	98.9969	94.772	94.7835	97.8113	97.2064	94.1414	92.4528	99.2097	95.1533	94.7305	98.1642
oe = 0.82	2	240777623	240778976	+	92.1976	92.0586	92.8889	90.8547	93.0243	94.9594	90.9232	92.5363	94.7755	91.9789	90.1477	86.8614	92.2003
oe = 0.84	2	240781534	240782697	+	96.2819	93.9219	96.3287	90.8149	94.6189	93.2415	96.1016	94.3328	97.4875	97.4745	91.3246	91.3083	95.0644
oe = 0.79	2	240818725	240821366	+	0.311526	1.18309	18.0952	1.83518	1.87764	1.87302	2.37337	1.54426	3.27122	2.17391	2.77778	1.73935	9.34685
oe = 0.80	2	241148954	241150915	+	0.42517	0.551873	2.91667	1.12021	1.43659	0.430712	1.05736	0.669214	0.658317	0.462963	1.2312	2.8481	1.69271
oe = 0.84	2	241271875	241273087	+	6.44345	1.94993	4.44444	5.07333	6.77124	8.43795	8.02348	5.49751	7.92367	5.982	9	0	17.5
oe = 0.91	2	241314885	241316611	+	0	0.22654	0	0.783119	0.770056	0.0904159	0.110375	0.214461	1.01796	0.952381	1.39269	1.23762	0
oe = 0.79	2	241355263	241356786	+	1.36986	1.60485	18.4667	4.24812	4.20926	0	2.41935	3.3042	3.70246	5.91667	0.609756	5.66893	3.33333
oe = 0.83	2	241507603	241509402	+	1.6622	2.71773	0	4.61693	7.55805	5.37091	5.26586	5.79106	4.32129	7.48336	2.05128	6.34081	4.23687
oe = 0.89	2	241579748	241580220	+	95.4834	94.8696	96.4502	94.74	95.3371	97.5799	98.5323	97.3563	97.2222	96.3755	95.6197	98.7533	97.1666
oe = 0.98	2	241636292	241638148	+	0.324675	0.68068	11.2319	0.492893	0.790669	0.761789	1.17845	0.343407	1.89873	2.16239	1.04167	0.231481	0
oe = 0.87	2	241686324	241687833	+	1.49021	0.843321	1.23457	1.50245	0.6691	1.03741	0.908441	0.833333	2.67857	2.31366	0.266667	0.136662	0.670465
oe = 0.82	2	241724793	241725739	+	96.2579	89.7632	97.1534	94.0982	97.3824	94.6828	95.5334	97.8259	97.278	96.3123	97.0513	98.1073	97.8665
oe = 0.85	2	241734239	241736013	+	18.0324	9.59492	64.1304	11.5965	20.643	16.7658	17.3231	12.6857	17.7713	28.8819	27.5138	14.6365	45.3746
oe = 0.83	2	241803184	241804343	+	10.2299	10.8982	28.7879	6.99693	25.7918	28.1028	15.1293	7.64988	27.7444	40.6563	15.5797	26.6919	31.1905
oe = 0.98	2	241823868	241824403	+	88.9059	92.9267	92.6515	91.437	93.1602	91.5632	87.3663	87.0055	95.3108	93.8006	90.4266	92.3345	94.2356
oe = 0.65	2	241901610	241903226	+	48.8695	44.9341	58.8889	77.5426	87.193	62.6925	93.6393	75.1563	68.7168	87.9093	86.2551	74.6082	93.6083
oe = 0.96	2	242003256	242004412	+	93.677	90.4323	90.5797	97.2222	89.3326	91.9167	89.6809	86.9424	96.1806	90.3252	90.4167	83.5985	94.1638
oe = 0.77	2	242006590	242010686	+	78.9759	77.5698	77.8544	85.1057	79.4939	82.8419	79.8677	82.9711	79.8172	78.7502	81.3479	81.0033	81.9109
oe = 0.95	2	242088150	242089411	+	0.914116	1.14918	6.85714	1.58046	2.43056	1.04167	2.8125	0	0	6.06061	3.57143	0.694445	1.82292
oe = 0.77	2	242182102	242183070	+	89.9353	91.2022	98.4031	80.561	96.2155	94.2788	90.7946	95.1366	88.7722	96.2465	88.5998	88.9695	94.0863
oe = 0.90	3	482617	483634	+	98.7037	95.922	98.1093	80.787	98.8022	96.1539	98.7013	97.4856	98.0059	98.2744	98.1667	95.4427	97.733
oe = 0.86	3	2098346	2100100	+	0.537482	1.10031	2.14286	1.00314	0.549398	1.13467	1.06536	0.314685	0.672515	0.501351	0.120773	2.15517	0.42517
oe = 0.70	3	2916667	2917305	+	89.341	89.8586	91.1111	96.0109	94.4034	96.0145	96.6335	95.5433	95.164	94.684	95.7053	97.4247	94.8354
oe = 0.91	3	3125948	3127547	+	27.3624	21.582	75.3205	25.1594	43.7616	39.1683	32.518	31.5198	29.9603	53.5992	47.1312	46.116	46.2461
oe = 0.84	3	3544528	3545163	+	94.4704	93.2331	96.4706	95.3252	92.2001	95.457	92.9353	91.1458	97.1833	95.2277	96.2121	96.0811	96.1899
oe = 0.79	3	3798830	3801178	+	0.556345	0.291874	0	0.671835	0.169279	0	1.8018	0.586735	0.396825	1.07961	0.424837	0.283688	0.578231
oe = 0.69	3	4492729	4493683	+	0.617284	0.786868	0	0.653409	0.362319	0	0.304414	0.31746	0.322581	0.428571	0	0.357143	0
oe = 0.76	3	5095864	5096292	+	22.5	7.40839	18.244	7.10799	8.28216	13.015	5.37037	5.18288	8.38957	8.8604	3.74074	3.68844	8.08962
oe = 0.83	3	5119756	5120416	+	91.5205	93.1316	98.0392	93.9093	96.3949	94.8858	93.0403	94.4676	88.1034	96.1447	95.6803	95.6673	95.3323
oe = 0.88	3	5187274	5188505	+	0.501355	0.567755	0.925926	0.788399	0	0.574074	0.112613	0.584795	0.45045	0.297619	0	1.04167	0.225225
oe = 0.74	3	5242904	5243568	+	92.9601	93.8965	95.9904	89.2121	88.1589	86.4815	84.3939	88.2163	85.509	85.3127	79.3452	89.418	89.0347
oe = 0.71	3	8439176	8440661	+	95.1351	95.8517	95	96.052	97.5442	96.8391	96.5196	98.6443	93.793	98.0159	96.9697	95.4236	94.7407
oe = 0.73	3	8767276	8769594	+	26.6245	26.287	57.6389	29.5952	37.88	27.1707	25.6092	33.8586	34.6787	58.8667	50.6967	37.7727	58.1008
oe = 0.72	3	8985473	8985927	+	93.4184	92.9233	100	94.7794	87.0692	96.1111	97.0833	96.6975	100	97.1499	94.6667	91.9767	98.8506
oe = 0.87	3	9396262	9398076	+	0.353535	0.266121	0	0.242424	0.479452	1.05263	0.711382	0.37292	0.497513	0.490196	1.42857	0	0
oe = 0.77	3	9552385	9552812	+	0.35461	0.394199	0	1.59569	0.411523	0.584795	1.17271	0	1.42857	1.73203	1.11111	0.793651	2.27273
oe = 0.65	3	9559521	9560375	+	94.8188	94.5093	90.4762	94.1825	93.2052	96.3333	89.8608	94.9306	98.1482	94.7222	92.1885	87.9896	95.6447
oe = 0.70	3	9591441	9592187	+	94.3568	93.5644	96.9444	96.1029	95.35	98.4483	94.359	95.8333	96.2847	96.8027	94.1176	95.2266	93.6079
oe = 0.83	3	9649283	9649734	+	2.4053	0.664189	3.33333	2.08333	1.65522	0.307692	0.79602	0.282486	0	3.00926	1.25	0.396825	1.71429
oe = 0.91	3	9731142	9732227	+	0.30581	0.28369	12.7706	0.922819	0.455175	0	0.150376	0	1.11111	0	0	0	1.0019
oe = 0.78	3	9749440	9750327	+	3.1586	2.05139	1.81818	3.10629	1.45273	1.31956	1.23958	0.846105	1.54062	2.61023	0.954545	0.860043	1.3388
oe = 0.85	3	9792309	9793301	+	0.684932	0.820657	0	1.46667	1.09223	0.339506	0.485437	0.338753	0.322581	1.74242	0.344828	0.4329	0.179211
oe = 0.70	3	9862648	9863127	+	3.51593	8.8741	3.07018	10.2014	2.53968	10.0855	17.6771	8.06202	13.125	3.65741	1.5625	5	38.4615
oe = 0.74	3	9915139	9915980	+	1.80556	0.621888	1.38889	1.01455	0.297619	0.219298	0.984252	0	2.2293	4.30108	0	0.75	2.5
oe = 0.78	3	9932696	9934038	+	1.08247	1.13227	2.08333	1.19955	1.08796	2.68254	2.9697	0.703782	1.0559	4.10088	0.510204	2.39766	2.87682
oe = 0.89	3	9986843	9987380	+	0.757576	0	0	0	0	1.16959	0.37037	0	0.971817	0	0	0	0.236407
oe = 0.80	3	10115446	10115928	+	0	0.411765	0	0.454145	0.725807	0.555556	0.235849	0.843882	0.714286	0	0	0	1.28205
oe = 0.94	3	10141414	10142640	+	17.7479	20.1358	26.1429	16.9875	34.538	19.0197	32.3034	20.3745	29.4872	36.173	23.4226	18.2523	24.3874
oe = 0.84	3	10707568	10708293	+	0	1.81852	17.7778	0.416667	0	0.483092	3.50877	0.793651	14.1441	17.7083	0	1.28205	0
oe = 0.75	3	11487408	11488646	+	97.5617	91.0979	97.7417	98.3333	95.8413	96.1347	94.7368	86.2903	88.081	97.4677	100	96.0784	96.3534
oe = 0.82	3	11642719	11643456	+	1.11111	0.75363	0	0.594059	0	0.260417	0	0.493777	0	0.716146	0	0	0
oe = 0.88	3	11846326	11847064	+	0.479798	1.60646	0.617284	1.36213	0.62963	1.97674	1.45	1.06527	2.40351	1.14286	0.471698	0.991096	1.88174
oe = 0.84	3	12004179	12005127	+	0.901639	0.770523	42.0714	1.6047	2.45529	1.20072	0.672043	3.04487	0.938967	16.1616	2.77778	0.111111	0.571429
oe = 0.78	3	12219180	12219737	+	88.0128	95.354	93.2812	88.8322	96.8552	97.3118	91.4773	91.0173	95	96.5071	94.697	96.4881	96.7446
oe = 0.74	3	12484251	12484997	+	0	0.163652	0	0.384294	0.280112	0.125	0	0.238095	0.308642	0.140845	0.37037	0.79023	0
oe = 0.70	3	12841036	12841574	+	0	0.253527	0	1.77128	0.581395	0.35461	0	0	0.223214	0.683891	0	1.70008	0
oe = 0.73	3	12849601	12850405	+	95.7554	93.0555	100	94.8142	97.7724	96.1	92.0357	92.1717	95.8518	96.6301	98.2143	97.449	89.3576
oe = 0.68	3	12868730	12869337	+	1.14943	2.02251	2.77778	3.41821	1.66667	2.07966	1.4881	1.44928	4.0404	0	2.77778	0.641026	4.16667
oe = 0.67	3	12935467	12936682	+	96.4152	94.7599	95.2193	94.7357	96.4266	97.1249	95.9253	94.8353	96.1392	94.2262	92.2876	96.2554	97.1111
oe = 0.89	3	12993351	12995187	+	0.763889	1.07728	36.4557	0.837438	1.54337	2.02381	0.689166	0.679012	1.14146	0.201613	0.833333	1.53469	1.44928
oe = 0.93	3	13281939	13283429	+	0.391499	1.31228	58.0132	2.17499	8.52546	2.8032	2.32636	1.89239	1.54254	55.786	0	0.921053	9.62644
oe = 0.79	3	13419471	13420646	+	0.192308	1.28747	48.7619	1.25281	3.01587	1.71091	0.373134	2.46795	0.935592	2.61905	5.58824	2.48485	0
oe = 1.10	3	13895025	13896095	+	5.10501	4.99653	0.5	7.09335	6.51956	6.49174	5.17626	5.71498	5.32495	7.74675	7.81021	10.6907	5.33081
oe = 1.00	3	13932904	13933370	+	93.4769	93.8466	98.3837	94.3968	94.7606	96.1372	95.0059	94.8551	89.7015	98.929	82.5699	91.7369	98.5426
oe = 0.92	3	14178216	14178908	+	0	0.496911	2.08333	0.431235	0	0	0.245098	1.19518	0.825688	0	0	1.15184	0
oe = 0.74	3	14573860	14574450	+	93.4278	93.669	96.6667	93.134	94.0131	97.9527	94.4256	92.1997	97.5942	91.5939	91.5046	91.3749	93.2518
oe = 1.19	3	14651425	14651922	+	0.543024	0	0	0.448585	0	0.365297	0	0	0	0.197628	0	0.459137	0.315041
oe = 0.92	3	14810213	14811587	+	1.20833	1.36634	44.963	0.742039	1.48936	1.02201	1.08367	0.616309	1.0017	0.60241	1.81313	1.63225	3.63308
oe = 0.92	3	14947106	14948831	+	0.894539	0.678363	10.2941	0.508658	1.05364	0.359816	0.438597	0.378788	0.373932	1.64474	1.2326	0	0.856698
oe = 0.89	3	15064607	15065464	+	2.88095	1.02317	0	0.881603	1.46667	0.818966	1.13909	0.333932	1.13225	1.44068	0	4.41558	2.23005
oe = 1.12	3	15098529	15099383	+	2.11929	0.925455	2.27273	1.22347	1.37824	1.42096	0	0.969868	1.83836	0.603448	0.42042	0.87963	1.97619
oe = 0.71	3	15162605	15164034	+	95	93.322	90.1961	93.8372	85.6566	96.4706	93.5417	96.4103	95.8995	94.9875	82.8333	94.5402	91.4912
oe = 0.89	3	15858991	15860483	+	0.229358	0.682417	4.38095	0.804843	0.445665	0.9	0.921053	0	1.22066	2.86385	0.421941	0	1.39652
oe = 0.83	3	16264630	16265479	+	1.01317	0.451867	0	0.0861326	0.891534	0	0.336391	0.425325	0.435606	0.849057	0	0	0.868056
oe = 0.84	3	16512821	16513906	+	0.921717	1.48169	18.2292	1.03076	0.257732	0.910256	2.59062	1.90769	1.07477	2.17687	0	0.496032	0.952381
oe = 0.72	3	16604442	16605624	+	94.0568	95.4619	95	94.5294	96.6081	96.9556	98.4848	94.2205	98.1652	95.681	94.9857	96.9076	96.7252
oe = 0.75	3	17704495	17706231	+	97.4726	94.191	99.0338	98.7949	94.6118	95	97.8148	94.2108	91.9388	89.5833	95.6568	95.4443	96.05
oe = 0.81	3	17742155	17742963	+	0.905797	0.338904	3.1746	0.126582	1.02564	0	0.19802	0	0	2.29885	0	0	0
oe = 0.83	3	17860948	17861374	+	18.6	44.0537	40.8218	78.9942	72.0983	78.682	90	81.7521	90.8382	80.9173	46.9941	65.9669	79.2575
oe = 0.83	3	18424807	18426172	+	0.213675	0.672321	0	0.711207	0.632728	0.588235	0	0.378788	0	1.45191	0.673401	0.715703	0.910853
oe = 0.84	3	18443621	18445564	+	0.663842	0.489497	33.8621	0.220751	0.111857	1.3466	0	0.901611	0.823045	1.06529	0	1.07652	0.952381
oe = 1.07	3	20185798	20186464	+	0	0.433825	0	0.514706	1.08333	0.192308	0	0.458937	0	0	0	2.05761	0.304878
oe = 0.67	3	20547856	20548809	+	92.404	94.504	88.4629	93.8198	97.4702	99.0808	96.5423	95.463	98.1645	97.7778	100	95.23	98.8436
oe = 0.80	3	22372002	22372874	+	1.14379	0.832214	0	2.9104	0.862069	0.853659	3.11688	2	1.96032	2.53014	0.387597	2.81096	0.646552
oe = 1.02	3	23202560	23203660	+	0.226757	1.79142	10.2564	0.989011	1.83348	2.65432	2.66667	1.2012	1.94184	3.92694	0.652174	2.04545	1.60714
oe = 0.87	3	23805718	23807142	+	0	0.474883	1.04651	1.20614	0.290698	1.59091	1.21212	0	0	1.33333	0.606061	0	0
oe = 0.71	3	23871251	23872246	+	91.1905	94.9364	100	92.7628	90.9072	94.1476	93.0645	96.875	93.8172	93.4524	89.1892	93.6487	92.4228
oe = 0.81	3	23916451	23917690	+	0.268817	0.187669	0.78125	0.858135	0.16129	0.204499	0.219298	0.367908	0.068306	0.606061	0	3.16468	0.803213
oe = 0.86	3	23944810	23946530	+	0.725807	0.56697	38.0597	0.729927	0.395939	0.735294	1.25786	1.01626	0.172414	0.243711	0.26455	0.28169	0.2849
oe = 0.67	3	24829166	24830600	+	1.86976	1.92719	6.19048	0.991765	0.929806	1.46469	1.59864	0.150602	1.62042	2.27778	0.877193	0.384615	1.15741
oe = 0.90	3	25664066	25665079	+	0.529101	0.387282	19.1667	1.02004	0	0	0	0.213675	0.35461	1.33333	0	0.62724	0.857843
oe = 0.83	3	25782846	25783965	+	0.494673	1.18524	1.96078	0.431235	0.145773	0.490196	0.859788	0.493827	1.03973	2.26608	0	0.970729	0.255102
oe = 0.91	3	27483444	27484689	+	0.618557	0.382167	0	0.678571	0.451977	0.490196	0.702811	0.833333	1.38889	0	0.416667	0	0.653595
oe = 0.75	3	27632719	27633148	+	95.882	95.4111	98.2423	1.79293	1.20947	1.19048	2.08333	1.20513	0.609162	9.94193	0	0	1.37363
oe = 0.97	3	27712847	27713248	+	4.87013	1.48467	3.33333	1.92463	1.48247	2.48428	0.631681	1.09091	3.96429	0.989729	1.36054	0.652302	1.29051
oe = 0.69	3	28200367	28200789	+	96.6216	93.4253	99.0741	96.3077	98.706	95.4688	96.9231	94.127	96.8124	99.2593	100	94.3518	99.2424
oe = 1.06	3	28348485	28349364	+	0.240964	0.430389	0	1.3961	0.558292	0.358423	0.48951	0.217391	0	0.57971	0.724638	0.497513	1.00575
oe = 0.86	3	30606496	30607389	+	0.42735	0.260504	12.5	0.610786	0.691824	0	1.09395	0.469484	0.780886	1.96078	2.08333	0.300418	0
oe = 0.90	3	31531811	31533790	+	0.29577	0.42866	0	0.464557	0.221675	0.352164	0.21097	0.0860882	0	0	0	0.271003	0.289575
oe = 0.76	3	31980027	31981872	+	7	8.04221	25.3505	10.6799	22.9474	11.4994	19.1509	8.68828	10.2431	23.6972	24.1667	16.4389	19.1941
oe = 0.74	3	32106335	32107382	+	10.1204	4.84572	29.798	5.23688	14.2205	5.22887	6.26521	9.2464	8.97425	19.2291	10.2941	8.1044	8.78632
oe = 0.71	3	32169215	32170013	+	93.5593	91.8344	100	91.3919	92.3353	91.6667	90.7936	94.4444	88.4615	92.4333	89.8148	90.8317	90.6667
oe = 0.85	3	32237932	32239250	+	1.26263	0.893246	0	1.10677	0.572956	0.466853	0.25641	0	0.601083	0.160256	1.0582	1.16667	0.447135
oe = 0.86	3	32391613	32392670	+	1.04167	0.65914	0	1.96708	0.528053	0.123153	1.03842	0	0.786667	0.526316	0	1.14583	0
oe = 0.83	3	32504576	32505013	+	96.6071	94.8134	95.0784	94.8148	97.5458	97.2585	96.891	98.4127	94.8434	94.0026	98.7923	97.5694	96.1895
oe = 0.60	3	32625484	32626022	+	95.5952	94.9099	97.9167	91.4615	97.0174	98.8889	92.1581	89.8148	93.5632	99.7732	97.2533	93.2018	96.7515
oe = 0.84	3	32780782	32781839	+	0.896294	0.146972	0.568182	1.01683	0.813678	0.82903	0.291667	0.421408	0.149254	1.06996	1.18132	0.211039	1.0385
oe = 0.88	3	32816614	32819014	+	0.422427	0.533247	26.0145	0.84697	0.333812	0.485348	0.543346	0	0.492984	1.12368	0.781955	0.480368	0.595238
oe = 0.72	3	33113723	33114636	+	0.63147	0.765527	17.9487	1.35403	1.25458	0.890076	1.04056	0.679365	0.708258	2.68708	0.737705	7.41414	0.935673
oe = 0.90	3	33277327	33277817	+	1.23457	0.59847	0	1.29709	0	0	0.555556	0	2.14286	0	0	4.07692	0
oe = 0.79	3	33798505	33799179	+	0.54054	0.996272	0	0.328256	0.568182	0.231481	0.665266	0.3003	0.490196	1.32353	0	0	0
oe = 0.77	3	34418717	34419136	+	88.5119	73.9994	64.7436	87.6165	84.3867	93.649	100	82.7536	91.4059	90.4251	81.4379	89.2105	95.2432
oe = 0.74	3	35639018	35640136	+	3.14403	2.4124	0	1.02798	1.31475	1.85157	1.75737	1.0228	1.98925	3.56241	2.81126	3.3579	1.58385
oe = 0.82	3	36944050	36945550	+	20.5882	8.52475	25.6944	10.7816	32.1095	8.00612	12.4962	20.5361	9.52684	27.9231	42.3913	13.9356	21.1674
oe = 0.78	3	37860448	37862548	+	1.78671	0.821534	40.7509	1.32983	1.72963	1.07649	1.29282	3.36983	1.02201	1.97421	2.24647	2.40666	1.16197
oe = 0.69	3	38024253	38025331	+	0.782738	0.728927	1.94099	0.86784	1.05231	0.868206	0.943775	0.461613	0.178571	0.536732	1.02425	1.54093	1.01215
oe = 0.87	3	38028904	38030107	+	4.07801	1.66314	0	2.98475	1.64444	2.5768	1.13165	3.90625	1.8477	2.00521	0	4.42593	0.757576
oe = 0.70	3	38064485	38065231	+	96.7938	96.3623	97.6136	97.0866	93.3708	93.0159	94.8698	94.0476	97.9167	92.4379	98.4848	97.7162	96.159
oe = 0.83	3	38136512	38137259	+	0.333333	0.672049	0	1.39323	0.704225	0.105932	0.375375	1.14895	0.476191	0.862069	0.980392	3.31439	1.0929
oe = 0.86	3	38165008	38166151	+	0.661719	1.06996	0	0.670162	0.638496	0.384615	1.22222	0.391738	0.505376	0.667032	0.788342	2.47253	0.583333
oe = 0.85	3	38453598	38455660	+	0.883191	0.478176	25.8772	1.27241	0.490918	0.162602	0.378788	0.527578	0.739382	0.165017	0	1.6358	0
oe = 0.84	3	38496192	38496807	+	1.55635	1.03722	2.45536	0.782187	2.33549	1.66667	0.43573	0.833333	2.91045	1.55462	3.96645	1.22024	2.63081
oe = 0.61	3	38951159	38951584	+	84.5139	92.1868	100	92.0219	96.1601	93.3372	98.6487	95.2299	90.1818	100	91.6216	95.9574	98.4234
oe = 0.94	3	39106887	39107909	+	0.840708	0.461765	0	0.595978	0.842294	0.128205	0	0.476191	0.283688	0.546448	0.865385	0.714286	0.384615
oe = 0.78	3	39383206	39384567	+	0	0.18532	3.20513	0.303303	0.212737	0.125	0.514196	0.19802	0.48433	1.02564	0.329218	0.354031	0.357143
oe = 0.75	3	39406400	39407153	+	0.834879	1	2.22222	0.487013	0.440688	0.480031	0.821462	0.203252	0.303738	0.285714	0.714286	1.09477	0.692641
oe = 0.68	3	39502281	39502857	+	97.0238	95.411	96.8254	39.8423	95.8015	33.2051	74.9388	85.0051	93.9773	94.3841	96.6231	52.1298	96.8203
oe = 0.90	3	40309367	40310341	+	0.256534	0.639048	0.877193	1.02372	0.476918	0.834467	0.252695	0.314465	0.277778	0.717338	0.69398	0.462963	0.223214
oe = 0.82	3	40387106	40387524	+	0	1.34813	0	0.752315	1.5873	0	1.03383	0.653595	0.564972	1.94444	0	0.492611	0.925926
oe = 0.87	3	40457149	40457769	+	0.555556	0.343604	0	0.616798	0.633641	0.3663	0	0	0.183486	0.69273	0.833333	0.470085	0
oe = 0.82	3	40476864	40477357	+	64.6181	10.7407	43.9842	15.5357	63.5146	29.7007	54.2887	24.1146	24.9312	29.4365	76.0714	22.7812	26.5192
oe = 0.85	3	41198672	41200140	+	0.263158	0.13859	0	0.903361	0.516546	0	0.555556	0.294118	1.26488	0.487805	0.5	2.37302	0.606061
oe = 0.70	3	41305365	41306589	+	96.2389	92.7242	96.6667	96.4835	95.721	92.4183	92.4444	96.4286	94.0972	92.1053	95.5285	95.2564	93.7143
oe = 0.74	3	41983128	41983862	+	95.4487	91.5301	95.8333	88.6526	96.9811	88.5926	98.8506	92.6897	94.7773	96.8011	96.6667	95.75	97.7431
oe = 0.73	3	41992103	41992531	+	94.4097	94.4437	95.2896	96.0884	95.2017	98.2441	98.0303	96.7376	92.7083	95.5984	87.5	98.5	95.5561
oe = 0.91	3	42013290	42014437	+	0.223214	0.608483	45.3431	1.25493	0.889968	0.575221	0.490196	0.625	0.828622	1.28205	0.537634	0	0.769231
oe = 0.75	3	42202439	42202879	+	89.7014	93.1489	96.5909	91.6505	89.3889	94.923	96.2963	93.1527	93.7121	94.3628	85.463	82.495	92.9279
oe = 0.79	3	42264658	42266028	+	84.2811	77.7248	85.1852	60.1137	85.243	81.8202	64.0511	71.9917	84.6228	83.9598	88.5971	90.1397	90.0369
oe = 0.68	3	42501329	42503032	+	2.45157	1.25031	14.7436	1.57722	1.21173	1.17732	1.59745	1.62465	0.862963	2.85595	0.163666	1.1756	1.8599
oe = 0.77	3	42685593	42686424	+	94.533	93.9757	98.0872	97.6703	96.6543	96.4846	96.0284	97.257	96.2105	97.7068	96.9262	96.2966	95.9282
oe = 0.90	3	42803945	42804924	+	1.14683	0.614421	2.22222	0.687229	0.45573	0.16835	0.320427	0.15873	0.25641	0.778509	0.324786	0	0.729167
oe = 0.80	3	42905989	42906678	+	91.617	93.7255	98.1884	97.0573	98.2017	94.5397	96.6049	95.9744	96.7105	96.3228	99.1936	96.1429	96.8795
oe = 0.69	3	42909530	42910225	+	96.0145	93.1068	95.75	96.7368	95.162	96.4414	97.584	89.9499	87.2857	97.4286	96.6558	96.6667	96.4583
oe = 0.83	3	42979211	42979862	+	0	0.619048	0	0.700637	1.05714	0.808004	0	0.750452	0.246914	1.23457	1.44928	0.631313	0
oe = 0.84	3	43105410	43106221	+	1.55367	1.37942	17.8571	0.889724	0.416667	2.01561	1.89394	3.09193	0	1.51515	0	2.73224	1.51515
oe = 0.87	3	43621678	43622414	+	0.344828	0.209838	0	0	0.441767	1.14609	0.775194	0.992064	1.85185	0.588235	0.438597	0	0.833333
oe = 0.81	3	43994916	43999612	+	0.693506	0.693659	1.21528	1.38736	0.869912	0.95189	0.631558	1.40095	0.747423	0.948366	0.637037	1.07183	0.918022
oe = 0.79	3	44021823	44022345	+	4.54545	1.76263	2.08333	1.19883	1.12179	0	0.231481	0	0.609756	1.49051	1.12245	0	1.0559
oe = 0.74	3	44241748	44242346	+	97.7797	93.5881	95.3763	92.5344	96.4428	100	95.7456	93.3333	96.8788	97.3044	97.5694	99.1489	97.7593
oe = 1.00	3	44477347	44477876	+	0	0.375318	0	0.628931	1.51389	0.170068	0	0	2.0202	1.11111	0.3861	0	0
oe = 0.84	3	44510397	44511203	+	0.396825	0.946622	4.16667	1.5873	0.495627	2.45763	5.69106	1.42857	1.45631	0.786164	0	0.347222	1.16457
oe = 0.69	3	44579060	44579479	+	96.1832	94.9258	96.875	96.4628	94.8653	90.4042	97.2619	99.6795	91.6667	92.7277	92.029	96.2391	97.2222
oe = 0.81	3	44580774	44581374	+	90.6742	95.0986	98.5744	92.4987	97.4193	94.2254	94.5484	99.0338	95.811	98.2086	92.3062	95.8429	96.9547
oe = 0.87	3	44761361	44762126	+	1.21528	0.711351	0	0.561798	0.586354	0.398551	0	1.38889	0.208333	0.785714	0.555556	3.89211	0.476191
oe = 0.75	3	44820924	44821995	+	95.0817	97.438	94.1667	94.4562	94.7674	94.5918	93.7634	96.0976	92.6282	97.2072	93.8726	95.3333	94.5238
oe = 0.88	3	44861468	44862373	+	4.32432	1.32977	31.2281	1.07533	11.3935	1.91537	7.15873	4.6063	7.2982	7.27778	21.6667	0.490196	28.5574
oe = 0.84	3	44975838	44977058	+	4.16017	1.3579	2.5	0.71737	2.01058	1.06508	1.38228	0.374953	1.26478	1.2903	0.645161	0.403026	2.62883
oe = 0.82	3	45035578	45036198	+	21.0901	22.5865	1.33333	24.706	28.8339	35.0189	25.9459	32.5835	31.1742	12.2173	19.8925	29.9705	24.1164
[truncated: 9,885 more rows]
