# Supplementary material for: Low rates of mutation in clinical grade human pluripotent stem cells under different culture conditions
Source: Nat Commun. 2020 Mar 23;11:1528. doi: 10.1038/s41467-020-15271-3 (PMC7089967; doi:10.1038/s41467-020-15271-3)
Supplement: Supplementary file 10 — Supplementary Data 9 [file 41467_2020_15271_MOESM10_ESM.xlsx]

## Sheet: All bulk and clones promoters
Supplementary Data 9: Promoter methylation
Probe	Chromosome	Start	End	Probe Strand	MShef4 starting culture	MShef4 standard parental clone B8	MShef4 standard subclones	MShef11 starting culture	MShef11 standard parental clone E4	MShef11 standard parental clone E7	MShef11 standard subclones	MShef11 Y27632 parental clone F1	MShef11 Y27632 parental clone F4	MShef11 Y27632 subclones	MShef11 low oxygen parental clone G2	MShef11 low oxygen parental clone G8	MShef11 low oxygen subclones
score=0.999	1	9150	11157	+	98.8817	93.1988	99.2458	93.3333	97.7578	98.0556	97.0688	98.6111	97.7928	98.1351	99.3197	99.142	98.4808
score=0.999	1	9178	11187	+	98.8817	93.1988	99.2458	93.3333	97.7175	98.0556	97.0688	98.3553	97.7928	98.1628	99.3197	99.142	98.5057
score=0.999	1	9207	11216	+	98.8817	93.1988	99.2458	93.3333	97.6363	98.0556	97.0688	97.5216	97.7928	97.5816	99.3197	99.142	97.9813
score=0.999	1	9237	11244	+	98.8817	93.1988	99.2458	93.3333	96.7929	98.0556	97.0688	97.5216	97.7928	96.7729	99.3197	99.142	97.2676
score=0.999	1	9266	11273	+	98.8817	93.1988	99.2458	93.3333	96.7929	98.0556	97.0688	97.5216	97.7928	96.7729	99.3197	99.142	97.2676
score=0.999	1	9296	11301	+	98.8817	93.1988	99.2458	93.3333	96.2012	98.0556	97.0688	97.5216	97.7928	95.9307	99.3197	99.142	95.8634
score=0.999	1	9370	11372	+	98.8817	93.1988	99.2458	93.3333	95.9352	98.0556	97.0688	97.5216	97.7928	95.4953	99.3197	99.142	95.2815
score=0.999	1	10155	12157	-	98.8817	92.8535	98.6742	93.3333	95.9916	97.7193	97.1325	97.5216	97.7928	95.3189	99.3197	99.142	94.6843
score=0.999	1	10181	12188	-	98.8817	92.8535	98.6742	93.3333	95.9916	97.7193	97.1325	97.5216	97.7928	95.3189	99.3197	99.142	94.6843
score=0.999	1	10208	12218	-	98.8817	92.8535	98.6742	93.3333	95.9916	97.7193	97.1325	97.5216	97.7928	95.3189	99.3197	99.142	94.6843
score=0.999	1	10235	12247	-	98.8817	92.8535	98.6742	93.3333	95.9916	97.7193	97.1325	97.5216	97.7928	95.3189	99.3197	99.142	94.6843
score=0.999	1	10270	12279	-	98.8817	93.01	98.5548	93.3333	95.7247	97.8862	97.1325	97.1639	97.7928	95.3358	99.3197	99.142	94.7248
score=0.999	1	10310	12319	-	98.8817	93.1106	98.571	93.3333	95.6115	97.8862	97.252	97.2108	97.7928	95.3477	99.3197	98.8492	94.776
score=0.999	1	10389	12393	-	98.8817	93.2083	98.579	93.3333	95.5238	97.8862	96.3619	97.0529	97.7928	95.2767	99.3197	98.8492	94.6991
score=0.999	1	179688	181695	+	94.5385	93.4568	98.4949	95.6806	98.1016	97.9167	98.4444	97.973	96.4103	97.6723	98.7206	95.6215	98.3709
score=0.999	1	179716	181724	+	94.6155	93.1524	98.3301	95.7514	98.1016	97.5877	98.4444	97.973	96.478	97.5129	98.7206	95.2186	98.3709
score=0.999	1	179746	181753	+	93.9538	93.1524	97.6312	95.2823	98.1016	97.6191	97.4123	97.973	94.1818	97.5129	98.7206	94.2204	98.3709
score=0.999	1	179776	181781	+	93.9538	93.1524	97.6312	94.52	98.1016	97.6191	96.1472	97.973	92.5	97.5129	98.7206	94.2204	98.3709
score=0.999	1	179806	181808	+	93.9538	93.1911	97.6312	94.52	97.9076	97.6191	95.3419	97.973	91.462	97.5129	98.7206	94.2204	98.3709
score=0.999	1	180143	182146	+	93.6633	92.0524	97.5334	94.5247	96.7118	97.1586	93.3278	93.3811	89.2566	97.1418	98.1175	90.8723	97.801
score=0.999	1	180692	182695	-	93.4581	92.0954	97.2709	93.6063	96.4531	96.523	93.4673	93.4118	89.4342	96.9764	98.1379	90.8672	97.6627
score=0.999	1	180719	182726	-	93.4581	92.0954	97.2709	93.6063	96.4531	96.523	93.4673	93.4118	89.4342	96.9764	98.1379	90.8672	97.6627
score=0.999	1	180746	182756	-	93.4581	92.0954	97.2709	93.6063	96.4531	96.523	93.4673	93.4118	89.4342	96.9764	98.1379	90.8672	97.6627
score=0.999	1	180774	182785	-	93.4581	92.0954	97.2709	93.6063	96.4531	96.523	93.4673	93.4118	89.4342	96.9764	98.1379	90.8672	97.6627
score=0.999	1	180809	182818	-	93.4581	92.1264	97.2709	93.6963	96.4729	96.2784	93.2769	93.2061	89.3812	96.8614	98.1379	90.8012	97.6627
score=0.999	1	180856	182866	-	93.4557	92.2489	97.2709	93.6963	96.46	96.1613	93.5431	93.5981	90.1877	96.7381	98.1379	90.6145	97.6789
score=0.999	1	777416	779419	+	16.6382	22.2281	64.0873	20.7653	28.1153	24.6666	26.0966	28.3398	23.7482	50.4865	35.5343	30.2621	42.6615
score=0.999	1	825991	827994	+	5.13869	4.4225	22.2129	7.74724	6.85378	8.24468	6.80441	9.98839	7.80948	12.802	5.76923	7.7245	9.5276
score=0.999	1	826054	828058	+	3.2687	3.07831	18.3061	5.70948	4.7327	6.25	4.51977	6.42303	5.48535	9.5027	3.72807	4.63021	6.94259
score=0.999	1	826104	828112	+	1.23225	1.29889	11.8722	3.23355	2.21171	1.98864	1.16959	1.93798	2.51672	4.73717	1.35135	1.75325	3.21636
score=0.999	1	826378	828380	+	0.536136	0.301136	9.08213	1.84426	1.44806	0.769928	0.219298	0.383142	1.29552	3.16456	0.456621	0.401606	1.50463
score=0.999	1	827105	829110	-	9.51989	6.54586	26.0131	8.87265	8.17712	12.9593	10.253	11.3889	9.68996	11.6428	7.78213	11.7744	9.88174
score=0.999	1	827134	829139	-	11.989	7.88814	31.1413	10.561	9.51532	15.7489	12.1481	13.038	11.6735	13.3872	10.2413	13.7188	11.6617
score=0.999	1	922669	924671	+	5.78528	4.43811	19.359	5.63824	2.50077	4.92232	6.79634	6.22302	5.22571	10.2273	0.651042	6.67792	3.84615
score=0.999	1	922809	924810	+	3.89073	2.98564	19.359	3.9127	2.15715	4.09739	4.68952	3.38936	3.75154	7.59259	0.50813	3.44232	3.79747
score=0.999	1	922839	924840	+	3.48616	2.73954	19.359	3.55571	2.12471	3.83576	4.22197	3.51532	3.21674	6.10215	0.496032	3.11855	3.79747
score=0.999	1	922910	924913	+	3.30001	2.4078	19.359	3.18041	1.96241	3.4276	3.5746	2.95238	2.86755	6.10215	0.448029	2.87711	3.79747
score=0.999	1	922973	924976	+	3.20661	2.35856	19.359	3.31326	1.87143	3.4276	3.30982	2.86803	2.79959	6.10215	0.448029	2.76989	3.79747
score=0.999	1	923364	925370	-	1.49806	1.07254	19.359	1.576	1.134	1.65916	0.857008	0.952381	0.66335	0.654762	0.412541	0.659472	1.36816
score=0.999	1	923407	925410	-	1.49806	1.07254	19.359	1.576	1.134	1.65916	0.857008	0.952381	0.66335	0.654762	0.412541	0.659472	1.36816
score=0.999	1	923852	925860	-	1.21818	1.42429	16.9444	1.33872	0.467836	1.71406	0.797101	0.933333	0.957854	1.85185	0	0.237417	1.6129
score=0.999	1	924029	926038	+	1.69481	1.7719	16.9444	2.22272	1.61578	3.67754	1.21377	0.631313	2.06675	4.96732	0	0.229568	2.84553
score=0.999	1	924078	926082	-	1.71751	1.83977	16.9444	2.30955	1.59148	3.75926	1.2204	0.612745	2.17333	4.77987	0	0.227687	2.84553
score=0.999	1	999557	1001562	-	3.25351	2.03963	1.66667	4.02672	3.26282	2.12396	2.60703	1.85941	4.82964	5.80392	0.888889	3.19149	6.99248
score=0.999	1	999587	1001599	-	3.26886	2.17533	2.68817	3.90436	3.26282	2.23847	2.60703	1.84685	4.82964	5.6705	0.910308	3.26087	6.99248
score=0.999	1	999618	1001618	-	3.33172	2.21495	2.68817	3.90924	3.28136	2.29263	2.61962	1.87215	4.74741	5.60606	0.932785	3.33333	6.99248
score=0.999	1	999635	1001642	-	3.39705	2.2032	2.68817	3.9209	3.49059	2.31127	2.6743	1.92488	4.70501	5.64103	0.932785	3.35196	6.99248
score=0.999	1	999661	1001663	-	3.41378	2.23396	2.68817	4.01497	3.51065	2.54095	2.95092	2.14452	4.74702	5.40351	0.932785	3.31492	6.99248
score=0.999	1	1000426	1002427	+	5.14991	3.39887	7.39837	6.20204	6.98191	6.3466	2.88212	6.19748	6.70068	9.23809	0.639731	7.63314	9.16361
score=0.999	1	1018052	1020056	+	72.5454	53.5895	69.8937	54.8906	52.2082	87.2917	56.8503	65.0538	72.4087	77.8353	47.8373	80.2158	80.8822
score=0.999	1	1018339	1020341	+	45.2642	34.2935	68.8185	51.6576	43.3878	87.1959	43.8066	36.8932	70.2878	65.6326	42.0037	77.7861	44.9077
score=0.999	1	1018541	1020544	+	31.9733	23.1125	53.7347	41.0322	37.0957	84.8282	37.9179	27.3333	63.9327	56.1816	33.5849	68.2582	42.5578
score=0.999	1	1018557	1020562	+	31.6258	21.6365	50.9307	39.7797	37.0957	84.0297	37.9179	26.1905	62.6499	54.7525	33.5849	68.2582	42.5578
score=0.999	1	1040867	1042868	-	66.2168	62.1274	76.1684	64.168	82.5166	77.9085	68.6394	86.2139	88.3915	79.4146	85	83.9789	82.7236
score=0.999	1	1059087	1061092	-	29.0711	21.5409	45.6703	30.2631	33.9305	28.8786	31.1374	30.9944	39.7922	51.9058	23.5317	29.9188	54.182
score=0.999	1	1067293	1069293	+	70.2263	45.4459	76.9771	55.3725	71.5369	86.0758	49.2497	66.6593	45.8932	74.3444	62.8019	45.7389	70.7395
score=0.999	1	1114355	1116360	+	19.2218	20.8169	69.1567	26.2192	25.0173	36.7723	39.9147	38.4649	33.4511	39.6176	20.9015	32.6412	38.1416
score=0.999	1	1215946	1217949	+	97.3732	92.5541	97.797	95.9998	95.2706	95.3465	96.5733	96.65	93.6412	96.5811	92.117	94.9073	97.3318
score=0.999	1	1216040	1218045	+	96.8618	92.4597	97.8214	95.742	95.1991	95.4422	97.4228	96.6597	93.2517	96.6572	92.0394	94.0086	97.2263
score=0.999	1	1216986	1218988	-	95.0789	91.7099	97.1336	95.1482	94.344	95.3318	96.056	96.8479	93.3253	95.3279	92.163	92.9859	95.9904
score=0.999	1	1230695	1232699	+	13.042	10.479	70.2151	10.3583	15.4487	10.7087	9.26666	10.2966	18.7571	39.3097	9.50693	12.0443	40.3675
score=0.999	1	1230716	1232720	+	12.568	10.448	69.8364	10.5944	15.2858	10.4291	8.77816	9.64183	18.6361	39.6039	9.18245	11.7906	40.4049
score=0.999	1	1230806	1232815	+	26.2767	15.9445	73.5229	18.9755	25.362	15.6691	15.0343	19.0911	21.2542	47.4207	33.7328	16.8491	51.0186
score=0.999	1	1230885	1232891	+	33.2614	19.2319	75.7082	22.1978	30.5246	19.4959	19.8253	22.8388	20.4346	51.2764	35.5464	26.9131	56.2712
score=0.999	1	1231191	1233198	+	50.2373	28.9492	81.2577	30.3466	42.5014	34.6249	33.3466	47.1681	26.4466	60.992	52.7597	38.1351	67.3077
score=0.999	1	1231316	1233318	-	56.9737	32.3014	83.1825	35.2256	47.1616	38.6783	39.8451	54.2382	38.5185	65.7606	60.5705	44.4886	72.7442
score=0.999	1	1231348	1233349	+	57.9534	33.3689	83.5995	36.2606	48.2238	39.905	41.593	55.7644	42.0599	66.9059	62.0915	46.5363	73.2857
score=0.999	1	1231415	1233415	+	59.7381	35.277	84.1621	37.7134	50.5768	40.757	44.6125	58.3286	46.1441	68.2025	65.0307	47.6	74.6977
score=0.999	1	1231752	1233756	-	70.913	44.7148	85.3688	49.5432	63.5801	54.493	60.5099	77.9623	62.9182	74.3676	74.1297	69.1007	84.1497
score=0.999	1	1231827	1233835	-	71.519	46.943	85.6137	52.7782	66.0156	57.3924	64.6383	80.0332	67.5826	74.8347	74.7778	70.0956	85.7644
score=0.999	1	1231925	1233925	-	72.7826	49.5706	85.6137	57.2322	69.6199	63.4603	67.7488	81.7961	71.4444	74.8347	77.7393	73.6523	87.8145
score=0.999	1	1232031	1234035	-	77.4667	53.9563	85.7586	64.3371	73.3791	71.8608	73.0302	87.9784	79.7619	75.7069	78.6776	89.8254	91.9374
score=0.999	1	1232105	1234112	-	79.7421	56.7208	85.8558	68.4487	73.9157	75.9809	75.8353	88.3175	85.095	76.1346	78.9554	94.831	93.4033
score=0.999	1	1232136	1234138	-	79.8403	58.4649	86.5084	71.4664	75.1807	76.2852	76.3513	88.4388	88.4294	77.0847	80.4651	94.8212	93.5033
score=0.999	1	1232293	1234297	-	87.1874	67.7698	91.2616	78.0928	78.249	80.1184	85.1517	94.2201	97.1343	82.8149	84.5294	95.1603	93.5841
score=0.999	1	1232305	1234307	-	87.9227	68.8757	91.4547	78.2398	78.3104	80.1937	86.1594	94.2454	97.1514	83.3873	84.6024	95.0701	93.6309
score=0.999	1	1232371	1234378	-	87.9445	72.3663	92.0696	78.9146	79.2424	83.8084	87.5287	94.2952	97.1849	85.9646	84.5594	94.9536	93.6771
score=0.999	1	1293615	1295618	-	96.0972	92.108	97.412	94.1544	95.6539	97.5388	92.5775	96.8049	97.0303	98.1994	96.1749	96.3531	96.8518
score=0.999	1	1306296	1308302	+	29.1059	15.0221	70.0406	16.7641	31.9516	25.4243	16.9443	35.9569	32.7186	43.2133	35.9914	39.9759	42.1487
score=0.999	1	1306313	1308320	+	28.9414	14.648	70.0406	16.5677	31.1901	24.9508	16.9443	35.4055	32.0319	43.2407	35.3814	40.2244	42.1487
score=0.999	1	1306366	1308375	+	28.9414	13.6135	70.0406	15.6584	28.282	23.1218	16.6818	32.6165	30.751	42.0338	29.7181	39.82	42.1487
score=0.999	1	1306454	1308461	+	26.6345	12.1834	70.0406	14.484	26.5935	20.9197	16.4184	29.8576	29.9266	41.7121	27.3086	39.3793	41.846
score=0.999	1	1306489	1308490	+	26.6345	11.997	70.0406	14.3447	26.5935	20.5978	16.4184	29.8576	29.9266	41.7121	27.3086	39.3793	41.846
score=0.999	1	1306510	1308517	+	26.6345	11.8161	70.0406	14.2236	26.5935	20.5978	16.4184	29.8576	29.9266	41.7121	27.3086	39.3793	41.846
score=0.999	1	1306540	1308543	+	26.0989	11.2601	70.0406	14.2686	26.7935	20.704	16.4835	30.0607	30.1059	41.7121	27.3086	39.8537	42.3691
score=0.999	1	1306699	1308701	+	22.0961	9.83638	60.1626	11.1767	22.9426	15.8487	13.6887	25.3693	24.3114	39.6492	22.5242	34.0346	33.9867
score=0.999	1	1306750	1308751	+	21.9405	9.69348	60.1626	10.9722	22.0906	15.4622	13.3575	25.3693	24.3114	39.3014	20.7222	34.0346	32.4762
score=0.999	1	1306784	1308791	+	20.8254	9.09821	59.1667	10.367	20.2168	14.5464	12.4159	23.3494	23.5719	38.7642	17.9642	32.1764	31.2256
score=0.999	1	1306857	1308863	+	17.3487	7.97663	51.5873	9.03024	17.5196	12.7043	10.8672	20.7185	21.2893	36.7005	14.1892	29.4065	26.6051
score=0.999	1	1306876	1308879	+	16.1927	7.58089	50.4065	8.58548	16.6865	11.9785	10.301	19.7748	20.5132	35.5174	12.2685	28.3369	25.1478
score=0.999	1	1306911	1308913	+	13.6728	6.29565	46.5116	6.87234	13.8136	9.47994	7.95728	16.3808	16.9798	31.6867	9.90338	23.8564	23.3866
score=0.999	1	1306941	1308949	+	13.6728	6.10194	43.4783	6.65635	13.5336	9.17693	7.54468	16.2576	16.2847	31.6867	9.90338	21.72	23.3866
score=0.999	1	1307379	1309382	-	2.29604	0.718029	41.6667	0.925429	1.01351	0.907258	1.13872	0.927171	0.545809	13.5246	0.628931	1.66667	2.51572
score=0.999	1	1307398	1309407	-	2.28009	0.792382	41.6667	0.962376	1	0.957143	1.13872	1.26523	0.542636	13.5246	0.628931	2.62626	2.51572
score=0.999	1	1307433	1309434	-	2.1513	0.671094	41.6667	0.9672	0.993378	1.11636	0.947972	1.59592	0.955928	13.6494	0.628931	4.89583	0.641026
score=0.999	1	1307450	1309463	-	2.18225	0.73084	41.6667	0.9672	1.15894	1.17209	1.18871	2.24644	1.07165	14.7989	0.628931	5.41667	0.641026
score=0.999	1	1307487	1309488	-	2.21411	0.759242	41.6667	1.01494	1.14379	1.48239	1.31217	2.74275	1.63615	14.8611	0.628931	5.83333	0.628931
score=0.999	1	1307487	1309489	+	2.21411	0.759242	41.6667	1.01494	1.14379	1.48239	1.31217	2.74275	1.63615	14.8611	0.628931	5.83333	0.628931
score=0.999	1	1307503	1309513	-	2.43961	1.07009	41.6667	1.41142	1.69753	2.46705	1.77316	3.20421	2.89212	17.3077	0.617284	9.67825	3.3046
score=0.999	1	1347261	1349264	+	8.8403	11.3867	54.8246	11.8298	14.4729	11.1603	11.5923	21.0869	19.9102	32.5556	17.7673	17.6486	32.9268
score=0.999	1	1347291	1349296	+	8.78057	11.101	58.75	11.8298	14.4729	11.1603	11.1696	21.0869	19.1228	32.6603	17.7673	16.7127	32.9268
score=0.999	1	1347572	1349577	+	3.91667	5.63771	55.943	7.06349	5.50627	7.13879	5.73938	12.3448	15.1642	22.7098	6.04575	9.63524	17.4242
score=0.999	1	1347623	1349625	+	3.24879	4.97072	53.9412	6.28861	4.27596	6.10681	4.91426	11.3515	14.6843	19.8936	4.83333	8.47077	12.7419
score=0.999	1	1347644	1349645	+	3.24879	4.9206	53.7016	6.28861	4.27596	6.01788	4.91426	11.3515	14.6843	19.8936	4.83333	8.47077	12.7419
score=0.999	1	1347847	1349853	+	2.41898	3.12644	53.7016	3.70011	1.64925	3.26864	2.91354	8.85745	8.88117	9.48276	1.98413	5.5366	6.12745
score=0.999	1	1347905	1349914	+	2.41898	3.04216	53.7016	3.45903	1.52524	3.02465	2.61558	8.82698	8.20366	9.32203	1.98413	5.31746	5.30303
score=0.999	1	1347969	1349980	+	1.9697	2.67544	53.7016	3.05332	1.3474	2.12255	2.61558	7.69896	7.68504	9.32203	1.42276	4.01465	3.125
score=0.999	1	1348006	1350018	+	1.9697	2.65387	53.7016	3.05332	1.3474	2.12255	2.61558	7.69896	7.68504	9.32203	1.42276	4.01465	3.125
score=0.999	1	1348079	1350089	+	1.43035	2.32238	53.7016	2.69411	1.38951	2.01436	2.40698	8.00549	6.56623	9.32203	1.45833	2.93254	3.125
score=0.999	1	1348235	1350239	-	1.4631	2.15488	53.7016	2.70208	1.44599	1.95099	2.06908	8.14165	6.04606	9.32203	1.45833	2.66369	3.125
score=0.999	1	1348283	1350287	-	0.911458	1.91315	53.7016	2.64013	1.46989	1.84818	1.91964	7.40043	5.18595	9.32203	1.45833	2.1142	3.125
score=0.999	1	1348316	1350320	-	0.727513	1.65435	53.7016	2.66792	1.46989	1.88552	1.89024	6.26517	3.89949	9.32203	1.45833	2.19551	3.125
score=0.999	1	1348401	1350404	-	0.727513	1.09122	53.7016	1.89196	1.46989	0.989583	1.32911	2	1.45873	9.32203	1.45833	1.81973	0
score=0.999	1	1405297	1407300	+	37.403	30.8173	88.5191	35.1545	38.1845	35.6551	31.5779	28.5797	55.4688	54.9304	34.9747	49.9894	55.3853
score=0.999	1	1405967	1407974	+	19.5831	15.0146	86.7459	15.0167	23.8193	18.0016	13.5647	11.3864	21.823	30.8548	25.9663	21.8565	31.8296
score=0.999	1	1406000	1408000	+	19.4009	14.8298	86.7459	14.9153	23.4741	17.9388	13.3319	11.298	21.6014	30.2615	25.3694	21.3422	31.2663
score=0.999	1	1406016	1408020	+	19.4009	14.8298	86.7459	14.9153	23.4741	17.9388	13.3319	11.298	21.6014	30.2615	25.3694	21.3422	31.2663
score=0.999	1	1418577	1420580	+	82.6096	52.8139	81.8627	58.425	92.2684	51.4437	75.1486	83.4147	78.5824	92.9262	88.3333	70.486	92.1722
score=0.999	1	1418664	1420670	+	83.2682	52.6609	81.2548	57.9868	92.6845	48.7974	76.3701	82.9365	76.3701	92.9603	90.8333	72.2279	92.18
score=0.999	1	1419663	1421666	-	79.2004	46.7138	81.2765	47.3171	91.995	41.5011	67.5474	77.477	66.1534	91.127	92.9167	67.0071	91.3401
score=0.999	1	1419738	1421742	-	78.9224	46.9526	81.2765	47.4568	92.3445	41.0125	68.2917	76.9897	68.682	91.2011	92.8931	66.864	91.3401
score=0.999	1	1419791	1421795	-	78.8843	46.676	81.2765	47.2739	92.2608	41.0125	67.6638	76.5514	68.0012	91.1618	92.7564	66.5833	91.3401
score=0.999	1	1439258	1441260	-	93.813	91.0747	97.8522	88.357	94.9725	88.6608	93.2678	92.0742	92.5861	95.9033	86.6751	89.1407	97.6563
score=0.999	1	1469952	1471954	+	16.6568	11.2622	30.1964	11.056	34.0933	13.9059	23.6519	13.5373	22.6754	15.7463	24.5122	26.1939	14.617
score=0.999	1	1470189	1472194	+	12.5006	8.01666	25.3867	7.71093	26.6925	6.98248	17.859	8.85137	14.1839	12.664	18.5526	18.4253	12.0947
score=0.999	1	1470261	1472266	+	7.97953	5.86938	23.39	5.51112	19.0974	5.54544	14.6475	7.73298	10.4974	9.91267	18.5526	13.07	10.3457
score=0.999	1	1471074	1473076	-	17.0507	12.7838	54.2447	8.10083	25.6447	17.1523	22.6423	11.411	15.0456	27.2105	10.2917	20.2945	21.2303
score=0.999	1	1471179	1473181	-	18.0183	13.482	57.8262	8.42649	30.5411	18.7036	25.1231	11.9126	16.5489	29.7418	11.4352	22.8716	22.6456
score=0.999	1	1471417	1473423	-	28.8862	19.7315	68.2563	17.2299	43.6492	29.3238	37.8863	16.2985	24.0637	44.2671	36.3333	25.4058	34.6141
score=0.999	1	1471465	1473469	-	30.9613	21.6538	69.6558	19.0218	45.7363	30.8529	41.7383	19.55	24.0637	48.02	42.1212	33.6941	36.8495
score=0.999	1	1573474	1575477	+	3.62525	3.83877	13.7239	4.58621	11.9039	5.89491	4.21619	1.79062	4.76261	16.5098	2.59887	6.51157	11.44
score=0.999	1	1573783	1575786	-	6.73206	5.2732	32.6182	6.10011	10.9348	7.52167	7.62345	4.21092	6.5717	22.8382	12.2245	12.7592	22.7469
score=0.999	1	1574225	1576228	-	15.761	10.7604	44.9122	10.3287	25.0087	12.7075	9.18082	10.1601	11.866	40.4689	20.4219	17.8327	32.9814
score=0.999	1	1574231	1576234	-	15.8326	10.8189	44.9122	10.3646	25.2104	12.6791	9.22274	10.2185	11.9141	40.4689	20.4219	17.8327	32.9814
score=0.999	1	1574354	1576362	-	17.1168	12.0382	45.805	11.1744	28.1374	14.4117	10.482	12.0043	12.8882	49.5955	21.1645	20.252	33.7937
score=0.999	1	1574441	1576442	-	17.5405	12.8257	45.805	11.5425	28.1374	14.5832	10.7415	12.3866	13.052	50.8354	21.1645	21.8098	33.7937
score=0.999	1	1574524	1576526	-	18.0774	13.2591	45.805	11.9004	28.6225	14.5832	10.7415	12.8787	13.2771	51.4789	21.1645	22.7834	33.7937
score=0.999	1	1598142	1600148	+	15.9844	27.1512	64.7305	27.829	31.6838	24.2727	69.4733	29.2414	52.4681	64.5455	27.63	56.2109	44.8616
score=0.999	1	1598195	1600199	+	15.9844	27.1512	64.3112	27.829	31.6838	24.2727	69.4733	29.2414	47.3906	65.9643	27.63	56.2109	44.8616
score=0.999	1	1598378	1600385	+	13.8022	22.1014	63.9834	22.1623	26.9473	21.4512	62.7845	25.2614	43.4637	59.2246	23.7379	51.3464	41.0387
score=0.999	1	1598516	1600528	+	11.7022	17.2225	63.9834	16.8789	24.333	18.0679	44.0203	19.4565	29.9734	53.9914	20.8249	38.779	39.5269
score=0.999	1	1598541	1600549	+	11.6179	16.6008	63.9834	16.1828	23.6079	17.3647	42.8728	18.3696	28.4864	53.7957	19.95	37.2464	38.7415
score=0.999	1	1598572	1600580	+	11.0647	16.4606	63.9834	16.1275	22.7767	17.0059	41.3423	17.908	27.7315	53.4823	19	34.904	37.2399
score=0.999	1	1599139	1601143	-	5.30455	8.04495	63.2752	8.81009	7.28381	9.80449	20.5698	5.92793	17.8476	46.0243	4.98062	16.4845	17.5604
score=0.999	1	1599161	1601165	-	5.25012	7.83539	63.6452	8.70689	7.34255	9.5724	20.2029	5.77899	17.5172	45.9109	5.03922	16.0837	16.8382
score=0.999	1	1599233	1601234	-	4.58245	7.15758	64.759	8.62762	6.71144	9.46404	17.9751	5.19581	15.6516	45.8639	5.63008	14.3325	12.7049
score=0.999	1	1599518	1601521	-	9.92064	12.5284	66.9831	13.5069	10.8824	14.1978	23.6869	11.1675	18.0717	45.1202	11.1979	18.2764	25.9212
score=0.999	1	1599564	1601569	-	11.0911	13.7634	66.9831	15.27	12.9605	16.1096	24.45	12.5746	19.3129	45.1202	13.3929	19.5046	29.0317
score=0.999	1	1599584	1601588	-	11.253	13.9673	66.9831	15.4667	13.1333	16.4286	24.45	12.7952	19.4352	45.1202	13.3929	19.6558	29.0317
score=0.999	1	1599598	1601606	-	11.545	14.614	66.9831	16.0721	14.2763	17.0556	25.6863	13.4587	19.8632	45.1202	14.9123	20.1726	30.4233
score=0.999	1	1599649	1601652	-	12.7821	15.9477	68.2796	17.6273	16.9324	19.1988	26.9231	14.9249	20.3641	46.21	19	20.402	34.4309
score=0.999	1	1599676	1601685	-	13.2933	16.535	70.3333	18.3882	18.2552	20.3852	26.9231	15.3075	20.3641	47.3538	21.1111	20.402	35.9612
score=0.999	1	1614598	1616603	+	10.7188	5.06627	61.4352	5.6666	5.72851	7.16522	3.88359	6.14438	8.90053	22.3563	10.456	8.01412	9.52578
score=0.999	1	1614697	1616702	+	12.9501	6.7323	62.3529	7.26156	4.83784	9.61294	4.36031	6.8942	11.2708	24.918	8.71763	9.09519	9.32764
score=0.999	1	1614792	1616793	-	12.1426	6.52855	62.2222	6.64589	1.61401	10.4042	3.92441	5.454	10.885	22.4214	3.4381	7.66775	6.14127
score=0.999	1	1614841	1616845	+	12.1144	7.26361	62.2222	7.50141	3.0029	11.9958	4.66698	6.90576	11.7265	26.3522	2.40079	8.17982	7.39361
score=0.999	1	1614992	1616993	-	18.7427	10.1851	64.5833	10.9451	9.04255	17.7308	8.50725	10.7726	15.8652	42.0909	0.833333	12.3222	12.4949
score=0.999	1	1623127	1625128	-	90.7915	93.1757	97.4537	94.0589	95.3345	93.6656	89.83	93.5569	92.0703	93.5974	91.8018	92.5647	95.9392
score=0.999	1	1657377	1659382	+	21.7814	11.7416	80.673	5.99831	26.1492	18.4143	24.3555	15.8277	10.6912	20.4634	36.6376	9.96991	44.1486
score=0.999	1	1657557	1659561	+	19.9191	10.3458	80.7548	4.38572	23.4242	15.4068	20.0745	12.2634	8.94723	17.2417	33.1175	8.24987	36.1036
score=0.999	1	1658497	1660503	-	36.7873	25.6526	96.7147	23.0486	49.634	41.7717	39.8917	33.1855	21.2751	40.9057	59.5805	27.0827	69.3982
score=0.999	1	1658709	1660710	-	40.7164	29.4679	96.5614	27.547	54.8846	47.492	44.8569	38.9726	24.2241	43.6148	63.0272	32.7472	74.1436
score=0.999	1	1658769	1660772	-	44.1629	32.133	96.8365	30.5622	56.3361	50.123	47.7269	41.176	25.9793	44.9392	64.0897	34.7993	75.2439
score=0.999	1	1776846	1778854	+	9.11574	3.81201	46.9138	6.04075	9.31959	9.65393	10.5074	12.4063	4.6392	19.1014	12.5556	6.19951	14.7957
score=0.999	1	1776973	1778980	+	8.0433	3.41225	46.9138	5.42514	8.30659	7.34724	8.1381	10.4548	4.32613	14.3412	9.41667	6.05644	14.3648
score=0.999	1	1777117	1779120	+	3.97952	2.42865	44.5286	2.54572	4.34937	3.45323	3.71972	5.45026	2.50947	8.71518	4.10853	3.19752	7.04604
score=0.999	1	1777466	1779468	+	1.3689	1.6301	41.5957	2.22194	3.53865	3.04331	1.57627	3.79978	1.5936	4.66071	3.27381	1.90476	2.57744
score=0.999	1	1777792	1779796	-	3.992	3.67388	40.4444	4.08926	9.21014	8.86503	10.182	9.41487	6.11741	11.528	8.9697	3.28312	8.23112
score=0.999	1	1777847	1779850	-	3.992	3.67388	40.4444	4.08926	9.21014	8.86503	10.182	9.41487	6.11741	11.528	8.9697	3.28312	8.23112
score=0.999	1	1777919	1779924	-	4.0568	3.80163	40.4444	4.45587	9.4733	9.0303	10.1299	9.52706	6.15807	11.2134	9.53216	3.46105	8.72432
score=0.999	1	1778000	1780002	-	4.11827	4.00685	46.6667	4.8737	10.5964	9.9591	10.7607	11.0924	6.56388	14.1103	9.53216	4.49735	9.68021
score=0.999	1	1778257	1780263	-	4.47119	4.93426	47.8947	5.19114	12.7158	11.2175	12.615	12.3675	6.60103	16.3166	11.3667	6.84203	12.5771
score=0.999	1	1778281	1780285	-	4.47119	5.18914	46.6667	5.13409	12.6307	11.3842	12.403	12.4964	6.58985	16.3166	11.1438	7.46032	13.0703
score=0.999	1	1778410	1780412	-	4.47119	5.83886	42.1429	5.89135	14.2039	12.0465	12.2743	12.1395	7.4235	15.4613	10.3736	8.90894	16.6649
score=0.999	1	1888552	1890558	+	38.2265	14.6775	47.5382	25.9749	24.4466	21.9952	17.0025	30.3522	29.54	54.6997	16.1484	41.2333	32.067
score=0.999	1	1888598	1890603	+	28.9689	10.5028	47.5382	20.2801	19.4843	17.9948	14.4037	24.4387	24.4576	49.8573	14.4351	36.8781	27.7762
score=0.999	1	1888736	1890736	+	23.3646	8.57337	45.9219	15.8953	17.4205	15.4143	12.5507	20.1892	21.0818	47.0371	11.2208	32.3383	23.9041
score=0.999	1	1888789	1890796	+	18.5881	5.15331	41.1263	11.2806	13.0748	10.376	8.41105	13.1058	14.2931	37.0928	11.2208	23.9014	17.5544
score=0.999	1	1888882	1890888	+	8.85642	2.283	45.2638	7.44231	9.03178	5.97837	5.08517	7.55583	8.51002	25.1152	6.92506	9.69941	12.0335
score=0.999	1	1888926	1890928	+	7.89897	2.11663	49.8433	6.96043	9.03178	5.58274	5.08517	7.55583	8.51002	25.9713	6.92506	8.94164	12.0335
score=0.999	1	1888958	1890964	+	7.12834	2.05023	51.9757	6.80839	9.03178	5.34685	4.877	7.55583	8.51002	25.9713	6.92506	8.54127	12.0335
score=0.999	1	1889238	1891242	+	3.82128	0.666418	57.0398	2.19737	3.78289	1.30786	1.3149	3.05735	2.09114	17.2751	3.31325	1.63248	4.18091
score=0.999	1	1889304	1891314	+	3.64146	0.649183	57.0398	2.61014	3.70672	1.30786	1.29077	2.91838	2.0679	17.2751	3.19767	1.63248	4.18091
score=0.999	1	1889347	1891351	+	3.64146	0.643635	57.0398	2.61014	3.70672	1.29201	1.29077	2.91838	2.0679	17.2751	3.19767	1.63248	4.18091
score=0.999	1	1889453	1891456	+	3.64146	0.632817	57.0398	2.5725	3.70672	1.24668	1.29077	2.91838	2.0679	17.2751	3.19767	1.63248	4.18091
score=0.999	1	1889546	1891547	-	0.843882	0.262175	57.0865	1.50165	2.28494	0.271084	0.820851	1.8154	0.957854	14.5977	1.50602	0.238095	0.694445
score=0.999	1	1889626	1891634	+	0.865801	0.0929724	58.5637	0.9125	1.27631	0	0.359964	1.23698	0.678295	13.7179	1.11789	0	0.245098
score=0.999	1	1889696	1891705	-	0.865801	0.0890885	58.5637	0.894608	1.27631	0	0.353267	1.23698	0.678295	13.7179	1.11789	0	0.245098
score=0.999	1	1889717	1891720	+	0.865801	0.0888565	58.5637	0.890244	1.27631	0	0.353267	1.23698	0.678295	13.7179	1.11789	0	0.245098
score=0.999	1	1889734	1891740	-	0.865801	0.0874894	58.5637	0.877404	1.27631	0	0.350011	1.23698	0.678295	13.7179	1.11789	0	0.238095
score=0.999	1	1889753	1891758	+	0.865801	0.0870431	59.5317	0.881643	1.18809	0	0.353267	1.25661	0.694445	14.2667	1.11789	0	0.241546
score=0.999	1	1889781	1891782	-	0.865801	0.0859468	59.5317	1.20676	1.18809	0	0.353267	1.25661	0.694445	14.2667	1.11789	0.684932	0.238095
score=0.999	1	1889900	1891908	-	0.877193	0.133632	63.1871	1.54378	1.46068	0.152439	0.358266	1.31944	0.747863	15.8333	1.43678	0.657895	0.268817
score=0.999	1	1890696	1892704	-	32.8717	9.88335	69.0283	19.9099	29.7922	20.0206	24.3004	24.5647	59.909	46.1891	27.9295	26.2886	64.7879
score=0.999	1	1907544	1909545	+	29.2694	26.2809	94.582	29.8966	49.8266	36.8476	50.0121	34.7121	38.5846	42.568	41.4198	34.5193	54.2641
score=0.999	1	1907744	1909747	+	23.7417	22.4688	95.0271	26.0005	45.6004	32.5954	41.5346	29.3867	35.391	41.3679	39.8077	30.1237	51.0287
score=0.999	1	1907772	1909776	+	23.4	21.8045	94.9114	25.4998	44.8055	31.2813	40.7483	28.5334	34.6419	40.7441	39.8077	29.3583	50.4949
score=0.999	1	2017762	2019770	+	41.8268	22.2477	73.2937	33.4017	37.0793	46.4299	47.5732	39.1717	31.3128	53.4059	35.9624	49.064	64.982
score=0.999	1	2017792	2019798	+	40.6144	22.0732	73.2937	32.0003	37.0793	46.4299	47.5732	39.1717	29.9055	53.4059	35.9624	46.6411	62.0283
score=0.999	1	2025358	2027366	-	92.1791	91.0553	94.1723	90.8381	91.7047	94.5278	94.2172	93.6185	95.0135	94.6171	93.4506	87.5954	91.4985
score=0.999	1	2043365	2045368	+	59.2701	37.1837	34.0556	39.4398	50.0819	45.2187	55.8349	48.5672	58.9	59.3206	41.3896	59.8499	51.7022
score=0.999	1	2226161	2228165	+	13.522	9.19667	60.8015	12.772	43.0935	18.7766	21.7322	18.3642	18.8478	42.9456	49.3548	31.0626	40.3107
score=0.999	1	2227755	2229764	-	1.64966	0.997183	70.8583	1.27985	8.53659	1.83652	1.44778	0.950292	2.40291	48.9203	0	0.468975	34.0062
score=0.999	1	2227767	2229770	-	1.68403	1.00563	70.8583	1.29069	8.53659	1.83652	1.47113	0.967262	2.40291	49.2787	0	0.468975	34.0062
score=0.999	1	2227792	2229798	-	1.92793	1.09011	70.8583	1.31294	8.53659	1.81342	1.93279	0.984849	2.37981	49.8884	0	0.461976	33.9506
score=0.999	1	2227808	2229808	-	1.98148	1.10194	70.8583	1.33208	8.53659	1.81342	1.93279	0.984849	2.37981	50.4469	0	0.461976	33.9506
score=0.999	1	2227824	2229834	-	2.09738	1.23834	70.8583	1.4909	8.43374	2.03934	1.90259	1.14583	2.6746	50.8262	0	0.455182	33.9468
score=0.999	1	2227840	2229842	-	2.18324	1.42071	71.1099	1.4553	8.33333	2.15021	1.95879	1.65205	3.0919	51.6021	0	0.448585	33.9468
score=0.999	1	2227846	2229856	-	2.23553	1.43339	71.4578	1.47294	8.33333	2.15021	1.95879	1.65205	3.0919	51.9991	0	0.448585	33.9468
score=0.999	1	2227892	2229907	-	2.74189	1.68835	72.936	1.63709	9	2.59146	2.16777	1.8866	3.53788	52.4022	0	0.448585	33.9394
score=0.999	1	2227933	2229940	-	2.86984	1.74607	73.4993	1.68885	9	2.56024	2.44513	1.99405	3.80631	52.4022	0	0.442177	33.9394
score=0.999	1	2228003	2230010	-	3.45406	2.30446	74.1048	1.94084	9.44444	3.42209	2.83316	3.49702	4.32891	51.9681	0.877193	0.418275	33.7325
score=0.999	1	2228050	2230056	-	3.47855	2.35407	74.849	1.94084	9.44444	3.42209	2.83316	3.49702	4.32891	52.0173	0.877193	0.418275	33.7325
score=0.999	1	2228066	2230076	-	3.52861	2.60982	75.1335	1.92915	10.0568	3.8469	2.81217	3.85751	6.51302	52.0519	0.877193	0.407268	33.7325
score=0.999	1	2228105	2230105	-	3.77289	2.63282	75.1157	1.92915	10.0568	3.91519	2.81217	3.91826	6.51302	50.9173	0.877193	0.407268	33.7325
score=0.999	1	2228241	2230241	-	5.27081	4.46281	72.6327	2.92545	6.01323	5.95504	5.71831	4.6271	11.3065	39.0624	2.38095	0.545037	23.8981
score=0.999	1	2228264	2230274	-	6.01648	4.85049	72.2613	3.17731	6.93932	6.5975	5.8696	4.95829	12.4388	36.8012	3.10078	0.532213	23.4594
score=0.999	1	2228349	2230353	-	7.66369	5.39949	73.2741	3.80391	7.39742	7.91186	6.18503	5.36656	13.3657	23.8571	3.10078	0.519978	22.342
score=0.999	1	2228474	2230477	-	9.72527	6.52433	74.5625	4.57754	8.06487	9.8398	6.66441	5.87949	13.8016	18.3842	3.10078	0.763458	11.6135
score=0.999	1	2228506	2230513	-	9.72527	6.75758	74.3719	4.72549	7.90357	10.5588	6.49985	5.72375	14.4855	14.9357	3.10078	0.880456	10.8423
score=0.999	1	2228681	2230682	-	10.5914	8.14175	59.8889	5.66621	8.3519	11.4075	6.37125	6.1361	15.6426	14.503	3.10078	0.950092	6.37255
score=0.999	1	2330265	2332270	+	92.3457	91.6471	89.2292	91.6337	85.3851	91.4005	86.7192	93.2348	93.6779	96.4208	82.6842	68.3067	96.563
score=0.999	1	2330308	2332309	+	92.4303	91.7862	89.0497	92.0918	85.3851	91.1499	86.8023	93.1096	93.7972	96.4208	82.4756	68.7114	96.7115
score=0.999	1	2390494	2392494	+	11.3025	7.41124	40.5376	7.78592	17.0005	11.2745	7.44604	5.50913	6.29111	19.7326	2.65781	6.47156	23.4144
score=0.999	1	2391022	2393027	-	12.2174	8.06552	60.5159	6.81038	24.3817	11.6101	14.0646	13.9919	13.0417	35.3484	27.6494	14.2329	34.1345
score=0.999	1	2391483	2393487	-	24.1774	14.2002	67.2523	12.0585	39.6862	20.3169	29.1762	23.7689	19.9983	56.914	37.112	30.1176	47.1206
score=0.999	1	2391496	2393498	-	24.1774	14.5706	67.2523	12.3526	39.6862	21.3412	30.1074	24.1374	20.3709	56.914	37.112	31.291	47.1206
score=0.999	1	2391595	2393595	-	26.8068	18.467	75.3604	17.4229	49.8735	29.2487	37.2836	30.0767	25.8648	58.9337	48.001	39.1218	50.5256
score=0.999	1	2524644	2526649	+	17.3508	14.4166	28.1313	15.1638	25.7565	22.751	19.1041	21.8816	22.1025	39.8109	51.4747	26.9984	36.3072
score=0.999	1	2788389	2790391	+	90.0579	90.8135	98.019	70.1765	90.1378	90.4726	86.5043	91.7021	83.3581	92.7785	77.1886	55.9394	91.3824
score=0.999	1	2788466	2790468	+	90.1089	90.8802	98.0091	70.2861	90.1678	90.7836	86.5812	91.7021	83.8189	92.7476	77.0926	55.7079	91.341
score=0.999	1	2789541	2791545	-	92.6319	93.1642	98.4092	78.8834	93.7166	92.9095	94.4517	95.4149	93.4146	95.4551	89.3966	72.068	96.2053
score=0.999	1	2789602	2791605	-	93.476	93.0925	98.484	81.8736	93.524	92.452	94.2612	95.2869	93.3755	95.6285	88.7566	78.0633	95.7119
score=0.999	1	3067502	3069505	+	1.81953	1.25624	51.6111	1.8314	4.15657	3.39442	1.70474	2.60417	0.808081	5.24527	1.1805	1.81639	1.1194
score=0.999	1	3068364	3070369	-	1.04434	0.979774	56.5598	1.28236	3.37179	0	0.775578	0.877193	0.854701	7.04365	0.7041	0.440313	0.581395
score=0.999	1	3068588	3070590	-	0.931856	1.12506	62.2951	1.23292	5.13594	0	0.898551	0.854701	0.838574	7.66743	0.909091	0.247619	0.581395
score=0.999	1	3068910	3070915	-	0.391463	1.47867	61.5062	1.36931	6.10757	0.189394	1.16228	0.490196	1.08286	6.41026	1.0101	0.702381	0.675676
score=0.999	1	3068930	3070935	+	0.406097	1.54928	61.5062	1.26712	6.10757	0.189394	1.15468	0.490196	1.09524	6.41026	1.0101	0.702381	0.675676
score=0.999	1	3068956	3070959	-	0.413832	1.57895	61.5062	1.2788	6.03075	0.186567	1.15468	0.490196	1.08902	6.49351	1.0101	0.925059	0.675676
score=0.999	1	3068984	3070985	-	0.417811	1.56399	61.5062	1.2788	5.91907	0.178571	1.16998	0.476191	1.25	6.49351	1.0101	1.41741	0.675676
score=0.999	1	3069021	3071025	+	0.398646	1.6133	61.5062	1.25	5.99306	0.162338	1.12527	0.411523	1.26405	6.49351	1.02916	1.85818	0.675676
score=0.999	1	3069030	3071032	-	0.398646	1.60928	61.5062	1.24439	6.03075	0.160256	1.11814	0.406504	1.27119	6.49351	1.03896	1.84481	0.675676
score=0.999	1	3069082	3071087	+	0.760255	1.59932	61.5062	1.38761	6.47898	0.153374	1.2854	0.724638	1.35542	6.49351	1.16054	2.26984	0.694444
score=0.999	1	3069161	3071164	-	0.752801	1.65465	61.8536	1.39401	6.66667	0.471888	1.48387	0.724638	1.38037	6.57895	1.1236	2.98845	0.746269
score=0.999	1	3069805	3071806	-	7.04941	3.32333	68.5613	3.74197	9.16022	2.85585	4.38659	5.26365	4.49383	8.6758	7.61905	8.68661	3.69198
score=0.999	1	3069968	3071971	-	12.248	4.75658	68.5613	7.10301	16.2916	4.8967	7.51134	7.80466	6.94253	13.7131	20.1093	11.9844	10.2451
score=0.999	1	3069996	3072004	-	13.5467	5.09572	68.5613	8.24304	17.3212	5.21303	8.12316	8.79189	7.52283	14.7854	22.1858	13.5642	11.7157
score=0.999	1	3070027	3072031	-	14.0959	5.14993	68.5613	8.37112	17.8068	5.21303	8.39095	9.00632	7.68065	14.7854	23.3333	13.5642	12.0707
score=0.999	1	3070052	3072054	-	15.3396	5.48852	68.5613	9.22511	19.0672	5.36026	9.05876	10.2334	8.22222	15.7814	25.5556	15.0987	13.01
score=0.999	1	3070179	3072185	-	15.6004	5.92273	68.5613	10.0514	22.0126	5.92452	9.98786	10.7242	9.34959	15.3869	29.0379	17.8636	13.836
score=0.999	1	3070289	3072293	-	15.6004	6.2579	70.0999	11.2576	23.0485	6.05331	10.8958	10.7242	9.62644	15.3869	29.0379	18.0032	17.4823
score=0.999	1	3073180	3075182	-	17.2296	15.9179	23.9583	18.6063	18.2881	21.0786	23.8349	16.7568	34.3967	20.3258	13.1235	31.5374	13.6829
score=0.999	1	3073210	3075213	-	17.1563	16.071	23.9583	18.819	18.2361	21.1953	24.2423	16.4887	34.8727	20.5707	13.1235	32.1498	13.628
score=0.999	1	3073290	3075293	-	17.0357	16.5483	23.9583	19.6007	19.0679	22.1155	25.3335	17.1903	37.5561	21.2862	13.1235	33.5392	13.9969
score=0.999	1	3113801	3115804	-	94.0511	88.7491	92.3897	91.9453	89.5239	93.3638	90.0539	89.3969	91.2549	89.8429	87.0238	90.4308	91.0273
score=0.999	1	3113850	3115855	-	93.9356	88.7093	92.3897	92.0975	89.5402	93.5337	90.2358	88.9037	91.8703	90.0107	87.3297	91.3388	91.0227
score=0.999	1	3113947	3115947	-	93.9356	88.6267	92.3897	92.4039	89.4964	93.4509	90.1391	88.7732	91.6695	90.1313	87.3297	90.6854	90.9195
score=0.999	1	3142223	3144225	-	94.2349	88.698	96.3964	94.4728	86.8706	88.112	88.1114	92.3167	93.4713	89.4325	83.691	68.947	93.3423
score=0.999	1	3265898	3267900	-	87.2989	88.584	91.1777	87.5048	89.8698	92.2205	90.8623	88.1083	95.5928	86.9565	88.2542	75.599	89.4453
score=0.999	1	3392246	3394247	+	28.2597	14.2751	48.1296	19.5295	24.5073	21.2247	26.1667	24.9432	24.8604	36.445	19.8795	33.0035	34.439
score=0.999	1	3392310	3394313	+	26.1932	13.2726	47.1798	18.8081	22.6215	20.323	25.3358	23.9691	23.645	34.5704	19.2734	31.5049	33.7621
score=0.999	1	3393206	3395209	-	25.841	18.5362	40.8333	21.5382	30.9075	24.1448	26.3784	26.8318	20.4205	32.8334	28.0933	24.1552	34.994
score=0.999	1	3411168	3413171	+	90.7794	89.9421	94.0064	94.0024	90.4411	93.7108	90.8555	91.3178	91.4296	95.094	87.1885	89.79	93.627
score=0.999	1	3649660	3651665	-	9.56905	3.3404	17.5526	4.4852	6.20737	6.42844	5.41336	6.7147	6.7846	13.0901	7.59615	8.36019	11.1398
score=0.999	1	3651739	3653740	-	5.74257	3.5766	57.5575	4.50606	4.74183	4.97491	4.59378	5.1673	9.58514	21.8838	2.88221	3.49437	15.6523
score=0.999	1	3651881	3653883	-	8.02967	5.60626	59.4996	8.74601	9.39318	9.39762	8.26807	9.7091	13.1183	32.7244	8.33796	7.92419	25.0964
score=0.999	1	3651898	3653905	-	8.62777	6.03787	59.9837	9.61862	10.6825	10.5054	8.97985	11.0274	14.1781	34.7681	10.2128	8.9974	27.9859
score=0.999	1	3651927	3653929	-	9.31179	6.44218	60.023	10.7365	12.2508	11.6473	9.75876	12.3725	15.413	37.4301	11.793	10.2158	30.0821
score=0.999	1	3651957	3653965	-	9.31179	6.48295	60.023	10.8143	12.2508	11.723	9.8785	12.4811	15.413	37.4301	11.793	10.2158	30.0821
score=0.999	1	3746820	3748822	-	31.6697	24.2872	79.4701	25.8458	42.266	43.505	49.3653	33.4995	29.0947	52.5911	48.1155	32.2421	37.3224
score=0.999	1	3794486	3796489	+	41.4312	22.5479	65.3592	27.7919	37.1374	33.0735	28.3879	50.6256	25.4408	65.8816	18.2564	33.2929	54.0416
score=0.999	1	3794864	3796867	+	19.9101	12.4563	34.3531	15.9699	18.1331	17.7188	15.1711	20.5002	11.1107	39.5405	4.76389	14.3419	30.2875
score=0.999	1	4653092	4655098	+	3.59944	5.97372	49.1784	5.2718	9.15279	5.5784	12.0877	25.765	22.3134	12.4727	7.62712	10.5352	25.1539
score=0.999	1	4653128	4655146	+	3.59944	4.81694	48.4792	4.26426	7.57111	4.29986	12.0877	21.652	20.6184	14.5581	6.98529	7.62481	24.454
score=0.999	1	4653157	4655163	+	3.59944	4.35382	49.1365	3.8321	6.75902	3.82374	12.0877	18.803	19.9698	15.8575	5.83333	6.38368	23.6605
score=0.999	1	4653174	4655181	+	3.59944	4.40856	52.2344	3.74599	6.63939	3.82374	12.0877	18.803	19.9698	19.0982	5.6713	6.28072	23.6605
score=0.999	1	4653191	4655193	+	3.59944	3.969	52.3656	3.72506	6.02903	3.46786	11.526	16.4937	18.1332	19.1779	4.81221	5.16647	21.7829
score=0.999	1	4653212	4655216	+	3.55759	3.89978	53.771	3.66366	5.87175	3.46786	11.526	16.4937	18.1332	19.797	4.61712	5.16647	21.7829
score=0.999	1	4653515	4655515	+	2.22098	2.35089	60.1919	2.79626	5.00201	3.1703	7.53616	10.9545	9.07655	18.6188	3.81944	2.97203	12.6388
score=0.999	1	4653607	4655613	-	1.38561	1.61946	60.1919	1.86537	3.7327	2.51786	4.40539	6.6523	7.6491	18.7928	3.01932	2.02546	8.22323
score=0.999	1	4653649	4655653	-	1.37527	1.59048	60.1919	1.79011	3.7327	2.31175	4.11142	6.76901	7.55304	18.7937	3.01932	2.03963	8.12975
score=0.999	1	4653709	4655712	+	1.19764	1.43117	61.0294	1.08948	2.4729	1.15696	2.43786	3.51307	5.47619	17.0346	0.897436	1.36905	5.94933
score=0.999	1	4653775	4655782	+	1.21592	1.22163	61.5672	0.686101	2.11742	0.720065	1.43587	1.59574	4.32577	16.5705	0.956284	0.664251	5.24
score=0.999	1	4653800	4655805	+	1.21592	1.23878	61.5672	0.676539	2.11742	0.720065	1.43587	1.59574	4.47018	16.4264	0.956284	0.664251	5.11719
score=0.999	1	4654122	4656123	+	1.19938	1.11258	61.5672	0.7	0.86478	0.440075	1.24072	1.06383	2.61708	17.2619	0.471698	0.595238	5.09009
score=0.999	1	4654173	4656177	-	1.19938	1.07208	61.5672	0.734421	0.86478	0.425725	1.37931	0.943396	2.38095	17.2619	0.471698	0.558943	5.09009
score=0.999	1	4654200	4656205	-	1.19938	1.06782	61.5672	0.730089	1.03395	0.425725	1.35593	0.892857	2.59259	16.9591	0.818182	0.545635	5.09009
score=0.999	1	4654215	4656222	-	1.19938	1.06995	61.5672	0.730089	1.03395	0.428051	1.36752	0.892857	2.59259	16.9591	0.818182	0.545635	5.09009
score=0.999	1	4654230	4656230	+	1.19938	1.07208	61.5672	0.730089	1.03395	0.430403	1.37931	0.892857	2.59259	16.9591	0.818182	0.545635	5.09009
score=0.999	1	4654241	4656247	-	1.19938	1.05133	61.5672	0.725807	1.02446	0.432781	1.55172	1.46199	2.57353	16.8116	0.803571	0.539216	5.04464
score=0.999	1	4654256	4656263	-	1.16667	1.05133	61.5672	0.795595	0.997024	0.606884	2.07283	2.18579	2.77778	16.6667	0.762712	0.818882	4.91304
score=0.999	1	4654271	4656273	+	1.16667	0.992486	61.5672	0.795595	0.997024	0.503663	1.93732	2.18579	2.77778	16.6667	0.762712	0.818882	4.91304
score=0.999	1	4654280	4656287	-	1.16667	0.967535	61.5672	0.795595	0.997024	0.506446	1.95402	2.22222	2.77778	16.6667	0.762712	0.818882	4.91304
score=0.999	1	4654297	4656301	-	1.17737	0.973459	61.5672	0.795595	0.997024	0.512104	1.9883	2.22222	2.77778	16.6667	0.762712	0.818882	4.91304
score=0.999	1	4654318	4656320	-	1.22222	0.992086	61.5672	0.791036	0.997024	0.514981	2.0059	2.15054	2.75779	16.5266	0.762712	0.939922	4.87069
score=0.999	1	4654556	4656559	-	0.775578	1.03445	61.5672	0.762628	0.893279	0.537634	1.77458	1.34199	2.12121	14.4608	0.592105	1.39241	4.6164
score=0.999	1	4654653	4656658	-	0.966312	1.07964	62.6323	0.803571	0.856819	0.926966	1.6895	1.31783	1.46465	13.9039	0.56962	1.44737	4.50904
score=0.999	1	4654720	4656725	-	1.35088	1.14208	57.5817	1.14614	1.68537	1.46368	2.28604	1.89005	2.35386	13.919	0.6	1.68831	4.98718
score=0.999	1	4654742	4656750	-	1.49706	1.24171	55.3952	1.24808	1.98004	1.9426	2.35459	2.64491	2.50992	14.2739	0.642857	1.67742	5.46881
score=0.999	1	4654823	4656827	-	2.86256	1.35077	59.3116	1.86621	2.77198	4.12726	2.50076	3.76346	3.2197	15.9155	0.725807	1.65548	6.47508
score=0.999	1	4654848	4656851	-	2.58761	1.36943	59.3116	1.82162	2.79347	4.21445	2.31679	3.76346	3.2197	16.1445	0.725807	1.6895	6.47508
score=0.999	1	4654868	4656873	-	2.99873	1.50444	59.3116	1.96125	2.86813	4.8699	2.34727	4.212	3.40824	16.2971	0.714286	2.06019	6.56777
score=0.999	1	4654917	4656919	-	3.50962	1.64872	59.3116	2.29995	3.06044	5.69208	2.68098	4.81569	4.23148	16.6543	1.22396	2.63218	7.4531
score=0.999	1	5712067	5714069	+	92.905	91.9772	96.1842	95.7773	92.1535	95.3468	94.9921	89.8233	95.6975	94.4353	92.828	90.734	96.4938
score=0.999	1	5991355	5993357	+	0.79816	0.710373	2.33333	1.28125	0.482881	1.35273	1.70752	0.646848	1.00149	0.947904	0.225225	0.846884	0.947619
score=0.999	1	5991766	5993771	-	0.919848	0.43722	2.61905	1.08909	0.589342	0.85941	1.17265	0.994832	0.483092	0.771289	0.405844	0.668934	1.17737
score=0.999	1	5992330	5994331	-	3.51544	4.18097	9.72456	3.16739	3.03072	3.54904	7.27849	7.6177	6.64414	5.95621	1.39295	3.39882	7.72328
score=0.999	1	5992375	5994378	-	4.63834	5.50576	9.72456	4.87237	5.65746	5.20189	9.08527	10.3336	10.0242	7.44423	2.62554	4.58183	10.2163
score=0.999	1	6178139	6180142	+	17.5327	13.1216	69.4892	13.0882	23.2202	31.8787	48.5247	40.3526	44.9966	18.3589	10.6426	27.2152	40.6111
score=0.999	1	6178162	6180165	+	17.5327	12.7439	69.4892	13.0882	23.2202	31.8787	48.2456	39.183	44.1994	18.3589	10.6426	26.8042	40.6111
score=0.999	1	6178319	6180323	+	16.8171	9.06671	69.4892	11.146	20.6555	30.5066	43.0051	25.2679	31.5658	16.5646	10.6426	24.87	38.8417
score=0.999	1	6178340	6180344	+	16.8171	8.28298	69.8088	10.4094	19.3713	29.5675	41.5648	21.6964	29.8185	16.5646	9.85772	23.2348	37.6656
score=0.999	1	6178610	6180615	+	13.2269	5.22724	62.2312	6.75742	12.1616	22.9153	21.1278	8.97059	16.9892	12.9288	7.60417	17.108	27.293
score=0.999	1	6179083	6181088	-	3.34795	1.9923	52.572	2.41274	2.49915	6.17381	5.32448	2.1408	4.50222	7.48776	2.10692	8.08333	4.9926
score=0.999	1	6179103	6181107	+	3.21699	1.97084	52.572	2.54927	2.51689	5.71705	4.77679	1.49425	4.16667	7.53227	2.12698	7.66667	4.9926
score=0.999	1	6179104	6181110	-	3.21699	1.97084	52.572	2.54927	2.51689	5.71705	4.77679	1.49425	4.16667	7.53227	2.12698	7.66667	4.9926
score=0.999	1	6179148	6181150	-	2.88447	1.89257	52.572	2.40953	2.65846	5.6367	3.46491	0.896359	3.66541	7.82999	2.37654	7.04724	3.63667
score=0.999	1	6179368	6181371	-	3.07808	2.30638	52.572	3.1009	4.36813	7.10924	3.89394	1.89052	4.60119	8.97177	2.82051	8.53535	7.38994
score=0.999	1	6179386	6181388	-	3.34821	2.49692	52.572	3.37013	4.68502	7.38095	4.35358	2.15507	5.1369	8.89307	2.82051	9.02891	8.24074
score=0.999	1	6179662	6181664	-	4.93827	3.73001	52.0281	5.34449	6.04674	12.2693	6.91003	2.96018	10.1823	10.6681	2.9845	11.415	14.4872
score=0.999	1	6179672	6181676	-	5.03145	3.79302	51.8958	5.35277	6.03025	12.2693	6.91003	2.96018	10.1823	10.5664	3.05556	11.5134	14.4872
score=0.999	1	6180048	6182053	-	14.5858	8.30269	34.9742	14.2714	15.6257	22.6422	12.8393	9.93048	16.8206	22.4982	11.7951	21.2247	26.1367
score=0.999	1	6180143	6182148	-	16.8711	10.1412	36.6415	15.9116	18.4952	25.8627	13.8806	12.4386	17.7444	24.165	11.7951	22.5513	29.3261
score=0.999	1	6198691	6200691	-	7.7837	7.71414	19.3557	8.70346	7.94416	7.86555	13.325	8.05816	13.5281	12.5401	8.46671	8.6204	10.6231
score=0.999	1	6234131	6236131	+	22.687	17.3484	54.6341	18.9581	22.6818	38.4677	30.0275	38.143	33.1526	38.1888	14.8491	18.8875	45.4788
score=0.999	1	6234169	6236172	+	16.6914	14.4476	53.0579	16.2222	19.0183	34.1641	27.2461	33.5233	29.4236	32.3174	10.9317	15.404	37.8746
score=0.999	1	6234344	6236348	+	13.6615	14.3593	50.6349	15.4527	20.7711	33.3127	24.7578	28.1571	27.319	25.879	15.0119	14.2954	31.1243
score=0.999	1	6234373	6236378	+	13.6709	14.4095	50.4497	15.1739	20.7649	33.7841	25.4621	28.2058	27.6533	25.1123	15.5604	14.1469	31.1412
score=0.999	1	6234457	6236459	+	15.1225	16.079	49.718	17.4456	24.2009	36.3601	28.654	32.2632	30.4172	27.0283	16.5777	17.9342	35.7597
score=0.999	1	6234486	6236490	+	17.0112	17.5539	50.401	18.8652	26.5859	39.2212	32.3862	34.7644	32.3906	29.2508	16.5777	20.603	38.0093
score=0.999	1	6235349	6237349	-	45.9335	35.2869	59.8892	34.8226	52.2761	64.1475	56.8821	62.9147	43.4674	64.5383	51.0577	56.4131	68.897
score=0.999	1	6235422	6237425	-	47.7115	35.729	62.9493	35.4396	54.2123	68.5714	58.7471	67.2537	45.6827	66.754	53.1	57.8976	73.1587
score=0.999	1	6235557	6237561	-	51.4368	39.1075	63.899	39.1921	57.1655	75.948	65.3045	74.4472	49.8125	70.6836	54.6902	59.8777	80.5296
score=0.999	1	6247801	6249802	+	23.017	18.6401	69.6528	17.193	23.4183	22.6229	46.1825	20.4699	29.5051	54.9502	35.8108	34.9323	52.0069
score=0.999	1	6248014	6250018	+	21.6096	15.5713	57.3297	13.5959	22.5023	18.6131	36.636	20.0549	23.4327	54.9502	31.5891	30.8226	40.63
score=0.999	1	6248130	6250130	+	21.7237	16.0464	57.3297	13.6069	21.5801	18.4123	34.2334	19.7714	23.9015	52.004	28.2986	28.8467	41.0701
score=0.999	1	6248170	6250173	+	21.9944	16.3155	57.7837	13.9219	21.232	18.6166	34.171	19.7714	24.1667	51.5905	27.1667	28.5061	41.0418
score=0.999	1	6248288	6250293	+	21.2748	16.1043	57.5263	14.0803	19.8914	16.6955	32.325	17.551	24.1744	51.7504	21.8553	27.427	36.8291
score=0.999	1	6249232	6251237	-	23.0659	16.7727	55.779	14.3664	26.2928	27.4472	34.4724	23.7393	31.0134	50.3144	19.8143	39.4527	43.5812
score=0.999	1	6249267	6251269	-	24.8249	18.4384	55.779	16.0286	29.2171	29.5336	38.1877	27.7557	33.4968	53.7808	21.5373	43.1608	47.7883
score=0.999	1	6259220	6261222	+	3.60825	6.21965	65.5025	6.84573	10.1392	14.4107	14.2677	16.0554	11.811	19.8276	8.69697	10.636	10.5136
score=0.999	1	6259260	6261261	+	3.57143	5.96425	65.5025	6.58617	10.1392	14.4107	13.6473	15.3144	11.2359	19.8276	8.69697	9.73896	10.5136
score=0.999	1	6259271	6261273	+	3.57143	5.84128	65.5025	6.49384	10.1392	14.4107	13.0787	14.6388	10.9376	19.8276	8.69697	9.39922	10.5136
score=0.999	1	6259358	6261358	+	2.23368	4.55551	65.5025	5.10462	9.09632	11.7919	10.1815	12.3217	7.65079	13.871	7.62346	7.42754	9.00383
score=0.999	1	6259526	6261532	+	2.02492	3.89789	65.078	4.26674	7.62436	9.60067	7.81434	9.68441	6.70476	9.78571	4.45455	6.65923	7.58427
score=0.999	1	6259652	6261655	+	1.76991	3.13846	65.078	3.30744	6.37261	7.77104	6.12731	6.2099	5.90476	5.07246	2.5	5.72829	6.33681
score=0.999	1	6260470	6262476	-	9.21652	5.96698	62.1782	7.14002	12.516	15.2036	13.0286	18.1256	12.1068	12.8274	12.875	12.4976	11.7834
score=0.999	1	6260530	6262534	-	9.21652	6.0316	62.1782	7.14002	12.516	15.2036	13.7054	18.1256	12.1068	12.8274	12.875	12.4976	12.5049
score=0.999	1	6260555	6262555	-	10.4622	7.42612	62.1782	8.67323	13.7792	17.7368	18.1878	21.8787	13.3902	17.0716	15.6746	15.929	14.8858
score=0.999	1	6260627	6262627	-	14.0267	11.0096	62.1782	12.0844	19.1719	22.652	26.0381	28.8344	18.1343	22.9427	23.7589	21.8706	18.9053
score=0.999	1	6260779	6262782	-	17.141	13.7523	62.1782	14.3067	23.6282	28.0876	30.2803	33.5987	21.8149	23.6154	31.0764	25.0581	22.9216
score=0.999	1	6392848	6394853	-	28.5666	6.65049	32.0567	8.80566	10.1093	7.19396	8.80676	18.221	11.0179	41.8655	12.7794	12.0049	57.1368
score=0.999	1	6393038	6395040	-	39.7353	10.1953	38.1761	12.4431	14.7468	13.0262	13.5671	26.4607	17.1688	50.8147	18.5759	18.1636	61.7247
score=0.999	1	6393229	6395238	-	52.5459	17.5662	46.7424	18.004	25.8035	23.6577	22.6597	33.44	28.3405	62.4502	33.044	23.8636	67.5868
score=0.999	1	6393353	6395353	-	57.6321	22.4978	50.6597	24.5212	33.61	31.2053	27.2016	38.0893	36.4651	65.6959	44.307	30.0148	69.1255
score=0.999	1	6423271	6425280	+	8.12798	10.2166	37.8205	12.5252	6.83385	8.64362	12.5748	9.36668	15.0473	15.2224	6.76918	11.9234	16.3722
score=0.999	1	6424218	6426223	-	17.6928	16.3807	56.7361	21.1322	18.6872	19.2331	21.1955	30.8013	21.2963	25.7367	20.5303	22.5974	31.543
score=0.999	1	6453460	6455469	+	86.3976	73.6709	90.6183	83.6058	90.3853	81.5192	93.0838	91.3966	94.5517	96.1305	82.9406	87.9156	97.2996
score=0.999	1	6454445	6456449	-	83.5662	72.7165	90.0414	82.0516	92.2324	85.818	94.7957	92.081	95.6566	97.2802	88.6326	91.9283	96.8481
score=0.999	1	6454548	6456550	-	83.418	71.9909	90.0203	82.6072	93.1597	86.614	95.8331	92.2444	95.8252	97.5971	90.4289	93.6897	97.0494
score=0.999	1	6460035	6462037	+	88.1583	85.3555	95.0515	85.1798	89.0245	89.4136	85.3025	89.2083	88.1408	93.8745	87.087	85.2617	93.9052
score=0.999	1	6461076	6463078	-	96.5146	95.0083	97.0468	95.3374	96.5832	97.1148	92.7772	96.1993	93.8883	97.4731	96.9335	95.756	96.2475
score=0.999	1	6578408	6580412	+	19.9877	28.1164	59.2671	28.1123	42.2089	28.2069	30.7981	30.3866	35.857	37.655	34.8907	50.5204	44.396
score=0.999	1	6578483	6580488	+	18.9808	27.1834	53.1448	26.7001	40.0515	27.3484	29.1359	28.4106	34.0074	35.9072	33.2552	48.4084	42.0827
score=0.999	1	6602363	6604371	-	4.58333	1.51517	6.96078	2.82911	1.73794	3.44843	3.81736	3.03987	3.39004	3.85553	1.89255	1.91387	6.14198
score=0.999	1	6602558	6604564	-	6.45115	2.15259	13.5276	4.49639	3.37492	5.44738	6.02556	5.98277	5.35716	7.45762	4.20929	4.0676	9.70183
score=0.999	1	6611560	6613560	+	24.6646	27.5377	70.2379	30.6142	32.8339	36.503	35.343	26.1567	33.3499	45.7304	51.8104	35.0077	58.3788
score=0.999	1	6611673	6613679	+	22.0491	22.125	69.3742	25.7236	28.135	30.8969	27.8909	22.0901	29.8532	39.7474	48.5925	32.2769	53.3582
score=0.999	1	6611835	6613836	+	18.7419	18.4329	66.7678	21.5647	23.0932	24.3658	23.5114	16.372	27.5575	35.9956	46.9342	29.3066	49.2663
score=0.999	1	6611853	6613859	+	17.7758	17.1547	66.0453	20.3158	20.8658	22.6921	22.9601	15.185	26.6552	34.2888	43.2296	28.0442	47.6353
score=0.999	1	6701424	6703425	-	25.0723	21.7297	77.4286	19.123	25.7083	24.6533	25.169	30.3436	26.8802	41.8282	37.963	24.263	56.0396
score=0.999	1	6701493	6703497	-	25.3255	22.9915	77.4286	20.5754	27.2985	26.3482	27.3655	32.9444	28.8423	41.8282	37.963	26.2849	56.0396
score=0.999	1	6783900	6785907	-	1.39881	0.823481	0.740741	0.811619	0.513136	0.515464	0.471476	0.568182	0.740741	0.505051	0.396825	1.32666	0.847218
score=0.999	1	6783915	6785918	+	1.39881	0.820825	0.740741	1.01745	0.513136	0.510204	0.471476	0.568182	0.740741	0.505051	0.396825	1.32666	0.847218
score=0.999	1	6784075	6786081	+	0.818636	0.790444	0.784314	0.784183	0.38577	0.440529	0.421408	0.571429	0.386473	0.520833	0.409836	1.00542	0.650954
score=0.999	1	6784085	6786093	+	0.813614	0.788146	0.784314	0.780377	0.38577	0.440529	0.421408	0.568182	0.383693	0.520833	0.409836	1.00542	0.650954
score=0.999	1	6784105	6786109	+	0.56475	0.785862	0.833333	0.537658	0.0999001	0.333333	0.297619	0.454545	0.243309	0.134409	0	0.213675	0.258398
score=0.999	1	7068448	7070450	+	54.1358	49.1726	69.8251	53.5198	48.5594	52.6968	49.9624	53.7488	52.4154	64.5591	60.9384	49.5378	69.7606
score=0.999	1	7702682	7704684	+	13.0107	6.38266	52.746	9.05483	9.38448	7.73655	12.7813	17.142	18.5741	23.0141	6.82957	13.6646	17.9517
score=0.999	1	7702789	7704793	+	12.44	6.24135	53.1583	8.5842	7.56099	7.26463	12.3483	17.3048	18.1721	23.1179	6.4881	11.2871	17.422
score=0.999	1	7702816	7704821	+	12.3215	6.24135	54.9967	8.5842	7.48384	7.26463	11.5025	17.3048	18.1721	23.1179	6.4881	11.2871	17.422
score=0.999	1	7702976	7704978	+	7.08853	4.40007	63.8979	5.77427	5.4067	3.87875	8.12475	11.0926	13.8996	20.9555	3.97534	8.42101	10.6488
score=0.999	1	7703032	7705033	+	6.63484	4.07041	63.8979	5.54838	5.14806	3.84937	6.9969	9.95288	13.0523	20.3636	3.99926	8.63154	10.5901
score=0.999	1	7703364	7705371	+	5.44248	4.63331	65.0916	4.57567	3.19837	4.28671	8.44822	6.72555	8.30678	14.5719	2.00934	5.10633	11.0565
score=0.999	1	7703425	7705427	+	6.64326	5.02865	65.1482	4.20439	3.78277	4.1398	9.07607	8.21905	10.614	14.9669	2.69564	6.88475	12.2708
score=0.999	1	7703444	7705453	+	6.64377	5.03406	65.1482	4.20439	3.78277	4.1398	9.07607	8.95053	10.2857	14.4716	2.69564	7.09751	12.2312
score=0.999	1	7703465	7705471	+	6.7422	5.05066	65.1482	4.02505	3.72767	3.93128	9.04346	8.61593	9.97716	13.5226	2.72315	7.15429	12.4683
score=0.999	1	7703568	7705570	+	6.30077	4.40845	65.1482	4.25632	3.35044	3.43416	8.66902	8.31158	8.80434	12.6965	2.75122	7.03571	12.7739
score=0.999	1	7703622	7705625	+	6.13491	4.38001	66.25	4.08779	3.55557	3.36792	8.19282	8.00393	7.94967	12.8309	2.45827	5.95238	12.3552
score=0.999	1	7703704	7705707	-	6.05084	4.03844	67.7907	3.76797	3.69741	2.90493	7.19393	8.04438	7.96171	13.2446	2.08103	5.76037	12.3777
score=0.999	1	7703851	7705854	-	6.32747	4.15556	68.6207	4.73354	4.55957	3.43678	8.11594	9.11172	7.66187	14.5455	1.87972	5.98765	12.9386
score=0.999	1	7703871	7705877	-	6.6191	4.22243	69.4186	4.84346	4.55957	3.45977	8.43658	9.11172	7.77372	14.1975	1.90157	6.25926	13.2883
score=0.999	1	7703902	7705909	+	7.3565	4.5069	69.4186	5.28403	4.83394	3.9987	8.99284	9.36862	8.44203	15.679	2.80533	6.7414	13.6574
score=0.999	1	7703931	7705934	+	7.71882	4.7218	70.6746	5.41784	5.04616	4.75287	9.54909	10.0399	8.60097	16.1212	3.0547	7.01863	13.6574
score=0.999	1	7703944	7705945	-	7.84315	5.09891	71.5261	6.00894	5.55411	5.53979	10.0762	10.8256	8.84428	16.9591	4.14141	7.55102	13.7387
score=0.999	1	7703945	7705946	+	7.84315	5.09891	71.5261	6.00894	5.55411	5.53979	10.0762	10.8256	8.84428	16.9591	4.14141	7.55102	13.7387
score=0.999	1	7703964	7705978	+	8.50022	5.66709	72.3984	6.51091	6.45601	6.299	10.4441	11.6323	9.2498	18.2002	5.66525	8.10195	15.1535
score=0.999	1	7703978	7705984	-	8.50022	5.66709	72.3984	6.51091	6.45601	6.299	10.4441	11.6323	9.2498	18.2002	5.66525	8.10195	15.1535
score=0.999	1	7704000	7706004	-	9.64504	6.13137	73.7037	7.22941	7.27241	8.03611	11.2535	12.4165	9.87429	19.5389	7.25905	9.52381	17.1711
score=0.999	1	7704002	7706013	+	9.64504	6.13137	73.7037	7.22941	7.27241	8.03611	11.2535	12.4165	9.87429	19.5389	7.25905	9.52381	17.1711
score=0.999	1	7704021	7706027	-	9.64504	6.66781	73.6179	7.9407	8.09669	8.84609	12.2245	13.392	10.4368	22.0147	7.80277	10.5963	19.0171
score=0.999	1	7704045	7706047	-	9.64504	6.74937	73.6179	8.06826	8.09669	8.84609	12.2245	13.392	10.4368	22.0147	7.80277	10.5963	19.0171
score=0.999	1	7704511	7706519	-	15.8602	16.3976	74.0152	15.9193	14.743	24.6414	20.3482	21.2814	17.9223	34.1061	15.9587	16.2038	29.5897
score=0.999	1	7704564	7706573	-	17.8994	17.69	73.8667	16.1668	15.4387	27.1056	20.3482	21.2814	18.9044	34.1061	16.2598	16.2038	29.5897
score=0.999	1	7704606	7706610	-	20.0073	17.69	74.0299	16.7764	16.2304	29.7863	20.3482	21.2814	19.8564	34.1061	17.5871	16.6081	31.1805
score=0.999	1	7704888	7706892	-	26.6755	20.3304	84.793	19.4486	23.7769	40.0041	25.2984	25.6273	23.2708	38.8966	21.5103	23.5458	41.4705
score=0.999	1	7704979	7706981	-	28.3091	21.7986	79.5853	19.9333	23.7769	40.0041	28.4085	28.8854	24.3077	39.5755	21.5103	25.9358	42.7712
score=0.999	1	7705048	7707053	-	30.2354	25.0997	81.3866	21.0339	26.8641	43.8137	33.3167	34.1585	25.0389	43.3521	23.9667	28.3055	44.6173
score=0.999	1	7705082	7707089	-	30.5866	25.6038	81.3866	21.2432	27.999	45.4746	34.778	34.7741	25.0389	43.3521	25.3362	28.3055	44.6173
score=0.999	1	7770750	7772751	-	19.271	15.3843	60.0714	19.8039	27.4725	20.941	35.1123	23.325	32.8099	38.6101	42.2923	26.8292	42.9767
score=0.999	1	7771144	7773151	-	22.0835	20.6146	58.2031	28.1519	42.4388	33.1364	47.1395	31.4776	46.9763	50.7479	45.0321	37.1476	54.6376
score=0.999	1	7783585	7785593	-	21.7342	16.1814	69.8456	41.3357	54.5865	59.1919	66.9829	63.7241	81.7322	78.6963	63.0848	65.5212	85.201
score=0.999	1	7783625	7785634	-	24.3229	17.4489	71.2815	43.8186	58.1543	61.4252	68.5746	65.2779	82.7332	83.7658	63.0848	67.4914	85.7695
score=0.999	1	7783871	7785876	-	28.2696	19.0539	72.4986	46.2255	64.084	62.8863	70.1862	68.889	83.4859	84.698	63.0848	68.832	86.2597
score=0.999	1	7783891	7785898	-	28.2696	19.0539	72.4986	46.2255	65.3284	62.8863	70.1862	68.889	83.4859	84.698	63.0848	68.832	86.2597
score=0.999	1	7783969	7785971	-	29.6794	20.3442	73.2029	47.474	68.4707	65.4619	71.5592	70.3194	84.3014	85.5244	66.8583	69.8188	86.7135
score=0.999	1	7953802	7955804	-	46.6299	31.7514	79.7562	93.9268	94.1591	96.2451	94.0687	97.5469	93.4941	94.3034	92.1251	93.9896	93.9248
score=0.999	1	7960103	7962106	+	9.32823	6.35718	19.1582	10.9271	11.2231	15.0167	11.6778	10.1054	13.932	24.3228	12.7491	20.2728	29.4669
score=0.999	1	7960302	7962304	+	8.94488	6.32265	17.4301	10.4351	10.6173	13.7548	10.8834	9.67351	12.7588	21.2211	12.1242	17.8005	24.9484
score=0.999	1	8025202	8027206	+	4.11541	2.17219	18.8055	4.71983	3.94492	5.05218	10.5566	9.74781	6.72802	13.3345	4.38546	3.45683	9.46788
score=0.999	1	8025730	8027736	-	11.4218	8.00385	36.4921	12.5482	13.2181	18.5206	28.4373	23.7593	18.9133	38.6591	10.166	11.1249	29.8453
score=0.999	1	8025803	8027813	-	11.3566	8.40005	36.4921	13.653	14.4159	20.1616	29.6846	27.3798	21.0872	38.6591	11.3844	11.5985	30.1883
score=0.999	1	8025868	8027872	-	12.1087	8.97653	36.4921	14.2494	15.4009	22.9236	29.6846	32.669	24.5379	38.6591	12.5439	13.057	30.1883
score=0.999	1	8025887	8027892	-	12.4382	9.18668	36.4921	14.5608	15.6933	24.0042	29.6846	34.2247	24.5379	38.6591	12.6612	13.5436	30.1883
score=0.999	1	8026062	8028064	-	15.8067	11.3114	35.9634	17.6609	17.2052	33.1972	37.1886	35.7828	25.0919	39.194	13.9879	15.8701	30.0142
score=0.999	1	8215696	8217697	+	25.9902	24.7272	55.324	26.3842	41.9819	29.9128	38.687	46.1445	36.8258	40.6142	41.353	29.7492	47.8452
score=0.999	1	8216753	8218754	-	29.6009	24.7231	55.9601	27.9842	43.6919	29.2309	34.7791	45.0536	33.5868	42.2817	31.6122	34.0304	50.3809
score=0.999	1	8216793	8218794	-	30.1195	25.2311	57.0353	27.9842	44.306	29.8684	35.3571	45.0679	33.7339	43.4952	32.4466	34.6108	50.6934
score=0.999	1	8216928	8218932	-	32.2747	25.8406	57.1111	28.2891	46.0109	30.0491	35.6548	44.6751	34.0182	44.8413	30.5215	35.1535	52.2628
score=0.999	1	8316572	8318572	+	33.0545	38.463	85.1072	30.6951	41.5969	32.5531	35.7247	36.168	36.2737	42.4518	47.123	42.0935	59.6149
score=0.999	1	8317513	8319521	-	39.3679	35.3018	78.4598	34.264	40.1964	33.287	29.5528	36.5236	36.6139	38.0324	39.0102	43.2151	50.8826
score=0.999	1	8359324	8361327	-	90.735	92.1931	93.7675	93.9866	95.5879	95.1727	94.7303	97.6405	92.4872	93.1221	93.6749	92.466	94.9161
score=0.999	1	8701723	8703728	+	0.607903	0.475794	1.96078	1.11434	0.912365	0.754258	1.33333	0.343643	1.16959	1.78862	0	3.11195	1.72699
score=0.999	1	8877478	8879480	+	0.545766	0.598087	8.13492	0.66843	0.254241	0.415442	0.786626	1.29831	0.664452	0.693069	0.406504	0.222222	1.66292
score=0.999	1	8877624	8879624	-	0.577977	0.619174	8.96501	0.656067	0.195274	0.363301	0.674002	1.14829	0.584545	0.46875	0.45045	0.115207	0.926598
score=0.999	1	8878678	8880682	-	6.33225	5.24827	36.5694	6.15787	9.43742	7.53183	7.28994	17.9257	10.6526	23.6606	5.17521	4.44965	20.7231
score=0.999	1	9038167	9040167	+	94.727	90.5926	97.9802	91.9017	87.8543	94.4164	94.5844	92.2444	87.0583	93.8128	80.2292	90.2444	95.7275
score=0.999	1	9039268	9041271	-	93.7942	91.7895	97.6535	92.8908	89.5883	95.4148	94.1641	94.1923	92.8991	94.7316	83.292	93.2184	94.2562
score=0.999	1	9070066	9072068	+	94.3524	90.4163	96.3333	96.1735	93.8262	93.9618	93.5096	93.2835	92.0739	94.1791	97.2315	93.8717	94.7588
score=0.999	1	9234537	9236540	-	57.1542	23.3055	91.9697	24.9672	34.4695	34.8531	55.1341	26.8917	31.5656	66.0295	38.984	43.9356	67.9552
score=0.999	1	9234583	9236587	-	64.4189	25.9333	91.9697	27.6785	37.3559	37.333	61.4683	28.1937	34.9375	72.2018	38.984	48.7702	70.5526
score=0.999	1	9291211	9293215	+	37.2792	20.5142	46.1521	33.5761	33.6619	38.5077	34.749	28.2217	22.4394	42.3096	24.5635	27.153	43.5119
score=0.999	1	9291236	9293237	+	37.2792	20.0904	46.1521	33.5761	33.6619	38.5077	34.749	28.2217	22.4394	41.5604	24.5635	26.3697	43.5119
score=0.999	1	9538934	9540938	-	20.2059	6.31665	44.3836	9.93019	19.64	16.1847	16.9068	13.2914	23.9445	32.311	21.1111	9.94018	29.3991
score=0.999	1	9539020	9541027	-	11.4516	2.95967	45.3712	6.51958	12.0854	9.26792	9.93839	7.0406	14.5649	21.3105	13.4077	4.90911	20.4644
score=0.999	1	9539040	9541043	-	12.8571	3.22662	47.0784	7.27651	12.6404	10.5024	10.5863	7.51743	14.5649	22.4152	14.4883	5.34123	21.2612
score=0.999	1	9539080	9541082	-	15.5385	3.75539	49.4561	7.94095	13.8848	11.48	11.6182	8.65919	14.5649	24.6486	16.6808	6.12245	23.0244
score=0.999	1	9539105	9541108	-	16.5385	3.98382	52.2641	8.04018	14.7246	11.16	11.9728	9.58511	13.8996	26.7854	17.9583	6.58856	24.1161
score=0.999	1	9539222	9541229	-	17.8385	5.20077	52.2641	9.27464	17.4629	12.2479	13.4416	10.985	16.2703	31.9577	20.8185	6.60935	28.7463
score=0.999	1	9539309	9541312	-	23.8971	5.30479	52.2641	12.6858	21.5538	16.5645	15.5625	14.4544	22.9687	40.3563	27.8592	6.83726	36.4632
score=0.999	1	9587081	9589088	+	39.5504	34.8603	67.1854	29.3294	60.0156	51.7379	89.5107	53.0572	42.14	81.8051	63.4998	69.3489	86.1439
score=0.999	1	9587099	9589103	+	38.7264	34.4514	68.0969	29.3294	58.3936	51.7379	89.5107	53.0572	41.6443	81.8051	63.4998	69.3489	86.1439
score=0.999	1	9587247	9589255	+	34.0037	29.5832	70.0097	24.4289	47.7178	45.0859	89.3812	53.0572	41.6443	81.5068	49.4707	55.4791	85.964
score=0.999	1	9587271	9589281	+	32.2153	27.5176	70.0097	23.3792	44.5625	45.0859	88.9728	52.4734	41.6443	80.8799	45.7471	54.9298	85.5897
score=0.999	1	9587553	9589557	+	23.8878	20.3131	67.7681	17.241	35.4408	33.841	56.1527	33.083	30.9201	59.3955	38.9795	51.6342	82.0822
score=0.999	1	9587578	9589583	+	22.28	19.2683	66.5875	16.206	33.3871	32.0692	53.7407	31.262	28.8368	58.0642	37.2666	50.0887	80.204
score=0.999	1	9587687	9589690	+	17.5717	16.374	62.5672	13.4898	28.0152	25.3448	45.5417	25.7494	24.6117	54.1292	35.1984	42.7212	70.6718
score=0.999	1	9587817	9589823	+	15.4356	13.7989	61.235	12.4305	24.484	21.1762	37.1962	20.367	24.1429	48.3256	31.7054	36.9942	62.2795
score=0.999	1	9588195	9590198	-	7.99472	6.53516	53.8684	6.02419	14.0954	10.1118	18.0794	12.6893	15.1871	31.302	17.0059	17.3745	40.6147
score=0.999	1	9588272	9590278	-	6.30952	4.8534	53.46	5.06916	11.0871	6.92381	12.2959	9.70687	15.6122	24.9309	12.0738	11.7608	29.1389
score=0.999	1	9650551	9652556	+	7.80163	9.28101	22.9955	9.18516	19.8991	16.8331	10.928	34.6612	11.3098	26.3503	15.4762	13.1184	14.0538
score=0.999	1	9650913	9652914	+	6.64694	7.50735	15.2252	7.51673	15.6079	14.507	8.5034	24.3337	7.80325	19.2335	12.8009	9.90236	10.3582
score=0.999	1	9650928	9652932	+	7.33283	8.66244	15.2252	8.89987	17.1581	16.1792	9.32346	27.1542	8.42379	20.5623	14.9383	9.90236	10.3582
score=0.999	1	9651655	9653657	-	16.9079	16.2763	30.9302	13.6564	24.1635	27.7047	17.4415	43.3153	25.3036	34.9174	13.9543	16.7957	14.1359
score=0.999	1	9652006	9654007	-	22.494	22.0013	34.8582	21.0394	34.2457	36.8763	27.3702	51.879	37.9429	48.2904	23.217	23.4877	24.3308
score=0.999	1	9652046	9654050	-	22.494	23.3153	36.4773	22.5503	35.2989	38.1887	27.8965	52.7079	40.5581	48.2904	25.2646	24.7685	25.8003
score=0.999	1	9822486	9824493	+	2.57384	1.52028	39.596	1.54115	2.70617	2.05428	1.39036	1.64498	1.74818	4.4914	3.48958	1.63043	4.17414
score=0.999	1	9822568	9824572	+	2.55765	1.55775	39.596	1.83485	2.51626	1.92787	1.30088	1.50951	1.66923	4.4914	3.23671	1.44231	4.0824
score=0.999	1	9822597	9824606	+	2.52588	1.64234	39.4267	1.79184	2.45174	1.85646	1.42361	1.45805	1.60702	4.4914	3.23671	1.55763	3.95211
score=0.999	1	9822619	9824622	+	2.51029	1.63346	38.9011	1.78487	2.43096	2.25515	1.41005	1.44166	1.5873	4.4914	3.23671	1.54321	3.91051
score=0.999	1	9822635	9824635	+	2.51029	1.63346	38.9011	1.78487	2.43096	2.25515	1.41005	1.44166	1.5873	4.4914	3.23671	1.54321	3.91051
score=0.999	1	9822642	9824644	+	1.8125	1.46367	38.1099	1.38532	1.95185	1.8935	1.29006	0.812385	1.49422	3.62961	2.30392	1.25786	3.09396
score=0.999	1	9822666	9824666	+	1.80124	1.50969	37.5949	1.37454	1.91876	1.86586	1.28389	0.803257	1.476	3.58534	2.27053	1.24611	3.06104
score=0.999	1	9823430	9825435	-	3.40138	3.60815	45.5208	4.49582	5.61339	8.708	6.50484	4.07248	7.64499	8.78035	5.35948	11.3776	8.99846
score=0.999	1	9823626	9825630	-	4.57603	4.07223	47.7596	4.86026	5.76867	12.812	7.36375	4.59609	8.67221	11.8432	5.45855	13.4808	13.2803
score=0.999	1	9823637	9825638	-	4.66848	4.10111	47.7596	4.88544	5.76867	13.1405	7.36375	4.62915	8.74965	11.8432	5.45855	13.4808	13.5754
score=0.999	1	9823644	9825650	-	4.69872	4.1138	46.9892	4.93389	5.78345	13.1148	7.5415	4.66752	8.76071	11.6197	5.61209	13.4526	13.4977
score=0.999	1	9823714	9825717	-	6.18252	4.495	42.3077	5.63044	5.78345	15.0155	7.76331	5.31262	9.25197	11.6197	5.61209	13.4526	15.5223
score=0.999	1	9823760	9825761	-	7.2288	4.69355	40.0741	6.09666	5.78345	15.0155	8.0967	5.73204	9.25197	11.6197	5.61209	13.4526	15.5223
score=0.999	1	9908537	9910541	+	21.3786	14.6256	64.7999	28.5209	30.9082	34.2776	50.6374	36.0667	50.8299	44.2847	27.5788	23.005	47.8118
score=0.999	1	9908595	9910596	+	18.5351	13.6207	64.051	26.0771	27.3324	29.4887	44.6482	31.7876	43.1565	39.3593	23.3017	19.3119	40.4818
score=0.999	1	9908846	9910850	+	8.79384	5.49944	56.9865	11.3842	12.9026	10.1869	18.3976	14.2124	17.9475	24.2953	11.2607	5.34305	13.1016
score=0.999	1	9909563	9911568	-	17.901	7.605	57.4615	14.6597	18.5104	14.254	22.0512	12.1254	12.9767	26.3178	23.2959	7.85885	12.3236
score=0.999	1	9909632	9911635	-	23.0988	9.53301	61.1056	19.5585	23.2733	19.5073	29.9593	19.0808	20.1958	29.8324	28.0707	10.6609	19.6974
score=0.999	1	9909790	9911793	-	34.3291	14.0911	66.5609	27.0822	32.4933	27.4035	41.9864	31.514	32.3512	37.6684	34.9725	19.6794	29.7983
score=0.999	1	9909910	9911915	-	43.2992	17.8778	77.5834	33.8987	41.4723	34.955	52.5291	41.565	42.7629	45.7754	45.6765	26.0702	37.3936
score=0.999	1	10031296	10033299	+	41.2667	24.4212	70.5317	33.9962	48.8244	42.8115	38.5697	27.2185	36.7692	57.1636	43.1098	37.0632	51.0411
score=0.999	1	10032371	10034377	-	1.1048	1.67404	5.50368	1.11041	2.78634	2.00828	2.2737	1.61411	1.78657	3.38613	3.21839	0.595238	2.40314
score=0.999	1	10032433	10034438	-	0.549096	0.909848	3.00108	0.822829	1.64894	1.02613	1.28149	0.814342	1.78657	1.80393	1.78571	0	1.22661
score=0.999	1	10209008	10211015	+	18.2203	7.53143	54.4582	14.6261	23.3	13.8159	22.3418	17.5628	15.4266	29.0578	34.9691	11.6568	32.0095
score=0.999	1	10209367	10211371	+	2.63636	1.53449	32.3237	4.15903	7.71379	3.86313	6.16381	5.31829	4.30889	9.96956	12.6797	3.47561	11.5895
score=0.999	1	10209406	10211410	+	2.59485	1.52487	31.2462	4.09537	7.57354	3.78388	6.11022	5.24543	4.26623	9.70371	12.2013	3.43997	11.5895
score=0.999	1	10210059	10212063	-	3.98624	2.70441	24.4722	2.65629	3.00027	1.97036	2.43717	2.40939	2.80262	5.89015	1.42077	1.45788	10.7216
score=0.999	1	10210155	10212159	-	6.07041	3.31568	25.3005	3.49817	4.82671	3.04995	3.65292	3.55821	3.74134	8.88374	1.80108	1.73763	12.2939
score=0.999	1	10210309	10212316	-	6.82921	3.58667	27.4545	4.06074	4.76282	3.46414	3.68583	4.10145	4.07496	11.7939	1.80108	1.83642	13.7282
score=0.999	1	10638475	10640478	-	35.1124	27.4159	55.3704	23.3625	50.1907	50.9004	49.1356	32.1804	26.4173	67.7139	70.7027	46.3879	70.6771
score=0.999	1	10638622	10640627	-	37.2644	30.5678	55.3704	26.2023	53.5768	56.0944	53.8093	36.8663	29.9007	70.3484	83.0811	46.3316	73.1839
score=0.999	1	10638849	10640854	-	41.2163	34.9087	58.0811	30.2351	54.0862	61.7708	59.876	44.9254	33.9012	77.4251	83.0919	49.672	75.7074
score=0.999	1	10638877	10640880	-	41.7771	35.636	58.0811	30.6565	54.4671	61.7708	60.5682	46.5719	34.3267	77.4251	83.0919	50.0295	75.7074
score=0.999	1	10692580	10694584	+	10.7906	11.8139	65.6294	17.463	17.294	20.1432	24.9305	23.9557	15.0308	31.7257	23.5915	31.4848	18.6639
score=0.999	1	10693018	10695022	+	3.16176	3.41588	70.4917	5.89124	7.76595	4.60894	8.76191	9.57792	5.55926	17.6977	4.40252	10.2242	11.7977
score=0.999	1	10693034	10695041	+	3.10096	3.31198	70.2323	5.71339	7.60665	4.5082	8.50036	9.24185	5.55926	16.8746	4.16667	9.60075	11.9883
score=0.999	1	10693061	10695064	+	3.02817	3.19066	69.6204	5.52572	7.41649	4.3883	8.19459	8.7072	5.55926	15.9474	3.82514	8.5572	11.9883
score=0.999	1	10693093	10695104	+	2.98611	3.29272	68.7652	5.4966	7.30688	4.34211	8.02146	8.7072	5.46911	15.2759	3.64583	8.03328	11.9883
score=0.999	1	10693189	10695192	+	2.61689	2.03531	68.4552	4.09923	5.78375	2.32657	5.29562	6.48041	3.44598	12.5957	2.44444	4.6204	10.6438
score=0.999	1	10693363	10695369	+	2.08737	1.86922	67.4786	2.92079	4.60765	1.43288	2.65804	4.37075	2.26641	9.51882	1.36555	2.4419	8.10258
score=0.999	1	10693374	10695385	+	2.08737	1.86922	67.4786	2.68212	4.60765	1.43288	2.3828	3.68277	2.26641	9.51882	1.36555	2.81935	7.57498
score=0.999	1	10693403	10695411	+	1.90979	1.46865	66.2516	2.10963	4.22892	1.05105	1.55592	2.35183	1.66283	8.63636	1.70748	2.2381	6.21076
score=0.999	1	10693437	10695450	+	1.74437	1.24453	65.4372	2.01987	4.39988	0.93006	1.46023	1.82313	1.74306	8.75887	2.83289	2.74257	5.72917
score=0.999	1	10693479	10695480	+	1.96042	1.34708	65.4372	2.33553	4.62635	1.29056	1.45183	2.14956	1.74306	9.82639	3.99351	3.68959	6.50585
score=0.999	1	10693504	10695505	+	1.95232	1.38139	65.4372	2.32787	4.83983	1.29056	1.45183	2.13453	1.74306	9.93127	3.99351	3.84629	6.50585
score=0.999	1	10693524	10695527	+	2.0986	1.37716	65.4372	2.32026	5.09014	1.29056	1.45183	2.46693	1.74306	10.2381	3.99351	4.54814	6.50585
score=0.999	1	10693527	10695534	-	2.0986	1.37716	65.4372	2.32026	5.09014	1.29056	1.45183	2.46693	1.74306	10.2381	3.99351	4.54814	6.50585
score=0.999	1	10693550	10695557	-	2.0986	1.38139	65.4372	2.32026	5.09014	1.2963	1.26755	2.46693	1.61802	10.2381	3.99351	4.54814	6.50585
score=0.999	1	10694039	10696042	-	4.13366	6.05621	65.4372	2.93842	11.3376	3.93782	4.48052	8.52548	4.38366	20.9127	7.49362	9.77971	14.9608
score=0.999	1	10694128	10696141	-	5.17367	7.56768	65.5936	3.97661	12.8347	5.02618	5.52162	9.93021	4.92004	25.4338	9.03159	10.4093	20.4726
score=0.999	1	10694149	10696156	-	5.17367	7.56768	65.5936	3.97661	12.8347	5.02618	5.52162	9.93021	4.92004	25.4338	9.03159	10.4093	20.4726
score=0.999	1	10694162	10696165	-	5.423	7.76255	65.5936	3.97661	13.3808	5.02618	5.82837	10.1938	5.07143	25.4338	9.03159	10.4093	20.4726
score=0.999	1	10694171	10696177	-	5.48914	7.79601	65.5936	3.97661	13.5247	5.02618	5.91046	10.2849	5.11074	25.4338	9.03159	10.4093	20.4726
score=0.999	1	10694195	10696198	-	5.5569	7.86381	65.5936	3.99413	13.5978	5.07937	6.08178	10.4719	5.19123	25.4338	9.03159	10.4093	20.4726
score=0.999	1	10694216	10696218	-	5.66175	7.96773	65.5936	3.93601	13.7464	5.16129	6.21693	10.7655	5.31682	25.4338	9.03159	10.4093	21.1026
score=0.999	1	10694386	10696390	-	6.75217	9.15805	66.0461	5.42757	15.8449	6.18914	7.96005	14.0368	8.85542	27.8041	11.2163	10.9019	44.1667
score=0.999	1	10694419	10696428	-	6.75217	9.15805	66.0461	5.42757	15.8449	6.18914	7.96005	14.0368	8.85542	27.8041	11.2163	10.9019	44.1667
score=0.999	1	10694441	10696451	-	9.19168	10.8947	66.3463	7.27663	18.0291	8.22744	10.3274	15.9471	11.0241	29.7879	15.3641	14.0281	47.451
score=0.999	1	10694465	10696478	-	9.25687	11.7805	66.5922	8.26496	19.1523	9.28114	11.7296	16.8707	13.1928	32.1852	17.3098	15.1153	50.3704
score=0.999	1	10694493	10696500	-	9.66828	12.2913	67.8169	8.52734	19.55	9.59754	12.3416	16.8707	14.2667	34.0023	17.3098	15.1153	50.3704
score=0.999	1	10694518	10696521	-	9.88802	13.2283	68.3081	9.31065	20.4811	10.681	13.7657	18.6585	17.3973	36.3565	19.168	16.4128	50.8108
score=0.999	1	10694533	10696539	-	10.2773	13.2283	68.2233	9.31065	20.3163	10.9951	14.0913	18.6585	18.4058	36.6127	19.168	16.4128	50.8108
score=0.999	1	10866648	10868652	-	30.2674	18.1132	37	23.3209	24.7121	27.5383	26.3037	25.4314	37.8864	47.4047	22.9643	20.42	32.9303
score=0.999	1	10866740	10868747	-	34.6026	20.4913	46.2195	25.7498	28.2375	29.6495	29.602	28.7414	41.3207	51.6813	23.3536	23.2822	35.7212
score=0.999	1	10866767	10868769	-	34.959	20.7524	47.375	26.04	28.5065	30.0578	30.0878	28.8143	42.2817	52.6564	23.3536	23.7623	36.7875
score=0.999	1	10887191	10889193	+	31.918	23.2306	43.7212	18.7607	35.041	30.2582	64.0124	35.2867	36.6139	58.6203	35.0505	53.3003	45.5624
score=0.999	1	10887366	10889366	+	25.771	20.5827	34.8596	17.2587	31.4565	26.5953	43.5803	31.138	31.1954	51.484	27.2292	45.9281	40.0408
score=0.999	1	10887424	10889431	+	24.978	20.5471	34.8596	17.5141	31.2776	26.6702	42.6199	30.731	30.7228	51.4612	27.0528	45.5476	39.3915
score=0.999	1	10887472	10889478	+	24.4733	19.5547	33.3087	16.5525	30.337	25.2096	39.8421	28.9545	29.7389	49.7262	26.0366	43.2892	38.3649
score=0.999	1	10888415	10890423	-	26.3049	16.7225	30.0521	19.2423	29.3846	30.1245	46.885	31.5669	35.789	47.242	32.0678	47.7558	42.0516
score=0.999	1	11011427	11013430	+	10.953	13.2662	12.3016	12.6485	26.3537	26.5066	20.4372	17.6942	15.2478	28.9461	36.4355	26.2638	27.8439
score=0.999	1	11058468	11060471	+	18.8616	10.5098	30.1282	12.5818	11.8241	8.67612	13.7931	16.6832	8.68909	34.0965	18.9683	13.44	21.1582
score=0.999	1	11058508	11060513	+	18.2628	10.2867	27.4854	12.148	11.0733	8.2774	13.1323	15.8331	8.49161	30.5753	18.9683	12.6316	20.8056
score=0.999	1	11058531	11060534	+	17.6089	9.30282	26.5537	11.4296	10.7326	7.15884	11.0693	14.5592	7.58775	28.6829	18.9683	10.4545	20.1344
score=0.999	1	11058570	11060574	+	17.4283	8.88421	24.1026	10.7665	10.0268	6.88172	10.1555	13.4926	7.47435	25.3936	17.3876	10	18.3578
score=0.999	1	11058627	11060630	+	15.8154	8.24058	22.0657	9.79567	9.35374	5.57652	8.83005	10.9567	7.23453	20.0652	16.0501	8.30986	16.8694
score=0.999	1	11059479	11061481	-	15.3912	7.82061	27.5004	10.308	22.5977	13.923	13.0471	15.8141	15.9148	24.5937	29.5699	15.7297	20.63
score=0.999	1	11059512	11061518	-	16.0876	8.07957	27.5004	10.8132	22.5977	14.0959	13.2296	16.8842	16.3857	24.5937	29.5699	16.0984	21.5895
score=0.999	1	11059567	11061571	-	19.8623	10.0918	29.7427	14.0295	27.6769	16.1719	16.6678	21.7405	19.5316	27.1372	31.8182	17.935	27.3903
score=0.999	1	11059595	11061598	-	20.3953	10.2991	29.7427	14.4634	27.6769	16.8103	16.8961	22.801	19.8825	27.1372	31.8182	17.935	27.9648
score=0.999	1	11099409	11101412	-	55.8701	35.315	50.5616	35.4612	62.6466	36.7914	38.392	38.5789	35.2863	60.6182	63.2877	38.4115	56.4194
score=0.999	1	11501296	11503300	-	95.3846	96.0485	98.0256	93.8955	95.0552	97.8342	95.685	98.3681	94.6722	98.1131	93.5452	95.8214	96.0875
score=0.999	1	11501331	11503333	-	95.4653	96.1609	97.9883	93.7419	95.0956	97.8033	95.9388	98.3262	94.7684	98.0882	93.8126	95.9913	96.1563
score=0.999	1	11680643	11682648	-	0.930931	1.16743	3.53299	1.74354	1.34776	0.643939	2.30635	0.839892	1.02227	0.932114	0.918367	3.01737	2.40741
score=0.999	1	11691120	11693123	-	2.09116	2.29959	2.86195	4.46863	3.11864	2.8604	2.81566	4.64938	3.47063	5.79157	2.74708	5.56166	7.55084
score=0.999	1	11979867	11981871	-	26.2343	20.4034	49.7003	17.8615	23.8808	25.4911	23.9494	33.8339	25.3829	41.379	32.6085	22.8168	24.3397
score=0.999	1	12165516	12167518	+	26.4852	25.8079	40.2501	30.5126	43.0789	32.3819	48.2529	43.668	40.3178	70.1414	49.4538	45.7835	39.5948
score=0.999	1	12165550	12167553	+	27.649	26.2244	40.2501	31.9119	42.1497	32.3819	48.2529	44.5568	42.1603	70.4771	44.906	46.0438	41.0565
score=0.999	1	12228487	12230495	+	27.0693	17.3457	61.0788	28.0457	30.6867	30.9136	45.2933	25.5893	23.2091	72.6345	25.51	32.1562	87.5368
score=0.999	1	12228534	12230539	+	25.8146	16.3065	60.9914	26.9708	29.1599	29.1285	42.753	24.0822	22.3585	68.89	25.2438	31.4063	85.0368
score=0.999	1	12228580	12230584	+	24.9141	15.9248	60.9914	26.2059	28.8987	28.0842	41.1283	23.6113	22.3201	65.3714	25.2438	30.601	79.6854
score=0.999	1	12228598	12230602	+	24.9141	15.9248	60.9914	26.2059	28.8987	28.0842	41.1283	23.6113	22.3201	65.3714	25.2438	30.601	79.6854
score=0.999	1	13698768	13700776	+	39.5412	28.7732	76.4583	34.9373	43.5878	45.9654	54.6822	52.3499	38.1362	55.5012	65.0519	37.984	77.7641
score=0.999	1	13698828	13700837	+	37.0545	27.0948	74.9055	33.7246	42.0502	43.7328	53.0246	50.4661	36.8773	54.0403	62.8653	36.8851	75.5931
score=0.999	1	13698854	13700858	+	35.8201	26.54	74.0034	32.955	40.6727	43.1597	52.1877	49.4257	36.3565	52.9726	61.0843	36.4272	74.0678
score=0.999	1	13699774	13701778	-	18.9863	13.4004	63.752	17.3754	24.1109	24.6577	28.4169	25.2425	21.3891	37.6932	23.4591	16.4683	45.8427
score=0.999	1	13699797	13701802	-	18.9863	13.4004	63.752	17.3754	24.1109	24.6577	28.4169	25.2425	21.3891	37.6932	23.4591	16.4683	45.8427
score=0.999	1	13699915	13701919	-	18.5489	12.3387	63.3119	15.9731	22.1365	22.8217	25.6421	23.6733	19.3864	36.2757	20.1736	14.9089	44.7286
score=0.999	1	13700051	13702053	-	19.028	12.55	64.0314	16.3278	24.1446	23.8348	28.891	26.0111	20.5757	43.1086	21.5185	15.9777	47.8318
score=0.999	1	13700058	13702063	-	19.028	12.556	64.7674	16.419	24.3622	23.8348	29.1828	26.2455	20.5757	43.6685	21.5185	16.0895	47.8318
score=0.999	1	13747384	13749386	+	5.71181	8.35884	47.3705	14.1612	21.6508	15.634	23.0095	19.6215	14.0264	28.6089	22.2236	17.9038	18.2204
score=0.999	1	13748693	13750695	-	4.66313	5.03276	31.1767	6.21132	5.07138	5.93213	11.4255	7.26297	5.96695	12.5964	3.00752	3.19534	7.21111
score=0.999	1	13748728	13750735	-	4.66313	5.03276	31.1767	6.21132	5.07138	5.93213	11.4255	7.26297	5.96695	12.5964	3.00752	3.19534	7.21111
score=0.999	1	13748760	13750761	-	5.00195	5.58438	32.4288	7.08331	5.91817	6.54107	12.6309	8.52613	6.83879	13.7626	3.00752	3.37757	8.09623
score=0.999	1	13748783	13750785	-	4.9191	5.41586	32.4288	7.03247	6.0061	6.39808	12.3254	8.19099	6.72568	13.0231	3.10078	3.22985	7.87669
score=0.999	1	13748796	13750800	-	4.8344	5.37576	32.4288	7.06812	6.05435	6.53567	12.457	8.24057	6.66144	12.6553	3.01587	3.23266	7.91455
score=0.999	1	13748813	13750820	-	4.8344	5.37576	32.4288	7.06812	6.05435	6.53567	12.457	8.24057	6.66144	12.6553	3.01587	3.23266	7.91455
score=0.999	1	13749368	13751371	-	10.3235	9.94975	55.6707	15.0825	13.2398	14.817	35.0461	23.4789	19.1858	27.926	6.18056	14.434	22.7301
score=0.999	1	14598130	14600131	-	0.902778	1.33006	2.37573	1.37938	1.41506	1.36293	0.551378	1.19904	1.27315	0.895092	0.930233	0.740741	0.466656
score=0.999	1	14923681	14925684	-	9.39173	4.03624	60.2809	8.15391	9.67014	7.00216	11.0252	2.68877	5.53681	7.49942	10.6562	4.47351	9.1987
score=0.999	1	14923765	14925773	-	4.81627	2.49058	60.2809	4.38759	5.43919	3.75862	6.11111	2.68877	3.86603	7.49942	3.10847	1.62316	9.1987
score=0.999	1	14923788	14925792	-	4.53704	2.57717	60.5646	4.59626	5.86449	4.04429	7.53704	3.33128	4.70312	8.64738	5.72716	1.62316	11.3449
score=0.999	1	14923810	14925816	-	4.17333	2.39857	60.5646	4.62691	5.9178	3.83803	7.62172	3.33128	4.70312	8.8046	5.72716	1.62316	11.3449
score=0.999	1	14923906	14925911	-	6.8254	3.21249	61.1723	8.38674	11.685	8.8	13.422	7.08442	9.16667	17.9965	20.3757	9.63065	19.618
score=0.999	1	14923987	14925990	-	7.00565	3.13951	61.1723	8.78341	12.4423	8.8	14.3254	7.65117	9.44785	17.9965	20.3757	10.1906	20.2944
score=0.999	1	14924156	14926159	-	9.17965	4.29906	63.1831	9.99963	14.1517	9.89035	17.9915	9.25117	10	20.5196	23.7639	12.8472	22.5809
score=0.999	1	15245718	15247724	+	41.1309	21.7159	59.5839	26.3072	37.1789	38.8104	56.8544	33.7612	36.0417	49.1557	34.7645	48.5153	56.6122
score=0.999	1	15245773	15247774	+	38.4993	20.3144	57.4333	24.9036	36.1931	36.7413	54.6165	32.2655	34.2595	47.7213	33.1516	47.8994	53.8056
score=0.999	1	15408265	15410270	+	12.3016	5.8765	49.064	13.5461	14.8999	9.06199	18.8469	7.63013	29.537	29.7386	10.2513	14.4563	28.6142
score=0.999	1	15408289	15410298	+	12.0779	5.76349	49.064	13.0623	14.8999	9.06199	18.0425	7.63013	26.9686	29.7386	10.2513	13.5016	28.6142
score=0.999	1	15408544	15410546	+	8.34638	4.54685	47.0328	9.35006	11.2045	7.56641	11.022	5.24986	15.3023	22.7102	6.67017	8.84267	21.8618
score=0.999	1	15409619	15411620	-	14.1907	7.10331	54.0357	10.2471	15.843	16.2185	9.81642	9.83374	16.1869	32.6811	13.9415	3.42679	33.3533
score=0.999	1	15583385	15585388	+	55.628	26.3324	82.7596	28.7951	51.2119	20.5653	51.5461	32.1952	35.8874	78.3743	60.8333	43.323	71.7558
score=0.999	1	15583417	15585420	+	54.5999	25.1916	82.7596	27.5385	49.4485	19.4621	49.7291	30.9025	34.2575	77.1502	58.8248	41.2856	71.2229
score=0.999	1	15584556	15586558	-	63.5913	28.2987	85.9077	29.0457	50.8807	24.3134	57.314	33.9971	35.2859	82.2557	63.3088	52.277	75.5982
score=0.999	1	15835459	15837462	-	41.6893	37.6732	73.3478	30.6948	44.3187	34.6082	49.3451	49.1896	35.5363	47.2575	42.9022	33.8856	56.9298
score=0.999	1	15835649	15837652	-	49.1579	48.2605	77.8205	42.866	53.4497	40.4939	62.0094	53.4302	43.6476	55.9941	52.4956	45.9323	72.5226
score=0.999	1	15835930	15837933	+	57.8951	58.1221	80.101	55.6256	64.0347	47.842	77.8522	63.565	54.9909	63.9933	61.662	53.9002	79.9217
score=0.999	1	15845952	15847954	+	44.7441	23.9111	84.7396	24.9555	44.6238	40.2969	37.5574	27.3938	34.9198	54.1347	51.2888	70.657	49.087
score=0.999	1	15846033	15848037	+	35.7771	20.5859	65.2917	22.4284	43.5887	39.4189	36.4221	25.6486	30.4225	53.1053	49.79	52.3306	47.986
score=0.999	1	15846236	15848242	+	20.7533	12.6466	49.6748	16.582	30.1882	32.6664	21.2098	18.6477	21.4483	43.1481	40.025	28.4745	31.1872
score=0.999	1	15846412	15848417	+	16.8197	8.47835	46.5789	11.8334	28.4584	28.6293	15.9247	15.5249	16.7673	40.564	37.1506	20.9007	24.1984
score=0.999	1	15846437	15848440	+	16.8197	8.284	46.5789	11.4218	28.4584	28.6293	15.9247	15.2333	16.4385	40.564	37.1506	20.3255	23.3264
score=0.999	1	15846656	15848657	+	11.79	5.3616	35.2778	8.15225	19.0415	21.2286	9.11565	9.81747	11.1022	28.259	31.846	13.2416	16.2365
score=0.999	1	15846771	15848776	+	9.80897	4.83845	31.4706	7.00124	15.7748	17.2394	8.1877	8.45512	9.68803	23.4793	27.1372	10.8183	12.4883
score=0.999	1	15846812	15848816	+	5.80253	3.63373	21.2222	5.99767	11.9669	13.4151	5.46205	6.34548	7.37479	16.8604	20.2456	7.32927	8.30586
score=0.999	1	15846888	15848892	+	3.46402	2.44581	7.22222	4.37073	7.38779	8.42529	2.51271	4.02912	4.86798	8.19268	9.09646	4.40832	4.213
score=0.999	1	15847217	15849226	-	0	0.389889	0.387597	0.893412	0.727156	0.765189	0.611148	0.343666	0.379445	0.723906	1.46893	0.231481	0.868839
score=0.999	1	15847250	15849253	-	0	0.365349	0.387597	0.829281	0.737117	0.775891	0.52381	0.298751	0.333581	0.738832	1.49425	0.234742	0.874593
score=0.999	1	15847829	15849836	-	0	0.139634	0.78125	0.636239	0.148992	0.345066	0.549361	0.317797	0.326024	0.372946	0	1.01035	0.463929
score=0.999	1	15847895	15849896	-	0	0.140866	0.78125	0.64577	0.147186	0.345066	0.544053	0.214592	0.535811	0.36646	0	1.00054	0.45834
score=0.999	1	16162137	16164140	-	59.3386	48.4773	58.9303	55.8486	55.5506	57.7107	61.4851	61.4909	55.7046	61.9925	54.7903	66.1062	70.7641
score=0.999	1	16351103	16353106	+	11.8058	5.63115	9.98592	7.11091	10.1009	7.14421	6.9899	6.9502	10.5595	10.024	1.7094	7.9304	12.7437
score=0.999	1	16365996	16368001	+	26.097	24.9039	33.0165	26.5727	24.2425	37.2768	27.847	29.5229	34.6993	30.3495	28.6027	26.6409	37.4923
score=0.999	1	16498884	16500888	-	30.4667	20.2012	73.3101	19.1015	51.1778	22.4925	20.5421	31.4324	20.3933	72.1746	63.6111	31.2035	57.7246
score=0.999	1	16611700	16613704	+	8.96901	9.57133	14.1503	9.39204	12.0243	9.67766	9.69258	11.1506	10.0869	14.1226	11.6924	9.47673	13.6486
score=0.999	1	16611778	16613782	+	8.64538	9.21683	12.946	9.04737	11.6401	9.32252	9.33525	10.6631	9.71674	13.3694	11.3639	9.18093	13.1368
score=0.999	1	16611866	16613873	+	7.65303	8.31441	10.5828	8.11259	10.5204	8.35502	8.31362	9.43182	8.69952	11.8895	10.0153	8.08057	11.6943
score=0.999	1	16611980	16613981	+	7.02087	7.61415	9.73389	7.37685	9.49055	7.65753	7.5902	8.57342	8.10897	10.5462	8.84845	7.44135	10.2014
score=0.999	1	16612163	16614163	+	3.76473	4.75366	9.36447	4.53341	5.9746	4.62124	4.41702	5.30627	5.1036	6.40384	6.40766	4.29505	5.69938
score=0.999	1	16612921	16614925	-	4.15984	3.62448	10.9434	6.16466	7.82112	6.20552	6.43371	7.03976	6.55479	8.68518	6.69683	6.74187	7.66203
score=0.999	1	16692013	16694017	-	20.9589	19.8325	61.3235	13.5136	22.2532	16.1577	13.6778	19.233	20.7312	32.1907	29.6965	17.7147	29.9664
score=0.999	1	16692033	16694033	-	20.8457	19.6331	61.3235	13.4758	22.1922	16.0033	13.5228	18.9722	20.611	31.9058	29.5802	17.5566	29.6334
score=0.999	1	16692053	16694055	+	20.2939	19.2146	61.2438	13.0911	21.6743	15.5804	13.0979	18.4517	20.2689	31.2605	28.851	17.2457	29.0316
score=0.999	1	16693033	16695039	-	5.11025	3.78168	33.9405	3.80974	3.78038	5.23115	1.6911	2.18353	7.16131	5.87188	3.64604	2.44451	5.96788
score=0.999	1	16698232	16700234	+	10.8079	10.6873	66.1039	12.6858	12.8736	16.3954	12.9916	18.1571	20.0972	17.205	11.5063	11.6115	20.3593
score=0.999	1	16698274	16700276	+	10.4455	9.99704	66.1039	11.9919	12.3409	15.6721	12.3742	16.8797	19.0627	16.1223	11.0518	11.2606	20.3633
score=0.999	1	16698320	16700320	+	10.4455	9.62677	64.1597	11.7582	12.479	15.5071	11.8448	16.2588	18.2248	16.1223	11.5329	10.5222	20.3633
score=0.999	1	16699426	16701427	+	4.6312	5.27456	45.7428	7.25678	5.81908	7.74043	6.15402	7.97227	8.64946	5.50546	3.78968	6.25832	8.24013
score=0.999	1	16912494	16914498	+	32.9403	17.5832	55.7407	23.2952	39.7679	23.5095	27.6236	25.3344	25.8498	36.553	60.4174	28.2025	47.0497
score=0.999	1	16912580	16914581	+	30.7196	16.5376	55.7407	22.167	36.6355	22.0152	25.4428	24.1422	24.294	34.8762	52.3618	26.0978	45.2046
score=0.999	1	16912636	16914639	+	30.0445	16.2315	55.7407	21.6702	35.681	21.7021	24.8978	23.5872	24.4005	33.942	50.2652	25.5886	43.913
score=0.999	1	16912664	16914672	+	30.0445	15.9817	55.7407	21.2416	34.4081	21.177	24.3233	22.9862	24.1481	33.274	46.2566	25.2195	42.6932
score=0.999	1	16913611	16915615	-	12.2052	8.2423	52.8931	10.4553	13.3359	9.13312	9.74767	11.107	11.1684	16.0593	16.0422	9.37971	15.7952
score=0.999	1	16913723	16915726	-	12.6128	8.06386	52.8931	10.5614	13.8714	8.78988	10.348	11.9282	11.3368	16.4586	18.7247	9.82081	17.089
score=0.999	1	16960604	16962606	-	50.8989	39.2001	75.2913	40.3081	56.3968	31.2849	49.6879	53.1225	37.1948	61.1948	39.2128	73.9603	86.0062
score=0.999	1	17147875	17149879	+	90.3373	91.5075	95.838	93.9534	95.3337	96.4779	94.5726	93.5314	91.9526	95.8299	92.8641	92.6224	95.5699
score=0.999	1	17436433	17438438	+	11.6369	6.84777	66.8018	7.04928	8.90637	12.2913	6.66101	17.4002	20.7677	21.0316	5.26882	14.3169	30.8626
score=0.999	1	17436458	17438462	+	10.3785	6.06679	65.9756	6.31174	8.21852	10.73	5.29443	12.4905	18.6857	20.0877	5.26882	10.0327	27.666
score=0.999	1	17436519	17438526	+	9.88409	5.35076	61.0993	5.6934	7.77732	10.0722	4.47595	8.99911	17.1146	19.5576	4.33333	8.63095	26.6755
score=0.999	1	17436577	17438577	+	9.88409	5.21298	61.0993	5.6934	7.77732	9.85086	4.24891	8.99104	16.7822	19.5576	4.33333	8.63095	26.6755
score=0.999	1	17436586	17438590	+	9.88409	5.1907	61.0993	5.6934	7.77732	9.85086	4.24891	8.88272	16.6209	19.5576	4.33333	8.63095	26.6755
score=0.999	1	17436610	17438617	+	9.88409	5.14671	61.0993	5.6934	7.77732	9.63902	4.18821	8.67371	16.4626	19.5576	4.33333	8.63095	26.6755
score=0.999	1	17436680	17438681	+	9.88409	5.10723	61.0993	5.59745	7.77732	9.3378	4.12922	8.01376	16.4626	19.5576	4.33333	8.63095	26.6755
score=0.999	1	17438034	17440039	-	0.223714	0.750413	54.6552	1.25608	0.35865	0.702811	0.576871	0.353201	0.548523	0.367647	1.21212	1.04167	0.806452
score=0.999	1	17438260	17440268	+	0.788804	0.75575	52.506	1.7674	0.93403	1.66667	0.901246	0.848861	1.27946	2.55447	1.46199	1.91638	5.26238
score=0.999	1	17438283	17440287	+	0.926134	0.978746	51.9415	2.01553	1.32971	2.32001	1.05675	1.13059	1.62841	4.03034	1.43678	1.82724	6.22145
score=0.999	1	17438315	17440318	+	0.948541	0.967212	51.5006	2.14616	1.4676	2.32001	1.10997	1.13059	1.7196	4.50851	1.43678	1.82724	6.22145
score=0.999	1	17438333	17440334	+	0.948541	0.982504	51.9281	2.18666	1.51241	2.32001	1.12617	1.13059	1.74756	4.66671	1.43678	1.82724	6.22145
score=0.999	1	17439278	17441283	-	6.56774	8.80995	47.5622	11.2754	12.3172	17.2915	17.3452	22.4198	18.8568	28.8962	11.9501	24.1097	22.9244
score=0.999	1	17439328	17441332	-	7.79075	9.59356	50.6213	11.909	13.5241	19.0301	18.9968	25.0425	20.8646	29.9792	12.9025	24.7292	26.1669
score=0.999	1	17439384	17441389	-	9.14254	10.0018	49.8645	12.2375	14.1115	19.0559	18.957	25.0499	21.6883	30.5912	13.4444	25.2365	26.623
score=0.999	1	17439406	17441411	-	9.60714	10.1739	50.5401	12.4991	14.4734	19.4636	19.0096	25.4758	22.1514	31.6735	13.671	25.9058	27.6459
score=0.999	1	17439414	17441417	-	9.60714	10.1739	50.5401	12.4991	14.4734	19.4636	19.0096	25.4758	22.1514	31.6735	13.671	25.9058	27.6459
score=0.999	1	17538129	17540135	+	24.8541	7.48406	61.7229	13.4355	13.4543	12.7015	15.052	13.8499	17.6238	39.6501	12.3457	18.2106	15.6722
score=0.999	1	17538171	17540171	+	21.3728	6.05818	61.4976	12.3922	12.235	10.7174	11.8465	12.4134	14.9485	38.3358	10.8974	16.1332	14.0022
score=0.999	1	17538228	17540232	+	19.0668	5.36947	61.1765	10.9816	10.9066	9.47343	10.337	10.8983	13.4028	36.3806	10.1307	15.3603	12.5414
score=0.999	1	17538260	17540263	+	19.0668	5.32546	61.1765	10.8997	10.9066	9.26522	10.2404	10.7037	13.2646	35.9141	10.1307	15.0649	12.5414
score=0.999	1	17538283	17540287	+	19.0668	5.32546	61.1765	10.8997	10.9066	9.26522	10.2404	10.7037	13.2646	35.9141	10.1307	15.0649	12.5414
score=0.999	1	17538326	17540334	+	19.0668	5.28216	61.1765	10.8189	10.7953	9.06597	10.1456	10.6089	13.1293	35.9141	9.9359	14.7806	12.5414
score=0.999	1	17538451	17540457	+	12.7222	4.12409	61.0641	7.0822	7.61378	5.75397	8.27887	7.60008	9.33823	32.9894	8.65385	12.4958	8.46403
score=0.999	1	17539273	17541276	-	3.15152	1.26455	65.4701	2.27823	2.41203	1.43474	3.02149	2.14395	3.48148	29.685	5.02723	1.8	3.1994
score=0.999	1	17539316	17541323	-	4.60606	1.6729	65.4701	2.45404	2.97382	2.99471	3.69098	2.579	3.83862	31.2554	6.33442	3.3	4.4494
score=0.999	1	17539376	17541383	-	4.77987	1.68582	65.4701	2.32524	2.8123	2.99471	2.58838	2.39528	3.67044	31.9196	6.08277	3.4375	4.38034
score=0.999	1	17539395	17541401	-	5.06667	1.70557	65.4701	2.34025	2.91274	2.99471	2.24501	1.74943	2.83056	32.5059	6.47947	3.22222	4.33333
score=0.999	1	18106316	18108321	+	4.36549	4.94946	40.2174	6.68295	7.78755	7.98137	22.7066	10.5739	4.11079	22.6418	8.63729	19.6398	12.987
score=0.999	1	18106333	18108340	+	4.36549	4.94946	40.2174	6.68295	7.78755	7.98137	22.7066	10.5739	4.11079	22.6418	8.63729	19.6398	12.987
score=0.999	1	18106391	18108395	+	4.23452	4.86742	38.5417	6.51587	7.53361	7.77845	19.679	10.1207	3.98868	21.2833	8.11905	18.237	12.5
score=0.999	1	18106400	18108405	+	4.23452	4.86742	38.5417	6.51587	7.53361	7.77845	19.679	10.1207	3.98868	21.2833	8.11905	18.237	12.5
score=0.999	1	18107416	18109417	-	1.16299	0.941717	31.5298	1.83052	1.00922	2.15257	2.46269	0.653595	1.34863	8.20238	1.33774	2.25122	1.50004
score=0.999	1	18107453	18109453	-	1.17276	0.954218	31.5298	1.86172	1.01856	2.16711	2.49236	0.660066	1.3786	8.36012	1.35897	2.02072	1.50004
score=0.999	1	18107471	18109475	-	1.19281	0.962738	31.5298	1.90501	1.03778	2.1968	2.5539	0.660066	1.14871	8.69453	1.40353	2.0746	1.53004
score=0.999	1	18110594	18112602	-	18.8943	18.6701	41.5278	18.2946	18.1009	16.6186	18.1692	18.1732	24.7053	51.9321	9.00875	19.9376	40.0679
score=0.999	1	18629619	18631629	+	1.10215	0.836687	0.30303	0.612847	0.908756	2.33273	1.16623	0.749064	0.638193	0.322014	0.882353	1.56514	0.677083
score=0.999	1	18630025	18632025	+	0.645833	0.695093	0.534188	0.389202	0.574581	0.282486	0.991736	0.667243	0.384025	0.315358	0.56338	1.66229	0.729167
score=0.999	1	18639960	18641965	+	0.445595	0.637037	1.16402	2.20183	0.749281	1.35883	0.419192	0.914632	1.09469	0.516023	0.138889	1.37735	1.05609
score=0.999	1	18640443	18642446	-	1.05439	0.25344	1.43791	2.07063	0.576923	1.29913	0.242656	0.701328	0.821918	0.562949	0	1.28082	0.563132
score=0.999	1	18643165	18645166	-	1.03487	1.34264	3.99832	1.86681	1.85122	1.6992	2.61602	2.45325	3.55515	4.56763	1.12963	2.79995	3.22623
score=0.999	1	18715467	18717469	+	17.8411	15.6737	33.4326	16.3058	15.4428	22.1546	24.6825	24.5414	19.9252	26.9246	12.9657	17.4681	33.3736
score=0.999	1	18715484	18717488	+	17.9512	15.8675	33.601	16.3095	15.7898	22.1546	24.9804	25.3299	20.3806	26.9816	13.3386	18.0538	33.6043
score=0.999	1	18715715	18717719	+	19.9983	18.7973	35.261	19.6571	17.6513	22.7481	26.9223	27.9542	22.456	29.5089	15.1591	21.6097	36.1654
score=0.999	1	18716537	18718542	-	15.7055	20.6369	34.3935	21.3769	18.4836	23.7327	26.6169	27.7461	14.4857	28.6351	11.1866	24.2952	36.4093
score=0.999	1	18954985	18956989	+	5.13194	3.34158	40.9333	5.79715	11.071	5.52891	7.34581	6.46345	9.22267	17.8306	6.45833	5.56944	10.754
score=0.999	1	18954999	18957000	+	5.04568	3.30496	40.9333	5.69972	10.7286	5.48225	7.25836	6.38215	9.22267	17.406	6.45833	5.47814	10.754
score=0.999	1	18955116	18957120	+	4.00699	2.91379	42.1362	4.89806	9.12508	5.03577	6.75317	5.76074	8.67945	15.0163	5.61594	5.02625	9.79329
score=0.999	1	18955145	18957152	-	3.97544	2.88352	42.1362	4.82153	8.95291	4.97485	6.64123	5.62358	8.54384	14.6588	5.38194	4.91026	9.79329
score=0.999	1	18955188	18957188	-	3.97544	2.82482	42.1362	4.67542	8.62735	4.97485	6.49764	5.36797	8.34818	13.9925	4.96795	4.76368	9.79329
score=0.999	1	18955426	18957429	-	1.6273	1.01427	40.3186	2.14986	2.1265	1.6459	2.07504	1.74281	2.32522	4.59839	0.980392	1.13909	1.44893
score=0.999	1	18955508	18957513	-	0.933333	1.0025	40.3186	1.75087	1.78103	1.10611	1.60844	1.21993	2.03343	3.4632	0.512821	0.580247	0.900901
score=0.999	1	18955927	18957931	-	12.2532	5.90349	45.2602	7.14097	13.4085	11.3383	16.5735	12.9839	15.1953	22.9018	10.0219	18.1771	21.0174
score=0.999	1	18956046	18958049	-	14.3094	7.24395	45.6766	8.90194	14.3923	14.309	18.4279	15.6268	18.7278	23.969	10.8194	20.8359	25.9259
score=0.999	1	18956154	18958158	-	21.3222	8.28167	46.0386	10.3035	16.3597	15.7347	19.8733	17.8258	22.4152	28.1075	11.9014	23.4795	31.0789
score=0.999	1	19273632	19275637	-	93.9399	93.7674	98.0214	35.7505	63.0258	39.5008	43.8902	48.0666	74.8097	74.6805	66.7312	71.811	89.2089
score=0.999	1	19310425	19312427	+	18.5143	8.32283	50.0132	18.8446	16.7218	17.1282	17.6254	16.4128	19.2226	50.3847	10.8135	27.5718	32.844
score=0.999	1	19310460	19312467	+	17.9476	8.10187	50.0132	18.8446	16.2739	16.6891	17.1695	15.9253	18.6627	50.3847	10.4406	27.5718	30.8733
score=0.999	1	19310499	19312502	+	17.9476	7.82489	50.0132	18.4029	15.7128	15.7469	17.1695	15.3186	17.9651	50.3847	9.98169	26.9974	28.5864
score=0.999	1	19310715	19312719	+	13.5258	5.56762	48.3838	11.3753	9.97164	9.52881	9.48325	10.453	11.9507	42.1555	7.75578	13.6074	13.5614
score=0.999	1	19310731	19312735	+	12.7605	4.80626	48.3838	10.0664	8.66189	8.1302	8.12522	9.71146	10.1077	38.6497	7.67974	11.6799	11.7589
score=0.999	1	19311615	19313620	-	13.7626	7.13435	67.2319	9.97215	12.7102	10.3212	11.3899	15.159	13.6805	38.6865	7.4352	15.6289	19.7221
score=0.999	1	19485628	19487629	-	41.6627	36.3088	69.2202	43.6095	51.9983	45.7623	56.5468	69.0645	59.2116	62.6209	70.4058	64.4606	76.3431
score=0.999	1	19642484	19644488	+	15.7055	15.2788	72.004	27.5262	30.4195	20.9621	21.0105	33.7614	31.2768	40.1301	12.6061	20.1956	50.7215
score=0.999	1	19642513	19644518	+	14.363	13.7221	73.3562	24.3107	29.6033	19.503	20.5887	31.9466	28.7768	39.061	11.2963	19.3729	48.3176
score=0.999	1	19642534	19644541	+	14.363	13.3985	73.3552	23.6354	29.6033	19.0495	20.4291	31.9466	27.7367	39.061	11.2963	19.3729	48.3176
score=0.999	1	19642629	19644632	+	11.4242	10.4146	72.1882	19.2112	23.3596	15.6763	17.3691	28.9348	20.0744	37.7299	6.94915	17.6754	46.3083
score=0.999	1	19642653	19644658	+	10.6991	9.35604	71.5533	17.3033	20.194	14.9822	16.2701	26.8447	19.2331	36.555	4.92063	17.0124	44.8953
score=0.999	1	19642731	19644738	+	9.80708	7.42939	71.0945	13.6212	16.5175	12.8358	12.8673	22.5329	16.5214	32.7483	4.84375	15.2083	40.1721
score=0.999	1	19642838	19644845	+	9.65849	6.71381	66.2836	12.8821	15.0627	11.7871	12.4236	22.5329	13.7031	32.7483	4.84375	14.133	39.0562
score=0.999	1	19642973	19644982	+	7.66062	5.63209	58.8367	10.9557	10.8033	10.5827	10.2815	17.228	9.83759	23.3029	3.92405	11.1326	23.8654
score=0.999	1	19643013	19645018	+	7.55779	5.59667	58.0574	10.92	10.6491	10.5827	10.1538	16.997	9.70899	22.7939	3.82716	11.1326	22.9648
score=0.999	1	19643294	19645296	+	5.59671	4.59229	54.9846	7.90739	8.01928	8.43555	7.40203	12.3395	7.08118	15.3557	2.7037	6.33557	16.4758
score=0.999	1	19643323	19645323	+	5.42914	4.14445	54.9088	7.27658	6.79664	7.72619	6.79067	10.9843	6.60045	14.2842	2.21014	5.14859	13.7752
score=0.999	1	19643652	19645654	-	3.67183	3.13442	55.0498	6.0022	4.76028	6.4897	5.6362	5.94156	7.04579	8.59147	1.34259	5.61607	8.30556
score=0.999	1	19643674	19645684	-	3.67183	3.47408	55.0498	6.29408	5.15485	6.91539	6.32979	6.48863	7.31596	9.24253	1.63609	6.10229	8.98907
score=0.999	1	19643722	19645725	-	2.78556	3.54951	55.1854	6.49362	5.40232	6.88975	6.52305	6.02025	7.37424	8.98148	1.65123	6.20404	8.76437
score=0.999	1	19643856	19645861	-	3.24201	2.85174	56.3157	8.57143	7.79933	7.19071	6.88492	7.29592	7.44048	11.6214	2.72876	8.4414	14.6875
score=0.999	1	19643919	19645923	-	6.16698	3.23391	56.6727	9.95098	9.98443	8.223	6.66713	9.91582	8.28755	13.5036	4.64401	10.3327	20.381
score=0.999	1	19643955	19645960	-	5.84372	3.15012	57.036	10.0402	10.1594	8.18763	6.66715	9.91582	7.89524	13.5487	4.62963	10.3059	20.381
score=0.999	1	19644189	19646194	-	9.08493	4.77663	58.7959	15.1774	16.8065	12.5069	9.21198	11.6323	8.21272	17.4588	6.0307	16.1961	24.3789
score=0.999	1	19644323	19646325	-	13.4348	7.71258	56.1712	16.0954	18.4313	15.3877	10.856	16.8429	8.94558	21.5918	8.1119	16.9242	30.0139
score=0.999	1	19644368	19646370	-	14.7377	8.54201	54.6038	17.5588	18.8313	15.8712	12.0427	18.8889	9.42568	23.112	8.74468	18.1369	33.3941
score=0.999	1	19644389	19646391	-	14.7377	8.73254	53.0382	17.5588	18.8313	15.8712	12.3272	18.8889	9.42568	23.112	8.74468	18.1369	33.3941
score=0.999	1	19798416	19800422	+	16.4654	14.2896	39.386	15.8218	18.8299	17.1478	24.6764	20.8482	26.4292	21.5138	12.996	12.3006	15.8262
score=0.999	1	19799493	19801498	-	44.8115	25.4198	46.8311	25.3512	34.1406	19.0468	38.8882	29.4048	28.7902	35.742	20.1705	20.972	30.1821
score=0.999	1	19799524	19801528	-	44.8115	25.0676	46.8311	24.9955	34.3334	19.0468	38.9666	29.2606	27.8042	35.6235	20.1705	20.896	30.1821
score=0.999	1	19880864	19882867	+	30.9378	25.4418	76.0795	31.0686	31.2906	32.274	32.4997	29.0837	37.4557	50.4444	29.7309	36.0194	35.2528
score=0.999	1	19881087	19883091	+	23.6497	20.648	74.3293	25.39	24.6848	27.0533	27.347	24.107	28.6351	38.109	25.0408	29.0144	29.0164
score=0.999	1	20366295	20368298	-	12.3012	10.5048	18.8889	9.22657	11.0957	16.1989	16.4247	12.1571	17.7675	18.0482	7.58744	12.4265	16.0225
score=0.999	1	20483474	20485477	+	3.52102	2.1606	16	1.93127	2.96166	3.27381	1.68768	2.14624	2.41494	3.61158	4.14079	0.867446	3.08544
score=0.999	1	20484097	20486098	+	1.10902	0.960771	36.0153	1.43445	1.61358	0.943627	0.170068	0.885164	1.44286	1.03278	1.51405	0.559361	0.978586
score=0.999	1	20484733	20486737	+	0.857967	0.944761	46.0158	1.46418	1.70854	0.30303	0.471698	0.870536	1.51623	0.820707	1.38695	0.136612	1.38384
score=0.999	1	20484967	20486967	-	0.894737	0.750881	46.0158	1.15063	1.6266	0.2849	0.46729	0.861019	1.05915	0.329154	1.0485	0.284238	1.32453
score=0.999	1	20485120	20487124	-	0.671021	0.811258	43.3482	1.0279	1.50981	0	1.41509	0.555222	0.723214	0.318182	0.799764	0.15625	1.18868
score=0.999	1	20485820	20487828	-	1.51388	1.39047	4.42308	1.72804	2.06927	2.76124	4.05992	2.3086	2.31784	1.45087	1.12674	2.1345	3.2012
score=0.999	1	20485866	20487873	-	1.58067	1.44013	4.42308	1.83471	2.05803	2.76124	4.05992	2.3086	2.31784	1.5698	1.12674	2.1345	3.23306
score=0.999	1	20551826	20553833	+	2.91391	2.02395	59.3333	3.44563	4.75097	4.17377	2.55828	3.20779	4.07858	9.8718	5.33333	3.02998	6.87134
score=0.999	1	20552054	20554059	+	2.96231	1.743	57.1631	2.48611	2.04457	1.53039	1.66667	1.38841	2.54099	2.27273	3.04688	0.771277	1.30719
score=0.999	1	20552159	20554164	+	2.67411	1.80397	57.1631	2.61944	2.40781	1.68367	1.47959	1.0737	2.68815	1.66667	2.91045	0.882353	1.36054
score=0.999	1	20716148	20718150	+	54.3845	29.7596	88.1413	36.3906	61.833	44.5671	48.11	45.8557	55.1795	85.4391	80.666	59.6796	54.2537
score=0.999	1	20716345	20718348	+	46.898	24.8879	69.7619	29.9053	51.0772	36.6931	39.2277	36.8347	41.7019	73.8349	58.0134	47.6167	45.2121
score=0.999	1	20716469	20718470	+	44.8977	23.0715	60.9077	28.4837	46.5446	34.1593	35.2539	33.7606	39.502	68.1268	53.1358	44.0422	42.3851
score=0.999	1	20716610	20718612	+	46.2871	24.0852	60.8557	30.1799	47.629	36.2807	36.5623	34.7362	42.4206	69.1025	55.1993	44.8072	42.8419
score=0.999	1	20717679	20719679	-	51.2954	24.0319	64.9192	33.3372	57.3357	38.7101	36.156	36.8071	40.2204	71.0673	56.7376	52.0156	61.4881
score=0.999	1	20784913	20786914	+	8.06785	5.3495	18.9869	8.47715	12.4949	9.45384	7.44563	10.7565	9.67992	13.5243	11.6711	11.2241	16.1262
score=0.999	1	20785019	20787020	+	5.88319	4.20403	17.1866	6.625	10.3178	7.22367	5.69608	8.79596	7.45446	10.7329	9.41643	9.08872	12.8492
score=0.999	1	20785029	20787033	+	5.07184	3.51944	17.1866	5.82746	8.95842	6.35485	4.8461	7.28477	6.45846	9.20274	7.41983	7.59133	11.2556
score=0.999	1	20785082	20787084	+	3.80117	2.66107	16.0621	5.20396	7.67993	5.07783	3.86429	5.91388	5.2114	8.33277	6.74107	4.98046	9.5233
score=0.999	1	20785213	20787213	+	2.01613	1.07613	10.6129	3.05637	3.90972	2.58412	2.14293	2.59785	2.50013	5.0385	2.62554	2.21019	4.40097
score=0.999	1	20785240	20787243	+	1.92308	1.04956	10.6129	2.93651	3.6863	2.58412	2.04293	2.63462	2.48252	5.0385	2.36729	2.21019	4.06672
score=0.999	1	20785570	20787577	+	0.814176	0.482562	4.41667	1.05647	1.15215	0.483648	0.759668	1.12948	0.575068	1.11471	1.28042	0.105932	0.499008
score=0.999	1	20786026	20788027	-	0.641711	0.459721	2.43902	0.463465	0.924325	0.162907	0.772042	0.871965	0.407177	0.665649	1.2004	1.15863	0.0625782
score=0.999	1	20786202	20788207	-	0.674157	0.488181	3	0.656972	0.852722	0.142679	0.926065	1.10329	0.318274	0.731614	1.25259	1.2032	0.287496
score=0.999	1	20786776	20788780	-	7.72525	8.63496	21.1928	13.4813	13.8127	14.2818	12.9048	19.5748	14.0193	18.2719	2.2021	14.5161	21.2639
score=0.999	1	20786794	20788799	-	8.63431	9.79821	25.3406	15.0425	14.5621	16.2522	14.9494	21.1214	15.76	19.2935	2.2021	16.6802	23.5796
score=0.999	1	20786907	20788908	-	10.4048	11.831	28.4485	16.7524	16.0226	17.5848	20.2541	21.5552	18.562	20.2899	5.03682	21.9812	25.7631
score=0.999	1	20786916	20788916	-	10.4048	11.831	28.4485	16.7524	16.0226	17.5848	20.2541	21.5552	18.562	20.2899	5.03682	21.9812	25.7631
score=0.999	1	20786955	20788964	-	10.9776	11.831	28.4485	16.7524	16.0226	17.5848	20.2541	21.5552	18.562	20.2899	5.03682	21.9812	25.7631
score=0.999	1	20786979	20788980	-	14.8821	14.4318	33.4405	19.7255	19.819	21.8113	23.9948	25.7954	21.7682	25.3561	12.0783	24.6105	31.6239
score=0.999	1	20786998	20789002	-	14.8821	14.4318	33.4405	19.7255	19.819	21.8113	23.9948	25.7954	21.7682	25.3561	12.0783	24.6105	31.6239
score=0.999	1	21174692	21176696	+	16.12	11.9603	39.9351	12.7351	19.3563	24.5686	22.1311	15.7851	25.7483	24.8915	10.515	11.7276	23.4986
score=0.999	1	21175083	21177087	+	4.37183	2.58945	8.92857	2.75665	4.7399	6.86274	4.59712	6.59634	5.211	5.89787	1.13095	2.86465	6.29669
score=0.999	1	21343904	21345906	+	7.4969	7.88836	47.381	9.42728	12.7567	9.02676	12.9353	15.7517	14.1854	20.6468	19.0412	9.78217	22.7848
score=0.999	1	21344725	21346727	-	3.81487	4.39794	48.9177	6.58878	7.65388	7.02327	9.53318	13.3848	8.27198	14.5726	19.0548	7.86083	12.684
score=0.999	1	21345118	21347121	-	6.65285	6.41218	52.3116	11.0419	14.8712	14.1743	16.7369	24.6975	13.7237	22.9267	32.7814	15.784	25.3524
score=0.999	1	21427705	21429708	-	58	43.6379	63.6747	61.3476	55.3238	53.9615	41.9111	47.1325	40.0197	68.3534	76.8749	73.064	49.7661
score=0.999	1	21427722	21429726	-	58	43.6379	63.6747	61.3476	55.3238	53.9615	41.9111	47.1325	40.0197	68.3534	76.8749	73.064	49.7661
score=0.999	1	21427730	21429731	-	58	43.6379	63.6747	61.3476	55.3238	53.9615	41.9111	47.1325	40.0197	68.3534	76.8749	73.064	49.7661
score=0.999	1	21427768	21429772	-	58	43.6379	63.6747	61.3476	55.6163	54.313	41.9111	47.1325	40.0197	68.9359	76.8749	73.064	49.7661
score=0.999	1	21621122	21623128	+	15.3931	18.8623	68.1452	21.8087	24.2822	33.3669	39.123	49.2832	30.5363	33.2218	18.3784	34.693	61.2619
score=0.999	1	21621166	21623170	+	15.7165	19.4027	68.1452	22.197	24.6981	33.3669	39.9926	49.7544	31.9118	33.5589	18.3784	35.5411	61.8583
score=0.999	1	21621945	21623947	-	20.1011	19.065	68.7811	23.1479	31.3261	37.5849	46.9166	44.9656	35.5334	39.6242	28.5714	40.6139	64.4643
score=0.999	1	21622111	21624113	-	18.7755	16.7688	68.7811	20.5655	29.6815	35.505	47.3948	43.2171	35.56	39.7613	24.898	39.9054	63.4077
score=0.999	1	21622185	21624192	-	18.7157	16.6993	69.686	20.2581	31.1934	34.7421	47.9676	46.0941	34.3283	39.6682	26.0582	39.7835	64.7024
score=0.999	1	21622228	21624233	-	18.6385	16.46	70.1191	20.7603	31.8503	35.599	49.0379	46.9135	34.0809	39.7721	27.381	40.307	65.7109
score=0.999	1	21650170	21652173	+	64.7436	23.6026	70.9667	35.0266	40.5543	27.2024	42.8736	54.3555	51.7497	55.68	32.1591	28.5268	64.6065
score=0.999	1	21650418	21652422	+	40.848	18.5709	70.9667	27.8372	28.3484	21.0887	30.2794	38.0732	33.3686	39.6329	25.4762	21.8372	49.0598
score=0.999	1	21650510	21652516	+	36.6954	16.0587	70.9667	24.1377	25.4792	20.062	26.6014	36.9511	29.6186	32.6367	20.1482	19.9176	44.2857
score=0.999	1	21651291	21653297	-	35.5085	16.4185	68.642	24.9286	28.6141	22.1966	26.7425	38.3125	30.1232	34.3423	20	23.3126	43.127
score=0.999	1	21651359	21653365	-	35.5085	15.9434	68.642	24.2764	28.1817	21.3722	26.2634	37.5714	29.0084	33.8036	20	23.4789	43.127
score=0.999	1	21651399	21653409	-	35.5085	15.9434	68.642	24.2764	28.1817	21.3722	26.2634	37.5714	29.0084	33.8036	20	23.4789	43.127
score=0.999	1	21651458	21653461	-	30.0943	14.1609	68.642	21.5125	24.9998	19.5519	22.7624	31.7032	27.2978	25.631	15.2593	22.4644	41.2369
score=0.999	1	21651468	21653473	-	29.7115	13.8152	68.642	21.1944	24.8969	19.178	22.2852	31.155	26.8177	24.9628	15.0379	22.2406	39.7679
score=0.999	1	21651513	21653518	-	28.3333	13.4709	68.642	21.0933	24.5832	18.5314	21.7987	30.5735	25.9142	23.367	14.8062	22.195	38.2234
score=0.999	1	21657744	21659747	+	25.5727	24.2918	49.6838	26.766	32.3098	28.6164	33.2354	27.5749	33.8819	40.4415	26.1259	24.479	30.9065
score=0.999	1	21781618	21783619	+	1.72269	4.72613	5.65177	3.80042	7.76721	7.09012	7.90205	7.59994	7.14267	9.77365	1.89669	5.09556	12.0929
score=0.999	1	21781677	21783678	+	1.67347	2.05656	3.98928	1.85045	3.55176	3.88198	3.62786	3.69181	2.90279	4.68309	1.86508	2.39022	5.08624
score=0.999	1	21781723	21783725	+	1.63836	0.877479	2.48528	0.891454	1.46047	2.48025	1.53841	1.65043	1.30549	1.98317	1.28806	1.8731	1.59138
score=0.999	1	21782247	21784248	-	3.09473	1.81497	2.97917	2.68756	4.55978	5.03261	5.1012	4.70451	3.60044	6.8385	6.58602	6.57254	7.75745
score=0.999	1	21782665	21784674	-	8.8962	6.21466	14.3954	5.81004	16.7591	11.5705	13.9842	16.0908	13.9347	19.5019	27.4242	14.4442	22.1359
score=0.999	1	21782706	21784710	-	9.70586	7.07236	15.4386	6.36834	17.823	12.9363	14.4178	17.5746	14.3133	20.6516	28.5239	15.6742	24.5146
score=0.999	1	21782714	21784719	-	11.0169	8.84571	15.6656	7.65057	19.4856	15.4764	15.6829	19.2759	14.3915	22.7037	31.6315	16.5654	28.2261
score=0.999	1	21936709	21938711	-	17.8562	15.2267	29.7407	21.051	25.1082	15.2769	14.9105	21.6632	28.6946	49.5823	19.4741	24.5305	36.3059
score=0.999	1	21936791	21938793	-	19.0056	16.0008	29.7407	22.3937	26.23	16.0568	16.6182	23.9714	30.8201	53.4526	20.1233	25.1429	39.3787
score=0.999	1	21936804	21938813	-	19.1708	16.2021	29.7407	22.7183	26.2441	16.1514	17.0139	24.4606	31.7308	53.4526	19.8994	25.5072	39.3787
score=0.999	1	21936938	21938941	-	20.9966	17.2895	29.7407	23.0523	28.9017	18.1349	21.0172	28.2017	37.0455	53.4526	22.1521	25.5072	39.3787
score=0.999	1	21936949	21938950	-	21.4043	17.4063	29.7407	23.0523	29.2723	18.4588	21.654	28.5374	37.907	53.4526	22.1521	25.5072	39.3787
score=0.999	1	21937139	21939144	-	27.6768	26.3603	29.7407	31.3876	38.047	28.7811	31.769	34.22	45.4167	58.9288	25.7832	30.6524	45.6601
score=0.999	1	21937186	21939191	-	27.6768	27.2934	29.7407	32.7642	38.047	30.6746	31.769	34.6179	45.4167	58.9288	25.7832	30.6524	45.6601
score=0.999	1	22051637	22053643	+	32.3958	21.9622	52.6823	28.0019	28.9729	55.3256	26.2609	42.2078	36.739	46.9304	30.8456	27.7598	42.2358
score=0.999	1	22051659	22053662	+	31.7728	21.6408	49.5833	27.5135	28.3895	54.0682	25.7947	41.1392	36.0325	45.6953	30.8456	27.275	41.2302
score=0.999	1	22051776	22053780	+	27.2538	17.0049	38.4635	21.5819	24.6347	44.7392	22.2444	37.6191	31.9771	33.9189	25.8333	22.6355	34.0873
score=0.999	1	22052450	22054454	-	22.2893	12.3433	37.3504	16.1637	16.9578	32.4974	14.6166	31.1544	25.3375	31.8387	19.8756	14.9586	28.6789
score=0.999	1	22450600	22452604	+	31.2904	26.3987	66.6638	37.9375	42.7993	33.0149	42.971	28.2375	39.5516	39.2691	56.45	31.7832	39.2976
score=0.999	1	22450616	22452617	+	31.2904	26.1587	65.5527	37.435	42.08	32.5466	42.1115	27.7857	38.7606	38.6954	56.45	31.3508	38.5959
score=0.999	1	22451321	22453326	-	17.6338	12.5298	39.2083	20.2036	23.6911	11.4299	20.0009	15.7234	17.1393	18.5243	21.1328	16.3931	19.7706
score=0.999	1	22451394	22453398	-	13.5142	10.5817	40.7993	16.0534	20.4891	12.2675	15.785	13.0179	18.5281	18.4003	16.2119	13.234	19.9095
score=0.999	1	22561834	22563840	+	16.3703	14.2131	70.0788	30.8872	25.3968	28.65	46.9671	34.5382	12.9667	50.6122	23.5556	38.0695	29.6154
score=0.999	1	22562095	22564095	+	13.6374	12.3143	64.6054	25.2024	21.8282	25.0771	43.5566	29.2701	11.4196	38.1369	16.0606	28.1714	23.1525
score=0.999	1	22562206	22564207	+	12.0381	11.0873	64.6054	23.8233	20.4159	22.5554	43.5566	28.0341	11.4196	36.4635	16.0606	21.9255	21.9034
score=0.999	1	22562257	22564258	+	11.9875	11.0532	63.3046	23.0379	20.0566	21.9922	42.6183	27.0862	11.2129	35.0016	15.7092	21.6035	21.2189
score=0.999	1	22562888	22564891	-	9.23715	6.13873	59.5455	11.5048	9.23912	14.5581	26.78	16.4517	12.5804	16.6337	5.83284	15.0962	17.9923
score=0.999	1	22562906	22564909	-	9.77328	6.43791	59.5455	12.5338	10.2365	16.2172	29.2593	18.7098	14.5404	16.7887	5.83284	16.2264	18.8418
score=0.999	1	22563013	22565014	-	11.0145	6.49555	59.8065	14.7948	10.7859	17.0031	30.9477	20.1963	16.3586	18.9492	5.13555	17.7358	18.7048
score=0.999	1	22563034	22565037	-	11.0145	6.89559	60.0641	16.1776	11.7557	18.2666	32.8983	22.2964	18.3987	20.4228	7.03284	19.2593	19.6682
score=0.999	1	22710222	22712224	-	10.3101	5.40086	68.4801	11.2758	7.52066	14.6152	13.3841	10.0032	13.1848	42.8764	7.01754	8.38304	41.5653
score=0.999	1	22710248	22712250	-	10.7	6.52528	68.7157	13.5466	9.55367	18.7735	16.1219	12.0471	15.5726	46.0893	8.86525	11.4488	47.9833
score=0.999	1	22710288	22712291	-	11.8523	7.0198	68.5191	14.4648	10.3614	20.1795	16.8248	12.3205	16.3695	46.5912	9.82456	12.4603	51.2282
score=0.999	1	22710485	22712490	-	15.432	9.32085	68.9238	17.6497	12.7695	26.0313	20.2385	15.2506	18.764	52.1682	10.3704	16.8206	53.7031
score=0.999	1	22710608	22712612	-	21.0963	12.4989	68.9238	23.5358	14.6421	29.3824	24.7028	19.897	23.0666	56.4469	11.3553	21.3018	57.4001
score=0.999	1	22710653	22712656	-	22.4592	13.8411	69.5345	27.9647	15.3375	33.3999	27.8379	21.2203	23.6241	58.2165	12.9032	21.9455	65.7064
score=0.999	1	22710757	22712763	-	25.6845	17.438	73.4012	37.8327	17.1202	39.8536	31.5312	24.3536	23.6241	60.0903	16.4948	25.1445	67.938
score=0.999	1	22951768	22953771	+	91.9767	92.8377	98.517	42.4445	91.7396	39.1538	73.9221	68.405	96.4862	97.0719	96.5854	47.2724	83.8878
score=0.999	1	22951888	22953895	+	89.1775	93.1869	98.7255	33.233	90.9761	31.9324	72.5097	62.1388	81.4956	97.4408	96.4035	46.9113	81.7974
score=0.999	1	22952092	22954094	+	88.4447	92.7461	98.1282	31.5437	89.9248	30.5802	75.3452	61.0462	76.356	96.5527	96.9675	48.0133	81.3851
score=0.999	1	22952317	22954319	+	88.7174	92.7665	98.3118	31.2782	89.7878	30.0211	74.6545	61.247	76.0189	96.4976	96.7931	48.0584	81.3959
score=0.999	1	22952379	22954383	+	88.7174	92.7665	98.3118	31.2782	89.7878	30.0211	74.6545	61.247	76.0189	96.4976	96.7931	48.0584	81.3959
score=0.999	1	22953259	22955260	-	87.3404	93.1312	98.5561	19.5248	89.2581	25.5969	69.8218	59.703	56.4031	96.934	97.3678	37.0187	81.6342
score=0.999	1	22953294	22955299	-	87.3512	93.0287	98.5286	17.974	89.327	25.2579	70.0692	59.703	56.4031	96.822	97.5397	36.1888	81.428
score=0.999	1	22953324	22955325	-	87.228	92.9597	98.4702	18.4166	88.9711	23.6991	70.2081	59.703	56.4031	96.6539	97.5168	35.4801	81.2451
score=0.999	1	23018310	23020311	+	10.589	3.7447	30.9046	6.91063	12.271	8.15242	11.2194	11.364	11.8229	16.9333	10.0939	12.0252	21.7549
score=0.999	1	23018912	23020914	-	1.24827	0.965077	2.8125	1.74651	3.65591	1.55447	3.40612	4.59818	3.60825	3.94625	3.39506	4.99429	5.51158
score=0.999	1	23019004	23021008	-	2.96751	2.07752	4.92741	2.00895	4.03031	2.53235	3.11308	4.22488	4.87852	4.00366	4.00132	4.29224	6.03184
score=0.999	1	23019039	23021044	-	2.96751	2.07752	4.92741	2.00895	4.03031	2.53235	3.11308	4.22488	4.87852	4.00366	4.00132	4.29224	6.03184
score=0.999	1	23019073	23021076	-	2.96751	1.78361	4.21726	1.81972	3.47525	2.18324	2.3686	3.60943	4.02869	3.63256	3.24632	3.65741	4.88255
score=0.999	1	23166623	23168625	+	4.71491	1.8022	12.835	6.84844	5.85396	6.72839	3.37346	4.54001	5.37546	12.2181	5.88235	5.63172	6.7891
score=0.999	1	23166653	23168660	+	4.47917	1.74759	9.54204	6.19824	4.54772	6.17914	3.37346	4.54001	4.76852	9.53859	5.71429	5.63172	6.42702
score=0.999	1	23167661	23169663	-	13.1143	13.6231	17.826	18.2107	25.6374	30.8419	25.8727	22.2776	23.1563	43.0543	35.211	26.9402	24.622
score=0.999	1	23167690	23169693	-	13.3044	13.7643	18.0843	18.2107	26.0116	31.1101	26.1168	22.8797	23.5736	43.4892	35.211	27.2299	25.0578
score=0.999	1	23342458	23344461	+	7.99346	3.73387	21.2732	5.86996	6.78881	11.3107	5.05632	4.75531	16.2607	12.0226	2.27072	4.2046	7.60043
score=0.999	1	23367455	23369458	+	15.0803	9.21809	24.7364	8.54202	13.0545	10.4232	11.8186	9.27109	14.8876	17.2397	18.2336	8.18973	15.7175
score=0.999	1	23482679	23484679	+	13.3186	9.16103	28.7614	11.6037	23.8218	21.5971	16.2541	21.4837	21.1979	32.0497	22.6871	19.6071	38.2587
score=0.999	1	23482707	23484709	+	12.1692	8.46396	27.6914	10.4842	22.4885	20.1906	14.5623	20.5144	19.1774	29.3408	20.6463	17.9819	35.7163
score=0.999	1	23559028	23561032	-	7.46985	6.38243	23.2205	6.42473	6.33645	5.85184	6.4865	7.93699	10.9679	8.711	4.67001	5.80221	11.8928
score=0.999	1	23567688	23569691	-	24.344	17.6805	12.0497	20.16	20.7604	23.277	14.2379	28.3952	31.6665	20.5177	18.7534	23.4994	20.9553
score=0.999	1	23567730	23569731	-	18.0604	12.2984	9.68485	12.5562	15.1143	16.5528	14.2379	20.356	23.3394	11.7609	11.056	15.8007	16.0746
score=0.999	1	23618055	23620060	+	42.2195	38.9996	57.1639	34.0668	61.6782	61.2596	56.8446	63.7144	64.4153	73.4096	72.1701	58.9766	58.1709
score=0.999	1	23619188	23621189	-	41.2543	35.536	54.0841	31.3904	53.6656	58.4855	50.1964	61.1617	59.3867	73.2351	60.7557	52.8631	57.9294
score=0.999	1	23742160	23744162	+	4.38729	3.89963	12.7839	6.07426	19.7295	8.34546	9.90301	11.8652	6.69929	16.0111	14.3162	6.53155	22.8668
score=0.999	1	23742233	23744237	+	3.3619	3.54289	10.9942	5.4161	16.171	6.79067	8.01763	9.42998	6.08973	13.2684	10.9127	5.73786	18.7131
score=0.999	1	23743192	23745196	-	7.61066	5.17647	17.1667	5.05662	14.8712	6.59324	7.87857	7.47106	6.58964	16.3737	4.69697	3.47506	16.9186
score=0.999	1	23743558	23745563	-	9.75164	8.03499	19.1162	7.83525	21.1672	9.85063	10.3001	15.2836	11.0542	21.2336	7.17593	5.24628	20.4635
score=0.999	1	23776805	23778810	+	35.0915	22.2539	58.4946	18.97	56.0638	21.435	41.0062	22.3836	28.7828	40.71	61.6965	29.3031	31.7616
score=0.999	1	23776841	23778850	+	34.3754	21.8545	58.4946	18.5484	53.1514	20.9122	39.3981	21.7348	28.2547	39.1738	61.6965	28.807	31.2945
score=0.999	1	23776915	23778922	+	33.3543	21.3008	58.4946	18.0098	50.6638	20.2935	37.2094	20.8292	27.2545	37.0752	57.0693	27.7962	30.1848
score=0.999	1	23776944	23778950	+	33.1907	21.1634	58.4946	17.8182	49.443	20.0561	36.6843	20.5439	26.7805	36.7471	55.6773	27.6511	29.8792
score=0.999	1	23777016	23779017	+	32.5525	20.8796	58.4946	17.4904	47.1697	19.6793	35.5726	20.1294	26.0484	36.108	50.7282	27.3684	29.0661
score=0.999	1	23867784	23869791	-	34.0874	21.0976	42.2611	27.4279	30.1775	31.0121	28.1365	23.5866	21.9818	30.362	29.0905	31.1264	48.2605
score=0.999	1	23978339	23980342	+	13.1342	5.98019	40.7084	13.425	12.9652	10.4838	12.5508	15.3975	22.3318	19.2156	6.08974	8.64429	18.4655
score=0.999	1	23978417	23980419	+	11.6977	5.44465	40.7084	12.628	11.9679	9.81664	11.9266	14.1946	19.7718	17.4221	5.36723	7.70696	16.8083
score=0.999	1	23978474	23980475	+	10.4583	5.13791	37.316	11.6659	11.0008	9.15111	11.0252	12.6174	17.1515	15.7429	4.72637	6.39678	15.2448
score=0.999	1	23978497	23980505	+	7.4225	4.41893	29.2094	9.48631	8.95788	7.46543	8.61748	9.46793	14.2282	12.946	3.80291	5.48634	12.4944
score=0.999	1	23979557	23981564	-	27.2318	14.0301	50.3308	29.2875	30.0696	24.87	28.2054	34.7765	30.8391	34.2113	22.7249	26.8408	29.542
score=0.999	1	24744498	24746502	+	3.89555	4.26788	16.3636	4.07342	8.54622	4.05702	10.4167	3.66118	4.21978	20.2573	7.73829	4.68021	13.431
score=0.999	1	24745239	24747246	-	3.04647	3.06517	9.94152	3.59226	4.62772	2.44386	4.12822	2.56303	8.85679	7.69669	4.07935	1.87426	6.50849
score=0.999	1	24745440	24747445	-	10.4035	7.94818	27.0468	7.27412	11.2017	11.5079	12.4906	7.59157	15.6329	19.0818	14.5462	11.5607	20.7646
score=0.999	1	24745519	24747520	-	11.8088	9.95518	29.5198	8.03414	13.6628	13.3489	13.9187	7.80603	16.0338	22.0422	15.5758	13.9817	23.6733
score=0.999	1	24745570	24747576	-	12.7171	10.4318	29.5198	8.87984	14.4658	15.0652	15.4652	8.22421	16.0338	22.0422	17.1323	13.9817	26.1222
score=0.999	1	24927910	24929913	+	2.56573	0.748858	7.97619	2.84784	4.98345	3.53535	3.88605	4.47884	1.77628	4.85848	5.42424	7.78305	6.70308
score=0.999	1	24928175	24930176	+	1.85753	0.291468	48.5887	1.63774	2.43449	2.31457	3.18756	3.58267	1.68339	3.65324	4.20513	4.81013	3.43237
score=0.999	1	24928355	24930360	+	1.61052	0.386024	51.0744	1.59054	1.92115	2.07718	2.77692	2.96751	1.79438	3.61266	3.07692	5.09208	3.26198
score=0.999	1	24928395	24930398	+	1.40336	0.376347	51.102	1.02607	1.59722	1.78889	2.2959	1.61334	1.51045	2.70673	2.60417	5.08108	1.9222
score=0.999	1	24928426	24930428	+	1.40336	0.371177	51.102	1.02278	1.58705	1.76245	2.2959	1.5764	1.51045	2.70673	2.60417	5	1.9222
score=0.999	1	24928501	24930508	+	1.58522	0.383534	53.8642	1.01286	1.39978	1.4797	2.06826	1.44528	1.42681	2.57079	2.15054	4.69534	1.21212
score=0.999	1	24928551	24930556	+	1.25591	0.366823	56.585	0.991934	1.32184	1.39957	1.60639	0.807292	1.25911	1.47079	1.85185	3.71508	0.599013
score=0.999	1	24928829	24930836	+	1.21083	0.339123	63.3871	1.08382	1.09948	1.31244	1.74466	0.378251	1.29397	0.902004	1.76471	3.76927	0.8
score=0.999	1	24929050	24931053	+	1.38162	0.406145	61.4872	1.33555	1.34643	1.12972	1.5604	0.748792	1.66228	0.886041	2.16418	3.95833	2.40042
score=0.999	1	24929257	24931258	-	1.20915	0.575078	62.4479	1.37141	1.34038	1.02339	1.94491	1.41897	2.09161	1.1087	1.39785	4.20078	5.20833
score=0.999	1	24929495	24931503	-	1.18818	0.584168	62.4479	1.51512	0.887001	1.01161	2.4812	1.8229	2.04301	1.69967	1.22066	4.6645	5.72368
score=0.999	1	24929772	24931779	-	1.50517	0.786678	51.2393	1.76889	0.850664	1.04262	2.14286	1.65181	2.37758	1.18234	1.28352	4.0847	4.21922
score=0.999	1	25245074	25247075	+	15.4294	15.0814	58.1281	18.5225	33.9702	21.6932	23.1958	23.2017	20.2773	46.9749	43.3878	25.1803	50.3018
score=0.999	1	25245373	25247376	+	9.12677	7.99144	30.2335	11.8338	24.7322	11.1196	16.2981	12.6295	13.6298	31.3953	34.4466	13.2453	28.8709
score=0.999	1	25245692	25247696	+	6.44759	4.67256	22.0445	8.33222	15.857	6.59285	9.9607	8.50743	9.44462	21.3793	25.2137	9.10342	17.0142
score=0.999	1	25246637	25248639	-	4.01276	4.71648	14.375	5.52942	7.80833	6.20986	6.33018	6.13737	6.01965	14.9534	5.19913	5.44354	8.62948
score=0.999	1	25428483	25430490	+	12.2352	12.0279	42.6366	17.6789	19.2148	20.6711	15.9736	18.746	14.8594	39.7856	22.7222	15.8671	24.2366
score=0.999	1	25429664	25431670	-	0.94451	1.34814	40.1292	0.969798	0.927312	1.34941	2.30075	0.945897	1.75296	2.32238	1.66667	0.843604	2.64551
score=0.999	1	25429733	25431736	-	0.936768	1.37905	39.5021	0.966334	0.922102	1.34239	2.40811	1.34329	1.74513	2.29714	1.66667	0.833795	2.61982
score=0.999	1	25429781	25431786	+	0.393546	1.37905	39.1768	0.730849	0.685181	1.13999	2.10339	1.17521	1.36859	1.40663	0.930233	0.741205	1.84337
score=0.999	1	25429822	25431829	+	0.283353	1.24571	38.4115	0.735892	0.453544	1.19482	1.84362	1.03167	1.04034	0.960875	1.23377	0.494647	1.54888
score=0.999	1	25541985	25543988	+	28.2018	16.5318	62.2874	29.4768	25.8575	58.4065	33.1809	78.2634	47.8982	72.56	19.9822	61.0326	77.1487
score=0.999	1	25543134	25545136	-	6.50709	5.9682	27.7619	12.1473	12.6044	18.3333	9.54248	30.7325	17.7778	24.1096	12.0307	15.0609	29.0126
score=0.999	1	25615103	25617105	+	18.3385	9.08026	67.1624	7.24481	17.2858	16.4025	20.3473	17.6294	21.3951	51.6827	19.2968	23.6056	22.6524
score=0.999	1	25615127	25617133	+	17.9483	9.07	67.1624	7.18591	16.933	16.4025	19.8188	17.2195	21.3951	51.6827	18.4392	22.4948	22.064
score=0.999	1	25615147	25617153	+	17.9483	9.07	67.1624	7.18591	16.933	16.4025	19.8188	17.2195	21.3951	51.6827	18.4392	22.4948	22.064
score=0.999	1	25615207	25617213	+	15.2687	8.28764	67.1035	6.42748	14.3742	14.3158	15.5645	14.5465	18.5807	49.564	15.5268	19.4789	18.8894
score=0.999	1	25615263	25617266	+	12.745	7.81614	67.1035	5.93782	14.1004	12.9584	13.123	12.8517	16.9993	49.564	15.5268	19.8435	16.6551
score=0.999	1	25615291	25617296	+	12.2433	7.62948	67.1035	5.7935	14.1004	12.7052	13.0524	12.3713	16.4736	49.564	15.5268	19.8435	16.6551
score=0.999	1	25615318	25617326	+	12.0617	7.56896	67.1035	5.75355	14.1004	12.2432	12.8106	12.1443	16.4736	49.564	15.5268	19.8435	16.6551
score=0.999	1	25615889	25617896	+	1.93642	2.5339	66.4969	0.922562	1.90031	1.26376	1.40127	0.844156	1.77936	4.09091	0	2.64368	4.97863
score=0.999	1	25615912	25617912	+	1.92529	2.52822	66.4969	0.976914	1.88272	1.25707	1.40127	0.839387	1.95273	4	0	2.62557	4.97863
score=0.999	1	25615941	25617945	+	1.91429	2.52257	66.4969	1.02149	1.86544	1.25046	1.40127	0.834671	1.94206	3.91304	0	2.60771	4.97863
score=0.999	1	25615967	25617970	+	1.89266	2.39541	66.4969	0.964669	1.68196	0.891604	1.30342	0.931217	1.96352	3.91304	0	2.59009	4.84783
score=0.999	1	25615994	25617997	+	1.89266	2.05624	66.4969	0.755451	0.647249	0.689964	1.07778	0.573593	1.17619	2.69841	0	2.54079	4.64286
score=0.999	1	25616265	25618267	-	1.92529	1.8739	66.4969	0.800444	0.797102	0.736246	1.30872	0.624551	0.274451	3.48485	0	3.10307	3.98095
score=0.999	1	25616316	25618319	-	1.90341	1.96096	66.4969	0.870745	0.818452	0.825321	1.57471	0.899601	0.479798	3.73333	0	3.3758	4.27797
score=0.999	1	25616484	25618488	-	1.89266	2.09916	66.4969	0.937136	1.13301	0.821372	1.84272	1.10745	0.757576	4.65409	0.694444	3.88506	4.69813
score=0.999	1	25616515	25618519	-	1.89266	2.12307	66.4969	0.951082	1.18547	0.833333	1.86905	1.10745	0.757576	4.65409	0.707547	3.93939	4.78355
score=0.999	1	25799661	25801664	-	14.0639	16.6743	66.0993	44.0789	21.7412	34.623	30.5501	50.3562	49.0423	44.0935	36.6611	28.2187	59.4861
score=0.999	1	25799840	25801846	-	15.0294	16.9721	66.4539	48.1175	23.7063	36.501	33.9251	63.975	51.2107	45.6723	43.7799	33.7425	66.484
score=0.999	1	25819987	25821988	-	20.7556	11.0036	41.8785	16.167	23.9583	14.2277	18.3129	13.7197	19.8471	20.4322	19.8117	27.8217	28.8121
score=0.999	1	25858998	25861002	-	27.2782	23.8004	39.0777	22.6014	28.326	25.2345	26.472	24.8334	25.825	44.6219	8.4247	26.1851	31.3347
score=0.999	1	25859019	25861024	-	27.4897	23.9341	39.636	22.8969	28.5406	25.3763	26.6305	24.9958	25.9815	45.0637	8.52381	26.3552	31.5223
score=0.999	1	25859056	25861058	-	28.3078	24.4374	41.7953	24.1601	29.4325	25.9597	27.2158	25.6109	26.627	46.922	8.94474	27.058	32.4563
score=0.999	1	25904034	25906037	+	27.1746	8.52071	39.1021	17.9632	14.3176	13.4423	14.9239	15.7673	17.6047	23.3924	17.1751	11.8381	29.6602
score=0.999	1	26111249	26113261	-	13.3529	8.01299	66.4732	11.5609	26.0738	23.0674	17.7642	13.3241	25.5556	23.3963	44.5024	27.4212	37.197
score=0.999	1	26111272	26113275	-	15.3448	9.31575	68.4454	12.8222	29.2196	25.5309	18.936	15.2991	28.1534	26.2358	47.5023	30.2569	40.3777
score=0.999	1	26111333	26113337	-	18.3333	11.0176	68.9484	14.0387	32.6901	27.6284	19.8451	18.8023	30.5279	28.0236	48.2002	31.9672	42.725
score=0.999	1	26161099	26163099	-	20.949	13.1666	44.3197	10.32	28.2582	17.4033	16.0727	30.8256	19.3893	42.9502	44.267	14.4323	22.9206
score=0.999	1	26161494	26163499	-	24.8714	15.4858	45.5102	10.9921	33.9908	19.7655	18.0906	35.0416	24.5321	56.9122	46.8389	16.9701	24.649
score=0.999	1	26161522	26163524	-	24.8714	15.9863	45.5102	11.3116	34.324	20.1662	18.7944	36.8667	26.1266	56.9122	46.8389	17.8732	24.649
score=0.999	1	26161530	26163536	-	24.8714	16.1212	45.5102	11.4288	34.324	20.1662	18.9987	37.2547	26.7342	56.9122	46.8389	18.1131	24.649
score=0.999	1	26161540	26163540	-	24.8714	16.1212	45.5102	11.4288	34.324	20.1662	18.9987	37.2547	26.7342	56.9122	46.8389	18.1131	24.649
score=0.999	1	26161637	26163642	-	26.4865	16.9406	45.5102	12.1174	36.0933	21.3185	20.0906	38.8923	28.3845	56.9122	49.1424	19.1346	24.649
score=0.999	1	26471347	26473351	+	1.11111	0.618411	2.47748	1.81357	1.46584	1.13394	0.398551	1.05564	1.22549	2.59259	0.42735	3.32099	1.29085
score=0.999	1	26471487	26473498	+	0.699301	0.502658	2.35043	1.64564	1.43926	0.945736	0.112613	0.829613	0.990099	1.74419	0.444444	3.27251	1.06667
score=0.999	1	26471536	26473539	+	0.804829	0.571501	3.49224	1.94557	1.65093	1.08487	0.112613	1.01378	1.31156	2.46401	0.456621	3.22542	1.28095
score=0.999	1	26471547	26473557	+	0.804829	0.571501	3.49224	1.94557	1.65093	1.08487	0.112613	1.01378	1.31156	2.46401	0.456621	3.22542	1.28095
score=0.999	1	26471586	26473588	+	1.87437	1.08243	6.43058	2.38668	2.10146	1.50493	1.16038	1.60018	2.33285	4.65452	0.612745	3.27251	2.02504
score=0.999	1	26471858	26473863	-	8.36417	4.22127	17.0589	5.72737	6.10312	5.23631	9.12355	5.29759	9.5653	24.9283	6.31011	7.33378	10.8103
score=0.999	1	26472293	26474295	-	14.127	7.32573	30.4732	9.15184	12.1133	9.57195	17.8184	9.52271	20.9696	32.4047	17.0672	11.8453	19.855
score=0.999	1	26472339	26474343	-	14.127	7.32573	30.4732	9.33217	12.7453	9.63177	19.5752	9.52271	20.9696	32.4047	17.0672	11.8453	19.855
score=0.999	1	26472677	26474678	-	20.0476	10.9519	31.7591	13.4787	17.3511	14.6972	32.1906	14.8121	26.4145	35.1637	17.0672	12.7375	26.6465
score=0.999	1	26472808	26474814	-	25.0595	14.207	31.7591	16.7541	17.3511	19.1405	32.1906	17.206	26.4145	35.1637	17.0672	14.5148	26.6465
score=0.999	1	26618981	26620983	+	1.00832	1.09969	3.29558	1.83157	1.80835	1.93361	2.32186	2.10725	1.07082	2.44618	3.38783	4.72976	1.92674
score=0.999	1	26619658	26621661	+	0.442734	0.546708	2.21014	1.05842	0.642056	0.934014	0.462251	0	0.546855	1.14505	0.883152	1.35831	0.533312
score=0.999	1	26619732	26621737	+	0.561391	0.568009	2.43464	1.08402	0.681114	0.924067	0.58961	0.171821	0.783125	1.0893	0.846354	1.38535	0.613248
score=0.999	1	26620641	26622642	-	12.5725	20.2189	30.9359	23.8851	28.3578	23.4828	33.5896	41.5978	22.4979	31.168	27.9991	32.7293	30.2538
score=0.999	1	26620696	26622702	-	16.8826	24.2204	35.0899	26.9584	31.7811	26.8234	40.0683	47.033	25.3908	33.8565	29.7264	37.0678	32.8118
score=0.999	1	26620726	26622734	-	16.8826	24.3543	35.0899	27.2266	32.155	27.1182	40.6895	47.442	25.5359	34.0808	29.7264	37.3307	32.8118
score=0.999	1	26694888	26696893	+	0.914634	0.444403	21.1828	1.34335	1.55762	1.30363	0.27027	0.447761	1.35854	3.18077	0.784314	0.723684	1.79487
score=0.999	1	26695079	26697079	-	0.824176	0.447552	20.5556	1.1612	0.765724	0.893939	0.277778	0.151515	0.555556	1.14394	0.634921	0.357143	1.25661
score=0.999	1	26695079	26697084	+	1.25	0.444754	20.5556	1.1612	0.757663	0.893939	0.277778	0.151515	0.547786	1.14394	0.627451	0.352941	1.25661
score=0.999	1	26695124	26697125	-	1.19792	0.433907	20.5556	1.1612	0.727051	0.893939	0.277778	0.151515	0.518764	1.14394	0.599251	0.337079	1.23698
score=0.999	1	26695230	26697235	+	1.46865	0.410148	20.5556	1.07601	0.665155	0.936508	0	0.162602	0.345168	0.645161	0.726073	0	0.68408
score=0.999	1	26815824	26817830	+	96.0607	93.7266	99.0451	96.4318	95.8864	98.4954	94.6398	97.2252	97.0995	93.8458	96.8377	94.0209	96.5229
score=0.999	1	26993898	26995902	-	18.5288	7.74914	67.5154	10.9327	25.1997	11.9504	15.9712	34.0451	23.0848	35.2204	41.9271	28.6556	39.4058
score=0.999	1	27153460	27155462	+	45.28	36.1519	42.9583	45.6615	33.5158	34.9823	76.0361	59.8506	52.5772	39.6123	41.4622	51.2722	46.0767
score=0.999	1	27349990	27351992	-	3.94372	2.95801	39.4841	3.87637	4.95155	4.50039	3.01142	3.86565	3.91969	9.23786	4.97004	8.25337	5.70336
score=0.999	1	27489618	27491620	-	38.9246	31.0386	51.8485	42.5786	31.9395	34.4497	29.3235	32.7183	34.7403	47.7681	24.1835	27.6479	32.5273
score=0.999	1	28088207	28090209	-	40.4077	39.109	68.8958	39.1977	37.214	30.8773	47.5416	44.7137	49.1123	49.5577	48.0138	42.7518	47.4555
score=0.999	1	28368397	28370398	+	45.2626	20.3382	51.925	27.7553	40.9925	31.3709	30.6695	31.6476	25.0787	45.9106	35.4717	22.061	38.7101
score=0.999	1	28516925	28518930	+	13.8877	10.2165	46.1883	13.3088	23.5695	23.7155	19.252	19.1764	15.3965	33.6803	37.9167	25.7018	29.7353
score=0.999	1	28516973	28518975	+	11.6495	8.70458	42.5336	11.3146	20.5659	19.7123	15.3871	15.9712	13.7008	30.8522	31.8548	20.8474	23.6566
score=0.999	1	28516988	28518992	+	11.6495	8.70458	42.5336	11.3146	20.5659	19.7123	15.3871	15.9712	13.7008	30.8522	31.8548	20.8474	23.6566
score=0.999	1	28517009	28519014	+	11.3237	8.65165	41.4962	11.1047	20.0641	19.3634	14.8826	15.4835	13.3746	30.0612	29.9242	20.0378	22.5813
score=0.999	1	28517036	28519042	+	10.6992	8.30172	40.7739	10.6922	19.31	18.7922	14.8826	14.9872	12.8558	29.2611	27.7344	19.3628	21.6914
score=0.999	1	28517062	28519066	+	10.3578	8.03726	40.2767	10.3012	18.6934	18.7922	14.2289	14.9496	12.6603	29.2065	27.904	18.5545	21.0018
score=0.999	1	28517137	28519140	+	7.48238	6.29303	38.4307	7.68445	14.5903	15.5713	12.4272	11.1716	9.71942	23.6597	25.4032	15.2495	15.9183
score=0.999	1	28517872	28519874	-	9.15721	5.51058	41.5113	8.30872	14.3588	13.5831	12.8325	9.73282	10.9187	24.3047	21.1389	10.5153	14.5786
score=0.999	1	28518010	28520010	-	13.5231	8.20029	46.2096	8.4174	19.7615	23.0415	19.2578	17.8473	16.3157	31.3335	36.9295	16.654	24.2326
score=0.999	1	28518042	28520046	-	13.7176	8.27129	46.2096	8.47314	20.169	23.4889	19.571	18.124	16.414	31.757	36.9295	16.9871	24.5281
score=0.999	1	28518078	28520085	-	14.0202	8.38315	46.2096	8.58688	20.6781	24.4379	19.9213	18.704	16.6142	32.4076	39.3914	17.6949	25.1413
score=0.999	1	28551462	28553463	+	34.7153	29.805	50.1543	30.4157	39.4685	31.1118	34.9244	41.1995	43.0177	38.993	61.2706	27.0793	43.5701
score=0.999	1	28551520	28553522	+	32.1639	27.065	49.2138	28.522	38.2144	27.1197	32.8494	37.558	38.531	36.902	61.2706	25.6435	42.3186
score=0.999	1	28552528	28554533	-	11.3203	14.795	23.006	11.9	15.0744	14.4713	15.1663	13.6501	18.296	13.6553	8.44086	12.8613	22.2369
score=0.999	1	28580425	28582432	+	6.34373	3.45194	9.83103	4.72806	5.81205	5.16745	4.95357	2.86255	6.49688	8.91707	7.56944	3.03167	8.24199
score=0.999	1	28581367	28583376	-	5.22178	3.52282	8.46591	6.3747	10.9373	7.20604	10.0613	6.19749	6.41376	11.6749	11.8955	4.92589	14.6129
score=0.999	1	28667202	28669204	+	47.6289	35.302	66.4314	53.4437	44.9106	64.1011	59.1509	40.417	62.7917	62.5641	42.7314	62.6364	69.2699
score=0.999	1	28667218	28669221	+	47.6289	35.302	66.4314	53.4437	44.9106	64.1011	59.1509	40.417	62.7917	62.5641	42.7314	62.6364	69.2699
score=0.999	1	28667255	28669261	+	44.1445	31.9687	65.1881	47.8555	43.0074	62.2132	57.9254	37.1912	61.2617	60.8154	37.9291	57.0664	68.2102
score=0.999	1	28667289	28669290	+	43.0935	31.3009	65.1881	46.4882	42.4595	60.8753	57.9254	36.4082	60.729	60.2132	37.9291	55.4359	66.6774
score=0.999	1	28667449	28669451	+	36.5344	26.9618	63.7044	35.8154	38.3877	52.7888	52.8129	33.5804	54.9982	55.4862	32.868	46.1993	58.7755
score=0.999	1	28667468	28669470	+	36.5344	26.9618	63.7044	35.8154	38.3877	52.7888	52.8129	33.5804	54.9982	55.4862	32.868	46.1993	58.7755
score=0.999	1	28668428	28670430	-	13.4159	14.466	54.0122	28.2419	26.7088	38.8663	28.2588	24.634	34.6516	36.8769	23.4599	28.7293	35.1444
score=0.999	1	28735431	28737445	+	13.5894	8.21408	22.5066	11.5626	17.7419	13.0961	13.2086	15.1711	12.2383	27.9039	12.6249	12.6944	23.9902
score=0.999	1	28736349	28738354	-	0.325243	1.22404	1.79256	1.07993	1.68907	1.1946	0.787602	1.3079	1.53835	2.80521	0.95616	1.42919	2.01226
score=0.999	1	28736378	28738386	-	0.562711	1.59537	2.89212	1.62217	2.69162	1.82518	1.50961	2.11947	2.52606	4.30818	1.3245	1.92259	3.35923
score=0.999	1	28736528	28738531	-	4.83983	5.69263	12.2245	6.36782	11.2275	7.67944	5.28616	6.54519	9.8665	16.5716	6.72918	9.60866	10.7056
score=0.999	1	28913010	28915016	+	53.626	19.2451	71.6505	25.1935	44.1998	31.0391	43.9006	42.9101	31.5004	49.8672	28.724	55.6817	61.7384
score=0.999	1	28914339	28916343	-	3.33333	3.51759	46.7216	9.0966	12.1031	6.75644	11.9009	11.7989	8.17709	14.4187	12.8302	14.3284	14.6265
score=0.999	1	29180266	29182269	+	5.32498	3.42236	22.8514	4.74021	5.94282	5.08178	5.58981	2.56162	6.46356	7.10251	3.51648	2.05923	9.2395
score=0.999	1	29180322	29182325	+	4.52509	2.89567	16.5419	3.63082	4.16698	3.90544	3.66721	1.54103	4.37093	4.64309	2.1322	0.968738	6.40296
score=0.999	1	29180341	29182347	+	3.93065	2.8141	16.7235	3.48185	4.16444	3.65129	3.50978	1.48419	4.19063	4.31823	2.1645	0.981078	6.1373
score=0.999	1	29180371	29182372	+	3.93065	2.8141	16.7235	3.48185	4.16444	3.65129	3.50978	1.48419	4.19063	4.31823	2.1645	0.981078	6.1373
score=0.999	1	29181376	29183378	-	20.0591	13.981	63.5753	21.265	28.398	23.2876	28.7643	9.9359	19.2909	36.0816	27.1345	15.7403	41.6859
score=0.999	1	29181388	29183397	-	20.211	14.038	63.5753	21.5275	28.6428	23.2876	28.9758	9.98711	19.4503	36.0816	27.619	15.8704	41.6859
score=0.999	1	29181422	29183431	-	20.522	14.1536	63.5753	21.9337	29.0357	23.2876	29.4083	10.0911	19.7772	36.0816	28.3333	16.1371	41.6859
score=0.999	1	29181443	29183449	-	20.522	14.1536	63.5753	21.9337	29.0357	23.2876	29.4083	10.0911	19.7772	36.0816	28.3333	16.1371	41.6859
score=0.999	1	29234920	29236925	+	29.1716	12.3581	57.8064	22.7356	33.1109	21.1792	24.1109	26.7628	20.7223	50.6711	27.4306	24.4641	22.3246
score=0.999	1	29234944	29236946	+	28.6534	12.2835	57.8064	22.4588	32.4921	20.9358	23.6581	26.4451	20.5791	49.112	26.5333	23.755	21.9329
score=0.999	1	29234982	29236988	+	28.2296	12.2061	57.8064	22.1818	31.8555	20.6713	22.9623	25.7784	20.5344	47.7704	25.5128	23.4156	21.6779
score=0.999	1	29235005	29237008	+	28.2296	12.2061	57.8064	22.1818	31.8555	20.6713	22.9623	25.7784	20.5344	47.7704	25.5128	23.4156	21.6779
score=0.999	1	29235963	29237967	-	4.35498	2.24952	41.7798	4.89198	4.51402	4.76397	7.04128	7.59241	5.87426	11.5152	5.24752	7.17113	3.81818
score=0.999	1	29236112	29238115	-	3.67434	1.94287	42.0874	3.90599	3.35116	3.67024	5.44188	5.04163	4.08956	7.2967	3.78951	5.2867	3.05525
score=0.999	1	29236127	29238133	+	3.55816	1.87033	42.3777	3.72813	3.26422	3.41069	5.26792	4.50784	3.6909	6.78038	3.78951	5.0372	2.884
score=0.999	1	29236154	29238155	-	3.36054	1.83859	42.5331	3.44602	2.88348	2.99123	4.72671	4.05151	3.04421	5.88486	3.1537	4.21158	2.50806
score=0.999	1	29236275	29238276	+	2.22113	0.944096	42.6794	1.79028	1.45974	1.38048	1.82371	1.02261	0.697595	2.21198	0.818584	1.42857	0.745118
score=0.999	1	29236285	29238288	-	2.23459	0.95097	42.6794	1.75872	1.4803	1.52136	1.85791	1.03515	0.704335	2.28571	0.833333	1.46667	0.755996
score=0.999	1	29236727	29238731	+	2.96903	1.44939	41.2073	2.24777	2.11915	2.07937	2.08682	1.1586	1.30752	3.66855	0.861872	1.07759	1.2016
score=0.999	1	29237178	29239179	-	3.61565	1.98815	40.2381	2.37297	3.52755	2.48102	3.67548	3.59973	2.19741	7.48884	1.7329	3.27068	3.92296
score=0.999	1	29237433	29239434	-	5.51332	3.67977	49.0427	3.54502	6.65351	5.50128	7.61023	7.35624	7.84946	15.3182	2.13868	10.0206	7.5799
score=0.999	1	29237501	29239502	-	5.99667	3.95635	53.5011	3.84894	6.9668	6.28393	8.338	8.23432	9.62963	16.5336	2.14286	11.8021	8.01304
score=0.999	1	30907155	30909167	+	11.4716	7.56317	73.2223	16.0595	21.2461	17.3413	15.7889	23.3084	15.7286	33.015	13.1611	23.7518	27.1618
score=0.999	1	30907186	30909195	+	12.1703	7.62301	73.2223	16.7847	20.8667	18.0775	15.8615	23.3084	16.0954	32.8333	12.8869	23.7518	27.8755
score=0.999	1	30907214	30909220	+	12.1703	7.62301	73.2223	16.7847	20.8667	18.0775	15.8615	23.3084	16.0954	32.8333	12.8869	23.7518	27.8755
score=0.999	1	30907227	30909232	+	12.1703	7.62301	73.2223	16.7847	20.8667	18.0775	15.8615	23.3084	16.0954	32.8333	12.8869	23.7518	27.8755
score=0.999	1	30907303	30909306	+	11.0182	7.54097	73.2223	15.7091	19.331	17.0527	14.8382	21.2698	16.5833	32.1062	11.0933	22.4392	27.4123
score=0.999	1	30907914	30909917	-	13.7375	10.0438	76.8015	16.2495	17.839	16.1934	19.0936	18.0115	20.8245	30.9319	9.71015	31.0995	24.3563
score=0.999	1	30908100	30910109	-	19.3293	14.277	77.8682	22.9573	32.7999	28.6822	26.7424	38.2822	31.1127	34.7877	20.293	49.4423	42.6896
score=0.999	1	30908131	30910137	-	19.3293	16.829	77.8682	25.0012	37.577	33.0877	31.2963	45.2155	34.1255	36.044	25.3912	52.0783	44.9303
score=0.999	1	30908156	30910162	-	19.3293	16.9412	77.8682	25.2487	37.577	34.0903	31.2963	45.2155	34.1255	36.044	25.3912	52.0783	44.9303
score=0.999	1	30908170	30910178	-	19.9868	17.4968	77.8682	25.5614	38.1059	35.5386	32.3649	46.6863	35.0539	37.053	25.3912	51.9859	45.4141
score=0.999	1	30908208	30910217	-	21.8954	19.7037	77.5654	27.6471	40.8511	40.3148	35.7634	49.9552	38.9098	38.9357	28.2557	54.5163	47.5419
score=0.999	1	30908228	30910232	-	21.8954	19.7037	77.5654	27.6471	40.8511	40.3148	35.7634	49.9552	38.9098	38.9357	28.2557	54.5163	47.5419
score=0.999	1	30908358	30910362	-	22.8297	22.1599	77.5696	29.7398	44.0123	42.8596	39.8201	53.512	39.3883	41.357	31.2534	56.5	50.973
score=0.999	1	30908594	30910598	-	25.3622	27.3333	80.7778	30.1807	44.3848	43.2516	44.2759	53.1812	40.4157	41.7166	31.348	56.5574	51.6121
score=0.999	1	31064430	31066432	+	16.2133	9.31449	21.6162	10.4127	14.2808	8.93534	10.4459	8.98727	10.7284	18.6018	15.8069	8.04703	13.9574
score=0.999	1	31064454	31066459	+	17.9186	10.8695	26.1274	11.8067	15.7094	8.99655	11.9497	10.2184	11.2359	20.8396	17.9739	8.9126	15.5027
score=0.999	1	31065487	31067491	-	40.68	30.551	83.9502	35.1393	40.2055	30.9755	33.8066	36.9966	35.5801	57.3394	40.3602	31.3763	43.6237
score=0.999	1	31936536	31938543	+	3.64028	1.69146	63.3894	4.46218	7.46648	4.32649	2.8886	6.18511	3.17005	9.24973	1.20879	4.81938	7.90193
score=0.999	1	31936580	31938585	+	3.38026	1.65294	63.3894	4.1122	7.46648	4.04915	2.65751	5.42775	3.00748	7.92834	1.20879	4.36756	8.07385
score=0.999	1	31936609	31938615	+	3.30165	1.62852	63.3894	4.03312	7.46648	4.04915	2.62254	5.21489	2.95073	7.56796	1.20879	4.30037	8.07385
score=0.999	1	31936698	31938699	+	3.02066	1.52604	63.3894	3.7119	6.39984	3.71569	2.73553	4.35999	2.66572	6.16649	1.09635	4.2278	7.66331
score=0.999	1	31936896	31938900	+	3.95816	4.85859	64.428	9.00794	13.1816	9.88724	11.7722	15.1794	7.68613	17.5415	4.10935	7.72818	17.6944
score=0.999	1	31937641	31939643	-	33.0418	19.8191	74.9247	33.9888	48.1785	43.4969	41.6423	46.7475	17.3974	51.794	40.6834	40.3371	46.5826
score=0.999	1	31937655	31939662	-	34.017	20.3796	75.0855	34.8748	48.6816	43.925	42.5613	47.7337	18.2033	51.794	41.4438	40.501	47.2509
score=0.999	1	31937684	31939690	-	34.2849	20.4532	75.5699	35.1105	49.1589	43.925	42.5613	48.1798	18.2033	52.3392	41.9821	40.8413	47.7282
score=0.999	1	31937790	31939795	-	37.3162	21.9612	78.5651	38.2384	54.7215	45.7687	44.3756	50.4376	19.6491	55.8677	47.1131	44.6176	53.0264
score=0.999	1	31937817	31939819	-	38.1292	22.6063	78.5746	38.7424	55.9007	46.3892	45.1997	51.773	19.9637	56.5025	48.502	45.2513	54.2585
score=0.999	1	31937921	31939924	-	40.8122	23.7202	78.1602	39.3969	58.6324	47.1312	45.6076	53.0021	21.2119	56.5025	52.1215	45.8774	55.1449
score=0.999	1	31937949	31939951	-	41.2592	24.4634	78.1602	39.6429	58.7344	47.9613	45.3547	52.8439	22.1463	56.6167	52.1215	46.0437	55.3644
score=0.999	1	32012221	32014222	+	27.7102	13.2601	53.0189	23.5693	30.8164	19.1131	21.1186	30.6513	21.2287	38.7172	37.1975	22.1246	38.9666
score=0.999	1	32012380	32014385	+	21.707	9.14287	42.9883	17.0015	22.7396	13.0701	15.3762	19.5792	19.54	32.4813	26.9201	17.4449	31.7934
score=0.999	1	32013326	32015330	-	0.508906	0.65948	2.62164	0.994636	0.834154	0.636884	0.425135	0	0.654321	0.566621	0.632911	1.15142	1.36735
score=0.999	1	32013437	32015440	-	0.520833	0.666496	2.84011	0.947759	0.826627	0.644946	0.430933	0	0.669192	0.526034	0.657895	1.15755	1.40756
score=0.999	1	32071356	32073360	+	17.1878	19.1544	43.4421	14.3025	34.4283	21.776	43.8135	23.9999	36.1078	33.3643	24.2922	25.6834	34.7577
score=0.999	1	32071395	32073403	+	16.009	17.8464	40.878	12.7521	31.8236	20.0698	40.4272	22.3576	33.4477	32.1367	22.3111	24.3197	32.1516
score=0.999	1	32071435	32073439	+	15.0003	16.7705	37.6061	11.6083	30.4564	18.5457	37.6494	20.845	31.2255	29.434	20.7018	22.8182	29.8183
score=0.999	1	32071466	32073469	+	14.871	16.665	36.6888	11.5329	30.1253	18.3033	37.1337	20.6713	30.8624	29.0415	20.4329	22.6145	29.4259
score=0.999	1	32072341	32074344	-	16.4606	13.5916	36.2167	16.2436	25.6488	17.7413	33.6949	18.8137	28.5472	32.6527	22.6736	16.1037	27.1747
score=0.999	1	32072467	32074470	-	16.7657	14.4454	40.5299	17.0712	29.2195	19.051	38.0666	20.6141	29.4524	36.2067	25.0884	19.212	29.9493
score=0.999	1	32179689	32181693	-	20.0246	20.0241	72.0716	22.0713	35.6947	30.941	31.5484	24.6722	31.3918	30.744	38.5391	35.3527	37.2934
score=0.999	1	32290566	32292567	+	23.6306	24.2339	28.4289	25.7829	35.2475	33.9014	33.8143	38.0538	38.5966	39.1117	28.8839	40.6161	38.2859
score=0.999	1	32360387	32362390	+	54.1803	30.0032	73.9413	56.9323	79.6337	31.4626	42.2661	79.9873	38.0585	73.1527	84.7619	43.4235	53.6961
score=0.999	1	32360721	32362723	+	44.9337	23.9018	62.2703	47.2595	71.5373	25.19	34.2534	68.6905	30.783	65.1521	77.8882	37.405	47.2354
score=0.999	1	32499122	32501126	+	16.2073	12.5784	48.4041	16.0733	22.2124	12.8112	29.1006	21.7505	18.7276	19.3406	21.1813	48.6723	57.4702
score=0.999	1	32499274	32501278	+	15.1668	12.1682	48.6385	16.0663	21.5998	13.0163	29.1006	21.7841	18.3333	19.0376	20.2753	49.3408	56.9267
score=0.999	1	32499286	32501294	+	15.1668	12.1682	48.6385	16.0663	21.5998	13.0163	29.1006	21.7841	18.3333	19.0376	20.2753	49.3408	56.9267
score=0.999	1	32499327	32501339	+	16.6523	13.5793	49.5809	17.6293	22.8819	15.2658	31.9944	24.6413	20.3183	20.354	22.6912	53.1641	58.2517
score=0.999	1	32500066	32502069	-	21.5503	15.7346	49.1756	21.8152	28.0788	28.0012	38.8093	35.4743	29.2483	24.6591	31.864	55.545	62.9397
score=0.999	1	32500206	32502206	-	22.8462	16.4495	51.0122	22.7676	29.8311	29.6655	40.0029	36.5067	29.9095	25.5888	33.4009	58.1813	66.6225
score=0.999	1	32500351	32502357	-	23.3268	16.5784	52.2554	22.9078	30.7697	29.8677	40.2893	37.0355	29.7787	25.6896	34.2589	59.7109	72.632
score=0.999	1	32500388	32502393	-	23.798	16.7177	54.3249	23.05	31.8989	30.3202	41.0424	37.6528	30.9698	26.1213	35.2519	61.9224	76.0906
score=0.999	1	32500406	32502409	-	24.0408	16.8594	55.4224	23.163	32.1943	30.5516	41.4296	37.6528	31.6019	26.3427	35.7703	63.0907	77.9465
score=0.999	1	32500444	32502448	-	25.6087	17.7626	62.3502	23.8649	34.0881	31.7515	43.9154	37.6528	36.0114	27.7539	39.232	71.1449	81.9438
score=0.999	1	32649489	32651489	+	14.7022	12.1026	24.8756	10.5984	15.9377	15.6563	16.12	3.49024	8.78094	23.9708	4.85221	12.1122	14.4603
score=0.999	1	32649525	32651531	+	14.7022	11.5983	24.8756	10.1818	15.9377	14.8636	15.3431	3.50074	8.73544	23.0559	4.85221	11.7789	13.9125
score=0.999	1	32649547	32651556	+	13.359	10.7997	23.7374	9.3493	15.213	14.7701	14.224	2.95429	7.91288	21.6948	4.78574	10.9773	12.5881
score=0.999	1	32649741	32651746	+	5.61976	5.15879	16.1582	6.31463	7.6183	10.5605	6.63366	1.55203	6.07137	12.253	4.01562	6.78383	7.8199
score=0.999	1	32650556	32652558	-	6.93262	4.58565	22.4079	4.52434	7.48302	4.32703	5.56886	6.09088	7.13836	10.4755	6.3396	3.13577	8.51839
score=0.999	1	32650611	32652615	-	14.3708	7.47024	32.1337	7.99359	12.3882	8.681	9.83025	10.4055	11.1847	16.5882	11.7188	4.95909	14.9834
score=0.999	1	32650684	32652689	-	17.7161	8.75061	35.6593	9.59235	13.5447	11.0247	12.2994	12.4178	13.1213	19.6324	13.7736	6.73214	18.2066
score=0.999	1	32711889	32713894	-	54.6093	53.5689	65.096	66.9494	61.0658	54.7296	55.4717	65.3796	60.4559	71.0567	53.8259	51.3021	84.7044
score=0.999	1	32740242	32742248	+	16.8956	15.4128	39.7297	21.7934	18.304	51.2009	30.8467	48.9891	26.615	54.8189	17.6276	33.4156	31.1395
score=0.999	1	32740554	32742559	+	15.974	13.664	39.7297	19.3725	16.0598	41.7392	26.5282	37.3252	25.5175	51.4965	16.9363	32.5412	30.5167
score=0.999	1	32741301	32743304	-	5.32928	5.52295	38.6036	7.82841	7.6555	22.2897	14.8673	21.5812	11.5376	39.6492	6.06884	20.0053	18.7329
score=0.999	1	32741330	32743340	-	5.38658	5.43663	39.6759	7.45405	7.558	23.0869	15.0512	21.552	11.0817	40.0671	6.13553	20.6951	18.8796
score=0.999	1	32741422	32743429	-	6.3147	5.91045	42.2549	8.54202	7.38092	24.5282	16.2967	22.6454	11.2176	41.4156	4.77528	24.4001	21.704
score=0.999	1	32817529	32819531	-	22.8044	12.811	33.7633	24.2376	17.0169	17.9463	21.5425	22.5191	14.5728	21.9602	16.0167	25.5565	31.6457
score=0.999	1	32869246	32871253	+	12.5996	8.97589	72.5997	14.1388	29.1149	40.5855	38.6726	19.7681	16.69	39.6316	40.0128	32.2071	32.8795
score=0.999	1	32869257	32871258	+	12.597	9.17527	72.5997	14.6404	29.9182	39.4841	38.6726	19.4652	17.8126	41.0545	39.8041	32.2071	32.8861
score=0.999	1	32869269	32871276	+	12.597	9.17527	72.5997	14.6404	29.9182	39.4841	38.6726	19.4652	17.8126	41.0545	39.8041	32.2071	32.8861
score=0.999	1	32870413	32872419	-	10.1778	7.29897	70.7143	9.37494	18.7222	17.8443	17.0196	10.7829	13.5211	22.6422	14.3624	17.7843	21.7472
score=0.999	1	32870476	32872479	-	11.4518	7.52537	69.7454	10.0272	18.6371	17.8443	16.8321	11.3764	14.6789	24.074	13.7302	18.6065	22.2805
score=0.999	1	32870512	32872518	-	11.5932	7.55942	70.4429	10.0927	18.8087	18.216	16.8321	11.3787	14.8287	24.4069	13.7128	18.7317	22.4663
score=0.999	1	32900115	32902117	+	13.4438	11.2401	55.1852	15.0225	21.0028	24.7204	27	19.6584	22.7789	23.5365	27.4501	17.4981	34.9126
score=0.999	1	32900980	32902984	-	17.2655	17.9097	59.4203	20.4663	35.065	40.1458	40.1357	25.569	42.0539	35.1054	36.6005	32.0756	61.1508
score=0.999	1	32963094	32965097	+	7.63673	6.36624	75.1735	4.62924	17.546	7.6703	10.5004	8.98369	7.93352	24.5536	12.9899	5.18443	24.0393
score=0.999	1	32963366	32965370	+	4.51998	4.47732	75.2032	3.6675	14.6776	5.44763	6.18134	8.00615	5.48003	22.1205	12.6245	4.59672	21.5841
score=0.999	1	32964089	32966093	-	7.16788	6.555	78.0082	9.01387	40.9003	10.2892	12.6713	25.2849	9.69483	37.2031	43.2407	10.9735	36.023
score=0.999	1	32964113	32966114	-	7.33457	6.69854	78.0082	9.10609	43.5677	10.4516	12.9126	27.2004	9.84871	37.2031	43.2407	11.3294	37.093
score=0.999	1	32964306	32966316	-	18.7386	14.4666	78.4138	14.8233	62.5675	17.0286	24.7587	63.9869	17.8282	46.9911	58.322	22.9369	42.1972
score=0.999	1	32972709	32974714	-	19.54	20.1421	48.1221	15.0921	38.1195	19.3162	12.717	5.37803	1.45981	28.2011	28.0091	19.3539	32.2591
score=0.999	1	32972733	32974737	-	19.4186	20.2995	49.2015	15.1028	38.5883	19.4074	12.5189	5.44974	1.49155	28.7	28.8093	19.5739	32.4052
score=0.999	1	33049540	33051542	+	96.3584	94.1552	99.1918	94.9002	94.4881	89.3087	94.0772	92.2419	92.0929	96.4243	92.2585	91.9526	97.8039
score=0.999	1	33079650	33081659	+	21.8101	19.5299	51.8237	18.9066	30.06	22.7279	21.6968	30.3075	27.5858	40.8648	32.4569	23.102	42.757
score=0.999	1	33254638	33256643	+	17.1589	11.1218	66.3723	12.3018	18.1822	19.3845	17.9706	30.8654	16.5759	30.6927	24.7659	27.4853	49.5829
score=0.999	1	33254684	33256692	+	14.9868	10.1606	65.7613	11.8098	18.1822	19.3845	16.2088	30.8654	16.5759	30.3478	24.7659	26.3558	49.5829
score=0.999	1	33254880	33256881	+	10.5239	6.24749	66.7501	8.62858	15.7835	14.8904	13.7819	28.3222	10.2882	28.1203	20.4661	22.952	45.8639
score=0.999	1	33255218	33257221	+	4.30612	3.04614	64.3079	5.05504	8.40525	7.26077	6.23716	13.9888	5.75314	21.1581	9.23809	12.3178	15.2607
score=0.999	1	33255242	33257250	+	4.2655	3.04614	64.3079	5.05504	8.24666	7.26077	6.23716	13.7345	5.75314	20.6826	9.05696	12.1675	15.002
score=0.999	1	33255291	33257298	+	4.11039	3.04614	64.3079	5.05504	8.09394	7.26077	6.23716	12.8033	5.75314	19.1745	9.05696	12.1675	14.752
score=0.999	1	33255909	33257912	-	3.79284	2.26851	62.2485	3.81076	4.02153	3.47425	3.78175	8	4.42708	16.7893	1.53509	2.77778	2.92683
score=0.999	1	33255991	33257994	-	3.90224	2.50991	62.2485	4.20721	4.38155	4.46749	4.77898	8.75	5.48878	19.0664	1.04167	3.36538	4.04762
score=0.999	1	33305561	33307565	+	34.7679	31.4066	71.4706	49.2884	77.1665	66.3558	64.7474	66.4929	54.0834	84.548	70.3441	47.8774	84.5833
score=0.999	1	33305692	33307696	+	31.4731	29.3902	71.4706	47.4903	76.4827	64.5038	62.3506	64.8423	50.7441	84.2995	69.0431	43.8975	84.4109
score=0.999	1	33305733	33307735	+	31.4731	29.3902	71.4706	47.4903	76.4827	64.5038	62.3506	64.8423	50.7441	84.2995	69.0431	43.8975	84.4109
score=0.999	1	33305797	33307800	+	29.5585	28.8071	69.6875	46.5873	76.1844	63.3221	61.726	63.9854	49.0426	84.0455	68.8057	41.9456	84.3527
score=0.999	1	33306752	33308754	-	42.2588	32.8271	75	57.6104	81.4593	71.0032	83.7923	67.9762	62.6358	87.8906	72.067	59.596	87.7579
score=0.999	1	33306849	33308854	-	47.6515	35.7873	75	65.9192	82.9793	71.3726	93.4746	71.2931	74.6345	88.4425	72.9719	65.8317	87.7579
score=0.999	1	33349001	33351004	-	3.63478	1.57433	46.2835	3.28227	1.63994	3.70146	1.29712	1.88827	5.60644	10.0481	0.833333	1.87425	7.20157
score=0.999	1	33349033	33351037	-	3.66639	1.57876	46.5161	3.31429	1.66031	3.74861	1.31539	1.84612	5.35473	9.98358	0.851255	1.9033	7.51469
score=0.999	1	33349216	33351217	-	7.49445	2.51852	48.2045	5.34476	4.15454	6.03149	4.08418	4.40775	8.35862	20.1135	3.59195	4.67865	16.2084
score=0.999	1	33349242	33351246	-	7.26912	2.4972	48.2045	5.37122	4.04755	5.74782	4.11357	4.31198	8.07656	20.7051	3.63372	4.7152	15.7907
score=0.999	1	33349314	33351320	-	8.31827	2.54892	48.2045	5.50754	4.57549	5.93942	4.50225	4.32309	9.33034	20.7051	4.05844	5.07181	15.7907
score=0.999	1	33349343	33351344	-	9.2538	3.61151	49.3563	7.42493	7.19835	8.27432	7.47527	6.74203	12.8064	28.7229	8.59375	8.12333	22.2751
score=0.999	1	33349377	33351384	-	9.2538	3.76951	49.3563	7.76874	7.57438	8.27432	8.37746	7.09688	14.8437	28.7229	8.59375	8.61779	22.2751
score=0.999	1	33349466	33351467	-	11.6513	4.61876	50.0387	9.67556	9.76035	9.61349	10.9694	8.84734	19.9486	32.1016	12.8623	11.212	24.8733
score=0.999	1	33349481	33351491	-	11.6513	4.65018	50.0387	9.73385	9.84035	9.61349	11.0749	8.91054	19.9486	32.1016	13.0515	11.3208	24.8733
score=0.999	1	33349526	33351529	-	12.4769	5.12233	50.3884	11.1271	11.4763	10.9364	13.6544	10.6432	21.0304	35.3349	16.0985	13.188	26.2782
score=0.999	1	33349547	33351551	-	12.4769	5.27243	50.3884	11.4106	11.6708	10.9364	13.6544	10.8833	21.0304	35.3349	16.6016	13.3268	26.2782
score=0.999	1	34162504	34164506	+	6.52381	4.00237	7.22944	5.67067	9.0938	7.38181	10.1653	6.50856	5.33903	14.6429	14.2907	9.02473	6.35426
score=0.999	1	34164647	34166648	-	0.448642	0.601245	33.3333	0.4012	0.24055	0.45194	0.522088	0.416667	0	0.471698	0.531915	0	1.6866
score=0.999	1	34975515	34977520	+	92.6183	94.5312	98.778	97.3224	91.5063	95.2816	96.7294	97.1718	95.8945	97.8356	89.7473	97.2086	98.0959
score=0.999	1	35190527	35192529	+	12.9348	7.59614	35.2714	8.6416	10.822	9.97649	7.85292	10.2775	16.4884	25.002	1.14583	3.67062	23.5361
score=0.999	1	35190713	35192713	+	8.17618	4.81744	25.5851	5.5545	6.27532	6.40873	5.04214	5.79071	9.40654	19.4918	0.952381	2.46022	17.6611
score=0.999	1	35192644	35194646	-	19.7132	20.3901	72.5725	31.7755	38.4523	23.8273	41.589	21.1163	26.1026	45.3593	36.7994	36.2285	35.9837
score=0.999	1	35572676	35574679	+	11.5639	7.49797	10.155	12.1483	20.9151	10.0348	21.3592	19.9551	16.2024	24.1738	14.2063	21.1311	25.326
score=0.999	1	35573101	35575102	-	10.012	6.96666	8.01587	13.1858	26.8347	11.9168	29.4217	25.4207	19.1883	28.0895	20.6022	27.9954	31.5404
score=0.999	1	35573533	35575533	-	11.1452	9.8043	10.7092	19.8561	32.7728	16.301	41.7735	37.4213	26.7437	34.196	26.0871	36.2048	43.1169
score=0.999	1	35573622	35575623	-	11.2578	10.6662	10.7092	21.675	33.4661	17.6083	41.7735	40.406	28.1028	34.196	27.0734	39.4108	46.4986
score=0.999	1	35573763	35575767	-	12.1482	11.8564	10.7092	24.6518	36.865	20.3403	51.4076	46.1846	29.8459	35.1079	33.0387	48.576	49.4048
score=0.999	1	35706528	35708531	+	29.4461	14.9139	41.0089	22.5299	30.0972	24.3763	18.8062	30.7878	34.042	34.9087	31.0422	38.1596	50.4399
score=0.999	1	35718398	35720404	-	13.7574	16.4619	17.6835	11.5338	22.6642	16.2951	21.4442	19.1502	25.8067	33.4336	21.5039	20.1475	30.2314
score=0.999	1	35768134	35770138	+	17.4771	14.3682	34.4601	11.9538	17.239	16.9334	15.6068	20.0764	16.8864	22.9889	15.3521	9.90118	14.1585
score=0.999	1	35806503	35808510	+	18.078	14.0642	49.5833	22.937	36.1751	31.2878	25.6438	23.6663	18.789	49.1454	33.2796	53.6039	41.2032
score=0.999	1	35806543	35808550	+	16.6633	13.2559	50.8213	21.1381	36.1751	29.0977	25.6438	23.6663	18.0882	49.1454	33.2796	53.6039	41.2032
score=0.999	1	35806731	35808736	+	13.9068	11.3064	46.5789	15.9185	29.4568	22.0306	22.2174	19.9084	14.2557	47.5289	28.4541	50.4221	32.9552
score=0.999	1	35806842	35808845	+	11.4556	9.62654	40.7317	13.0097	22.441	17.6318	17.2598	12.8515	11.26	41.1702	24.8357	40.4358	26.9069
score=0.999	1	35807519	35809524	-	3.43376	2.69794	38.1949	5.38874	13.2585	7.74613	9.094	9.27195	5.01619	25.5622	6.84524	20.8475	14.393
score=0.999	1	35807596	35809602	-	2.68373	2.77286	39.2015	5.41488	12.4473	8.27663	8.7708	9.57672	5.19257	28.8471	7.12121	20.193	15.1638
score=0.999	1	35929410	35931410	+	2.14268	2.29054	21.486	2.60746	4.33782	3.79066	2.82664	4.17003	3.55917	6.6186	2.16356	5.35865	5.40746
score=0.999	1	35930558	35932561	-	4.3113	3.52901	30.75	4.73886	7.21707	7.63153	6.37399	7.25604	6.73063	14.7913	3.72944	10.5991	9.50005
score=0.999	1	36088492	36090493	-	11.6268	10.3015	28.0381	8.86961	10.2443	7.58955	8.33881	9.65988	9.72325	21.6743	5.82906	10.7301	25.5842
score=0.999	1	36088764	36090771	-	11.9774	11.0468	31.5168	8.70906	14.33	9.95723	9.50482	14.2408	8.80075	25.6503	10.255	11.6444	30.5393
score=0.999	1	36123763	36125765	+	14.5843	15.5262	63.8095	24.9618	36.2099	33.9177	41.618	41.6658	32.6114	42.7547	29.0104	41.2569	38.2149
score=0.999	1	36124654	36126656	-	27.3476	16.6157	70.9272	25.4971	42.5705	31.2418	50.6407	40.6958	34.4848	52.8951	51.3015	48.6855	44.1935
score=0.999	1	36124663	36126667	-	27.0795	16.5387	69.6377	25.4971	42.6634	31.2418	50.5669	40.5195	34.6561	52.6837	51.3594	48.2444	44.1344
score=0.999	1	36124742	36126749	-	28.4818	17.3437	70.1798	24.5201	44.1191	31.0979	52.1105	42.192	35.803	52.7979	52.8993	49.0929	46.3125
score=0.999	1	36124844	36126845	-	29.5617	18.2164	70.1798	25.0183	47.2721	30.9323	55.7881	43.4075	36.49	53.998	58.0286	49.0929	50.1294
score=0.999	1	36462770	36464773	+	17.7626	16.5324	29.4159	18.5387	26.6905	21.1798	16.8648	21.8877	18.6727	24.2672	30.6874	19.8279	26.592
score=0.999	1	37033641	37035644	-	0.448642	0.68465	50.5889	1.29402	0.356916	0.815315	0.938147	0.490196	1.22699	3.53172	0	0.65613	2.51371
score=0.999	1	37033710	37035714	-	0.448642	0.697724	50.5889	1.39923	0.386659	0.837963	0.897759	0.529101	1.26689	3.53172	0	0.65613	2.24637
score=0.999	1	37033741	37035750	-	0.448642	0.681797	50.5889	1.33971	0.393213	0.847378	0.919392	0.537634	1.30208	3.53172	0	0.65613	2.11259
score=0.999	1	37033966	37035972	-	0.287115	0.662644	49.559	1.65257	0.514935	1.21965	1.1213	0.560224	1.69872	3.32971	0	0.638064	2.4112
score=0.999	1	37513034	37515038	+	14.4683	9.25429	35.6159	10.7314	17.9637	24.2665	12.9576	17.9737	24.8998	29.0154	16.8254	15.5056	27.5174
score=0.999	1	37513095	37515097	+	13.2404	8.6042	32.0486	10.0203	17.1998	21.2039	12.0731	16.5577	21.9998	26.7468	15.6372	13.6521	25.8503
score=0.999	1	37514038	37516043	-	14.9026	11.4446	37.2117	10.5358	24.2259	29.7965	16.3389	22.8067	21.4507	32.6732	22.3939	19.525	29.2882
score=0.999	1	37514292	37516293	-	19.7202	16.6624	50.0402	15.912	34.5504	36.0601	24.631	31.3881	29.9546	44.3612	32.2024	27.7751	45.1877
score=0.999	1	37514313	37516314	-	19.7202	16.7358	50.0402	15.8274	34.8589	36.0601	24.7899	31.3881	29.9546	44.3612	32.2024	27.7751	45.767
score=0.999	1	37514403	37516406	-	25.194	21.2079	54.6062	20.1244	42.5503	40.2907	29.8132	33.4728	34.4367	47.6233	38.181	32.9968	51.2187
score=0.999	1	37514442	37516442	-	27.1845	22.5678	56.509	22.5783	44.7599	41.8087	31.4646	34.5726	36.125	49.0139	41.0342	35.3262	52.7843
score=0.999	1	37594432	37596432	+	19.016	16.653	37.4472	21.7972	24.5634	21.7422	24.2498	26.0895	25.6352	40.495	6.66667	23.9566	21.893
score=0.999	1	37595460	37597461	-	9.9939	10.3226	29.8244	14.3193	16.0683	15.9877	16.2714	17.904	15.3457	27.8203	8.51852	14.175	20.6738
score=0.999	1	37595595	37597598	-	10.2354	10.8456	31.9673	15.4807	16.8123	16.746	16.7158	18.3606	15.6894	29.2408	9.1358	14.7714	21.4462
score=0.999	1	37751344	37753346	+	28.8413	18.9075	62.8931	20.2617	35.9777	29.5198	47.2473	23.8563	30.8879	36.3753	31.6607	33.593	56.204
score=0.999	1	37751398	37753404	+	27.858	18.7264	59.9702	19.9916	34.8534	29.5198	46.2848	23.7992	30.8879	35.2359	29.4518	32.554	54.4746
score=0.999	1	37751440	37753443	+	26.8965	18.3491	59.3567	20.1232	34.0288	28.9276	45.6989	23.2774	30.326	34.0865	27.5914	31.7808	53.3208
score=0.999	1	37751474	37753476	+	25.5456	17.0932	57.3446	19.8619	32.7407	27.9263	43.1672	22.2147	29.7549	31.1002	25.1461	30.6912	51.6038
score=0.999	1	37751496	37753501	+	25.4205	17.0126	56.3889	19.895	32.4577	27.6897	43.1672	22.3667	29.7549	30.7427	24.5873	30.3812	51.1321
score=0.999	1	37751522	37753525	+	25.1412	16.9689	55.4645	19.895	32.1803	27.457	43.1672	22.1772	29.7549	30.5557	24.0528	30.3812	50.3801
score=0.999	1	37751565	37753570	+	24.262	16.4499	55.4645	19.895	31.6753	26.2169	42.4386	21.8947	29.7549	29.7575	22.8106	30.3812	48.9096
score=0.999	1	37752419	37754422	-	12.5156	7.66974	46.875	9.3847	8.47944	11.8475	17.8815	7.99513	12.7887	10.9925	7.44361	11.5417	18.9893
score=0.999	1	37752441	37754443	-	12.5156	7.66974	46.875	9.3847	8.47944	11.8475	17.8815	7.99513	12.7887	10.9925	7.44361	11.5417	18.9893
score=0.999	1	37752508	37754514	-	12.2972	8.37283	47.8723	10.4487	9.97168	12.594	18.5562	9.36187	13.3397	11.5708	7.21939	11.3115	20.9171
score=0.999	1	37752668	37754669	-	14.2577	10.8964	50.9477	13.2661	16.3128	17.8868	26.9544	14.0648	16.6372	15.7282	9.73986	18.1247	28.3307
score=0.999	1	37792226	37794231	+	26.8694	19.4058	68.8518	24.7454	41.9565	31.3518	36.0246	61.4837	55.8598	62.5613	18.3333	54.3898	44.4321
score=0.999	1	37806320	37808326	+	10.8258	10.2428	79.6296	18.2184	19.9927	16.6206	19.5016	17.1721	16.7774	33.2312	27.9579	19.2723	29.825
score=0.999	1	37806411	37808413	+	10.8258	8.93165	79.1667	16.8993	18.4585	15.9536	17.997	15.9972	15.5535	30.8824	27.1989	17.2024	28.8225
score=0.999	1	37806435	37808446	+	10.8258	8.85466	79.1667	16.8993	18.4585	15.9536	17.997	15.9972	15.5535	30.8824	27.1989	17.2024	28.8225
score=0.999	1	37806898	37808900	+	7.70655	5.28685	77.9167	11.4272	11.7866	9.20578	11.783	11.1953	11.961	20.188	19.6245	11.0097	21.8543
score=0.999	1	38044647	38046653	+	0.531915	1.03393	46.5208	2.18833	1.56894	1.37314	0.495496	0.983146	0.961071	3.06061	0.25	0	1.21951
score=0.999	1	38044933	38046942	+	0.287356	1.11133	53.3596	2.19152	2.85306	1.573	0.548902	1.07362	0.64693	19.1813	0.168919	0	1.5625
score=0.999	1	38044982	38046986	-	0.282486	1.06314	54.8413	2.13774	2.88604	1.5915	0.552209	0.874486	0.638528	19.1813	0.172414	0	1.6129
score=0.999	1	38045151	38047152	+	0.282486	1.01374	54.8413	2.08403	2.60045	1.68788	0.512104	0.853414	0.642702	18.9286	0.176056	0	1.63934
score=0.999	1	38045201	38047209	+	0.275482	1.03064	54.8413	2.06007	2.60045	1.65184	0.512104	0.885417	0.642702	20	0.176056	0	1.63934
score=0.999	1	38045249	38047252	+	0.280112	1.02333	54.8413	2.0483	2.60045	1.62296	0.520833	0.890985	0.634409	20	0.176056	0	1.63934
score=0.999	1	38045349	38047352	+	0.275482	1.08193	54.8413	1.94662	2.69884	1.5524	0.520833	0.800377	0.634409	19.2727	0.178571	0	1.63934
score=0.999	1	38045794	38047796	+	0.333333	1.07422	51.9549	1.91502	2.3545	1.41721	0.420489	1.0249	0.595238	11.1565	0.146199	0	1.31579
score=0.999	1	38045826	38047830	+	0.606061	1.06958	51.9549	2.03087	2.32224	1.41721	0.416667	1.0249	0.595238	11.2715	0.146199	0	1.31579
score=0.999	1	38045850	38047851	+	0.601093	1.06498	51.9549	2.0203	2.31169	1.41257	0.414781	1.0249	0.591631	11.2715	0.146199	0	1.31579
score=0.999	1	38045891	38047894	+	0.892388	1.07857	51.9549	2.11733	2.4858	1.38521	0.426357	1.04289	0.606329	11.7563	0.14881	0.239808	1.31579
score=0.999	1	38045943	38047948	-	0.899471	1.10389	51.9549	2.13387	2.59801	1.41329	0.438597	1.18901	0.63389	11.8841	0.151515	0.246914	1.26582
score=0.999	1	38046148	38048149	-	1.21286	1.34557	49.6724	2.53396	3.38336	1.21437	0.506446	2.07553	1.41994	12.6389	0	1.74851	2.26415
score=0.999	1	38046196	38048198	-	1.22332	1.49911	48.4226	2.59771	3.61219	1.39949	0.630885	2.35486	1.71109	13.0241	0.189394	1.83022	2.18182
score=0.999	1	38046209	38048214	-	1.22332	1.5048	47.9938	2.549	3.61219	1.43791	0.645472	2.35486	1.71109	13.0241	0.189394	1.88301	2.18182
score=0.999	1	38046260	38048264	-	1.83908	1.58783	45.4167	2.42736	3.83781	1.58263	1.14035	2.73538	2.43915	13.5034	0.496183	2.22509	3.13492
score=0.999	1	38046290	38048298	-	1.83908	1.59345	44.0722	2.47776	3.92454	1.60969	1.14035	2.81243	2.43915	13.5034	0.511811	2.34601	3.31237
score=0.999	1	38046318	38048318	-	1.83908	1.61135	44.0722	2.53029	3.9922	1.63059	1.14035	2.87313	2.43915	13.5034	0.524193	2.3718	3.51111
score=0.999	1	38046342	38048347	-	1.83908	1.62046	44.0722	2.56656	4.03862	1.63768	1.14035	2.91507	2.43915	13.5034	0.532787	2.3718	3.65741
score=0.999	1	38046494	38048495	-	3.29096	2.88862	45.202	4.01328	4.91444	3.418	3.34499	5.9127	3.8634	15.2333	1.54472	3.66487	7.82407
score=0.999	1	38046521	38048523	-	3.29096	2.98588	47.6064	4.01328	4.97192	3.49271	3.59649	6.17432	3.97959	15.2333	1.57025	3.87311	7.82407
score=0.999	1	38046862	38048864	-	12.9965	7.38441	43.8034	8.19435	9.17579	10.3514	10.5297	14.5117	11.6736	15.2545	5.91837	11.2266	16.5199
score=0.999	1	38475084	38477086	+	19.9718	17.5273	37.381	20.024	26.9819	16.9084	28.2071	25.602	21.0812	21.7992	14.8639	22.5827	28.1923
score=0.999	1	38577109	38579112	+	19.3087	13.7282	24.4424	16.7747	20.072	17.0207	23.4144	29.102	23.8435	27.3728	13.427	16.522	23.2167
score=0.999	1	38577137	38579142	+	16.9797	12.5507	21.2002	15.0934	18.3229	15.4706	21.5186	26.8149	21.5701	24.8135	11.9518	14.7829	20.8513
score=0.999	1	38578000	38580006	-	14.6964	12.4116	26.2657	17.6182	20.246	17.5715	22.919	28.2745	27.5767	28.4743	21.743	18.2766	23.9857
score=0.999	1	38802561	38804562	+	18.2786	13.5892	48.4894	14.5782	29.6938	17.9072	27.1637	22.7475	15.4701	51.9758	20.9772	45.3127	46.3613
score=0.999	1	38802729	38804730	+	14.5653	12.4629	46.3255	13.4542	25.298	16.6029	24.113	20.4328	14.8196	46.8544	19.253	39.2173	42.106
score=0.999	1	38802855	38804858	+	14.2343	12.5359	44.9217	13.5991	24.9343	16.4134	23.542	20.1697	14.9004	45.4618	19.2611	39.0716	40.4796
score=0.999	1	38803686	38805692	-	11.8789	10.2699	46.6456	12.5473	20.9753	14.6394	17.0763	17.3009	13.7296	40.5813	17.8612	32.985	33.3975
score=0.999	1	38803731	38805738	-	11.4141	10.3261	46.8536	12.2803	20.6575	14.5694	16.3132	16.7819	13.5148	40.4603	17.0734	32.2846	32.2098
score=0.999	1	38859296	38861303	-	38.9729	20.5085	62.371	25.5273	37.8547	23.9427	23.3849	31.4217	20.7986	45.3557	52.9215	47.3828	51.2123
score=0.999	1	39025885	39027888	-	15.9496	17.2214	16.6585	11.1825	14.7477	16.1057	12.1917	14.0929	17.247	20.5508	11.4205	15.8036	17.7936
score=0.999	1	39079779	39081783	+	42.0231	19.7852	46.1889	32.8407	57.8447	75.5816	41.4188	56.8044	44.7317	32.5135	57.3456	49.3959	70.4155
score=0.999	1	39079820	39081820	+	41.3543	18.2942	45.312	32.4773	57.0641	75.4296	40.6955	56.4308	43.209	31.7696	56.1607	45.6379	69.8118
score=0.999	1	39080093	39082099	+	26.6486	8.07794	27.4775	15.1438	37.2116	61.2447	28.9255	40.5945	20.5869	23.8411	35.8859	21.9828	59.3202
score=0.999	1	39080151	39082153	+	24.057	7.11933	25.9259	14.1872	32.8757	51.2799	25.7015	36.8981	18.3308	20.8993	33.3117	19.8392	50.305
score=0.999	1	39080391	39082395	+	16.6407	5.14511	16.8561	10.3521	22.9356	31.2323	16.2425	26.0085	13.8293	13.9583	19.2509	14.2665	34.0217
score=0.999	1	39490127	39492132	+	15.2544	8.78857	66.4255	12.562	21.634	14.546	23.0331	31.9651	18.0306	42.9557	22.8333	19.019	25.7401
score=0.999	1	39490372	39492376	+	13.1582	6.9206	61.4316	9.36149	15.7913	9.72562	16.458	21.4744	11.2179	32.4086	18.6922	13.6409	15.9167
score=0.999	1	39490839	39492844	-	15.7743	7.75096	63.9583	7.18279	9.16909	7.66181	12.6101	18.5044	9.7637	26.4646	12.1884	11.4713	12.0253
score=0.999	1	39490996	39492997	-	16.3435	8.78928	65.6746	7.93689	12.5979	10.0993	16.2656	22.0991	13.814	38.5938	15.6797	14.0143	19.2901
score=0.999	1	39574875	39576882	+	4.62498	2.98071	7.96296	6.33566	5.54224	4.11255	5.86225	7.50729	7.57475	10.2116	6.11111	4.07023	7.74652
score=0.999	1	39574908	39576913	+	4.08916	2.8011	6.15942	5.76906	5.15681	3.78546	5.69021	7.24737	7.25069	9.87264	5.70513	3.66293	7.26643
score=0.999	1	39574937	39576942	+	3.75939	2.73826	6.15942	5.38952	5.08617	3.59491	5.69021	7.24737	7.16876	9.87264	5.58244	3.66293	6.68177
score=0.999	1	39575340	39577348	+	6.72485	7.50841	3.87597	10.0738	9.45056	3.92806	13.7475	4.87158	9.16667	12.3001	11.4415	6.70382	14.2886
score=0.999	1	39575371	39577379	+	6.95863	7.64329	6.06061	10.7282	9.9781	3.82576	14.9195	4.79894	9.27928	13.3164	12.3893	7.42926	15.0007
score=0.999	1	39575647	39577648	-	7.54892	8.74774	9.60145	11.8681	12.6208	4.99906	17.667	7.5	10.9078	16.4881	15.5677	10.8096	18.2606
score=0.999	1	39575668	39577669	-	7.37441	8.81546	9.60145	11.9451	12.8767	5.05008	18.035	7.68595	11.0311	17.02	15.7333	11.0711	18.2606
score=0.999	1	39576096	39578105	-	13.788	20.2582	19.391	22.8125	33.315	15.6655	38.2502	34.0124	29.6931	37.531	30.8955	34.0702	41.6752
score=0.999	1	39576286	39578293	-	17.4993	23.9287	25.1488	26.2838	39.9549	19.1301	40.3638	39.4624	40.0979	44.4921	38.4765	42.3553	50.5944
score=0.999	1	39576423	39578424	-	20.033	27.0498	25.1488	30.0105	45.1107	21.6321	48.5107	42.4221	45.3033	54.9285	47.246	49.5867	58.816
score=0.999	1	39576488	39578492	-	23.396	30.0493	30.102	33.8988	48.9397	24.7381	58.0146	53.6384	51.5856	66.4137	53.4861	55.1443	60.0299
score=0.999	1	39901387	39903393	-	12.4065	7.93506	63.8889	10.725	13.4037	17.9631	18.6449	23.916	24.062	29.0183	13.0849	14.8063	28.0223
score=0.999	1	39901488	39903492	-	14.6793	9.76943	63.8889	12.635	16.3227	22.3708	22.7446	27.3071	29.7043	32.8111	15.5332	16.6719	31.44
score=0.999	1	39901499	39903510	-	14.8059	9.84885	63.8889	12.6938	16.433	22.5706	22.9441	27.3071	30.071	32.8111	15.5332	16.6719	31.44
score=0.999	1	39901549	39903553	-	15.3346	10.2132	63.8889	13.0582	16.5448	23.6253	24.9107	27.3071	32.0493	32.8111	15.5332	16.6719	31.44
score=0.999	1	40040151	40042155	-	13.3194	9.08873	42.9948	13.9767	14.6114	12.6711	13.8984	16.6702	13.8076	25.3067	14.7131	9.65776	24.121
score=0.999	1	40508234	40510239	-	13.9729	15.1058	50.0738	15.1213	22.9646	18.7006	17.5523	16.6051	14.6864	27.0523	39.6179	18.8111	28.9652
score=0.999	1	40782344	40784349	+	5.22493	3.19198	1.41822	7.05629	5.63169	8.88799	5.83333	3.9375	5.81409	6.20669	4.32218	7.12121	8.05
score=0.999	1	40782372	40784380	+	3.23485	2.35324	1.41822	5.08183	4.20614	8.49754	3.82883	2.99197	4.9078	5.67759	4.10053	4.42029	6.17347
score=0.999	1	40782690	40784692	+	3.50742	3.07911	3.49506	7.13149	5.14613	9.26435	4.33845	4.57307	4.31052	8.3545	4.90203	5.70452	7.99919
score=0.999	1	40783208	40785210	-	10.6188	11.6059	9.69003	16.2346	14.4809	19.0774	21.5859	22.3054	7.66077	15.0181	11.6739	25.8963	20.8183
score=0.999	1	40783261	40785262	-	10.4261	11.0364	9.69003	16.2239	14.1003	17.9981	21.6255	22.0892	6.96011	14.422	11.1943	26.0642	19.7066
score=0.999	1	40783493	40785499	-	11.1892	15.9519	18.9535	22.9434	16.7832	24.8972	38.003	31.5861	10.8883	28.0795	11.8864	40.2144	28.2408
score=0.999	1	40783631	40785635	-	15.2818	18.9832	36.3333	26.5308	22.3124	27.9923	43.8596	38.3189	11.7554	37.2914	15.3002	45.5653	42.6678
score=0.999	1	40860026	40862026	+	18.6041	19.0398	62.5784	35.8173	35.7764	37.566	35.6373	60.9524	42.1116	66.6959	31.0926	32.9959	68.187
score=0.999	1	40861008	40863010	-	4.63178	4.78228	35.8995	8.13273	10.1143	6.64812	7.87673	15.5728	8.56741	32.8911	6.45723	7.21835	14.8547
score=0.999	1	40861920	40863922	-	28.95	15.4811	46.7352	10.5402	32.5795	18.7977	27.1344	22.9069	14.9172	84.1437	27.509	25.8667	45.5828
score=0.999	1	40861945	40863948	-	29.6476	16.113	47.9952	10.7957	33.5104	19.4596	27.9041	23.1431	15.508	84.1437	27.509	26.2839	45.5828
score=0.999	1	40883922	40885924	-	35.0774	34.5956	77.8378	39.287	56.5872	45.7965	46.0797	57.2991	43.7	65.8243	50.6228	49.1939	63.7258
score=0.999	1	40883968	40885974	-	34.3354	34.0012	79.0741	38.5625	56.395	45.6842	45.969	56.6736	43.1129	65.6287	49.7674	48.5832	63.1829
score=0.999	1	40978233	40980233	+	16.8693	7.19	47.5958	19.8772	33.8	19.9993	18.07	16.724	15.2498	55.3107	60.1753	17.0305	29.698
score=0.999	1	40978436	40980438	+	10.7985	5.54364	45.0511	15.3842	26.1347	14.3963	16.3415	12.1623	12.3673	51.069	50.7387	14.8672	26.7027
score=0.999	1	40978581	40980582	+	8.93428	3.94161	41.7364	12.0733	20.6099	11.8996	13.3643	9.14196	9.97054	36.7163	33.408	10.9295	16.4176
score=0.999	1	40978630	40980634	+	8.93428	3.94161	41.7364	12.0733	20.6099	11.8996	13.3643	9.14196	9.97054	36.7163	33.408	10.9295	16.4176
score=0.999	1	40978977	40980978	+	2.04234	1.19737	30.4433	3.18999	5.04467	4.47587	2.36706	2.04159	2.69414	12.8942	8.47403	4.03397	5.03159
score=0.999	1	40979333	40981333	-	3.24601	1.75955	31.7422	2.80619	5.05063	3.17917	3.04412	2.43767	5.4461	20.8604	5.1952	4.63815	8.03455
score=0.999	1	40979574	40981577	-	4.57743	2.3755	33.6597	5.90172	7.88188	5.35311	4.97229	4.18115	8.38424	27.9764	7.56614	7.21666	15.9721
score=0.999	1	40979618	40981619	-	5.44662	3.12311	35.165	7.83164	9.73158	6.37163	6.78725	5.4276	9.77313	31.385	12.0751	8.71705	18.6648
score=0.999	1	40979920	40981922	-	11.93	7.80341	43.7746	19.7916	20.7526	12.2475	17.6083	11.4453	23.5154	42.505	19.0959	18.2722	27.7231
score=0.999	1	41240553	41242556	+	1.31921	1.48052	36.8725	1.57217	4.24501	2.94406	3.00779	1.71811	1.5728	8.25182	2.40741	4.53814	8.14471
score=0.999	1	41240619	41242623	+	1.48874	1.50017	36.8725	1.59577	4.19677	2.85132	2.85252	2.03704	1.47362	8.03467	2.40741	3.88983	7.12662
score=0.999	1	41240693	41242697	+	2.18336	1.74604	36.8725	2.35492	4.97417	5.12307	3.61122	3.32386	3.7555	8.68335	2.34234	4.40747	7.62374
score=0.999	1	41240822	41242824	+	3.01786	2.33133	36.7012	4.48453	6.89013	7.79593	6.84937	6.09043	7.05925	11.0393	8.4058	6.29454	7.49876
score=0.999	1	41241173	41243180	-	12.559	6.09016	43.3485	10.2221	17.8572	17.9779	14.6945	12.4253	15.8545	33.3325	22.3333	13.681	18.7462
score=0.999	1	41660651	41662663	+	5.6875	10.2884	68.5726	10.3846	21.4239	16.8749	8.97024	15.7958	19.0616	32.183	11.2185	10.367	23.4988
score=0.999	1	41660753	41662758	+	4.17647	8.99178	68.3506	9.16819	18.5669	13.6967	6.85606	12.997	15.9395	29.302	8.50708	8.01411	20.5804
score=0.999	1	41661096	41663099	+	2.46032	6.10657	67.8583	7.52945	12.3494	8.27933	4.80769	8.46299	11.3616	25.9465	4.11348	5.28867	11.4711
score=0.999	1	41661599	41663604	-	3.44136	5.14244	67.1008	6.48185	11.0965	9.21053	5.22338	9.10162	10.8103	24.6094	5.27132	6.11111	6.58263
score=0.999	1	41917608	41919610	-	12.2266	10.7543	34.9022	12.9458	12.2308	9.44364	10.5447	7.86493	12.1106	14.4901	4.79885	9.7587	17.6487
score=0.999	1	41917626	41919631	-	12.2266	10.7543	34.9022	12.9458	12.2308	9.44364	10.5447	7.86493	12.1106	14.4901	4.79885	9.7587	17.6487
score=0.999	1	42334895	42336896	-	25.4497	13.3021	42.963	17.2696	33.907	17.461	14.0491	23.8401	36.6541	49.6117	43.1725	21.9426	42.2144
score=0.999	1	42379259	42381264	+	44.6017	12.0755	56.8342	10.2191	20.0976	15.1193	12.5714	17.4654	11.0616	38.0296	21.0177	19.2022	37.6842
score=0.999	1	42379322	42381324	+	35.3144	11.0701	55	8.62215	17.1626	13.1996	10.9948	13.3627	9.56081	29.198	16.7206	14.1196	31.3215
score=0.999	1	42380170	42382175	-	26.1691	7.25956	52.7697	7.74859	14.5841	11.8615	12.4864	16.1878	12.3742	29.7764	19.3776	16.5592	24.7514
score=0.999	1	42380342	42382346	-	28.0149	7.72472	54.2464	8.61454	16.518	13.4771	14.0449	18.3114	14.0265	34.4684	22.0414	18.4717	28.1258
score=0.999	1	42380468	42382468	-	37.3623	9.25608	54.7395	9.90847	19.8848	16.2475	16.1722	21.98	18.1241	42.1879	31.0627	20.3432	36.6483
score=0.999	1	42454976	42456978	+	27.5437	24.922	52.9596	33.911	42.3815	25.7123	35.1583	37.7996	35.5266	50.6811	57.5651	42.7403	41.5506
score=0.999	1	42456103	42458104	-	25.7029	24.2887	64.984	27.8022	42.8538	25.2371	27.3293	35.8315	29.8957	62.4235	50.8673	30.8399	44.2326
score=0.999	1	42456281	42458284	-	28.0649	26.3138	65.4182	29.9807	46.9703	28.764	29.3393	39.6443	32.2924	70.4973	54.4607	33.259	50.4011
score=0.999	1	42681248	42683252	+	2.04875	1.07801	4.48738	1.01012	1.30358	0.822241	1.49838	0.806151	1.44068	2.12503	0.363898	0.25641	1.22414
score=0.999	1	42682388	42684392	-	4.64744	3.60089	28.5084	5.03101	3.98596	4.0449	5.54662	4.0438	13.653	15.3875	0.7173	3.68995	7.63094
score=0.999	1	42682405	42684411	-	4.64744	3.61655	28.5084	5.11151	4.07388	4.05106	5.59996	4.16634	14.0076	15.3875	0.726496	3.79104	7.63094
score=0.999	1	42682496	42684499	-	4.64744	4.03789	28.5084	5.97139	4.33929	4.606	6.53645	4.56358	15.6317	15.3875	0.845771	4.53682	7.63094
score=0.999	1	42682519	42684526	-	4.64744	4.07748	28.5084	5.97139	4.37575	4.63777	6.61521	4.61726	15.8616	15.3875	0.845771	4.61243	7.63094
score=0.999	1	42957424	42959425	+	0.569801	0.833039	4.63902	0.931873	1.2909	0.367687	0.638267	0.130208	1.77469	0.4	0.793651	0.75	0.169779
score=0.999	1	42957873	42959876	-	3.30484	3.18337	13.7387	7.36183	11.2708	7.19065	6.34531	10.7806	5.95343	28.2922	11.3182	8.33544	24.165
score=0.999	1	42958069	42960074	-	6.16686	5.72783	24.7554	12.4284	18.4657	10.9634	14.4718	22.892	9.56868	43.9839	21.653	14.5523	38.1093
score=0.999	1	42958258	42960260	-	7.4619	6.53394	24.7554	14.6383	20.1328	11.7656	15.2005	23.896	10.9038	47.4747	21.653	14.5523	38.1093
score=0.999	1	42958365	42960372	-	9.7412	7.42582	24.7554	16.7888	22.1873	14.1954	16.7043	24.9516	12.5336	51.5151	23.2937	16.2709	39.7308
score=0.999	1	43146276	43148282	+	39.9394	26.2085	47.5545	34.3781	31.7143	35.5211	27.6182	49.4638	32.4571	39.0879	29.7222	24.6671	39.9902
score=0.999	1	43304614	43306616	-	94.3587	93.1192	94.3725	91.3488	94.4464	93.0183	93.039	93.298	93.0795	93.5174	93.7221	91.8275	93.5251
score=0.999	1	43348380	43350385	-	10.509	5.67097	6.26181	11.3276	17.9226	9.98915	9.97113	13.9333	7.21875	20.1706	21.8648	10.6394	12.663
score=0.999	1	43452139	43454146	+	17.3763	15.1692	32.5956	31.1894	14.5807	20.6383	22.1208	63.5938	26.0177	26.4803	11.4815	34.0333	24.9136
score=0.999	1	43452358	43454361	+	11.4121	8.68192	22.4471	23.3553	11.7312	14.4856	15.1085	43.9524	20.3118	18.361	10.8718	22.5463	17.6624
score=0.999	1	43452466	43454467	+	8.9317	6.88665	18.4888	19.5266	12.5218	12.9018	17.2418	46.8851	20.6392	18.8905	16.5238	17.5463	18.4481
score=0.999	1	43453408	43455410	-	5.58169	5.20825	13.885	21.3731	22.9664	21.2994	28.1819	62.4187	24.6219	28.7747	24.9359	26.5982	36.9198
score=0.999	1	43590843	43592848	-	94.3158	93.665	94.0104	94.3836	94.0972	95.057	93.2675	95.2559	92.8317	98.2122	92.3333	96.7886	94.5391
score=0.999	1	43973238	43975240	+	7.57741	5.38716	27.9602	9.09553	17.2298	11.1779	9.11047	8.2866	8.62951	15.5545	15.9738	9.53259	26.6372
score=0.999	1	43978726	43980727	-	9.64368	6.16576	60.6742	14.7269	15.9053	10.6269	21.6418	17.018	16.7295	54.6703	5.05051	11.1204	23.1349
score=0.999	1	43978747	43980756	-	9.64368	6.16576	60.6742	14.7269	15.9053	10.6269	21.6418	17.018	16.7295	54.6703	5.05051	11.1204	23.1349
score=0.999	1	44028614	44030617	+	24.4322	17.0345	44.1741	20.286	18.8012	26.4576	39.2662	22.1329	20.0401	26.9402	20.7528	20.6127	27.0364
score=0.999	1	44028632	44030640	+	21.4624	15.5657	42.3733	18.2338	17.3216	24.4723	38.0492	20.1672	18.7821	25.1083	18.4704	19.2677	26.2346
score=0.999	1	44028752	44030756	+	16.2037	12.7268	40.4524	15.4522	14.4754	19.0242	33.2289	18.31	14.5755	21.8682	14.2022	17.144	25.5192
score=0.999	1	44028789	44030792	+	16.0257	12.5942	40.4524	15.3537	14.3401	18.7672	32.7974	18.0073	14.457	21.8682	14.0154	17.1678	25.5192
score=0.999	1	44028856	44030859	+	15.681	11.6254	40.4524	13.9337	13.3425	17.0887	29.7106	16.8906	13.7238	21.8682	13.4831	16.0948	23.6776
score=0.999	1	44260836	44262837	-	83.5812	77.758	81.4064	86.4062	85.2519	89.2466	86.671	80.4066	80.9518	85.2853	86.3675	87.3517	80.8078
score=0.999	1	44405963	44407967	+	1.13009	0.95344	18.3253	0.622605	1.1625	0.615385	0.241546	0.537634	0.581395	1.26984	1.90407	1.89804	0.673401
score=0.999	1	44406033	44408036	+	1.13834	0.872671	19.65	0.715649	1.11254	0.615385	0.595238	0.524934	0.606061	1.26984	1.69968	1.90814	0.647249
score=0.999	1	44406185	44408186	-	1.10605	0.855585	19.65	0.826898	1.2948	0.621762	0.59952	0.520833	0.766871	1.22324	1.61398	1.90814	0.617284
score=0.999	1	44407112	44409115	-	1.6304	1.35262	17.7308	1.35552	1.13246	1.56423	1.78606	0.394737	1.17196	1.15037	1.47343	2.02831	1.58401
score=0.999	1	44630483	44632485	+	22.2158	12.2051	51.3309	19.3537	28.6572	22.8207	20.7658	26.9423	20.3015	22.3459	38.769	57.2475	56.8896
score=0.999	1	44631604	44633610	-	6.62214	7.25949	38.1579	10.5528	11.5454	12.0768	9.4367	11.0401	14.1678	15.4532	12.1552	16.6565	24.1908
score=0.999	1	44723132	44725133	+	92.6541	92.2281	98.4138	93.5871	96.4077	95.295	95.236	95.3173	96.3645	96.9061	95.232	94.9086	95.6952
score=0.999	1	44723211	44725216	+	92.8674	92.2505	98.4138	93.528	96.3933	95.5983	95.8094	95.049	96.2463	96.466	95.0392	95.2271	95.4561
score=0.999	1	44738362	44740367	+	28.5474	38.4717	26.2963	36.8258	34.4512	19.97	22.3611	33.4262	23.589	24.5937	31.3682	35.1969	34.8276
score=0.999	1	44739283	44741287	-	11.3917	11.1808	18.7209	9.42515	8.6471	11.6733	9.18379	8.75783	12.0151	15.8756	10.1977	10.5107	8.74506
score=0.999	1	44739308	44741309	-	11.3917	11.1808	18.7209	9.42515	8.6471	11.6733	9.18379	8.75783	12.0151	15.8756	10.1977	10.5107	8.74506
score=0.999	1	45204997	45207004	+	2.38911	0.807863	32.5289	0.420996	0.843294	1.16502	0.56519	0.952381	1.96391	3.74696	0	0.974026	1.92247
score=0.999	1	45205063	45207069	+	2.89187	0.904659	33.3222	0.645807	0.824554	1.29915	0.657976	1.1236	2.00725	5.35722	0	0.989178	1.64205
score=0.999	1	45205086	45207091	+	2.89187	0.904659	33.3222	0.645807	0.824554	1.29915	0.657976	1.1236	2.00725	5.35722	0	0.989178	1.64205
score=0.999	1	45205110	45207113	+	3.64701	1.00151	32.1462	0.682885	1.23248	1.45906	0.985124	1.29032	2.44273	5.66778	0	1.0946	2.40711
score=0.999	1	45205128	45207134	+	3.64701	1.00151	32.1462	0.682885	1.23248	1.45906	0.985124	1.29032	2.44273	5.66778	0	1.0946	2.40711
score=0.999	1	45205173	45207186	+	3.81801	1.01746	31.6945	0.679929	1.24033	1.63693	1.09459	1.26316	2.61106	5.72449	0	1.17215	2.58369
score=0.999	1	45206053	45208055	-	15.1951	4.36222	47.9608	5.21625	9.53638	7.96427	6.84307	11.077	7.17483	33.472	14.3567	6.99008	13.7347
score=0.999	1	45206074	45208078	-	14.8769	4.48627	47.9608	5.39821	9.53638	8.18347	7.10227	11.077	7.2525	33.472	14.3567	7.04303	13.7347
score=0.999	1	45206120	45208121	-	15.7698	5.46031	48.7869	6.96379	10.1507	10.3019	9.24107	14.4237	9.00259	37.3175	14.6839	8.63265	14.763
score=0.999	1	45206125	45208129	-	15.7698	5.46031	48.7869	6.96379	10.1507	10.3019	9.24107	14.4237	9.00259	37.3175	14.6839	8.63265	14.763
score=0.999	1	45206188	45208196	-	16.333	5.7798	49.84	7.23181	10.1507	10.92	10.2679	16.1989	9.56968	37.3175	14.6839	9.06072	14.763
score=0.999	1	45206220	45208224	-	16.63	5.84606	52.4179	7.53524	10.1507	11.2577	10.8718	16.9827	10.0442	37.3175	14.6839	9.45126	14.763
score=0.999	1	45302122	45304123	+	27.1453	23.698	42.705	28.9029	33.3555	26.457	34.254	31.5471	34.1348	32.1327	20.9849	21.8109	25.3278
score=0.999	1	45303340	45305342	-	13.8657	14.0275	16.2778	16.7089	24.5617	16.2515	20.7839	19.9135	23.7903	27.9128	21.0489	15.2787	25.6841
score=0.999	1	45326782	45328784	-	45.0654	27.7876	73.4848	67.9119	90.686	85.8892	80.5557	92.2945	66.4014	85.0798	95.0159	88.1637	91.2967
score=0.999	1	45338601	45340603	+	11.8827	12.7457	31.3063	13.9244	17.0114	15.122	8.0842	9.31826	13.2395	23.6132	24.7937	10.4408	19.1541
score=0.999	1	45339539	45341542	-	12.7593	9.14991	11.4167	8.91409	11.7932	12.9031	5.44366	11.8953	14.3354	14.6018	17.2994	6.29713	17.7907
score=0.999	1	45582541	45584546	+	26.9726	21.9012	40.0358	22.0614	24.859	23.1639	25.9584	29.2623	27.5482	27.4924	28.0641	20.3543	30.9644
score=0.999	1	45583487	45585489	-	0.471476	0.529709	1.57142	1.0085	0.87952	0.79922	0.534782	0.43075	0.44898	0.712318	1.32381	0.47619	0.737754
score=0.999	1	45750261	45752263	-	27.382	26.3001	77.1417	31.8428	50.6198	34.7219	35.8231	28.465	29.4737	64.814	67.3024	35.4326	48.313
score=0.999	1	45801978	45803980	+	21.1123	18.699	90.1737	14.9768	26.4233	31.8948	13.6189	29.9244	38.6714	48.2613	24.8952	26.5877	41.4821
score=0.999	1	45802033	45804036	+	17.8755	16.6072	90.26	13.4689	23.2697	27.136	12.2795	24.2426	36.005	46.4353	19.9647	24.9453	39.1097
score=0.999	1	45802266	45804268	+	10.696	11.8953	83.6853	9.05065	15.7574	20.4387	7.6538	15.1612	28.171	37.0274	9.6798	17.6746	27.1512
score=0.999	1	45802275	45804275	+	9.83844	11.4292	83.5392	8.6738	15.1983	19.751	7.07664	14.0736	26.9739	36.3771	8.92027	16.3883	26.2291
score=0.999	1	45802419	45804427	+	9.45261	11.2298	78.3572	8.42472	14.6421	18.365	6.50057	12.7644	25.288	34.8931	8.52381	15.2007	25.0081
score=0.999	1	45803453	45805456	-	7.14481	10.7314	76.1463	8.01519	12.3993	19.0996	9.52457	17.2192	17.1759	36.189	6.75559	12.5122	29.8037
score=0.999	1	46197988	46199988	-	19.7141	24.3845	52.5915	41.5243	56.9879	43.5031	36.05	41.9746	48.7888	52.0735	69.6633	44.3442	51.3408
score=0.999	1	46247237	46249237	-	2.20213	2.12686	3.26531	2.66525	2.45972	1.26984	3.67399	3.43615	2.7242	4.44139	3.41786	1.54321	2.85714
score=0.999	1	46339204	46341208	+	22.0646	13.4562	39.9465	16.3689	21.0026	16.837	23.4025	23.752	16.8284	22.2004	22.1784	20.9398	19.1883
score=0.999	1	46392839	46394842	+	25.6899	2.67853	3.91026	25.4499	40.3233	27.6751	34.3343	36.7474	33.0155	35.7539	43.2641	35.4047	40.5169
score=0.999	1	46394072	46396074	-	16.7756	10.0217	28.0692	11.6559	20.8618	13.7524	19.3985	23.1176	20.4904	25.5195	32.6944	20.2647	25.3741
score=0.999	1	46488333	46490339	+	2.02867	1.46855	1.48148	1.94315	3.62654	1.1037	1.66667	2.20739	2.25435	2.66764	1.21308	2.38817	2.85311
score=0.999	1	46488367	46490369	+	1.89149	1.50112	1.51515	1.92226	3.59657	1.18219	1.50901	2.19015	2.24132	2.3515	1.19792	2.37467	2.97222
score=0.999	1	46488732	46490735	+	1.55839	1.21182	0.666667	1.86828	1.99	1.25083	1.72549	0.694604	1.73073	1.75957	1.5429	1.94904	1.0199
score=0.999	1	46488771	46490776	+	1.74607	1.19604	0.680272	1.91735	2.00401	1.23158	1.80233	0.679394	1.72916	1.9925	1.5429	1.75513	0.637255
score=0.999	1	46489236	46491238	-	1.54754	1.23689	0.680272	1.54664	2.09453	1.03303	1.41386	0.875527	1.56853	2.00301	1.15036	1.34681	1.15226
score=0.999	1	46489279	46491283	-	1.43955	1.22902	0.680272	1.52086	2.34032	1.11381	1.39815	0.859213	1.5967	2.13573	1.12589	1.1963	1.08527
score=0.999	1	46611498	46613499	+	92.4314	90.7173	86.8328	90.2026	94.2295	91.2316	88.7001	91.0859	92.2997	94.3082	91.1364	85.2142	95.4274
score=0.999	1	46717428	46719431	+	16.6512	9.53148	32.9181	7.8807	15.6097	8.54604	15.3257	15.3271	14.5399	29.6681	32.1018	21.1578	17.7936
score=0.999	1	46718304	46720307	-	3.56943	3.84301	9.02586	3.30465	6.15238	6.03682	7.04637	5.58816	7.38095	14.3708	3.84127	8.41874	13.9219
score=0.999	1	47224089	47226095	+	3.16956	1.17275	1.91176	1.21831	2.47706	2.74327	2.48571	1.1526	2.38095	4.99815	3.04654	1.67944	4.12698
score=0.999	1	47224134	47226137	+	3.16956	1.19052	1.91176	1.05568	2.5221	2.74327	2.58929	0.872642	2.5	4.90677	3.04654	1.51941	4.35006
score=0.999	1	47224192	47226199	+	3.01368	1.20039	1.98198	1.03789	2.45514	2.74538	2.68207	0.848624	2.6455	4.81835	2.89163	1.46641	4.02381
score=0.999	1	47224260	47226263	+	3.01368	1.20039	1.98198	1.03789	2.45514	2.74538	2.68207	0.848624	2.6455	4.81835	2.89163	1.46641	4.02381
score=0.999	1	47231797	47233800	-	6.34746	3.30036	14.671	5.69876	8.58682	8.37079	7.28394	7.70785	6.39163	10.223	6.79548	8.7149	11.7831
score=0.999	1	47231840	47233840	-	6.50419	3.39333	14.671	5.68278	8.90194	8.53023	7.41637	8.00719	6.50784	10.7406	7.1243	8.97376	12.0705
score=0.999	1	47312768	47314771	+	10.3928	9.11787	16.3216	4.17029	10.5836	5.36234	5.07282	5.51667	7.88667	12.7406	11.1111	1.09422	9.7518
score=0.999	1	47333833	47335834	-	18.4486	13.5992	75.5556	12.3311	44.6814	8.5387	25.0315	17.2041	28.0117	21.4875	42.1318	11.1636	48.0235
score=0.999	1	47334023	47336025	-	32.1877	23.2871	79.4444	18.7998	61.1525	14.0241	32.9617	23.6184	32.7322	33.3437	71.9444	15.6054	62.8609
score=0.999	1	47415271	47417273	+	3.10396	2.94047	50.303	4.90996	5.3275	5.40404	3.90426	7.50817	5.53248	19.9814	14.4434	6.50794	7.79576
score=0.999	1	47415300	47417310	+	3.10396	3.13311	50.303	4.93281	5.64744	5.40404	3.99512	7.7589	5.80593	19.2084	12.8735	6.50794	7.74299
score=0.999	1	47415341	47417346	+	3.10396	3.37648	50.303	5.19918	5.79451	5.40404	3.99512	7.95723	6.42775	16.8564	12.5099	6.44444	8.34956
score=0.999	1	47415491	47417494	+	3.74832	3.62995	48.1429	5.02415	5.03207	4.30693	3.59788	6.03107	6.31349	16.2832	10.6214	6.30075	8.52497
score=0.999	1	47415826	47417829	-	3.37356	3.09248	47.6191	3.97474	5.62606	5.85627	5.00688	4.81638	7.37077	12.4495	13.4568	7.06905	10.1897
score=0.999	1	47416006	47418015	-	3.71139	3.53786	48.6168	4.02926	6.06998	7.81922	5.71174	6.55556	7.2063	13.4818	15.0025	8.64309	10.8627
score=0.999	1	47416028	47418028	-	3.71139	3.53786	48.6168	4.02926	6.06998	7.81922	5.71174	6.55556	7.2063	13.4818	15.0025	8.64309	10.8627
score=0.999	1	47416104	47418111	-	3.94254	3.63933	49.3651	4.73784	6.62433	8.14536	6.09224	7.08586	7.96841	15.0895	15.2713	9.68178	11.2524
score=0.999	1	47444411	47446412	-	2.65968	1.252	2.60163	2.61404	3.1695	2.53875	2.31927	2.12204	4.35569	4.17211	2.43056	2.47728	1.87404
score=0.999	1	47708086	47710088	+	3.58096	3.60917	6.08844	2.7797	2.95671	3.87521	2.1016	5.66924	5.15695	6.32812	3.36513	1.88825	4.40471
score=0.999	1	48434216	48436220	+	85.5296	94.4635	90.0654	91.678	90.9588	94.153	91.8709	89.543	89.3951	92.2794	85.9908	88.397	91.2907
score=0.999	1	48470757	48472762	+	9.87939	7.30798	16.6907	10.4671	11.3837	10.7518	9.73371	10.5563	13.4442	12.7641	8.6864	16.886	13.9589
score=0.999	1	50415890	50417891	-	0.944241	1.92399	2.32869	2.30927	2.23825	2.65114	1.82112	2.67007	1.54618	2.59351	2.80281	2.04545	2.96658
score=0.999	1	50418077	50420083	+	3.04535	2.47752	54.5183	2.3042	1.63573	2.64914	3.02423	2.61111	4.29256	3.15386	0.842294	1.30801	4.32975
score=0.999	1	50418656	50420664	-	3.53361	2.37541	51.5132	2.238	0.863026	2.56803	2.58814	2.34707	3.21898	2.58297	1.45425	2.09752	3.33567
score=0.999	1	50419895	50421897	+	1.87527	2.23196	7.52347	1.23325	2.07466	2.20085	2.08268	2.87468	3.46377	2.83555	3.8447	3.07108	4.93908
score=0.999	1	50419914	50421915	+	1.87527	2.23196	7.52347	1.23325	2.07466	2.20085	2.08268	2.87468	3.46377	2.83555	3.8447	3.07108	4.93908
score=0.999	1	50420951	50422952	-	2.65549	2.49261	9.41163	2.9713	3.27907	2.70308	2.65774	3.13159	4.34099	4.34104	4.17337	3.42727	6.59987
score=0.999	1	50421827	50423832	+	2.79849	1.78841	4.44661	4.36237	2.69562	2.34561	2.42679	2.03064	2.48929	4.24339	2.50652	1.49229	3.04989
score=0.999	1	50421868	50423870	+	2.90194	1.75209	4.44661	4.23773	2.65317	2.56593	2.38946	1.99815	2.48929	4.21049	2.50652	1.49229	2.99009
score=0.999	1	50422192	50424194	+	1.65011	1.40971	2.97513	3.34371	1.63583	1.52079	1.01449	0.778787	1.75265	2.5212	1.89224	1.10451	1.61114
score=0.999	1	50422910	50424915	-	1.27126	1.22997	3.52099	2.38534	0.718704	1.55291	1.17524	0.703381	2.63018	2.13384	2.18171	0.719732	1.01113
score=0.999	1	50422933	50424936	-	1.26076	1.50495	3.39745	2.00879	0.724232	1.5751	1.16591	0.692803	2.71438	2.20091	2.25209	0.701395	1.00263
score=0.999	1	50426507	50428511	-	3.71877	3.23212	4.02778	3.03747	2.61678	3.36386	2.26047	1.86466	3.92288	4.36651	2.2619	1.37338	3.59798
score=0.999	1	50958296	50960298	+	26.9632	15.7185	37.3593	11.5368	25.5212	20.5441	27.7518	23.0349	25.3445	62.438	33.7607	30.6848	56.4697
score=0.999	1	50958389	50960392	+	24.8734	13.1915	36.5351	9.65054	20.6656	17.8678	21.4824	19.1557	19.6269	43.2251	28.9683	26.1037	50.4368
score=0.999	1	50958625	50960626	+	9.55918	5.01318	29.9772	5.22879	8.37804	5.9133	6.4902	4.55573	3.30071	17.4459	4.61905	7.95699	23.1264
score=0.999	1	50958671	50960679	+	3.38501	2.55879	24.4686	2.73718	4.47458	3.66836	3.40063	4.46812	3.27297	9.39791	4.49074	4.17582	11.8741
score=0.999	1	50959475	50961484	-	17.7436	13.9873	43.0451	16.577	24.9037	22.4516	21.7735	24.8463	20.3111	41.0656	29.6552	20.4108	44.8838
score=0.999	1	50959503	50961505	-	17.9078	14.0497	43.4631	16.6552	25.0654	22.5829	21.9534	25.0264	20.4421	41.5169	30.1754	20.5883	45.5159
score=0.999	1	50959569	50961570	-	18.0752	14.0978	43.8892	16.7662	25.2292	22.7157	22.1364	25.3944	20.5027	41.9253	30.7143	20.7689	46.1662
score=0.999	1	50967075	50969077	+	8.10775	4.09213	20.0104	4.15553	5.48894	5.99798	9.03212	5.11455	15.1854	10.6963	2.81172	3.74891	6.85797
score=0.999	1	50967107	50969112	+	7.79186	3.99373	20.0104	4.01466	5.34449	5.64858	9.03212	5.11455	14.1134	10.2741	2.72246	3.63645	6.64803
score=0.999	1	50976452	50978453	+	1.39098	1.04015	3.63889	0.760707	0.844993	1.57888	1.4226	0.294613	1.41679	1.7471	0.595238	1.23016	0.549603
score=0.999	1	50976567	50978570	+	1.42857	1.03107	3.46561	0.765521	0.805384	1.50712	1.00988	0.284365	1.42831	1.66488	0.595238	1.19902	0.447531
score=0.999	1	50977264	50979267	-	0.857605	1.05487	2.04403	0.579698	1.76784	2.67658	0.440379	0.647249	2.16575	1.69276	0.666667	0.681818	1.96739
score=0.999	1	51329135	51331137	+	18.7431	11.4432	69.4444	14.9215	22.1971	23.2106	38.6706	17.6166	15.5382	31.048	21.6737	26.6682	35.5039
score=0.999	1	51330126	51332130	-	15.7338	6.85011	64.6512	7.70743	13.7677	15.665	23.6171	10.0975	12.3597	22.7735	14.7864	15.5268	19.5541
score=0.999	1	51330173	51332179	-	17.3312	7.3555	65.7778	9.14469	15.2593	16.1176	25.083	10.4722	14.4668	26.2533	14.1481	16.205	23.2253
score=0.999	1	51330223	51332224	-	18.8017	8.39717	66.5248	10.2985	18.0762	17.237	27.4639	11.5833	16.3028	29.3335	19.1982	18.4319	27.1694
score=0.999	1	52142158	52144159	-	11.0855	6.88435	44.3809	9.1346	16.9697	18.2097	13.407	18.1961	19.3261	40.2968	23.1701	12.2863	24.0979
score=0.999	1	52368090	52370093	-	17.0282	11.4822	30.925	11.1142	16.6544	16.5476	13.1525	17.1888	21.3329	28.5282	10.0746	13.5696	20.2147
score=0.999	1	52368156	52370157	-	18.3047	12.3231	32.3272	12.5104	17.7229	18.8031	15.1263	19.4818	21.8288	30.6361	10.0746	15.4072	22.0522
score=0.999	1	52551477	52553478	+	9.8804	2.02187	10.2198	2.39778	3.53714	3.30194	10.7771	4.6922	6.07097	7.26895	1.02564	2.36111	6.29772
score=0.999	1	52551995	52554002	+	2.1831	0.662344	2.65205	0.73317	1.15122	0.252967	0.815499	0.861442	0.337534	1.06508	0.529101	0.210813	1.32333
score=0.999	1	52601827	52603829	-	24.6136	13.3629	44.4697	17.6634	28.7392	18.1381	26.1261	17.5165	29.3744	33.5921	28.2164	27.9209	31.454
score=0.999	1	52601845	52603848	-	24.6136	13.3629	44.4697	17.6634	28.7392	18.1381	26.1261	17.5165	29.3744	33.5921	28.2164	27.9209	31.454
score=0.999	1	52602179	52604180	-	26.3806	13.8992	49.7594	19.0647	35.2199	19.2585	29.7619	20.517	31.1337	40.4965	42.5833	33.7255	38.2339
score=0.999	1	52841260	52843268	+	30.5765	17.0764	89.6007	22.1799	36.6929	20.2638	41.9417	38.2218	72.4206	78.6294	53.367	64.8737	58.91
score=0.999	1	53219161	53221167	+	25.8135	13.0782	35.2076	14.0952	17.2132	25.8448	19.6513	19.0992	16.1675	28.2637	18.8354	21.8403	22.0062
score=0.999	1	53275204	53277208	+	96.2206	95.3275	99.1611	93.0057	98.3644	97.5714	96.6975	97.839	97.5539	98.3119	95.1732	95.6848	97.535
score=0.999	1	53275404	53277408	+	96.2447	95.2649	99.0059	92.3746	98.3283	97.4881	96.3214	97.9449	97.5714	98.0294	95.2351	95.4936	97.5901
score=0.999	1	53276441	53278441	-	93.5695	92.9361	95.9857	90.4266	95.5066	94.7463	93.3525	92.4828	93.8426	95.6984	91.0098	93.1833	95.641
score=0.999	1	53325998	53328001	+	2.48452	0.623002	38.2609	1.92597	1.28415	1.59161	1.18721	0.618619	1.95084	2.07951	0.694445	2.21381	1.98148
score=0.999	1	53326304	53328307	-	0.723995	0.425908	49.3651	0.836584	0.697674	0.364146	0.358852	0.0698812	0.608614	0.833333	0.520833	1.98758	0.548781
score=0.999	1	53326406	53328409	+	0.727867	0.442848	47.8462	0.707134	0.725807	0.540541	0.373134	0.0771605	0.672878	0.848765	0.564972	2.21198	0.6
score=0.999	1	53327477	53329482	-	8.16716	7.03985	42.1016	8.23287	14.5329	10.4079	17.3276	18.6044	27.4586	14.2146	16.0833	26.3039	25.463
score=0.999	1	53327508	53329513	-	11.5241	8.48526	42.7396	9.83414	18.6647	13.2506	21.5065	23.6916	33.1324	16.811	22.2994	33.2064	35.2478
score=0.999	1	53327540	53329543	-	13.1957	9.13461	43.3454	10.597	20.6955	14.7002	23.0144	26.8166	36.383	19.8413	25.0744	35.2259	39.6396
score=0.999	1	53327579	53329580	-	13.3135	9.17086	43.3454	10.7009	20.6955	14.8407	23.0144	27.2423	37.1739	20.1465	25.0744	35.2259	40.7407
score=0.999	1	53438094	53440094	+	97.5032	92.4415	98.0233	93.6256	96.7015	96.0276	97.2392	96.3796	96.1886	97.9098	97.7139	97.9123	98.0485
score=0.999	1	53458205	53460207	+	94.4439	93.9559	97.3049	93.8153	95.8316	95.9278	95.0239	95.5298	96.4541	97.277	95.6676	95.7752	96.0777
score=0.999	1	53459277	53461285	-	93.8159	93.9046	97.7881	94.5138	96.4844	95.9841	95.6136	95.5671	96.7547	97.78	95.3305	95.1578	96.0636
score=0.999	1	53459410	53461411	-	93.5096	93.9862	98.0108	93.824	95.9964	96.145	95.769	95.5446	96.3568	97.698	94.1635	95.3461	95.9856
score=0.999	1	54053105	54055106	-	29.1037	21.3588	53.6248	20.1436	25.9515	26.9287	22.7216	20.7364	23.7092	30.698	25.461	22.9557	25.1531
score=0.999	1	54404466	54406470	+	2.27585	1.81476	58.5621	2.27723	5.93522	2.43056	3.65079	1.34369	4.5614	8.27737	6.34058	3.45528	11.3289
score=0.999	1	54404726	54406731	+	0.707071	0.479835	60.9524	0.839161	0.915901	1.07174	0	0.467453	0.845588	1.93452	1.63522	0	0.925926
score=0.999	1	54404763	54406767	+	0.707071	0.47844	60.9524	0.839161	0.876507	1.07174	0	0.467453	0.845588	1.93452	1.63522	0	0.833333
score=0.999	1	54405865	54407868	-	0.377358	0.0473934	59.864	0.434783	0.0651042	0.641026	0.333333	0.668724	0	0	0	2.42938	0.26455
score=0.999	1	54406095	54408100	-	0.37037	0.0555556	58.7719	0.42735	0.14881	0.788955	0.527426	1.57828	0	0	0.4	3.11594	0.252525
score=0.999	1	54486856	54488859	+	9.12309	7.38345	14.8519	9.20605	9.29657	14.0054	9.42364	15.3032	12.2725	11.7169	7.17683	7.18294	14.7325
score=0.999	1	54486867	54488871	+	9.12309	7.38345	14.8519	9.20605	9.29657	14.0054	9.42364	15.3032	12.2725	11.7169	7.17683	7.18294	14.7325
score=0.999	1	54486927	54488935	+	8.78097	7.22294	14.8519	8.97967	9.02043	13.5766	9.42364	14.6474	12.0814	11.3082	6.8119	6.83761	14.1585
score=0.999	1	54487873	54489878	-	1.96742	3.4853	2.25	1.95463	2.59489	2.64798	1.68103	3.1746	4.39959	4.75	1.98413	0.988284	3.61046
score=0.999	1	54487897	54489902	-	1.85841	3.52468	2.25	1.96793	2.51352	2.61905	1.71053	3.25203	4.43818	4.49153	2.03252	0.99619	3.43254
score=0.999	1	54487922	54489930	-	1.85841	3.52468	2.25	1.96793	2.51352	2.61905	1.71053	3.25203	4.43818	4.49153	2.03252	0.99619	3.43254
score=0.999	1	54487968	54489972	-	1.71171	3.58545	2.30769	2.00893	2.57	2.69608	1.75676	3.37553	4.47745	4.56897	2.03252	1.02069	3.6132
score=0.999	1	54487990	54489994	-	1.72727	3.64836	2.43243	2.05167	2.62908	2.72277	1.80556	3.50877	4.55813	4.73214	2.08333	0.906363	3.50529
score=0.999	1	54540574	54542575	+	27.1396	26.5576	61.2118	29.034	47.7234	40.3447	38.7523	45.001	35.4198	43.4109	55.9226	35.2745	45.3466
score=0.999	1	54781093	54783095	-	85.8034	86.0471	96.5424	26.3208	39.3839	33.5617	31.2967	39.6488	42.2303	52.8119	45.1681	23.3459	54.5617
score=0.999	1	55213354	55215361	+	6.84866	3.36251	18.505	5.72264	7.05695	7.06286	10.0719	6.26994	9.03565	13.1194	3.60777	8.89805	17.4195
score=0.999	1	55214417	55216418	-	2.19407	0.872332	6.1723	3.46379	2.48139	2.93205	3.43347	2.57835	1.57536	5.19811	1.52058	2.71201	6.56418
score=0.999	1	55214438	55216442	-	2.21135	0.875192	6.30363	3.48231	2.49782	2.94993	3.4685	2.59398	1.58527	5.2757	1.53658	2.73461	6.69041
score=0.999	1	55214482	55216487	-	2.2289	0.878071	6.44066	3.51996	2.51447	2.96803	3.50426	2.60979	1.5953	5.35563	1.55293	2.75759	6.8216
score=0.999	1	55215190	55217192	-	9.37546	6.95649	27.1536	16.3628	14.9382	20.3457	24.4049	15.3074	14.8209	34.0726	14.939	16.1841	31.7303
score=0.999	1	56476136	56478138	+	31.0822	26.9081	32.6754	29.5551	40.3256	38.8429	41.1655	36.7748	32.9274	42.0764	29.3936	30.473	30.2785
score=0.999	1	58248419	58250421	+	2.97996	2.74738	9.60648	3.72372	5.18931	4.82083	3.25127	4.77956	4.50877	6.06263	3.62701	4.50376	4.70299
score=0.999	1	58575343	58577344	+	62.302	57.6649	88.8126	41.85	62.7427	68.6644	52.271	47.5179	66.3884	85.7987	81.2613	63.409	75.5396
score=0.999	1	58575852	58577854	-	53.8474	48.2834	72.2119	31.5942	50.9433	56.2227	45.5317	36.7414	56.6851	78.9197	50.2615	55.2439	63.6306
score=0.999	1	58576376	58578380	-	46.2616	41.5344	71.2094	25.957	45.1761	53.4245	40.2686	33.7408	51.4687	72.2817	34.0464	45.6333	56.1635
score=0.999	1	58576748	58578756	-	28.1374	25.5423	42.9879	16.8974	30.0612	35.4489	26.5806	21.4778	36.8322	61.6275	37.7303	33.9373	45.0052
score=0.999	1	58699654	58701658	-	40.6853	40.7111	77.0086	39.0105	52.3441	49.4016	48.9447	47.6304	38.5274	53.8627	42.3485	51.2258	42.792
score=0.999	1	58814240	58816241	-	6.30671	7.30428	2.84153	11.8367	23.6089	9.42515	13.4692	20.6697	13.909	16.7006	21.9099	19.7161	12.1509
score=0.999	1	58814854	58816855	+	3.88542	3.17002	3.8961	5.09002	7.91534	4.64063	6.09659	5.2833	5.45482	8.40658	7.18638	5.10374	5.22917
score=0.999	1	58814882	58816892	+	4.91651	3.55323	4.78355	5.67102	8.53086	5.43564	6.80035	5.66741	6.49969	9.35039	8.78947	5.58984	6.28352
score=0.999	1	58815944	58817947	-	14.2731	9.92921	20.2901	20.4076	20.7119	13.7751	22.9235	16.7732	17.6259	26.5969	16.9286	23.2031	23.874
score=0.999	1	58815981	58817987	-	14.6045	10.0507	20.7513	20.9115	21.0893	13.7659	23.1075	17.1633	18.0176	27.5568	17.1131	23.3175	24.495
score=0.999	1	59146455	59148459	-	23.6113	21.2864	52.5105	24.9033	33.582	28.5029	22.8218	26.3278	32.7066	27.8371	31.411	20.8338	52.7837
score=0.999	1	59295192	59297194	+	12.0151	11.9678	35.9214	16.2759	20.2464	15.5106	28.0603	47.733	20.7485	36.496	21.2431	14.7818	20.5714
score=0.999	1	59295208	59297210	+	10.1024	11.041	33.1481	14.9977	18.9186	14.3372	27.0939	47.3123	19.4789	34.7928	21.2431	13.2824	19.5726
score=0.999	1	59295223	59297227	+	10.1024	11.041	33.1481	14.9977	18.9186	14.3372	27.0939	47.3123	19.4789	34.7928	21.2431	13.2824	19.5726
score=0.999	1	59295239	59297243	+	9.99379	10.983	33.1481	14.8841	18.7331	14.2383	26.7278	46.2838	19.311	34.3699	20.8423	13.1469	19.2491
score=0.999	1	59295255	59297259	+	9.88748	10.9837	33.1481	14.9602	18.5512	14.312	26.5196	45.299	19.5122	34.3518	20.4564	13.1059	19.5467
score=0.999	1	59295272	59297274	+	7.92851	10.1885	31.3889	14.5324	17.4511	13.2955	25.3055	43.7567	18.2211	32.2676	18.4226	12.463	18.8308
score=0.999	1	59295289	59297289	+	7.92851	10.1885	31.3889	14.5324	17.4511	13.2955	25.3055	43.7567	18.2211	32.2676	18.4226	12.463	18.8308
score=0.999	1	59296118	59298123	-	14.5824	14.1573	44.0802	19.9541	22.0566	16.1949	30.6316	45.3222	19.5478	41.4664	27.4176	20.6244	19.457
score=0.999	1	59296134	59298140	-	14.4435	14.1573	44.0802	19.9541	22.0566	16.1949	30.6316	45.3222	19.5478	41.4664	27.4176	20.6244	19.457
score=0.999	1	59296150	59298156	-	14.5431	14.5211	44.006	19.918	22.0291	16.0924	30.4407	45.2439	19.7089	41.2644	27.4176	20.66	19.4993
score=0.999	1	59296166	59298172	-	14.5431	14.5211	44.006	19.918	22.0291	16.0924	30.4407	45.2439	19.7089	41.2644	27.4176	20.66	19.4993
score=0.999	1	59296182	59298188	-	14.5758	14.5008	44.2918	19.6642	22.2529	15.9826	30.4809	45.5038	19.8788	42.2507	27.846	20.726	19.0662
score=0.999	1	59296198	59298204	-	15.3816	15.3487	45.3047	20.1792	22.8362	16.424	30.6886	46.0187	20.4154	42.8889	27.846	21.2391	20.3018
score=0.999	1	59296214	59298220	-	15.3816	15.3487	45.3047	20.1792	22.8362	16.424	30.6886	46.0187	20.4154	42.8889	27.846	21.2391	20.3018
score=0.999	1	59296229	59298236	-	15.3816	15.3487	45.3047	20.1792	22.8362	16.424	30.6886	46.0187	20.4154	42.8889	27.846	21.2391	20.3018
score=0.999	1	61041485	61043489	+	56.0764	27.4985	78.4155	26.4462	40.4957	39.7515	44.1088	36.5118	33.2263	55.1676	38.1177	33.3178	57.9613
score=0.999	1	61042036	61044037	+	28.9239	10.8466	40.0043	14.1731	21.1482	20.7403	25.0068	15.1792	18.5313	29.6044	22.5814	22.0719	38.1757
score=0.999	1	61042579	61044585	-	32.724	14.0658	37.7114	18.4683	24.9101	25.0184	28.8423	18.1694	21.8237	35.244	26.0843	26.0182	42.6044
score=0.999	1	61042689	61044692	-	31.8839	13.6397	36.6215	18.4704	23.791	24.5095	28.5635	17.0417	21.3618	34.9539	24.7982	25.6092	42.7303
score=0.999	1	61050233	61052236	-	1.84288	0.8672	3.00505	1.15601	1.53128	1.17824	1.17252	0.609756	2.06603	0.971013	1.10063	1.86837	1.98025
score=0.999	1	61050294	61052299	-	1.34637	0.836691	3.00505	1.20051	1.48188	1.26448	1.1819	0.710594	1.99417	0.923062	1.02339	2.46014	2.14623
score=0.999	1	61050645	61052645	-	1.9721	1.51133	4.46581	1.6273	1.61796	3.12533	1.41356	2.29012	3.8713	2.30538	1.38889	3.90816	2.65796
score=0.999	1	61080764	61082767	+	0.641026	0.437159	30.8559	2.26248	1.12844	0.185185	1.10561	1.11722	0.725566	1.69353	1.44558	3.63248	2.75313
score=0.999	1	61080794	61082797	+	0.617284	0.426667	28.5417	2.16821	1.09124	0.175439	1.08414	1.11722	0.696151	1.61881	1.37207	3.37302	2.53578
score=0.999	1	61081970	61083975	+	1.06516	0.458459	18.7135	1.55509	0.724479	1.77716	0.799087	0.965278	0.821734	1.29853	0.436998	0.456621	0.543901
score=0.999	1	61081975	61083984	-	1.0719	0.461156	18.7135	1.56917	0.72874	1.78885	0.810185	0.973389	0.82597	1.31078	0.436998	0.462963	0.543901
score=0.999	1	61082430	61084435	-	3.56535	1.09116	21.449	4.06857	4.22264	4.4759	6.91658	6.2564	3.19565	7.12728	6.03274	5.69041	6.0046
score=0.999	1	61083271	61085274	-	13.6022	4.82338	26.9501	9.90017	20.1274	16.0099	20.0493	19.4148	12.2431	28.2235	27.0721	26.7321	24.4933
score=0.999	1	61083358	61085360	-	14.0482	5.49168	26.9501	11.4677	23.1603	20.4126	20.0493	19.4148	13.4141	29.6586	27.0721	38.073	24.4933
score=0.999	1	61652704	61654704	+	92.8537	93.1586	96.3866	93.9578	94.7876	94.5238	94.7193	94.2689	94.4046	96.0399	95.947	94.4674	94.8516
score=0.999	1	62434739	62436740	+	23.7966	23.3976	52.7125	31.574	28.5894	32.8193	18.3721	30.9751	35.4448	34.9178	56.2372	33.5897	27.8442
score=0.999	1	62435257	62437264	+	9.17862	5.48747	31.3205	11.114	10.6506	12.6965	5.37957	8.09181	13.0676	15.5354	23.7223	12.3011	12.2276
score=0.999	1	62435550	62437556	+	2.59605	1.13267	8.72142	2.57659	2.92089	1.55253	1.41335	2.24532	2.56653	2.59432	4.86979	1.0373	4.20914
score=0.999	1	62436129	62438136	+	0.770455	0.15873	0	0.641162	0.335428	0.0545256	0.375763	0.206612	0.418813	0.0653595	0	0.228659	0.176768
score=0.999	1	62437076	62439078	-	6.08544	3.63215	23.7121	3.66871	7.30279	4.15105	4.50763	6.76503	5.96486	9.76419	5.51282	6.5215	8.88741
score=0.999	1	62686711	62688713	+	19.8815	6.98297	23.9345	9.49119	14.3164	14.2435	15.0967	18.1333	33.624	15.5143	12.4155	13.4932	23.4281
score=0.999	1	62686744	62688754	+	14.7246	5.78889	17.0914	7.78546	11.2647	12.2027	12.2097	15.3555	28.2639	12.5249	9.65686	11.5781	18.4622
score=0.999	1	62686984	62688987	+	5.09259	3.45266	13.5179	3.89705	6.11603	6.49946	6.95938	7.151	14.1799	6.78908	6.9403	6.52966	9.61271
score=0.999	1	62687656	62689659	-	0.574713	0.633462	2.5	0.636492	1.27116	0.542929	0.74865	1.08507	2.60417	1.09096	1.13095	1.35516	0.847458
score=0.999	1	62687693	62689696	-	0.584795	0.636277	2.5	0.642857	1.28272	0.54917	0.756448	1.12007	2.60417	1.10176	1.15152	1.20864	0.862069
score=0.999	1	62687905	62689911	-	0.854701	1.68384	5	1.56085	2.89238	2.27331	1.93635	5.06536	7.0915	2.538	1.43939	2.29456	2.92398
score=0.999	1	63316844	63318846	-	10.3362	6.40774	13.7716	11.2886	6.81326	10.8259	11.5958	10.6897	8.27513	16.3026	5.07254	5.33513	15.0736
score=0.999	1	63317108	63319109	-	9.76326	3.79844	13.2415	7.276	4.26581	6.19853	7.58811	4.98649	5.88452	11.2543	2.44987	2.05782	10.2897
score=0.999	1	63317165	63319167	-	9.76326	3.97067	14.1873	7.2813	4.40268	6.19853	7.7256	5.14685	6.06018	11.5026	2.67578	2.17817	10.3292
score=0.999	1	63319408	63321409	-	4.6015	1.32364	3.18543	2.04317	2.37065	1.78451	1.29531	2.06878	1.92818	1.81053	4.25043	2.06593	1.92308
score=0.999	1	63321099	63323100	+	0.624395	0.706993	0.757576	0.847707	0.803509	0.979532	0.794473	0.861767	0.534591	0.820259	0.505051	0.816913	1.17219
score=0.999	1	63321271	63323274	+	0.40098	0.646586	0.833333	0.792119	0.783299	0.803357	0.833333	1.06551	0.488506	0.717386	0.529101	0.573328	1.18357
score=0.999	1	63321288	63323295	+	0.403425	0.619882	0.877193	0.805321	0.800705	0.809179	0.842491	1.01282	0.491329	0.717386	0.546448	0.569832	1.18357
score=0.999	1	63321326	63323328	+	0.599367	0.729801	0.925926	0.906362	0.818903	0.803357	0.828829	1.04497	0.482955	0.717386	0.564972	0.556264	1.18357
score=0.999	1	63322959	63324966	-	0.757275	0.752702	30.0874	0.660131	1.62027	0.588067	0.473098	1.70455	0.490196	5.16441	1.68605	0.305643	0.561901
score=0.999	1	63323384	63325388	-	0.778219	0.736941	28.6374	0.627362	2.06666	0.757181	0.488431	1.52567	0.465839	5.08388	1.61111	0.468216	0.622016
score=0.999	1	63323434	63325436	-	0.778219	0.762559	28.6374	0.579798	2.06666	0.78885	0.40428	1.52567	0.493421	5.08388	1.61111	0.510432	0.627032
score=0.999	1	63323634	63325635	-	0.965236	0.755865	28.8018	0.829697	3.70052	0.790897	0.589076	3.19625	1.16817	5.81158	3.02536	1.0184	1.17269
score=0.999	1	63323679	63325682	-	1.00046	0.78697	28.8018	0.864124	3.70052	0.825134	0.628088	3.33936	1.26471	5.81158	3.02536	1.06643	1.22698
score=0.999	1	63323776	63325780	-	0.864418	0.82552	28.8018	0.938081	4.02704	0.903346	0.723979	2.70812	1.5003	5.93791	3.02536	1.09749	1.22698
score=0.999	1	63323897	63325900	-	0.871682	0.963827	25.4498	0.79856	4.02704	0.953106	0.911935	2.70812	1.91288	4.53449	3.02536	1.27013	1.22698
score=0.999	1	63324706	63326707	+	2.37985	1.40845	1.906	2.26998	4.01347	2.75188	1.95208	3.06582	2.93612	2.94999	3.15315	1.809	2.868
score=0.999	1	63593297	63595299	-	5.9952	8.73602	50.8598	5.35227	15.6187	9.58333	10.8269	7.65426	10.6609	22.8475	20.0921	16.875	17.23
score=0.999	1	63593316	63595324	-	5.9952	8.73602	50.8598	5.35227	15.6187	9.58333	10.8269	7.70854	10.6609	22.8475	20.0921	16.875	17.23
score=0.999	1	63593339	63595342	-	5.9952	8.81402	50.8598	5.41241	15.6187	9.58333	10.8269	7.87612	10.6609	22.8475	20.0921	16.875	17.23
score=0.999	1	63593357	63595360	-	5.9952	8.81402	50.8598	5.41241	15.6187	9.58333	10.8269	7.87612	10.6609	22.8475	20.0921	16.875	17.23
score=0.999	1	63772878	63774880	+	1.1074	1.15918	37.3408	2.79142	5.40866	5.82386	4.82219	4.73908	1.61017	7.76826	4.2645	8.15799	5.50979
score=0.999	1	63772888	63774895	+	1.1074	1.15918	37.3408	2.79142	5.40866	5.82386	4.82219	4.73908	1.61017	7.76826	4.2645	8.15799	5.50979
score=0.999	1	63772909	63774912	+	1.09847	1.14741	37.3408	2.77408	5.33456	5.72169	4.76861	4.60924	1.58333	7.76826	4.19222	7.97258	5.42092
score=0.999	1	63773036	63775040	+	0.987031	1.00462	37.3408	2.87271	4.47613	3.88258	3.97384	3.78061	1.38686	7.61887	3.38824	6.26417	4.2544
score=0.999	1	63773121	63775126	+	0.959228	0.949748	38.9297	2.69077	4.09919	3.39725	3.95306	3.57951	1.25097	6.95055	2.98002	5.8034	4.00116
score=0.999	1	63773837	63775838	-	0.392565	0.323447	25.3571	1.17625	0.971013	0.281743	1.01732	0.350647	0.128205	1.40027	1.10278	2.33021	0.516824
score=0.999	1	63773929	63775930	-	0.250627	0.306433	25.3571	1.0997	0.966626	0.281743	0.806769	0.383417	0.137931	1.58179	1.09863	2.33021	0.402433
score=0.999	1	63773949	63775953	-	0.142857	0.262871	25.3571	1.10983	0.986764	0.281743	0.820328	0.39072	0.13986	1.64263	1.12388	2.33021	0.410995
score=0.999	1	63773981	63775987	-	0.0482626	0.599615	25.939	1.09568	1.9182	0.780453	1.32163	0.899285	0.140845	1.02124	1.79739	3.78974	0.977487
score=0.999	1	64743296	64745298	+	29.5283	7.29543	42.9949	14.1811	43.6262	32.2998	16.3493	20.1248	30.278	30.4761	44.7222	27.3706	57.326
score=0.999	1	64743328	64745331	+	27.4183	6.34834	40.8144	12.5081	41.7187	26.901	14.8478	17.9537	27.3754	27.9152	44.0768	24.4329	55.5257
score=0.999	1	64743363	64745366	+	27.4183	5.96553	40.8144	11.5334	41.7187	22.9642	13.6358	17.1897	24.1547	25.795	44.0768	22.6231	55.5257
score=0.999	1	64743697	64745703	+	13.5826	3.18026	34.1792	5.95413	25.1439	11.1023	6.69144	8.95282	13.3362	15.1847	27.018	14.7012	28.3959
score=0.999	1	64964677	64966682	+	5.21739	1.60689	40.9819	3.20015	4.04625	2.75298	4.73098	3.58443	6.31116	10.0847	5.61828	10.4167	5.8922
score=0.999	1	64964751	64966752	+	4.84277	1.50728	40.9819	3.1221	3.67466	2.59104	3.98999	3.42001	5.72133	8.48034	4.35417	10.4167	5.39922
score=0.999	1	64964977	64966980	+	3.98459	1.50506	34.4944	2.7381	3.18616	2.16628	3.56909	2.88977	4.7816	6.74805	3.16667	9.76562	5.1303
score=0.999	1	64965506	64967510	-	11.5851	3.60554	44.8439	8.005	10.827	8.56382	13.1312	12.3925	13.0797	23.522	12.7347	36.2313	13.2675
score=0.999	1	65002404	65004406	-	17.6042	13.6145	54.3113	13.3697	26.0029	31.9901	16.8962	19.2962	20.024	33.6797	30.3704	25.5673	38.8577
score=0.999	1	65065615	65067620	+	1.53758	0.482793	45.1389	1.43026	2.07696	1.58897	1.15955	1.0628	1.57143	3.17806	2.30769	4.92063	1.12578
score=0.999	1	65065970	65067976	+	1.39918	0.302059	46.9697	1.33787	1.01997	0.656496	0.510204	0.5	1.0356	2.27935	1.35135	2.33615	0.171821
score=0.999	1	65066012	65068019	+	1.19342	0.25833	46.9697	1.04444	0.839793	0.457875	0.503663	0.359712	0.38835	2.01456	1.35135	1.96461	0.173611
score=0.999	1	65066252	65068256	-	0.957854	0.145863	46.9697	0.949495	0.994898	0.463768	0.515464	0.333333	0	2.03947	1.2987	1.02657	0.15873
score=0.999	1	65066385	65068389	-	1.11111	0.244353	45.5882	0.955285	0.73578	0.45977	0.647249	0.42517	0	2.00694	1.23457	1.40993	0.262763
score=0.999	1	65066958	65068967	-	7.82051	2.13951	43.5659	4.88939	8.4893	4.30335	8.18615	8.53175	6.33496	6.18659	5.30303	10.6183	6.75389
score=0.999	1	65067022	65069025	-	9.45736	2.30695	43.5659	4.97982	9.19674	5.16402	8.91561	9.51241	7.26657	6.4678	5.69106	10.6183	7.39374
score=0.999	1	65067068	65069070	-	14.3333	3.08623	46.0741	8.38601	10.8954	7.80838	12.7369	11.6902	11.002	8.77753	8.4127	14.5503	9.61112
score=0.999	1	65067104	65069112	-	14.3333	3.2016	46.0741	8.62534	11.3227	8.52757	13.2676	12.2605	11.8673	8.90234	9.29824	14.5503	10.048
score=0.999	1	65252804	65254808	+	10.6384	14.1432	64.7222	16.9512	30.4949	18.7911	18.0483	24.6567	18.2727	43.6125	21.8293	27.114	37.9224
score=0.999	1	65252967	65254972	+	8.17582	10.6997	64.7222	12.6001	26.3175	12.2731	14.9386	18.3178	14.4914	39.0181	19.7222	19.8301	34.5624
score=0.999	1	65254047	65256054	-	7.80866	7.83019	50.2781	9.56398	16.3079	10.7434	11.3498	11.2366	13.4209	23.342	8.66162	8.72213	19.8736
score=0.999	1	65264309	65266310	+	5.60606	2.51903	2.74443	2.70022	3.75611	3.18251	3.76755	2.34742	4.64406	3.8852	1.28205	4.70183	4.5637
score=0.999	1	65265373	65267382	-	18.7346	13.5822	25.9793	18.8846	22.7959	18.4649	20.969	21.1256	29.8492	33.5021	18.4375	26.8438	23.4536
score=0.999	1	65265397	65267406	-	19.088	13.6867	26.4052	19.0122	22.9907	18.5393	21.1614	21.316	30.3551	33.9107	18.4375	27.097	23.7171
score=0.999	1	65265415	65267418	-	19.4551	13.9006	27.3002	19.2727	23.3906	18.8383	21.5569	21.7071	30.919	34.7584	18.4375	27.0376	24.2623
score=0.999	1	65265462	65267465	-	20.9748	14.9842	31.7669	20.636	25.5745	20.4677	23.6342	23.982	35.0736	37.7519	20	28.6703	26.9785
score=0.999	1	65307919	65309923	+	13.3466	12.1816	33.858	15.6519	17.529	18.5432	17.496	18.3234	23.8895	22.7337	20.388	15.2577	17.1017
score=0.999	1	65419266	65421270	+	2.55776	1.05488	3.08442	2.73246	3.94632	3.55159	1.95114	2.16713	2.09936	6.4967	3.93704	8.28274	4.19738
score=0.999	1	65420209	65422211	-	6.76893	5.64673	14.2644	6.14666	12.2483	8.11686	5.52211	9.71963	8.89656	10.9994	8.84371	9.59155	12.8641
score=0.999	1	66924810	66926811	-	2.70147	3.15729	10.1618	4.98751	5.45883	4.60084	6.29877	7.1335	6.25384	6.5413	7.13128	8.62193	8.4459
score=0.999	1	67831917	67833920	+	1.37267	2.81051	0.757576	2.19228	4.99116	4.80664	3.33333	3.26334	2.74751	4.5773	2.77778	5.06255	4.09729
score=0.999	1	68050125	68052129	-	66.8414	52.9185	71.8737	50.1267	57.6286	54.0093	50.2787	52.3524	55.5944	68.7503	45.9322	53.12	64.4215
score=0.999	1	68230380	68232381	+	3.01856	1.56415	0.952381	1.50641	1.9091	2.10394	1.15942	1.2945	3.92407	2.17794	0.27027	1.46154	1.68254
score=0.999	1	68231399	68233399	-	0.865385	0.31236	1.51515	0.753012	1.28914	1.01549	0.810185	1.20614	0.96279	1.22696	0.18797	1.62713	0
score=0.999	1	68232065	68234068	-	2.66667	1.41273	2.57937	2.23214	3.90514	3.82718	4.44444	5.34907	3.58453	2.95798	4.81793	4.56535	3.95028
score=0.999	1	70219943	70221947	+	21.6201	14.893	42.0021	17.8582	20.9745	20.6413	15.9983	18.4739	20.5701	30.5822	19.7947	25.1187	41.8499
score=0.999	1	70220888	70222894	-	5.80181	3.39793	12.5574	5.1322	5.85364	5.69838	4.16798	4.21949	5.76666	7.78393	3.3349	5.38078	11.842
score=0.999	1	71046191	71048194	+	55.9736	31.6554	32.4561	35.8379	58.1561	42.3355	40.7045	41.1595	37.8893	57.8919	65.4825	49.9159	44.9791
score=0.999	1	71046573	71048575	-	53.9268	27.4687	18.5354	32.0977	52.7964	33.5399	33.1263	37.4179	32.6699	48.314	62.8917	45.0914	41.5186
score=0.999	1	72282512	72284516	-	0.625	0.15551	0.378788	0.900794	0.369526	0.14881	0.939626	0.24359	0.841751	0.456396	0.15361	0.181818	0.820527
score=0.999	1	74196735	74198738	+	84.9473	95.4573	91.0325	42.2232	38.9301	36.6607	34.4002	42.9004	66.5635	58.2714	50.7576	34.6868	55.9133
score=0.999	1	75134825	75136830	+	0.512821	0.672269	2.1875	0.590551	0.653153	0.13089	0.72043	0.390625	0.364057	0.875706	0	2.02232	0.0328084
score=0.999	1	75134913	75136918	+	0.483092	0.735229	1.66667	0.581395	0.653153	0.128866	0.739514	0.374251	0.361547	0.906433	0	2.00976	0.0333333
score=0.999	1	75135596	75137600	+	0	1.30704	3.64583	0.983276	0.829171	0.376344	0.62692	0.649351	0.486685	1.7591	0.793651	2.07368	0.243746
score=0.999	1	76074195	76076199	-	15.3515	13.0711	22.4405	20.0153	20.6866	25.4135	22.4205	25.2629	28.6099	28.4628	15.7026	16.9206	28.2617
score=0.999	1	76074212	76076217	-	15.3515	13.0711	22.4405	20.0153	20.6866	25.4135	22.4205	25.2629	28.6099	28.4628	15.7026	16.9206	28.2617
score=0.999	1	77682863	77684868	-	28.4226	12.6352	41.4583	19.8361	23.8941	32.5768	20.4174	18.3263	22.4846	22.3391	19.6991	14.7852	34.4995
score=0.999	1	77758098	77760104	+	19.256	12.5831	35.4633	13.5094	21.6908	19.3234	19.3722	14.2715	22.7279	40.9843	14.2208	18.3028	28.3833
score=0.999	1	77887377	77889380	+	20.7552	14.477	53.0133	14.7274	30.1046	22.1109	25.7286	24.4792	19.2361	45.3818	35.3731	44.0179	18.789
score=0.999	1	77888390	77890393	-	13.9897	8.40681	43.8472	7.29985	18.1948	13.1559	11.9355	16.9628	12.6179	26.1395	9.52381	11.6188	12.4535
score=0.999	1	77977955	77979958	+	0.412541	0.276795	0.304878	0.490196	0.349151	0	0.262055	0.26455	0.21097	0.254453	0.175439	2.46758	0.135031
score=0.999	1	77978001	77980004	+	0.412541	0.309598	0.595238	0.605096	0.339715	0	0.255624	0.25641	0.205761	0.246914	0.175439	2.43468	0.132275
score=0.999	1	78044842	78046851	+	13.1853	10.9796	55.6252	21.2903	26.778	15.9413	24.5441	23.86	27.1999	19.951	35.6617	19.1359	21.3337
score=0.999	1	78489981	78491984	+	13.019	6.68222	46.6772	13.0902	15.9264	17.3435	10.6773	15.6742	18.9392	35.5309	14.1291	12.1862	26.4689
score=0.999	1	81799410	81801415	+	0	1.50794	1.37255	0.981405	2.16236	1.07398	1.06319	1.60053	1.48526	1.30255	1.55887	1.0929	1.70771
score=0.999	1	81800243	81802244	+	0	0.838112	30.155	0.592748	0.227446	0.394265	0.261137	0.46832	0.511696	0.194597	0.21164	0.424629	0.158228
score=0.999	1	81800453	81802454	+	0	0.908715	37.0476	0.621345	0.150675	0.431874	0.452513	0.357143	0.58723	0.178571	0.227088	0.512104	0.211864
score=0.999	1	81800502	81802506	+	0	0.893867	37.0476	0.705968	0.259777	0.431874	0.440348	0.172414	0.464703	0.171233	0.228758	0.492832	0.223214
score=0.999	1	81800503	81802504	-	0	0.893867	37.0476	0.705968	0.259777	0.431874	0.440348	0.172414	0.464703	0.171233	0.228758	0.492832	0.223214
score=0.999	1	81800541	81802542	+	0	0.893867	37.0476	0.718519	0.22274	0.435049	0.435664	0.17094	0.464703	0.170068	0.232172	0.482456	0.240385
score=0.999	1	81800543	81802548	-	0	0.893867	37.0476	0.718519	0.22274	0.435049	0.435664	0.17094	0.464703	0.170068	0.232172	0.482456	0.240385
score=0.999	1	81800560	81802565	+	0	0.893867	37.0476	0.728228	0.22274	0.435049	0.431078	0.168067	0.466751	0.168919	0.232172	0.477431	0.25
score=0.999	1	81801624	81803628	-	0.206061	0.646029	46.7559	1.04762	0.141059	0.606759	0.606491	0.171053	0.477263	0.858974	0.164474	0.512104	0.373483
score=0.999	1	83860385	83862386	-	22.372	23.3169	54.3807	34.2172	62.8394	54.9247	68.9995	83.6509	46.5859	75.3897	52.6079	72.4916	61.4993
score=0.999	1	84504310	84506312	+	7.85304	5.72026	17.9836	6.54646	7.61544	6.16284	14.1793	8.07494	23.474	13.6953	4.80324	8.9638	9.41128
score=0.999	1	84504333	84506338	+	7.85304	5.65296	17.9836	6.44875	7.45678	6.16284	14.1793	8.07494	22.9524	13.6953	4.80324	8.87326	9.41128
score=0.999	1	84504347	84506350	+	7.85304	5.55494	17.9836	6.30754	7.45678	6.16284	14.1793	8.07494	21.5179	13.6953	4.80324	8.87326	9.41128
score=0.999	1	84504379	84506386	+	6.67502	4.5891	14.5971	5.01323	5.89649	4.92995	11.595	6.18386	18.4679	10.8185	4.37352	7.89642	7.81362
score=0.999	1	84504427	84506429	+	6.67502	4.56288	14.5971	4.97716	5.83632	4.89396	11.595	6.18386	18.075	10.8185	4.37352	7.89642	7.81362
score=0.999	1	84505449	84507455	-	10.0804	3.75581	25.4902	6.6806	6.74461	6.94889	10.4615	7.23882	12.5564	13.3175	8.40404	9.72021	10.4735
score=0.999	1	84505481	84507489	-	10.0804	3.75581	25.4902	6.6806	6.74461	6.94889	10.4615	7.23882	12.5564	13.3175	8.40404	9.72021	10.4735
score=0.999	1	84689768	84691771	-	1.8807	2.50979	12.7245	6.27784	7.54024	5.92511	6.20684	4.87094	9.51928	7.81167	5.12387	5.79606	13.8893
score=0.999	1	84690010	84692015	-	6.96429	4.523	25.7504	10.8215	12.2149	10.1049	10.6442	11.0572	14.8497	15.9628	9.69363	11.9013	25.7568
score=0.999	1	84690020	84692022	-	7.04254	4.54328	25.7504	10.8215	12.3194	10.1877	10.7274	11.0572	15.1438	16.1649	9.69363	12.0158	26.2428
score=0.999	1	84690254	84692259	-	13.7575	7.71219	35.4818	16.7082	21.8605	18.3165	21.4543	20.6893	20.2812	33.6093	18.0975	20.6803	36.6582
score=0.999	1	85200179	85202181	+	0.697104	0.293537	7.52688	0.91538	0.258621	1.39913	0.933333	0.565598	0.667892	1.74319	0.326797	0.680272	0.78085
score=0.999	1	85257945	85259950	+	28.0652	15.7534	35.649	15.4902	29.888	17.759	22.6778	22.6621	28.0928	27.575	28.2868	17.4904	27.0681
score=0.999	1	85257970	85259975	+	28.0924	15.6746	35.5987	15.335	29.8324	17.5398	22.8256	22.4627	27.5194	27.4732	28.2868	17.4273	26.6084
score=0.999	1	85276127	85278134	-	26.769	14.1233	53.6866	22.8481	23.5759	28.6111	22.6104	34.9165	18.8616	30.4069	12.6667	40.0102	23.2153
score=0.999	1	85276161	85278166	-	27.4925	14.4699	53.6866	23.5704	24.6123	29.9116	23.2754	36.6014	18.9304	31.0539	13.0392	42.4351	23.8723
score=0.999	1	85276186	85278186	-	27.8691	14.6497	53.6866	23.9876	24.8857	30.6072	23.4075	37.6325	19.0738	31.3878	13.2338	43.7612	24.0996
score=0.999	1	85276211	85278216	-	28.2562	14.8339	53.6866	24.4198	25.1653	30.9673	23.8852	38.7233	19.2194	31.729	13.4343	44.4558	24.3314
score=0.999	1	85276242	85278243	-	30.6867	15.4475	55.7942	26.2947	26.719	32.5265	25.105	40.8486	20.6507	33.5406	15.3535	46.9249	25.8561
score=0.999	1	85579256	85581268	+	0.617647	1.25309	2.77778	3.03838	1.28679	2.82853	1.02885	1.31687	2.91188	4.36371	0.810185	2.53184	2.28448
score=0.999	1	85579359	85581360	+	0.943223	1.3011	2.77778	2.95031	1.315	2.61095	1.02302	1.13475	2.91188	4.19904	1.07843	2.1817	2.28448
score=0.999	1	85580297	85582308	-	6.55303	4.29814	20.2688	5.77308	6.04396	9.099	5.77308	7.17276	14.9345	13.9447	1.5873	2.54473	13.1788
score=0.999	1	86704016	86706019	-	3.7585	2.09354	11.3876	2.16951	2.67538	2.56182	1.61047	2.97458	3.65393	2.21799	0.733333	0.841728	3.20221
score=0.999	1	86704048	86706052	-	3.45361	2.02623	11.7672	1.88036	2.53497	2.46521	1.41704	2.75306	3.54789	2.10414	0.40404	0.782642	2.89158
score=0.999	1	86913049	86915053	+	0.662879	0.891912	1.89028	1.17105	1.4503	1.88095	1.42885	1.4276	1.99938	2.25407	0.531915	0.839952	2.31131
score=0.999	1	86914257	86916257	-	0.527597	0.542608	1.14246	0.778867	0.80702	0.900658	0.53343	0.613695	1.20978	1.02019	0.746855	0.854342	1.4285
score=0.999	1	86914272	86916273	-	0.527597	0.542608	1.14246	0.778867	0.80702	0.900658	0.53343	0.613695	1.20978	1.02019	0.746855	0.854342	1.4285
score=0.999	1	87150129	87152131	+	32.073	30.759	32.9027	39.9268	42.1146	32.9918	35.8384	27.8094	38.6971	46.7513	24.7328	19.4525	46.0556
score=0.999	1	87327047	87329053	+	15.404	6.90401	39.4792	11.8046	9.81087	12.1381	19.4252	9.667	12.0459	14.1773	7.65027	13.8492	24.404
score=0.999	1	87327378	87329384	+	10.7456	6.18675	37.8495	9.20233	7.72674	9.5004	15.5445	7.48766	10.9244	12.0245	5.88235	11.428	17.6958
score=0.999	1	87328155	87330156	-	0	1.00733	21.0648	0.265957	0.694445	0.558036	0.574713	0.28169	1.53986	0.181159	1.35135	0	0
score=0.999	1	87328323	87330324	-	0	1.12474	18.3333	0.800866	0.738151	0.664894	0.724638	0.300752	1.2987	0.200803	1.6129	0.137741	0
score=0.999	1	87328499	87330504	-	0	1.25571	20.3704	0.89372	0.851255	0.532946	0	0.172414	1.44928	0.241546	2.22222	0.149031	0.131579
score=0.999	1	87328541	87330545	-	0	1.37845	13.7255	1.17725	0.94246	0.572917	0	0	1.70576	0.260417	2.22222	0.165289	0.125
score=0.999	1	89524520	89526524	-	16.2603	9.31532	67.9444	13.8649	14.6789	13.824	19.7631	25.7329	21.2479	46.8981	7.15962	18.8997	28.2755
score=0.999	1	89632769	89634771	-	4.11741	1.69704	9.8399	4.09824	6.31636	3.13713	5.7443	7.51184	4.23939	12.4877	5.28274	4.98966	8.87388
score=0.999	1	89820990	89822991	-	9.0615	5.97185	44.3803	11.8324	14.8448	8.68507	15.7264	17.6265	11.1994	30.1248	31.7994	17.4242	35.916
score=0.999	1	89993585	89995592	+	39.3147	29.0959	80.5745	44.3506	48.9843	29.7659	36.5398	45.4306	48.1961	64.242	37.1171	37.7158	66.9834
score=0.999	1	89993610	89995614	+	38.278	27.3481	73.2495	41.9427	46.2926	27.9468	34.5155	43.5971	47.2367	62.6527	33.9556	36.3913	66.2809
score=0.999	1	90706144	90708146	-	2.69319	2.3673	6.48611	2.86696	2.52945	3.09659	1.8786	3.61978	1.8986	2.50588	3.34509	6.80272	3.02858
score=0.999	1	90715943	90717949	+	1.53943	1.27079	8	1.07888	1.92756	1.17279	2.28483	2.49872	2.92904	9.77706	1.91395	1.27491	2.70186
score=0.999	1	90715969	90717978	+	1.53943	1.22441	9.40741	1.05414	1.92756	1.11234	2.27072	2.44612	2.92904	9.50087	1.91395	1.23974	2.70186
score=0.999	1	90716118	90718124	+	1.52671	0.998478	12.1121	0.937609	1.11848	0.68268	1.0188	1.48148	2.09119	7.63704	1.20927	0.318471	1.66166
score=0.999	1	90716404	90718409	+	1.21009	0.724287	12.4471	0.90168	0.969537	0.51362	0.713095	1.489	1.85784	7.61134	1.05296	0	1.74603
score=0.999	1	90716462	90718474	+	1.25744	0.743355	12.0641	0.974698	0.964724	0.714286	0.762362	1.4966	1.56817	7.46282	1.29735	0	1.54215
score=0.999	1	90716597	90718599	+	0.892166	0.884024	11.3044	0.99529	0.958947	0.627289	0.833553	1.01667	1.40343	7.39974	1.20831	0	1.72477
score=0.999	1	90717061	90719064	+	1.02716	0.759496	11.0242	0.842134	0.899686	0.756837	1.1615	0.93601	1.057	7.98	1.0357	0.549133	1.321
score=0.999	1	90717203	90719205	-	1.11844	0.787694	11.0242	0.976586	0.925689	0.722683	1.24273	0.703998	0.90232	8.24252	1.01023	0.628655	1.37794
score=0.999	1	90717246	90719249	-	1.0705	0.83655	10.5584	1.03521	0.907276	0.812413	1.22539	0.61825	0.999757	8.10514	1.01023	0.614286	1.08883
score=0.999	1	90717411	90719412	-	1.01008	0.788198	10.8399	1.03896	1.01666	0.725695	1.2369	0.759585	1.1881	8.28985	1.06248	0.610796	0.771807
score=0.999	1	90717463	90719468	-	1.02515	0.788198	10.9904	1.04274	1.01064	0.716735	1.24862	0.756133	1.2001	8.38405	1.08112	0.610796	0.786234
score=0.999	1	90717525	90719527	-	1.01094	0.75854	11.749	1.12452	1.04111	0.725695	1.02563	0.795929	0.914184	8.80257	1.1219	0.636095	0.760582
score=0.999	1	90717537	90719548	-	0.968615	0.76757	11.9284	1.14244	1.01456	0.725695	1.02563	0.803619	0.924067	8.91058	1.0341	0.639881	0.776765
score=0.999	1	90717587	90719593	-	0.889697	0.70998	12.0538	1.16704	1.06903	0.722683	1.02563	0.831746	0.934166	8.435	1.12306	0.667702	0.456121
score=0.999	1	90717641	90719649	-	1.05341	0.771015	12.5657	1.16555	0.974026	0.826418	1.01548	0.340252	0.97132	6.14188	1.22876	0.667702	0.802372
score=0.999	1	90718378	90720381	+	1.84889	1.07447	1.87729	0.885328	1.16713	1.51426	1.48883	0.717509	1.27211	0.793226	0.495315	1.04424	1.03201
score=0.999	1	90718380	90720380	-	1.84889	1.07447	1.87729	0.885328	1.16713	1.51426	1.48883	0.717509	1.27211	0.793226	0.495315	1.04424	1.03201
score=0.999	1	90719499	90721502	-	3.70195	2.46884	7.95946	3.79308	4.91631	4.62571	4.44984	2.665	4.29802	5.46869	4.18831	3.38824	5.73762
score=0.999	1	90723850	90725852	+	2.25789	0.899758	1.17188	1.24186	0.711046	1.52778	1.26165	1.47789	1.40191	1.31093	0.82353	1.58984	2.47148
score=0.999	1	90724591	90726593	-	1.13706	0.971483	1.13049	1.30148	0.52182	0.864365	0.643213	1.10299	1.41282	0.726451	0.471698	1.41675	2.27672
score=0.999	1	90835022	90837024	-	5.55952	1.49477	5.35924	2.72417	4.94175	3.43998	5.37707	3.75372	4.20927	7.72652	2.69294	6.17925	6.18014
score=0.999	1	90850012	90852019	+	2.91859	1.95006	5.05952	3.88495	3.08496	1.65709	1.95425	3.26443	4.40804	4.71408	3.63372	1.54667	4.22126
score=0.999	1	90850061	90852063	+	2.82738	2.03528	5.05952	3.82653	3.16117	1.70469	2.17369	3.66684	4.32861	5.14336	3.88577	1.64062	4.0102
score=0.999	1	90893320	90895324	-	93.0208	95.8602	98.2609	97.5224	97.359	91.5883	96.8651	96.447	96.1675	95.6699	96.8011	87.9262	96.9707
score=0.999	1	91403158	91405161	+	20.8333	4.83087	31.2521	8.81793	10.7013	7.44319	8.55687	9.79437	11.9513	22.7816	6.80416	7.47303	10.604
score=0.999	1	91403220	91405223	+	23.3277	5.48271	32.7363	10.1138	11.9265	8.49744	9.93922	11.5787	13.1091	24.4559	8.94651	8.89647	11.9919
score=0.999	1	91883878	91885882	+	36.5879	20.2203	50.0895	19.1027	22.9715	23.3942	32.0022	21.3823	36.1234	36.4665	22.1489	32.9638	41.1589
score=0.999	1	91947899	91949903	+	92.5042	89.7326	86.171	91.0719	93.1195	93.3433	91.0295	92.8466	93.0927	93.2789	93.692	85.2624	93.472
score=0.999	1	92028460	92030464	+	37.5104	21.9405	56.2767	23.8708	57.6607	38.8333	22.1954	33.7521	32.3052	48.6265	47.803	31.4512	44.7833
score=0.999	1	92028519	92030523	+	29.8614	18.9026	52.4214	20.7519	53.4424	34.2272	19.9237	31.7647	27.8471	44.9261	42.8205	27.6738	40.9834
score=0.999	1	92029464	92031467	-	18.984	10.7546	42.7286	11.9923	32.8477	24.4504	14.7718	18.883	18.9278	31.7851	25.3333	13.3223	29.7171
score=0.999	1	92440428	92442433	+	71.9828	74.7782	82.7438	84.2898	86.6834	87.2113	89.1143	85.4719	84.0574	86.879	81.5856	77.7227	83.7024
score=0.999	1	92783661	92785663	+	6.66054	8.78314	29.8339	3.04825	13.2763	7.28679	7.2666	12.4702	9.17998	7.42698	11.2847	5.4457	11.3245
score=0.999	1	92784073	92786074	-	15.2155	11.5311	38.7598	6.44288	23.3953	22.0717	9.34171	18.827	19.2199	18.8096	23.0853	21.229	24.0331
score=0.999	1	92830476	92832480	+	35.1826	34.4755	76.1415	36.762	42.018	43.3262	41.7396	33.4187	40.5556	63.871	31.4725	39.531	39.6392
score=0.999	1	92831746	92833747	-	9.01939	3.49486	21.5669	7.36688	10.0181	8.24989	6.76734	6.16623	9.65936	12.9765	4.43303	7.31132	8.54494
score=0.999	1	92959523	92961523	+	45.0687	25.0206	65.3885	22.8329	34.1611	43.0891	35.8482	14.4394	25.1162	55.4499	72.5214	35.2121	44.2305
score=0.999	1	93179105	93181105	+	0.260417	4.03239	1.50135	3.02273	2.78321	4.57156	4.04239	4.28509	4.33276	10.2979	1.38528	3.989	10.4994
score=0.999	1	93179125	93181130	+	0.260417	4.01663	1.50135	3.02273	2.76058	4.54958	4.0203	4.26277	4.30697	10.1394	1.38528	3.989	10.3713
score=0.999	1	93180200	93182206	-	23.9949	16.6411	59.7144	18.5142	30.0024	22.833	18.1517	18.0505	24.7684	45.7149	34.1799	36.6131	46.0192
score=0.999	1	93344744	93346748	+	2.19979	1.40115	9.76191	2.73993	5.63198	2.40506	0.70028	1.90476	2.58292	5.29587	2.24138	0.537634	4.60317
score=0.999	1	93345687	93347694	-	1.01421	0.504378	3.25909	1.12129	0.703216	0.83549	0.39966	0.635912	0.735477	0.949612	0	0.788077	1.07335
score=0.999	1	93680118	93682125	+	2.2056	2.37599	21.4458	5.38851	6.30071	3.39347	3.7906	3.37243	7.26641	8.91399	3.5324	3.98186	8.6242
score=0.999	1	93680156	93682159	+	2.1908	2.36709	21.4881	5.3589	6.18403	3.3613	3.74105	3.50604	7.28697	8.7392	3.47542	3.92912	8.49737
score=0.999	1	93680184	93682189	+	2.1908	2.36709	21.4881	5.3589	6.18403	3.3613	3.74105	3.50604	7.28697	8.7392	3.47542	3.92912	8.49737
score=0.999	1	93680208	93682210	+	1.10949	1.86384	20.5422	4.41957	4.96544	2.56702	2.82561	2.67144	6.21683	7.46783	2.98595	3.10564	5.97709
score=0.999	1	93680273	93682278	+	2.91477	2.79656	21.4635	6.57133	8.12468	4.34062	4.87504	4.68064	8.4314	10.45	7.09666	5.66015	10.0733
score=0.999	1	93680293	93682293	+	2.91477	2.79656	21.4635	6.57133	8.12468	4.34062	4.87504	4.68064	8.4314	10.45	7.09666	5.66015	10.0733
score=0.999	1	93680334	93682336	-	2.91477	2.79656	21.4635	6.57133	8.12468	4.34062	4.87504	4.68064	8.4314	10.45	7.09666	5.66015	10.0733
score=0.999	1	93681233	93683240	-	21.5485	16.4557	45.4239	21.5265	35.7444	21.6109	22.7628	17.3027	32.7877	38.5533	34.7922	25.3905	53.4791
score=0.999	1	93681307	93683310	-	23.1382	17.7879	46.4114	22.6729	35.7444	23.3597	24.4017	18.2408	35.4642	42.8851	34.7922	26.2814	63.1053
score=0.999	1	93681412	93683415	-	27.0635	20.2045	47.3743	25.8444	37.3049	27.5782	27.329	20.367	41.0168	50.2572	35.8078	28.9727	63.898
score=0.999	1	93681453	93683455	-	28.1044	20.898	47.3743	27.0585	38.6492	29.0998	28.2879	21.4532	41.9597	52.9739	38.5623	30.066	63.898
score=0.999	1	93908059	93910066	+	2.3254	1.84732	12.3959	3.18986	6.71139	4.57982	5.05368	3.56351	3.94316	13.6845	6.27706	5.08023	7.239
score=0.999	1	93908086	93910089	+	2.3254	1.46981	9.91055	2.38977	4.92157	3.37425	3.75421	2.39459	3.17163	10.5514	3.77778	4.38738	5.59069
score=0.999	1	93908149	93910154	+	3.26519	1.74485	10.8971	2.9703	6.07917	3.88485	4.8672	2.84495	3.55254	13.5087	3.77778	5.07638	6.66521
score=0.999	1	93908537	93910537	-	7.87933	4.51806	18.1474	5.30371	12.3122	6.64222	10.956	6.77227	6.53554	25.083	7.66526	8.20664	11.9958
score=0.999	1	93909232	93911232	-	15.6782	11.7724	28.6684	14.6772	21.9376	15.1036	22.0884	17.2979	13.6464	53.1382	14.3225	20.9432	22.1359
score=0.999	1	93909354	93911356	-	21.0361	16.079	31.188	18.2465	23.8568	18.7304	33.5213	21.7976	16.5148	54.6063	15.7339	22.2525	23.2172
score=0.999	1	94235655	94237660	+	4.34794	2.90163	32.3528	5.70528	7.19187	6.0748	6.48264	7.60692	8.65558	13.4978	2.84244	3.192	12.4817
score=0.999	1	94245835	94247837	+	6.50788	3.59062	28.8647	6.17121	14.5698	7.15795	12.3838	13.2666	10.5757	16.5956	10.022	24.117	15.194
score=0.999	1	94245891	94247897	+	4.97927	2.56146	30.236	4.58179	11.102	6.27806	10.632	10.0922	8.78882	14.0885	5.92713	22.0681	12.829
score=0.999	1	94246952	94248960	-	5.09655	5.7195	32.3685	5.4215	14.4995	9.08382	13.1165	9.74671	13.058	23.7312	12.1201	22.6023	15.6471
score=0.999	1	94416942	94418945	+	12.7235	7.86842	46.7849	11.9002	17.3678	14.6161	14.7632	33.9471	11.7211	36.4307	44.7052	29.6777	21.1172
score=0.999	1	94417120	94419121	+	10.0092	6.49772	43.4407	9.98441	14.8104	11.7848	12.7103	25.6858	9.95669	28.4591	33.6914	22.2548	17.8431
score=0.999	1	94418291	94420296	-	7.70385	4.06303	38.5992	8.12581	11.7565	8.37037	7.99355	22.6774	6.99551	18.1196	14.8512	13.8398	12.6905
score=0.999	1	94540281	94542286	+	20.0964	7.00305	36.1252	7.38214	10.2796	8.33907	7.70331	11.9023	10.8988	14.7904	11.2889	7.96904	21.5353
score=0.999	1	94540307	94542318	+	18.1122	6.14194	31.496	6.41786	8.81715	7.19858	6.41685	10.282	9.56548	12.876	11.2889	6.49845	18.999
score=0.999	1	94818740	94820744	+	4.75406	8.78893	12.2396	16.6626	13.7869	11.8973	19.0018	13.8996	16.0674	32.6522	0.980392	21.3961	32.9348
score=0.999	1	94819006	94821008	+	7.56854	9.88315	16.4912	18.9779	15.8455	12.4513	20.7941	15.4338	14.7735	31.3832	3.57143	23.424	33.0975
score=0.999	1	94819947	94821949	-	22.7763	19.31	34.7024	32.8975	29.017	24.1429	34.9087	20.6367	28.8731	52.6888	34.4707	32.4304	48.9977
score=0.999	1	94820221	94822222	-	27.7333	24.8178	37.7778	44.5616	34.5011	33.9645	45.556	25.8088	42.5172	55.853	36.702	36.8208	56.077
score=0.999	1	95115880	95117884	+	16.3978	3.77065	53.0436	4.39113	11.6545	5.7811	12.8385	9.31424	5.38368	17.329	5.30303	9.46233	16.3847
score=0.999	1	95116073	95118075	+	8.91473	2.82655	46.2561	3.15481	6.19904	4.57218	8.42341	4.66814	3.26623	13.1293	0	5.23279	8.29202
score=0.999	1	95117361	95119363	-	35.2958	8.3141	61.6598	13.7863	28.3926	26.4329	47.3326	27.6409	17.8482	76.8996	40.3343	26.0238	52.5746
score=0.999	1	96720131	96722139	+	18.8381	20.9272	60.1263	26.9204	30.2759	31.7754	39.3249	36.1798	26.8531	66.0982	19.9664	41.6854	51.3619
score=0.999	1	96720144	96722146	+	18.6897	20.6719	60.1263	26.6821	30.0215	31.4784	39.3249	35.7778	26.6465	66.0982	19.7137	41.6854	50.5953
score=0.999	1	96720153	96722159	+	18.5437	20.4229	60.1263	26.4481	29.7713	31.4185	39.3249	35.3846	26.4431	66.0982	19.4673	41.6854	49.8512
score=0.999	1	96720241	96722243	+	17.8466	19.5965	59.0486	24.5128	24.4496	30.0283	39.3249	33.5417	25.8511	62.6389	17.3498	39.2618	46.0459
score=0.999	1	96721184	96723191	-	1.25463	0.852941	8.30688	2.37588	1.80854	2.58838	3.60856	2.39749	2.39723	9.92555	2.36287	2.59948	2.90859
score=0.999	1	96721240	96723245	-	1.25463	0.852941	8.30688	2.37588	1.80854	2.58838	3.60856	2.39749	2.39723	9.92555	2.36287	2.59948	2.90859
score=0.999	1	96721262	96723270	-	1.61571	1.09496	10.7391	3.0652	2.39175	3.3526	4.16548	3.39881	3.18405	11.3941	2.83363	2.53016	3.90307
score=0.999	1	96721278	96723279	-	1.61571	1.09496	10.7391	3.0652	2.39175	3.3526	4.16548	3.39881	3.18405	11.3941	2.83363	2.53016	3.90307
score=0.999	1	99849933	99851934	-	8.77043	7.69078	22.283	11.9688	14.983	9.8568	8.75991	12.4035	13.9524	19.3693	5.95238	10.9103	17.0202
score=0.999	1	100037553	100039555	-	2.72849	1.79228	16.1339	2.59019	2.0168	1.98002	2.78793	2.10761	2.92022	3.04111	1.55844	1.58322	3.57108
score=0.999	1	100351230	100353231	+	0.201613	0.40555	2.43902	0.342015	0.500297	0.476191	0.18315	0.885185	0	0	0.72314	0.17094	0.73499
score=0.999	1	100539560	100541563	-	14.8228	10.502	49.5599	17.6988	27.4841	22.8046	13.4243	30.5868	15.6774	20.7237	23.1108	17.6243	52.8834
score=0.999	1	101236650	101238650	-	2.87755	1.4052	4.06008	5.35255	3.30828	2.76109	0.601375	4.42662	3.71349	6.8265	2.93939	1.41243	3.12335
score=0.999	1	103525111	103527113	-	11.2143	5.65846	14.8489	8.49915	8.24424	13.0642	13.8943	14.4499	8.66337	11.9307	9.89071	9.11476	10.6482
score=0.999	1	103525127	103527130	-	11.2143	5.65846	14.8489	8.49915	8.24424	13.0642	13.8943	14.4499	8.66337	11.9307	9.89071	9.11476	10.6482
score=0.999	1	103525145	103527152	-	11.2143	5.65846	14.8489	8.49915	8.24424	13.0642	13.8943	14.4499	8.66337	11.9307	9.89071	9.11476	10.6482
score=0.999	1	107055144	107057144	+	30.5528	30.9596	53.8874	31.9001	30.6948	43.6935	50.4098	37.6778	38.9684	44.5243	25.3925	54.7209	47.4584
score=0.999	1	107056130	107058133	-	12.15	9.73757	30.6241	10.1741	13.1702	12.4487	6.81572	10.097	13.3628	18.7074	12.7137	14.1938	19.6422
score=0.999	1	107139667	107141677	+	1.58079	0.730567	0.694444	1.71673	0.585416	0.40493	1.08025	1.26786	0.955711	0.783014	0.20202	1.95951	0.436072
score=0.999	1	107139749	107141755	+	1.34765	0.384425	0.735294	1.19764	0.293803	0.164474	0.537634	0.866852	0.707763	0.252525	0.185185	1.13264	0.160514
score=0.999	1	107963437	107965445	+	8.80952	1.98587	50.7011	3.3808	4.24497	4.09257	2.00773	3.74991	3.01622	12.7909	8.08824	2.2526	4.95269
score=0.999	1	107963492	107965495	+	8.80952	1.94811	49.141	3.2771	4.08295	3.95431	1.95712	3.66794	2.94441	12.0802	7.97101	2.20732	4.71109
score=0.999	1	107963526	107965536	+	8.80952	1.94811	49.141	3.2771	4.08295	3.95431	1.95712	3.66794	2.94441	12.0802	7.97101	2.20732	4.71109
score=0.999	1	107963566	107965570	+	9.02778	1.91893	47.6741	3.28415	3.96197	3.85025	1.90899	3.58949	2.8984	11.5662	7.74648	2.20732	4.49197
score=0.999	1	107963851	107965855	+	2.99145	0.899656	47.9872	0.998823	0.627197	1.33745	1.29306	1.22998	0.885463	8.53535	0	0.657566	1.23388
score=0.999	1	107964451	107966455	-	23.6677	10.1315	56.2736	16.1778	17.958	19.9149	13.8399	10.4842	20.1751	32.86	25.4401	14.9678	20.6529
score=0.999	1	107964489	107966494	-	24.1732	10.9468	56.7424	17.4818	19.4556	21.4415	15.7039	11.1333	21.3718	35.2693	26.9956	16.1248	21.9644
score=0.999	1	107964559	107966567	-	24.1732	11.066	56.7424	17.7076	19.9272	21.6171	16.1762	11.3105	21.6587	36.5068	27.5639	16.4489	21.9644
score=0.999	1	107964579	107966584	-	24.4418	11.1426	56.7424	17.797	20.1717	21.87	16.4231	11.4248	21.805	37.1587	27.8571	16.6159	21.9644
score=0.999	1	107964623	107966633	-	26.5251	11.9171	57.2425	18.948	21.3403	23.1643	18.0167	12.4134	22.5486	39.5226	29.232	17.6993	23.0192
score=0.999	1	107964651	107966654	-	28.254	12.5484	57.5201	20.1308	22.3264	24.7825	19.8701	13.1888	23.7128	41.6654	29.9848	18.8902	23.6114
score=0.999	1	107964795	107966800	-	35.768	15.5861	58.6433	25.7535	27.5323	30.9092	29.2312	18.2986	31.7486	49.6463	32.1793	24.4375	30.0778
score=0.999	1	108558501	108560507	+	14.5717	10.9445	64.783	21.5434	23.2355	20.1429	54.5338	46.8498	34.0074	31.6886	21.959	41.7615	38.8913
score=0.999	1	108558680	108560688	+	12.0049	9.25549	61.0996	16.5814	20.9911	16.3746	37.6236	33.5379	24.4279	28.8542	20.217	34.441	31.7053
score=0.999	1	108558715	108560719	+	12.0049	9.25549	61.0996	16.5814	20.9911	16.3746	37.6236	33.5379	24.4279	28.8542	20.217	34.441	31.7053
score=0.999	1	108558755	108560755	+	11.87	9.40108	61.0996	16.637	20.8032	16.4362	36.5331	33.0721	24.2695	28.1504	20.217	33.4708	31.2769
score=0.999	1	108559767	108561770	-	2.25877	3.2929	61.1878	6.08596	5.18818	4.60027	9.57653	10.2595	6.56911	6.51287	5.55556	7.02614	9.66495
score=0.999	1	108559848	108561849	-	2.44589	3.59042	61.1878	6.95815	5.9039	4.86552	10.6038	11.93	7.94713	8.50956	6.00775	9.17108	10.7438
score=0.999	1	108659562	108661571	+	28.6481	19.6992	77.0064	36.7422	53.8984	37.1136	32.76	34.9991	21.1109	78.5369	48.1707	27.301	59.6392
score=0.999	1	108659597	108661601	+	28.0254	18.9501	69.0057	35.79	53.8984	35.9519	31.3688	33.8764	20.8813	78.5369	48.1707	26.3969	56.2049
score=0.999	1	108660607	108662607	-	21.47	19.1388	56.9508	35.7967	51.2796	31.4207	30.5356	30.393	19.0256	73.7066	33.6765	23.5231	51.1023
score=0.999	1	108660956	108662959	-	21.254	15.4024	55.9505	26.3141	41.8258	22.3561	23.2364	25.6769	17.2926	63.5921	34.7849	19.6432	39.3523
score=0.999	1	108875457	108877459	+	47.1846	35.6987	91.0284	48.6958	46.8419	61.8992	35.3359	43.1986	52.4396	75.0149	24.9598	37.5181	64.8825
score=0.999	1	108961709	108963714	+	19.8439	16.2148	29.4343	18.1774	25.6262	27.0529	24.7268	21.572	23.1987	29.8602	29.2446	22.3942	27.3122
score=0.999	1	108962697	108964699	-	15.761	13.1347	25.4095	15.3707	18.0111	20.8247	17.3642	14.6155	20.8391	23.3063	18.6213	14.2885	17.4926
score=0.999	1	108962777	108964780	-	15.4269	12.8356	25.6027	14.7361	18.4587	20.5357	17.6122	14.2184	20.4198	22.6105	19.089	14.7465	17.0536
score=0.999	1	108963053	108965054	-	20.6069	19.6768	39.9015	23.5564	28.124	31.0219	24.9022	21.5178	29.383	32.0133	30.4585	23.1358	24.5328
score=0.999	1	109098689	109100696	+	34.4902	38.6767	56.5002	34.9235	36.5889	36.1815	42.0586	44.7882	47.2095	37.8993	43.1622	40.9481	57.9855
score=0.999	1	109100179	109102181	-	28.2017	27.4744	33.7169	21.8509	27.7492	22.8701	32.2924	34.01	38.0744	29.1411	29.0946	31.9235	38.8356
score=0.999	1	109249166	109251166	-	29.1992	19.8545	43.75	25.3742	34.2225	28.9269	39.4962	40.1889	25.7205	55.5128	50.5556	35.8166	44.4792
score=0.999	1	109249193	109251195	-	29.6712	20.3689	43.75	26.0652	35.1042	29.7832	40.5576	41.2666	26.5125	56.0569	51.9484	36.3747	45.3333
score=0.999	1	109282902	109284907	-	39.7506	29.1021	58.1567	44.0272	37.3681	36.4731	38.2346	32.4362	49.2068	42.2076	28.8806	20.6418	41.4395
score=0.999	1	109508209	109510210	+	44.1629	17.8858	68.5211	18.5589	21.4031	22.646	34.7345	37.726	26.3117	42.945	32.2143	32.8069	28.9934
score=0.999	1	109508217	109510220	+	44.1629	17.8858	68.5211	18.5589	21.4031	22.646	34.7345	37.726	26.3117	42.945	32.2143	32.8069	28.9934
score=0.999	1	109508249	109510254	+	43.6219	17.265	68.5211	17.7282	20.3208	21.533	33.4515	36.415	25.3963	42.3437	31.2319	31.7965	28.0101
score=0.999	1	109508271	109510274	+	43.6219	17.265	68.5211	17.7282	20.3208	21.533	33.4515	36.415	25.3963	42.3437	31.2319	31.7965	28.0101
score=0.999	1	109508993	109510995	-	10.7213	2.37922	60.7372	3.9669	5.03323	2.00961	7.64323	7.17472	2.66204	14.72	4.81151	7.6665	7.59259
score=0.999	1	109509274	109511284	-	15.3431	3.76455	63.5417	6.7286	8.22454	6.36325	10.4583	12.2352	4.3287	16.0114	11.4087	10.0599	10.3333
score=0.999	1	109509316	109511324	-	15.8081	3.77322	63.5417	6.77438	8.1867	6.42007	10.2966	12.6299	4.36508	16.0114	11.3475	9.13271	10.6164
score=0.999	1	109654489	109656490	+	28.5203	29.6174	87.2407	33.8622	41.0285	36.6504	33.4709	32.7809	30.4818	53.2158	39.9232	20.4992	61.788
score=0.999	1	110066629	110068630	+	10.2179	8.03292	10	11.1204	10.3606	10.8771	5.85403	12.1241	9.34441	9.89035	13.5093	12.6265	9.21046
score=0.999	1	110066798	110068800	+	9.56797	7.68251	7.60179	10.7493	9.64383	10.2315	5.58532	11.1207	9.11869	8.79626	10.7143	11.6735	8.62541
score=0.999	1	110067740	110069740	-	3.50586	2.74334	0.370677	3.53618	2.37989	3.1447	1.96344	2.81726	3.57783	2.05759	2.07071	2.01429	2.60299
score=0.999	1	110067941	110069945	-	2.43358	2.50209	0.956519	3.97072	2.26223	3.2623	1.62183	1.61348	2.51517	1.44729	2.82407	1.84354	1.90419
score=0.999	1	110083080	110085082	+	4.43282	3.58612	2.66407	5.67688	4.73374	7.32888	2.80244	5.40985	5.68149	8.65369	4.30781	5.72421	8.17197
score=0.999	1	110083185	110085193	+	4.43282	3.58612	2.66407	5.67688	4.73374	7.32888	2.80244	5.40985	5.68149	8.65369	4.30781	5.72421	8.17197
score=0.999	1	110083509	110085512	-	3.75726	3.62721	4.57864	5.21735	5.02798	5.74407	2.97388	5.88028	6.08569	8.27981	6.48787	6.29784	8.52466
score=0.999	1	110084275	110086280	-	6.9602	5.30177	8.37719	11.2224	9.6886	8.19802	6.09148	11.5139	8.97232	12.604	14.9925	17.1515	18.7047
score=0.999	1	110209873	110211877	-	0	0.808849	2.15054	0.913044	1.35965	0.3367	1.71598	0.258459	2.70089	5.48246	0.992908	1.58354	0
score=0.999	1	110210144	110212146	+	0.786495	1.35405	2.15054	1.63757	2.10145	1.15819	2.05197	0.504299	3.62357	5.14403	1.80556	1.90012	0
score=0.999	1	110210257	110212267	-	1.08643	1.67764	2.15054	2.08673	2.41342	1.10215	2.03524	0.605159	4.17429	5.14403	1.99561	2.36372	0
score=0.999	1	110210311	110212316	-	1.06848	1.78567	2.15054	2.36716	2.53916	1.36	2.32281	0.805383	4.20795	5.14403	2.53425	2.8525	4.16667
score=0.999	1	110337878	110339879	-	0.595918	0.532017	0	1.12835	0.126126	0.653907	0.461234	0.225225	0.335648	0.617989	0.16129	0.170421	0.335824
score=0.999	1	110338329	110340330	+	0.588665	0.582619	0	0.992852	0.26673	0.498975	0.380046	0.256714	0.914588	0.715635	0.321637	0.116618	0.563506
score=0.999	1	110405927	110407933	+	30.0226	18.7108	56.5171	20.569	23.9539	21.4645	18.0435	23.7093	22.5386	32.159	28.3375	17.0948	37.2235
score=0.999	1	110406244	110408244	+	28.0215	17.8035	54.1376	19.6522	21.8584	20.1396	17.2845	22.371	20.7698	29.6699	25.154	15.2793	33.9251
score=0.999	1	110605833	110607836	+	0.435606	0.395988	42.5926	0.422653	0.707384	1.16308	0.140056	0.321429	0.433526	0	0.669643	0.154321	0.6469
score=0.999	1	110605982	110607987	+	0.580986	0.544509	39.3162	1.00889	0.67791	1.09925	0.284238	0.3	0.745614	0	0.630252	0.15015	0.552995
score=0.999	1	110606072	110608073	-	0.565068	0.761251	39.3162	0.977606	0.659588	1.07308	0.269608	0.574366	0.715488	0	0.630252	0.15015	1.60242
score=0.999	1	110606925	110608933	-	7.41932	6.68559	41.9956	8.74675	8.20974	9.92282	9.81685	10.2516	8.56942	13.1543	5.07937	15.3999	18.2687
score=0.999	1	110673014	110675015	+	47.2337	29.2884	56.5758	30.6339	33.9738	24.9956	32.7021	41.9754	29.5189	56.8477	29.777	35.7977	75.6591
score=0.999	1	110673314	110675319	+	44.3867	20.924	49.1288	21.0649	26.3843	17.3298	25.9395	28.7822	21.1963	50.4422	27.9897	24.9204	61.1419
score=0.999	1	110673955	110675960	-	15.5772	8.05908	26.2334	7.10742	12.2476	5.18404	10.8315	7.21182	9.37553	25.3467	12.8331	11.4743	26.3791
score=0.999	1	111754097	111756101	+	7.11134	5.26786	19.0476	6.81324	8.13013	8.21899	12.2875	10.0498	8.78032	10.3208	2.01754	6.49884	11.307
score=0.999	1	111988007	111990009	+	7	6.44691	31.6584	7.42037	10.0181	7.14139	10.8277	12.8236	12.3019	11.2864	9.58085	16.2778	15.6059
score=0.999	1	111988028	111990030	+	6.73077	6.4128	31.6584	7.48512	10.0181	7.14139	10.8277	12.2578	12.3019	11.2864	9.58085	16.2778	15.6059
score=0.999	1	111988081	111990089	+	6.14943	6.1213	31.6584	7.20346	10.0181	7.14139	10.8277	10.8251	12.3019	11.2864	9.58085	16.2778	15.6059
score=0.999	1	111988128	111990128	+	6.07955	6.09054	31.6584	7.16366	10.0181	7.14139	10.8277	10.6863	12.3019	11.2864	9.58085	16.2778	15.6059
score=0.999	1	111988146	111990150	+	5.87912	6.0496	31.6584	7.04686	10.0181	7.14139	10.8277	10.2905	12.3019	11.2864	9.58085	16.2778	15.6059
score=0.999	1	112618216	112620221	+	2.06597	1.14078	6.62977	1.06342	2.0813	1.02526	1.00471	1.00137	2.18421	1.42143	0.802469	0.773116	1.12927
score=0.999	1	112619264	112621269	-	11.3333	5.71583	20.8537	6.57578	10.5634	10.3432	7.11669	7.66882	7.53147	9.06218	6.03535	6.48675	8.4764
score=0.999	1	112673552	112675558	+	9.95305	5.02208	14.3364	6.38528	5.05243	5.91461	5.30734	8.53365	6.86944	13.4774	4.38737	6.88296	11.5004
score=0.999	1	112674498	112676499	-	11.8488	4.29551	19.7498	9.6284	4.53904	7.2429	8.12646	10.4325	7.12215	18.6638	5.73529	10.1577	19.6052
score=0.999	1	112713611	112715616	+	0	3.42943	12.381	2.32831	2.06824	3.12057	5.26274	5.51559	0	4.7575	1.89394	5.93763	9.11565
score=0.999	1	112713647	112715649	+	0	3.41185	12.381	2.4058	2.046	3.07692	5.15423	5.43735	0	4.7575	1.86567	5.88555	8.93333
score=0.999	1	112714766	112716773	-	5.81147	4.87594	12.7451	5.57415	6.31579	6.98516	8.5607	7.62813	11.5226	15.9612	5.18727	6.41599	8.21769
score=0.999	1	112742766	112744771	+	46.0784	35.8824	90.4619	75.2839	91.4057	73.216	69.0931	79.0529	78.197	89.1308	91.3987	91.0668	91.8634
score=0.999	1	112848419	112850422	+	49.0315	43.1434	65.5432	58.0583	68.0595	91.5566	92.1598	92.6859	62.3406	83.8113	34.29	58.5064	82.2599
score=0.999	1	112954748	112956755	+	0.326577	0.469554	0.564972	0.253494	0.383142	0.382653	0.424242	0	0.344986	0.310559	0.408163	0.317804	0
score=0.999	1	112954792	112956798	+	0.322222	0.546907	0.564972	0.248548	0.375323	0.376884	0.407925	0	0.344986	0.310559	0.3861	0.424445	0
score=0.999	1	112954861	112956864	+	0.320088	0.532728	0.595238	0.244963	0.433333	0.367647	0.31746	0	0.349021	0.332226	0.438597	0.429949	0
score=0.999	1	112954878	112956885	+	0.320088	0.534709	0.606061	0.246147	0.43771	0.369458	0.320513	0	0.351074	0.340136	0.45045	0.433231	0
score=0.999	1	112955513	112957513	-	0.354437	0.663621	1.25	0.366617	1.122	0.729464	1.16021	0.736607	1.01252	2.38626	0.838207	0.732605	0.0933707
score=0.999	1	112955803	112957810	-	0.481679	0.993374	1.5903	0.832023	1.34444	0.779772	1.4411	1.07826	1.11695	3.05814	1.23352	1.22686	0.220237
score=0.999	1	112955821	112957828	-	0.495742	1.00927	1.5903	0.848024	1.34444	0.803521	1.53826	1.10195	1.02252	3.05814	1.23352	1.3154	0.220237
score=0.999	1	112955917	112957923	-	0.518448	1.05572	1.5903	0.868911	1.34444	0.851041	1.69018	1.10195	0.972058	3.05814	1.23352	1.5011	0.230825
score=0.999	1	113389033	113391035	+	2.31156	3.43962	11.168	4.79148	5.61485	6.30638	6.1925	11.6259	9.16514	12.3453	2.23058	9.35606	8.40786
score=0.999	1	113390076	113392076	-	3.49773	2.2149	13.2163	1.93406	1.8117	2.10249	2.92709	1.88452	4.40082	8.72951	0.0811688	3.40662	7.96104
score=0.999	1	113390095	113392098	-	3.47756	2.23391	14.0974	1.97727	1.83796	2.12118	2.88308	1.92298	4.46414	8.88823	0.0830565	3.54566	8.26146
score=0.999	1	113757447	113759453	+	10.4237	3.68005	23.7066	4.4882	7.47607	4.87857	4.88322	5.4865	11.6242	11.3979	6.41975	4.75039	8.63696
score=0.999	1	114153365	114155369	-	5.40516	7.23402	5.77778	5.77289	5.66357	14.4251	5.47518	7.32423	17.6445	12.4532	1.15741	3.87658	11.4206
score=0.999	1	114509534	114511540	+	0.265331	0.970309	0.376984	1.07278	0.117388	0.395623	1.61382	0.852713	0.19802	1.23626	0	1.13761	0.243506
score=0.999	1	114509695	114511695	+	0.341916	0.968373	0.376984	1.0151	0.10216	0.373016	1.54747	0.698413	0.16	1.0333	0	1.06576	0.238095
score=0.999	1	114509730	114511737	+	0.341916	0.968373	0.376984	1.0151	0.10216	0.373016	1.54747	0.698413	0.16	1.0333	0	1.06576	0.238095
score=0.999	1	114509780	114511784	+	0.340006	0.961381	0.376984	1.00968	0.167912	0.369497	1.52471	0.685358	0.15873	1.22818	0	1.05466	0.235479
score=0.999	1	114510481	114512485	-	1.52063	2.3141	11.9512	4.05199	4.57264	6.14994	6.86207	6.55963	4.43526	13.4975	6.21359	4.15558	7.43374
score=0.999	1	114510535	114512539	-	1.98548	2.77475	13.5271	4.63599	5.303	7.05206	8.10273	8.77676	6.01093	17.3906	7.0098	4.60958	9.58889
score=0.999	1	114510551	114512560	-	2.25675	2.97946	14.7348	5.13351	5.77435	7.53801	8.56893	9.15151	6.84282	18.3366	7.7451	5.12562	10.8257
score=0.999	1	114510671	114512681	-	4.72634	4.91645	34	6.33068	10.2263	11.87	15.4041	14.3827	14.1315	24.6192	11.4956	9.90642	18.6799
score=0.999	1	114510738	114512741	-	6.10167	6.81382	53.6349	8.55404	12.9608	13.2518	19.6794	18.7702	19.8637	29.6841	13.9061	12.316	22.1152
score=0.999	1	114510753	114512755	-	7.13361	8.32085	58.1092	10.7518	14.9829	14.2156	22.154	22.6537	23.2825	32.745	15.5004	14.1544	25.1372
score=0.999	1	114510872	114512877	-	7.64874	9.85767	60.4365	12.6186	16.1124	16.0031	22.71	28.1481	28.6671	34.2451	16.2757	16.5413	29.2925
score=0.999	1	114580277	114582279	+	18.7827	13.8465	16.5639	15.1722	22.0577	16.9029	18.6032	16.3372	13.4532	21.6926	25	14.3903	20.2397
score=0.999	1	114756514	114758516	+	4.72689	4.41049	10.7716	6.48686	8.23933	4.9995	5.10033	6.1649	8.05158	6.76321	7.15146	6.37929	10.5702
score=0.999	1	115836590	115838598	+	3.59849	3.05685	40.7579	14.2359	17.0292	7.7997	16.8788	26.9653	16.7311	67.1928	9.38802	12.1226	15.2422
score=0.999	1	115836620	115838623	+	3.59849	3.02944	40.7579	14.2895	16.9133	7.68062	16.7381	27.0017	16.7311	67.1928	9.24359	12.0172	15.2422
score=0.999	1	115838484	115840484	-	5.26171	6.8363	41.9001	12.0427	12.6442	9.55329	17.1083	24.9652	14.3656	30.0825	14.1493	13.3188	18.2963
score=0.999	1	115975979	115977985	-	11.5633	7.82083	41.1382	17.4703	27.8002	20.137	17.8107	16.6286	16.2878	31.9695	30.1049	30.1168	23.0739
score=0.999	1	115976083	115978084	-	13.0695	9.76001	43.8519	20.5371	31.4713	24.1999	20.6611	19.4561	19.2926	35.7697	32.2164	32.8325	26.8811
score=0.999	1	116166997	116169002	+	11.0611	17.7844	18.2624	17.1694	23.2047	24.8708	25.1416	30.3535	25.5369	22.4775	22.8942	24.1696	20.4915
score=0.999	1	116168098	116170101	-	18.6951	24.5195	35.8176	24.7526	37.0895	34.8768	33.7052	41.4634	34.3505	28.0406	26.6104	33.5551	32.8691
score=0.999	1	116168119	116170121	-	18.9477	24.7646	36.5797	24.984	37.531	35.2871	34.0971	42.0823	34.4592	28.3522	27.1426	33.9909	33.3321
score=0.999	1	116418295	116420299	-	52.9921	37.5674	77.9243	26.2145	56.3384	31.3705	44.6754	38.5215	35.8011	57.5011	69.2421	40.6863	49.3156
score=0.999	1	116532922	116534924	+	95.1792	94.2474	96.3441	94.571	95.7257	97.9322	94.6357	94.4739	92.9252	98.0949	94.9768	93.0794	95.738
score=0.999	1	116568929	116570934	+	19.5579	21.7858	26.9048	16.4857	24.7948	22.2036	25.9762	22.963	20.2557	42.3002	25.6724	28.0809	68.3967
score=0.999	1	116569579	116571583	+	10.8427	14.9079	17.9078	9.39774	14.5461	13.862	18.6758	14.3578	11.4233	23.235	11.5923	16.7271	26.6773
score=0.999	1	116908853	116910854	+	1.98338	2.10812	10.6707	2.79353	2.12285	3.52518	2.57195	1.82403	1.81369	3.6774	2.58897	4.28027	7.2419
score=0.999	1	116908896	116910899	+	1.97067	2.10004	10.5422	2.7792	2.15462	3.4791	2.55186	1.8033	1.93444	3.71588	2.64213	4.27428	7.21967
score=0.999	1	116908923	116910925	+	1.82209	1.90299	10.4675	2.65256	1.89723	3.02849	2.06326	1.63246	1.64816	3.36806	2.34374	3.73012	6.44795
score=0.999	1	116909531	116911533	-	1.4535	2.13011	9.77366	3.35573	3.31973	1.97917	5.36133	2.65001	4.17847	4.67805	2.15954	3.10251	6.06456
score=0.999	1	116909917	116911920	-	4.05452	4.41169	14.8782	6.92063	6.40455	7.30503	10.6541	5.49129	7.76513	10.8759	5.27996	7.04904	10.1742
score=0.999	1	117366989	117368989	-	10.9722	5.57031	44.5865	1.62091	3.03085	4.29694	3.72869	1.31675	4.23502	8.03966	0.877193	2.83455	4.93103
score=0.999	1	117604546	117606552	+	12.6161	4.40054	32.043	11.0115	13.7888	12.5238	12.6001	12.4736	10.6843	23.0639	7.22857	11.124	27.6744
score=0.999	1	118978412	118980417	+	3.53604	2.56948	8.8151	4.50146	4.17582	4.44498	2.3961	3.19558	3.41848	4.38057	5.12821	5.98877	2.94798
score=0.999	1	118985992	118987999	+	4.3006	1.74531	4.09283	2.22048	1.95512	3.68636	2.12641	2.32657	4.13891	3.67119	0.420489	3.51504	3.41338
score=0.999	1	118987184	118989186	-	2.23404	0.723905	1.36535	0.979346	0.919742	1.08531	0.805103	0.374953	0.553936	1.75553	0.725807	2.33583	1.35771
score=0.999	1	118991551	118993551	+	7.24362	6.4261	12.1046	5.82892	7.76587	8.88263	8.74437	7.46654	8.17191	12.7442	10.0347	17.1992	12.1228
score=0.999	1	119005558	119007562	+	4.89661	2.87158	7.61628	4.43413	4.52478	2.82535	2.92936	3.32775	4.25769	9.04116	3.25671	4.26716	4.06629
score=0.999	1	119621273	119623275	+	94.3915	91.8265	95.1352	95.373	96.0406	94.9891	97.2298	91.2694	91.0586	95.3545	97.9032	92.6283	95.82
score=0.999	1	119621873	119623876	+	95.7556	93.8503	97.8952	95.9725	96.6352	96.1326	98.545	94.0006	90.6214	97.3604	97.3763	95.2912	96.6825
score=0.999	1	119622898	119624900	-	95.3865	93.3721	97.3551	94.5373	96.7435	95.2805	96.4802	94.7254	90.2682	97.3359	96.437	94.9238	97.0494
score=0.999	1	119646416	119648421	+	5.46512	4.62363	19.0355	6.48012	8.50004	7.82632	5.65418	5.955	10.4409	11.6047	10.0406	11.2389	9.90118
score=0.999	1	119646970	119648973	+	1.93439	1.73125	10.4762	3.4102	3.68149	2.2013	2.16786	1.65207	2.99353	3.24877	3.30189	1.95723	3.01447
score=0.999	1	121116902	121118904	+	92.7863	95.4954	98.8956	86.7714	96.0043	87.915	95.2947	96.3458	97.8856	95.1502	97.0513	94.9351	97.485
score=0.999	1	121117972	121119972	-	91.7369	95.418	99.2521	86.2614	94.9763	87.3984	93.8656	97.7865	95.3067	95.6809	96.3889	95.9149	96.1568
score=0.999	1	121183457	121185459	+	0.649767	0.163265	3.83772	2.43858	0.741708	0.21978	0	0.877193	1.45833	1.23492	0.291667	0.877193	0.649573
score=0.999	1	121395510	121397514	-	39.636	28.4382	51.964	22.9083	23.0156	28.2743	20.1515	9.16667	13.597	33.4854	18.5291	21.2763	36.729
score=0.999	1	121395529	121397533	-	39.636	28.4382	51.964	22.9083	23.0156	28.2743	20.1515	9.16667	13.597	33.4854	18.5291	21.2763	36.729
score=0.999	1	121395567	121397572	-	39.636	28.2972	51.964	22.9083	23.4566	28.6276	20.1515	9.16667	13.597	33.4854	19.2755	22.5461	36.729
score=0.999	1	121395584	121397589	-	39.636	28.2972	51.964	22.9083	23.4566	28.6276	20.1515	9.16667	13.597	33.4854	19.2755	22.5461	36.729
score=0.999	1	121395601	121397606	-	39.636	28.2972	51.964	22.9083	23.4566	28.6276	20.1515	9.16667	13.597	33.4854	19.2755	22.5461	36.729
score=0.999	1	121395617	121397624	-	39.636	28.2972	51.964	22.9083	23.4566	28.6276	20.1515	9.16667	13.597	33.4854	19.2755	22.5461	36.729
score=0.999	1	121395644	121397646	-	39.636	28.8165	51.964	22.9083	23.722	29.5695	20.1515	9.16667	13.597	33.4854	19.2755	23.2464	36.729
score=0.999	1	121395660	121397663	-	39.636	28.8165	51.964	22.9083	23.722	29.5695	20.1515	9.16667	13.597	33.4854	19.2755	23.2464	36.729
score=0.999	1	121395682	121397688	-	39.636	28.8165	51.964	22.9083	23.722	29.5695	20.1515	9.16667	13.597	33.4854	19.2755	23.2464	36.729
score=0.999	1	121395700	121397705	-	39.636	28.8165	51.964	22.9083	23.722	29.5695	20.1515	9.16667	13.597	33.4854	19.2755	23.2464	36.729
score=0.999	1	121395722	121397728	-	39.636	28.8165	51.964	22.9083	23.722	29.5695	20.1515	9.16667	13.597	33.4854	19.2755	23.2464	36.729
score=0.999	1	121395745	121397751	-	39.7139	29.3872	52.4914	25.7362	24.6077	30.6374	22.2222	12.0833	18.5829	34.5611	19.2698	23.6214	37.8175
score=0.999	1	121395786	121397793	-	39.7139	29.3872	52.4914	25.7362	24.6077	30.6374	22.2222	12.0833	18.5829	34.5611	19.2698	23.6214	37.8175
score=0.999	1	121395809	121397815	-	39.7139	29.3872	52.4914	25.7362	24.6077	30.6374	22.2222	12.0833	18.5829	34.5611	19.2698	23.6214	37.8175
score=0.999	1	121395826	121397831	-	39.7139	29.3872	52.4914	25.7362	24.6077	30.6374	22.2222	12.0833	18.5829	34.5611	19.2698	23.6214	37.8175
score=0.999	1	121395850	121397857	-	39.7139	29.3872	52.4914	25.7362	24.6077	30.6374	22.2222	12.0833	18.5829	34.5611	19.2698	23.6214	37.8175
score=0.999	1	121395868	121397875	-	39.7139	29.3872	52.4914	25.7362	24.6077	30.6374	22.2222	12.0833	18.5829	34.5611	19.2698	23.6214	37.8175
score=0.999	1	121395894	121397902	-	39.8182	29.6213	52.8002	26.0015	24.5643	30.5249	22.5541	13.1863	19.8696	34.926	19.2698	24.8283	38.0976
score=0.999	1	121395918	121397925	-	39.9836	29.7506	53.0534	26.2723	24.6871	30.7467	22.9718	13.1863	20.109	35.0572	19.4215	25.2421	38.2249
score=0.999	1	121395944	121397949	-	40.5714	30.216	54.1174	26.5489	25.191	31.7631	23.6149	13.1863	21.1272	36.0243	19.8914	25.2421	38.843
score=0.999	1	121395961	121397965	-	40.7237	30.3509	54.4474	26.5489	25.3201	32.0278	23.8442	13.1863	21.1272	36.2745	19.8914	25.2421	38.9372
score=0.999	1	121396026	121398029	-	42.1435	31.4106	56.8749	26.4617	26.0523	32.3709	24.6464	13.5749	21.2537	38.1644	20.88	25.4244	40.27
score=0.999	1	121396051	121398052	-	42.5416	31.556	57.9829	26.4617	26.3365	32.3709	24.6464	13.5749	21.2537	38.5446	20.88	25.4244	41.0058
score=0.999	1	121396077	121398079	-	42.5416	31.556	58.5265	26.4617	26.7659	32.3709	24.6464	13.5749	21.2537	38.5446	20.88	25.4244	41.9238
score=0.999	1	121396100	121398103	-	42.5416	31.556	58.5265	26.4617	27.3607	32.3709	24.6464	13.5749	21.2537	38.5446	20.88	25.4244	41.9238
score=0.999	1	121396119	121398119	-	42.5416	31.556	58.5265	26.4617	27.3607	32.3709	24.6464	13.5749	21.2537	38.5446	20.88	25.4244	41.9238
score=0.999	1	121396133	121398139	-	42.5416	31.556	58.5265	26.4617	27.3607	32.3709	24.6464	13.5749	21.2537	38.5446	20.88	25.4244	41.9238
score=0.999	1	121396153	121398153	-	42.5416	31.556	58.5265	26.4617	27.3607	32.3709	24.6464	13.5749	21.2537	38.5446	20.88	25.4244	41.9238
score=0.999	1	121396167	121398171	-	42.5416	31.556	58.5265	26.4617	27.3607	32.3709	24.6464	13.5749	21.2537	38.5446	20.88	25.4244	41.9238
score=0.999	1	121396191	121398193	-	42.5416	31.556	58.5265	26.4617	27.6681	32.3709	24.6464	13.5749	21.2537	38.5446	20.88	25.4244	41.9238
score=0.999	1	121396216	121398216	-	42.5416	31.556	58.5265	26.4617	27.8245	32.3709	24.6464	13.5749	21.2537	38.5446	20.88	25.4244	41.9238
score=0.999	1	121396233	121398234	-	42.5416	31.556	58.5265	26.4617	28.3042	32.3709	24.6464	13.5749	21.2537	38.5446	20.88	25.4244	41.9238
score=0.999	1	121396253	121398258	-	42.8766	31.556	58.5265	26.4617	28.8008	32.3709	24.6464	13.5749	21.2537	38.5446	20.88	25.4244	42.3065
score=0.999	1	121396274	121398281	-	43.214	31.556	58.5265	26.4617	28.3828	32.3709	24.6464	13.5749	21.2537	38.5446	20.88	25.4244	42.3065
score=0.999	1	121396296	121398303	-	42.1456	30.9722	57.9735	26.4617	27.8683	32.0827	24.6464	13.5749	21.2537	38.4439	19.8694	25.4244	41.9318
score=0.999	1	121396313	121398319	-	40.6329	29.6898	57.1159	26.4617	26.886	31.1883	24.6464	13.5749	21.2537	37.9025	18.3872	25.4244	41.4
score=0.999	1	121396335	121398342	-	37.6558	28.2767	55.6059	26.4617	26.0476	29.6236	24.6464	14.1919	21.2537	37.3981	17.0824	25.4244	40.3176
score=0.999	1	121396350	121398356	-	36.4854	27.8946	54.671	26.4617	25.7182	29.0258	24.6464	14.6354	21.2537	37.1964	16.5548	25.4244	39.6542
score=0.999	1	121396371	121398378	-	34.9134	27.3786	53.4181	26.4617	25.3318	28.406	24.6464	15.1075	21.2537	37.0987	15.8441	25.4244	38.7955
score=0.999	1	125084047	125086049	+	88.7823	87.5171	90.2884	77.1319	86.1413	81.6395	80.6582	77.3015	81.8929	82.687	82.0261	79.2083	83.8453
score=0.999	1	125084088	125086092	+	89.0313	86.5961	90.5772	77.2144	86.0756	80.9003	80.6214	76.4829	81.3595	82.5205	81.7656	79.5428	83.8642
score=0.999	1	125084107	125086115	+	89.4995	85.7672	90.7166	76.8599	86.086	80.6019	80.1467	75.8714	80.8065	82.4771	82.3231	79.5336	83.8185
score=0.999	1	125084150	125086156	+	89.955	85.2346	91.0051	76.7446	86.3805	80.3698	79.9163	75.736	80.713	82.3967	83.1631	79.3158	84.2805
score=0.999	1	125084173	125086179	+	89.9361	85.3218	91.0129	76.452	86.4924	80.3718	80.1867	75.7315	80.5205	82.5765	83.3556	79.6555	84.2054
score=0.999	1	125084197	125086201	+	90.7523	85.943	91.4739	77.152	87.0857	81.2863	80.9644	76.3405	81.1467	83.2503	84.1198	80.1891	84.8674
score=0.999	1	125084220	125086222	+	90.806	86.1458	91.6252	77.0259	87.1154	81.2993	81.2122	76.3436	80.9903	83.6066	84.5541	80.9621	85.1749
score=0.999	1	125084235	125086241	+	90.9216	86.2675	91.6862	77.1983	87.1107	81.23	81.1825	75.9771	80.6628	83.7271	84.7444	81.1946	85.2645
score=0.999	1	125084259	125086264	+	91.2094	86.4531	92.0812	77.8387	87.1548	81.2124	81.0542	75.8397	80.4614	83.8788	84.7444	81.0133	85.4522
score=0.999	1	125084340	125086344	+	91.7876	87.1448	92.4008	81.6385	88.0699	81.3769	82.2023	75.9868	81.129	85.6058	86.1783	81.8644	86.0438
score=0.999	1	125084375	125086377	+	91.9131	87.645	92.5956	83.0957	88.281	81.3769	82.2023	75.9868	81.129	86.1963	86.8625	82.1372	86.0438
score=0.999	1	125084393	125086393	+	91.8494	87.5922	92.6336	83.4085	88.3882	81.2125	81.9186	75.7222	80.8172	86.1394	87.1926	82.0535	86.0151
score=0.999	1	125084431	125086437	+	91.3349	87.8816	92.8672	83.4441	88.586	81.248	81.9646	75.9295	80.9346	86.5061	87.608	82.3807	86.3058
score=0.999	1	125084455	125086461	+	91.9309	87.7901	93.1098	83.6889	89.1385	81.2112	82.8002	77.2799	81.3568	86.6954	88.393	82.7781	86.9644
score=0.999	1	125084481	125086485	+	92.4806	87.7063	93.4726	84.1232	89.865	81.6613	83.2444	77.7851	81.7323	87.5262	89.4772	83.7066	87.8032
score=0.999	1	125084500	125086503	+	92.5903	87.923	93.5296	84.3793	89.962	81.6613	83.2444	77.7851	81.7323	87.6656	89.6618	83.7066	87.7993
score=0.999	1	125084522	125086528	+	92.8005	88.4534	93.4588	84.2058	89.9715	81.6126	82.4888	77.3217	82.1371	88.0769	89.524	84.4133	87.7697
score=0.999	1	125084548	125086554	+	92.9505	88.6593	93.6437	83.6612	90.1985	81.2233	82.2592	77.3347	81.5481	88.3157	89.4711	84.2888	87.812
score=0.999	1	125084567	125086572	+	92.948	89.0289	93.9378	84.2298	90.1698	81.2748	82.5777	76.8975	81.3165	88.5853	89.2621	84.4503	88.1726
score=0.999	1	125084591	125086594	+	92.4259	89.0289	94.0839	84.2298	89.9952	81.2748	82.5777	76.8975	81.3165	88.7798	88.5484	84.4503	88.1726
score=0.999	1	125084614	125086617	+	92.307	89.0289	94.1774	84.2298	89.8391	81.2748	82.5777	76.8975	81.3165	88.9059	88.0916	84.4503	88.1726
score=0.999	1	125084641	125086643	+	92.2199	89.0289	94.2456	84.2298	89.3368	81.2748	82.5777	76.8975	81.3165	88.9059	86.8082	84.4503	88.1726
score=0.999	1	125084659	125086661	+	92.3184	89.0289	94.1836	84.2298	89.4815	81.2748	82.5777	76.8975	81.3165	89.0898	86.9104	84.4503	88.1726
score=0.999	1	125084681	125086686	+	92.2695	89.2789	94.1154	84.6902	89.5749	81.2084	82.4787	76.5901	81.7582	89.4254	86.8082	84.3847	88.2266
score=0.999	1	125084762	125086768	+	92.2541	88.9241	94.4496	84.9555	90.2145	81.2465	82.366	75.4038	81.5082	90.2483	87.2649	84.3516	88.3079
score=0.999	1	125084779	125086785	+	92.2541	89.0649	94.4933	84.9555	90.3018	81.2465	82.366	75.4038	81.5082	90.3554	87.4655	84.3516	88.4617
score=0.999	1	125084797	125086800	+	92.2762	89.0132	94.6057	85.173	90.4858	81.478	82.097	75.8366	81.0509	90.5926	87.8592	84.4022	88.5535
score=0.999	1	125084813	125086820	+	92.7301	89.3926	94.7628	85.79	90.7977	81.3117	81.0695	75.5539	80.5983	91.0442	88.3058	84.3491	88.9606
score=0.999	1	125084838	125086844	+	92.9721	89.7611	95.2062	86.4223	91.0049	81.7875	80.7633	75.8105	80.0432	91.3128	88.6934	84.8533	89.4414
score=0.999	1	125084856	125086860	+	92.9721	89.7611	95.2062	86.4223	91.0049	81.7875	80.7633	75.8105	80.0432	91.3128	88.6934	84.8533	89.4414
score=0.999	1	125084871	125086877	+	93.1064	89.7659	95.2622	86.4223	90.9194	81.7875	80.7633	75.8105	80.0432	91.3644	88.6663	84.8533	89.6498
score=0.999	1	125084893	125086900	+	92.7686	89.933	95.349	86.6707	91.091	81.8554	80.479	75.9107	79.617	91.3787	89.3578	85.2023	89.7935
score=0.999	1	125084913	125086915	+	92.61	89.9206	95.3848	86.6707	91.1695	81.8554	80.479	75.9107	79.617	91.4719	89.5143	85.2023	90.1125
score=0.999	1	125084936	125086938	+	93.4585	90.3765	95.9093	87.5361	91.4964	83.181	81.8266	77.1906	80.6275	92.0704	89.6953	86.5319	91.0186
score=0.999	1	125084952	125086957	+	93.2677	90.4134	96.0213	88.0104	91.5841	83.6034	82.231	77.6299	80.411	92.2312	89.8183	87.054	91.4401
score=0.999	1	125084975	125086981	+	93.2677	90.3722	95.9757	88.0104	91.621	83.6034	82.231	77.6299	80.411	92.1138	89.8183	87.054	91.493
score=0.999	1	125084998	125087005	+	93.3819	90.515	96.1697	88.7534	91.9316	83.995	82.9571	78.9537	81.2688	92.4821	90.036	87.5605	92.0726
score=0.999	1	125085016	125087022	+	93.4102	90.5016	96.2203	88.934	92.0924	84.0095	82.7114	78.7937	80.8674	92.6477	89.9627	87.5946	92.2925
score=0.999	1	125085039	125087046	+	93.5685	90.495	96.2511	89.1409	92.3157	83.8532	82.0106	78.2048	80.821	92.9124	90.3209	87.6756	92.5303
score=0.999	1	125085065	125087071	+	93.7211	90.5037	96.2687	89.304	92.4389	83.927	81.5568	77.519	80.942	92.9715	90.5853	87.9007	92.7344
score=0.999	1	125085082	125087088	+	93.8019	90.7738	96.5185	90.2477	92.9013	84.6092	84.3625	79.1517	81.7651	93.358	91.0078	88.8116	93.1683
score=0.999	1	125085109	125087110	+	93.6385	90.7738	96.1754	90.2477	92.9923	84.6092	84.3625	79.1517	81.7651	93.358	91.1327	88.8116	93.0087
score=0.999	1	125085124	125087130	+	93.7864	90.8543	96.2809	90.9797	93.0539	84.9014	84.32	78.8499	81.73	93.563	90.964	88.8407	93.0774
score=0.999	1	125117740	125119742	-	90.7457	93.5746	95.6903	90.8858	92.6586	83.47	89.8174	85.3582	88.0958	92.4877	91.4583	90.5895	92.2088
score=0.999	1	125117787	125119789	-	90.7457	93.6962	95.6903	90.7739	92.7661	84.1225	89.6811	85.6731	88.1797	92.5999	91.5068	90.7936	92.4775
score=0.999	1	125117990	125119995	-	92.9036	94.5287	97.2203	93.2688	94.3034	88.1629	93.0238	89.5489	89.6713	94.0383	93.2728	93.7241	94.5882
score=0.999	1	125118015	125120019	-	92.9036	94.5287	97.2203	93.2688	94.3034	88.1629	93.0238	89.5489	89.6713	94.0383	93.2728	93.7241	94.5882
score=0.999	1	125118036	125120044	-	92.9036	94.1887	97.2203	92.8376	94	87.6589	93.0238	89.3989	89.6093	94.0383	93.2728	93.5094	94.4331
score=0.999	1	125118069	125120074	-	92.9036	93.9218	97.2203	92.8376	93.5313	87.0701	93.0238	89.0071	89.5298	93.8086	93.2728	92.9699	94.2745
score=0.999	1	125118093	125120096	-	93.0289	93.9269	97.2203	92.9392	93.4869	87.1525	92.8476	88.8402	89.5697	93.8992	93.2728	92.8295	93.989
score=0.999	1	125118108	125120111	-	93.0289	93.9269	97.2203	92.9392	93.4869	87.1525	92.8476	88.8402	89.5697	93.8992	93.2728	92.8295	93.989
score=0.999	1	125118130	125120135	-	93.0289	93.9269	97.2203	92.9392	93.4869	87.1525	92.8476	88.8402	89.5697	93.8992	93.2728	92.8295	93.989
score=0.999	1	125118163	125120165	-	93.8328	93.9078	97.4028	93.9274	93.5838	88.3566	94.2333	89.0463	88.7528	93.9202	93.0293	92.676	94.117
score=0.999	1	125118195	125120196	-	93.7866	93.8415	97.4645	93.9726	93.6403	88.1676	94.9141	89.1653	88.3676	93.8527	93.1135	92.676	94.1043
score=0.999	1	125118256	125120259	-	93.5023	93.6813	97.4565	94.2353	93.6272	87.4802	95.0958	89.7038	88.0808	93.7831	93.2239	92.7102	94.6179
score=0.999	1	125118276	125120276	-	93.3724	93.61	97.3996	94.0849	93.7048	88.0228	95.2033	89.3128	88.3069	93.6828	93.4231	92.7102	94.654
score=0.999	1	125118297	125120300	-	93.2371	93.5371	97.3401	94.054	93.6462	87.4784	95.0211	89.4173	88.3747	93.6886	93.4021	92.7102	94.667
score=0.999	1	125118320	125120323	-	93.2371	93.4183	96.8312	93.7021	92.9977	86.2349	94.8101	88.5807	87.9306	93.3515	92.8884	91.6095	94.1135
score=0.999	1	125118350	125120352	-	93.2505	93.5347	97.1475	94.197	93.1606	86.2349	94.8101	88.5682	87.8406	93.2413	93.0112	91.6095	94.0818
score=0.999	1	125118453	125120456	-	93.3945	93.92	97.3568	94.4981	93.3697	86.2349	95.5983	88.9303	88.7537	93.221	93.1526	91.6095	94.9062
score=0.999	1	125118493	125120496	-	93.1911	93.7462	97.2679	94.5287	93.1616	86.2349	95.6393	88.6094	88.5377	93.0245	92.7781	91.5389	95.3616
score=0.999	1	125118510	125120512	-	93.036	93.8143	97.2907	93.9654	92.9052	85.9761	95.1276	88.0578	88.6449	93.0662	92.8432	91.0254	95.2809
score=0.999	1	125118528	125120534	-	92.9263	93.6782	97.3131	93.2013	92.8245	85.2444	94.3028	86.8475	88.0997	92.3676	92.6556	89.9105	94.7608
score=0.999	1	125118552	125120554	-	92.7552	93.5998	97.3131	93.2013	92.8121	85.2444	94.062	86.2586	87.3927	92.3389	93.1231	89.3651	94.6531
score=0.999	1	125118574	125120578	-	92.5137	93.4923	97.3131	93.2013	92.8767	85.2444	93.8001	86.2586	86.8729	92.1474	93.9355	89.3783	94.6786
score=0.999	1	125118603	125120608	-	92.3993	93.084	96.205	91.5464	91.5703	83.3351	91.1231	84.1207	85.4545	90.989	93.139	87.6409	93.4952
score=0.999	1	125118731	125120735	-	92.0124	93.2176	96.1172	91.2637	91.0344	83.1129	90.6028	83.4529	85.7426	90.8497	92.7626	86.1952	92.8083
score=0.999	1	125118754	125120758	-	91.8081	93.5237	95.9798	91.1966	90.8405	83.1129	90.0333	83.4529	85.9333	91.1888	92.6757	85.62	92.5818
score=0.999	1	125118765	125120766	-	92.0887	93.7365	95.9073	91.0073	90.8287	83.1129	89.7218	83.4529	86.3265	91.447	92.9267	85.4661	92.5359
score=0.999	1	125118785	125120790	-	92.1252	93.7887	95.7936	90.8927	90.7374	83.1129	89.2164	83.4529	86.8597	91.6724	93.0503	85.6933	92.4268
score=0.999	1	125118807	125120811	-	91.7974	93.6654	95.7936	90.2936	90.1185	82.6609	88.3493	82.0227	85.9851	91.0268	93.1205	84.0894	91.989
score=0.999	1	125118825	125120833	-	91.9499	93.955	96.1497	89.9664	90.0633	82.6609	88.3493	82.0227	86.6017	91.3897	93.0357	83.698	91.8592
score=0.999	1	125118848	125120854	-	92.2671	93.8494	96.0364	89.9664	89.9417	83.3094	88.3493	82.0227	86.5263	91.3932	93.1183	83.3657	91.7464
score=0.999	1	125118865	125120870	-	92.3392	93.7896	95.9972	89.8524	89.9791	83.5374	88.3493	82.0227	86.3765	91.3788	93.2246	83.1723	91.7708
score=0.999	1	125118885	125120892	-	92.3053	93.6033	95.8746	89.4943	89.8974	83.7842	88.3493	82.0227	85.9068	91.2911	93.221	82.9523	91.7614
score=0.999	1	143642870	143644871	-	88.8497	88.8504	79.3115	66.365	85.2798	89.3397	76.87	82.8424	80.3017	89.4979	72.3611	77.354	85.5828
score=0.999	1	143697608	143699608	-	84.6215	86.3532	86.2162	56.7492	78.0971	80.5904	73.2708	71.8402	73.748	73.2525	76.7602	67.6938	77.5809
score=0.999	1	143904256	143906259	+	95.2424	94.5954	94.0556	44.5694	71.6519	71.073	63.0013	41.0537	51.6124	65.9471	59.2012	80.103	87.543
score=0.999	1	145452898	145454899	+	24.625	24.0589	37.8633	17.8186	25.0392	23.2532	21.6598	20.4	27.2599	35.4085	22.6389	30.1389	32.4431
score=0.999	1	145452905	145454911	+	23.8006	23.593	37.8633	17.8186	24.4779	22.462	21.0124	20.4	26.3506	35.4085	21.7021	30.1389	32.4431
score=0.999	1	145485717	145487718	+	93.6322	91.3697	93.9878	36.1009	80.651	57.3637	89.7206	36.4331	48.4259	86.2304	65.3373	44.8887	93.8829
score=0.999	1	145822338	145824342	+	4.84597	4.56757	7.81944	2.79199	5.93332	3.1637	2.03767	5.26968	4.15978	3.08957	5.09302	1.83333	6.89594
score=0.999	1	145822691	145824692	+	2.416	3.19461	3.45988	0.885663	1.24099	0.779406	0.857843	2.30028	1.5873	0.986701	1.56351	0.70028	1.35843
score=0.999	1	145822785	145824785	+	2.50946	3.346	4.02187	0.938133	1.34259	0.938316	0.847868	2.35321	1.87654	1.29517	1.56351	0.688705	1.54334
score=0.999	1	145823347	145825348	-	9.70869	11.0382	26.773	10.6751	23.43	12.5863	11.1589	11.836	14.204	15.0537	5.94294	10.4782	23.7961
score=0.999	1	145823459	145825461	-	16.4565	15.6025	37.7194	15.1998	31.9039	17.957	16.2222	17.8291	20.5386	24.9106	19.1427	17.06	32.902
score=0.999	1	145823514	145825519	-	17.5854	16.3663	39.1567	16.0191	33.0964	18.7472	16.9547	18.871	21.3475	26.2122	19.8681	17.9286	34.0752
score=0.999	1	145961017	145963021	-	2.84983	1.65838	2.77778	2.20539	4.47827	2.50134	4.21659	2.53174	3.74266	4.0873	4.68341	4.98606	5.92967
score=0.999	1	147072312	147074316	-	17.9288	13.5239	36.2745	15.4996	20.8574	23.8908	15.7063	21.5441	16.8844	15.0146	24.1041	20.9388	19.9305
score=0.999	1	148401975	148403975	-	20.4099	22.5299	38.1339	25.0059	24.3105	26.3367	23.1899	13.492	21.7343	32.3726	16.9623	19.8151	30.836
score=0.999	1	148952026	148954028	-	8.42735	5.98566	14.5448	11.8019	11.4046	10.2035	13.4591	12.6228	13.4326	17.6174	9.13265	8.87801	21.8165
score=0.999	1	149811971	149813974	+	5.59229	3.52632	8.68545	1.07929	0.895129	3.49164	1.75737	1.82075	7.92774	4.7487	0.584416	8.90977	1.35121
score=0.999	1	149885652	149887656	+	0.178872	0.351893	1.02564	0.718115	0.122265	0.356949	0.124585	0.0985222	0.078989	0.151515	0.10661	1.02275	0.570175
score=0.999	1	149886255	149888256	+	0.0816994	0.434427	0.363636	0.762497	0.188285	0.362251	0.236536	0.250391	0.228788	0.15873	0.170068	0.697511	0.469062
score=0.999	1	149886597	149888598	-	0.0888889	0.449531	0.294118	0.728626	0.153061	0.362251	0.256714	0.272109	0.243391	0.32634	0.182482	0.673821	0.794723
score=0.999	1	150148164	150150168	+	12.3028	3.79869	36.8067	5.53785	10.5281	13.7405	12.0769	8.03001	7.04882	14.6718	12.9845	8.85714	8.39022
score=0.999	1	150148324	150150328	+	12.3028	3.09811	36.8067	4.55646	7.08889	11.621	9.56087	7.31944	6.36265	11.8049	8.58974	8.85714	6.65431
score=0.999	1	150148609	150150611	+	7.8335	2.04943	35.2941	3.01713	4.78751	7.20552	5.18328	4.37243	5.32541	8.51191	5.87607	6.91244	4.85499
score=0.999	1	150148661	150150666	+	7.36349	1.96159	35.2941	3.09483	4.62614	6.87296	4.97315	4.21627	5.19803	8.51191	5.80169	6.60574	4.62598
score=0.999	1	150148794	150150798	+	6.63378	1.97424	35.2941	2.9556	4.47979	5.69099	4.68806	3.90912	4.95178	8.09871	5.41219	5.78733	4.62598
score=0.999	1	150148982	150150989	+	2.18746	0.727767	29.7297	1.02408	0.697784	1.34704	0.368778	1.32558	2.37463	1.33488	0.441176	0.675276	0.88141
score=0.999	1	150149236	150151238	-	1.1738	0.748068	27.5	0.982429	0.533075	0.864306	0.264706	1.03884	2.58688	0.994976	0.436893	0.418944	0.716511
score=0.999	1	150149247	150151248	-	1.1738	0.748068	27.5	0.982429	0.533075	0.864306	0.264706	1.03884	2.58688	0.994976	0.436893	0.418944	0.716511
[truncated: 29,469 more rows]
