# Supplementary material for: Low rates of mutation in clinical grade human pluripotent stem cells under different culture conditions
Source: Nat Commun. 2020 Mar 23;11:1528. doi: 10.1038/s41467-020-15271-3 (PMC7089967; doi:10.1038/s41467-020-15271-3)
Supplement: Supplementary file 11 — Supplementary Data 10 [file 41467_2020_15271_MOESM11_ESM.xlsx]

## Sheet: MShef4 CGI promoter methylation
Supplementary Data 10: Methylation of CpG island-containing promoters
Probe	Chromosome	Start	End	Probe Strand	Bulk	Clones	J1	J5	J6	J8	J13	J15	J20
DDX11L1_upstream	1	10369	12369	+	99.0026	93.4409	98.064	97.4514	99.3013	99.116	98.2066	98.9824	99.1136
FO538757.3_upstream	1	180893	182893	+	91.1304	92.4149	94.6812	96.3994	96.7849	97.2697	96.0758	94.912	95.8381
RP11-206L10.9_upstream	1	777270	779270	+	17.7993	23.265	46.6357	33.9195	65.4921	47.5061	38.8468	25.2436	48.8506
RP11-206L10.2_upstream	1	778126	780126	-	21.0461	19.1452	41.9968	29.8213	57.8147	38.4481	44.9678	24.0734	52.7211
LINC00115_upstream	1	827022	829022	-	4.00102	2.82528	9.69819	6.56637	13.307	12.5178	22.3214	5.59006	7.74086
RP11-54O7.1_upstream	1	909935	911935	+	92.2359	91.0555	97.3177	88.4576	98.4776	98.8898	97.6827	88.6418	90.6209
AL645608.1_upstream	1	963610	965610	+	93.5527	93.1517	93.9357	97.3755	97.5496	96.9136	94.3304	94.941	99.0741
PLEKHN1_upstream	1	964997	966997	+	42.0588	46.4509	77.1708	67.4324	92.5744	71.2963	88.9277	65.76	75.7353
PERM1_upstream	1	981593	983593	-	87.6262	85.4342	85.8066	83.9037	88.3641	90.336	89.2222	87.3951	82.7351
RP11-54O7.17_upstream	1	997551	999551	-	8.51182	9.0489	35.9318	14.4286	13.0435	8.02469	12.1622	17.0699	5.76923
RP11-465B22.3_upstream	1	1058234	1060234	+	8.94183	6.86263	42.9197	6.5469	25.6989	12.1569	17.9245	17.5058	2.97619
B3GALT6_upstream	1	1230765	1232765	+	10.5606	11.7784	62.5479	35.1474	62.9612	58.1533	67.9104	37.9543	28.4563
SDF4_upstream	1	1231531	1233531	-	42.9918	38.1617	78.875	65.3412	80.7947	78.4958	84.2532	74.4669	69.3182
PUSL1_upstream	1	1307067	1309067	+	3.74342	3.21739	53.5147	38.4837	39.2655	44.5755	55.6061	12.2159	17.3913
MIR6808_upstream	1	1339208	1341208	-	93.671	94.5342	94.5664	95.1418	95.8095	94.0705	90.0538	94.1032	90.4762
AURKAIP1_upstream	1	1374995	1376995	-	25.9399	20.4171	39.4945	29.6723	50.2964	34.0476	72.043	37.7079	27.0259
RP4-758J18.2_upstream	1	1398022	1400022	+	8.35145	7.32886	45.1082	16.8578	55.2083	24.6787	37.1222	13.4979	42.1875
RN7SL657P_upstream	1	1405252	1407252	-	35.0171	33.4221	49.2032	46.0213	80.6723	66.0356	72.7828	41.4996	85.7501
MRPL20_upstream	1	1406813	1408813	-	7.09806	5.55655	27.7153	18.6224	29.0497	17.7617	45.7938	12.0473	40.943
RP4-758J18.13_upstream	1	1407596	1409596	+	37.6993	37.9007	59.8443	53.1859	57.3602	61.5742	57.7865	49.8245	62.7845
RP4-758J18.7_upstream	1	1418745	1420745	+	83.7434	53.1274	83.2091	84.0422	81.4683	69.0871	93.6144	92.9365	95.9744
ATAD3B_upstream	1	1470269	1472269	+	6.89881	4.84589	30.7659	9.90939	6.35924	9.11932	19.6699	12.164	14.4974
ATAD3A_upstream	1	1510651	1512651	+	9.5262	5.43265	42.912	14.3977	22.6991	19.5296	33.1863	14.233	14.7812
RP5-832C2.5_upstream	1	1573475	1575475	+	3.21027	4.52434	33.8686	11.5029	30.6526	14.6286	33.0785	8.41504	15.6731
SSU72_upstream	1	1574369	1576369	-	14.5891	12.6972	45.2825	22.0887	41.9755	46.6402	36.5869	28.556	45.952
MIB2_upstream	1	1613915	1615915	+	29.472	16.5899	52.5207	27.5726	53.1664	53.0895	48.8297	22.6928	49.9786
RP11-345P4.10_upstream	1	1657825	1659825	+	21.7692	15.0652	30.6606	27.3694	61.1769	30.0494	63.7467	18.7085	44.6631
SLC35E2B_upstream	1	1692228	1694228	-	19.5624	14.0241	47.4658	38.3983	83.5119	38.5345	83	30.5195	35.034
CDK11A_upstream	1	1723824	1725824	-	33.373	27.1547	47.3406	37.9778	60.6741	47.2706	89.3155	38.9079	54.5019
GABRD_upstream	1	2017824	2019824	+	32.5495	17.8739	65.8969	39.2678	71.44	46.0281	74.2818	61.3649	76.9231
SKI_upstream	1	2227195	2229195	+	0.500317	0.502048	66.8734	51.9276	62.123	53.6921	75.043	33.9193	11.2121
MORN1_upstream	1	2391207	2393207	-	13.0808	10.3851	65.596	25.6289	62.7891	35.5285	31.5063	26.5328	27.5
TPRG1L_upstream	1	3623502	3625502	+	7.57081	6.41784	51.2315	15.0065	25.5374	16.6429	30.9668	9.61863	13.0757
RP11-46F15.2_upstream	1	3624243	3626243	-	4.73684	3.75744	52.4939	7.07141	8.23994	11.2931	30.7576	6.76422	8.47222
WRAP73_upstream	1	3652261	3654261	-	11.0409	9.43259	70.634	29.3325	69.9376	32.4218	26.5383	21.91	35.3332
TP73-AS1_upstream	1	3746836	3748836	-	30.0166	27.1323	70.7652	36.2083	47.1009	73.8896	43.3368	55.6282	41.72
LRRC47_upstream	1	3796004	3798004	-	23.8149	17.787	62.8016	33.9068	64.0824	27.8102	54.8014	44.4217	48.4311
DFFB_upstream	1	3855767	3857767	+	16.589	12.7366	41.159	26.4359	39.1514	46.2331	78.1032	37.9331	68.5504
AJAP1_upstream	1	4653232	4655232	+	2.50671	3.19592	59.2791	16.445	63.9855	44.7041	45.0343	16.3153	19.0972
NPHP4_upstream	1	5991973	5993973	-	0.923837	0.454825	1.99547	2.00819	1.22807	0.704225	0.959488	1.9077	1.6193
RNF207_upstream	1	6203975	6205975	+	28.4264	30.2586	45.1368	32.7268	47.6778	41.6877	73.271	51.047	89.4167
LINC00337_upstream	1	6234740	6236740	+	27.6711	22.3374	65.1663	35.6307	47.793	37.4162	65.3815	40.6904	40.4762
ICMT_upstream	1	6235472	6237472	-	42.1479	32.246	71.2746	49.9858	66.899	53.2389	81.6304	56.7634	72.549
ACOT7_upstream	1	6393891	6395891	-	59.2533	56.0896	64.3092	63.9543	74.4221	68.3995	60.7447	62.9637	88.5417
TAS1R1_upstream	1	6553681	6555681	+	21.8165	16.5978	45.5513	32.771	15.5599	42.0578	40.2688	32.8046	26.0101
NOL9_upstream	1	6554035	6556035	-	27.258	24.0645	56.6679	47.1515	31.8989	73.3929	64.4203	45.5745	45.202
ZBTB48_upstream	1	6578501	6580501	+	21.3694	24.9225	48.6779	27.195	32.2031	66.7117	63.0952	28.0046	68.1992
PHF13_upstream	1	6612185	6614185	+	13.065	11.0804	41.4651	30.8282	34.2914	27.5739	62.0193	25.662	31.4425
THAP3_upstream	1	6623366	6625366	+	52.8318	35.3021	72.9528	55.7334	84.7198	65.1545	86.9113	66.3452	76.3608
CAMTA1_upstream	1	6783824	6785824	+	1.31969	0.912279	37.5165	1.20798	1.97991	1.00427	0.689655	1.92748	1.13636
VAMP3_upstream	1	7769769	7771769	+	15.1109	13.0136	53.5944	37.6342	58.145	27.0467	83.3202	35.2105	88.2397
PARK7_upstream	1	7952791	7954791	+	40.6658	34.1448	51.3966	12.8397	55.0265	32.5939	30.1544	95.9839	16.9442
RP11-431K24.1_upstream	1	8025238	8027238	+	3.46032	2.30225	42.2947	5.04743	15.3622	10.6066	19.8137	7.70162	18.0081
ERRFI1_upstream	1	8025808	8027808	-	11.1435	8.40005	51.8446	16.7485	24.5759	36.0292	51.3689	27.7038	37.4306
SLC45A1_upstream	1	8316326	8318326	+	36.0295	41.5961	63.2892	49.6581	68.4665	36.6921	74.7262	46.8252	57.7851
RERE_upstream	1	8817143	8819143	-	16.1593	9.06149	49.5937	53.0652	28.0467	49.4288	38.1005	18.5495	48.4786
ENO1_upstream	1	8878749	8880749	-	6.27969	6.95568	32.6316	12.8211	17.6204	21.7249	40.321	21.3255	11.699
HMGN2P17_upstream	1	8891909	8893909	+	91.6106	94.6416	91.1977	93.9851	93.0484	92.2314	94.118	96.4125	95.0238
GPR157_upstream	1	9128670	9130670	-	13.8573	16.7107	60.662	44.2393	79.9201	36.125	74.2291	28.2224	55.5941
SPSB1_upstream	1	9291380	9293380	+	23.3543	11.6254	45.0392	22.3361	42	52.2727	54.8718	38.548	75.5952
SLC25A33_upstream	1	9537982	9539982	+	32.6772	17.4059	61.9499	41.3544	59.0892	54.2967	60.7143	51.5967	47.598
TMEM201_upstream	1	9587422	9589422	+	25.9372	19.863	64.9159	37.0011	74.0025	45.9955	74.6567	65.9959	86.4281
PIK3CD_upstream	1	9650232	9652232	+	14.8888	15.8625	62.1616	29.9941	37.5901	39.6988	66.3639	36.4277	43.7631
CTNNBIP1_upstream	1	9909836	9911836	-	22.3214	13.9378	55.0829	45.9184	54.1458	46.1989	53.2715	26.1062	46.2999
RP11-84A14.4_upstream	1	9941423	9943423	+	40.9237	36.3944	42.7802	42.514	50.9863	48.0835	52.3481	42.8209	52.4037
NMNAT1_upstream	1	9941928	9943928	+	20.1673	15.8537	19.1217	23.1622	27.0252	23.0941	32.1789	19.8344	27.8611
LZIC_upstream	1	9942907	9944907	-	24.5188	27.8234	31.7846	40.2945	41.4792	36.3829	67.0777	34.9154	48.1975
RBP7_upstream	1	9995706	9997706	+	33.5077	26.8093	60.4174	50.2347	60.2934	73.8117	59.1887	46.2064	43.7718
UBE4B_upstream	1	10031332	10033332	+	29.32	27.408	63.0809	41.9858	58.1727	47.6587	91.1625	40.9585	85.1602
KIF1B_upstream	1	10209305	10211305	+	3.96624	2.34756	58.0696	10.9205	16.1452	16.652	36.9267	13.9112	37.7624
PGD_upstream	1	10397092	10399092	+	24.1795	21.2322	51.3828	41.869	27.0599	52.8119	79.3843	41.3154	50.169
APITD1-CORT_upstream	1	10428602	10430602	+	26.1245	23.5851	39.1816	40.4526	50.0179	58.7641	61.4761	63.8776	72.7857
RP4-736L20.3_upstream	1	10430177	10432177	-	20.7453	14.6432	31.3622	24.6628	36.7767	45.5389	46.4744	27.6862	87.1148
PEX14_upstream	1	10470788	10472788	+	23.6741	21.2767	24.3147	25.3209	39.9753	37.4861	46.8695	23.2651	40.3696
DFFA_upstream	1	10472026	10474026	-	30.5614	26.6813	38.5302	38.5713	44.4167	41.7174	49.1421	32.1453	40.5021
TARDBP_upstream	1	11010844	11012844	+	31.2134	29.6643	36.3702	27.0638	74.2358	50.0087	84.5617	54.0554	69.5018
TARDBP_upstream	1	11011162	11013162	+	14.2744	15.7624	29.2431	17.6445	52.54	40.1901	78.4512	41.4108	62.6693
SRM_upstream	1	11059524	11061524	-	11.784	8.94013	50.1198	24.7505	54.9863	18.2768	55.3433	17.8366	28.9567
RP4-635E18.6_upstream	1	11098175	11100175	+	13.8287	11.1465	19.4163	17.6757	35.3936	25.2833	41.193	18.8094	27.495
EXOSC10_upstream	1	11099381	11101381	-	44.1784	34.3903	49.1192	47.2225	66.5097	46.697	67.5	47.8143	56.1666
MTOR_upstream	1	11262007	11264007	-	35.4811	27.231	34.6951	28.6807	47.5646	36.4122	41.8205	38.8376	35.3316
UBIAD1_upstream	1	11271706	11273706	+	45.703	22.6931	53.5226	42.9969	61.6677	42.2677	55.4273	30.7581	81.4857
FBXO6_upstream	1	11662624	11664624	+	51.0053	30.518	74.9771	81.3104	67.4311	86.0507	93.2666	61.4272	66.8841
RNU5E-4P_upstream	1	11909427	11911427	-	59.204	67.6036	64.4831	58.1712	53.4921	41.3123	48.9583	46.6259	50.1709
KIAA2013_upstream	1	11925928	11927928	-	49.6294	31.0852	62.125	52.305	63.6905	65.4628	70.9402	50.9846	59.2172
MFN2_upstream	1	11978681	11980681	+	26.5262	21.3588	45.7969	34.4944	64.4317	46.2937	80.842	48.0836	32.2716
MIIP_upstream	1	12017966	12019966	+	36.6411	34.5024	90.6669	41.2356	75.7139	49.5267	96.5839	43.4291	86.517
MIR7846_upstream	1	12165443	12167443	+	25.9317	26.6899	61.912	42.1207	68.0592	71.851	69.8809	59.6479	70.0825
TNFRSF1B_upstream	1	12165503	12167503	+	27.3756	27.8354	60.8263	39.783	68.0592	70.9127	68.7654	60.4559	65.464
MIR4632_upstream	1	12190213	12192213	+	89.6155	89.9436	84.356	86.0123	90.1484	94.1767	87.0073	92.3927	89.6296
VPS13D_upstream	1	12228567	12230567	+	26.4261	16.2017	72.3532	37.2675	56.593	41.1575	82.8908	44.6588	55.9275
DHRS3_upstream	1	12617231	12619231	-	0.177305	0.175121	0.11236	0.093985	0.490196	1.14198	0	0.582391	0
PDPN_upstream	1	13581965	13583965	+	18.3089	15.2005	20.8091	22.6887	16.4601	17.1214	29.7734	13.78	39.053
PRDM2_upstream	1	13698698	13700698	+	30.0762	29.6793	63.5045	51.5774	77.7323	52.9225	83.7914	64.7501	59.7693
DNAJC16_upstream	1	15525313	15527313	+	3.66561	2.68676	5.24858	2.78938	10.7938	7.36378	13.4492	4.80535	13.6078
CASP9_upstream	1	15526034	15528034	-	5.11205	2.7682	6.15481	5.08036	16.0308	9.47406	20.264	5.60764	17.803
AGMAT_upstream	1	15584610	15586610	-	49.2197	31.5419	67.6693	67.4038	84.6571	88.9962	96.1725	45.2972	97.6736
CHCHD2P6_upstream	1	15603097	15605097	+	80.5653	55.6056	78.377	69.8858	58.4683	47.2368	60.7643	69.5331	74.4536
RP4-680D5.2_upstream	1	15603126	15605126	-	80.8661	55.6056	78.8159	70.1759	59.4592	47.2368	60.7643	69.6707	74.4536
DDI2_upstream	1	15616000	15618000	+	14.7407	15.4392	33.9097	29.6702	57.43	48.7953	33.9451	32.8619	25.5296
SPEN_upstream	1	15846364	15848364	+	12.7668	10.1729	67.1932	27.6786	43.8611	32.386	69.5417	23.5724	78.4722
FLJ37453_upstream	1	15847647	15849647	-	0.787402	0.115967	52.5699	0.732973	0.515464	0.113379	1.46636	0.786699	0.757576
ZBTB17_upstream	1	15975632	15977632	-	27.2122	26.2321	39.6243	62.6296	51.782	39.6896	81.5351	47.9855	78.6207
FAM131C_upstream	1	16073132	16075132	-	17.6059	11.6853	50.914	31.0399	70.5761	51.2823	28.003	31.756	73.1061
ANO7P1_upstream	1	16227527	16229527	-	22.0405	17.9601	31.6979	30.0395	33.0147	44.2488	51.9	20.4089	40.4118
SZRD1_upstream	1	16351075	16353075	+	8.87622	5.55199	33.2743	8.04872	12.0374	14.5009	16.3393	12.3066	17.7642
FBXO42_upstream	1	16351954	16353954	-	25.7293	15.744	50.3699	25.1249	31.3852	41.9165	48.2143	39.5396	57.8694
NECAP2_upstream	1	16439172	16441172	+	27.5485	26.1756	71.0057	38.6514	73.2421	73.6665	55.1488	41.4667	85.8001
CROCCP3_upstream	1	16498757	16500757	-	18.2049	17.8534	53.598	50.8474	46.9896	37.2173	60.697	45.3196	39.8742
RP4-798A10.4_upstream	1	16519194	16521194	+	36.9528	44.9151	64.8021	64.7236	72.0195	39.8656	77.1812	74.4565	34.4856
U1_upstream	1	16533724	16535724	-	4.6533	5.03037	10.6563	5.64538	10.8874	6.98715	20.0826	6.50425	16.0119
RP5-875O13.1_upstream	1	16535672	16537672	-	42.6253	53.3572	50.4379	45.5633	48.7483	43.3586	45.7234	51.6771	49.25
NBPF1_upstream	1	16613062	16615062	-	8.28721	6.61334	12.5317	10.205	22.1288	12.4007	40.6846	11.2759	13.2806
MST1P2_upstream	1	16644122	16646122	+	13.8777	13.5256	20.8553	13.7547	16.6202	14.8716	13.5626	15.1916	16.2871
CROCCP2_upstream	1	16644183	16646183	-	15.7384	15.3255	24.5775	15.8103	18.5368	14.882	15.6026	17.8063	16.0582
AL021920.1_upstream	1	16679755	16681755	+	82.6494	73.1188	90.0698	86.7948	87.2115	85.5728	76.3833	74.5121	75.5201
MIR3675_upstream	1	16858521	16860521	-	64.7263	67.4975	79.2987	50.3365	69.6048	69.6687	72.2616	53.9355	76.7405
U1_upstream	1	16872208	16874208	+	7.40436	7.16958	8.07624	7.36607	13.5802	10.1242	16.6302	7.95456	18.3885
RP11-108M9.5_upstream	1	16887595	16889595	+	11.9246	11.3069	19.9807	12.3634	31.8307	46.5691	22.1522	14.1772	39.3238
RP11-108M9.4_upstream	1	16889149	16891149	-	20.5063	17.7985	29.618	18.216	40.0374	55.1956	36.3344	19.7528	46.4012
MFAP2_upstream	1	16980335	16982335	-	29.2671	20.2291	60.4842	70.1566	84.1451	51.9587	81.3961	50.4929	81.2571
ATP13A2_upstream	1	17011428	17013428	-	8.71626	10.9121	63.527	51.2109	52.8019	68.9506	66.8783	29.8019	62.5714
PADI2_upstream	1	17118935	17120935	-	10.6762	7.59809	41.0413	16.0549	26.3472	17.7186	26.6642	14.3997	35.5357
RCC2_upstream	1	17439224	17441224	-	7.031	8.37453	43.9476	30.2886	29.6529	43.6478	52.6834	12.621	17.0448
PAX7_upstream	1	18629506	18631506	+	1.41414	1.18853	3.00595	0.595238	1.04701	1.25571	0	0.990099	2.77778
ALDH4A1_upstream	1	18902281	18904281	-	14.1818	7.96947	11.6442	14.883	38.3473	39.5289	27.017	13.9288	65.8409
IFFO2_upstream	1	18956186	18958186	-	11.6641	7.63598	52.021	18.2336	19.4856	27.5425	42.7404	22.8628	16.2751
RP1-43E13.2_upstream	1	19209001	19211001	+	1.51042	1.26193	3.30699	2.60368	6.4016	2.26489	7.52492	3.68787	5.18573
UBR4_upstream	1	19209776	19211776	-	4.09797	6.02693	12.708	8.17439	26.0921	10.4386	24.247	14.4029	41.5179
EMC1_upstream	1	19251052	19253052	-	10.4149	11.3807	22.5208	13.9497	29.6556	20.4036	32.805	14.7205	39.4907
AKR7L_upstream	1	19273694	19275694	-	93.986	93.6389	95.9917	91.6907	98.0343	97.4729	99.2205	61.4674	92.7992
AKR7A3_upstream	1	19288750	19290750	-	28.5119	22.2754	61.7529	56.1552	38.601	44.8504	47.9949	46.8949	55.7934
CAPZB_upstream	1	19485039	19487039	-	24.0708	9.51241	58.2017	35.609	52.2662	39.8438	56.501	42.4121	21.9955
MINOS1_upstream	1	19595477	19597477	+	10.1595	10.4495	31.1894	20.2445	50.7704	32.0559	31.4608	22.2406	18.3722
MINOS1-NBL1_upstream	1	19595479	19597479	+	10.0466	10.3799	30.6607	20.0091	50.7704	32.0559	30.7769	22.2406	18.3722
RP5-1056L3.1_upstream	1	19596332	19598332	-	8.26879	6.8187	15.8435	9.227	29.4848	13.6836	18.6015	10.5707	15.4955
HTR6_upstream	1	19663787	19665787	+	22.9517	15.4774	61.6358	40.7047	25.3651	48.0392	72.6087	34.703	91.1706
TMCO4_upstream	1	19799445	19801445	-	44.0253	23.4913	46.2688	35.4749	41.4873	63.8442	43.1803	41.1832	48.7407
OTUD3_upstream	1	19881013	19883013	+	23.2366	19.9606	45.1986	27.6567	65.9395	35.3674	35.5272	35.4284	41.6564
UBXN10_upstream	1	20184585	20186585	+	27.3546	18.0965	38.8345	21.8566	61.0029	66.3955	60.2333	36.6543	60.496
CAMK2N1_upstream	1	20485720	20487720	-	0.461023	0.565386	48.9394	0	1.98775	0	26.4608	1.40485	0.977012
MUL1_upstream	1	20507661	20509661	-	26.1638	21.8799	43.3992	34.3834	45.1445	47.4802	67.7551	41.667	67.9766
PINK1_upstream	1	20631955	20633955	+	18.6487	17.6314	58.422	68.3321	28.1061	36.6154	68.3294	29.679	73.7654
MIR6084_upstream	1	20632179	20634179	+	16.0943	14.623	55.3372	43.3692	22.9365	32.9301	62.3886	22.335	71.6667
KIF17_upstream	1	20717517	20719517	-	35.2952	19.2679	62.9894	46.6146	48.6061	83.046	41.8011	30.2061	82.4242
HP1BP3_upstream	1	20786823	20788823	-	9.98087	9.10759	50.7359	20.2565	32.1442	32.182	32.3124	20.8373	41.1095
ECE1_upstream	1	21345004	21347004	-	4.61656	5.83686	60.846	11.9659	24.612	24.3818	53.6193	23.3909	47.4603
NBPF2P_upstream	1	21427467	21429467	-	49.8087	39.4082	66.062	56.3252	49.1433	35.7143	55	74.5518	68.9394
NBPF3_upstream	1	21438628	21440628	+	20.9747	14.509	34.8569	24.3376	42.9422	37.43	27.0391	32.5719	46.7626
ALPL_upstream	1	21507872	21509872	+	13.1647	12.4055	19.8226	28.6737	6.64756	16.7245	25.9521	27.3237	35.0952
USP48_upstream	1	21783106	21785106	-	18.9493	19.8847	32.9879	23.0317	33.932	35.3702	61.3617	39.874	48.9118
CDC42_upstream	1	22051127	22053127	+	48.1481	38.842	67.8311	70.4746	78.953	87.8572	94	74.1932	90.0152
ZBTB40_upstream	1	22450351	22452351	+	30.3009	30.4597	47.9778	46.2539	47.3331	62.1538	78.5814	53.1094	31.4136
EPHA8_upstream	1	22562064	22564064	+	11.2128	9.78795	64.8519	30.023	71.8077	63.0295	59.4714	38.239	5.60606
EPHB2_upstream	1	22709339	22711339	+	9.06832	6.12776	68.0934	44.1788	61.5776	58.9062	63.6478	26.6199	14.4444
KDM1A_upstream	1	23017948	23019948	+	13.3638	8.267	38.7975	22.1346	39.5143	23.2035	34.9784	34.0264	43.1928
LUZP1_upstream	1	23177308	23179308	-	32.3427	23.8031	56.6782	27.5898	68.2183	69.7558	60.7576	38.2437	68.7619
HNRNPR_upstream	1	23343836	23345836	-	18.979	11.3298	46.3751	35.6694	41.8958	39.6499	43.5075	38.3573	48.3721
ZNF436-AS1_upstream	1	23367497	23369497	+	11.6642	9.38462	23.154	15.7267	19.1613	31.1251	49.3214	15.1002	11.6337
Y_RNA_upstream	1	23368754	23370754	+	19.5733	21.0615	55.0377	31.5092	45.0758	49.4389	60.5985	30.0604	33.5451
ZNF436_upstream	1	23368942	23370942	-	22.7198	24.1068	51.2511	34.7252	43.6917	46.6084	58.1417	31.7131	42.8807
TCEA3_upstream	1	23424240	23426240	-	35.8908	22.8636	37.1086	46.3391	85.0573	63.6781	96.4368	41.4492	68.062
ASAP3_upstream	1	23484068	23486068	-	18.8631	17.9979	58.6043	52.6677	50.4781	56.7792	49	39.7861	50.7521
PITHD1_upstream	1	23776905	23778905	+	28.5053	19.7126	49.1543	37.0418	52.7421	57.6028	83.5878	34.6731	95.1259
FUCA1_upstream	1	23867794	23869794	-	32.8722	23.2829	39.9838	30.1629	34.5124	53.5484	60.9175	41.3374	78.1035
RP11-4M23.2_upstream	1	23902237	23904237	-	28.0118	23.7282	63.4924	43.2011	58.8708	39.0196	57.5	42.9216	9.86508
PNRC2_upstream	1	23957609	23959609	+	33.2832	34.4837	62.1067	48.4703	57.6771	62.4592	52.8327	39.0033	61.7539
SRSF10_upstream	1	23980427	23982427	-	64.2708	59.7328	59.2317	64.1429	60.5631	63.689	64.5111	63.8026	52.7988
IFNLR1_upstream	1	24187459	24189459	-	25.1358	33.7755	47.1914	29.9883	53.9942	41.8102	51.9963	37.6546	51.4226
RCAN3_upstream	1	24500851	24502851	+	20.5594	17.2567	39.108	49.1699	38.9877	47.3736	60.8844	30.7398	34.4985
CLIC4_upstream	1	24743857	24745857	+	16.2248	18.5052	38.4834	30.5513	51.7084	31.8103	59.9421	34.3838	50.4815
SYF2_upstream	1	25232002	25234002	-	21.772	17.4473	27.5895	20.9061	37.9156	38.9028	37.9121	23.3032	38.7442
RP11-335G20.7_upstream	1	25336965	25338965	-	0.14245	0.826641	1.38707	1.45273	1.63399	0.5	1.44144	0.131234	0
RSRP1_upstream	1	25337713	25339713	-	1.57628	1.65959	5.91706	7.19578	8.03804	11.3074	17.889	3.20728	9.24802
TMEM57_upstream	1	25429358	25431358	+	5.26455	5.06834	38.6598	18.5799	18.1253	10.5737	24.6811	13.9658	32.8976
RHCE_upstream	1	25429692	25431692	-	0.642055	1.32262	38.9421	10.9767	4.07317	3.10572	3.72252	2.0757	8.00881
MAN1C1_upstream	1	25615968	25617968	+	1.25	2.27843	64.0105	5.91944	70.4645	36.5633	60.7765	4.32129	1.45833
RP1-125I3.2_upstream	1	25858113	25860113	+	8.25043	7.5478	11.924	10.3728	22.1302	14.2622	13.6174	10.3568	20.5435
AUNIP_upstream	1	25858958	25860958	-	23.5425	23.6424	28.3794	27.7107	43.6666	32.36	27.2495	27.9937	42.2216
Y_RNA_upstream	1	25875996	25877996	+	50.3986	49.1034	64.8809	55.5122	87.6112	58.4361	59.697	60.034	65.8707
MIR3917_upstream	1	25905954	25907954	-	20.3195	10.8325	41.7019	31.3285	52.1622	41.7004	84.6104	28.6517	31.1702
STMN1_upstream	1	25906491	25908491	-	41.2295	24.0023	46.2882	35.6249	57.9129	47.9004	86.5858	39.462	53.1667
PDIK1L_upstream	1	26109665	26111665	+	5.05364	5.25425	53.1196	16.0932	40.2407	41.4209	33.4199	16.6793	12.0833
CEP85_upstream	1	26232653	26234653	+	16.8119	17.089	23.0755	25.3128	87.9435	29.8201	42.2696	22.3959	53.5452
HMGN2_upstream	1	26470950	26472950	+	5.98352	4.07026	11.0899	11.1973	21.5035	16.2789	18.913	13.0601	26.8333
RPS6KA1_upstream	1	26528261	26530261	+	25.1058	18.8215	66.5571	62.8867	80.4766	53.6028	91.7593	40.396	84.6592
RP5-968P14.2_upstream	1	26693631	26695631	-	14.2818	6.99233	14.3588	16.4921	27.8155	24.0499	21.1905	16.6698	14.8077
ARID1A_upstream	1	26694533	26696533	+	2.57009	1.59692	40.672	9.76086	11.4899	21.1838	13.5884	6.57353	15.5
ZDHHC18_upstream	1	26825210	26827210	+	17.6257	13.4389	62.9311	56.2969	62.9647	49.3817	66.7487	39.1826	63.3333
GPN2_upstream	1	26889797	26891797	-	23.0203	17.6801	21.897	22.2513	25.3206	40.1361	70.303	32.1484	21.1957
GPATCH3_upstream	1	26899966	26901966	-	23.3888	31.0255	33.261	30.7505	57.1654	37.4216	63.2804	32.4489	59.7464
FAM46B_upstream	1	27012336	27014336	-	21.576	19.5496	35.4195	26.9954	42.1282	35	60.9077	30.8568	75.8333
FKSG62_upstream	1	27064865	27066865	-	87.9788	86.8594	94.1752	90.2279	92.6429	94.697	90.6944	92.575	89.8333
TMEM222_upstream	1	27320645	27322645	+	32.3359	20.7698	26.3997	25.8228	58.0651	22.9839	83.723	30.2929	85.5357
WASF2_upstream	1	27489658	27491658	-	40.2063	34.5509	55.6614	44.9409	55.2009	51.0522	62.05	58.3347	44.1379
STX12_upstream	1	27771683	27773683	+	26.2159	23.148	41.6795	31.1273	43.0481	51.9997	38.8791	44.8929	51.6116
RP3-426I6.5_upstream	1	27772358	27774358	+	14.3966	12.6132	22.8302	19.8376	33.6012	38.8258	28.222	27.8084	44.8796
THEMIS2_upstream	1	27871043	27873043	+	44.7656	32.3815	70.2653	54.5756	63.2993	87.4237	73.6454	66.984	78.7879
RPA2_upstream	1	27914246	27916246	-	24.0293	21.8536	30.3386	30.3765	41.7023	27.6725	44.2654	26.4208	18.7433
XKR8_upstream	1	27957962	27959962	+	49.6425	49.6133	71.7876	58.2033	71.319	70.353	83.5603	62.3351	63.2161
EYA3_upstream	1	28088196	28090196	-	40.3216	39.0592	40.9804	51.0642	59.1525	52.5078	50.9352	43.5866	60.0333
RP5-1053E7.3_upstream	1	28120821	28122821	-	92.4256	92.7995	94.2606	93.7707	93.3996	94.7459	95.5442	92.6222	93.6934
DNAJC8_upstream	1	28232525	28234525	-	50.3352	48.5234	55.5411	58.5907	64.8114	56.9502	62.1754	53.1422	75.9143
ATPIF1_upstream	1	28234609	28236609	+	30.9497	25.28	33.7251	32.3737	53.3201	34.6564	50.9329	38.5482	53.2512
RP5-1092A3.5_upstream	1	28245644	28247644	+	21.5536	14.5358	20.6948	19.0145	18.2306	12.6773	23.3506	21.6357	20.5756
PHACTR4_upstream	1	28368103	28370103	+	53.7885	31.5051	52.1469	38.5658	79.0585	50.7163	88.7649	48.3189	90.5655
SNORA44_upstream	1	28580012	28582012	-	18.1825	13.2828	19.9638	22.0638	43.3719	53.9619	33.6889	16.9969	26.2681
SNORA16A_upstream	1	28580556	28582556	-	4.59586	2.95524	4.91223	5.91343	13.7612	10.1824	13.8742	6.40252	7.14286
RAB42_upstream	1	28590700	28592700	+	39.0743	27.0755	70.1304	47.217	64.4154	81.1425	93.8665	57.011	95.9091
GMEB1_upstream	1	28667232	28669232	+	37.4564	28.398	65.8799	64.6255	54.739	66.2243	71.0563	47.0446	86.5608
YTHDF2_upstream	1	28735121	28737121	+	22.681	19.2594	46.5559	35.4299	67.1089	55.2225	62.8694	36.4286	69.5397
OPRD1_upstream	1	28810642	28812642	+	16.6405	11.7724	67.623	46.4434	60.6628	29.4707	71.8795	31.7166	37.9832
SRSF4_upstream	1	29181487	29183487	-	23.7351	15.9486	32.2289	36.9108	72.3252	49.4841	65	27.6831	48.3631
MECR_upstream	1	29230442	29232442	-	19.9156	12.9721	22.1457	29.5857	25.6186	19.8038	27.3865	21.6429	53.5922
PTPRU_upstream	1	29235016	29237016	+	27.4545	13.6244	58.4517	25.3413	45.6199	28.5894	73.7202	29.3608	46.0282
MATN1-AS1_upstream	1	30717004	30719004	+	23.9903	20.1439	52.117	40.382	60.6579	50.0333	47.551	33.9748	44.2735
PUM1_upstream	1	31065491	31067491	-	26.9831	30.444	75.5478	36.3311	80.7755	41.1476	92.4231	48.2736	81.0204
ZCCHC17_upstream	1	31295482	31297482	+	5.74074	5.10502	10.6325	6.75338	11.9731	13.0023	13.6425	5.63121	16.9152
SNRNP40_upstream	1	31296282	31298282	-	2.99228	2.27904	2.9289	4.41652	4.16368	6.38924	4.59091	3.66755	4.84781
HCRTR1_upstream	1	31616186	31618186	+	22.0128	18.5716	34.1826	32.323	54.9478	33.8542	41.2879	36.734	49.8918
RP11-73M7.9_upstream	1	31643194	31645194	+	15.5941	13.2412	38.1303	15.3889	32.4637	30.422	43.5139	17.0557	46.6667
PEF1_upstream	1	31644396	31646396	-	7.94682	11.7843	22.4293	12.0546	27.3738	21.5733	27.0796	16.9113	38.9959
RP11-84A19.3_upstream	1	31787630	31789630	+	7.26496	4.31733	3.37553	4.1038	10.6667	8.25397	17.9167	9.13968	21.5278
PTP4A2_upstream	1	31944356	31946356	-	48.9876	31.6167	44.7876	49.3502	59.5916	47.5297	55.6658	50.7367	63.1317
KHDRBS1_upstream	1	32012329	32014329	+	18.0609	10.8798	51.4002	31.6784	33.1519	39.0478	36.5991	24.901	19.6815
RP11-277A4.4_upstream	1	32072974	32074974	-	30.9218	31.1805	71.2512	45.0999	73.7039	63.4287	66.922	53.242	76.7232
IQCC_upstream	1	32204161	32206161	+	14.9534	12.7528	21.9855	18.0122	53.4091	34.5293	33.5135	20.1553	36.9898
TMEM234_upstream	1	32221859	32223859	-	22.7738	21.2812	23.8081	25.4936	42.4026	33.2194	64.1234	26.2408	28.3721
MTMR9LP_upstream	1	32241120	32243120	-	35.6242	22.9734	51.5162	29.6491	55.7414	40.286	62.1739	38.1028	54.0385
HDAC1_upstream	1	32290586	32292586	+	23.9175	24.2719	35.4883	37.0821	39.7265	29.9113	36.6392	35.2368	29.5538
TSSK3_upstream	1	32350021	32352021	+	28.1154	17.6045	39.3325	46.1631	66.3597	47.8623	56.0606	62.6149	56.5333
BSDC1_upstream	1	32394231	32396231	-	18.0734	18.2603	21.896	18.2469	33.1852	20.4597	29.4779	22.0375	35.1779
LRRC37A12P_upstream	1	32426289	32428289	-	87.2093	80.6261	94.7936	79.0343	88.8116	91.8876	88.1111	93.6425	87.6894
RP1-27O5.3_upstream	1	32463557	32465557	+	9.63104	9.48773	16.1417	10.8482	25.2599	23.8902	12.9781	15.8333	9.52381
ZBTB8B_upstream	1	32463569	32465569	+	9.55808	9.3846	16.1417	10.7586	24.5951	23.4921	12.7688	15.7096	9.52381
ZBTB8A_upstream	1	32537927	32539927	+	16.6198	15.2145	61.5972	25.4759	46.5649	49.9877	55.0593	26.3263	34.1312
RBBP4_upstream	1	32649642	32651642	+	4.99537	7.29604	10.2058	6.55091	19.7634	21.839	21.6303	17.4559	0.574713
ZBTB8OS_upstream	1	32650403	32652403	-	3.74249	4.05312	7.39927	6.35635	11.9441	15.6768	23.1373	8.1865	5.02747
SYNC_upstream	1	32703096	32705096	-	52.2189	40.574	60.3265	69.9988	64.2277	61.4798	63.1111	65.5369	44.6078
S100PBP_upstream	1	32815267	32817267	+	47.6952	41.4178	38.0977	43.792	53.8218	51.0286	57.4512	41.1949	49.2157
YARS_upstream	1	32817653	32819653	-	20.1525	12.6556	24.2885	25.8615	31.7076	27.8051	64.7166	25.6663	28.8812
HPCA_upstream	1	32884494	32886494	+	50.9423	32.2831	56.0268	59.2559	61.7488	63.9418	65.5853	60.6317	53.6559
RNF19B_upstream	1	32964185	32966185	-	8.08968	8.6844	54.5173	37.6117	66.8503	41.4299	61.4787	25.4929	62.3718
FKSG48_upstream	1	32972167	32974167	+	14.7658	15.7003	31.8705	16.5426	32.3303	18.1296	28.8496	39.9044	15.066
AZIN2_upstream	1	33079604	33081604	+	23.487	20.6601	48.9361	36.5938	71.013	68.2491	34.2939	30.5104	34.4158
AK2_upstream	1	33080496	33082496	-	8.49073	9.92656	22.2367	14.0537	22.876	28.921	19.3258	13.4337	15.9622
TRIM62_upstream	1	33181559	33183559	-	11.105	12.662	26.8559	23.6944	47.3381	19.7176	35.8578	23.779	33.1311
ZNF362_upstream	1	33255045	33257045	+	4.69866	3.95656	63.52	18.3772	55.1499	52.3762	67.6274	22.7931	19.8925
RP11-415J8.5_upstream	1	33348852	33350852	+	2.43856	2.08926	55.6247	2.53175	51.0973	28.6042	58.6211	4.38448	7.88754
PHC2_upstream	1	33430552	33432552	-	10.2543	8.55896	58.335	26.0778	26.9356	22.0441	64.8861	20.9303	22.5877
CSMD2_upstream	1	34165342	34167342	-	0.217391	0.536163	1.62088	2.46499	5	0	1.85185	1.33869	1.66667
AC115286.1_upstream	1	34175449	34177449	-	30.4962	25.2446	61.1643	42.6832	88.1125	40.592	78.0586	88.3831	76.9921
RP11-244H3.4_upstream	1	35031241	35033241	-	15.757	15.1157	13.1038	15.2154	13.6643	16.4525	23.3984	15.8087	47.1805
ZMYM6_upstream	1	35031468	35033468	-	18.531	17.3673	16.0253	17.9325	15.9044	20.3954	30.7522	19.1777	49.0289
SFPQ_upstream	1	35192648	35194648	-	21.8374	24.0055	56.06	39.2749	40.4697	47.6908	71.5238	36.5443	62.192
NCDN_upstream	1	35555973	35557973	+	14.0993	7.7068	27.5019	15.1413	32.276	26.605	34.3895	18.9777	28.413
KIAA0319L_upstream	1	35557450	35559450	-	7.47473	8.30028	11.9257	13.2058	15.625	13.4058	11.9097	8.08384	1.76768
RP4-728D4.2_upstream	1	35577229	35579229	-	10.7837	12.6003	24.5124	23.7227	11.7491	49.0269	26.7971	24.114	3.9797
PSMB2_upstream	1	35641344	35643344	-	25.2176	26.9871	34.2318	31.5539	25.8852	29.1973	51.6666	28.3441	49.7809
C1orf216_upstream	1	35718972	35720972	-	45.6452	43.9714	56.49	49.5436	40.7152	30.9108	38.965	54.9928	43.6408
CLSPN_upstream	1	35769467	35771467	-	28.5082	25.955	66.703	45.033	57.7753	85.6482	86.7857	53.0338	88.9441
AGO4_upstream	1	35806672	35808672	+	14.2452	12.0325	55.7044	40.349	29.2744	21.8738	57.8716	46.4115	42.0455
AGO3_upstream	1	35929218	35931218	+	3.02322	3.06705	42.6794	12.4408	6.4945	14.0885	30.6191	6.63618	2.84125
RP4-789D17.5_upstream	1	35929615	35931615	-	0.849446	1.00357	35.0611	6.58702	2.13033	2.22243	25.7443	1.74816	0.849781
TEKT2_upstream	1	36082575	36084575	+	33.5577	30.0164	43.6499	53.5424	56.2394	75.3639	46.4817	44.3673	48.8274
COL8A2_upstream	1	36124720	36126720	-	21.6583	16.8409	62.7376	53.8245	68.738	59.8895	63.9457	45.7701	70.0883
EVA1B_upstream	1	36323654	36325654	-	32.6662	24.1543	33.1245	31.4652	41.0569	55.6699	34.9444	39.2771	32.8571
LSM10_upstream	1	36397392	36399392	-	12.3882	13.14	14.2416	19.0547	60.1023	35.3627	39.4716	22.3726	57.6162
OSCP1_upstream	1	36449951	36451951	-	36.5711	31.4036	42.6256	28.9638	50.1795	45.1787	48.4906	44.984	40.101
MRPS15_upstream	1	36463937	36465937	-	5.0183	7.03164	16.7081	9.75566	15.175	19.9404	14.5007	10.405	24.9873
GRIK3_upstream	1	37033629	37035629	-	0.494245	0.641536	47.5862	0.974026	45.4184	18.9866	35.3567	2.90435	1.13636
MEAF6_upstream	1	37514274	37516274	-	16.2877	16.1485	50.2737	29.5283	67.6345	57.5736	75.9346	40.3328	51.6019
C1orf109_upstream	1	37691749	37693749	-	12.2628	10.6008	23.6691	19.3951	91.7633	35.9181	48.5965	18.3482	37.7551
EPHA10_upstream	1	37764633	37766633	-	16.2511	12.0838	22.7589	15.8229	20.0024	33.6695	18.7404	14.4935	12.5657
MANEAL_upstream	1	37792302	37794302	+	19.563	16.7775	62.5775	46.6211	54.2783	40.8777	49.4152	59.2497	73.3333
MTF1_upstream	1	37859120	37861120	-	14.3717	10.0069	20.4786	20.0268	35.6914	26.7037	26.1364	18.7108	37.6768
RP11-109P14.10_upstream	1	37859197	37861197	+	14.3397	10.7223	23.7698	20.8951	37.49	29.2879	30.4924	21.3898	37.6768
RNU6-510P_upstream	1	37989962	37991962	+	50.9074	49.7796	46.4941	48.7907	58.4768	75.5686	69.7874	57.5584	58.791
RP5-884C9.2_upstream	1	38045814	38047814	+	0.225764	0.967216	56.1892	14.381	30.9504	38.0879	61.1702	0.85034	0
POU3F1_upstream	1	38046294	38048294	-	1.44393	1.42343	53.4529	17.0859	48.473	24.7067	65.6863	3.94971	0
RP11-334L9.1_upstream	1	38707431	38709431	+	91.0325	92.2145	93.9403	94.3572	96.3601	96.1233	98.817	95.8938	94.6968
RP5-864K19.4_upstream	1	38858500	38860500	+	11.5652	12.2308	40.4638	27.8105	35.5769	36.25	51.6093	18.5816	22.0588
RRAGC_upstream	1	38859323	38861323	-	33.191	21.1091	58.4747	42.9936	62.3275	53.9534	65.1361	34.2693	35.8333
AKIRIN1_upstream	1	38989723	38991723	+	9.2577	6.14528	30.1377	22.1008	29.3667	20.7063	33.0564	14.5262	31.9765
PABPC4_upstream	1	39576290	39578290	-	16.4502	21.9671	46.9064	33.8268	55.0876	30.404	58.6601	32.5315	48.9613
TRIT1_upstream	1	39883011	39885011	-	41.3533	39.7048	49.0184	54.0116	46.7953	69.9382	62.0603	53.8125	53.7036
MYCL_upstream	1	39901756	39903756	-	15.4196	12.2915	64.9846	36.6236	53.5	33.0233	66.9872	38.7623	35.8025
CAP1_upstream	1	40038733	40040733	+	4.58536	3.60985	11.8106	8.16559	27.0413	11.9644	15.3935	6.65915	13.0664
PPT1_upstream	1	40097203	40099203	-	32.3592	37.0944	55.3633	58.1519	84.9021	54.3364	53.4085	50.0031	62.2097
RP11-115D7.3_upstream	1	40131264	40133264	+	90.4821	94.6474	95.2823	92.0103	94.3205	94.8317	87.9938	94.6911	93.0345
RLF_upstream	1	40159873	40161873	+	43.1316	32.8072	78.6396	49.3314	58.1531	77.4181	83.8395	51.9379	73.1168
COL9A2_upstream	1	40317316	40319316	-	36.6391	32.15	57.186	51.603	48.7734	57.1227	58.2535	56.5118	42.7963
ZFP69B_upstream	1	40448602	40450602	+	24.4663	24.7185	45.0365	53.058	47.9868	50.2821	53.9487	41.0918	45.2662
EXO5_upstream	1	40507241	40509241	+	21.3652	20.8072	52.4878	34.4413	49.5936	54.3239	69.3951	43.6267	47.5851
RP11-656D10.3_upstream	1	40508161	40510161	-	14.4709	15.6572	38.2087	21.6241	37.185	42.7654	59.8238	31.7211	35.3323
NFYC_upstream	1	40690070	40692070	+	16.9846	7.60837	34.6425	24.3997	40.0455	39.2619	34.7281	23.5167	33.851
CTPS1_upstream	1	40977835	40979835	+	21.0256	12.9456	43.4733	32.8369	59.0547	43.1118	64.5062	33.7945	54.4903
HIVEP3_upstream	1	42035425	42037425	-	23.9472	12.6772	62.0728	35.6882	29.8183	59.1457	33.4233	41.5509	78.9855
FOXJ3_upstream	1	42335377	42337377	-	41.4167	37.4523	55.8044	43.0992	64.4552	49.5926	64.0921	43.8422	48.5878
RIMKLA_upstream	1	42379295	42381295	+	18.9361	12.5874	58.3131	32.9605	54.246	40.446	59.3023	24.479	72.2222
PPCS_upstream	1	42454617	42456617	+	35.9089	38.8181	60.0409	43.4675	40.5661	58.9935	62.8036	59.3152	54.4676
ZMYND12_upstream	1	42455767	42457767	-	11.9172	16.2659	25.1979	18.0481	24.8224	45.2897	49.2667	27.1202	29.4361
CCDC30_upstream	1	42461830	42463830	+	15.3232	10.6007	16.8138	14.5986	25.0334	19.196	29.7234	22.5282	17.8355
PPIH_upstream	1	42656925	42658925	+	11.2261	12.4509	26.0553	11.9484	25.3428	38.7762	56.2384	16.1549	37.695
YBX1_upstream	1	42680895	42682895	+	3.0446	1.23346	17.2429	2.28581	4.12535	5.65293	9.50991	2.69624	3.49676
C1orf50_upstream	1	42765769	42767769	+	0.909091	1.08802	6.34294	2.58645	6.23016	1.06383	3.51852	1.43914	0.900901
LEPRE1_upstream	1	42766584	42768584	-	3.81766	2.50134	10.8864	8.68915	18.3818	15.1675	14.3634	4.00239	13.0507
SLC2A1_upstream	1	42958359	42960359	-	7.81824	9.06856	50.0231	17.6301	27.5219	16.2037	25.805	27.7162	27.884
CFAP57_upstream	1	43170649	43172649	+	27.7662	23.8085	38.2163	57.4979	30.6278	77.0351	61.5316	35.0617	61.1628
CDC20_upstream	1	43357455	43359455	+	16.2844	18.1001	41.9505	28.2695	40.4895	56.1321	46.7166	33.5024	38.2862
RP1-92O14.3_upstream	1	43358158	43360158	-	15.7197	10.4824	27.9407	19.0237	20.9402	25.8065	16.0156	19.0057	5.80357
ELOVL1_upstream	1	43367574	43369574	-	23.1109	22.5155	58.7625	46.7955	53.9752	54.9345	45.1167	61.8979	56.7936
SZT2_upstream	1	43388382	43390382	+	5.10819	5.22807	10.6715	9.34136	12.6682	12.753	20.7753	13.4681	11.5717
MED8_upstream	1	43389308	43391308	-	14.6498	17.0754	28.1979	18.7379	22.2598	30.9398	40.254	26.4925	21.7454
HYI-AS1_upstream	1	43452427	43454427	+	6.57824	6.07549	37.9442	18.4339	32.648	13.123	20.0352	15.7181	27.0541
HYI_upstream	1	43453489	43455489	-	4.80072	5.67103	33.0312	12.7575	27.7155	9.34755	20.7141	27.6716	18.6205
KDM4A_upstream	1	43648658	43650658	+	12.651	12.0373	10.9217	15.0514	27.4494	32.5	38.9858	18.1153	43.5749
IPO13_upstream	1	43945439	43947439	+	14.9244	15.0606	30.6285	22.1804	49.364	31.4761	43.7847	28.2741	55.6836
DPH2_upstream	1	43968500	43970500	+	37.2701	21.8214	37.4983	23.8353	38.3717	41.041	47.1007	29.721	48.484
RP5-1198O20.4_upstream	1	44028943	44030943	+	12.1283	9.8193	35.1242	15.8953	20.6851	20.7921	22.0986	21.2513	28.2044
DMAP1_upstream	1	44211955	44213955	+	16.5966	14.5737	29.8345	16.8442	27.6609	37.0204	23.4042	16.979	43.6639
ERI3_upstream	1	44354760	44356760	-	30.1623	17.3777	41.7795	43.6658	37.7424	56.3961	46.0176	44.644	39.7574
RNF220_upstream	1	44403694	44405694	+	26.7814	21.695	40.235	39.473	44.3992	34.2847	62.3466	28.6033	69.6726
C1orf228_upstream	1	44673192	44675192	+	9.42356	10.8548	15.7667	12.6591	34.5238	33.7134	35.5042	20.2107	32.8571
TMEM53_upstream	1	44674055	44676055	-	21.6215	16.8037	22.1847	21.4823	51.0427	47.4454	56.5942	29.2838	39.9177
KIF2C_upstream	1	44738318	44740318	+	32.9551	41.7766	34.0532	43.3889	37.9951	43.8889	15.1515	30.652	21.9231
RPS8_upstream	1	44773751	44775751	+	40.3177	37.5989	45.212	51.7875	71.6404	40.7795	48.4652	42.4301	56.7342
SNORD55_upstream	1	44774364	44776364	+	25.6601	21.0815	38.1801	31.4692	67.8707	32.011	43.2764	28.9335	47.3885
SNORD46_upstream	1	44774990	44776990	+	7.42373	6.83987	15.5088	7.93904	35.8382	9.36214	19.0816	10.651	6.13715
RP11-269F19.2_upstream	1	44775310	44777310	-	12.7953	10.3919	22.9812	14.1093	50.6191	10.1111	32.7	16.1512	6.875
PLK3_upstream	1	44798725	44800725	+	20.6781	14.51	57.2628	20.6839	64.6474	64.7346	65.609	18.6589	35.5187
TCTEX1D4_upstream	1	44806175	44808175	-	84.2267	78.247	93.1828	75.2051	98.2	89.8366	95.7792	81.9538	86.5079
PTCH2_upstream	1	44842563	44844563	-	27.7757	25.8663	32.1689	52.911	67.0097	46.5067	62.8159	46.8859	51.1574
EIF2B3_upstream	1	44986222	44988222	-	59.0362	49.3996	57.557	53.1873	72.5052	87.123	73.2667	57.4075	82.1272
UROD_upstream	1	45010647	45012647	+	3.8234	3.68216	18.5783	5.77441	7.53114	6.99468	6.88312	4.97065	5.70476
HECTD3_upstream	1	45010829	45012829	-	4.99814	3.71043	18.5231	5.92803	7.53114	7.60417	6.17716	6.14353	5.48535
TOE1_upstream	1	45338170	45340170	+	16.9725	20.7811	39.1919	26.1473	46.7584	39.0565	37.9759	37.7875	35.5655
TESK2_upstream	1	45490666	45492666	-	28.1565	23.6381	37.417	32.291	42.6051	37.4965	46.0278	37.6323	33.7844
NASP_upstream	1	45582346	45584346	+	32.5878	30.1149	38.0325	31.1373	49.6137	48.4399	43.1618	33.2923	87.3889
TMEM69_upstream	1	45685714	45687714	+	1.96687	1.21331	2.8276	2.34522	3.96135	2.63636	2.27273	2.27618	1.5873
PIK3R3_upstream	1	46132536	46134536	-	2.84736	2.30423	3.6202	4.47734	4.19974	6.69622	6.91489	2.50299	4
RP4-533D7.5_upstream	1	46133031	46135031	+	11.2063	9.56267	12.052	16.4184	10.0677	17.4715	14.4309	11.4294	8.53659
RAD54L_upstream	1	46246188	46248188	+	21.1999	20.2498	17.7586	27.9793	26.9274	26.4562	33.0254	27.2872	53.9062
LRRC41_upstream	1	46303108	46305108	-	20.3663	17.1812	19.9503	28.2918	39.1861	28.3479	29.9875	18.7967	39.2857
NSUN4_upstream	1	46338677	46340677	+	33.5773	26.2162	34.2444	37.9602	33.7507	37.6525	45.3408	38.8422	41.8322
FAAH_upstream	1	46392765	46394765	+	20.9278	2.60288	19.4875	6.37352	9.16146	8.23812	19.1935	31.6025	11.2887
EFCAB14_upstream	1	46718564	46720564	-	9.2066	12.2165	35.9939	23.8083	26.2167	38.3939	47.2526	32.5103	43.2789
CYP4X1_upstream	1	47022068	47024068	+	39.66	39.343	62.5841	53.1737	67.4336	78.3914	60.7838	54.213	85.7465
RP1-18D14.7_upstream	1	47224297	47226297	+	2.24841	1.1656	38.3214	1.68627	3.21988	1.41243	5.01035	3.08821	2.54386
TAL1_upstream	1	47231720	47233720	-	6.07199	3.47989	8.57614	8.14765	8.91984	10.7615	11.3844	9.4816	18.0817
STIL_upstream	1	47313647	47315647	-	24.0481	26.0438	45.5609	35.2235	36.671	28.9025	27.3432	28.3184	33.5069
CMPK1_upstream	1	47332297	47334297	+	7.91194	8.5551	53.1159	26.6889	38.6364	45.6953	23.5658	21.0522	43.3112
FOXD2-AS1_upstream	1	47434141	47436141	-	7.69231	5.72552	7.34838	3.84842	8.3871	14.1026	9.52381	6.95751	6.81818
FOXD2_upstream	1	47434517	47436517	+	13.7931	10.494	13.1478	8.61063	10.8333	18.2796	10.6061	14.2437	8.33333
TRABD2B_upstream	1	47996395	47998395	-	3.1923	3.36733	35.9277	7.32053	6.68803	12.5801	2.94118	7.39989	12.0143
SPATA6_upstream	1	48471708	48473708	-	14.1259	11.5362	28.4359	29.2558	37.128	35.5957	56.5284	27.3068	72.9072
BEND5_upstream	1	48776469	48778469	-	2.77056	2.27378	8.26923	4.71591	0.510204	3.31746	2.59259	4.19974	3.55556
AGBL4_upstream	1	50023413	50025413	-	53.2681	59.5699	83.0329	79.4998	83.9564	66.2024	85.7919	21.6812	46.5037
DMRTA2_upstream	1	50423000	50425000	-	1.66578	1.57685	1.40877	1.23016	2.72593	3.07922	1.74595	1.40892	0.215315
CDKN2C_upstream	1	50959245	50961245	+	9.51178	10.7156	48.8583	20.0012	37.6473	19.95	43.1064	19.8713	26.9232
FAF1_upstream	1	50959763	50961763	-	16.6713	14.9371	57.3808	31.3967	56.0631	29.3108	60.1812	32.4387	41.1409
LINC01562_upstream	1	51234596	51236596	-	23.2782	21.0024	53.789	50.6992	43.9238	31.289	47.3069	38.481	59.8741
RNF11_upstream	1	51234771	51236771	+	14.3129	11.6481	45.961	35.6912	18.9415	23.3747	38.0309	23.8579	52.8738
RP11-191G24.1_upstream	1	51516809	51518809	+	13.9455	8.71256	29.3719	14.5579	24.3095	17.6619	20.0341	19.361	26.7767
EPS15_upstream	1	51518828	51520828	-	9.29796	7.52637	56.8321	28.0389	51.7298	20.9314	27.4754	27.9788	33.9345
NRD1_upstream	1	51878437	51880437	-	17.9348	20.2905	25.3635	24.4447	28.9698	31.4493	18.7284	22.6696	36.3958
RAB3B_upstream	1	51990264	51992264	-	22.2668	14.8294	58.9872	37.701	47.959	40.0135	52.898	49.4765	81.5873
RP11-91A18.4_upstream	1	52031891	52033891	+	20.5135	12.6559	36.1892	18.909	47.7389	40.1195	67.1458	24.4884	48.1439
BTF3L4_upstream	1	52054625	52056625	+	0.1924	0.901679	1.69189	0.214669	2.26608	0.632911	0.357143	0.469494	0
TXNDC12_upstream	1	52055671	52057671	-	1.90127	2.04222	4.40906	4.22706	5.44872	5.32143	6.37255	2.87232	0.344828
CC2D1B_upstream	1	52365693	52367693	-	24.4502	15.6328	31.7421	37.5772	81.192	42.3389	72.214	41.4213	48.1379
PRPF38A_upstream	1	52403064	52405064	+	3.82525	2.82884	4.88425	3.76486	12.0002	6.9851	13.5242	5.37608	8.68893
ORC1_upstream	1	52403959	52405959	-	7.27346	6.90056	11.2997	11.1403	22.7441	13.8417	28.6706	10.7946	21.6362
ZCCHC11_upstream	1	52552987	52554987	-	2.67574	2.39058	5.72295	4.24213	7.44924	6.71291	12.7454	10.7123	11.8841
RP11-25O10.2_upstream	1	52553318	52555318	+	2.80773	3.30516	6.20119	4.80043	8.2336	9.09971	13.4726	11.3912	16.1667
COA7_upstream	1	52697866	52699866	-	30.2929	21.893	38.7471	35.463	45.9559	48.7389	56.9937	28.8609	67.3219
ZYG11B_upstream	1	52724967	52726967	+	28.9097	23.2068	66.6232	44.9914	42.9918	61.8061	61.1157	44.5175	53.7055
ZYG11A_upstream	1	52841011	52843011	+	36.7405	29.8299	66.4441	64.3749	87.9545	86.0301	83.9489	78.8039	46.5376
SCP2_upstream	1	52925729	52927729	+	47.5321	35.7034	78.4571	49.934	43.6944	53.3592	55.0894	52.0745	63.7959
ECHDC2_upstream	1	52926712	52928712	-	27.9775	23.3719	49.5317	33.5128	27.2186	34.2015	43.4201	30.6985	48.7654
MIR1273F_upstream	1	52927174	52929174	+	24.3164	22.1742	47.835	32.2476	32.1785	36.1172	42.5113	28.4906	51.7094
CPT2_upstream	1	53194929	53196929	+	40.3571	35.32	55.2388	32.6801	66.8065	50.3206	68.7289	49.8802	62.7206
RP5-1024G6.7_upstream	1	53219163	53221163	+	22.9365	13.5339	21.2257	21.2343	38.8399	29.6194	38.6718	13.4473	38.0191
C1orf123_upstream	1	53220117	53222117	-	23.543	16.1097	18.8905	21.6314	34.9304	24.7737	41.2424	15.0551	40.3431
RP5-1024G6.5_upstream	1	53237110	53239110	+	28.5011	32.2715	40.4977	32.2336	62.3865	39.1462	63.9972	29.4315	33.2955
MAGOH_upstream	1	53238110	53240110	-	28.6866	24.5534	38.6299	30.346	47.0636	39.6109	63.0864	30.495	30.3258
LRP8_upstream	1	53327570	53329570	-	11.7438	8.94339	61.5345	31.1187	81.5543	30.4167	68.7675	28.5304	25.8333
SLC25A3P1_upstream	1	53439520	53441520	-	94.8614	90.8361	91.5848	93.4576	94.3827	97.104	95.7577	94.3371	94.5023
DMRTB1_upstream	1	53457899	53459899	+	94.7977	93.3229	93.0994	97.1692	97.2831	96.8659	95.8478	95.4534	96.0276
NDC1_upstream	1	53838360	53840360	-	29.9008	20.6307	41.488	37.4251	33.6747	35.0375	64.6591	44.3548	52.2436
YIPF1_upstream	1	53889334	53891334	-	15.2058	16.5976	25.2561	32.3673	42.3924	32.8709	32.2708	30.2552	32.209
DIO1_upstream	1	53889739	53891739	+	18.4371	24.8177	33.3318	39.5015	51.9319	37.9957	48.8939	36.1864	36.2528
LRRC42_upstream	1	53944577	53946577	+	14.3923	12.2117	24.4328	24.9295	77.0558	30.2607	64.7335	28.3484	26.5789
TCEANC2_upstream	1	54052087	54054087	+	2.7135	0.853705	1.30146	0.588235	2.53015	1.27451	1.29121	0.581743	1.11111
MIR4781_upstream	1	54052579	54054579	+	13.4454	9.22019	14.4417	11.6862	16.0742	22.9938	28.1349	12.0592	23.4091
TMEM59_upstream	1	54053004	54055004	-	24.547	16.7115	26.2946	21.7952	30.3376	48.6304	62.3578	19.138	38.5119
ACOT11_upstream	1	54540757	54542757	+	23.574	24.2454	46.5325	32.7189	50.577	41.2054	81.5859	33.7312	77.2619
TTC4_upstream	1	54714322	54716322	+	29.394	26.7222	38.2209	29.8246	45.5991	36.2475	43.2819	28.8518	49.054
PARS2_upstream	1	54764014	54766014	-	16.5387	17.1582	25.6848	20.3823	38.8555	24.4327	43.4935	22.0701	62.93
PRKAA2_upstream	1	56643822	56645822	+	5.92827	5.44097	43.0812	21.0613	15.4574	17.1951	36.5937	12.2413	16.7481
DAB1_upstream	1	58546234	58548234	-	11.5601	8.12769	32.8561	22.345	31.6514	32.8438	41.6851	14.3519	21.2132
OMA1_upstream	1	58546302	58548302	-	12.5968	8.61293	38.6059	25.6036	37.4062	34.9627	54.9486	15.3747	21.2132
TACSTD2_upstream	1	58577273	58579273	-	41.7026	41.2889	59.4626	65.0418	58.3182	59.7292	61.6964	59.0555	60.7462
FGGY_upstream	1	59295138	59297138	+	14.102	12.008	36.6843	19.5028	34.141	52.1269	33.8398	26.3834	20.406
HOOK1_upstream	1	59813286	59815286	+	24.386	21.0581	77.1669	44.7498	93.0422	72.9207	87.4809	43.9111	49.8855
INADL_upstream	1	61740977	61742977	+	29.922	16.2074	48.9153	43.8156	27.3581	49.6398	44.3026	41.1075	38.2849
RP11-430G17.3_upstream	1	61741924	61743924	-	4.94323	2.43461	28.1527	11.9534	7.68681	7.32696	9.76452	7.33521	9.70862
KANK4_upstream	1	62318914	62320914	-	31.3217	30.2093	68.6334	49.2617	61.3316	60.2794	61.2549	58.1138	59.8704
USP1_upstream	1	62434797	62436797	+	19.897	23.1791	28.1384	29.3698	63.5683	49.1077	63.3719	31.1534	48.0008
RP11-230B22.1_upstream	1	62686982	62688982	+	5.70629	3.15524	52.2249	6.06608	16.0047	11.8333	12.8363	6.55276	14.0351
DOCK7_upstream	1	62687868	62689868	-	1.5873	0.659735	53.2651	1.24857	4.07979	2.63889	4.5977	1.81518	2.94118
ATG4C_upstream	1	62782635	62784635	+	47.4311	50.6677	47.4179	54.5023	75.8026	71.6335	62.0423	56.2878	48.6305
LINC00466_upstream	1	63316731	63318731	-	8.43	8.6529	13.5134	7.78411	8.29878	9.46137	16.779	19.6307	4.27743
FOXD3_upstream	1	63321541	63323541	+	0.613118	0.786834	27.1228	0.325419	0.630161	3.69478	1.19048	0.441136	1.18421
FOXD3-AS1_upstream	1	63323941	63325941	-	1.04578	1.26645	35.6841	1.64141	25.6827	2.07949	14.3441	1.27756	3.05061
PGM1_upstream	1	63591776	63593776	+	14.0419	11.3773	49.0332	17.2151	58.4933	38.475	59.2871	41.8676	64.1558
ITGB3BP_upstream	1	63593221	63595221	-	2.94659	8.07339	26.0812	7.56592	48.9396	25.6038	35.0309	29.1632	34.0564
ROR1_upstream	1	63772522	63774522	+	4.34763	3.87669	38.3157	7.84666	34.2581	7.57368	21.1782	8.2038	13.752
CACHD1_upstream	1	64469292	64471292	+	4.49231	1.95705	29.5061	4.3593	13.0672	7.08333	7.40476	2.90541	18.5859
RAVER2_upstream	1	64743595	64745595	+	9.8183	5.93875	27.1489	13.8066	61.064	49.3987	57.5977	17.1471	35.3146
JAK1_upstream	1	64966004	64968004	-	19.4583	8.66258	55.3517	28.1093	76.7766	20.3583	47.003	23.0469	31.2943
LINC01359_upstream	1	65001976	65003976	-	13.3718	12.3047	26.5795	19.0167	31.5973	24.8888	30.9248	16.8774	20.1697
RP4-535B20.1_upstream	1	65067237	65069237	-	8.61111	4.09788	48.7994	7.00022	17.2055	10.3093	27.2186	14.1312	14.009
AK4_upstream	1	65146049	65148049	+	19.2138	15.6745	34.4421	39.3413	35.3488	39.453	41.8839	31.5646	36.6349
PDE4B_upstream	1	65791014	65793014	+	13.6449	9.51773	41.3247	19.003	31.8456	35.4377	24.1912	23.9424	31.9444
MIER1_upstream	1	66923395	66925395	+	13.2334	14.7648	25.9907	27.2913	57.9978	52.1551	36.7319	24.6104	33.6518
WDR78_upstream	1	66924387	66926387	-	0.602564	1.63777	3.04645	1.66797	3.81045	8.48704	7.10591	3.03215	3.47994
SLC35D1_upstream	1	67053599	67055599	-	9.96173	5.75003	19.0531	17.5813	39.3953	32.4406	33.3068	10.4741	53.8095
IL12RB2_upstream	1	67305864	67307864	+	25.4356	23.6165	43.6881	37.1662	54.3885	45.1407	62.2571	39.7832	83.8706
SERBP1_upstream	1	67429915	67431915	-	8.13464	5.94479	11.7955	6.99561	28.3888	14.0632	26.0676	10.7778	19.1008
GNG12-AS1_upstream	1	67830803	67832803	+	10.7277	10.0794	11.1832	10.8314	15.5382	17.8456	24.0848	12.5704	23.4467
DEPDC1_upstream	1	68496721	68498721	-	10.1852	4.79823	9.13169	8.62081	31.7069	32.8492	21.609	12.0161	34.0887
LRRC7_upstream	1	69566898	69568898	+	0.887446	0.395137	12.8049	0.343137	0.925926	1.08696	0	0.747508	0
RP4-677H15.4_upstream	1	70220523	70222523	-	9.62271	10.1933	16.831	21.4835	23.0609	16.9322	18.1456	15.0572	22.3192
HHLA3_upstream	1	70353305	70355305	+	2.41497	1.69794	2.92816	3.23914	11.3945	4.41855	10.938	3.93067	8.11309
ANKRD13C_upstream	1	70354234	70356234	-	22.3022	15.3193	21.7287	19.6575	47.2675	47.2932	53.7529	37.0386	42.1279
CTH_upstream	1	70409718	70411718	+	2.50936	4.06123	7.42902	4.43949	6.52174	4.77412	6.70117	5.45704	10.3739
NEGR1_upstream	1	72282234	72284234	-	0.560345	0.212918	0.972222	0.619048	0.405093	0.490196	0	0.326797	0.931373
ACADM_upstream	1	75722847	75724847	+	30.9206	20.9985	45.0804	36.8628	59.2295	50.9563	60.1676	38.6069	41.0795
RP4-682C21.5_upstream	1	75723511	75725511	-	11.8515	5.74942	13.3472	12.7436	18.7463	17.9391	21.1734	9.98299	15.3733
ST6GALNAC3_upstream	1	76073219	76075219	+	13.2386	11.3559	24.0426	20.83	27.4784	22.0808	35.8022	23.9428	35.0358
ST6GALNAC5_upstream	1	76865941	76867941	+	13.8591	11.1279	16.7657	18.8949	39.2605	34.196	34.5258	16.2564	28.2379
ZZZ3_upstream	1	77682919	77684919	-	22.753	12.194	33.5961	26.3129	26.7153	24.5876	40.5483	21.977	25.5557
USP33_upstream	1	77759352	77761352	-	15.2512	18.1501	52.8723	36.5631	39.0528	22.141	49.2382	42.4669	45.0446
DNAJB4_upstream	1	77977675	77979675	+	0.787402	1.30815	2.10803	1.99446	6.03429	2.97223	5.12028	1.58719	7.53294
GIPC2_upstream	1	77978042	77980042	+	0.297619	0.319273	1.08409	0.527671	0.5	0.192837	0.514403	0.928571	0
FUBP1_upstream	1	77978610	77980610	-	2.30324	3.46517	3.85899	3.37482	7.14621	4.70175	7.27106	3.99474	10.1113
RP11-475O6.1_upstream	1	83860523	83862523	-	23.7954	22.1392	40.2989	29.6812	84.4308	45.3641	57.276	84.3841	57.3311
TTLL7_upstream	1	83998650	84000650	-	13.655	8.70854	34.9611	23.352	65.3807	42.8459	59.8183	39.6701	35.0297
RPF1_upstream	1	84477759	84479759	+	22.223	21.9353	35.8778	23.1716	31.9504	38.2044	34.828	23.6454	41.3234
SPATA1_upstream	1	84504791	84506791	+	3.45666	1.7038	8.51295	4.52041	4.7182	7.8513	9.87554	5.33929	6.07769
GNG5_upstream	1	84506065	84508065	-	18.51	13.14	25.4884	38.6811	32.6285	44.972	39.5894	32.5534	55.6904
CTBS_upstream	1	84573980	84575980	-	21.1026	16.98	40.0259	31.4732	36.2113	47.1832	66.4526	27.4483	53.4923
SSX2IP_upstream	1	84690303	84692303	-	12.5218	8.9939	49.4365	26.4449	32.3869	34.67	41.3094	27.3565	43.4659
LPAR3_upstream	1	84892713	84894713	-	6.9076	7.31015	36.2659	19.5632	48.0041	44.4019	51.3492	29.1157	38.4633
WDR63_upstream	1	84997647	84999647	+	9.20767	8.33594	15.6989	15.4377	37.2846	18.7434	25.7527	11.669	21.6111
MCOLN3_upstream	1	85047999	85049999	-	2.43056	2.40969	40.0676	5.54864	22.7587	17.8024	52.9469	7.10869	25.4729
SYDE2_upstream	1	85200546	85202546	-	0.56044	0.533785	13.3493	1.41278	2.54592	1.68305	5.68682	2.57898	4.12422
RP11-131L23.1_upstream	1	85275215	85277215	+	5.69728	4.85456	11.5178	11.4737	32.2616	24.3611	33.0274	8.61376	20.2589
BCL10_upstream	1	85276590	85278590	-	50.0677	33.9979	50.6001	61.8199	70.6951	80.4738	81.6012	61.1193	61.0348
CYR61_upstream	1	85579261	85581261	+	0.995146	1.16735	29.1164	1.65573	3.59848	1.86622	4.18605	4.10218	1.97044
COL24A1_upstream	1	86156443	86158443	-	8.02399	12.2242	18.5182	22.1014	31.431	20.3355	26.1111	21.0198	16.0008
ODF2L_upstream	1	86395842	86397842	-	20.9036	15.9411	27.0799	22.3243	22.1676	22.7682	23.0251	25.0138	46.6667
CDCA4P2_upstream	1	86552842	86554842	-	96.4855	95.2355	96.573	95.6235	97.2421	97.6273	98.7672	96.1744	95.4667
SH3GLB1_upstream	1	86703070	86705070	+	5.73517	4.73011	11.939	8.41543	20.9556	13.4373	33.0403	7.99035	17.8609
RP4-612B15.3_upstream	1	86703962	86705962	-	4.30556	2.07845	6.05822	3.44563	8.0568	5.8055	17.5	2.72486	8.43023
HS2ST1_upstream	1	86913148	86915148	+	0.752315	0.905556	2.15986	2.42178	2.27012	2.25305	3.99072	1.77144	3.85552
SEP15_upstream	1	86913924	86915924	-	0.392001	0.525837	0.244444	1.28188	0.495524	1.09958	1.55279	0.393584	1.6835
LMO4_upstream	1	87326968	87328968	+	12.6812	5.7716	36.1921	13.017	26.7031	29.5486	25.6925	17.3508	26.7241
PKN2_upstream	1	88682722	88684722	+	13.569	7.90678	24.0109	10.3455	20.4864	14.0854	20.109	22.0546	17.2518
PKN2-AS1_upstream	1	88684704	88686704	-	4.86111	6.61538	18.6892	12.4361	15.7709	21.7226	29.1716	15.0213	15.4978
GTF2B_upstream	1	88891444	88893444	-	46.3819	45.9167	43.6922	51.5442	57.518	48.5833	61.9082	48.3945	56.8963
CCBL2_upstream	1	88992453	88994453	-	8.62705	6.88015	20.8416	18.8126	20.4803	30.6866	19.0047	16.6526	31.1855
RBMXL1_upstream	1	88992460	88994460	-	8.83246	6.99112	20.8416	19.0538	20.4803	30.6866	19.3063	17.1088	31.1855
LRRC8D_upstream	1	89819514	89821514	+	13.9085	9.95773	54.8711	32.6431	42.1479	41.2605	50.8271	22.2008	49.2664
RP5-943J3.2_upstream	1	89820368	89822368	-	2.74496	1.49405	43.9319	6.85546	10.4049	10.5937	30.5366	5.09879	15.0765
ZNF326_upstream	1	89993612	89995612	+	29.0141	27.3119	49.4731	47.0048	46.9005	49.0294	52.6359	54.4309	51.6801
GEMIN8P4_upstream	1	89993821	89995821	-	18.3605	18.2472	33.3744	29.2803	33.6782	34.0163	40.8468	36.6522	38.237
BARHL2_upstream	1	90716737	90718737	-	0.569715	0.878904	37.9007	0.79918	4.01961	1.61182	6.77284	1.01706	0.819833
RP4-665J23.2_upstream	1	90850259	90852259	+	2.38095	2.43756	7.55435	6.02636	10.4113	6.0421	18.6966	5.99566	14.3452
PHKA1P1_upstream	1	90893112	90895112	-	94.079	95.9873	97.6756	98.7421	98.9583	95.8012	96.55	98.7671	98.2759
ZNF644_upstream	1	91021772	91023772	-	26.6568	16.1221	35.5123	31.1045	51.0832	32.7184	89.5128	27.4517	43.6516
HFM1_upstream	1	91404369	91406369	-	22.4865	13.7728	31.0479	27.8611	41.1589	18.0775	53.605	50.7627	45.525
RP11-47K11.2_upstream	1	91535093	91537093	-	91.6475	92.0937	94.1416	90.9207	94.0708	95.1514	96.7949	94.0409	94.2251
EPHX4_upstream	1	92028482	92030482	+	28.1638	18.5388	65.9069	54.3341	42.1476	75.7774	74.2827	43.6346	70.7381
BTBD8_upstream	1	92078805	92080805	+	23.85	22.5448	31.3769	25.2595	43.2807	27.3168	49.7913	38.7184	36.8996
GLMN_upstream	1	92298487	92300487	-	7.07965	8.51578	27.307	15.6003	54.686	21.7767	33.1691	11.085	56.6017
RPL5_upstream	1	92830525	92832525	+	29.767	30.2703	50.4614	50.0709	52.2444	55.4272	60.0054	39.4335	42.6211
MTF2_upstream	1	93077735	93079735	+	23.7298	19.0012	31.1141	24.5251	36.0515	43.7539	40.0813	22.4486	49.4225
CCDC18_upstream	1	93178419	93180419	+	11.1823	12.7686	22.6816	11.196	25.8035	16.5824	26.9748	19.8307	28.0199
TMED5_upstream	1	93180228	93182228	-	21.2017	18.8326	40.7396	28.18	67.921	32.1089	86.0029	32.196	73.7938
DR1_upstream	1	93344388	93346388	+	7.60035	4.81243	22.7915	12.2788	13.5948	38.5789	26.0722	16.9554	23.8333
RP4-717I23.3_upstream	1	93345525	93347525	-	0.797764	0.440475	4.09331	1.2623	2.09322	2.90228	3.49284	1.10684	0.819672
FNBP1L_upstream	1	93446631	93448631	+	22.2951	14.1741	61.8362	39.828	46.2612	72.6228	66.2599	32.8399	82.675
RP4-561L24.3_upstream	1	93845674	93847674	+	3.93512	3.37032	26.8214	8.84014	12.0619	9.71459	30.3463	17.7227	11.5961
BCAR3_upstream	1	93846650	93848650	-	2.25005	1.81839	5.84168	3.44218	7.98103	4.20309	15.1232	6.45591	4.77322
GCLM_upstream	1	93908956	93910956	-	8.94152	7.21922	48.912	23.5914	28.7866	27.1555	29.9401	20.4234	51.7102
RP11-148B18.1_upstream	1	94246408	94248408	+	6.04123	4.89683	51.3288	16.692	21.7754	16.0331	19.73	19.5529	23.4159
ABCD3_upstream	1	94416955	94418955	+	12.3821	7.4269	37.3546	18.7157	21.0351	26.5019	50.8398	25.2193	51.3871
SLC44A3_upstream	1	94818842	94820842	+	7.06095	7.98184	13.3602	9.55163	36.7247	20.0459	28.1944	16.9124	20.8458
LINC01057_upstream	1	94819781	94821781	-	22.2619	18.8161	33.308	25.3274	54.5914	35.9573	56.5611	30.4661	38.9766
CNN3_upstream	1	94926778	94928778	-	6.56708	5.96428	28.376	14.8017	29.5672	18.0083	43.5937	20.6225	22.5289
TMEM56_upstream	1	95115838	95117838	+	7.45614	4.23552	55.7714	17.5687	26.1647	12.0581	46.4207	11.499	24.8438
TMEM56-RWDD3_upstream	1	95116423	95118423	+	7.75488	3.0044	53.6716	8.88065	23.8299	9.37137	39.263	9.41407	21.8501
RWDD3_upstream	1	95232655	95234655	+	9.03743	9.42797	29.6869	12.4342	19.3741	48.9265	49.2222	22.778	50.9714
RP11-57H12.3_upstream	1	95233482	95235482	-	15.6286	20.064	45.3869	22.9517	43.6883	62.8807	60.0366	38.5237	79.6943
PTBP2_upstream	1	96720165	96722165	+	20.1627	19.8257	53.0185	30.6522	40.2942	70.2019	52.2725	36.2515	85.458
DPYD_upstream	1	97920549	97922549	-	7.89596	6.22058	20.5823	15.5664	34.5318	16.8539	30.3272	12.2638	41.8813
RP11-296E3.2_upstream	1	98660559	98662559	-	4.7423	3.49297	41.7433	12.3864	18.507	21.5239	21.1287	10.6172	14.412
AGL_upstream	1	99848584	99850584	+	17.0815	12.1594	46.0301	19.9275	31.3185	33.6949	23.5836	24.4171	24.6445
SLC35A3_upstream	1	99968289	99970289	+	15.7277	14.8123	33.5589	28.1893	53.6828	36.0272	52.5287	24.7312	33.6338
RP5-884G6.2_upstream	1	99969364	99971364	-	13.9557	11.8863	25.6213	19.9591	31.2275	24.4087	34.8218	20.5659	20.5193
HIAT1_upstream	1	100036597	100038597	+	2.29167	2.11689	7.62323	2.97147	4.02782	3.9187	7.1868	4.88506	6.62879
TRMT13_upstream	1	100131650	100133650	+	15.8327	12.4742	16.8461	15.2994	26.5329	17.2294	18.8615	15.7144	19.8359
SASS6_upstream	1	100132455	100134455	-	17.4333	13.5432	20.6948	17.2884	27.9074	23.2558	16.3534	22.9135	24.1387
CDC14A_upstream	1	100350234	100352234	+	17.6949	18.1212	22.4376	19.6148	30.0072	30.9334	26.6731	21.7246	32.5636
RP5-936J12.1_upstream	1	102853342	102855342	-	93.5623	95.2069	98.1663	94.5653	95.7656	93.9579	97.4074	95.4827	96.746
RP11-153F1.1_upstream	1	103524983	103526983	-	4.67599	5.98045	8.71668	7.1394	10.7495	18.7481	7.69144	7.62396	8.2266
RP5-947P14.2_upstream	1	106080879	106082879	-	94.6462	92.9113	96.6929	96.8936	96.3056	98.43	88.3654	91.2148	97.4039
PRMT6_upstream	1	107055179	107057179	+	29.5149	28.2176	46.9193	33.4978	49.3907	34.0444	67.0671	38.2152	34.5944
NTNG1_upstream	1	107138507	107140507	+	9.81261	9.43362	11.4931	8.43312	11.9964	6.4686	15.8351	8.95447	38.5913
VAV3-AS1_upstream	1	107962943	107964943	+	15.5303	7.65632	28.3227	14.9508	29.0769	32.3381	29.6831	11.1933	31.0897
VAV3_upstream	1	107964644	107966644	-	17.3162	12.0963	56.8676	28.3605	49.1716	34.3308	68.6204	27.3679	58.9117
RP11-483I13.5_upstream	1	108198426	108200426	+	5.51181	4.89987	49.9613	10.8203	30.1545	10.3405	21.9629	14.1211	18.1917
RP11-483I13.6_upstream	1	108198913	108200913	+	1.16279	1.44343	41.6735	2.84259	5.94958	2.71083	2.9008	4.86138	2.94118
SLC25A24_upstream	1	108200349	108202349	-	32.7381	19.369	46.6054	36.4524	49.2131	32.9339	55.9704	37.8829	58.189
FAM102B_upstream	1	108558589	108560589	+	8.90145	8.47057	59.8281	37.2047	60.9469	52.6895	53.9998	26.7053	35.0464
HENMT1_upstream	1	108661026	108663026	-	20.0223	17.0562	57.6151	20.1114	27.0018	30.8616	60.3054	37.8625	74.1026
STXBP3_upstream	1	108745174	108747174	+	10.0405	8.91031	21.1159	13.9161	30.6016	30.684	21.8431	13.9442	35.5228
CLCC1_upstream	1	108962957	108964957	-	17.3985	16.548	30.9704	26.6231	29.6332	23.9363	49.6541	19.1597	24.0565
RP11-475E11.9_upstream	1	108962984	108964984	-	17.3985	16.548	30.9704	26.6231	29.6332	23.9363	49.6541	19.1597	24.0565
WDR47_upstream	1	109041613	109043613	-	27.4811	20.8772	66.3066	41.1322	83.579	64.3398	86.7614	43.9515	48.0978
TMEM167B_upstream	1	109088303	109090303	+	75.2748	84.9062	81.8656	78.4717	84.3149	80.6591	89.2221	89.8053	86.5607
RP5-1065J22.8_upstream	1	109090358	109092358	-	5.31915	5.19304	10.7609	7.83429	9.4589	20.9737	29.7423	9.82159	17.9398
SCARNA2_upstream	1	109098693	109100693	+	35.0469	38.256	64.014	40.2571	49.0468	62.9089	86.8393	45.2538	60.059
KIAA1324_upstream	1	109112179	109114179	+	11.5765	9.84985	15.3401	13.3315	13.2216	18.2468	16.2963	16.302	23.1061
C1orf194_upstream	1	109113357	109115357	-	13.7421	9.95458	32.8106	17.2642	31.6585	25.5536	38.9465	17.4035	36.2154
SARS_upstream	1	109212418	109214418	+	36.4513	20.0628	35.2791	32.1487	37.4934	34.3947	82.8126	29.2324	75.0905
PSRC1_upstream	1	109282686	109284686	-	22.767	17.9047	25.931	23.9974	39.777	51.2344	40.4919	31.2026	58.913
SORT1_upstream	1	109397451	109399451	-	5.399	6.11099	67.6002	26.5672	28.875	39.2603	83.2254	28.3731	60.0614
PSMA5_upstream	1	109425927	109427927	-	2.4329	2.90422	14.9256	10.2716	19.6522	11.7047	17.6337	8.58442	14.6814
SYPL2_upstream	1	109465128	109467128	+	24.6195	20.9329	63.0553	34.2377	55.9551	47.9168	65.4801	35.8681	61.9509
GNAI3_upstream	1	109547111	109549111	+	10.354	8.22198	13.1233	12.1103	27.3232	20.3887	20.381	12.5405	20.7118
GSTM4_upstream	1	109654581	109656581	+	28.4214	27.8353	47.0231	49.0249	59.5904	52.7982	78.8059	50.4731	81.4865
RBM15_upstream	1	110337006	110339006	+	3.18768	3.29885	11.7711	6.31426	13.5522	10.907	22.4187	6.87278	23.2931
RP5-1074L1.1_upstream	1	110338671	110340671	-	4.67397	5.57329	11.4843	7.49946	16.1957	4.89362	14.4097	9.32333	8
LAMTOR5_upstream	1	110407442	110409442	-	18.8432	19.2849	43.2353	25.0884	72.7899	32.8219	67.8806	31.733	60.5811
KCNA3_upstream	1	110674533	110676533	-	7.96311	4.65933	51.1882	14.4995	14.9575	16.7989	31.3285	13.0247	18.1621
RP11-96K19.5_upstream	1	110961802	110963802	+	19.4938	13.5858	29.6139	17.3029	34.441	23.9344	56.0921	20.4022	43.0591
LRIF1_upstream	1	110963579	110965579	-	24.0269	12.1508	24.4613	15.5594	42.5183	21.2494	48.4279	33.684	41.3795
CEPT1_upstream	1	111138127	111140127	+	31.6017	23.8474	43.1582	28.405	47.9963	47.3346	38.4886	38.6046	38.6951
PIFO_upstream	1	111344788	111346788	+	17.3796	8.05724	16.7514	15.0197	24.714	21.561	28.825	13.9602	22.3094
ATP5F1_upstream	1	111447364	111449364	+	10.7569	5.74375	13.0822	20.4943	20.4786	24.623	35.9491	11.1129	21.3636
WDR77_upstream	1	111448876	111450876	-	11.5582	7.87456	12.3278	12.4609	19.9282	18.7012	18.3283	11.826	25.0155
LINC01160_upstream	1	111608223	111610223	-	95.8442	95.1187	89.4215	93.5832	94.9909	93.8693	96.5783	95.3148	90.0662
FAM212B-AS1_upstream	1	111738341	111740341	+	0.37171	0.457731	1.3587	0.422078	0.819672	0.956284	0	0.985222	1.21951
DDX20_upstream	1	111753745	111755745	+	9.67465	8.65074	19.7596	18.0581	17.2183	25.0896	24.8267	15.0229	30.5236
FAM212B_upstream	1	111755324	111757324	-	8.01754	4.44526	12.4887	13.2244	9.85697	15.2845	11.8474	11.1339	8.33333
CTTNBP2NL_upstream	1	112394681	112396681	+	8.72093	5.44827	12.8755	8.75637	14.3945	15.4891	21.7824	10.6197	17.1456
CAPZA1_upstream	1	112617673	112619673	+	9.11499	6.57729	11.6202	9.61735	24.4518	13.4529	32.9246	8.71518	24.7743
RP3-522D1.1_upstream	1	112848528	112850528	+	49.625	43.432	77.8917	38.4997	41.8869	75.6566	79.6674	92.8763	77.9026
LINC01356_upstream	1	112850143	112852143	-	79.6879	70.393	76.0815	79.2655	76.206	82.4222	80.7619	91.4296	89.145
SLC16A1_upstream	1	112956513	112958513	-	12.9817	10.5058	18.7824	14.9675	16.5692	18.2801	28.9474	13.5124	15.9751
RP11-31F15.2_upstream	1	113072605	113074605	-	6.6844	5.30792	10.6079	9.20034	28.0111	16.588	28.8	7.66162	20.9877
MAGI3_upstream	1	113389249	113391249	+	1.26272	2.1984	6.71462	4.55026	9.95364	7.7209	13.5688	5.95961	20.8262
PHTF1_upstream	1	113758989	113760989	-	24.2716	18.3565	35.5103	37.9985	51.3175	29.3192	49.3657	37.9028	34.0333
RP5-1073O3.2_upstream	1	113810879	113812879	+	1.88067	1.00663	2.79622	2.10472	3.2411	3.38942	3.84615	2.18294	3.73039
RSBN1_upstream	1	113811976	113813976	-	27.5341	21.5855	29.4193	36.622	53.2423	30.7602	59.7386	29.3298	47.6823
AP4B1_upstream	1	113904701	113906701	-	26.9496	19.3457	36.7424	36.1091	59.2553	51.4539	62.3082	36.9841	34.6131
HIPK1_upstream	1	113927692	113929692	+	13.7405	9.37124	26.2887	15.6442	36.5949	34.3263	44.8214	16.5826	45.364
TRIM33_upstream	1	114510660	114512660	-	5.20991	4.27587	44.228	12.0543	23.5837	20.6788	38.4583	22.749	34.7222
SYCP1_upstream	1	114853303	114855303	+	86.3382	90.3616	91.6257	89.7101	88.1837	83.6135	93.2533	90.5744	88.9408
TSPAN2_upstream	1	115089000	115091000	-	12.3106	5.44591	26.3092	13.6875	13.8555	31.576	18.0754	30.5155	25.942
SLC22A15_upstream	1	115974998	115976998	+	10.1632	9.84792	54.0109	24.8171	43.6763	35.0724	59.9424	19.2398	27.2696
ATP1A1_upstream	1	116371168	116373168	+	29.9997	22.38	47.1958	45.0343	74.6292	66.5941	39.6414	41.7441	59.6667
CD58_upstream	1	116570539	116572539	-	5.60342	4.34178	7.14874	6.37034	11.774	10.3454	22.4263	8.17882	12.9733
PTGFRN_upstream	1	116908557	116910557	+	3.08943	4.2732	35.8738	6.42613	15.0983	19.4706	12.053	8.24397	18.3226
RP4-753F5.1_upstream	1	116909031	116911031	-	0.59869	1.31207	29.583	1.73285	3.66503	2.9386	2.83516	2.5448	1.38889
TTF2_upstream	1	117058803	117060803	+	3.55306	2.47761	5.25845	5.30638	6.2786	9.24586	9.67846	5.69349	5.07378
RP11-27K13.3_upstream	1	117058990	117060990	-	2.52624	1.7656	4.40824	4.34216	4.44436	7.31912	6.73687	4.65466	3.17889
TRIM45_upstream	1	117122087	117124087	-	36.2776	24.6365	44.7468	30.284	55.3622	58.9886	61.7298	41.2001	42.0728
RP11-188D8.1_upstream	1	117364973	117366973	-	11.7192	10.0669	43.8892	19.843	64.5933	22.1882	48.4584	23.1755	28.432
FAM46C_upstream	1	117604434	117606434	+	11.4923	7.59265	24.1874	21.3317	43.6553	32.5595	53.6854	28.1366	44.4258
GDAP2_upstream	1	117929130	117931130	-	5.14947	5.89433	14.0014	9.71482	16.0824	9.05261	21.7202	6.51192	23.4798
RP4-712E4.1_upstream	1	119000892	119002892	-	3.23274	3.28026	6.01042	4.87639	6.79894	7.61905	9.28571	5.42111	0
RP4-712E4.2_upstream	1	119000905	119002905	-	3.23274	3.28026	6.01042	4.87639	6.79894	7.61905	9.28571	5.42111	0
RP11-418J17.1_upstream	1	119138896	119140896	+	6.73749	6.71253	12.108	9.09159	18.5272	19.5977	17.9873	8.94386	23.0963
WARS2_upstream	1	119140171	119142171	-	18.2263	16.1223	22.071	15.9994	24.226	40.0769	28.0519	18.3342	39.1333
ZNF697_upstream	1	119647273	119649273	-	2.60823	2.85284	7.88428	4.43787	9.13449	16.8173	9.85376	7.19593	18.8541
RNVU1-19_upstream	1	120850485	120852485	-	8.07664	6.85309	12.9708	8.38624	25	16.8615	25.526	12.0219	13.7746
U1_upstream	1	121008007	121010007	-	93.1275	93.0877	96.0721	91.2411	96.356	94.8586	93.1446	12.2951	96.8685
RP11-439A17.10_upstream	1	121116176	121118176	-	92.2931	95.7426	94.5388	94.8818	96.541	97.4501	89.8846	95.4284	92.6999
RP11-439A17.4_upstream	1	121116626	121118626	+	93.2929	95.7816	96.1419	96.2006	96.5466	98.1097	94.56	96.398	96.0152
HIST2H2BA_upstream	1	121116757	121118757	-	93.0678	95.4472	95.9864	96.2509	96.5872	98.1286	94.56	96.3213	96.0152
SRGAP2C_upstream	1	121183310	121185310	+	0.569459	0.5549	1.36416	0.272109	0.576132	1.25683	2.67857	0.421053	1.92308
CH17-437K3.1_upstream	1	121395254	121397254	+	37.8693	28.2437	59.4487	48.3691	45.3405	51.371	39.7374	27.5897	65.8325
EMBP1_upstream	1	121517612	121519612	+	17.5195	14.6271	35.1079	25.9616	75.9313	56.1752	73.5746	57.1897	50.505
RP11-344P13.6_upstream	1	121518329	121520329	-	17.5055	14.6985	28.4324	17.3084	43.4406	37.9937	51.2798	43.8371	34.1032
RP11-763B22.7_upstream	1	143497285	143499285	+	77.0155	71.2127	95.008	78.5088	98.3766	97.5626	95.3659	86.5774	97.6596
CH17-13I23.1_upstream	1	143498267	143500267	-	78.7927	74.0689	92.4802	75.2525	99.1497	100	94.2845	87.1368	99.6667
RP5-998N21.7_upstream	1	143903987	143905987	+	91.7806	93.7264	94.3257	93.1543	92.9487	92.5027	95.9677	65.7915	93.2918
HIST2H2BB_upstream	1	143904150	143906150	-	91.7098	93.6237	94.7755	92.4656	93.0818	92.6277	95.9677	65.1281	93.3966
RNVU1-15_upstream	1	144411076	144413076	+	5.13571	4.4067	16.5997	9.77591	22.5877	14.5833	26.8817	19	17.6871
NBPF15_upstream	1	144461174	144463174	-	19.1353	14.3155	30.5767	33.2375	56.5431	49.6398	84.9116	36.2319	80.2431
U1_upstream	1	145168019	145170019	+	95.4219	93.663	95.7671	94.2646	96.3459	94.923	97.9493	94.961	96.8719
U1_upstream	1	145431193	145433193	-	21.4147	9.33425	18.2704	17.1878	21.0371	25.8973	37.8876	16.8183	28.6492
U1_upstream	1	145465280	145467280	-	18.7978	11.883	15.0956	12.8071	10.5529	10.8333	15.7317	23.8514	8.69565
GPR89A_upstream	1	145606490	145608490	+	26.1874	9.8032	30.8298	57.7801	63.2704	61.04	46.5854	24.7494	47.0238
NBPF25P_upstream	1	145607358	145609358	-	21.5833	11.5836	23.6357	42.4535	61.0319	43.1823	42.8455	20.4167	39.1489
POLR3C_upstream	1	145822588	145824588	+	4.80643	4.51166	11.4962	6.57803	12.0784	4.0036	17.4116	3.37121	4.14994
RNF115_upstream	1	145823577	145825577	-	17.8423	16.4467	31.1636	25.5323	40.5409	38.0954	42.73	26.1588	33.6946
NUDT17_upstream	1	145844129	145846129	+	20.1854	16.0096	25.7598	22.3108	51.4532	25.3213	40.4474	17.7404	31.7109
PIAS3_upstream	1	145859336	145861336	-	36.8588	27.7241	46.35	40.4045	62.8593	31.5672	71.851	41.1071	41.8669
ANKRD35_upstream	1	145885366	145887366	-	27.9454	22.3333	41.9101	24.524	44.2047	37.6578	51.2244	42.641	39.9993
GNRHR2_upstream	1	145917513	145919513	+	11.1285	8.07534	15.6084	11.9613	18.9649	12.0778	20.0564	12.2789	21.0661
PEX11B_upstream	1	145918337	145920337	-	13.2878	12.3535	12.0846	11.1269	33.9359	19.5585	22.042	16.999	14.4643
POLR3GL_upstream	1	145963202	145965202	+	15.4296	12.1763	19.97	16.0149	18.2628	24.6118	30.737	16.8888	27.2768
ANKRD34A_upstream	1	145964082	145966082	-	16.4977	23.5474	27.6727	31.569	28.3072	36.9871	30.2453	18.9156	46.5891
U1_upstream	1	146375307	146377307	+	9.54963	14.7391	24.3634	19.7018	47.4638	21.1886	43.2678	22.248	56.2886
AC245407.1_upstream	1	146376684	146378684	-	20.9328	20.8998	16.1616	19.9479	26.6242	23.2181	35.9839	22.2483	38.7088
NBPF12_upstream	1	146937244	146939244	+	7.64045	3.37427	31.8187	8.20097	9.96199	15.3453	30.3595	8.05863	19.3424
RP11-325P15.2_upstream	1	147083078	147085078	-	10.7911	9.69074	10.9403	10.6817	12.0172	11.5669	9.09181	12.3326	23.1328
RP11-337C18.8_upstream	1	147171271	147173271	+	1.90191	1.2822	4.10182	1.33207	3.00407	4.375	5.15152	1.85367	3.7381
RP11-337C18.10_upstream	1	147171686	147173686	+	2.44222	1.4047	2.16627	1.47246	3.60834	4.72179	4.09962	1.22944	5.17903
PRKAB2_upstream	1	147172050	147174050	-	4.51299	3.64557	15.6584	6.95097	14.9486	18.3864	11.6667	5.11562	29.237
CHD1L_upstream	1	147241141	147243141	+	16.3283	13.5358	42.2936	23.3434	27.2824	77.2589	67.4065	33.4109	81.5434
FMO5_upstream	1	147242550	147244550	-	4.0028	2.11571	14.6409	4.00229	7.00124	8.32219	9.78525	5.74793	9.23849
ACP6_upstream	1	147669996	147671996	-	11.1111	18.0298	32.63	26.9948	34.0344	71.1111	73.5294	22.2558	47.2222
ABHD17AP1_upstream	1	148144895	148146895	+	91.2086	91.9452	96.4199	93.8111	96.2736	95.3655	98.3173	95.7132	91.8311
NBPF11_upstream	1	148151822	148153822	-	10.1628	9.85088	23.9475	23.2384	36.4129	26.8176	17.6545	22.2222	49.5011
RP11-495P10.4_upstream	1	148317513	148319513	-	59.8843	48.4037	57.3425	58.1333	60.8766	77.5999	68.8501	9.80484	64.6512
U1_upstream	1	148521101	148523101	+	14.3593	9.71762	15.2611	11.5818	32.7818	27.0893	40	15.9241	41.3636
NBPF9_upstream	1	149103061	149105061	-	21.201	14.8976	59.3114	40.4856	80.4423	45.9414	49.635	45.2833	82.1528
LINC00869_upstream	1	149604834	149606834	+	44.7531	53.7259	72.3346	62.4259	64.1549	56.0926	51.4497	64.0367	51.1409
U1_upstream	1	149699796	149701796	-	93.7089	95.6263	98.3586	93.3586	92.9679	96.9394	97.9465	69.7245	92.7333
HIST2H2BF_upstream	1	149811873	149813873	-	5.69264	3.5251	6.61905	12.9981	0.0710227	0.900901	0.198413	6.40873	0
RP11-196G18.22_upstream	1	149848524	149850524	-	5.52249	7.36137	8.46781	9.35	11.6891	7.54406	12.8651	17.3036	8.12696
HIST2H2AA4_upstream	1	149849561	149851561	+	1.28205	1.24433	4.07333	3.40112	6.72571	4.53515	12.2676	8.44799	5.27778
HIST2H2AC_upstream	1	149885475	149887475	+	0.389477	0.3259	0.114943	0.571157	0.857143	0.0992064	0.779727	0.450113	0
HIST2H2BE_upstream	1	149886152	149888152	-	0.0566893	0.490998	0.0921659	0.600521	0.94697	0	0.382653	0.631777	0
BOLA1_upstream	1	149886390	149888390	+	0.0669344	0.427934	0.218447	0.717577	0.374532	0	0.357143	0.606061	0
HIST2H2AB_upstream	1	149887416	149889416	-	3.81803	2.5863	2.50285	3.12056	4.85193	4.98842	5.50628	9.49649	7.4441
OTUD7B_upstream	1	150010176	150012176	-	10.4227	10.134	25.3627	21.5505	36.0099	22.2936	40.314	19.926	41.7505
VPS45_upstream	1	150065793	150067793	+	5.15957	7.01624	16.5027	13.1702	22.5328	22.8355	29.7669	14.9941	34.6511
PLEKHO1_upstream	1	150147683	150149683	+	28.0045	28.5598	41.0523	32.1756	53.8135	45.2501	59.7969	42.908	54.0249
RNU2-17P_upstream	1	150235467	150237467	+	15.575	16.8677	19.8025	20.2226	19.6408	19.8654	24.892	19.9373	17.4838
C1orf54_upstream	1	150266700	150268700	+	31.2881	40.479	41.1361	39.786	54.8921	44.2575	38.1771	38.0362	34.4444
APH1A_upstream	1	150269080	150271080	-	39.1862	49.528	48.2558	51.0426	58.7104	63.2754	58.7207	51.7149	61.6547
PRPF3_upstream	1	150319976	150321976	+	48.1439	44.3186	54.4417	43.7957	53.5535	59.5494	49.8882	44.1116	42.5468
FALEC_upstream	1	150514257	150516257	+	24.0991	27.247	34.2855	34.5597	40.3626	27.7324	36.8954	44.3515	60.375
ADAMTSL4_upstream	1	150547869	150549869	+	22.0652	11.6145	61.2914	35.4824	43.2971	70.5012	78.8207	45.0921	53.1413
MCL1_upstream	1	150579238	150581238	-	28.565	18.4921	49.7535	37.9545	41.4124	46.7346	82.3909	38.4781	56.2551
ENSA_upstream	1	150629112	150631112	-	34.8379	30.317	35.8613	31.7132	36.5304	35.5335	46.5978	38.9012	44.2204
ARNT_upstream	1	150876268	150878268	-	50.2853	37.534	47.0842	42.8767	72.856	79.143	74.256	52.6116	50
CERS2_upstream	1	150974504	150976504	-	28.2742	17.9902	53.5553	30.6319	39.6429	45.5593	61.6667	46.3401	63.5463
C1orf56_upstream	1	151046240	151048240	+	40.5956	32.8314	51.7264	38.8365	83.1708	34.9659	64.7177	50.0767	61.7813
GABPB2_upstream	1	151069078	151071078	+	52.6244	46.4935	45.5261	43.6557	42.7253	47.9158	61.7491	53.356	48.7541
CDC42SE1_upstream	1	151069825	151071825	-	43.6859	41.4652	38.7808	40.6644	35.1655	42.7821	46.4021	43.9131	42.803
RP11-68I18.10_upstream	1	151131110	151133110	-	3.13182	4.43734	1.81665	3.9318	5.89744	5.53763	6.0816	29.7898	1.0101
SEMA6C_upstream	1	151146164	151148164	-	6.63044	5.2859	11.9253	13.8492	12.4246	18.0833	19.3761	18.7019	20.0738
PIP5K1A_upstream	1	151196449	151198449	+	62.3482	61.87	63.1083	68.9882	71.51	58.5515	66.0874	67.4466	74.0744
PSMD4_upstream	1	151253203	151255203	+	53.6885	52.1403	60.159	61.1549	59.7461	59.8193	62.063	57.5508	78.0357
ZNF687_upstream	1	151280118	151282118	+	44.7927	38.4828	38.4576	52.3316	50.1887	50.0123	60.6042	44.2312	62.8464
RP11-126K1.2_upstream	1	151281429	151283429	-	2.18822	0.918898	0.896057	0.235849	2.89855	3.52113	2.32558	4.13625	2.17391
SNX27_upstream	1	151610565	151612565	+	14.0673	11.9566	27.9324	56.6777	65.7298	44.6668	50.9031	38.848	41.6026
MRPL9_upstream	1	151763064	151765064	-	18.7239	10.7061	23.7632	19.3492	33.7316	24.6558	66.6286	13.4432	58.7362
RP11-98D18.3_upstream	1	151769001	151771001	-	93.4896	91.6578	95.3822	95.1996	95.6236	87.4467	91.802	93.716	93.598
RP11-98D18.9_upstream	1	151789304	151791304	+	2.02652	3.41191	7.1341	5.9041	15.5448	10.5699	18.2319	5.01582	16.6668
TDRKH_upstream	1	151790916	151792916	-	15.5344	12.6248	28.3482	24.2533	56.1951	30.4613	44.7959	21.7238	30.602
THEM4_upstream	1	151909308	151911308	-	12.899	8.75199	24.8557	17.4573	37.0485	23.6838	40.7919	21.8358	24.6237
NBPF18P_upstream	1	151993031	151995031	+	1.25567	2.01707	7.30752	3.7308	1.2766	1.21212	7.09677	8.60892	6.25
CHTOP_upstream	1	153632482	153634482	+	34.8255	31.3986	47.6857	32.8721	61.1724	51.6251	72.5749	46.5808	47.9159
S100A13_upstream	1	153633592	153635592	-	26.6818	21.0454	31.5163	24.4927	44.2338	36.2946	43.5775	31.7037	30.0441
RP1-178F15.5_upstream	1	153633840	153635840	-	31.8597	25.0795	38.5712	29.6745	48.6519	41.907	46.0634	33.2369	35.6285
RP1-178F15.4_upstream	1	153633897	153635897	-	36.4732	27.0331	43.7035	32.5798	50.6524	43.3069	48.853	36.5654	38.2177
NPR1_upstream	1	153677137	153679137	+	7.62089	8.06771	13.3207	13.6296	11.7296	13.5414	17.5847	15.4977	9.07104
AL513523.2_upstream	1	153773579	153775579	-	36.6981	28.2798	58.2577	31.9493	50.6197	57.9784	33.6443	47.1509	45.7724
GATAD2B_upstream	1	153922475	153924475	-	17.9999	12.733	24.1807	15.9751	44.9242	18.7857	48.7247	23.4691	39.6372
CRTC2_upstream	1	153958125	153960125	-	8.36026	11.4791	17.9886	12.3603	23.5382	13.733	20.625	12.3331	22.5172
MIR6737_upstream	1	153961920	153963920	-	5.45877	6.80426	14.6902	6.443	6.29371	3.80952	3.7037	9.59402	8.77193
CREB3L4_upstream	1	153966034	153968034	+	15.8508	15.4988	16.0398	17.6234	26.3164	24.6973	20.2633	23.8084	9.00974
RP11-422P24.11_upstream	1	153976243	153978243	+	14.6682	11.3978	20.6409	15.9299	28.0121	18.3789	48.3707	14.1095	29.2184
RPS27_upstream	1	153989259	153991259	+	56.5564	55.4393	60.9617	58.1975	67.8433	57.3578	76.9167	60.0729	59.6811
UBAP2L_upstream	1	154218679	154220679	+	12.3868	11.7177	25.6639	21.6703	23.9046	27.5763	22.8689	18.2976	18.7314
C1orf43_upstream	1	154220128	154222128	-	0.694445	0.974127	2.16856	0.186916	0.469136	1.4881	0	0.211353	0.420168
HAX1_upstream	1	154271011	154273011	+	17.0132	19.7657	19.7771	21.5288	38.0331	32.4198	66.5126	24.5333	27.4505
SNORD59_upstream	1	154286960	154288960	+	94.6455	92.4485	94.3518	92.7488	94.4294	91.039	92.4885	93.9552	93.7302
ADAR_upstream	1	154627499	154629499	-	5.01305	5.30372	17.0918	9.34389	15.769	8.72216	28.2709	10.3404	24.3287
RP11-307C12.12_upstream	1	154960325	154962325	+	7.50628	7.50673	33.4574	30.8469	69.8995	30.202	55.864	20.8976	34.3325
CKS1B_upstream	1	154973153	154975153	+	1.51332	1.04691	0.695054	1.70772	3.05656	1.8631	0.870456	1.34741	0.366972
SHC1_upstream	1	154973895	154975895	-	0.576656	0.405125	0.523429	0.540858	3.10615	0.180451	0.294785	0.293235	0.495283
MIR4258_upstream	1	154974193	154976193	+	1.09027	0.959365	1.51227	1.42737	4.56816	1.20978	1.3172	1.84834	1.83796
ZBTB7B_upstream	1	155001130	155003130	+	0.498442	1.09045	0	0	2	1.30952	1.42857	0	2.86935
EFNA1_upstream	1	155125960	155127960	+	1.39062	1.60871	2.51344	0.628931	2.54237	1.88596	2.45902	2.3891	0.943396
SLC50A1_upstream	1	155133844	155135844	+	26.4319	18.6667	29.8467	31.7441	23.4074	38.1481	15.7143	27.0616	42.775
TRIM46_upstream	1	155172287	155174287	+	3.20353	2.77183	4.66444	2.90551	8.32251	8.51064	3.07329	3.03993	5.22727
KRTCAP2_upstream	1	155172975	155174975	-	1.13355	1.13954	1.22045	0.337598	2.61229	1.85185	1.4156	2.58937	3.09618
AC234582.1_upstream	1	155188550	155190550	+	93.1363	95.5082	98.6595	98.83	98.2954	98.3387	99.0425	98.6444	94.8837
MUC1_upstream	1	155192416	155194416	-	5.72228	4.56591	9.40538	7.74573	7.05128	5.35793	4.16667	7.08333	6.12245
MIR92B_upstream	1	155193667	155195667	+	1.31136	0.728787	0.574286	1.08268	0	0.891632	0	0.937276	2.17391
GBAP1_upstream	1	155226922	155228922	-	17.5687	15.2739	21.3534	22.5349	25.7792	27.4627	26.6427	20.2191	24.1173
GBA_upstream	1	155244199	155246199	-	17.0909	16.9473	19.5472	12.9465	17.164	17.6901	16.524	19.4296	21.4189
SCAMP3_upstream	1	155261930	155263930	-	31.4235	28.9106	34.525	27.1261	60.2052	42.9579	51.2114	40.6341	45.7474
ASH1L_upstream	1	155562307	155564307	-	0.738384	1.18526	3.53154	2.46186	5.65602	4.01271	6.48394	3.3675	3.47222
MSTO1_upstream	1	155608705	155610705	+	37.9022	32.4324	52.6911	50.551	81.7529	73.026	80.9577	50.6268	64.8389
DAP3_upstream	1	155686460	155688460	+	15.395	11.1236	28.5271	34.0951	42.8263	27.1813	25.3742	26.8333	39.6552
YY1AP1_upstream	1	155688500	155690500	-	14.121	12.8685	32.3845	31.125	55.2608	53.589	52.4021	29.9481	54.1252
MSTO2P_upstream	1	155744329	155746329	+	23.5085	22.7746	47.3161	33.3469	41.1042	65.2482	49.148	33.61	44.3053
RP11-336K24.12_upstream	1	155977299	155979299	+	0.421872	0.61207	1.42857	1.99084	3.78844	2.11219	1.06667	2.80913	0.838264
MEX3A_upstream	1	156081498	156083498	-	0.522561	0.454545	6.25	0.215517	0	0	0	1.59314	0
SNORA26_upstream	1	156191703	156193703	-	75.6357	81.3985	78.8665	71.6294	79.1759	79.4272	89.6101	91.5644	75.6139
SLC25A44_upstream	1	156192432	156194432	+	41.8372	41.9666	47.8677	36.3286	69.8043	60.7736	66.3075	52.9789	43.0455
PMF1-BGLAP_upstream	1	156211482	156213482	+	16.9806	13.4546	15.4673	19.5133	50.075	59.6169	39.191	21.3582	34.8052
PMF1_upstream	1	156211493	156213493	+	16.9806	13.4546	15.4673	19.5133	50.075	59.6169	39.191	21.3582	34.8052
TMEM79_upstream	1	156281435	156283435	+	15.1634	9.8091	20.9853	10.5682	18.4249	27.9545	16.0853	12.9199	15.3636
SMG5_upstream	1	156282325	156284325	-	15.6603	9.22705	19.2061	13.5128	23.9588	33.0447	25.1056	12.6693	21.9872
MIR9-1_upstream	1	156418831	156420831	+	14.3767	13.3728	18.457	16.2313	25.1516	15.5496	20.2936	15.8337	21.1854
RP11-98G7.1_upstream	1	156456077	156458077	-	15.8794	14.4042	15.0332	16.0829	23.6041	27.6726	25.809	16.1137	35.5069
MEF2D_upstream	1	156500328	156502328	-	12.3543	16.3884	36.2448	27.7706	59.9689	39.6726	39.1215	28.9804	36.3778
IQGAP3_upstream	1	156572104	156574104	-	30.1521	25.2363	26.9681	26.0888	34.6266	33.3963	37.0021	29.9137	49.0907
RP11-284F21.9_upstream	1	156640504	156642504	-	12.1442	13.0639	19.1902	27.0337	30.3584	26.3557	16.8889	19.7168	22.6351
NES_upstream	1	156676897	156678897	-	1.69173	4.26763	25.5983	5.73001	12.2629	2.9011	6.80938	4.00416	15.4672
CRABP2_upstream	1	156705316	156707316	-	0.658473	0.718498	1.33706	1.11373	0.699301	4.94987	0	0.550551	1.73611
HDGF_upstream	1	156766425	156768425	-	3.3779	3.53785	9.09442	3.69587	10.9722	13.2788	17.277	5.583	8.13333
INSRR_upstream	1	156858518	156860518	-	3.47314	2.68121	3.00972	3.2321	4.49545	2.51488	3.47826	5.7419	2.95918
PEAR1_upstream	1	156892198	156894198	+	4.67116	3.9608	5.67901	5.23265	2.4915	6.97345	8.87931	8.02771	0.568182
LRRC71_upstream	1	156919150	156921150	+	16.9632	18.1378	43.7263	25.8404	39.5822	41.2391	64.127	27.3379	63.3482
ARHGEF11_upstream	1	157044870	157046870	-	2.07612	1.58617	52.567	8.42857	15.1499	11.9286	22.8424	4.05909	6.65335
ETV3_upstream	1	157137974	157139974	-	9.31833	5.53187	15.7883	13.247	15.8093	34.2454	32.9574	10.0779	37.2986
KIRREL_upstream	1	157991773	157993773	+	12.1046	8.81551	23.1406	25.4114	11.2234	11.6176	10.3448	14.0643	8.69565
ELL2P1_upstream	1	158177255	158179255	-	31.5801	21.7554	31.1475	21.4168	43.9673	22.0578	31.1886	52.403	57.8161
DUSP23_upstream	1	159779432	159781432	+	66.5267	49.4115	80.5835	59.7392	24.1903	70.0889	69.4744	14.6232	78.7657
C1orf204_upstream	1	159854847	159856847	-	56.5831	46.1848	73.2586	51.8737	62.3269	43.8781	74.5693	82.1992	70.2032
IGSF9_upstream	1	159945104	159947104	-	5.47904	7.63671	14.0267	13.8744	17.8373	8.04042	7.13992	16.7976	11.6418
KCNJ10_upstream	1	160069748	160071748	-	10.6684	10.3698	16.6865	16.3073	15.2258	14.4798	15.6408	13.6261	16.4596
DCAF8_upstream	1	160262031	160264031	-	37.6122	26.5326	40.3318	31.3472	59.7826	42.7928	57.5801	29.7731	48.1239
NCSTN_upstream	1	160341772	160343772	+	9.06394	8.93677	14.2056	9.1099	10.3732	11.9029	19.4972	7.27937	19.3529
COPA_upstream	1	160342900	160344900	-	16.1378	15.8272	22.5777	14.4294	18.7053	23.766	34.8268	18.1147	26.6012
RP11-544M22.1_upstream	1	160930965	160932965	+	97.6065	94.1701	93.6689	85.1156	93.6142	97.0111	94.3811	95.5885	95.9325
F11R_upstream	1	161020848	161022848	-	26.9173	22.3506	40.2863	30.9163	58.9951	62.7071	55.2716	25.5915	47.112
DEDD_upstream	1	161132188	161134188	-	9.93573	9.2736	12.8793	12.0514	20.7418	16.56	18.5626	16.2555	12.9086
PPOX_upstream	1	161164910	161166910	+	7.66558	12.1589	13.7037	17.7426	23.1884	16.8357	22.3214	16.4646	20.7317
PCP4L1_upstream	1	161257227	161259227	+	23.0449	27.0156	32.2031	33.3302	42.5975	30.9326	65.9832	41.7237	48.5739
RNU6-481P_upstream	1	161399789	161401789	+	38.1466	35.7644	46.2905	39.3579	53.1174	45.6647	39.5111	36.2309	50.6625
HSPA6_upstream	1	161523040	161525040	+	16.2045	14.9738	31.5847	21.4654	33.0253	30.0379	46.3821	20.4685	27.6786
HSPA7_upstream	1	161604791	161606791	+	71.8017	76.1297	85.9532	69.119	83.7803	70.8804	89.9328	88.5419	77.8049
OLFML2B_upstream	1	162023354	162025354	-	22.3773	13.652	24.6461	23.8582	31.5623	30.0132	52.5595	27.2576	45.8361
C1orf226_upstream	1	162365408	162367408	+	93.0721	91.7864	93.1201	92.5448	88.2353	92.7183	94.8029	92.942	92.1069
UAP1_upstream	1	162560006	162562006	+	8.55376	6.22929	28.1802	9.03894	17.8171	20.4591	55.6927	52.1007	16.6299
RP11-359K18.3_upstream	1	162560808	162562808	-	8.88818	5.80989	20.7236	8.01585	13.9333	18.2645	46.6146	35.6855	8.18841
HSD17B7_upstream	1	162789202	162791202	+	14	9.73123	15.9638	13.8871	23.2319	40.4527	30.1993	17.7926	37.7161
RGS5_upstream	1	163321291	163323291	-	5.43234	5.39299	13.2648	9.37899	13.3079	5.78391	10.2482	7.65643	11.2662
RGS5_upstream	1	163321394	163323394	-	5.72865	5.42331	13.6784	8.9691	13.9117	6.12084	11.0258	7.72049	11.7125
RP11-466F5.8_upstream	1	165767429	165769429	+	7.56705	8.89448	11.6838	10.6026	28.9369	26.7755	17.8195	11.4502	24.1855
UCK2_upstream	1	165826031	165828031	+	16.2051	5.66156	32.7416	12.3104	44.7066	26.5604	51.6667	15.0544	10.463
TMCO1_upstream	1	165827255	165829255	-	0	0.47205	26.2895	0.536108	0.357143	0	1.85185	0.325203	0
RP11-9L18.3_upstream	1	166164595	166166595	-	2.39647	1.98902	15.464	4.78836	5.44256	6.39456	10.6144	4.39951	3.77529
POGK_upstream	1	166837947	166839947	+	15.5416	8.20725	51.9011	31.0666	47.7527	41.503	70.3015	27.6586	46.6084
TADA1_upstream	1	166875827	166877827	-	9.19787	8.37081	17.9483	12.8288	23.6551	14.748	24.3465	15.3367	22.3904
MAEL_upstream	1	166974082	166976082	+	2.22857	2.26513	52.4427	33.7382	57.4095	45.5156	67.4659	7.24072	14.8057
ILDR2_upstream	1	166974982	166976982	-	3.57258	4.02258	52.2939	33.17	56.3307	46.4779	67.5126	9.57138	15.7933
POU2F1_upstream	1	167219329	167221329	+	1.88046	1.82233	10.5374	3.84661	5.83978	3.75667	7.19985	2.59542	3.29884
RP11-277B15.3_upstream	1	167220012	167222012	-	0.47123	0.739595	23.382	0.847458	0.431034	0	2.14286	0.311526	0
CREG1_upstream	1	167553267	167555267	-	4.42506	3.32447	36.2916	6.246	18.3116	20.7619	15.6757	9.8949	10.6913
DCAF6_upstream	1	167934283	167936283	+	9.08724	7.13797	19.4798	13.0257	23.9107	20.2095	43.4993	11.8519	17.9471
MPC2_upstream	1	167936540	167938540	-	4.66624	2.15184	11.1499	5.86205	12.8297	14.1141	14.1662	6.7098	12.0411
GPR161_upstream	1	168137167	168139167	-	31.4583	21.8331	30.2623	35.044	44.2586	30.7172	33.1397	34.3944	37.7028
TIPRL_upstream	1	168177433	168179433	+	21.2888	21.7987	22.6104	24.2005	44.1622	32.8296	39.9427	25.0817	39.6248
RP1-206D15.6_upstream	1	169484576	169486576	+	8.33333	3.99508	11.2662	7.93881	18.1935	9.95235	12.462	5.72344	29.8107
SLC19A2_upstream	1	169485503	169487503	-	16.4881	6.63987	26.7301	14.9117	24.5635	21.0582	33.9115	11.0016	41.6389
SCYL3_upstream	1	169893767	169895767	-	23.8418	17.371	17.7392	17.1765	27.6324	26.4687	27.1901	26.4852	31.7369
PRRC2C_upstream	1	171484051	171486051	+	9.62302	8.51483	19.0476	13.5756	18.0078	18.4125	29.725	13.5238	22.2078
VAMP4_upstream	1	171741747	171743747	-	3.64527	4.45187	5.52093	5.36141	8.12196	8.72767	6.45459	4.48856	11.7011
METTL13_upstream	1	171780164	171782164	+	10.9935	10.8145	13.2353	12.1968	15.545	23.1136	28.9796	19.0169	31.5697
DNM3_upstream	1	171839998	171841998	+	7.62361	6.29415	58.3874	20.4596	29.659	30.6573	59.9069	23.206	45.1832
SUCO_upstream	1	172530849	172532849	+	12.7441	9.24002	13.5517	7.50907	9.92429	16.8794	15.4219	14.7069	17.6983
PRDX6_upstream	1	173475766	173477766	+	9.18996	5.28512	38.6764	23.1742	55.1536	16.0709	33.2245	19.3122	55.0469
DARS2_upstream	1	173823003	173825003	+	2.75052	1.91817	1.78127	3.50668	4.22895	4.37928	4.96528	3.4408	4.0284
CENPL_upstream	1	173824220	173826220	-	39.2093	32.5191	35.5387	40.9495	61.893	41.3771	55.5332	41.4438	47.961
ZBTB37_upstream	1	173866582	173868582	+	0.337838	0.881534	0.572742	0.0884956	0	0.124378	0	0.134409	0.584795
GAS5_upstream	1	173868382	173870382	-	17.9104	15.4522	28.3785	24.4835	44.9366	48.3654	31.842	26.3014	45.6871
RP11-160H22.3_upstream	1	174021009	174023009	+	4.54669	3.79574	24.8235	7.64207	11.4895	14.6213	29.7773	11.5657	14.4837
RC3H1_upstream	1	174021797	174023797	-	2.64079	2.12295	25.994	6.73063	16.4472	17.1198	24.5341	13.0783	12.3289
RABGAP1L_upstream	1	174157910	174159910	+	8.35456	6.89635	17.4637	17.5546	24.6382	31.6672	43.5544	15.0486	45.8524
RP11-160H22.5_upstream	1	174159504	174161504	-	20.5598	16.3488	41.0032	39.6857	74.1548	70.5413	75.5708	37.0227	55.8862
CACYBP_upstream	1	174997663	174999663	+	18.529	18.2244	26.9401	23.6773	42.2347	34.9345	44.9702	24.3433	39.8284
Y_RNA_upstream	1	175022080	175024080	-	4.14674	9.86513	10.8978	10.6187	10.6271	11.5308	12.6521	10.7635	33.3651
MRPS14_upstream	1	175022925	175024925	-	16.9984	20.1582	22.226	22.3101	21.441	24.7206	28.3532	22.2957	54.2096
RP11-195C7.1_upstream	1	176206148	176208148	+	1.15981	0.718334	19.2132	2.17319	4.86111	2.59913	6.67388	2.96795	4.03101
RFWD2_upstream	1	176206993	176208993	-	18.0761	18.6397	36.7216	31.9406	45.4342	31.8071	53.2204	34.8956	46.0465
ASTN1_upstream	1	177164473	177166473	-	6.10521	4.21628	15.0413	19.188	25.2925	15.8471	20.4147	15.1656	18.8229
RP11-568K15.1_upstream	1	178037450	178039450	-	29.6321	30.1336	40.6931	51.0097	59.9933	57.5446	58.5159	63.6701	77.9882
RP4-798P15.3_upstream	1	178037507	178039507	-	28.9395	29.4883	40.8016	50.2666	59.9933	56.8707	58.3754	63.6315	78.6546
RALGPS2_upstream	1	178723647	178725647	+	28.3836	8.82054	60.3225	30.1541	66.6862	53.3453	58.7777	47.888	42.4321
RP11-428K3.1_upstream	1	178725785	178727785	-	32.0692	13.6459	37.1413	19.3791	42.7383	49.3407	45.9085	25.012	42.0445
FAM20B_upstream	1	179024304	179026304	+	30.2008	15.9261	57.4233	52.631	35.0129	44.4732	62.2048	38.3114	29.7126
ABL2_upstream	1	179229184	179231184	-	10.6358	8.03805	27.0581	25.0187	64.287	36.5506	69.8617	21.2232	58.7369
SOAT1_upstream	1	179292214	179294214	+	23.8994	19.9268	35.2966	40.3795	53.4701	48.2347	40.0975	32.9378	33.1661
AXDND1_upstream	1	179364220	179366220	+	56.8528	49.4621	61.1234	53.5829	62.2796	69.9821	64.3705	60.1151	69.8531
RNU5F-2P_upstream	1	179574768	179576768	+	23.5981	12.6249	33.8634	32.6607	36.5116	27.8198	18.4412	29.5507	20.6595
NPHS2_upstream	1	179575452	179577452	-	13.4205	8.86278	27.7043	25.3586	31.693	29.8723	19.0864	21.6308	19.0503
TDRD5_upstream	1	179590113	179592113	+	61.3609	47.8306	57.1927	78.8962	88.5497	59.0125	61.9986	94.2964	65.6811
FAM163A_upstream	1	179741663	179743663	+	15.5561	8.4197	33.5554	14.5038	28.1407	37.0601	47.8377	19.5552	21.4714
TOR1AIP1_upstream	1	179880542	179882542	+	33.1882	31.0637	49.8298	44.8826	55.1394	56.4073	72.0581	45.5516	64.6038
RP11-533E19.7_upstream	1	179882095	179884095	-	0.0855432	1.06964	2.63328	2.15018	3.06818	3.1992	10.1528	1.58124	3.125
CEP350_upstream	1	179953238	179955238	+	21.7765	21.8865	36.477	32.6445	37.4876	41.0657	43.4342	27.1473	45.4704
RP11-533E19.5_upstream	1	179953940	179955940	-	2.74417	2.17084	6.02392	3.91785	2.9938	5.87111	5.11763	3.16881	6.54135
QSOX1_upstream	1	180153334	180155334	+	7.27642	4.23524	53.9123	11.85	29.2502	17.7976	38.8315	13.779	21.9023
LHX4-AS1_upstream	1	180502454	180504454	-	22.075	14.9605	43.017	19.3061	44.8411	42.4224	80.1923	28.9168	33.3497
KIAA1614_upstream	1	180911654	180913654	+	4.22212	3.99882	24.8118	12.2016	20.202	25.3226	19.4775	6.80498	4.87805
STX6_upstream	1	181022621	181024621	-	18.8002	18.2681	31.9278	39.166	38.6398	35.5267	26.9719	55.5052	38.5018
IER5_upstream	1	181087212	181089212	+	12.8472	9.76347	33.3286	15.975	54.4956	33.3947	44.3889	16.703	38.7649
CACNA1E_upstream	1	181411602	181413602	+	92.21	91.6505	97.9069	94.5044	95.2327	95.4838	98.5348	94.4762	91.8605
GLUL_upstream	1	182391706	182393706	-	8.21939	8.57011	29.2546	33.5626	34.0605	44.1498	60.6803	20.4988	39.4375
TEDDM2P_upstream	1	182440077	182442077	+	92.6601	94.0703	95.4937	93.7158	95.25	96.0256	92.5172	93.131	96.2903
RP11-317P15.4_upstream	1	182613754	182615754	+	17.9917	10.1971	20.8536	15.2324	14.8973	22.9817	21.25	23.0745	33.8117
NPL_upstream	1	182787793	182789793	+	8.83755	5.82329	23.9197	7.89622	18.2561	27.264	28.843	8.70212	28.8353
DHX9_upstream	1	182837869	182839869	+	19.7364	17.282	46.3938	20.7581	53.8683	52.5644	53.0399	48.2772	42.8187
SHCBP1L_upstream	1	182953025	182955025	-	95.9481	93.07	95.3119	89.4926	95.0375	98.6717	97.4228	94.2758	90.2425
NMNAT2_upstream	1	183418102	183420102	-	37.4072	39.457	44.8327	57.0333	46.2432	53.8863	49.5317	40.3144	56.3686
SMG7_upstream	1	183470716	183472716	+	0.639098	0.480672	2.89385	1.29444	3.02089	1.08229	3.93119	1.81907	9.71889
SMG7-AS1_upstream	1	183471765	183473765	-	1.51984	1.60921	4.23447	6.17936	5.24566	6.95421	5.26148	5.46509	9.56532
RGL1_upstream	1	183634585	183636585	+	1.12745	0.791916	2.99042	1.00101	1.63063	1.91638	1.17997	1.63704	1.24737
ARPC5_upstream	1	183635257	183637257	-	5.44522	5.09643	31.4453	7.46299	17.2199	22.5075	29.5559	12.0257	22.9549
COLGALT2_upstream	1	184037229	184039229	-	15.1389	17.6347	57.9476	67.5333	77.8899	76.8169	77.9959	44.4687	90.671
C1orf21_upstream	1	184385558	184387558	+	2.49921	1.43871	6.23632	7.13695	8.52513	6.23751	9.68254	7.20078	6.07998
RP11-382D12.2_upstream	1	184386204	184388204	-	0.37182	0.555427	0.909091	0.555556	0	1.38889	0	1.23457	0.503145
EDEM3_upstream	1	184754413	184756413	-	7.37103	5.34766	14.1775	10.3788	31.211	27.1811	17.7246	9.36387	18.1823
RNF2_upstream	1	185043864	185045864	+	22.3178	22.9959	58.6755	57.2879	91.6403	68.3608	71.0332	47.5982	93.9966
SWT1_upstream	1	185155580	185157580	+	9.62328	3.71159	13.756	11.7725	16.0549	16.8001	15.2103	7.69371	10.2988
TRMT1L_upstream	1	185156572	185158572	-	3.04536	1.4997	7.14395	5.58532	4.60548	8.36066	4.97312	3.85478	3.33333
GS1-279B7.2_upstream	1	185316279	185318279	+	4.2445	3.27462	6.22776	8.13962	18.8699	14.7114	10.6973	7.14917	23.2182
IVNS1ABP_upstream	1	185316829	185318829	-	8.66195	7.13788	21.5378	18.7072	43.4722	36.7124	33.9885	23.8608	37.6335
C1orf27_upstream	1	186374258	186376258	+	0.667127	0.821498	2.24206	0.612043	4.42123	1.48589	2.1131	0.51961	0.539084
TPR_upstream	1	186375193	186377193	-	3.78874	3.65322	6.85586	6.8646	13.0021	7.4804	9.59762	4.98686	9.24396
PACERR_upstream	1	186679122	186681122	+	14.8643	9.97154	15.8738	12.3062	30.7264	35.3577	18.2969	13.2962	35.0022
PTGS2_upstream	1	186679927	186681927	-	9.79519	7.50127	12.2177	6.54068	24.1978	16.0821	11.8056	6.16524	27.8922
RGS2_upstream	1	192807539	192809539	+	8.58844	7.24817	14.6126	11.2715	24.3937	18.8147	31.8734	12.7658	39.3618
TROVE2_upstream	1	193057922	193059922	+	16.5603	19.8029	42.6137	24.8091	64.3016	42.2694	77.2493	24.0959	69.1841
UCHL5_upstream	1	193059580	193061580	-	3.30026	3.33894	13.1338	7.12007	18.7992	12.0719	11.1102	4.76525	16.1353
GLRX2_upstream	1	193105614	193107614	-	71.1742	76.2798	81.7796	81.1404	84.9623	83.6471	88.8271	82.0447	79.363
CDC73_upstream	1	193120517	193122517	+	12.7195	11.3387	31.8182	21.324	21.3093	25.3386	38.7166	24.1257	31.0588
ASPM_upstream	1	197146194	197148194	-	30.3095	25.0683	39.4368	30.3838	40.8591	51.2667	57.9263	32.0645	46.246
ZBTB41_upstream	1	197200042	197202042	-	6.94979	4.27081	7.06343	5.88283	14.2661	13.1799	17.4944	8.82144	13.4161
C1orf53_upstream	1	197901147	197903147	+	6.06786	7.19623	32.799	12.6856	77.3499	21.713	53.5819	19.1694	42.2647
LHX9_upstream	1	197910402	197912402	+	1.53378	1.02198	1.08964	1.7321	3.96457	1.28645	2.07373	2.28551	1.40465
NEK7_upstream	1	198155463	198157463	+	29.4595	14.4949	52.8525	35.3087	39.307	30.2831	41.7572	27.3164	35.9853
ZNF281_upstream	1	200409556	200411556	-	1.2603	0.775486	2.67666	1.70919	3.09568	2.64569	3.14657	1.33763	7.41316
KIF14_upstream	1	200620234	200622234	-	35.1336	26.2762	36.7239	28.2122	41.2635	44.0675	56.7029	32.9327	48.2351
RP11-92G12.3_upstream	1	200668007	200670007	+	31.6105	20.9238	45.1653	47.2295	66.1392	50.2134	33.9549	49.7674	63.0004
DDX59_upstream	1	200669469	200671469	-	4.65608	7.96429	19.0406	24.7127	33.8753	27.8324	17.638	23.2371	33.1663
GPR25_upstream	1	200871538	200873538	+	89.1148	94.5127	96.6948	97.2741	97.427	98.8207	97.2974	86.9689	98.9067
C1orf106_upstream	1	200889548	200891548	+	36.0497	26.7947	40.2432	51.8891	33.1651	73.0556	42.4843	31.1111	90.3846
TMEM9_upstream	1	201171074	201173074	-	27.2698	24.3649	42.6061	32.7318	46.5476	76.3	50.4444	31.6809	66.5385
PKP1_upstream	1	201281952	201283952	+	55.028	53.3393	50.8807	51.9241	71.5638	88.134	64.7136	82.7687	80.3621
RP11-134G8.7_upstream	1	201505741	201507741	+	69.6116	63.1119	93.9581	87.8964	96.1556	94.2446	89.6637	57.8528	81.7829
IPO9_upstream	1	201827641	201829641	+	23.2029	30.4111	44.6596	38.1928	46.229	33.8165	49.3268	32.2798	53.7115
IPO9-AS1_upstream	1	201829059	201831059	-	7.37161	13.1	22.6409	19.539	21.4505	18.1178	18.8841	13.1774	17.636
TIMM17A_upstream	1	201953991	201955991	+	25.4461	19.7496	35.262	23.2215	23.6888	22.1095	35.8811	21.8453	29.7779
RNPEP_upstream	1	201980872	201982872	+	34.8442	26.1202	68.2446	54.6424	51.3222	80.4164	70.0207	67.3989	87.429
PPP1R12B_upstream	1	202347199	202349199	+	17.5045	11.9628	26.4001	17.1267	38.9864	36.3293	59.8469	27.9509	71.8741
SYT2_upstream	1	202709917	202711917	-	20.5046	19.8572	19.7805	46.3987	70.2298	55.7126	67.1295	18.9143	37.4012
KDM5B_upstream	1	202808970	202810970	-	27.8319	20.0628	36.7613	26.8834	30.8807	34.5906	36.8862	30.2028	44.3831
PCAT6_upstream	1	202809454	202811454	+	15.7363	11.106	23.3208	14.5142	23.9656	21.0683	22.919	19.2075	36.2188
RP11-480I12.10_upstream	1	202810329	202812329	-	3.77988	3.37745	5.8766	5.43739	7.79974	7.63491	14.2938	5.62504	7.98802
RP11-480I12.5_upstream	1	202861120	202863120	-	9.05931	9.0326	19.223	13.9069	21.2322	22.1938	45.8036	18.1841	39.3456
RABIF_upstream	1	202888635	202890635	-	11.8092	10.8825	38.6161	23.0715	50.813	27.8749	72.5385	23.0612	55.5825
TMEM183A_upstream	1	203005886	203007886	+	5.43623	4.65433	9.53915	6.72645	10.8951	9.82871	7.79062	7.31116	19.5812
BTG2_upstream	1	203303991	203305991	+	15.6078	11.6252	29.935	27.207	25.0514	31.1275	68.2143	24.0009	48.4361
ZC3H11A_upstream	1	203794154	203796154	+	27.5891	23.9914	35.2845	36.3951	58.1542	45.9025	56.5633	37.0207	55.7884
ZBED6_upstream	1	203794809	203796809	+	17.6937	15.6072	22.7988	21.6239	38.8808	25.4315	36.4211	24.239	37.3336
SNRPE_upstream	1	203860103	203862103	+	39.5171	37.6496	47.1808	37.6081	46.5693	44.1976	53.8627	41.2954	45.8201
SOX13_upstream	1	204071615	204073615	+	22.3081	13.5946	39.903	17.3699	54.0762	36.0846	68.0392	42.9837	21.0152
PPP1R15B_upstream	1	204411291	204413291	-	30.1001	25.2756	58.3767	30.5725	53.2424	55.7618	78.7533	38.3371	51.5581
PIK3C2B_upstream	1	204494224	204496224	-	8.28053	7.61997	24.883	18.1849	52.2989	17.2489	19.4298	18.9026	28.7716
DSTYK_upstream	1	205211066	205213066	-	18.8189	12.2433	40.405	24.523	61.4932	30.1466	55.4397	28.9063	79.5589
TMCC2_upstream	1	205226676	205228676	+	3.26087	2.11162	51.4104	13.2516	36.1485	17.273	51.4291	4.87285	9.93789
NUAK2_upstream	1	205321255	205323255	-	30.3063	28.222	51.2266	43.3187	59.3173	76.0076	86.4286	51.1846	45.4861
RP11-576D8.4_upstream	1	205454429	205456429	+	1.19048	1.86393	5.13605	1.58436	2.50487	2.97468	4.73333	3.18262	1.81464
LEMD1_upstream	1	205455454	205457454	-	0.555556	0.348566	0.961538	1.30178	1.21359	0	0	0.237226	0.612053
NUCKS1_upstream	1	205749776	205751776	-	20.0823	19.0198	28.0485	26.8416	58.3875	49.5207	59.9603	28.7927	53.1129
RAB29_upstream	1	205774960	205776960	-	20.8346	16.739	35.6921	19.1174	43.5341	40.4803	27.5674	26.5302	54.5072
RP11-38J22.3_upstream	1	206116283	206118283	+	31.3906	28.9222	30.4002	31.2014	38.1671	42.1415	38.6324	35.4024	49.2811
AVPR1B_upstream	1	206117199	206119199	-	27.5005	31.9665	44.9254	33.305	48.1761	54.4699	56.8468	42.0782	49.6748
SRGAP2_upstream	1	206201845	206203845	+	0.5	0.125313	0.271739	1.139	0.666667	0.793651	0	0.495338	0
DYRK3_upstream	1	206634036	206636036	+	7.07488	5.92563	13.5031	7.8508	12.3933	10.9288	15.7528	10.0594	13.537
RP11-343H5.6_upstream	1	206635122	206637122	-	4.4246	2.66679	11.825	7.00928	21.6845	12.0632	11.9186	8.62515	27.4691
MAPKAPK2_upstream	1	206683444	206685444	+	16.831	11.7963	63.4998	29.9991	40.3091	27.9531	30.873	32.4306	35.5476
YOD1_upstream	1	207052480	207054480	-	19.7658	23.5589	40.5377	31.6968	29.9055	26.6803	39.543	31.7718	49.0289
CR2_upstream	1	207452730	207454730	+	25.9315	14.4159	29.8319	24.3181	41.4673	66.2854	46.9378	37.5752	47.5893
CR1L_upstream	1	207643613	207645613	+	91.2822	91.3464	92.8406	92.6978	95.996	95.2566	96.3596	97.801	80.0104
CD46P1_upstream	1	207643734	207645734	+	92.0012	91.7021	92.9221	92.7856	96.2184	95.1264	95.6119	97.949	82.7676
C1orf132_upstream	1	207868650	207870650	-	13.4057	11.7239	59.3175	21.1689	52.2111	23.5808	58.3088	19.4733	25.9119
CD34_upstream	1	207910902	207912902	-	25.0385	17.4876	46.1584	15.9259	48.7084	67.1559	46.8262	37.8355	54.4872
PLXNA2_upstream	1	208243820	208245820	-	6.5027	5.12299	7.97966	4.89235	7.12705	9.11797	15.9259	5.83912	9.19384
RP11-385M4.3_upstream	1	209230696	209232696	+	96.195	94.3759	98.123	95.1977	97.6243	97.131	97.3903	96.5304	97.5874
G0S2_upstream	1	209673920	209675920	+	11.8321	12.4319	22.1103	15.2817	47.7476	28.4735	34.2667	17.2793	16.1345
C1orf74_upstream	1	209784059	209786059	-	21.7846	17.3452	21.4054	23.153	36.2608	36.7262	36.2258	21.5961	48.4722
DIEXF_upstream	1	209826507	209828507	+	25.7109	31.6999	43.0295	30.8805	55.9377	39.6465	52.7899	37.2964	34.7822
SERTAD4-AS1_upstream	1	210233547	210235547	-	14.1856	11.741	26.7969	41.0253	67.0873	31.8804	67.9734	27.4285	39.0757
HHAT_upstream	1	210326752	210328752	+	57.7865	56.5947	60.5003	65.0719	74.9137	60.0825	77.2917	70.5088	84.0887
KCNH1_upstream	1	211133615	211135615	-	12.6086	12.7642	57.1585	40.2572	20.8104	31.7636	70.6294	33.5799	26.1976
RCOR3_upstream	1	211256877	211258877	+	16.5114	16.209	14.1003	16.174	23.2992	21.267	18.0107	13.822	18.3456
TRAF5_upstream	1	211325115	211327115	+	24.7084	25.0957	68.133	75.2614	95.7932	79.5161	92	55.0475	88.1385
SNX25P1_upstream	1	211415525	211417525	+	84.4499	45.59	75.264	92.6085	97.1129	87.1086	51.1364	74.4037	98.5236
RP11-122M14.1_upstream	1	211674262	211676262	+	15.6368	6.32686	11.3155	14.0013	23.0765	30.1105	23.1094	12.0207	37.3401
NEK2_upstream	1	211675130	211677130	-	9.63194	11.8428	12.3089	13.5	23.1633	25.2252	7.02128	12.5666	26.8203
RP11-552D8.1_upstream	1	211828346	211830346	+	10.6195	9.68034	45.8163	16.4874	21.48	26.1116	34.9935	20.3405	21.3093
LPGAT1_upstream	1	211830272	211832272	-	18.5023	8.40312	46.2481	26.8614	60.2944	49.7453	53.7963	42.1187	52.5438
DTL_upstream	1	212034053	212036053	+	9.35608	5.49313	10.6712	7.66563	15.9784	21.2111	21.1228	9.1575	14.4183
INTS7_upstream	1	212035042	212037042	-	2.9972	2.22159	4.49561	2.9183	7.46207	6.09677	6.15119	4.74704	7.17372
NENF_upstream	1	212431387	212433387	+	16.714	15.8941	56.6743	45.5805	47.9534	57.3244	75.6537	29.661	47.4965
TATDN3_upstream	1	212790328	212792328	+	16.9333	22.1386	36.7045	23.238	43.7964	19.6795	36.3963	35.5402	36.0097
NSL1_upstream	1	212791282	212793282	-	4.66003	6.14192	7.14233	5.38985	9.59497	4.2425	7.67857	12.3216	10.4457
FLVCR1_upstream	1	212856755	212858755	+	17.6935	16.219	59.0779	31.636	80.8333	45.4605	48.8776	42.771	34.0476
FLVCR1-AS1_upstream	1	212857588	212859588	-	2.28627	3.36795	5.59259	2.80276	9.6627	5.21721	6.54762	3.09025	4.85714
ANGEL2_upstream	1	213015326	213017326	-	45.119	41.7169	38.3046	47.9353	47.2616	40.0397	51.4207	43.0771	34.2051
PROX1_upstream	1	213981681	213983681	+	3.67714	2.49184	13.1853	8.06249	13.0931	7.3888	11.6361	4.53625	16.2381
SMYD2_upstream	1	214279602	214281602	+	11.9949	5.49245	51.9865	16.608	28.9291	25.8952	48.3454	33.2987	21.5598
PTPN14_upstream	1	214551949	214553949	-	37.3367	17.7566	31.3978	33.5306	39.1168	28.1068	34.6101	34.4352	41.1726
CENPF_upstream	1	214601695	214603695	+	17.6559	13.4887	23.7708	25.9289	32.9611	38.586	50.3569	20.61	57.5981
ABHD17AP3_upstream	1	214608340	214610340	-	96.1887	96.517	99.0563	96.2384	99.1706	96.6395	99.0336	97.8866	98.1482
GAPDHP24_upstream	1	214869234	214871234	+	93.91	95.9893	96.6068	96.573	97.5707	96.1319	97.2845	98.4825	98.8636
KCTD3_upstream	1	215565892	215567892	+	8.10658	8.04707	48.4031	25.6559	48.6656	22.4138	44.628	20.7299	43.3451
ESRRG_upstream	1	217137255	217139255	-	1.0421	1.64847	2.44398	3.32426	5.69444	3.87854	1.62132	2.57674	4.86111
RRP15_upstream	1	218283787	218285787	+	28.2056	19.0268	32.9154	28.6613	43.6735	37.8458	31.2505	26.7051	42.5926
TGFB2_upstream	1	218344735	218346735	+	2.95766	1.93571	3.99048	2.66499	5.84441	4.54747	4.08046	2.83178	3.07118
TGFB2-AS1_upstream	1	218345178	218347178	-	0.557627	0.635702	1.98204	0.662301	1.43472	1.36698	2.23098	1.20389	1.82491
LYPLAL1_upstream	1	219172344	219174344	+	12.6889	12.0889	19.0555	16.9112	50.7956	44.5985	40.5247	19.7603	28.3512
LYPLAL1-AS1_upstream	1	219173461	219175461	-	10.516	10.9711	17.0051	19.2393	36.0873	35.8402	33.3337	20.6222	25.4678
EPRS_upstream	1	220046158	220048158	-	35.1583	38.4492	53.7234	47.954	57.898	74.7551	60.6136	38.4769	52.0541
RAB3GAP2_upstream	1	220271954	220273954	-	3.50877	5.16812	7.4865	3.58917	9.51794	6.20491	9.63246	5.92358	9.19165
MARK1_upstream	1	220526683	220528683	+	4.01816	3.45968	44.0182	6.33322	25.6805	10.9813	53.4468	6.45134	7.34691
C1orf115_upstream	1	220688345	220690345	+	48.5044	41.9106	54.2012	53.8319	74.2196	76.4937	62.7017	47.0779	58.3668
HLX_upstream	1	220877900	220879900	+	0.844298	0.540668	1.29563	1.78814	3.28089	1.59853	1.75283	1.07176	2.13017
HLX-AS1_upstream	1	220879640	220881640	-	0.630857	1.9168	1.21777	3.04107	2.43403	1.26254	3.9489	2.02709	1.31579
MIA3_upstream	1	222616586	222618586	+	15.8529	6.24394	33.4454	21.1443	33.8718	34.6648	30.1282	16.9408	24.9825
BROX_upstream	1	222711053	222713053	+	7.07878	7.48504	8.22124	9.89136	11.7734	18.1522	23.3974	6.47392	14.9074
AIDA_upstream	1	222712710	222714710	-	25.4087	21.3238	18.0538	25.3313	61.8829	45.2107	29.2929	16.385	56.1112
CCDC185_upstream	1	223391917	223393917	+	53.528	58.9795	45.6462	55.876	72.5587	70.5472	86.4336	63.8126	91.6991
TP53BP2_upstream	1	223845472	223847472	-	12.3773	9.72059	53.3044	22.8535	54.5107	39.7207	49.7085	46.9593	57.3643
SEPT7P9_upstream	1	223991243	223993243	+	32.9885	20.4575	40.4592	36.5163	33.4559	21.8251	81.7901	41.1172	17.3913
RP11-504P24.9_upstream	1	223992762	223994762	+	41.174	28.473	47.5232	57.7687	63.6389	52.6883	57.5982	50.6678	64.3277
FBXO28_upstream	1	224112587	224114587	+	37.5951	24.8481	68.9619	55.956	75.9902	74.836	70.6609	58.3697	61.2331
NVL_upstream	1	224329887	224331887	-	14.8404	17.5697	15.8083	20.2738	29.1907	33.2974	30.7758	14.0501	37.2232
CNIH4_upstream	1	224355350	224357350	+	20.3188	17.8425	42.9251	36.6553	57.1741	57.8118	73.7261	44.0956	69.6057
RP11-100E13.1_upstream	1	224615720	224617720	-	2.3307	2.09181	3.61558	1.75799	2.97619	0	3.1401	2.27348	0.357143
LBR_upstream	1	225428425	225430425	-	14.4034	31.6957	35.1821	31.2266	37.7029	45.6831	41.6616	23.9063	45.9378
ENAH_upstream	1	225652642	225654642	-	2.69463	1.81908	8.65946	5.81679	9.56942	17.3768	23.244	9.05835	10.5293
SRP9_upstream	1	225776313	225778313	+	14.0103	16.5515	26.4845	30.9964	27.1383	42.5445	44.6573	16.0295	26.109
EPHX1_upstream	1	225808592	225810592	+	23.6426	18.7285	51.3779	34.9096	44.3853	50.3009	88.718	37.864	85
TMEM63A_upstream	1	225881869	225883869	-	3.53774	7.92913	28.9258	4.55934	23.8739	21.6429	30.6306	8.97844	19.8039
RP4-559A3.7_upstream	1	225923778	225925778	-	35.9265	29.9936	72.1689	61.4445	75.5966	41.5775	68.7478	45.9466	93.4233
PYCR2_upstream	1	225923840	225925840	-	37.8559	31.9555	74.9376	66.3912	79.3384	43.2983	69.1913	49.6308	90.8228
SDE2_upstream	1	225998831	226000831	-	41.2322	29.6731	40.7795	45.9022	55.9932	76.3333	71.3648	42.7339	60.9231
H3F3A_upstream	1	226060351	226062351	+	12.117	10.6119	30.059	28.3027	36.6361	36.1806	38.5434	22.4124	39.9752
RP11-396C23.4_upstream	1	226061376	226063376	-	1.5073	1.45066	22.4533	5.76245	5.69879	4.77792	4.66966	4.84666	4.36455
RP11-396C23.2_upstream	1	226082139	226084139	+	21.467	18.6962	41.6356	27.8877	59.3792	61.1991	87.5256	31.792	49.8587
ACBD3_upstream	1	226186230	226188230	-	20.3766	15.7207	50.6833	38.3902	81.3189	62.2521	66.177	37.0268	69.3951
LIN9_upstream	1	226309369	226311369	-	23.6323	17.5011	40.4705	28.4959	54.0519	44.0354	44.0957	28.6014	54.629
PARP1_upstream	1	226407575	226409575	-	29.8604	20.4122	53.9946	31.1471	48.8329	62.644	49.1146	41.9205	55.3994
C1orf95_upstream	1	226547300	226549300	+	6.60762	3.56877	47.8018	7.3394	15.6218	16.6291	17.2781	12.0188	20.965
ITPKB_upstream	1	226738823	226740823	-	29.1667	31.7063	32.8755	29.8784	42.672	44.143	35.254	24.3284	39.8077
RNA5SP77_upstream	1	227559681	227561681	+	93.7178	94.5688	97.1591	91.7681	96.8459	98.2195	97.0652	94.8669	94.3379
MRPL55_upstream	1	228108812	228110812	-	18.5059	16.7613	33.1846	27.2168	50.6189	36.9646	55.6203	33.9447	35.6032
GUK1_upstream	1	228138462	228140462	+	18.865	19.0855	32.5931	25.9949	39.5129	42.9573	49.717	26.1281	47.5
IBA57_upstream	1	228164315	228166315	+	11.6653	13.4494	42.8162	43.3875	36.8341	46.0005	64.2778	25.5469	32.7216
IBA57-AS1_upstream	1	228165012	228167012	-	7.43748	8.56891	37.8741	26.9489	19.3098	30.7841	47.0824	19.5779	11.3157
RP11-245P10.8_upstream	1	228392790	228394790	+	86.5	87.2184	92.0109	88.6794	78.4325	90.6002	88.4409	92.5366	78.3951
HIST3H3_upstream	1	228424825	228426825	-	94.9529	94.1325	95.7267	96.9085	93.7635	96.7729	97.9428	95.7716	91.1341
HIST3H2BA_upstream	1	228464126	228466126	-	10.4913	13.7488	25.514	26.2199	30.9745	28.4204	47.1587	25.4359	26.3661
RNF187_upstream	1	228485561	228487561	+	19.5992	15.7463	45.2563	24.7818	42.0553	34.6505	46.0891	29.5743	43.921
RP5-915N17.11_upstream	1	228486620	228488620	-	5.53351	3.58206	47.8377	5.83745	26.7598	23.3761	56.6085	3.85015	16.7949
RNA5SP19_upstream	1	228554293	228556293	+	78.2754	80.6316	83.4001	83.7175	89.0056	84.8928	91.1429	84.761	81.7064
RNA5S6_upstream	1	228621065	228623065	-	86.3789	85.3009	92.2813	84.1638	82.7287	80.9028	85.9163	76.68	85.2548
RNA5S11_upstream	1	228632249	228634249	-	84.1477	76.2031	91.6001	78.5592	92.6224	92.5377	91.3478	72.5642	77.6497
RNA5S12_upstream	1	228634489	228636489	-	71.6215	67.2959	91.978	67.1228	92.0048	84.9021	92.2814	69.6621	71.1539
RNA5S17_upstream	1	228645658	228647658	-	1.2575	2.79241	0	1.14695	1.80053	0.31772	0.956187	0.456064	0
RNA5SP18_upstream	1	228647532	228649532	-	14.3021	13.6401	24.9429	20.0556	33.6303	38.8842	40.8649	23.4053	31.901
RHOU_upstream	1	228733577	228735577	+	29.9294	15.5931	59.0447	35.0898	62.7384	44.598	70.5481	60.3252	77.4782
RAB4A_upstream	1	229269562	229271562	+	26.5315	19.2057	61.5036	72.6026	50.7395	46.9511	82.8632	63.4653	88.4656
RP5-1061H20.4_upstream	1	229270528	229272528	-	13.7329	10.9845	45.5723	31.3707	22.7405	20.0716	39.5183	32.8973	34.3571
RP5-1061H20.3_upstream	1	229271099	229273099	-	10.8182	8.23175	38.3652	27.2825	24.6915	15.4448	31.723	25.9113	31.5676
CCSAP_upstream	1	229342794	229344794	-	29.9655	22.7964	51.4149	28.4386	58.2437	39.4774	56.7985	57.2115	55.0616
RP4-613A2.1_upstream	1	229507001	229509001	+	9.79401	5.83319	13.909	9.77006	19.7407	19.6903	27.0931	10.1885	23.1127
NUP133_upstream	1	229507841	229509841	-	18.1951	14.9016	22.106	16.094	39.5168	39.2853	40.9004	17.7457	38.8889
ABCB10_upstream	1	229558195	229560195	-	11.6231	9.90349	71.6229	25.7303	63.5758	57.5873	52.3816	28.0245	85.8414
TAF5L_upstream	1	229625547	229627547	-	3.25503	1.20664	53.5862	11.4203	5.68143	6.66013	12.1874	3.14008	5.0434
PGBD5_upstream	1	230425229	230427229	-	1.20246	1.59809	64.2675	44.0419	57.2237	66.5647	60.9839	2.72968	12.9167
COG2_upstream	1	230640989	230642989	+	9.8642	7.55274	29.5778	14.701	18.932	24.0387	55.158	13.2404	39.1121
ARV1_upstream	1	230977481	230979481	+	7.78083	5.75173	53.5138	14.065	44.4584	14.935	26.9928	17.9022	18.3918
TTC13_upstream	1	230978375	230980375	-	6.67945	5.44324	54.5678	14.0699	42.329	20.0661	48.4367	18.5045	19.0328
GNPAT_upstream	1	231239707	231241707	+	6.6728	5.88121	17.6496	16.4912	23.377	19.2636	15.8153	14.4969	16.4815
C1orf131_upstream	1	231240687	231242687	-	4.18511	2.82422	7.23445	5.87165	11.0905	10.3029	4.74138	6.49693	6.24221
SPRTN_upstream	1	231335604	231337604	+	47.3015	35.0125	60.5156	44.7249	59.8374	73.6659	66.3649	43.2682	40.2778
EXOC8_upstream	1	231337352	231339352	-	3.73713	3.5045	9.87735	4.22216	10.5576	13.1093	25.2955	3.7569	8.28274
TSNAX_upstream	1	231527153	231529153	+	16.4743	16.6812	29.86	18.1441	39.7756	44.4444	38.4719	21.4074	38.6752
RP11-295G20.2_upstream	1	231528056	231530056	-	6.31579	9.02305	15.1041	10.1168	27.0491	20.6405	18.7451	11.6278	26.1803
MAP10_upstream	1	232803392	232805392	+	88.862	77.7957	78.5415	81.219	81.6245	83.9021	93.3165	68.5955	95.9464
NTPCR_upstream	1	232949105	232951105	+	24.0089	15.2997	24.1785	23.2225	55.8591	24.7399	26.793	23.6215	55.1215
MLK4_upstream	1	233326268	233328268	+	2.1746	1.04336	43.3326	2.90057	8.1941	4.0841	2.55814	3.48748	4.82026
SLC35F3_upstream	1	233903433	233905433	+	11.4042	7.81566	52.7239	22.3802	37.5487	39.2788	62.6934	18.6836	20.7497
COA6_upstream	1	234371956	234373956	+	8.83987	6.21877	16.8934	14.0367	23.0606	17.7275	22.4311	11.1247	24.348
RP5-827C21.4_upstream	1	234373093	234375093	-	20.8007	11.6185	25.7028	19.6028	34.8016	26.5109	33.6054	15.9197	40.5128
IRF2BP2_upstream	1	234609025	234611025	-	0.651163	0.114581	61.7244	28.7371	55.378	57.9437	64.163	0	0
SNORA14B_upstream	1	235127437	235129437	-	13.6495	7.15891	20.3202	13.8009	21.5023	13.8968	17.9532	11.4751	25.0193
TOMM20_upstream	1	235128436	235130436	-	31.0142	18.6051	50.8088	34.6787	41.9356	24.4678	31.2864	25.4576	53.3213
RBM34_upstream	1	235160957	235162957	-	29.795	33.4865	37.6744	34.9168	55.1955	32.2097	44.3179	33.568	34.5153
ARID4B_upstream	1	235327719	235329719	-	0.735014	0.555156	1.61886	0.736446	1.32353	1.66383	0.871833	0.756997	1.52625
B3GALNT2_upstream	1	235503981	235505981	-	5.07173	3.94436	22.5947	5.2087	23.2937	15.8817	24.5139	5.0591	16.0417
GNG4_upstream	1	235650254	235652254	-	16.4982	15.6995	22.8437	14.9392	21.7729	22.4712	25.3222	33.8178	40.5237
NID1_upstream	1	236064662	236066662	-	8.35029	6.21622	30.4251	10.0729	29.4321	15.6311	28.6138	16.4001	23.6575
GPR137B_upstream	1	236141005	236143005	+	1.82955	2.00863	10.3146	4.47168	3.94369	3.48553	3.59812	4.1578	7.91188
ERO1LB_upstream	1	236281485	236283485	-	6.39024	4.55582	21.4435	12.364	32.0513	26.4554	33.6016	13.0811	18.7381
EDARADD_upstream	1	236346762	236348762	+	95.2091	92.8452	94.4059	90.5627	94.3618	98.5726	93.0762	95.422	96.5659
LGALS8-AS1_upstream	1	236524008	236526008	-	30.0981	16.6962	44.4888	27.1845	46.955	41.3558	62.2733	31.783	55.7672
HEATR1_upstream	1	236604004	236606004	-	23.1339	25.3439	28.6746	28.2548	67.7191	43.2138	56.953	26.9399	51.3552
ACTN2_upstream	1	236684954	236686954	+	14.6283	13.6945	57.3431	47.3491	46.0618	55.6552	42.2594	42.5981	55.005
RYR2_upstream	1	237040705	237042705	+	22.9403	15.731	60.7474	49.2866	55.3833	64.037	52.8213	42.7078	69.4144
RNU6-725P_upstream	1	238325288	238327288	-	95.2079	93.8238	95.6765	92.4335	95.9823	96.3189	93.5876	94.3374	91.4577
CHRM3_upstream	1	239385065	239387065	+	4.41178	5.82952	15.7791	11.4804	9.75586	8.39596	12.2802	5.39491	4.61007
RGS7_upstream	1	241356730	241358730	-	9.80514	5.97699	50.5958	42.1826	39.7557	24.9499	50.9173	23.0774	44.3843
FH_upstream	1	241519261	241521261	-	7.5	1.69486	20.8801	11.4997	34.3264	16.4192	23.1779	20.8292	19.8363
EXO1_upstream	1	241846467	241848467	+	4.13462	7.79944	13.2415	8.42167	17.9034	15.2424	14.0342	8.92158	28.3598
SDCCAG8_upstream	1	243254534	243256534	+	1.76175	1.20576	2.88182	3.34708	6.8067	4.15592	15.051	1.79495	5.63882
CEP170_upstream	1	243254906	243256906	-	3.52604	2.70157	6.80427	6.58497	18.6944	13.2486	22.0028	4.23048	10.6216
AKT3_upstream	1	243850579	243852579	-	8.62481	6.24244	30.3642	11.6118	35.8428	18.3316	40.3781	14.7115	31.6634
RP11-278H7.1_upstream	1	243915902	243917902	+	25.5801	20.1377	26.1102	20.4207	34.0875	39.9575	30.9967	32.0624	27.9547
ADSS_upstream	1	244451634	244453634	-	17.3954	9.25956	21.6891	23.3596	60.5357	26.318	65.2167	24.6404	71.0532
DESI2_upstream	1	244651435	244653435	+	11.8534	9.988	53.588	22.9126	55.195	22.5165	45.9995	16.4136	21.804
COX20_upstream	1	244833822	244835822	+	5.60453	1.97806	5.68352	4.65977	6.07845	4.06813	7.1875	10.0319	4.69467
RP11-11N7.4_upstream	1	244863238	244865238	+	0.660204	0.68696	17.325	1.25	1.84303	0.835004	2.43676	2.09191	1.6129
HNRNPU_upstream	1	244864042	244866042	-	7.41334	5.80605	22.6605	13.981	16.1165	20.0594	21.1743	13.2847	25.2568
EFCAB2_upstream	1	244968205	244970205	+	23.5905	26.4482	37.8593	30.9096	47.5808	37.513	34.3427	37.7373	53.6477
RP11-156E8.1_upstream	1	244970588	244972588	-	19.0843	12.4957	20.6705	26.8847	30.9426	34.8503	29.5854	22.8546	30.3561
SMYD3_upstream	1	246506812	246508812	-	41.0057	27.9548	69.2049	62.334	80.6553	55.1658	73.4096	48.9909	92.6972
CNST_upstream	1	246564944	246566944	+	12.1297	10.9912	20.9909	18.887	34.0012	30.2028	30.4734	17.4838	25.4815
TFB2M_upstream	1	246565824	246567824	-	3.53801	3.41275	7.16723	3.90261	11.3016	10.1822	9.72744	3.94211	7.83447
RP11-1086F11.1_upstream	1	246604373	246606373	+	95.629	92.7828	96.546	95.6135	93.6314	95.8628	95.7945	95.0472	95.2371
SCCPDH_upstream	1	246722547	246724547	+	14.8486	12.6867	65.08	22.1453	48.399	46.6223	70.0494	22.3406	41.0449
AHCTF1_upstream	1	246931478	246933478	-	17.0401	16.5097	48.5521	32.8271	31.3577	41.9525	42.5626	25.9742	42.6919
ZNF670_upstream	1	247078255	247080255	-	21.0607	23.6024	47.1331	38.5512	48.3648	52.9148	60.1978	42.6378	60.5161
ZNF670_upstream	1	247078311	247080311	-	22.4195	24.5171	48.2166	41.4425	50.38	53.7823	63.3114	45.2483	64.7382
ZNF669_upstream	1	247103872	247105872	-	33.6264	20.0369	40.9712	26.5459	32.5158	36.2905	58.5473	34.5583	57.2831
MIR3916_upstream	1	247210356	247212356	-	22.8213	14.7442	31.4786	36.3581	35.634	40.8328	36.6159	27.9996	39.8677
RP11-634B7.4_upstream	1	247638249	247640249	+	23.518	22.7402	51.7918	30.738	51.2606	54.2007	59.2009	93.2965	31.8239
TRIM58_upstream	1	247855699	247857699	+	88.1647	83.0015	94.2176	93.6563	94.5665	89.4723	94.404	75.5624	93.2585
OR2L13_upstream	1	247935691	247937691	+	74.9314	74.9071	75.3509	73.3517	81.2358	74.3548	75.928	83.6935	73.6928
CLK3P2_upstream	1	247937013	247939013	-	64.2857	63.7345	56.4221	64.6829	70.3002	61.8011	65.4545	71.8085	59.9532
XX-CR54.1_upstream	1	248690691	248692691	+	85.2522	85.6993	93.1598	86.2562	89.2024	82.3805	90.4449	83.5337	73.0657
FAM110C_upstream	2	46370	48370	-	21.2318	11.7725	22.1661	22.723	34.5536	39.3406	31.8815	27.7018	64.7662
AC079779.7_upstream	2	196069	198069	+	92.739	93.3324	94.659	90.5325	90.8124	93.9333	95.0794	92.7954	97.7333
ACP1_upstream	2	262640	264640	+	10.1739	9.711	19.5661	18.0552	19.9939	52.4702	23.0035	18.0537	27.6716
FAM150B_upstream	2	288351	290351	-	1.62818	1.06132	23.5745	0.824461	1.60819	0	1.30435	1.15288	0
RP11-356M6.1_upstream	2	306183	308183	+	90.2873	88.9497	87.9008	93.459	93.373	88.5012	93.6667	90.4802	91.3194
AC079779.5_upstream	2	313867	315867	-	93.2697	90.4087	94.1723	92.3103	92.6551	92.8149	91.446	93.3895	91.773
AC105393.2_upstream	2	419557	421557	+	96.068	94.828	95.4902	94.2724	98.0664	96.3333	98.0645	91.7984	98.5849
AC093326.3_upstream	2	556704	558704	+	92.6822	91.1658	92.3713	93.8826	92.1336	91.0239	96.1202	91.7977	96.8403
TMEM18_upstream	2	676939	678939	-	8.84886	13.4353	28.2669	17.9868	35.122	45.6674	59.8611	13.2759	41.8503
AC116609.1_upstream	2	730724	732724	-	87.6042	84.5532	93.0246	91.8839	90.6259	89.3526	90.7863	90.4593	94.5304
LINC01115_upstream	2	867926	869926	-	89.1813	92.2699	96.0207	92.9018	94.097	94.5279	97.0382	94.8656	95.08
SNTG2_upstream	2	949368	951368	+	0.807924	0.909519	44.5175	1.55844	3.03201	1.58567	23.2127	2.7717	0
PXDN_upstream	2	1744352	1746352	-	30.4327	27.1337	53.756	36.7023	53.9683	62.9051	57.3066	47.6715	68
TSSC1_upstream	2	3377382	3379382	-	36.789	34.8453	43.1225	43.2808	61.8028	44.7568	86.4432	45.788	75.422
TRAPPC12_upstream	2	3378175	3380175	+	36.1358	33.8468	63.0271	36.4594	70.5349	63.7457	79.4278	49.4595	56.8398
ADI1_upstream	2	3519236	3521236	-	17.024	14.3935	65.4027	17.7327	71.7824	38.232	55.7464	35.9778	41.6518
RNASEH1-AS1_upstream	2	3556992	3558992	+	7.81604	6.10993	16.256	9.1804	33.0302	21.1997	34.8901	9.74735	11.3248
RNASEH1_upstream	2	3558116	3560116	-	18.0453	18.1336	39.9522	24.9603	70.171	52.4902	56.6941	30.5411	40.9314
RPS7_upstream	2	3573705	3575705	+	32.9627	32.018	47.9322	42.6549	88.5828	66.9049	65.2393	49.4373	53.9897
DCDC2C_upstream	2	3702092	3704092	+	64.1597	73.1589	92.11	92.0041	93.3258	92.6923	94.8363	45.7141	77.2149
AC010907.5_upstream	2	3703653	3705653	-	71.2605	78.5531	96.5041	93.6006	93.6018	90.623	94.8326	46.4573	66.3121
LINC01248_upstream	2	5690618	5692618	-	0.604238	0.455846	36.19	0.588474	2.29211	0.724638	2.83019	2.04744	0.543478
LINC01248_upstream	2	5690988	5692988	-	0.56904	0.510508	38.8444	0.37594	1.81818	0.909091	3.44828	2.24138	0.862069
SOX11_upstream	2	5691167	5693167	+	0.577449	0.583872	44.5071	0.52521	1.81818	0.724638	3.40909	1.91358	0.862069
AC010729.1_upstream	2	5694720	5696720	+	2	1.06454	2.73209	0.495169	1.56746	2.83847	3.07166	1.8254	1.42038
RSAD2_upstream	2	6864306	6866306	+	6.79959	8.20059	62.5816	41.1361	48.8963	19.8112	58.3	22.6969	46.1068
CMPK2_upstream	2	6866135	6868135	-	57.0248	40.4963	60.3178	50.3162	52.0492	54.1995	54.3153	54.8835	64.6476
RNF144A_upstream	2	6915892	6917892	+	14.8996	8.52946	70.5545	40.5852	86.4047	52.094	83.1457	43.4222	43.1469
RNF144A-AS1_upstream	2	6918209	6920209	-	25.6321	27.5307	49.0382	30.4233	61.5931	34.537	38.1859	37.6622	52.2011
ID2_upstream	2	8677345	8679345	+	0.988701	0.69511	35.8162	0.728291	3.08123	0.490196	0.332226	0.967556	0
ID2-AS1_upstream	2	8681363	8683363	-	0	0.814406	1.46785	2.31323	3.21429	2.47024	0.625	2.6702	0.37594
KIDINS220_upstream	2	8837130	8839130	-	32.4678	31.6297	47.9562	44.2414	71.3683	39.7921	66.3209	45.5014	65.841
CPSF3_upstream	2	9422068	9424068	+	4.02046	3.41525	21.1024	5.75238	19.6547	18.548	13.1992	8.85408	24.4723
ITGB1BP1_upstream	2	9423047	9425047	-	11.6513	6.73938	32.2597	13.5178	33.1238	30.1062	24.6577	16.9904	30.1548
IAH1_upstream	2	9472158	9474158	+	69.1326	60.239	82.2122	60.672	81.0251	90.5513	81.989	94.4923	86.4055
RP11-214N9.1_upstream	2	9554399	9556399	+	3.32122	1.49289	5.9551	5.28428	16.7468	9.75942	15.9091	3.75386	9.66093
ADAM17_upstream	2	9555292	9557292	-	8.81137	5.22856	15.0508	12.8646	42.8973	23.7497	40.2862	8.69108	28.9236
YWHAQ_upstream	2	9630514	9632514	-	4.0388	2.91497	23.5839	7.30121	12.4631	11.9753	18.9399	13.9586	11.0206
TAF1B_upstream	2	9841854	9843854	+	26.6317	22.9729	69.07	32.239	52.7375	57.7106	55.0081	31.971	54.3095
AC010969.1_upstream	2	10005530	10007530	-	92.3448	90.1675	94.1023	94.6204	94.9813	94.5412	97.2772	91.9317	90.6746
KLF11_upstream	2	10041349	10043349	+	39.5984	36.3407	48.3819	46.3379	61.2316	76.6675	54.8658	50.7213	47.9289
CYS1_upstream	2	10080444	10082444	-	42.4351	33.3017	84.4032	66.5598	45.1867	93.4874	82.8483	67.5684	85.6138
SNORA26_upstream	2	10089819	10091819	-	94.0226	94.76	96.12	83.6731	89	92.8303	94.4905	93.7242	93.1429
RP11-254F7.4_upstream	2	10119234	10121234	+	17.1546	15.6678	21.2808	27.2726	26.5264	49.6647	40.1386	24.7886	25.6108
RRM2_upstream	2	10120828	10122828	+	4.86867	2.8115	32.7158	8.17808	15.3217	5.72174	14.5604	8.49324	7.77322
SNORA80B_upstream	2	10446349	10448349	-	24.2704	15.7898	59.4476	26.6995	41.2853	57.767	46.2726	43.5374	48.4555
RP11-320M2.1_upstream	2	10447194	10449194	+	4.61684	1.89922	51.1452	4.09161	7.8391	12.5202	20.9201	6.60803	13.3211
ATP6V1C2_upstream	2	10720149	10722149	+	13.0556	10.4741	44.9518	28.2281	39.4775	28.7374	66.9547	24.1404	37.0025
KCNF1_upstream	2	10910437	10912437	+	18.2311	14.6905	67.6016	32.4766	56.6521	57.6218	52.7693	32.9143	67.7909
PQLC3_upstream	2	11153698	11155698	+	37.9854	27.2019	65.6637	52.6725	70.1124	59.5434	90.6482	62.2334	61.6667
E2F6_upstream	2	11465677	11467677	-	26.8083	17.078	37.7041	39.294	41.3442	39.3736	46.0606	45.7057	36.8993
NTSR2_upstream	2	11669664	11671664	-	24.588	25.5583	57.7911	46.4388	76.3277	82.4969	95.5044	52.7026	73.2051
AC012456.4_upstream	2	11744801	11746801	-	30.2587	28.1871	60.8481	51.7996	64.6377	61.8157	51.5441	51.4708	72.1631
TRIB2_upstream	2	12715389	12717389	+	6.5327	5.14818	22.913	12.0674	15.4292	21.783	25.5424	10.7391	16.7945
DDX1_upstream	2	15589678	15591678	+	78.3261	78.8305	89.6591	85.5629	92.9276	91.4103	94.0741	83.307	77.9879
AC008278.3_upstream	2	15679984	15681984	-	95.2081	90.3162	93.699	94.0034	92.7893	93.0016	92.9497	97.4952	97.0833
MYCN_upstream	2	15939064	15941064	+	1.42473	1.29799	2.47674	2.16576	7.20822	6.01202	6.65335	1.89915	6.22642
FAM49A_upstream	2	16665831	16667831	-	35.1068	37.0776	60.1381	53.2273	48.6175	50.3466	52.8802	52.5847	33.3251
GEN1_upstream	2	17752358	17754358	+	4.61216	3.50031	10.8522	7.53196	21.9931	16.2274	24.8708	9.88394	22.3899
RNU6-1215P_upstream	2	18582968	18584968	-	96.4832	94.025	95.8406	94.4008	97.4328	96.9399	95.5939	96.0958	96.2227
LINC01376_upstream	2	19346248	19348248	-	21.0408	16.9378	68.2311	26.5945	53.4159	40.0856	50.8913	34.7478	51.5833
LINC00954_upstream	2	19867360	19869360	+	31.3264	26.8428	34.9797	32.0289	50.8011	43.2547	37.7669	38.3729	81.3092
RP11-79O8.1_upstream	2	19900525	19902525	+	5.46812	4.76205	9.92798	5.19915	9.98833	19.0356	13.3987	5.73243	13.9521
TTC32_upstream	2	19901486	19903486	-	5.84755	3.34086	7.6899	4.79638	9.88251	16.6333	15.7702	6.32697	19.9252
AC079145.4_upstream	2	19988717	19990717	+	5.95599	4.86394	12.6471	6.95472	13.2023	25.3576	15.4081	5.23454	9.74659
WDR35_upstream	2	19989631	19991631	-	6.81033	6.55991	13.844	9.68315	17.4375	35.2945	21.3663	9.62302	15.4815
RP11-644K8.1_upstream	2	20050634	20052634	+	1.1667	0.123238	0.851064	0.247619	0.217964	1.70686	0.897436	0.546485	0.771605
LAPTM4A_upstream	2	20051528	20053528	-	8.76211	2.9046	10.4786	6.88834	8.94489	9.48847	10.4068	6.8233	8.33206
SDC1_upstream	2	20224933	20226933	-	34.2084	26.4846	52.5138	52.5717	89.9333	29.9797	49.8588	46.2208	39.6465
RHOB_upstream	2	20445574	20447574	+	3.89306	5.44247	56.7172	14.5774	35.2096	14.7798	29.7358	22.1727	28.1877
HS1BP3_upstream	2	20650589	20652589	-	17.0191	14.0999	41.36	26.1628	38.3793	60.387	49.1993	29.5992	82.0139
KLHL29_upstream	2	23383717	23385717	+	14.6672	9.01492	68.1361	32.9138	74.4576	41.2435	68.1122	42.5222	52.9609
UBXN2A_upstream	2	23925785	23927785	+	1.07595	0.745797	7.1858	1.4773	3.59033	1.77489	1.01626	1.7889	1.39752
ATAD2B_upstream	2	23926614	23928614	-	6.53117	8.38749	19.8024	17.7831	18.5082	20.7291	23.7775	21.6756	23.9619
FKBP1B_upstream	2	24048201	24050201	+	23.3211	19.5029	66.2215	47.8898	54.381	51.7005	45.5662	41.3667	44.3859
C2orf44_upstream	2	24049075	24051075	-	10.3683	7.97644	37.9646	22.6306	21.7909	21.529	19.5443	20.6253	17.9254
SF3B6_upstream	2	24075943	24077943	-	7.54549	6.07496	10.9946	6.4758	5.55556	6.56566	14.6667	8.51191	24.0385
RP11-507M3.1_upstream	2	24122866	24124866	+	7.88112	4.30516	50.0911	11.1109	19.2014	15.9857	33.5548	17.7545	15.5942
PFN4_upstream	2	24122977	24124977	-	10.3991	5.53995	51.0774	12.8716	23.3681	17.8824	37.6289	21.1761	18.7728
FAM228A_upstream	2	24173569	24175569	+	93.7363	90.8035	96.6943	96.3197	95.4825	83.808	96.5861	93.55	91.4204
AC008073.7_upstream	2	24174505	24176505	-	95.656	92.0054	97.2349	96.9483	96.1825	86.5263	97.4471	94.1201	93.5509
CENPO_upstream	2	24791636	24793636	+	15.8049	12.6144	37.0247	16.6632	44.1303	37.3627	46.982	17.7503	66.037
ADCY3_upstream	2	24919339	24921339	-	5.11546	2.79467	67.7749	12.8949	35.0205	16.0226	34.1049	14.9216	36.3194
DNAJC27-AS1_upstream	2	24969890	24971890	+	23.6394	26.5751	34.1851	17.9412	38.8507	82.5181	63.1558	28.1123	83.3696
LINC01381_upstream	2	25202813	25204813	+	52.9423	44.4166	70.5392	54.8299	32.0652	38.1497	74.7619	94.7542	49.6113
DNMT3A_upstream	2	25342090	25344090	-	25.6261	23.8916	74.1978	53.5225	57.7124	43.51	69.7913	50.4635	86.3691
DTNB_upstream	2	25673147	25675147	-	17.4593	12.0237	64.8466	34.4621	70.3169	33.6358	51.6637	32.1289	64.5418
KIF3C_upstream	2	25982249	25984249	-	16.3385	14.9613	29.7192	28.3168	37.0025	52.6174	50.3944	20.4034	46.9742
RAB10_upstream	2	26032607	26034607	+	5.26661	4.99957	14.6444	10.5944	36.0577	29.4544	15.4833	7.95082	20.1579
GAREML_upstream	2	26171591	26173591	+	15.0887	22.7895	56.5111	25.0355	61.7049	32.9791	71.6812	38.7563	44.833
GPR113_upstream	2	26346317	26348317	-	20.6602	17.6794	25.3855	29.0401	37.1526	23.1659	36.6214	21.7865	40.4364
C2orf70_upstream	2	26561082	26563082	+	91.4719	86.7832	92.4053	92.6415	88.0952	91.7835	94.709	56.8265	81.1508
SLC35F6_upstream	2	26762784	26764784	+	40.7125	33.5553	44.6865	46.4871	49.2281	48.206	42.9467	49.3841	40.0574
CENPA_upstream	2	26762789	26764789	+	40.8193	33.6363	44.482	46.5353	48.9391	48.206	42.9467	48.7212	39.4852
DPYSL5_upstream	2	26846247	26848247	+	3.62417	1.88712	36.6751	4.2136	6.875	2.07766	8.73016	3.936	6.41534
MAPRE3_upstream	2	26969112	26971112	+	17.4987	16.1937	49.6139	42.9727	30.6884	58.7731	34.8368	52.6954	63.2293
TMEM214_upstream	2	27031410	27033410	+	15.4633	11.8629	14.4067	11.8994	24.6343	21.1404	18.9024	18.4962	28.9484
AGBL5-AS1_upstream	2	27049764	27051764	-	0.569756	0.483575	0.77381	1.54986	0.975	1.24521	3.01821	1.1271	0.813008
CGREF1_upstream	2	27118615	27120615	-	24.8974	28.2472	58.905	38.0357	86.7128	80.8668	48.4742	36.9532	49.6016
PREB_upstream	2	27134175	27136175	-	26.5093	25.4694	55.1416	45.3318	65.961	79.4565	43.4615	59.1707	42.1517
ATRAID_upstream	2	27210527	27212527	+	25.66	20.1883	32.3138	32.186	61.3452	71.3265	68.3445	32.6726	50.4535
SLC5A6_upstream	2	27212458	27214458	-	28.026	18.538	27.9582	27.6881	27.3534	35.7278	21.8392	32.3143	38.4233
CAD_upstream	2	27215890	27217890	+	19.8945	19.6447	34.6188	41.1928	47.0717	41.9602	36.415	37.3801	35.2679
AC074117.10_upstream	2	27354746	27356746	+	34.1386	32.5513	39.773	48.4558	54.6057	48.7123	63.2398	41.3829	70.6085
GTF3C2_upstream	2	27356534	27358534	-	19.2951	14.1531	22.5066	21.0028	31.9979	26.7273	38.6939	18.5193	41.152
SNX17_upstream	2	27368996	27370996	+	7.32265	6.31141	21.6466	12.6487	25.5839	13.3566	36.9729	16.6442	23.4338
EIF2B4_upstream	2	27369986	27371986	-	5.66314	5.95248	16.134	10.4049	19.7636	6.60798	25.2843	12.6096	19.4805
ZNF513_upstream	2	27380290	27382290	-	38.7085	27.2311	74.6379	56.1245	64.2541	83.7344	49.4254	51.9505	70.2423
PPM1G_upstream	2	27409187	27411187	-	27.483	26.9975	55.609	43.2108	58.1746	56.3729	70.0834	48.6599	74.291
KRTCAP3_upstream	2	27440866	27442866	+	25.7973	28.3618	80.6048	29.0158	35.8588	34.3979	63.9671	40.6231	41.1698
FNDC4_upstream	2	27494745	27496745	-	15.1807	10.2132	50.7824	42.1394	32.3777	53.6237	20.0309	25.3764	54.1232
GCKR_upstream	2	27495342	27497342	+	57.6488	60.0822	72.3171	58.6682	48.5965	61.7534	42.5679	59.1049	66.5101
SLC4A1AP_upstream	2	27661971	27663971	+	15.4295	14.3565	14.5935	15.2462	28.512	19.8578	20.6105	12.6327	32.0349
SUPT7L_upstream	2	27663340	27665340	-	20.0915	17.4364	24.9287	21.0493	40.5148	32.6564	27.1811	18.6309	34.348
MRPL33_upstream	2	27770217	27772217	+	26.0181	24.1222	29.6352	23.8402	40.8819	30.1987	58.9127	34.7218	57.5999
BRE_upstream	2	27888441	27890441	+	29.0373	21.4468	25.9697	28.8112	38.2053	37.1974	39.7695	34.4829	36.3729
RBKS_upstream	2	27890598	27892598	-	16.1249	14.5805	42.8061	36.5382	39.2127	38.0758	37.5719	40.2022	64.705
FOSL2_upstream	2	28390948	28392948	+	1.22126	0.430769	30.0269	0.815217	37.4194	1.92308	23.0769	0.699301	1.7154
PPP1CB_upstream	2	28750140	28752140	+	21.0854	11.7075	41.315	19.2045	31.8591	30.8909	34.6565	20.4082	44.7904
RP11-713D19.1_upstream	2	28810206	28812206	-	25.7422	21.0265	57.5943	45.0473	55.0992	42.4632	58.2283	53.645	86.5914
TRMT61B_upstream	2	28869801	28871801	-	25.4456	19.6373	27.5486	30.6258	47.6143	34.6107	50.1952	25.4143	31.6777
WDR43_upstream	2	28893143	28895143	+	29.6809	24.7002	52.2869	50.5611	84.1863	69.2642	70.9617	52.111	56.9121
YPEL5_upstream	2	30145441	30147441	+	19.2627	14.5246	46.101	41.574	56.649	54.2749	43.336	28.3386	48.0072
LBH_upstream	2	30230031	30232031	+	5.7642	4.69964	31.1646	9.11544	31.3336	38.4157	46.1611	6.82219	15.1224
LCLAT1_upstream	2	30445726	30447726	+	5.24752	7.50654	34.7994	12.1493	42.8274	24.7599	45.8442	30.2595	30.7121
SRD5A2_upstream	2	31580567	31582567	-	42.0287	36.73	62.6174	56.3223	82.2072	70.5923	62.563	56.014	86.9413
SPAST_upstream	2	32062111	32064111	+	4.40577	4.64344	6.88675	5.10859	11.2463	6.90102	11.5415	7.34649	15.3484
SLC30A6_upstream	2	32164341	32166341	+	21.124	15.9696	21.6806	20.4589	32.9701	26.0171	39.143	17.6604	30.8542
RP11-563N4.1_upstream	2	32165257	32167257	-	19.1752	20.8796	19.9023	24.7926	33.9946	29.0018	41.1311	23.1595	31.4018
YIPF4_upstream	2	32276410	32278410	+	38.0717	24.7282	47.8006	43.2792	67.421	57.4031	76.2698	36.4319	74.8683
BIRC6_upstream	2	32355528	32357528	+	5.85859	2.23897	26.5229	9.56502	34.3113	22.3492	22.963	16.0041	39.6104
FAM98A_upstream	2	33598882	33600882	-	17.1137	15.3701	32.0002	22.6556	48.6439	29.2154	47.1557	21.6717	34.7837
CRIM1_upstream	2	36354426	36356426	+	6.28159	6.3694	57.3419	25.1395	25.2755	21.7134	31.9666	16.8142	40.5076
STRN_upstream	2	36965972	36967972	-	5.49456	4.6836	34.2754	14.5773	15.0007	15.6534	18.8527	19.366	16.586
GPATCH11_upstream	2	37082951	37084951	+	9.18371	9.57677	15.086	13.6198	43.7527	29.6605	30.0498	16.1726	19.8839
HEATR5B_upstream	2	37083842	37085842	-	5.2685	4.94564	9.82815	8.24556	23.857	18.1993	19.3404	8.59013	12.3776
EIF2AK2_upstream	2	37156565	37158565	-	14.7189	18.22	64.9206	40.3606	43.8492	65.4911	54.2029	60.0048	68.0021
CEBPZOS_upstream	2	37194988	37196988	+	94.3453	94.0271	96.4939	91.0466	95.9917	93.3804	94.823	95.6854	94.7736
SULT6B1_upstream	2	37196098	37198098	-	93.889	94.1774	97.3808	90.1096	96.8648	93.0803	94.1453	95.1974	96.0328
NDUFAF7_upstream	2	37230131	37232131	+	0.918956	0.821421	2.0632	3.41907	5.83465	3.58158	5.50571	1.55043	2.41609
CEBPZ_upstream	2	37231213	37233213	-	6.97811	6.25563	11.0016	14.6768	29.1587	28.789	45.2414	10.6837	20.1101
AC007391.2_upstream	2	37323840	37325840	+	4.10184	2.63948	28.2905	3.82308	15.3151	6.94844	10.4808	4.27824	8.62884
PRKD3_upstream	2	37324308	37326308	-	19.1005	10.1117	43.2868	17.5305	62.0449	37.2077	52.2571	22.2069	30.5067
ATL2_upstream	2	38376785	38378785	-	9.30335	9.72694	43.2374	19.1976	28.9324	31.3822	49.3691	34.2328	44.1378
RP11-541E12.1_upstream	2	38535749	38537749	-	37.1795	36.9691	54.3766	45.8478	28.8733	61.411	76.519	59.5399	82.2901
AC011247.3_upstream	2	38600098	38602098	+	23.5148	26.818	30.6075	28.8424	34.736	31.4892	30.2521	20.1917	29.9733
HNRNPLL_upstream	2	38603086	38605086	-	13.5884	12.697	26.3048	17.4204	29.3755	26.9222	25.9617	15.5451	41.5612
GEMIN6_upstream	2	38750034	38752034	+	1.14992	0.540011	0.26763	0.628019	0.778755	0.582707	2.86596	0.98732	0.854701
SRSF7_upstream	2	38750994	38752994	-	10.7517	12.5719	14.7725	18.8968	17.3232	25.3679	31.3312	15.9255	38.4193
MORN2_upstream	2	38874462	38876462	+	25.0579	22.8061	37.8467	35.256	52.1975	47.2968	55.3776	29.8009	27.6433
DHX57_upstream	2	38875434	38877434	-	19.9947	18.1534	33.3977	31.4231	50.9736	37.2958	34.1822	28.475	39.4776
RP11-173C1.1_upstream	2	38959842	38961842	-	74.1647	44.793	70.5183	83.7274	87.394	49.1736	86.7736	89.9417	96.0317
AC007246.3_upstream	2	39435137	39437137	+	5.87966	6.4369	39.4622	16.9351	38.8452	30.477	26.6494	17.0987	11.9269
MAP4K3_upstream	2	39436812	39438812	-	8.13023	6.58512	39.2585	19.8801	41.07	31.9348	51.5432	24.5992	32.0312
EML4_upstream	2	42167850	42169850	+	24.2379	14.9567	46.9431	17.111	35.8868	74.5558	74.7373	49.9193	62.7579
MTA3_upstream	2	42493069	42495069	+	0.632525	0.709357	43.8443	0.396825	2.66667	0.555556	35.2564	1.10797	0
KCNG3_upstream	2	42493597	42495597	-	0.451288	0.451067	45.9665	0.672269	3.10458	0.736434	23.125	0.449039	0
HAAO_upstream	2	42792093	42794093	-	5.42791	5.7782	28.573	8.77646	20.1964	12.8722	36.4596	12.5164	21.8476
AC098824.6_upstream	2	42827117	42829117	-	39.1398	41.6378	48.0656	43.8966	70.3707	62.8727	62.9386	50.9411	68.254
THADA_upstream	2	43595546	43597546	-	20.3027	24.0538	38.9674	25.7077	34.5877	36.6475	43.3242	34.3395	47.4247
PLEKHH2_upstream	2	43635773	43637773	+	23.1657	21.421	54.8441	34.0008	46.9121	70.9599	77.9058	26.7021	39.8916
AC011242.6_upstream	2	43675822	43677822	-	68.1545	73.466	70.5772	76.697	73.2885	81.9742	93.558	94.4808	74.6027
LRPPRC_upstream	2	43995505	43997505	-	24.4515	21.9329	28.4312	35.7318	47.0563	39.9254	92.5983	27.7124	51.3227
AC019129.2_upstream	2	44065044	44067044	-	95.0601	92.7743	93.6329	88.6331	95.7458	95.4144	95.241	91.1431	90.6229
PPM1B_upstream	2	44166469	44168469	+	42.3281	39.0089	47.0525	41.5608	56.984	47.613	62.3927	46.4847	50.9054
RP11-559M23.1_upstream	2	44168359	44170359	-	0.882759	0.501655	2.01344	1.2052	0.294344	0.984827	2.55559	1.24779	1.62704
CAMKMT_upstream	2	44360450	44362450	+	5.17938	4.94164	8.73301	5.43689	11.9552	13.9574	14.6455	5.67173	17.7574
PREPL_upstream	2	44361362	44363362	-	0.701792	1.55089	3.83428	1.95687	4.30093	5.25231	9.89766	2.31373	8.73123
RP11-89K21.2_upstream	2	44927896	44929896	-	0.498034	2.77453	23.815	0.821759	2.57265	1.42857	1.25	1.41793	2.2807
Six3os1_2_upstream	2	44932555	44934555	+	5.08979	6.77278	6.32609	4.90196	0.807692	6.49351	5.79365	2.30743	4.94228
Six3os1_3_upstream	2	44933794	44935794	+	0.736237	0.367299	1.159	0.864198	0.721154	1.41844	1.78571	0.445076	0.363196
Six3os1_4_upstream	2	44934085	44936085	+	0.577566	0.383993	0.938069	1.03406	0.531915	1.48148	1.83824	0.3	0
RP11-89K21.1_upstream	2	44938699	44940699	-	2.02703	0.956414	2.4486	2.72476	2.19048	2.9	4.07407	1.69071	6.95652
SIX3_upstream	2	44940398	44942398	+	0.86478	1.34756	3.25451	1.51665	2.34856	1.55504	4.54545	3.58449	3.83651
SIX3-AS1_upstream	2	44941373	44943373	-	0.623583	1.0828	0.383142	0.96	1.41509	1.42045	2.43902	2.39237	0.972222
AC012354.6_upstream	2	44953164	44955164	+	14.1367	15.2991	27.2782	14.1566	36.7745	22.4707	35.9659	22.8244	37.1171
SIX2_upstream	2	45008930	45010930	-	0.348348	0.791932	33.5267	0.268817	0	0.453357	1.0352	1.65	1.5625
AC009236.2_upstream	2	45167083	45169083	+	8.02928	9.60595	13.6387	12.1371	14.8015	19.4083	26.7232	14.4947	22.4767
PRKCE_upstream	2	45649845	45651845	+	0.348779	0.387186	37.9388	10.966	0	0.840841	10.0529	1.88705	1.13636
CRIPT_upstream	2	46614916	46616916	+	16.0197	8.64779	23.4386	18.606	25.2063	22.7284	34.803	22.2302	39.5894
PIGF_upstream	2	46616619	46618619	-	6.82217	4.88699	10.8348	9.26625	18.0274	12.7201	19.4543	8.81257	21.9314
SOCS5_upstream	2	46697452	46699452	+	13.5928	14.8498	34.2992	35.1401	37.4454	30.6078	24.8698	27.8017	43.75
TTC7A_upstream	2	46914657	46916657	+	7.03931	5.04685	9.29242	9.656	15.3621	7.51349	13.4931	8.5184	11.8714
MCFD2_upstream	2	46941355	46943355	-	14.3062	12.531	46.5754	16.1425	45.433	23.3077	44.2064	24.7913	20.4422
RP11-761B3.1_upstream	2	47176011	47178011	-	12.1553	10.6293	19.6096	17.1962	24.2701	17.8676	27.1893	18.8923	45.7965
CALM2_upstream	2	47176101	47178101	-	12.6948	12.0819	21.7487	19.6558	27.2385	19.9764	32.22	21.8115	48.0648
MSH2_upstream	2	47401469	47403469	+	40.7969	30.9766	44.3936	44.2951	47.2428	44.5848	55.0936	45.0381	48.8141
KCNK12_upstream	2	47570439	47572439	-	10.4598	6.73446	43.1266	13.235	22.7431	19.3989	38.3908	20.1425	10.0629
AC079250.1_upstream	2	47690746	47692746	-	95.7844	95.4997	95.3668	91.5086	96.9531	98.7532	96.1001	94.0204	94.1321
FBXO11_upstream	2	47905293	47907293	-	1.75439	0.619256	7.03814	1.69753	1.69173	0	2.74691	0	0
FOXN2_upstream	2	48313137	48315137	+	14.585	12.6224	44.9014	16.0149	39.1177	35.6835	45.1005	23.1527	53.4957
PPP1R21_upstream	2	48439098	48441098	+	15.024	8.37753	26.2319	18.9672	36.0411	27.8597	17.3653	24.6013	26.6349
RP11-191L17.1_upstream	2	48440097	48442097	-	3.7039	2.70205	9.29564	5.80616	12.1394	10.3943	8.70911	6.53832	13.4024
FTH1P6_upstream	2	52628243	52630243	+	94.4253	95.7291	95.1736	94.761	94.6599	92.2115	96.6905	93.6547	91.8075
ERLEC1_upstream	2	53785544	53787544	+	15.033	10.6576	19.7294	18.8771	29.8806	24.181	22.8555	16.6768	29.4255
GPR75-ASB3_upstream	2	53787110	53789110	-	30.0227	25.8125	35.7142	30.8184	32.0091	30.2492	39.8136	28.4365	35.2218
GPR75_upstream	2	53859489	53861489	-	93.338	82.8131	81.5588	85.0975	89.5583	95.906	94.2208	76.4022	87.9258
GPR75-ASB3_upstream	2	53859660	53861660	-	94.8688	83.5978	82.4158	84.4496	89.6106	96.2738	94.3923	78.7545	86.8512
ACYP2_upstream	2	53969338	53971338	+	5.01412	2.58697	20.9102	4.16781	9.20635	5	13.6662	5.32453	6.33157
PSME4_upstream	2	53970340	53972340	-	45.8321	19.0231	59.1574	41.081	51.7089	44.909	45.0568	42.5142	49.1413
TSPYL6_upstream	2	54255772	54257772	-	94.1111	95.978	94.265	92.3225	94.05	97.2837	92.0468	91.5495	91.9306
C2orf73_upstream	2	54328534	54330534	+	61.0452	44.4243	60.4914	63.5778	75.0148	53.5401	67.9093	48.8068	46.9417
SPTBN1_upstream	2	54454785	54456785	+	1.34146	1.44634	8.38849	2.5419	3.91722	3.03139	6.77211	1.82658	8.60354
EML6_upstream	2	54721999	54723999	+	11.681	15.5544	47.6606	45.8937	48.7119	34.3676	54.7642	23.8806	60.504
AC012358.4_upstream	2	55222780	55224780	+	45.9166	37.1218	54.8726	39.0931	43.8821	53.184	72.3829	62.2652	37.062
MTIF2_upstream	2	55268847	55270847	-	25.9242	33.6431	52.0135	35.1016	42.7819	47.8315	53.8248	48.1449	44.9918
PRORSD1P_upstream	2	55280819	55282819	+	73.5079	50.2262	85.824	67.6004	83.3558	69.3282	87.2826	72.4619	78.3275
CCDC88A_upstream	2	55419421	55421421	-	13.825	10.36	43.5884	19.5114	52.0459	29.4171	70.4105	18.2639	57.7798
CFAP36_upstream	2	55518104	55520104	+	11.6618	17.3303	24.9925	19.5343	22.9974	19.2034	27.8436	16.6625	24.0802
RP11-554J4.1_upstream	2	55616409	55618409	+	1.25878	1.05234	1.73799	1.73311	3.06234	3.24634	3.8456	1.54609	5.2567
CCDC85A_upstream	2	56182623	56184623	+	10.5822	7.84967	45.7762	26.213	21.6205	19.5333	28.7083	30.9852	38.3598
RP11-334G22.1_upstream	2	58239849	58241849	+	3.79939	3.85018	6.69628	3.93105	8.79565	8.28488	8.08794	3.63199	7.27767
FANCL_upstream	2	58240872	58242872	-	17.4256	15.2019	30.4961	18.6518	48.9849	33.547	35.6983	18.3123	33.4342
LINC01122_upstream	2	58426299	58428299	+	24.8588	35.3873	47.7871	35.3747	71.1338	43.6009	55.602	49.8881	47.6429
BCL11A_upstream	2	60553067	60555067	-	0.379747	0.777086	0.656168	0.520833	0.45045	0.641026	0.219298	0.11655	0
PAPOLG_upstream	2	60754730	60756730	+	24.7863	22	32.1903	23.3297	28.6927	43.4888	43.3209	33.9853	39.7863
REL_upstream	2	60880021	60882021	+	9.89286	8.60846	22.3147	20.2522	28.0652	31.5938	38.9123	18.1327	24.5514
LINC01185_upstream	2	60880814	60882814	-	2.73733	2.42911	6.73088	4.5176	4.91338	8.68885	9.87288	4.51529	5.05631
KIAA1841_upstream	2	61064371	61066371	+	24.1069	12.2383	53.9673	26.6356	48.0336	76.3014	67.8286	28.316	48.6139
AHSA2_upstream	2	61175918	61177918	+	29.9758	20.2465	44.9362	42.5437	63.0272	40.7207	75.9082	34.4661	51.7002
RP11-355B11.2_upstream	2	61469688	61471688	+	1.15611	0.841278	34.1284	0.703812	28.119	4.41311	32.3864	2.15087	1.53401
USP34_upstream	2	61470269	61472269	-	0.463836	0.90985	32.3263	0.532436	23.4205	2.9836	34.2505	2.08993	1.54189
XPO1_upstream	2	61538126	61540126	-	6.64578	7.98425	24.3802	11.5689	28.9789	22.7736	34.5954	15.2449	28.5382
FAM161A_upstream	2	61853643	61855643	-	5.32091	3.83537	7.59141	5.39898	9.7205	7.69496	21.0916	4.32486	11.9444
COMMD1_upstream	2	61887224	61889224	+	3.54599	7.24609	9.92723	9.84022	5.42332	6.0827	10.6127	5.85783	5.07355
CCT4_upstream	2	61888304	61890304	-	42.7279	33.8994	57.0678	51.0248	48.3159	63.81	71.9586	39.2366	55.2636
AC009501.4_upstream	2	63048140	63050140	-	1.22576	0.501289	0.469095	0.974359	0.659165	0.866977	1.34907	0.549428	0.555556
OTX1_upstream	2	63048557	63050557	+	0.879114	0.709852	1.74419	1.38158	0.633441	0.580357	0.827927	0.376263	0.537634
MDH1_upstream	2	63587109	63589109	+	1.96262	1.39799	4.2962	3.00711	6.82295	9.19682	7.24725	4.56116	7.35117
UGP2_upstream	2	63839440	63841440	+	15.4623	13.5568	34.0515	17.7615	25.2285	40.575	44.9235	22.124	40.9843
PELI1_upstream	2	64143954	64145954	-	15.2632	8.81713	46.1444	19.7793	55.1966	30.3198	39.1761	16.265	67.3905
LGALSL_upstream	2	64452469	64454469	+	8.19672	8.42999	67.3999	47.3274	54.6296	49.6296	49.9206	37.3937	45.7645
AFTPH_upstream	2	64522805	64524805	+	3.45899	2.93772	5.41178	5.23939	13.7184	7.90279	11.6685	4.59078	4.86979
RP11-568N6.1_upstream	2	64523593	64525593	-	1.8066	1.622	3.33774	3.64613	5.79887	2.60164	3.30128	1.98372	7.31463
SERTAD2_upstream	2	64750505	64752505	-	5.47932	3.79875	7.57462	6.36149	19.2312	13.5455	10.3909	8.70276	6.04312
RAB1A_upstream	2	65129606	65131606	-	6.98682	5.13969	24.5053	9.12378	46.3984	24.8125	47.0455	10.7717	19.2527
ACTR2_upstream	2	65226253	65228253	+	5.71467	4.54572	9.75726	9.42119	19.0589	9.93631	20.3848	6.56238	13.9534
SPRED2_upstream	2	65432137	65434137	-	49.0853	51.3556	48.8866	62.6701	51.634	59.8684	60.9109	38.9736	52.8571
MEIS1-AS3_upstream	2	66432970	66434970	-	0.230184	0.368759	10.7143	1.08333	2.22222	0.424575	0.192367	1.50023	0.4329
ETAA1_upstream	2	67395819	67397819	+	19.5867	22.1067	43.7344	46.3103	56.7585	40.8531	51.9821	28.5093	81.4253
PNO1_upstream	2	68156344	68158344	+	2.60337	1.61699	4.46429	3.35927	3.49868	5.12393	1.98029	2.55909	3.9283
WDR92_upstream	2	68157060	68159060	-	3.71523	5.19306	11.6531	8.11945	19.0009	24.4082	14.6167	6.67561	21.9784
RP11-474G23.3_upstream	2	68251370	68253370	+	0.17094	0.437214	34.8894	1.45637	0	0.862069	0	0.856698	0
CNRIP1_upstream	2	68319551	68321551	-	14.2404	11.5691	26.4885	25.0839	28.8138	33.7754	37.1618	35.1257	48.2677
APLF_upstream	2	68466061	68468061	+	5.96206	2.84959	6.55085	5.75429	12.2886	10.102	12.3181	6.16157	16.2876
FBXO48_upstream	2	68466758	68468758	-	4.95084	3.53005	7.08396	7.11	17.2949	10.2781	20.6667	6.03705	27.6425
PROKR1_upstream	2	68642089	68644089	+	14.6123	8.4018	42.0977	23.5678	70.9256	21.5344	87.6871	31.7218	38.8121
ANTXR1_upstream	2	69011678	69013678	+	7.90175	11.5564	22.1534	20.8791	24.0196	27.6433	43.2426	19.1107	30.6989
GFPT1_upstream	2	69386754	69388754	-	16.3078	11.9838	38.0639	17.8639	30.4582	22.3383	40.2727	35.1349	24.8429
NFU1_upstream	2	69437128	69439128	-	24.9121	20.0725	61.6573	26.9413	34.6199	27.6078	41.2596	42.9451	45.0159
GMCL1_upstream	2	69828142	69830142	+	9.17962	9.19102	30.0198	18.9687	43.0175	30.567	32.072	18.9997	47.6783
PCBP1_upstream	2	70085954	70087954	+	1.20403	1.25281	14.7182	0.991417	1.41414	0.825959	4.42795	2.32561	7.03704
AC016700.2_upstream	2	70088221	70090221	+	5.19231	5.27128	3.866	4.12356	9.25386	4.01855	13.8631	4.36996	12.2727
PCBP1-AS1_upstream	2	70088346	70090346	-	7.2973	6.67091	3.866	4.98264	9.25386	3.85755	13.8631	4.98329	12.8571
AC016700.5_upstream	2	70124817	70126817	-	27.4227	21.2389	32.9289	29.5133	27.5429	26.0181	28.686	31.5233	27.8758
C2orf42_upstream	2	70248115	70250115	-	10.9965	10.2882	12.5412	9.21115	18.9159	12.9808	13.5986	12.5136	17.964
TIA1_upstream	2	70248160	70250160	-	11.1768	10.5487	12.7341	9.47061	19.4488	13.3094	14.0519	12.6656	18.4306
SNRPG_upstream	2	70293271	70295271	-	22.5497	22.4277	28.115	24.1644	31.7651	33.6257	36.4064	31.8082	35.7212
AC022201.5_upstream	2	70299951	70301951	+	39.0494	35.0525	63.4834	63.3558	61.726	93.1641	61.8234	41.692	62.3538
FAM136A_upstream	2	70301590	70303590	-	19.8454	26.5995	38.9419	46.4341	43.8392	65.4488	46.0475	32.0122	40.3583
FIGLA_upstream	2	70790143	70792143	-	17.2207	12.9909	48.4598	36.9984	52.1739	59.5186	62.278	43.6477	41.636
LINC01143_upstream	2	70886371	70888371	+	4.49002	2.94958	5.78963	4.48219	4.31694	4.01512	10.4861	3.40404	5.48502
Vax2os1_3_upstream	2	70898655	70900655	+	3.00441	0.913947	16.8098	3.85492	2.12473	2.91416	1.18056	2.24467	2.98279
RN7SL160P_upstream	2	70964084	70966084	+	34.8	33.7052	38.6137	45.4958	58.3737	51.586	80.2778	36.0822	36.9154
ANKRD53_upstream	2	70976880	70978880	+	9.68279	9.41094	17.7081	17.0986	19.5206	22.5737	25.065	19.9537	24.6424
AC007040.6_upstream	2	70993010	70995010	+	14.2353	11.7151	56.0498	32.1632	25.0503	21.7324	45.1038	40.1466	33.5271
TEX261_upstream	2	70994445	70996445	-	8.21429	8.22213	38.608	16.2713	25.1065	19.3748	31.8883	19.2925	26.1054
AC007040.11_upstream	2	70994836	70996836	-	19.1627	23.6643	44.4837	27.8553	45.8399	38.7721	43.4493	30.8491	56.8962
RP11-467P9.1_upstream	2	71067625	71069625	-	3.45687	4.46671	8.08705	7.48264	28.602	11.682	23.2143	10.4178	10.2083
MPHOSPH10_upstream	2	71128814	71130814	+	8.06083	7.59551	18.4832	9.22679	21.251	19.0477	23.6713	9.85071	21.8376
MCEE_upstream	2	71129739	71131739	-	5.64671	3.79807	9.95572	7.45243	9.68379	15.3434	16.9532	6.75284	18.6396
PAIP2B_upstream	2	71226583	71228583	-	14.0954	17.8504	32.471	24.7079	37.3839	34.4755	60.1707	29.5934	28.6919
ZNF638_upstream	2	71275061	71277061	+	18.5232	14.8347	52.8573	23.019	63.9412	38.287	88.3116	44.6622	58.5251
CYP26B1_upstream	2	72147538	72149538	-	0.453431	0.928096	36.0996	0.70028	14.4684	6.87985	16.7484	1.46667	1.64474
EXOC6B_upstream	2	72825541	72827541	-	41.7051	35.5661	53.8561	41.7926	72.0162	72.6356	86.3924	52.7908	77.0633
EMX1_upstream	2	72914760	72916760	+	1.29032	0.813155	0	1.35394	0	0.150602	0	0.880365	0.438597
NOTO_upstream	2	73200758	73202758	+	29.7488	20.7524	37.8127	28.139	51.5503	41.1601	47.2323	32.4307	53.0418
SMYD5_upstream	2	73212722	73214722	+	34.5792	26.3214	37.4046	33.6841	47.8194	41.1699	69.7795	46.0169	46.6418
ALMS1_upstream	2	73384258	73386258	+	11.0758	8.07978	23.2413	13.5435	46.0739	17.1888	45.8043	15.6686	46.891
DUSP11_upstream	2	73779657	73781657	-	15.8255	15.1579	18.8753	18.3441	29.7003	34.7974	57.3284	16.1082	34.9242
DGUOK_upstream	2	73925326	73927326	+	28.008	21.103	27.7022	34.4916	41.3086	36.2054	37.1956	30.9721	25.8486
TET3_upstream	2	73984904	73986904	+	27.296	22.0288	66.4277	54.5179	58.3333	70.5178	55.0023	69.9821	93.5185
FNBP1P1_upstream	2	74119180	74121180	+	38.8319	24.1705	43.3985	34.5638	89.7264	48.7229	73.1413	68.9877	53.9786
RP11-287D1.4_upstream	2	74129083	74131083	+	91.3247	89.5777	91.195	90.8452	89.6995	89.2934	91.1228	93.8998	93.75
BOLA3-AS1_upstream	2	74146509	74148509	+	8.20116	10.0583	28.1741	17.0808	19.7705	16.0584	27.7728	14.4939	25.9932
BOLA3_upstream	2	74147494	74149494	-	11.3896	8.70935	33.5934	20.1292	42.9198	28.3049	40.7276	21.9823	35.9077
MOB1A_upstream	2	74178398	74180398	-	24.1237	24.3186	34.8847	35.9238	33.9372	41.4566	75.472	33.0493	44.285
MTHFD2_upstream	2	74197062	74199062	+	20.7766	19.5322	35.7696	44.0126	72.8877	58.6704	46.383	34.6237	59.016
RP11-287D1.2_upstream	2	74198060	74200060	-	2.53826	1.98709	4.43309	6.39347	11.7735	6.20632	6.95098	4.84719	9.89583
DCTN1_upstream	2	74391587	74393587	-	32.0714	15.2141	38.9	24.5964	48.8351	37.0432	56.7142	42.3598	48.2843
AC005041.11_upstream	2	74412981	74414981	-	93.5093	88.4691	91.4087	93.0092	96.3244	89.3516	84.4298	88.4354	97.9167
WDR54_upstream	2	74420178	74422178	+	18.5676	15.4431	49.9314	20.1029	34.8784	21.1159	35.4836	28.2037	72.4192
C2orf81_upstream	2	74421091	74423091	-	13.1038	8.25939	28.7124	19.4816	22.5265	5.47503	23.7831	23.179	65.5419
RTKN_upstream	2	74441922	74443922	-	38.9937	32.2594	52.652	47.4378	41.3107	60.0222	77.3106	50.8658	41.5849
MOGS_upstream	2	74464910	74466910	-	15.8871	14.3424	37.4778	35.4263	48.8816	68.916	32.9078	20.5566	22.692
CCDC142_upstream	2	74482908	74484908	-	30.9128	39.0627	47.9404	39.1709	58.1519	55.1844	73.1825	40.6	54.4828
LBX2-AS1_upstream	2	74501095	74503095	+	10.7487	6.01806	11.6674	10.3781	17.7165	13.0899	7.23524	13.9494	6.77755
LBX2_upstream	2	74502816	74504816	-	10.028	8.78092	12.6024	15.16	22.619	21.5145	36.117	25.8806	37.8762
PCGF1_upstream	2	74508080	74510080	-	26.4347	25.3415	39.2813	32.0964	38.6654	27.3008	39.1299	28.0291	58.6799
TLX2_upstream	2	74511963	74513963	+	24.9592	20.2678	29.4634	24.1774	54.2824	53.2099	57.9333	25.9059	44
HTRA2_upstream	2	74527877	74529877	+	14.8971	12.3217	34.8801	27.3571	36.1433	21.1272	46.1892	28.6328	24.3873
DOK1_upstream	2	74547526	74549526	+	3.84615	2.82122	19.1957	5.68535	10.6027	14.5225	21.2183	4.03902	17.6389
M1AP_upstream	2	74647838	74649838	-	15.8996	16.5197	54.103	30.9581	33.7494	32.9194	35.5645	60.4587	58.7101
SEMA4F_upstream	2	74652728	74654728	+	30.9147	27.1825	42.0474	29.09	72.0071	35.3215	76.9345	37.0911	52.0363
MRPL19_upstream	2	75645283	75647283	+	31.4372	25.4351	69.6957	38.8427	35.3482	75.6763	54.9862	43.2483	41.5712
SUCLG1_upstream	2	84459545	84461545	-	33.0303	29.7474	32.2246	30.4174	39.7282	42.2869	44.5452	33.6725	27.3439
TMSB10_upstream	2	84904125	84906125	+	6.55384	7.37336	26.235	10.8602	35.4425	19.0939	18.3481	24.3373	32.6103
KCMF1_upstream	2	84969593	84971593	+	1.07984	0.526163	55.5893	19.5694	29.3476	6.67643	45.7035	1.00108	1.52861
TGOLN2_upstream	2	85327925	85329925	-	9.18807	11.3706	21.1206	16.1063	17.4175	24.9678	21.3466	16.3408	25.6627
MAT2A_upstream	2	85537665	85539665	+	0.865079	0.279685	1.28082	1.41212	0.373134	0.571429	0.879121	1.0852	0
RNF181_upstream	2	85594225	85596225	+	14.8161	15.3838	22.3136	15.4861	18.5043	33.3493	38.1481	17.2837	39.6569
C2orf68_upstream	2	85611566	85613566	-	32.9291	29.378	32.9906	38.1104	41.1598	57.2184	56.9536	44.2347	56.8302
ST3GAL5-AS1_upstream	2	85887780	85889780	+	8.25372	5.54581	35.7948	10.4315	9.8996	21.954	14.1336	17.0124	4.47917
ST3GAL5_upstream	2	85888514	85890514	-	20.0181	11.3901	45.6191	26.7131	24.8763	34.3404	32.1817	31.2516	14.5833
PTCD3_upstream	2	86104682	86106682	+	11.4007	9.93008	12.0292	10.4281	21.5644	17.3009	25.3752	11.4025	11.8885
POLR1A_upstream	2	86105655	86107655	-	3.73984	4.50408	6.04459	4.32906	10.1821	8.34181	6.98816	4.57859	4.98623
RP11-301O19.1_upstream	2	86194090	86196090	+	8.01181	5.52041	13.1231	10.3408	26.2381	29.1461	32.343	13.2296	29.2424
IMMT_upstream	2	86195270	86197270	-	30.5947	25.8823	56.3382	45.0178	86.4654	72.2403	74.7917	57.6836	66.4096
MRPL35_upstream	2	86197855	86199855	+	50.9972	50.7167	77.8206	44.8316	58.5471	45.1812	46.8206	51.1124	33.2672
REEP1_upstream	2	86337583	86339583	-	20.1623	24.5377	60.7784	39.5465	63.397	51.5741	72.4429	55.994	55.2211
KDM3A_upstream	2	86439147	86441147	+	19.7514	13.4345	26.799	17.5681	28.1353	30.5299	29.4691	19.2876	23.8494
RNF103_upstream	2	86623366	86625366	-	15.1415	22.4533	55.8262	41.9766	37.0842	62.0677	70.7873	57.4534	47.9239
RNF103-CHMP3_upstream	2	86720622	86722622	-	4.85754	9.54654	23.5194	20.4158	29.5903	26.4789	34.3669	14.5225	22.043
CD8A_upstream	2	86807896	86809896	-	55.5702	54.5357	62.3225	67.3249	66.4739	61.8348	48.3333	64.3686	71.6769
MTATP8P2_upstream	2	87823442	87825442	+	57.6093	37.0243	71.7103	66.7118	73.8626	76.2484	77.8038	38.1339	92.1253
RGPD2_upstream	2	87825452	87827452	-	70.5178	36.6677	83.5153	69.5767	84.0728	89.6446	77.0884	19.211	86.0692
RNU2-63P_upstream	2	88016047	88018047	-	12.244	14.855	21.4293	22.3866	21.7253	18.891	23.3017	20.3634	19.1198
KRCC1_upstream	2	88055229	88057229	-	21.1259	18.2703	45.7501	35.9292	24.5133	30.8538	25.8348	28.822	43.2727
AC108479.3_upstream	2	88055291	88057291	-	22.7281	19.1294	48.6073	37.7377	26.5045	32.2918	27.7707	30.6459	46.8514
THNSL2_upstream	2	88168795	88170795	+	40.5247	22.5439	53.9697	47.8879	48.1421	46.0656	70.2083	44.9592	72.7679
FOXI3_upstream	2	88452156	88454156	-	3.42448	1.91676	51.1504	23.2742	47.189	29.2658	39.4474	4.75673	7.60198
AC062029.1_upstream	2	88626039	88628039	+	2.32639	1.10802	27.8828	3.55334	5.55556	7.71693	12.3321	2.47131	10.9375
EIF2AK3_upstream	2	88627076	88629076	-	12.3996	8.28395	37.448	17.173	36.8333	36.3913	30.5556	17.0724	46.3886
AC018696.1_upstream	2	90359532	90361532	-	88.8297	89.649	97.7501	92.642	98.2607	94.8934	97.8512	80.979	91.7317
AC116050.1_upstream	2	91587994	91589994	+	88.6507	81.6517	94.4167	86.3563	93.5138	91.0253	92.5494	78.7895	86.3673
AC027612.1_upstream	2	91748486	91750486	-	90.6243	90.3164	95.4092	93.1781	96.463	95.9448	97.2349	89.8284	94.8119
ABCD1P5_upstream	2	91839101	91841101	+	90.3108	88.9542	98.3333	81.7288	91.0337	93.2845	95.7366	87.9252	95.3579
ANKRD20A8P_upstream	2	94856782	94858782	-	73.2745	64.3551	79.6377	79.8893	75.2874	58.2514	79.1667	81.4943	64
RP11-71B7.1_upstream	2	94859862	94861862	+	64.7522	56.2501	79.0501	48.6571	48.7959	58.8046	77.4888	45.685	64.0952
TEKT4_upstream	2	94869933	94871933	+	73.4272	58.4425	76.0238	58.7579	52.0833	39.8374	59.8485	24.8898	78.5354
MAL_upstream	2	95024177	95026177	+	13.3806	9.89535	45.2917	26.8333	17.969	19.6492	26.2004	22.0387	32.7461
AC103563.8_upstream	2	95026209	95028209	-	10.69	11.8115	14.0659	15.031	27.0662	18.163	18.1647	13.2918	26.0333
ZNF514_upstream	2	95164913	95166913	-	4.82147	4.09632	8.23142	7.89036	13.6092	12.2192	13.5061	7.92573	18.3722
AC092835.2_upstream	2	95206035	95208035	+	0.930233	1.36329	6.70735	2.59214	10.1033	4.53602	4.67381	4.53723	6.5962
FAHD2A_upstream	2	95401221	95403221	+	9.60741	10.6245	26.6402	12.8441	41.1715	34.0046	55.6978	15.1026	28.869
AC009237.8_upstream	2	95523845	95525845	+	93.9209	94.1919	94.4161	93.2788	95.3535	93.0355	94.9764	93.7681	95.5202
RP11-440D17.3_upstream	2	95526202	95528202	-	93.1562	94.0003	95.923	95.9553	94.0867	97.1913	95.8829	94.7201	96.3763
STARD7-AS1_upstream	2	96206916	96208916	+	6.03714	5.81418	55.0781	16.1475	28.8881	22.3673	39.3038	9.96763	24.1537
SNRNP200_upstream	2	96305015	96307015	-	10.6786	11.9575	19.2882	14.9786	18.3132	18.3539	14.9383	23.3196	19.2647
ITPRIPL1_upstream	2	96323831	96325831	+	25.548	13.2484	32.6213	35.0453	40.3894	40.1176	42.8904	21.9175	38.5784
NCAPH_upstream	2	96334287	96336287	+	14.6099	16.8459	24.259	28.636	58.2598	38.285	56.6612	24.597	53.6905
LMAN2L_upstream	2	96739564	96741564	-	27.8585	24.3727	42.5011	29.5027	45.1461	28.3439	38.1297	30.7189	22.3085
CNNM4_upstream	2	96759402	96761402	+	19.8234	16.494	64.9015	23.8712	73.978	22.6673	62.376	39.0351	35.7143
CNNM3_upstream	2	96814745	96816745	+	12.6611	8.16189	44.4583	29.5318	61.2103	52.3106	42.3224	28.0202	46.0784
SEMA4C_upstream	2	96870257	96872257	-	50.0859	36.9145	45.2404	47.974	85.4613	57.4359	87.1423	75.8217	80.478
LINC01125_upstream	2	97662717	97664717	+	2.91375	1.74762	27.071	1.38219	6.87302	3.95062	7.2695	2.78894	1.06383
ACTR1B_upstream	2	97663607	97665607	-	8.48312	5.9621	32.0208	10.912	16.1077	22.7898	20.8182	10.934	20.3399
RNU4-8P_upstream	2	97664231	97666231	-	24.7883	18.5942	16.8133	23.9862	24.3117	29.6031	27.6503	19.1074	23.6732
TMEM131_upstream	2	97995391	97997391	-	16.6112	12.6467	66.9239	22.2164	48.7474	64.4454	84.3338	51.178	30.6496
VWA3B_upstream	2	98085616	98087616	+	15.454	8.41271	15.764	13.176	17.712	11.7668	26.3549	16.8168	25.7472
INPP4A_upstream	2	98443354	98445354	+	19.8193	6.33174	56.5504	27.6795	42.4471	35.3716	63.3305	26.9966	23.7551
UNC50_upstream	2	98607079	98609079	+	12.4292	8.44667	15.5391	15.0699	45.5532	29.881	39.9772	20.2862	23.8095
COA5_upstream	2	98608015	98610015	-	17.56	9.80676	17.6825	16.2817	47.8051	31.7031	37.9552	21.552	37.4036
MGAT4A_upstream	2	98730626	98732626	-	6.61372	6.89784	62.131	29.0746	58.3115	37.3214	47.6427	21.7336	62.0635
KIAA1211L_upstream	2	98935759	98937759	-	3.33067	2.32305	47.6767	7.37256	25.3486	5.95198	14.7177	4.56114	7.9416
C2orf15_upstream	2	99139985	99141985	+	8.25826	3.50499	12.2337	12.6112	44.9678	23.3468	26.9175	12.1192	15.8379
LIPT1_upstream	2	99153455	99155455	+	13.2403	10.8089	16.2302	15.0588	27.9581	30.7221	17.3098	19.3846	17.8019
RP11-38C17.1_upstream	2	99153498	99155498	+	13.2224	10.7266	16.239	14.7879	26.8137	30.0402	16.8271	19.0592	17.1991
TSGA10_upstream	2	99154464	99156464	-	16.0552	12.5768	18.0035	18.4595	30.7456	30.5343	26.5474	23.0631	23.7754
EIF5B_upstream	2	99335853	99337853	+	1.03584	0.63804	4.85461	1.55296	2.93542	1.60256	1.11678	1.62327	2.69618
REV1_upstream	2	99489535	99491535	-	20.0481	7.66758	52.9411	22.3487	58.3252	35.186	54.7386	23.6791	23.8313
CHST10_upstream	2	100417156	100419156	-	22.1637	17.7674	46.0217	47.0672	63.6114	35.6262	63.5374	45.2924	61.9106
PDCL3_upstream	2	100561190	100563190	+	19.7779	13.8734	24.8352	17.3875	31.0833	21.5238	27.5794	21.7243	27.7094
RPL31_upstream	2	101000215	101002215	+	44.0292	37.4834	58.1401	53.5487	60.1199	54.7259	60.1488	50.8147	63.5265
AC016738.4_upstream	2	101001744	101003744	-	4.73505	3.96101	6.44296	5.57314	6.10713	5.36838	7.18514	6.8628	6.47584
RP11-299H21.1_upstream	2	101150160	101152160	+	4.24996	2.71746	43.968	6.87342	8.52448	12.3593	12.872	9.41877	19.0991
CNOT11_upstream	2	101251302	101253302	+	1.63154	2.3369	6.67437	3.70639	5.94576	2.45866	10.5441	4.16667	15.5668
TBC1D8_upstream	2	101252366	101254366	-	6.77554	5.54513	18.3446	15.2882	19.7509	14.7016	24.5439	13.4074	21.5048
MIR5696_upstream	2	101307950	101309950	+	21.9287	13.1935	66.6116	33.8776	94.8532	55.5553	95.4235	36.2378	68.0776
RNF149_upstream	2	101308201	101310201	-	30.1609	18.2072	74.1078	45.4149	94.3379	68.7966	94.8937	52.9388	72.2842
RFX8_upstream	2	101474203	101476203	-	23.641	31.5804	66.2257	58.0422	72.966	63.6891	89.844	59.3462	79.9799
FAM183DP_upstream	2	102249755	102251755	-	94.8864	94.2757	93.5645	96.766	94.4186	96.9853	98.0594	55.8046	93.7594
SLC9A2_upstream	2	102618207	102620207	+	1.86296	1.96836	41.4424	8.48259	6.37387	4.00286	8.75	4.55173	11.4286
RP11-13J10.1_upstream	2	104851785	104853785	+	0.797101	0.707733	0.985427	0.949755	1.8018	0.347222	1.21951	1.58473	0.714286
LINC01158_upstream	2	104852683	104854683	-	0.287967	0.828161	0.767544	1.20011	1.47822	2.0915	0.595238	0.222222	0.625
POU3F3_upstream	2	104854011	104856011	+	0.157077	0.85493	52.3189	3.68713	31.8225	20.9553	49.5708	0.625	0
AC018730.4_upstream	2	104866996	104868996	-	4.70455	2.93187	3.83634	8.41009	12.1479	3.53641	3.31633	4.83178	10.0641
MRPS9_upstream	2	105036483	105038483	+	5.3252	7.55296	13.0329	9.69166	20.1271	21.2425	14.0421	11.0333	29.506
AC104655.3_upstream	2	105142613	105144613	+	23.8889	8.284	57.3232	27.1277	36.9768	43.4235	57.1325	23.4113	55.8877
GPR45_upstream	2	105240243	105242243	+	93.8267	94.5795	92.6919	91.3537	92.7698	96.9168	93.4921	90.7484	94.2725
RP11-332H14.1_upstream	2	105249294	105251294	-	94.546	95.3735	94.1318	93.8984	92.7475	97.8884	93.3924	94.3552	98.2887
C2orf49_upstream	2	105335859	105337859	+	18.0631	11.0995	21.4117	18.8038	25.8162	32.2298	27.896	16.4131	28.5788
RP11-332H14.2_upstream	2	105336975	105338975	-	21.8352	14.048	23.9108	19.7954	25.3195	29.6378	34.271	15.8201	32.8016
UXS1_upstream	2	106193839	106195839	-	11.2748	8.38994	43.9582	23.7311	43.2006	17.142	43.1479	16.6504	38.0667
AC114755.3_upstream	2	106343066	106345066	+	95.4147	89.9428	95.5877	93.4727	95.496	97.451	94.0986	92.508	95.7176
RGPD3_upstream	2	106467876	106469876	-	89.3877	93.3597	98.7032	96.0078	97.5081	97.6127	98.7612	97.8486	98.1187
ST6GAL2_upstream	2	106886608	106888608	-	13.9134	12.2182	48.3558	21.8611	59.1685	53.3656	69.4854	35.4296	53.4211
RGPD4_upstream	2	107825437	107827437	+	94.8639	93.8314	96.8482	96.7814	98.1864	98.3563	98.2426	93.4045	98.3333
RGPD4-AS1_upstream	2	107826391	107828391	-	93.8145	91.8865	98.0781	97.9733	98.6175	98.364	98.7757	95.8814	98.735
GCC2_upstream	2	108447061	108449061	+	43.4963	30.3304	68.9259	39.0993	85.2467	57.8272	80.672	51.0232	68.1606
LIMS1_upstream	2	108532855	108534855	+	6.23583	5.07634	48.9862	16.5957	30.9804	56.1255	38.6905	21.6667	22.9209
AC012487.2_upstream	2	108533696	108535696	-	6.51629	4.47506	42.261	10.5813	16.1499	24.1485	23.9622	12.4042	18.5758
RANBP2_upstream	2	108717981	108719981	+	45.2115	31.5966	50.7581	45.6307	49.0832	65.3176	70.2207	59.6854	64.9009
CCDC138_upstream	2	108785257	108787257	+	5.17295	4.92275	15.7656	14.8631	20.4164	21.8454	13.9579	8.40902	28.6739
SOWAHC_upstream	2	109612834	109614834	+	0.712251	0.659146	40.9422	0.200957	1.56463	2.21989	0.785124	1.38612	1.40071
BUB1_upstream	2	110677614	110679614	-	5.76024	7.60658	9.64827	10.153	15.9475	10.2747	18.125	7.86825	29.7032
BCL2L11_upstream	2	111117878	111119878	+	1.25772	1.33108	5.40741	3.13804	1.04903	2.24675	3.54545	2.08333	1.81287
ANAPC1_upstream	2	111884190	111886190	-	39.0199	38.0469	40.2857	39.3948	48.7273	55.0478	75.5311	48.6863	69.375
MERTK_upstream	2	111896979	111898979	+	16.4708	13.1094	38.2281	25.5035	29.5381	44.1059	33.5669	19.2615	44.6491
ZC3H8_upstream	2	112254636	112256636	-	17.5832	16.3258	40.9991	32.7141	42.9124	36.9461	32.1627	23.0057	47.9333
ZC3H6_upstream	2	112274094	112276094	+	19.0274	17.6815	27.7142	18.2363	36.1925	32.5403	45.7254	23.8669	63.2656
TTL_upstream	2	112480654	112482654	+	2.76772	3.02347	47.9898	15.2617	42.9503	29.956	52.9246	6.38498	3.32729
POLR1B_upstream	2	112540415	112542415	+	17.3364	14.4041	23.7245	18.4315	58.299	26.9607	51.1876	24.6561	54.5207
CHCHD5_upstream	2	112582740	112584740	+	20.6128	20.3383	29.0499	29.2074	56.5512	39.5735	44.4933	36.5513	55.3759
SLC20A1_upstream	2	112644357	112646357	+	7.06912	3.68644	38.4185	10.6386	14.4533	25.5603	32.5794	9.79101	26.0582
FLJ42351_upstream	2	112645190	112647190	-	2.93518	2.08561	34.4074	5.4284	9.00388	7.88548	7.34702	5.45815	2.39216
CKAP2L_upstream	2	112764177	112766177	-	20.5262	12.4377	56.2281	24.1469	84.0487	24.1244	52.5704	21.682	30.031
PSD4_upstream	2	113155825	113157825	+	9.31709	8.74146	51.7813	21.1086	43.7725	27.5424	56.3527	19.2355	20.9535
RP11-65I12.1_upstream	2	113236095	113238095	+	97.8868	93.5344	97.1641	96.7488	98.1128	95.6163	97.7612	96.2376	92.5
PGM5P4-AS1_upstream	2	113542172	113544172	-	12.3848	6.37081	19.059	19.2468	15.6025	23.5382	37.2822	22.4153	25.4084
MIR1302-3_upstream	2	113582596	113584596	-	11.0555	9.20357	35.0569	20.157	43.7666	39.7392	41.62	16.2395	33.5753
RABL2A_upstream	2	113625729	113627729	+	15.2297	10.7498	25.9489	18.3567	33.4343	12.8072	45.4229	32.6679	44.903
AC017074.1_upstream	2	113667666	113669666	+	94.6408	92.3187	91.1201	91.7952	94.7695	88.0777	93.7333	88.9895	94.2163
RP11-395L14.13_upstream	2	113668121	113670121	-	93.8733	92.1193	92.3008	91.5677	94.8453	90.6274	90.5247	90.5917	88.7474
AC017074.2_upstream	2	113703578	113705578	-	91.2778	93.1661	94.8496	93.3765	98.1225	93.7759	96.4711	92.1098	93.4905
SLC35F5_upstream	2	113756323	113758323	-	26.5816	30.6901	40.7782	40.3331	46.2593	46.2928	51.5762	47.2853	46.0536
ACTR3_upstream	2	113888460	113890460	+	7.53769	7.89206	22.1211	16.3492	24.8559	22.7383	42.2732	15.7765	24.9859
LINC01191_upstream	2	113978069	113980069	+	90.6418	88.7282	95.9092	93.446	95.708	94.9043	97.4529	92.9519	100
AC110769.3_upstream	2	113978409	113980409	+	90.6257	89.4693	96.4747	94.4692	95.129	96.2674	97.8119	93.5139	100
DPP10-AS1_upstream	2	115160843	115162843	-	1.05691	0.955793	46.6074	1.63866	6.5	4.84849	6.74603	1.93246	1.44928
DDX18_upstream	2	117813150	117815150	+	9.27419	2.5641	9.65391	6.89357	17.5178	15.4167	22.4432	6.16891	6.3503
HTR5BP_upstream	2	117857927	117859927	+	76.8151	72.9764	81.6675	79.5097	84.8244	83.0584	93.0927	90.6517	60.9848
CCDC93_upstream	2	118013633	118015633	-	10.7008	5.58114	32.0642	9.16859	16.6667	12.7597	16.0819	14.9637	24.5333
INSIG2_upstream	2	118086952	118088952	+	18.53	17.6427	33.1954	27.2021	30.1289	24.2189	31.7678	29.2575	40.3993
RP11-19E11.1_upstream	2	118834610	118836610	-	1.77778	0.71447	1.38062	3.5109	3.05745	1.67625	1.25969	1.51515	0.737463
EN1_upstream	2	118847178	118849178	-	1.52336	1.05105	2.37095	0.774193	1.04971	4.39153	1.30719	3.09913	1.27273
SCTR_upstream	2	119523994	119525994	-	44.2936	20.0905	57.41	43.5128	81.7674	72.1402	76.2393	63.8585	80.4277
TMEM177_upstream	2	119677667	119679667	+	36.4502	33.3044	58.8603	43.3885	37.8707	38.7879	62.3039	57.0583	44.1101
PTPN4_upstream	2	119758131	119760131	+	8.33333	9.19146	14.5056	15.2097	25.3911	30.6708	25.4293	20.3716	17.5446
EPB41L5_upstream	2	120011505	120013505	+	23.4217	21.0267	33.1521	38.7895	71.8018	50.6449	36.4895	29.4307	53.9244
GLI2_upstream	2	120734123	120736123	+	24.1536	18.6318	52.8396	31.4294	69.6258	55.8103	70.4906	32.8768	73.3683
TFCP2L1_upstream	2	121284707	121286707	-	23.1336	12.3116	58.3824	43.6212	51.5007	46.6993	69.1239	54.7827	42.0492
RP11-204L24.2_upstream	2	121528922	121530922	+	9.47043	8.85884	13.9588	11.0325	21.724	15.1438	25.7236	12.4613	23.9536
RNU4ATAC_upstream	2	121529381	121531381	+	5.44037	4.23926	5.93763	5.47256	8.61039	7.30222	10.1152	6.15875	10.9959
NIFK-AS1_upstream	2	121648150	121650150	+	2.87613	2.83966	5.91791	4.06275	16.8504	10.5099	8.29092	4.42247	10.538
CLASP1_upstream	2	121649087	121651087	-	1.7951	1.50835	3.32042	2.57709	9.32556	2.34881	4.44444	3.07575	2.74534
TSN_upstream	2	121735603	121737603	+	13.3238	7.06174	16.4153	13.1819	24.3372	17.9312	28.5567	16.4873	37.427
NIFK_upstream	2	121736423	121738423	-	33.7605	25.3084	35.9902	36.7835	52.9466	32.4572	65.5751	45.3413	76.5986
CNTNAP5_upstream	2	124023787	124025787	+	2.09168	2.22763	3.70815	3.81545	7.41116	15.0774	5.32164	2.33613	6.24691
AC079154.1_upstream	2	124024673	124026673	-	19.0791	12.8148	13.2378	18.0204	9.4697	31.2051	18.227	12.9026	18.0952
GYPC_upstream	2	126654433	126656433	+	46.6042	33.3546	55.5262	61.413	62.9382	47.8914	82.3997	55.3348	49.7632
BIN1_upstream	2	127106855	127108855	-	16.2548	14.6162	45.591	39.8858	49.8408	42.8541	52.4449	23.3276	41.815
CYP27C1_upstream	2	127219578	127221578	-	11.4009	3.26641	32.2792	10.4669	13.1944	13.6076	32.5397	11.2805	28.2979
ERCC3_upstream	2	127293676	127295676	-	23.6828	19.7721	32.631	29.7264	30.6005	34.3935	52.9416	26.3454	40.3868
MIR4783_upstream	2	127423118	127425118	-	13.2727	18.9478	44.0541	35.1482	35.0218	36.9205	52.5084	40.0531	44.2429
IWS1_upstream	2	127526386	127528386	-	11.4208	10.4879	19.3213	19.091	25.7026	19.3943	19.9949	14.9225	11.8169
SFT2D3_upstream	2	127700008	127702008	+	8.75574	4.85958	55.9691	8.30632	40.5632	29.7849	48.1481	14.1868	38.5838
WDR33_upstream	2	127810687	127812687	-	20.0722	20.6339	35.1735	25.8337	35.4555	43.6277	43.0587	31.4923	65.6059
POLR2D_upstream	2	127857657	127859657	-	27.7814	32.4168	61.2546	51.1437	74.072	63.9841	57.722	53.3998	62.561
UGGT1_upstream	2	128089700	128091700	+	32.0606	17.6206	32.6365	23.508	47.7286	37.5362	23.4567	19.1306	28.665
AC079776.2_upstream	2	129933817	129935817	-	48.4061	11.4612	26.0606	11.774	12.9024	25.7035	27.2143	49.6941	27.1302
RAB6C_upstream	2	129978164	129980164	+	13.423	9.42283	21.006	19.4518	34.6453	28.8457	41.5687	17.274	37.2831
RAB6C-AS1_upstream	2	129979966	129981966	-	35.4935	28.2999	33.3967	34.7108	52.4703	38.4297	55.214	24.8383	54.7097
KLF2P1_upstream	2	130035458	130037458	+	89.0302	89.161	82.5806	86.4964	88.7422	82.366	82.9138	72.7226	88.9243
CCDC74B_upstream	2	130144634	130146634	-	28.2473	22.7152	39.4013	48.3571	57.6044	72.728	62.819	54.9609	66.0067
MZT2B_upstream	2	130180237	130182237	+	13.6533	17.2521	31.4673	29.0158	44.0123	31.3252	49.4245	34.8422	40.9888
RHOQP3_upstream	2	130212990	130214990	-	57.2692	38.7965	67.3954	54.0863	86.5729	78.4775	61.8201	73.9869	90.6963
AC018804.7_upstream	2	130227879	130229879	+	95.3397	80.6466	97.7678	86.7706	86.7125	98.9648	95.9665	97.532	98.7871
IMP4_upstream	2	130340725	130342725	+	14.0964	15.6252	23.8522	20.4834	22.1402	27.8055	34.9764	24.5335	11.1429
CCDC115_upstream	2	130341849	130343849	-	3.15476	3.31067	3.74242	4.55399	5.55556	5.94527	1.85185	4.50232	1.69492
KLF2P2_upstream	2	130426231	130428231	+	41.9264	28.3356	36.859	32.1679	37.0972	41.5278	42.7865	19.4872	36.5062
KLF2P3_upstream	2	130693270	130695270	-	10.0759	13.7569	29.4779	29.1468	35.395	27.1863	48.0864	83.1364	22.8997
AMER3_upstream	2	130753935	130755935	+	37.3165	30.3713	45.8679	33.8161	60.8885	56.7949	52.2656	48.4597	44.0021
AC140481.8_upstream	2	130755379	130757379	-	10.8927	2.37857	56.9595	7.22769	56.4689	23.7506	20.9226	7.63977	7.58402
ARHGEF4_upstream	2	130835416	130837416	+	28.2222	18.8735	60.4697	52.19	79.1667	67.1597	87.0833	47.6103	33.6667
FAM168B_upstream	2	131092960	131094960	-	16.4981	13.3948	57.2072	24.8358	38.3451	48.6473	51.1882	16.8898	53.4213
PLEKHB2_upstream	2	131103347	131105347	+	29.3586	29.2847	40.676	31.6837	32.6546	32.4423	44.9669	36.3655	31.9184
KLF2P4_upstream	2	131299944	131301944	-	82.8492	68.8871	85.5435	80.7878	81.5741	79.8998	81.9192	83.4228	91.8873
AC073869.20_upstream	2	131444087	131446087	-	97.0604	94.4218	98.8304	97.009	98.6602	98.9583	99.2283	95.6403	95.5285
RHOQP2_upstream	2	131459499	131461499	+	65.9392	74.3029	90.3608	89.6955	94.7083	79.9446	91.8231	59.4561	86.7329
TUBA3D_upstream	2	131474593	131476593	+	94.2414	95.5705	95.034	95.8596	96.2619	96.8321	98.5317	94.4641	99.1046
MZT2A_upstream	2	131492243	131494243	-	6.60721	6.10744	20.4338	15	23.9501	19.4597	31.2302	26.2704	24.2064
CCDC74A_upstream	2	131526175	131528175	+	30.7428	28.3448	83.7697	48.5743	66.1371	35.6742	55.6078	53.4343	72.9748
AC093787.1_upstream	2	132037493	132039493	-	4.58166	3.02768	22.1869	4.60728	4.7672	4.88027	10.581	16.5377	5.41185
RNA5-8SP5_upstream	2	132252805	132254805	-	93.1468	93.183	94.6179	95.485	95.8537	94.6578	97.7381	95.4323	97.6852
MIR663B_upstream	2	132256580	132258580	-	94.4068	95.4298	98.2304	97.8057	98.7366	97.0411	97.6191	97.1338	93.3333
ANKRD30BL_upstream	2	132257469	132259469	-	94.2982	94.2889	96.5677	97.445	95.24	96.0896	97.2024	96.4481	98.3871
LYPD1_upstream	2	132671079	132673079	-	29.0051	25.0833	32.2177	28.4352	28.5622	30.5799	27.4691	28.7898	35.9783
CCNT2_upstream	2	134916735	134918735	+	14.261	16.9439	26.2845	22.6414	24.7857	28.9718	40.7664	26.5456	19.3801
CCNT2-AS1_upstream	2	134918210	134920210	-	0.664629	0.681584	1.45606	0.464587	1.41925	1.22061	1.69444	0.99395	1.41723
RAB3GAP1_upstream	2	135050765	135052765	+	46.7003	39.7577	53.2122	49.7344	29.0936	42.1199	42.0679	38.3737	51.2181
R3HDM1_upstream	2	135529955	135531955	+	8.15238	6.87776	11.4912	9.0233	4.55837	10.2632	22.549	10.4254	14.4737
ZRANB3_upstream	2	135530736	135532736	-	1.53744	0.854808	1.86463	1.20206	1.58907	1.15494	0.416667	1.09999	0.446429
UBXN4_upstream	2	135740119	135742119	+	19.0734	13.857	49.8887	30.9135	35.9278	31.0916	47.3498	24.5337	57.9843
MCM6_upstream	2	135875926	135877926	-	30.8652	28.3112	39.716	33.2408	59.0873	44.1144	43.7691	28.4615	71.4088
DARS_upstream	2	135985600	135987600	-	34.4173	32.4376	52.2393	46.8949	54.0344	65.7617	77.668	53.7981	66.505
CXCR4_upstream	2	136117665	136119665	-	0.816327	1.04596	1.48058	0.869237	1.98413	1.13636	0.701754	1.89809	1.84211
SPOPL_upstream	2	138500301	138502301	+	20.9598	12.7834	57.9675	50.3315	52.297	42.5025	40.8817	39.7598	37.5758
AC097721.2_upstream	2	138501198	138503198	-	2.78136	2.22407	43.0308	7.62566	5.78264	5.94095	5.1112	4.42751	4.03857
NXPH2_upstream	2	138779848	138781848	-	8.62313	5.2284	20.3773	8.38158	12.3048	9.28869	18.4331	11.837	10.3585
AC016910.1_upstream	2	143935573	143937573	+	20.4717	9.67741	54.0077	28.7473	52.9038	49.4297	59.0523	35.9364	49.6607
GTDC1_upstream	2	144332068	144334068	-	11.9769	6.11337	64.9505	21.6538	36.9888	28.1941	51.2882	19.0859	24.52
ZEB2-AS1_upstream	2	144516597	144518597	+	0.207898	0.577689	26.4245	1.67027	3.44538	0.793651	2.60163	0.659879	1.8
ZEB2_AS1_1_upstream	2	144516947	144518947	+	0.603474	0.592992	25.007	2.27062	2.77278	2.72894	3.43254	0.900488	1.66667
ZEB2_upstream	2	144524080	144526080	-	10.2742	7.75925	22.743	19.5554	25.1413	25.8237	26.3624	14.8151	27.2364
PABPC1P2_upstream	2	146586006	146588006	+	95.2891	97.1934	96.3839	95.7509	96.4579	88.7652	95.6999	96.0899	92.4177
FAM8A3P_upstream	2	149319093	149321093	+	95.2962	92.4445	93.2078	93.4158	96.9578	94.1584	92.3915	95.7659	97.6684
LYPD6_upstream	2	149328485	149330485	+	21.795	15.6445	47.6183	19.3069	30.3021	32.2494	57.8007	31.0169	49.4605
AC016682.1_upstream	2	150169923	150171923	+	92.9952	95.5965	98.1915	97.9214	98.0435	93.2123	96.9969	96.6931	94.8148
RBM43_upstream	2	151261379	151263379	-	18.7468	15.6786	30.7472	23.1038	49.8944	42.491	68.3301	22.7595	69.0847
NMI_upstream	2	151289557	151291557	-	23.922	23.9886	26.426	24.9102	25.9022	38.9791	36.498	34.8612	37.2429
RIF1_upstream	2	151408383	151410383	+	29.0811	33.7269	71.2854	32.6724	57.7399	50.0989	75.098	49.0249	57.1569
ARL5A_upstream	2	151827992	151829992	-	14.5868	10.007	42.0824	27.4684	41.9821	36.0815	34.5913	22.9768	64.6963
AC079790.2_upstream	2	152096828	152098828	+	11.7384	5.82862	11.9809	11.5284	19.2505	16.2012	35.4926	10.1937	15.578
CACNB4_upstream	2	152098579	152100579	-	4.46191	4.84956	21.3579	10.4473	14.3776	8.09143	18.1755	12.3715	23.4819
STAM2_upstream	2	152175492	152177492	-	11.6379	15.5636	35.1187	22.8344	49.7269	56.8434	82.5878	22.5577	83.4102
FMNL2_upstream	2	152333737	152335737	+	10.5796	8.57188	44.6845	20.349	58.8213	49.6206	66.5576	20.8302	16.9697
ARL6IP6_upstream	2	152716393	152718393	+	0.21373	0.49125	0.68637	1.08347	0.741552	3.45284	0.338753	0.478126	0.181069
PRPF40A_upstream	2	152717497	152719497	-	0.615854	0.778633	0.177305	0.897436	0.903409	2.68827	0.375375	0.324948	0.14881
RPRM_upstream	2	153478308	153480308	-	2.67835	2.33835	7.70427	7.48158	7.7863	8.3826	19.542	4.29625	5.72547
AC061961.2_upstream	2	154697317	154699317	-	35.685	29.6345	53.0643	39.7495	59.611	31.9068	67.2806	27.4515	56.5625
NR4A2_upstream	2	156341848	156343848	-	5.71895	2.45403	35.9836	17.6587	10.047	13.6012	35.2165	16.1819	10.5387
TANC1_upstream	2	158967134	158969134	+	2.30476	2.16393	11.21	7.94879	14.7619	7.90913	27.6191	6.72608	11.601
WDSUB1_upstream	2	159286299	159288299	-	11.9949	3.77887	23.0075	15.5569	29.7541	18.1671	26.2009	11.4866	23.0678
AC009506.1_upstream	2	159613796	159615796	+	2.00855	0.3663	0.567376	0.854031	1.61936	1.17781	3.85192	2.54203	2.28879
BAZ2B_upstream	2	159616192	159618192	-	1.49123	2.01299	2.71315	3.10019	3.41175	4.33768	4.42715	1.67458	1.87562
MARCH7_upstream	2	159710957	159712957	+	10.6897	7.27901	34.6176	18.2028	43.12	40.3627	39.0731	17.6628	23.7931
AC009961.3_upstream	2	159711935	159713935	-	1.14087	1.07464	9.85589	1.36288	5.6044	2.20048	3.82395	1.21605	1.76282
CD302_upstream	2	159797755	159799755	-	21.2091	15.163	34.4596	51.9834	50.9302	20.5128	50.094	24.5946	29.1687
LY75-CD302_upstream	2	159904210	159906210	-	11.1446	12.1187	54.8117	23.4946	65.2283	31.4942	60.1744	39.8691	35.977
LY75_upstream	2	159904249	159906249	-	11.9869	12.8273	59.7459	24.0556	66.7401	34.4244	60.8483	40.8466	40.8333
PLA2R1_upstream	2	160062110	160064110	-	10.5201	9.73954	20.7536	21.914	26.1879	20.6899	35.0242	18.0577	27.5333
MIR4785_upstream	2	160407382	160409382	-	3.9259	2.20522	57.0093	12.5722	14.3463	17.0635	46.9512	5.62821	15.1858
AC009313.1_upstream	2	161159724	161161724	-	7.06411	7.23103	10.7717	14.399	20.1334	23.0602	20.464	9.571	10.4405
PSMD14_upstream	2	161306538	161308538	+	25.8085	14.1655	24.6764	24.9098	31.5219	25.1705	57.5278	28.8866	59.1364
TBR1_upstream	2	161414594	161416594	+	2.24638	1.6294	12.4864	3.81207	3.29293	2.05128	0.738397	2.8631	2.23214
AC009487.5_upstream	2	161422515	161424515	+	0.711391	1.20939	43.5922	4.90704	5.15818	3.36603	9.72456	4.87374	0.669643
SLC4A10_upstream	2	161422832	161424832	+	0.475342	0.925914	42.1158	2.4639	3.2153	2.95532	5.01035	3.41137	0.844671
AC009487.4_upstream	2	161423077	161425077	-	0.333296	0.925914	42.0508	2.05711	3.34758	3.15373	4.35159	3.72414	0.938656
AC008063.2_upstream	2	162071756	162073756	+	29.845	16.5872	42.311	32.5016	65.3424	52.2378	52.6216	38.5889	49.6734
FIGN_upstream	2	163735512	163737512	-	1.16601	1.20911	1.73085	2.58621	4.22942	3.09024	2.76449	2.48084	3.45622
AC019181.2_upstream	2	164839249	164841249	+	26.5783	15.4617	59.1812	24.8235	68.8816	37.2765	61.9939	30.5897	44.7659
GALNT3_upstream	2	165794182	165796182	-	23.5648	14.4052	33.9758	20.0189	55.5635	49.997	62.7326	37.9423	29.5914
TTC21B_upstream	2	165953343	165955343	-	13.018	12.9799	18.5717	19.9579	26.2501	25.2487	20.0661	24.9574	20.0322
AC010127.3_upstream	2	165955899	165957899	+	96.3041	92.377	96.1767	96.9418	98.3123	98.1225	97.6444	91.4077	93.9491
STK39_upstream	2	168247641	168249641	-	17.1934	17.3055	40.0423	29.8815	32.042	34.7992	41.1191	32.5122	50.9054
LRP2_upstream	2	169362185	169364185	-	2.54652	1.77262	2.03904	4.38723	4.90002	4.84127	4.35916	2.35462	4.67262
BBS5_upstream	2	169477678	169479678	+	43.9199	37.6028	58.875	42.6587	61.3973	56.724	79.83	64.445	41.0899
RP11-724O16.1_upstream	2	169477980	169479980	+	20.0474	20.3186	43.5984	27.1058	36.7696	30.5447	38.2849	40.9443	24.9836
FASTKD1_upstream	2	169573421	169575421	-	25.5894	34.2008	58.0844	24.5782	45.6353	42.0792	57.6949	35.7182	46.0711
PPIG_upstream	2	169582840	169584840	+	41.4619	31.0987	49.0997	40.1308	54.8724	73.8499	85.6272	43.5316	73.3829
PHOSPHO2_upstream	2	169692954	169694954	+	9.29402	5.26253	8.22666	10.5736	10.2765	19.7971	27.4615	7.55658	12.5158
KLHL23_upstream	2	169692988	169694988	+	9.08279	5.24139	8.07144	10.4127	9.97422	19.4818	26.8447	7.53239	12.371
CCDC173_upstream	2	169693933	169695933	-	29.3387	28.1188	32.4016	29.2483	41.1225	56.1673	63.9144	32.034	42.4657
PTCHD3P2_upstream	2	169768299	169770299	-	95.9511	92.5312	98.2363	97.1523	98.2715	97.084	98.8679	94.9048	97.7297
UBR3_upstream	2	169825958	169827958	+	22.1213	21.5463	57.6864	39.2864	49.7669	64.0509	60.243	40.1392	45.5051
ERICH2_upstream	2	170769613	170771613	+	7.02072	3.94756	10.9316	9.614	20.6514	16.1569	17.379	10.763	18.8167
AC007405.4_upstream	2	170770268	170772268	-	10.3294	4.32531	14.2351	13.0093	21.6055	23.9553	21.6764	14.6796	28.3413
GAD1_upstream	2	170811713	170813713	+	27.1093	35.1981	29.1961	36.2929	25.5856	21.4753	22.7697	33.7812	28.0208
AC007405.8_upstream	2	170817537	170819537	-	1.37464	0.514255	1.73614	1.09415	3.04439	2.14286	3.65741	1.04734	3.81141
DCAF17_upstream	2	171432717	171434717	+	4.97558	5.88845	22.041	11.1676	28.4821	9.96523	22.3958	9.39356	25.8373
DYNC1I2_upstream	2	171685909	171687909	+	24.269	18.9527	20.1829	19.1396	32.8291	30.4095	37.9252	23.3427	48.375
HAT1_upstream	2	171920948	171922948	+	29.7414	27.5317	50.976	31.4898	61.2214	35.6472	39.3601	36.7168	33.6832
METAP1D_upstream	2	171998083	172000083	+	8.58586	13.1971	39.0627	20.9739	37.5636	33.562	71.6013	16.5113	42.6749
SLC25A12_upstream	2	171999359	172001359	-	16.2532	16.7426	36.0343	21.453	34.2025	36.4935	51.5746	19.8455	38.1118
DLX1_upstream	2	172083240	172085240	+	2.64951	1.48361	2.32036	1.65523	6.27907	1.536	2.52193	5.36447	3.62903
DLX2_upstream	2	172102400	172104400	-	3.18127	1.4845	5.25016	4.20506	5.615	8.90115	11.1133	5.19488	6.1005
ITGA6_upstream	2	172425854	172427854	+	20.3879	22.9769	70.7437	28.2864	75.389	52.3428	82.6389	37.9996	82.9348
AC078883.4_upstream	2	172428103	172430103	-	6.23377	6.32396	14.9774	8.89191	15.7107	19.5665	11.8889	11.28	12.381
PDK1_upstream	2	172553873	172555873	+	24.2626	27.176	55.5524	34.4534	46.0136	61.2614	62.0432	35.4992	56.2515
AC093818.1_upstream	2	172556096	172558096	-	23.1122	11.5266	49.4881	17.684	56.1392	27.9072	51.0638	41.9179	79.8809
RAPGEF4-AS1_upstream	2	172735706	172737706	-	16.9364	8.26304	48.2249	24.5243	33.4966	27.8901	58.0429	28.5861	43.2823
CDCA7_upstream	2	173353320	173355320	+	5.90962	3.40691	14.1396	7.50319	27.082	11.2067	22.1607	16.2331	18.7549
SP3_upstream	2	173965202	173967202	-	10.6412	7.31929	40.209	15.2761	32.8074	30.4237	38.6097	12.8811	39.4174
RP11-394I13.1_upstream	2	174023780	174025780	+	65.4151	48.3019	59.5481	53.8496	64.0476	50.9632	58.3828	68.6953	49.3667
OLA1_upstream	2	174248198	174250198	-	23.8929	17.8453	67.662	43.4942	89.433	63.5279	59.0266	40.078	86.4186
LINC01305_upstream	2	174324527	174326527	+	16.8448	13.1382	13.7072	16.8966	20.6949	21.7141	22.6295	18.3442	27.9949
SP9_upstream	2	174333446	174335446	+	1.125	1.20992	1.47679	1.96091	1.67716	0.694445	1.79012	0.980885	1.35227
RP11-572N21.1_upstream	2	174337066	174339066	-	0.859213	0.806434	1.62935	2.1369	1.59887	1.37925	0.98951	1.37769	2.98773
SCRN3_upstream	2	174394230	174396230	+	4.50077	6.27896	10.9442	8.57796	16.8669	17.7571	15.4017	6.54339	31.7664
CIR1_upstream	2	174395215	174397215	-	21.7592	20.5037	28.3503	17.2326	26.8915	27.769	16.3951	22.6169	46.0784
AC010894.3_upstream	2	174485889	174487889	+	16.2194	11.0174	27.3311	19.2239	39.9263	22.3232	46.881	23.7707	24.9644
GPR155_upstream	2	174486594	174488594	-	25.728	15.7037	49.3243	38.4687	65.6837	36.8962	83.5333	37.2157	48.4367
WIPF1_upstream	2	174682416	174684416	-	9.45947	4.15102	51.5256	12.0567	28.2807	20.0033	17.879	20.9101	19.6
AC096649.2_upstream	2	175166404	175168404	+	7.30626	4.75848	8.63796	10.0482	13.4927	9.53851	15.1186	5.87781	19.7276
MIR933_upstream	2	175167209	175169209	-	0.892857	1.23667	1.72855	2.24008	3.5033	3.22992	3.1822	2.26294	4.60526
ATF2_upstream	2	175167882	175169882	-	11.4369	12.4896	16.4983	17.647	24.0929	27.2606	21.8492	16.2866	33.1059
AC096649.3_upstream	2	175255750	175257750	+	96.4943	95.2042	95.3349	97.6846	98.8013	97.6968	99.663	97.064	98.2251
KIAA1715_upstream	2	176002339	176004339	-	33.7703	38.7805	41.5952	40.894	55.2928	51.6475	54.8932	41.7214	54.5786
EVX2_upstream	2	176083413	176085413	-	5.71093	5.52717	7.08708	6.73531	6.053	7.38104	7.68049	8.0944	6.77596
HOXD11_upstream	2	176102716	176104716	+	6.28307	4.11659	4.39376	3.96921	5.15152	5.28274	5.97884	7.75087	7.5
HOXD10_upstream	2	176107290	176109290	+	2.95837	1.84691	53.7617	2.60814	8.99123	0	45.6061	4.15902	3.57143
HOXD8_upstream	2	176128194	176130194	+	2.86932	1.16524	27.534	2.34654	6.82796	10.4565	2.16667	2.42897	4.30906
HOXD3_upstream	2	176135112	176137112	+	4.85546	2.90803	38.8684	9.13092	5.14363	3.47222	5.82225	6.48371	6.25974
HOXD-AS2_upstream	2	176136598	176138598	-	27.025	10.5945	61.8245	38.1556	42.6805	33.5551	44.8883	27.071	38.5526
HOXD4_upstream	2	176149722	176151722	+	10.8427	8.82661	12.4416	10.5782	13.5526	8.2	8.28431	12.8406	17.4479
HOXD1_upstream	2	176187079	176189079	+	2.90043	2.1974	19.2567	4.70595	2.16201	2.7924	4.21875	7.12308	6.8287
hsa-mir-7704_upstream	2	176187343	176189343	+	2.58302	2.5934	22.952	4.3255	1.25661	2.27124	4.23077	6.61461	6.3172
HAGLR_upstream	2	176188458	176190458	-	3.2236	3.18986	21.3182	6.04867	3.35366	5.38462	7.10784	8.69293	7.33333
MTX2_upstream	2	176267895	176269895	+	23.3565	13.7481	32.0328	22.7808	27.8138	28.7371	62.466	30.0087	53.0035
LINC01117_upstream	2	176636210	176638210	+	6.02437	5.05521	35.0119	18.3178	22.4654	21.5177	33.3907	13.7102	17.8829
LINC01116_upstream	2	176637431	176639431	-	17.5062	8.97352	24.9909	28.1839	27.6653	15.3802	38.2463	18.7258	11.4606
HNRNPA3_upstream	2	177211063	177213063	+	11.5765	9.59038	16.2098	19.0948	36.6733	33.7906	31.6279	27.7785	37.7264
MIR4444-1_upstream	2	177211226	177213226	+	9.98895	7.71949	14.8373	15.1805	33.8781	31.3775	29.3013	25.1875	34.8534
AC079305.8_upstream	2	177212162	177214162	-	1.1441	1.39129	0.887688	1.64051	3.09081	2.21545	0.488401	0.881239	0.37037
AC074286.1_upstream	2	177392191	177394191	-	13.9424	8.05596	47.6749	27.1243	30.6226	31.22	39.8051	16.4006	50.1659
NFE2L2_upstream	2	177392197	177394197	-	13.9424	8.05596	47.6749	27.1243	30.6226	31.22	39.8051	16.4006	50.1659
TTC30B_upstream	2	177552514	177554514	-	2.88162	2.8179	5.35251	4.36575	9.21875	3.63636	15.9314	4.63902	0.813008
RBM45_upstream	2	178110924	178112924	+	29.4587	27.5328	33.3071	37.7666	40.2618	47.64	62.7025	42.0338	88.37
OSBPL6_upstream	2	178192981	178194981	+	9.68959	7.9294	52.4449	17.7692	60.6998	56.6795	21.7292	15.35	68.25
PRKRA_upstream	2	178451012	178453012	-	25.9071	26.1789	59.6883	38.9721	92.1779	73.9087	64.1644	44.5687	50.5102
PLEKHA3_upstream	2	178478968	178480968	+	7.08703	9.58703	36.8988	16.8518	28.3694	26.3138	42.497	18.1964	27.9599
MIR1258_upstream	2	179860408	179862408	-	3.48234	1.94633	39.2902	6.45954	6.6791	9.05678	12.3606	6.92671	21.7391
AC104076.3_upstream	2	180979590	180981590	-	5.54983	3.09931	57.7287	19.5675	37.0773	16.5036	41.7973	8.64683	9.14708
CERKL_upstream	2	181680165	181682165	-	4.89912	4.58624	5.45439	6.47411	6.19732	4.45017	4.79675	5.71087	6.1828
NEUROD1_upstream	2	181680376	181682376	-	5.56816	5.09084	6.15634	6.60145	6.38577	4.55053	5.98485	6.12464	5.97222
AC013733.3_upstream	2	181681613	181683613	+	5.62954	6.81553	11.7202	6.81546	8.06911	7.46393	13.5271	9.25065	5.66239
RP11-366L5.1_upstream	2	181891163	181893163	-	1.30347	2.23533	31.9345	6.3587	37.6644	20.1056	5.54718	3.76483	5.32232
DNAJC10_upstream	2	182714541	182716541	+	13.955	13.2777	20.6887	28.0994	31.3759	43.6435	35.2646	28.7957	36.3667
NCKAP1_upstream	2	183038358	183040358	-	13.8232	15.3436	46.5215	37.7865	51.2582	45.965	78.8897	28.6156	44.8026
FSIP2_upstream	2	185737128	185739128	+	14.1284	10.0031	18.3431	12.1211	47.5966	22.0725	20.3219	20.3587	22.5722
ITGAV_upstream	2	186588565	186590565	+	16.2119	9.64297	27.6294	21.4543	35.0114	32.2541	49.5708	26.8148	48.5739
GULP1_upstream	2	188290169	188292169	+	5.52846	4.58636	8.50618	9.24852	13.5113	20.0672	31.6414	9.44684	18.5317
PMS1_upstream	2	189782585	189784585	+	7.5	3.46994	17.7659	5.01034	9.9081	14.0693	16.3155	6.71916	13.6508
ORMDL1_upstream	2	189783871	189785871	-	4.7619	4.07793	15.9628	3.68328	8.18374	10.318	31.8056	6.49604	10.1276
INPP1_upstream	2	190341970	190343970	+	26.5906	22.0125	48.193	25.5952	52.9374	87.0921	86.2415	34.2072	82.5794
MFSD6_upstream	2	190406855	190408855	+	9.17358	3.41916	54.8746	15.4821	40.075	33.1655	41.7992	20.9702	22.5806
AC093388.3_upstream	2	190533355	190535355	+	20.3744	14.6446	38.4415	34.563	52.812	51.9967	41.4086	31.1821	43.821
TMEM194B_upstream	2	190534222	190536222	-	7.38283	5.0111	25.3947	17.2382	35.2806	30.8906	21.4409	13.2574	36.7781
GLS_upstream	2	190879327	190881327	+	15.9328	9.37825	46.4559	25.5886	36.5919	35.9464	50.7394	24.4477	30.0792
AC005540.3_upstream	2	190881559	190883559	-	13.0824	12.5107	28.8033	19.3113	41.0335	41.5186	33.9221	18.6231	36.417
AC067945.4_upstream	2	191020026	191022026	+	14.0596	13.2891	21.1104	24.4814	24.5154	18.1463	28.7634	15.8545	13.1429
AC092614.2_upstream	2	191245672	191247672	-	6.10182	5.8668	21.6895	14.4098	17.5182	18.9353	25.8466	17.8641	10.3744
NABP1_upstream	2	191676568	191678568	+	6.09305	4.93893	17.9333	13.2438	16.6493	22.046	19.3773	14.8934	14.4345
TMEFF2_upstream	2	192195209	192197209	-	2.10012	1.96428	3.94894	3.7077	4.91627	11.8273	9.69819	3.68283	3.83543
SF3B1_upstream	2	197434591	197436591	-	9.24535	8.78966	13.2692	8.39001	18.0139	15.0015	19.9794	13.2961	26.1258
COQ10B_upstream	2	197451923	197453923	+	17.6271	16.3553	13.8139	9.41062	50.8914	30.597	56.825	19.976	29.5394
MOB4_upstream	2	197514071	197516071	+	31.5329	26.54	48.1692	34.67	53.4133	27.3812	66.8504	36.5053	37.3347
HSPD1_upstream	2	197516237	197518237	-	48.0746	41.0536	69.7962	63.1396	59.2132	62.8108	75.258	59.438	88.4012
MARS2_upstream	2	197703869	197705869	+	5.87225	3.22908	54.0116	4.51903	9.05523	8.78935	19.0561	5.16446	12.5439
BOLL_upstream	2	197786262	197788262	-	73.0769	56.217	76.8253	63.9794	77.943	57.785	65.3324	41.4726	84.1005
SATB2-AS1_upstream	2	199456200	199458200	+	0	0.659242	1.29808	2.0126	2.71836	1.87556	0.862069	0.668601	1.25
SATB2_upstream	2	199470766	199472766	-	14.0352	9.14459	15.2622	15.4595	62.0707	18.9578	32.3182	14.2115	46.4973
FTCDNL1_upstream	2	199850673	199852673	-	9.58321	5.21515	50.1075	13.7579	31.5043	24.0897	24.0855	17.4614	28.988
C2orf69_upstream	2	199909756	199911756	+	12.7526	12.3535	24.9354	15.9171	42.1621	15.5184	34.1403	25.4821	31.9861
AC073043.1_upstream	2	199910659	199912659	-	4.00408	4.22782	6.68985	3.53073	10.7701	5.06989	11.5819	8.77242	11.2171
C2orf47_upstream	2	199953817	199955817	+	25.4287	24.2459	35.9325	27.1322	51.6752	43.9583	44.8138	26.4514	53.4427
AOX1_upstream	2	200584368	200586368	+	11.6915	9.43693	17.9406	14.8421	32.9344	23.3615	22.7724	14.262	21.6781
AC007163.6_upstream	2	200811670	200813670	-	9.0852	7.1101	28.56	24.0292	61.8822	39.6531	34.0497	20.3464	44.2554
Y_RNA_upstream	2	200862747	200864747	-	0.633916	0.528783	1.20028	0.954331	1.27134	1.93487	1.32263	2.10961	0.255848
CLK1_upstream	2	200864244	200866244	-	29.5851	26.734	46.9011	29.6773	64.4058	44.203	62.8577	42.8307	51.4574
AC005037.3_upstream	2	200961763	200963763	+	9.75908	7.31299	13.9623	15.0412	42.614	25.5286	37.9981	16.7547	61.0756
CFLAR_upstream	2	201114604	201116604	+	92.1781	86.876	91.7739	96.129	91.0665	93.9915	97.4479	91.5001	85.0201
AC007283.5_upstream	2	201165465	201167465	+	95.1513	94.7657	97.6917	92.7522	96.6802	96.5714	92.7778	94.0061	95.3125
TRAK2_upstream	2	201451111	201453111	-	6.59681	3.92821	32.5996	7.57265	20.5162	9.11676	24.23	7.32211	34.5627
TMEM237_upstream	2	201643070	201645070	-	23.4953	19.056	66.5488	33.6273	64.2522	39.4079	38.2328	35.4413	46.1828
ALS2_upstream	2	201780689	201782689	-	13.9134	19.9903	25.905	31.4148	62.2162	26.1374	51.7569	37.7152	55.3509
RP11-107N15.1_upstream	2	202033037	202035037	-	0.327869	0.338972	28.6961	1.02459	0	0	0	0.535168	0
FZD7_upstream	2	202033087	202035087	+	0.327869	0.358534	27.7178	1	0	0	0	0.535168	0
SUMO1_upstream	2	202238108	202240108	-	40.8195	27.3965	35.5675	44.8709	50.9953	54.4079	53.2033	60.023	51.0417
NOP58_upstream	2	202264216	202266216	+	24.5677	27.1176	25.3765	26.5879	25.1447	24.1102	31.8501	31.6976	20.2747
RP11-686O6.2_upstream	2	202375104	202377104	-	0.596979	0.902527	2.91026	0.472028	0	1.04167	0	0.404135	0.925926
BMPR2_upstream	2	202375436	202377436	+	0.629252	0.898716	2.88978	0.191612	0	1.25	0	0.250455	0
FAM117B_upstream	2	202633688	202635688	+	12.0681	9.27908	70.6076	41.3946	54.8864	34.2012	69.5704	30.4624	60.0749
ICA1L_upstream	2	202871485	202873485	-	46.6074	22.6949	43.0329	38.0616	68.0234	55.2904	47.1496	36.5455	80.3482
CARF_upstream	2	202910714	202912714	+	0.367647	0.518648	0.711394	2.04716	1.23664	0.946502	2.26521	1.35126	1.49573
NBEAL1_upstream	2	203013379	203015379	+	25.9921	19.154	33.0047	29.1372	46.8525	46.6033	43.1119	29.6254	44.8735
WDR12_upstream	2	203014298	203016298	-	18.9918	14.5871	27.7768	20.605	43.7159	34.5272	35.0543	22.9735	46.6667
CYP20A1_upstream	2	203236949	203238949	+	49.3017	42.4343	63.8038	48.3335	94.563	73.2382	90.2688	51.8169	58.1105
ABI2_upstream	2	203326719	203328719	+	18.8211	18.9831	45.4958	46.4935	60.6489	64.306	64.3286	39.5589	49.2752
RP11-363J17.1_upstream	2	203328726	203330726	-	28.8163	16.8425	24.6564	26.3026	45.1984	35.5447	55.0902	22.7459	47.7668
NRP2_upstream	2	205680490	205682490	+	14.8068	6.60929	21.5975	15.9071	28.4392	12.6885	21.9515	16.9313	24.3519
AC007383.3_upstream	2	206083105	206085105	+	1.98214	4.94013	4.02269	3.68849	3.17408	4.15344	3.34869	2.73219	7.65649
INO80D_upstream	2	206085803	206087803	-	4.42177	3.27758	16.0112	7.88234	18.8093	11.7415	20.4956	11.4349	11.3986
EEF1B2_upstream	2	206158085	206160085	+	9.46609	10.4807	9.11484	12.7485	21.339	20.8867	20.7875	6.60919	15.1713
NDUFS1_upstream	2	206159103	206161103	-	4.65714	3.39553	5.90338	6.11826	9.84623	13.3104	9.14414	4.04982	5.84485
uc_338_upstream	2	206159343	206161343	+	6.65994	5.22274	10.3723	9.74614	13.1419	17.1018	15.9538	6.40654	8.65677
ZDBF2_upstream	2	206273163	206275163	+	6.37729	5.60195	53.7384	18.7401	31.4938	13.3956	26.2289	18.5395	20.6292
AC017081.1_upstream	2	206354239	206356239	+	94.9074	93.2898	92.6206	90.8411	91.4809	88.2136	92.2371	93.4758	89.4551
ADAM23_upstream	2	206442039	206444039	+	14.506	6.06982	62.3963	36.0155	40.6536	28.5464	34.5447	34.0958	32.3457
MIR7845_upstream	2	207164900	207166900	+	0.761759	0.145586	4.05405	0	0.176367	1	0.26455	0	0
KLF7_upstream	2	207166767	207168767	-	25.9821	19.1148	37.6999	31.4975	57.8141	46.9494	51.0973	32.605	38.9177
CREB1_upstream	2	207528237	207530237	+	8.0103	10.944	18.7926	20.3324	16.917	30.0151	23.8922	26.9007	37.0194
AC007879.5_upstream	2	207529295	207531295	-	1.52958	0.537864	42.0927	13.2764	47.339	47.5021	53.5654	13.2971	1.48646
METTL21A_upstream	2	207625428	207627428	-	8.015	10.3093	21.5888	12.8841	24.1644	16.0017	31.0648	13.1999	17.6042
PPP1R14BP2_upstream	2	207680090	207682090	+	31.7511	27.3412	61.9943	67.0656	52.9399	28.8645	46.7972	76.0566	44.2424
RNU6-664P_upstream	2	207680139	207682139	-	34.6358	29.3007	62.7299	69.5929	54.6934	30.1319	49.2603	76.4291	47.3985
CCNYL1_upstream	2	207710040	207712040	+	25.019	21.9319	66.6018	50.1154	70.9784	58.6536	67.0384	35.4517	69.2725
FZD5_upstream	2	207769063	207771063	-	1.07553	1.39254	32.2673	2.04713	8.62319	4.16667	10.8108	14.2755	3.33333
CRYGEP_upstream	2	208112011	208114011	-	17.1537	18.5985	18.273	19.4745	19.4402	23.0892	23.6077	33.4383	18.9957
CRYGD_upstream	2	208124001	208126001	-	26.787	21.7187	34.8499	36.566	42.928	52.2503	50.3861	71.6084	70.3897
IDH1-AS1_upstream	2	208253747	208255747	+	3.6419	2.43404	4.53207	2.9812	3.1002	4.19662	3.2483	4.78535	6.78054
RPE_upstream	2	210001065	210003065	+	14.9259	14.629	33.9128	21.5558	32.6686	24.6925	44.609	20.8975	32.7022
AC006994.2_upstream	2	210170018	210172018	+	2.12121	0.647885	1.61265	2.67974	2.0542	0.635593	2.40385	0.654016	0
KANSL1L_upstream	2	210170883	210172883	-	2.84265	1.35986	6.84306	4.5314	8.60611	4.66641	9.34232	2.46909	6.45802
AC006994.3_upstream	2	210170891	210172891	-	2.84265	1.35986	6.84306	4.5314	8.60611	4.66641	9.34232	2.46909	6.45802
ACADL_upstream	2	210224991	210226991	-	17.5654	16.2662	43.9709	32.7955	38.9137	33.6973	38.3798	29.4981	31.8841
ERBB4_upstream	2	212538341	212540341	-	10.0913	9.03976	20.7209	15.0161	33.8651	23.3754	28.3619	12.8823	24.5588
PCED1CP_upstream	2	212830661	212832661	+	93.6289	95.3534	97.054	95.2589	96.2116	95.4235	97.2222	94.2155	97.9965
RP11-105N14.1_upstream	2	213151470	213153470	+	9.3994	3.28665	41.6336	20.649	16.7711	51.5791	43.5711	16.1168	20.4522
IKZF2_upstream	2	213151927	213153927	-	22.5152	9.8896	20.1211	24.6377	24.5149	29.9282	28.0315	21.2793	29.9625
SPAG16_upstream	2	213282879	213284879	+	17.5115	10.3131	25.0312	15.8229	22.8525	17.5486	46.3241	32.7221	27.6208
AC079610.2_upstream	2	213283705	213285705	-	15.0083	10.3924	24.0649	16.5489	27.6595	20.2034	47.5926	36.1633	32.7573
AC072062.1_upstream	2	214808729	214810729	+	6.67216	3.74259	8.60723	3.75488	10.5214	9.22253	27.553	7.59156	18.0536
AC012462.1_upstream	2	215434753	215436753	+	5.88351	3.72688	10.5022	7.57169	26.2261	13.2041	15.2736	8.32765	10.9616
FN1_upstream	2	215435672	215437672	-	2.42241	2.66187	8.01135	5.43923	10.0591	7.20032	12.4019	4.99052	10.0516
TMEM169_upstream	2	216080366	216082366	+	19.8251	11.8392	24.7328	18.0099	29.3701	29.8144	33.1314	21.024	20.2212
MARCH4_upstream	2	216371527	216373527	-	4.34028	4.52891	11.8352	6.43655	15.1074	10.8972	10.9937	4.02133	6.27027
IGFBP2_upstream	2	216631328	216633328	+	27.0359	25.6107	38.6742	18.866	52.1752	51.5917	57.3597	27.0303	63.9624
AC007563.5_upstream	2	216692964	216694964	+	0.945896	0.619925	1.51144	1.96078	0.836962	0.892857	0.641026	1.55556	2.12367
ARPC2_upstream	2	218215594	218217594	+	18.7122	22.3955	42.1853	32.4393	53.7113	32.5065	34.0183	31.8348	61.0176
PNKD_upstream	2	218268892	218270892	+	14.6085	13.161	20.6406	29.7837	39.4444	34.6667	23.4496	21.6372	43.2323
TMBIM1_upstream	2	218292086	218294086	-	14.2717	13.6094	40.7407	25.7495	42.3205	61.7437	26.8007	19.9656	38.9109
CATIP-AS1_upstream	2	218367335	218369335	-	32.6301	27.7921	42.5909	34.8427	31.5476	32.5204	64.2571	46.1781	45.9127
RQCD1_upstream	2	218567080	218569080	+	8.17709	7.28958	13.9913	10.0579	24.1981	14.2342	16.206	12.7499	30.7666
USP37_upstream	2	218567861	218569861	-	0.512995	0.603595	0.541246	0.387332	0	0.947475	0.874183	0.486883	0.381563
BCS1L_upstream	2	218657264	218659264	+	38.0392	47.9014	59.6118	45.9568	73.8675	67.1323	56.0795	54.0834	78.5844
ZNF142_upstream	2	218659155	218661155	-	13.6257	15.6003	31.3697	21.571	59.9705	29.9741	47.3547	32.1184	56.8465
STK36_upstream	2	218670526	218672526	+	23.8934	28.8803	33.8742	23.5816	33.1246	29.4918	24.4268	32.9411	22.6454
RNF25_upstream	2	218671911	218673911	-	25.6735	30.5391	41.5857	31.0009	47.0447	42.7971	45.4527	37.0536	34.1365
TTLL4_upstream	2	218709345	218711345	+	21.4946	21.9015	34.5201	28.3268	55.4905	59.5815	49.0935	47.0295	41.3032
CYP27A1_upstream	2	218780249	218782249	+	28.2552	21.2703	51.9602	24.8392	37.1143	49.0403	57.7271	30.5935	51.2815
LINC01494_upstream	2	218930136	218932136	-	89.8938	89.5894	94.543	88.4932	89.5891	90.8493	92.3195	94.0562	95.0901
FEV_upstream	2	218985157	218987157	-	3.79072	4.04287	7.80487	0.794372	2.46835	1.83333	4.45914	3.62155	2.10055
MIR3131_upstream	2	219058250	219060250	-	17.3454	15.5254	15.757	17.4632	11.7647	8.8964	7.63889	21.0029	18.5714
CNPPD1_upstream	2	219177606	219179606	-	6.2507	3.60776	35.0599	8.31397	17.4977	19.5478	19.9576	18.6815	15.8033
ABCB6_upstream	2	219218490	219220490	-	19.328	19.9557	37.7526	27.63	52.2979	38.7286	30.4388	45.2538	34.7868
ATG9A_upstream	2	219229217	219231217	-	10.6148	10.721	27.921	19.0541	51.9969	22.4286	32.4981	19.3921	38.7087
STK16_upstream	2	219243955	219245955	+	24.5213	23.4982	40.4556	28.9566	57.7597	50.5257	83.2395	32.3891	66.2739
GLB1L_upstream	2	219244978	219246978	-	33.2576	24.4571	43.9626	31.7585	56.4951	44.5312	75.3795	38.4867	57.4713
TUBA4A_upstream	2	219277670	219279670	-	34.4246	14.4513	29.9094	22.2494	40.9652	33.1865	49.1429	27.1566	28.2051
DNAJB2_upstream	2	219277767	219279767	+	32.6742	13.4736	29.9094	20.8413	40.9652	32.116	49.1429	26.8795	28.2051
MIR153-1_upstream	2	219293700	219295700	-	20.5933	17.5485	45.8922	25.9778	35.8904	27.915	26.995	28.183	21.5783
PTPRN_upstream	2	219309148	219311148	-	34.429	24.6216	48.3597	33.7022	54.3594	33.4951	61.3214	43.0339	53.7408
AC053503.2_upstream	2	219358483	219360483	-	26.4772	24.6573	36.7198	40.6449	52.6807	64.506	31.7765	35.3377	45.1479
AC053503.4_upstream	2	219386996	219388996	+	6.50794	4.12089	11.7018	8.87271	15.1515	29.5455	15	10.1756	11.1111
GMPPA_upstream	2	219497367	219499367	+	10.0957	6.55459	5.89321	4.4504	24.2308	5.11651	4.55692	7.59732	13.4921
TMEM198_upstream	2	219542163	219544163	+	10.7043	4.93874	47.0586	15.9346	21.7476	12.0999	53.5065	12.0035	13.0435
CHPF_upstream	2	219543287	219545287	-	7.5862	5.22717	44.1988	16.0234	38.7588	18.0792	28.6831	12.4173	28.4034
STK11IP_upstream	2	219596360	219598360	+	17.9612	17.2073	18.1736	19.2579	25.6047	22.9591	47.3058	23.8186	27.5152
SLC4A3_upstream	2	219625827	219627827	+	22.6345	20.4861	71.1862	63.1255	74.4121	68.1571	55.2038	82.7865	48.1072
AC009955.8_upstream	2	219626193	219628193	-	16.881	12.8318	68.4209	54.3373	72.2201	62.8499	53.2839	78.792	37.4841
CTD-2308L22.1_upstream	2	221571006	221573006	+	1.16487	1.61269	5.83333	2.12209	4.88946	5.24096	2.42063	3.47311	8.18713
EPHA4_upstream	2	221573702	221575702	-	18.0749	15.1792	24.6089	20.3293	37.0506	28.266	49.3314	24.2345	26.9382
CCDC140_upstream	2	222296647	222298647	+	3.80952	2.43881	2.92689	2.55269	3.82514	4.76757	4.78208	3.03929	6.43863
PAX3_upstream	2	222298496	222300496	-	1.49194	1.07575	1.39013	1.11549	1.25974	3.32583	3.84615	1.48394	1.44928
RP11-384O8.1_upstream	2	222318153	222320153	-	0.381724	0.600812	54.1396	0.38835	1.85185	0	68.2489	0.714286	1.42857
FARSB_upstream	2	222655837	222657837	-	5.10706	7.15933	16.8115	8.90164	10.2659	13.0102	12.6652	8.12722	6.4418
MOGAT1_upstream	2	222670238	222672238	+	23.9253	12.8939	40.6632	18.9737	24.836	20.611	32.2091	27.6749	24.7977
ACSL3_upstream	2	222859434	222861434	+	5.58743	4.08731	48.1504	13.5743	24.3348	32.6191	40.7067	7.82385	38.1527
AP1S3_upstream	2	223837527	223839527	-	24.9066	16.0133	27.0282	31.5339	29.1212	26.254	18.5538	29.4047	46.9807
WDFY1_upstream	2	223944887	223946887	-	24.9919	10.5521	44.0419	41.72	34.1803	51.9587	44.2359	29.4395	47.0638
MRPL44_upstream	2	223955904	223957904	+	10.1713	9.35578	25.7325	15.4997	34.7459	21.164	33.6091	18.2741	20.0757
CUL3_upstream	2	224584897	224586897	-	10.7594	5.22502	44.0873	19.9294	34.5286	24.5802	42.2385	27.8459	16.9611
IRS1_upstream	2	226799259	226801259	-	3.62928	1.86069	29.4699	3.25758	5.21284	4.12186	6.61765	7.53166	5.5
RHBDD1_upstream	2	226834081	226836081	+	35.0773	29.0417	45.9639	47.5834	54.2062	46.4618	82.3913	57.0488	72.686
MFF_upstream	2	227323651	227325651	+	11.0278	10.276	34.3141	24.4436	59.6839	23.85	55.6244	21.9631	35.7856
AC097662.2_upstream	2	227324701	227326701	-	7.40666	3.97029	9.96542	6.0228	17.206	7.23322	12.87	4.74822	13.9592
MIR5703_upstream	2	227470632	227472632	+	29.2104	22.7497	55.7194	67.911	74.4545	58.1627	63.818	44.1705	44.0063
AGFG1_upstream	2	227470652	227472652	+	28.6019	22.0966	55.8931	64.8242	74.4545	58.1627	63.818	44.1705	44.0063
SPHKAP_upstream	2	228181145	228183145	-	14.4113	15.3743	23.9751	25.3071	35.8799	30.9124	40.9259	27.4022	36.009
PID1_upstream	2	229270785	229272785	-	21.6071	18.7232	64.3277	62.8631	63.8675	42.2129	62.7381	67.6191	49.6914
FBXO36_upstream	2	229920802	229922802	+	1.22549	0.58724	2.11217	1.59006	1.48164	1.27315	2.55423	1.33333	2.1412
TRIP12_upstream	2	229922739	229924739	-	60.3396	44.3326	49.1466	52.934	72.2138	69.4319	66.8755	57.288	75.8848
CAB39_upstream	2	230711345	230713345	+	30.3392	22.5165	57.2638	31.0112	81.678	77.2036	68.8248	56.2832	65.434
ITM2C_upstream	2	230863139	230865139	+	24.2801	24.0619	36.2495	24.3259	39.5977	27.1701	41.0294	28.2769	15.1773
C2orf72_upstream	2	231035990	231037990	+	15.5214	10.569	72.12	71.9953	58.0566	69.3687	69.5813	21.5196	40.2746
PSMD1_upstream	2	231055364	231057364	+	31.0841	21.7211	46.2958	25.8967	50.7778	48.8737	53.5692	42.6579	39.9165
ARMC9_upstream	2	231197046	231199046	+	15.9169	13.9787	30.6108	24.6345	40.778	27.5193	77.0115	29.577	55.3333
NCL_upstream	2	231483141	231485141	-	87.8564	88.1908	89.7575	82.7558	91.9048	86.7188	88.4295	86.6329	85.034
LINC00471_upstream	2	231513839	231515839	-	8.98935	6.8607	12.918	7.638	18.2849	18.2602	27.6704	16.6045	30.6548
NMUR1_upstream	2	231529995	231531995	-	35.93	27.1238	53.3846	52.6978	33.3333	25.0627	61.828	43.2447	75.873
U4_upstream	2	231710025	231712025	+	6.51943	4.02208	58.2968	9.59718	25.617	32.937	39.4654	18.3509	9.69468
PDE6D_upstream	2	231785772	231787772	-	15.7606	14.2909	41.5798	23.7132	41.0379	28.8723	29.1994	28.2253	28.4491
DIS3L2_upstream	2	231959745	231961745	+	61.901	36.2876	74.0808	53.4308	67.9955	65.8935	77.3486	52.0938	86.8993
ECEL1P3_upstream	2	232350809	232352809	-	61.3041	40.2986	72.6475	71.9643	65.3944	48.0159	75.9058	23.3302	53.8462
AC068134.8_upstream	2	232381174	232383174	-	67.23	73.8913	90.912	66.7741	82.5496	88.599	90.5886	76.2631	81.5305
AC068134.6_upstream	2	232420961	232422961	-	28.4296	35.8733	71.4718	38.6263	68.109	81.8116	84.0625	62.9849	39.2569
EIF4E2_upstream	2	232548552	232550552	+	41.1854	33.3594	43.3717	37.6032	56.222	41.8787	41.8815	38.5603	67.4506
MIR5001_upstream	2	232550073	232552073	-	10.6277	8.55269	23.6513	18.9994	36.7515	18.3587	30.4756	13.0032	49.2298
TIGD1_upstream	2	232550092	232552092	-	10.6277	8.55269	23.6513	18.9994	36.7515	18.3587	30.4756	13.0032	49.2298
EFHD1_upstream	2	232604557	232606557	+	45.2654	41.819	47.9381	45.4255	70.5113	72.9444	54.0887	39.8822	43.617
GIGYF2_upstream	2	232695799	232697799	+	46.5225	36.6361	74.1404	58.6386	85.0534	78.1921	83.8916	50.9038	87.416
RN7SL32P_upstream	2	233203699	233205699	+	91.0409	93.2453	97.7154	95.2235	96.9217	96.1157	98.4127	97.7225	95.045
RP11-400N9.1_upstream	2	233352916	233354916	-	14.4619	14.617	66.1911	40.1859	44.6031	63.9283	52.1263	46.9526	38.7153
DGKD_upstream	2	233353007	233355007	+	11.7023	12.2823	66.2464	38.9757	45.8973	63.1939	51.2041	45.2194	36.6701
USP40_upstream	2	233566282	233568282	-	0	0.890074	0.537634	1.09395	3.39394	2.88462	0	1.46119	2.12766
DNAJB3_upstream	2	233743515	233745515	-	95.4922	92.9202	95.1607	94.8826	97.1409	92.3208	90.9097	97.1539	97.1852
AC114812.5_upstream	2	233754845	233756845	-	96.6929	95.0729	97.5505	93.9194	95.4228	94.8296	94.8397	93.9902	93.4112
HJURP_upstream	2	233854066	233856066	-	11.0647	9.04508	15.5915	11.8585	20.4064	20.7364	18.2355	10.1947	32.1978
ARL4C_upstream	2	234496553	234498553	-	20.1278	12.0488	60.6892	29.9286	67.0738	43.8263	63.7755	50.8844	29.4253
SH3BP4_upstream	2	234950473	234952473	+	8.193	5.82531	47.527	17.4536	26.1676	25.0855	41.5591	33.7364	9.90196
AGAP1_upstream	2	235492589	235494589	+	5.35449	5.06219	62.5656	22.8741	67.0285	30.3542	62.1762	11.3957	7.29814
GBX2_upstream	2	236167869	236169869	-	1.45215	1.1134	20.7095	1.31313	1.38889	1.72727	0	1.70245	1.81818
ACKR3_upstream	2	236566287	236568287	+	31.4039	29.3519	42.1156	52.1275	72.6406	69.4632	79.2722	55.2231	57.8953
COPS8_upstream	2	237083812	237085812	+	33.0546	26.0646	31.8184	32.5586	60.3982	39.0922	41.9426	39.7642	50.9659
AC105760.2_upstream	2	237085317	237087317	-	5.15212	3.64281	7.55256	6.12911	18.2988	13.8575	15.5533	6.60358	13.3032
RBM44_upstream	2	237796889	237798889	+	94.2274	92.4592	96.4766	94.2778	97.3095	96.1698	97.4966	94.5428	95.7672
UBE2F_upstream	2	237965327	237967327	+	15.2292	17.1268	58.4137	40.566	49.9	34.6138	63.3579	36.8233	37.7899
UBE2F-SCLY_upstream	2	237965514	237967514	+	12.3905	13.3598	59.7412	36.5161	48.9489	27.7431	65.3458	35.4634	36.4074
SCLY_upstream	2	238059389	238061389	+	8.89475	5.39572	23.7174	20.0975	21.1249	33.6568	17.6863	20.6803	24.6413
ILKAP_upstream	2	238203229	238205229	-	17.8342	15.4825	69.883	45.9825	59.8616	63.1063	73.6451	48.4999	67.0217
AC096574.4_upstream	2	238230184	238232184	+	29.1165	32.5203	48.8718	37.5692	45.5195	60.6202	49.292	40.6893	46.1885
AC016757.3_upstream	2	238231177	238233177	-	36.2968	36.5026	58.0231	43.246	52.3642	66.0945	54.6491	49.0699	53.2225
TRAF3IP1_upstream	2	238318941	238320941	+	18.9477	13.5741	57.4954	32.904	71.8768	36.1877	76.6159	46.034	28.254
ASB1_upstream	2	238425242	238427242	+	14.1195	14.6803	30.1088	22.3268	73.0806	36.2466	73.2505	35.2216	19.2231
AC016999.2_upstream	2	238427229	238429229	-	50.3761	42.4609	60.9042	54.587	66.3489	67.8437	52.9032	49.6509	73.0769
AC017028.7_upstream	2	239085296	239087296	-	87.6949	90.6279	91.1425	91.3374	90.3022	91.1748	91.8154	94.1401	92.4106
MIR4441_upstream	2	239085426	239087426	-	87.0517	90.8249	90.8001	92.0767	91.4815	91.2153	92.517	94.3104	92.9519
AC017028.6_upstream	2	239085942	239087942	-	87.9437	92.2405	92.3432	92.4104	92.7124	92.6631	92.8187	96.0887	92.8526
AC062017.1_upstream	2	239399936	239401936	+	0.682088	0.598441	57.6952	24.3726	54.4615	50.3537	66.6964	0.128205	0
HDAC4_upstream	2	239401154	239403154	-	18.7716	11.9977	34.6013	27.7694	30.8677	26.2885	55.1562	28.0866	40.9317
NDUFA10_upstream	2	240024902	240026902	-	17.7565	16.574	34.4343	45.5576	77.9832	23.9722	55.6028	38.196	62.3545
MYEOV2_upstream	2	240136307	240138307	-	36.5643	37.9523	68.3614	59.9119	79.3119	67.9642	69.4841	42.2457	43.9722
DUSP28_upstream	2	240558554	240560554	+	20.5674	16.7011	35.2042	33.199	41.1076	25.3093	22.0798	40.054	34.2321
RP11-118M12.1_upstream	2	240671030	240673030	+	93.8602	92.4372	95.1074	94.2235	97.0821	96.8905	96.3682	93.4623	92.3689
RP11-118M12.2_upstream	2	240701185	240703185	-	91.9343	91.254	96.4656	94.6088	95.0025	95.7432	97.1655	95.7818	91.5556
MTERF4_upstream	2	241101832	241103832	-	4.28768	4.60613	14.696	5.75052	7.8515	19.5528	20.157	7.17283	22.0933
PPP1R7_upstream	2	241148076	241150076	+	6.53663	5.18394	25.147	12.3743	9.61074	18.0208	41.8445	11.834	10.5113
PASK_upstream	2	241149764	241151764	-	18.0836	7.4007	24.3043	16.8069	23.9428	27.5913	64.387	20.0631	31.6085
SEPT2_upstream	2	241313600	241315600	+	12.0402	9.8035	25.5046	19.402	40.11	30.4413	40.8078	21.4963	33.2645
HDLBP_upstream	2	241316561	241318561	-	54.8646	45.5311	49.2894	48.0821	60.8061	48.382	62.6793	45.0833	50.3843
STK25_upstream	2	241509230	241511230	-	72.9612	72.5154	72.0526	81.3612	82.0505	88.6601	85.6008	89.2485	86.7874
BOK_upstream	2	241557221	241559221	+	15.6566	9.06607	59.3678	26.2082	35.6399	49.7154	67.5139	32.1853	31.8982
ATG4B_upstream	2	241635713	241637713	+	3.59873	2.43139	58.6008	10.2374	23.4799	10.6822	25.7353	10.9285	21.5354
DTYMK_upstream	2	241686491	241688491	-	5.81325	5.2444	23.9947	17.5501	10.83	15.9493	33.477	19.5556	34.6176
ING5_upstream	2	241700535	241702535	+	10.9855	13.9955	54.9078	27.2339	55.0981	32.8289	58.894	50.7045	41.9354
AC114730.11_upstream	2	241725193	241727193	-	96.8314	89.8233	94.8017	95.3384	96.808	97.1902	95.9397	94.165	96.0526
AC114730.8_upstream	2	241734998	241736998	-	37.112	32.8034	55.5697	40.0201	73.4092	70.0845	55.1515	38.6179	88.1746
AC114730.2_upstream	2	241842880	241844880	+	35.0677	38.324	66.1854	63.9412	55.0992	59.0575	49.0079	57.9676	53.7427
AC093642.5_upstream	2	242087133	242089133	+	7.04203	4.20304	28.2634	14.3261	17.2188	11.7721	46.3771	51.8761	17.1235
CHL1_upstream	3	195096	197096	+	17.8743	10.6321	26.3013	27.2118	33.5633	16.7675	32.7628	23.4025	27.5485
TRNT1_upstream	3	3125416	3127416	+	26.2041	25.2622	62.3388	38.1857	73.0835	68.0399	69.6405	52.5168	57.5122
IL5RA_upstream	3	3126113	3128113	-	19.5805	18.949	48.3058	26.6859	54.2643	53.8034	49.6244	40.9045	38.8726
CRBN_upstream	3	3179210	3181210	-	37.2059	22.0652	42.486	44.3808	57.9671	36.8356	63.0811	30.6704	39.2717
ITPR1_upstream	3	4491848	4493848	+	2.65238	2.50399	4.0006	4.50974	4.09135	3.24201	11.3197	2.9526	7.98611
ITPR1-AS1_upstream	3	4492663	4494663	-	5.99003	2.50114	3.18422	4.12407	8.68659	7.3557	3.95425	4.02582	11.0863
BHLHE40_upstream	3	4977616	4979616	+	0.347222	0.446474	1.60714	0	0	0.27027	0.46083	0.343643	0
BHLHE40-AS1_upstream	3	4979461	4981461	-	10.5898	5.91037	18.8101	8.61411	33.8893	21.3588	37.6594	8.05023	40.0391
ARL8B_upstream	3	5120720	5122720	+	22.1709	22.3628	34.0018	39.1112	40.0491	48.0637	43.9145	42.9187	30.9103
EDEM1_upstream	3	5186146	5188146	+	5.21192	5.48307	25.2261	14.6503	31.0636	23.8944	18.478	28.8487	21.8006
AC026202.3_upstream	3	5186829	5188829	-	1.7354	1.68526	13.0888	3.84909	9.05754	10.9332	7.35816	7.82316	8.41473
RP11-572B2.1_upstream	3	5187798	5189798	-	22.044	16.3708	43.6266	33.116	66.0056	54.1751	79.2247	34.9849	61.2107
OXTR_upstream	3	8769128	8771128	-	30.0004	23.4041	44.1034	29.7128	38.5408	43.6411	49.2782	32.8939	61.6045
RAD18_upstream	3	8963273	8965273	-	26.9739	26.1335	50.1169	30.2236	47.8869	32.2614	50.2273	36.6756	58.9238
LHFPL4_upstream	3	9553302	9555302	-	27.6738	12.1922	64.3463	51.8376	35.5768	30.744	58.9506	51.9956	56.7842
MTMR14_upstream	3	9647933	9649933	+	37.2272	36.7089	53.3751	47.3209	57.9222	55.1702	61.4506	50.6966	52.3558
BRPF1_upstream	3	9730229	9732229	+	1.36905	1.7238	20.3707	4.06459	15.2447	8.57857	14.999	10.4471	6.33377
OGG1_upstream	3	9748444	9750444	+	37.134	30.0203	36.8553	44.9733	32.3958	42.1978	55.8865	28.7734	50.4167
ARPC4_upstream	3	9790995	9792995	+	28.3537	22.3235	34.8635	32.8625	33.179	21.0552	32.4691	25.9826	60.3312
TADA3_upstream	3	9792511	9794511	-	31.0218	23.1601	27.1087	38.6343	49.9234	19.6942	51.9837	32.0571	68.7603
CRELD1_upstream	3	9932322	9934322	+	11.2122	8.45947	33.8886	12.5587	17.123	21.6767	30.9161	17.3242	21.0253
PRRT3_upstream	3	9951894	9953894	-	15.8663	21.364	33.0037	37.4705	56.6888	36.8319	85.5556	23.3398	41.3435
EMC3-AS1_upstream	3	9985393	9987393	+	27.7177	23.6364	34.6719	23.3584	45.3442	40.1421	65.1287	26.1695	37.1983
BRK1_upstream	3	10114092	10116092	+	27.5482	31.379	44.9294	41.4615	50.2588	60.435	42.8639	35.56	36.9335
VHL_upstream	3	10139508	10141508	+	90.5916	90.9365	92.4355	90.444	91.8701	93.3042	89.8909	92.7045	94.0829
TATDN2_upstream	3	10246523	10248523	+	45.5236	45.1402	64.7872	74.6553	76.0363	82.5614	90.696	64.7629	69.6966
RP11-438J1.1_upstream	3	10247872	10249872	+	7.47099	4.7331	36.8307	9.29158	25.3788	7.63441	33.3333	18.0683	14.1892
SLC6A1_upstream	3	10991224	10993224	+	11.2233	7.28599	38.5296	19.7309	16.3921	12.2404	18.8563	15.1204	12.6706
TAMM41_upstream	3	11846419	11848419	-	14.9369	11.1722	26.4842	15.3419	23.8431	18.7965	23.3657	16.2448	28.754
PPARG_upstream	3	12285868	12287868	+	46.3619	51.2661	67.9304	71.3677	73.5756	64.0285	71.7994	60.1407	70.4925
TSEN2_upstream	3	12482932	12484932	+	16.767	14.7632	25.8025	23.4937	47.5758	36.3432	46.0317	18.587	55.3571
MKRN2_upstream	3	12555514	12557514	+	15.5238	11.7703	28.9713	19.9261	23.7294	42.5809	32.2689	30.9109	32.8256
RAF1_upstream	3	12663726	12665726	-	35.8388	30.0769	37.9047	41.9385	70.3972	49.1016	82.6786	50.5576	55.7049
SNORA7A_upstream	3	12839950	12841950	-	12.8771	14.1293	17.3404	14.7351	12.459	11.8627	16.6518	19.9425	6.1828
RPL32_upstream	3	12841088	12843088	-	21.0995	22.6368	29.2145	24.4728	22.9427	26.1782	30.4083	28.4902	26.5933
IQSEC1_upstream	3	13072617	13074617	-	20.3037	18.5987	48.6547	47.9717	59.9603	36.2749	37.7531	37.4738	42.2178
FGD5P1_upstream	3	13931556	13933556	+	91.1452	92.5288	98.5246	95.7486	96.9968	96.4475	98.0271	95.4988	96.8857
LSM3_upstream	3	14176858	14178858	+	24.2839	15.7236	29.838	28.0578	69.8291	34.5928	31.1974	27.7421	38.2883
XPC_upstream	3	14178283	14180283	-	3.38235	2.51916	4.9187	4.0613	7.66178	5.87445	5.69444	5.40214	9.14634
RHBDF1P1_upstream	3	14574292	14576292	-	94.4299	89.4442	93.5714	87.7457	77.2138	89.6955	91.2612	88.9	76.4881
CCDC174_upstream	3	14650246	14652246	+	27.8339	24.4728	29.451	28.5715	34.8739	32.9006	36.6959	28.5324	34.9477
RP11-95M5.1_upstream	3	14810914	14812914	-	26.1068	16.3497	27.0938	25.4389	30.6122	39.2593	38.4146	23.6669	50.25
FGD5-AS1_upstream	3	14947924	14949924	-	10.4209	7.94722	28.7445	16.2356	54.1241	19.8787	24.6712	19.6499	29.4233
MRPS25_upstream	3	15064835	15066835	-	34.5418	26.0026	49.6902	21.5132	78.1811	48.3572	58.7704	49.1691	71.876
ZFYVE20_upstream	3	15098663	15100663	-	20.4465	19.7666	31.1886	24.3129	30.0092	22.8132	46.4721	25.379	42.0486
CAPN7_upstream	3	15204652	15206652	+	8.90457	7.32073	38.2288	14.7155	34.5086	28.2393	42.7305	16.9562	34.6158
COL6A4P1_upstream	3	15205459	15207459	-	6.70689	3.69011	22.0388	5.91663	16.3337	16.7982	17.4875	6.69606	12.2712
EAF1_upstream	3	15425855	15427855	+	29.4544	24.6936	51.9882	36.5666	45.3378	43.2318	62.4507	29.4053	42.8696
HACL1_upstream	3	15601331	15603331	-	5.80413	6.5892	9.61796	11.2717	18.4795	10.5619	38.75	10.2379	22.5
ANKRD28_upstream	3	15859271	15861271	-	3.20513	2.72941	31.3664	10.9262	15.6338	21.5447	9.90741	12.1574	23.8462
OXNAD1_upstream	3	16263699	16265699	+	7.26707	2.85076	11.6683	5.83	18.0371	17.2609	23.3857	6.70848	23.7954
DPH3_upstream	3	16264472	16266472	-	11.0844	7.30644	23.5925	12.3588	33.8315	32.2635	51.7912	14.3641	47.406
AC104451.2_upstream	3	17705733	17707733	-	95.6933	95.2858	94.6973	90.7411	97.9025	96.1819	97.5985	96.5355	95.9841
SATB1-AS1_upstream	3	18443524	18445524	+	0.428051	0.574791	39.1701	0.311462	1	20.0955	1.19048	1.23016	0.487805
TBC1D5_upstream	3	18444317	18446317	-	0.534351	0.994932	45.3136	2.51572	0	24.068	0	1.68132	0.978261
KCNH8_upstream	3	19146954	19148954	+	1.03261	0.278802	0.887681	0.0903342	0	0	0	1.13238	0
RAB5A_upstream	3	19945579	19947579	+	24.3803	27.4643	40.7159	32.3802	68.954	50.2597	67.3342	34.6168	45.4042
EFHB_upstream	3	19946525	19948525	-	1.7026	2.54591	2.75253	1.3123	8.00595	0	13.6317	5.81307	0
KAT2B_upstream	3	20038523	20040523	+	34.7661	11.0023	47.0482	44.4552	43.7393	50.2153	56.1378	52.4101	52.3726
SGOL1_upstream	3	20185792	20187792	-	5.70072	4.49278	8.69388	4.88145	12.9968	13.468	15.167	7.7289	9.85041
ZNF385D_upstream	3	22372821	22374821	-	55.0866	73.0341	62.2833	61.895	66.1145	75.109	63.3433	69.9533	66.0467
UBE2E2_upstream	3	23201520	23203520	+	6.1715	5.97955	51.5725	17.6276	29.9633	52.6604	31.1939	11.5385	42.8273
UBE2E2-AS1_upstream	3	23202078	23204078	-	3.48199	3.45288	41.8671	10.5974	9.83333	19.0171	11.7117	6.36267	21.2821
UBE2E1_upstream	3	23804403	23806403	+	26.4362	13.5258	49.0572	46.7978	41.9721	28.1605	42.4028	40.343	37.5664
RPL15_upstream	3	23915045	23917045	+	6.62069	6.59856	19.1911	12.8309	31.6557	22.911	30.4005	17.771	30.9471
NR1D2_upstream	3	23943760	23945760	+	1.94813	1.33962	47.6217	3.95565	3.24112	4.62104	33.7319	2.98648	9.45128
NKIRAS1_upstream	3	23946091	23948091	-	26.2213	17.2126	41.1845	28.6979	29.7251	51.3781	57.8233	24.4881	42.5786
THRB_upstream	3	24494782	24496782	-	6.09984	6.62542	27.1651	29.7315	31.494	53.5167	45.488	15.5777	43.1153
OXSM_upstream	3	25781417	25783417	+	11.2657	15.0942	41.0895	27.4632	52.576	56.4105	57.4059	32.0034	41.9022
AC099754.1_upstream	3	26622190	26624190	-	0.251645	0.628243	32.025	0.507465	2.72436	1.42857	1.73611	1.6913	0
NEK10_upstream	3	27368960	27370960	-	37.3116	29.5977	40.8043	36.1429	83.925	72.5595	80.9547	44.1962	75.2771
SLC4A7_upstream	3	27483920	27485920	-	17.927	14.8802	54.0111	37.7198	56.8616	75.3886	53.5377	43.5428	44.6679
AC098614.2_upstream	3	27631476	27633476	+	95.391	94.4809	97.8428	94.5421	96.0122	97.0875	97.8376	40.0541	97.0729
RP11-222K16.2_upstream	3	27711410	27713410	+	20.0535	11.0722	20.4561	20.7869	14.929	30.0935	29.2968	16.4435	26.9246
EOMES_upstream	3	27722211	27724211	-	5.42849	2.88737	4.61805	1.99038	3.76781	4.92328	3.4375	5.45393	4.56349
CMC1_upstream	3	28240084	28242084	+	12.2569	7.67436	10.8781	9.8498	20.7882	14.6342	26.8889	14.251	12.381
ZCWPW2_upstream	3	28347646	28349646	+	6.76795	5.08849	6.69718	5.7994	17.6792	9.91052	20.5813	8.95522	11.7427
AZI2_upstream	3	28348627	28350627	-	10.6349	8.33104	13.4074	11.0846	48.79	20.581	41.8901	14.9582	35.6836
TGFBR2_upstream	3	30605002	30607002	+	8.50221	6.42993	33.663	16.6207	22.4493	30.7227	33.489	16.8382	37.4015
STT3B_upstream	3	31531138	31533138	+	1.20433	0.752208	3.82381	1.81617	4.77586	4.9676	4.07655	2.2236	3.65944
CMTM8_upstream	3	32237179	32239179	+	2.90435	4.13631	28.6865	12.8342	36.9582	11.9185	26.453	6.19719	20.1671
CMTM7_upstream	3	32390171	32392171	+	26.5812	27.3047	56.34	53.784	66.0203	88.5599	71.33	78.6913	93.046
CMTM6_upstream	3	32502908	32504908	-	88.8609	83.9867	78.1698	80.7423	79.1606	80.8075	76.541	83.5774	81.0864
DYNC1LI1_upstream	3	32570374	32572374	-	11.7116	9.80263	56.1503	22.4436	47.5044	38.4857	67.7153	38.9764	35.8974
TRIM71_upstream	3	32816518	32818518	+	0.387538	0.584611	39.841	0.941423	0	0.909091	6.25	0.224215	0.555556
TMPPE_upstream	3	33096301	33098301	-	11.9479	12.4973	31.7441	17.9692	38.1912	19.4476	37.4242	28.9572	57.7295
GLB1_upstream	3	33096730	33098730	-	17.4252	18.0801	43.409	26.0661	54.4235	26.5453	43.8265	37.4599	63.4481
CRTAP_upstream	3	33112479	33114479	+	12.3608	16.6406	39.6398	28.5507	31.1475	43.1856	64.2417	24.8776	36.9873
FBXL2_upstream	3	33275525	33277525	+	48.2233	48.2298	84.8263	73.5237	85.4512	71.6033	66.4278	69.8528	74.3796
CLASP2_upstream	3	33717856	33719856	-	5.68841	6.60712	21.4441	16.5671	17.6794	16.6935	52.0833	20.0742	26.6698
ARPP21_upstream	3	35637445	35639445	+	30.7895	30.7884	58.5088	60.8629	83.2384	82.4678	59.8109	34.3382	82.8892
STAC_upstream	3	36378844	36380844	+	28.1997	13.6405	39.4398	21.5824	33.6741	38.2686	53.7849	24.0063	22.9777
MLH1_upstream	3	36991832	36993832	+	8.08974	4.95081	8.20722	7.8525	20.1222	10.1295	35.0419	7.63024	13.4365
EPM2AIP1_upstream	3	36992668	36994668	-	4.80169	2.40344	7.67892	6.05613	20.8422	8.36813	16.591	7.61565	10.3322
GOLGA4_upstream	3	37241677	37243677	+	23.852	13.2495	30.2219	27.5887	53.3405	56.1705	38.7452	23.2081	30.3633
RP11-259K5.2_upstream	3	37243677	37245677	-	11.9032	5.44421	14.5904	10.5884	20.0976	26.5406	18.0158	13.7317	41.436
ITGA9_upstream	3	37450615	37452615	+	6.4646	3.82207	61.3355	12.1401	60.9629	24.3135	60.6	10.8784	23.3175
CTDSPL_upstream	3	37860460	37862460	+	0.64059	0.78537	49.2028	14.418	40.3689	44.6429	49.2915	1.25101	1.04167
ITGA9-AS1_upstream	3	37861280	37863280	-	6.16931	3.6657	58.8448	26.7794	61.3372	47.3062	46.9422	10.6484	13.75
OXSR1_upstream	3	38163589	38165589	+	23.869	26.2309	35.1892	30.7337	43.056	55.6131	48.4032	32.7666	58.4783
EXOG_upstream	3	38494627	38496627	+	30.878	33.3458	45.9542	41.9346	71.7325	55.157	78.0556	42.4416	49.5198
SCN11A_upstream	3	38950061	38952061	-	90.2191	92.4893	97.2394	94.86	95.4833	95.4023	97.043	94.6062	90.3846
WDR48_upstream	3	39050498	39052498	+	9.37051	12.0822	27.6206	34.1547	36.8435	51.7123	53.71	25.0694	54.2895
GORASP1_upstream	3	39107863	39109863	-	40.854	32.852	45.3992	43.4026	28.962	29.9788	32.0597	44.6181	46.062
SLC25A38_upstream	3	39381848	39383848	+	38.401	27.1295	53.7891	41.9051	50.4684	44.212	50.9235	35.7615	49.6864
RPSA_upstream	3	39405189	39407189	+	11.7984	15.2523	28.475	19.2873	30.5815	17.8783	41.2784	17.8261	18.3399
SNORA6_upstream	3	39406889	39408889	+	25.8682	23.0372	38.3378	31.6202	38.4692	31.1917	35.8921	30.0159	47.5342
MYRIP_upstream	3	39807414	39809414	+	22.6736	10.4947	35.6008	24.4536	32.9468	22.3907	39.7991	20.1209	32.4651
EIF1B_upstream	3	40308184	40310184	+	12.3329	11.977	15.5399	17.9166	28.6725	17.0667	13.3653	15.6275	18.0624
ENTPD3-AS1_upstream	3	40452829	40454829	-	24.1758	14.9356	31.898	24.8866	22.9759	29.2301	47.4255	21.7862	34.7836
RPL14_upstream	3	40455792	40457792	+	22.2414	21.0947	31.3283	26.6643	40.9376	30.5556	40.8342	33.8556	57.5839
ZNF619_upstream	3	40475613	40477613	+	64.935	38.7777	59.7453	45.8986	49.355	48.6414	55.4851	52.0664	44.4796
ZNF621_upstream	3	40523378	40525378	+	26.6064	21.5303	54.6479	28.8785	45.5272	74.6091	81.9973	34.2338	56.6477
ULK4_upstream	3	41961930	41963930	-	23.9663	24.1959	38.468	24.6743	53.0979	59.0233	63.7274	32.4923	48.5361
CCK_upstream	3	42265707	42267707	-	91.5262	92.0606	92.087	92.5313	93.9301	88.4837	91.6592	87.5681	90.302
NKTR_upstream	3	42599114	42601114	+	35.299	25.0585	56.9009	39.7159	50.4969	63.0847	54.8934	51.3171	62.7803
SEC22C_upstream	3	42600580	42602580	-	21.3759	7.08396	33.3833	26.7687	43.4701	41.6208	40.4221	29.2354	47.4553
[truncated: 9,679 more rows]
