# Supplementary material for: Low rates of mutation in clinical grade human pluripotent stem cells under different culture conditions
Source: Nat Commun. 2020 Mar 23;11:1528. doi: 10.1038/s41467-020-15271-3 (PMC7089967; doi:10.1038/s41467-020-15271-3)
Supplement: Supplementary file 12 — Supplementary Data 11 [file 41467_2020_15271_MOESM12_ESM.xlsx]

## Sheet: MShef4 non CGI promoter methyla
Supplementary Data 11: Methylation of non-CpG island-containing promoters
Probe	Chromosome	Start	End	Probe Strand	Bulk	Clones	J1	J5	J6	J8	J13	J15	J20
RP11-34P13.7_upstream	1	133223	135223	-	86.7945	90.605	94.5476	93.1873	98.3974	93.0897	91.9054	84.8404	95.2564
RP11-34P13.16_upstream	1	137465	139465	-	94.1524	93.0454	89.4865	94.6916	96.746	92.905	94.1968	95.1775	93.3135
MTND2P28_upstream	1	628140	630140	+	53.9234	67.4476	52.6234	49.2215	55.7462	55.7202	45.9217	56.3922	54.3675
RP5-857K21.5_upstream	1	628510	630510	-	59.6029	67.8335	51.2624	49.3155	57.9674	57.8258	49.649	55.9476	57.3607
AC114498.1_upstream	1	629396	631396	+	62.1494	67.1554	46.5242	51.1936	59.3952	61.2923	60.9487	48.1756	61.2862
MIR6723_upstream	1	629574	631574	+	64.4295	67.2469	48.7537	54.3382	61.3898	62.6545	62.3832	49.5774	62.5945
RP5-857K21.7_upstream	1	631257	633257	+	70.4119	68.8557	61.1317	68.6889	78.4857	70.6922	76.1066	63.9643	75.0957
MIR6723_upstream	1	631913	633913	-	70.2817	73.0366	60.2206	69.8371	77.8658	69.362	75.4213	65.3292	73.9159
MTATP8P1_upstream	1	632035	634035	+	74.2578	75.697	62.4721	73.1519	78.9918	71.4988	78.2903	69.2654	75.2171
MTATP6P1_upstream	1	632196	634196	+	71.0607	74.0241	62.296	72.0991	74.8376	68.9899	75.7528	68.7002	71.7312
RP5-857K21.11_upstream	1	632876	634876	+	67.2151	72.0673	62.3328	64.7643	69.468	62.3532	73.445	67.6103	69.481
RP11-206L10.8_upstream	1	817212	819212	-	82.716	79.3854	81.4905	79.1358	92.2046	86.7105	78.6172	87.4232	80.8852
RP11-54O7.2_upstream	1	912671	914671	+	80.2799	74.5233	71.6693	76.4178	59.932	69.5238	68.0808	75.0701	63.1333
RP11-54O7.10_upstream	1	1007729	1009729	-	92.1805	91.6552	94.6515	91.5284	94.6207	92.2139	91.7793	92.9154	94.7787
RP11-54O7.11_upstream	1	1012693	1014693	-	39.407	47.8839	49.678	54.0451	51.4658	43.7143	56.39	52.8545	71.3333
RP5-902P8.12_upstream	1	1250834	1252834	-	95.6781	95.0769	88.7635	93.7335	97.4583	92.1599	96.586	95.8124	95.6522
SCNN1D_upstream	1	1278936	1280936	+	91.4087	91.856	90.4408	93.491	94.3795	95.247	89.8478	94.4159	91.8079
MXRA8_upstream	1	1361277	1363277	-	80.3815	83.2524	77.4155	77.8879	93.0498	86.6987	76.2893	74.8993	71.2346
RP5-890O3.3_upstream	1	1377166	1379166	+	88.6933	92.4048	92.0451	93.5182	89.4323	92.8287	93.8408	91.7386	95.8809
ANKRD65_upstream	1	1421269	1423269	-	87.2424	81.3124	86.8905	80.7901	77.2696	78.6364	87.0476	87.5645	81.0145
TMEM88B_upstream	1	1424628	1426628	+	50.733	50.3899	73.1295	68.1736	85.416	69.4061	88.6275	67.9598	82.3347
ATAD3C_upstream	1	1448189	1450189	+	91.6659	91.6592	90.4173	93.4806	91.0001	91.1907	92.7566	89.8303	89.352
AL645728.1_upstream	1	1578256	1580256	+	75.7506	77.8186	74.9681	73.8366	64.9221	78.0408	74.7849	78.2469	80.6911
RP11-345P4.11_upstream	1	1583409	1585409	-	86.4789	89.1892	90.2067	84.0645	90.1315	92.8279	90.4412	85.1909	89.8512
RP11-345P4.7_upstream	1	1670490	1672490	+	93.7326	92.7993	94.9805	94.7091	94.4775	93.0012	94.6667	95.331	95.0262
RP11-345P4.6_upstream	1	1671775	1673775	+	92.5656	93.2823	91.2638	94.1687	94.3696	93.1313	96.1526	92.07	97.0238
RP1-283E3.8_upstream	1	1737188	1739188	-	94.2276	93.8693	97.8808	93.9014	98.5659	96.5499	98.3273	95.6204	95.463
CFAP74_upstream	1	2003337	2005337	-	48.3819	41.0633	55.52	58.0186	78.404	60.4557	70.8333	69.4699	61.8182
RP11-547D24.1_upstream	1	2015030	2017030	-	88.0014	88.4435	94.5297	86.7052	87.4618	91.3073	85.4861	87.0853	89.8062
RP5-892K4.1_upstream	1	2144779	2146779	-	95.3391	93.1783	94.4148	89.2708	93.7745	95.5926	96.0784	94.6639	95.2778
RP11-181G12.2_upstream	1	2183889	2185889	-	94.7393	92.103	95.7464	93.0292	92.5641	97.2019	94.8198	94.4509	95.5952
RP11-181G12.4_upstream	1	2211023	2213023	+	46.3551	44.8779	60.8367	66.8421	86.5538	41.25	63.4259	42.3148	56.891
AL590822.1_upstream	1	2222000	2224000	-	91.7707	92.8033	92.8974	90.884	90.3902	91.242	92.8843	95.2255	92.1574
RP4-713A8.1_upstream	1	2326193	2328193	-	88.6169	83.0139	89.7129	85.4206	83	89.6333	87.3333	92.7524	79.4678
RP4-740C4.5_upstream	1	2352320	2354320	-	93.3865	91.5495	92.5947	88.6228	94.3676	92.0667	97.6753	89.3863	91.0756
PLCH2_upstream	1	2424480	2426480	+	92.6809	90.3416	93.1152	92.7903	95.5978	93.0117	95.1429	92.7251	89.4333
RP3-395M20.2_upstream	1	2492758	2494758	-	93.1198	87.3641	88.1742	85.704	90.0252	89.6882	91.8601	90.0478	88.3333
RP3-395M20.3_upstream	1	2493979	2495979	-	91.1767	89.1246	89.0445	89.3782	90.2778	80.5076	90.6973	88.7561	84.6667
RP3-395M20.7_upstream	1	2564910	2566910	+	86.7087	82.5478	90.8511	88.4361	83.0959	83.6012	91.274	84.8793	84.8995
RP3-395M20.9_upstream	1	2580060	2582060	+	91.0465	89.7226	88.0661	91.1768	88.3938	89.9461	86.8939	92.3348	90.2714
RP11-740P5.3_upstream	1	2814498	2816498	-	91.3131	82.4298	79.3887	85.8351	90.3408	83.3052	88.8223	94.0571	89.6422
RP1-163G9.2_upstream	1	3133209	3135209	-	81.2804	88.2746	87.4228	89.0247	87.8205	92.0697	89.009	90.9557	78.4615
RP11-193J6.1_upstream	1	3204488	3206488	+	63.9304	61.0021	62.8188	68.7519	52.5327	62.4582	59.7656	77.4789	49.4659
RP11-22L13.1_upstream	1	3309596	3311596	-	74.276	82.5645	92.2465	89.3811	96.0784	90	88	91.6555	65.5172
RP11-168F9.2_upstream	1	3485746	3487746	+	92.0401	89.8987	92.9322	91.1682	92.707	90.8081	88.1684	86.4881	91.947
MIR551A_upstream	1	3560290	3562290	-	84.4564	88.1366	91.0072	88.6455	88.0868	90.6551	90.2597	88.8823	84.6185
TP73-AS1_upstream	1	3735443	3737443	+	91.7353	94.1734	91.4164	92.8691	95.9418	91.259	96.1286	92.8558	96.4102
CCDC27_upstream	1	3750898	3752898	+	91.4833	89.4007	91.937	87.9686	90.1564	87.8712	91.8594	92.9889	92.2809
RN7SL574P_upstream	1	3781315	3783315	+	95.5754	92.5215	89.3705	90.4745	95.7392	94.81	94.4676	94.8909	92.521
RP1-286D6.5_upstream	1	3783508	3785508	+	96.6766	94.9597	95.3452	94.281	96.871	95.5098	96.7203	96.0423	96.3228
RP13-614K11.2_upstream	1	3948480	3950480	-	94.7101	93.0165	91.4478	88.9625	93.4203	93.2298	96.945	86.5387	95.8148
RP5-1166F10.1_upstream	1	4410551	4412551	+	88.5301	89.552	93.2493	92.95	92.7656	90.1053	88.5893	90.6407	90.3534
RP1-37J18.2_upstream	1	4570048	4572048	+	93.0848	91.6652	94.4958	93.2384	93.137	96.7936	91.6855	89.8136	90.2601
AL137795.1_upstream	1	4891662	4893662	-	92.1695	94.3333	86.6327	97.7904	91.6035	96.1312	93.0384	95.8704	97.4405
MIR4417_upstream	1	5562571	5564571	+	95.48	91.1215	92.3213	91.1737	92.1505	95.8991	92.3148	92.0097	94.3985
RP11-154H17.1_upstream	1	5667795	5669795	-	82.502	80.1434	87.1335	83.9442	81.1219	81.415	83.4936	79.1395	78.3949
AL356693.1_upstream	1	5815459	5817459	-	93.9528	89.9571	89.6979	88.2309	90.5686	95.3425	89.2964	92.0021	95.6769
MIR4689_upstream	1	5862241	5864241	-	91.2305	92.8604	94.4333	93.5755	89.8494	97.3277	95.9302	93.8885	95.8333
AL356261.1_upstream	1	5893424	5895424	-	92.6088	88.7241	92.1369	91.0543	88.3075	90.696	87.3886	88.4935	91.6377
PLEKHG5_upstream	1	6519561	6521561	-	51.553	52.107	57.4257	46.878	51.4137	61.6457	71.4655	56.387	68.5644
RNU6-731P_upstream	1	6539354	6541354	+	93.6663	92.6839	89.5271	92.8639	90.2697	85.735	93.9068	92.9935	93.6992
RP11-58A11.2_upstream	1	6546405	6548405	+	96.7523	89.6739	93.9867	88.2715	95.1308	90.478	96.8128	89.6342	92.4487
RP11-242F24.1_upstream	1	6723137	6725137	+	86.5657	82.1653	85.9557	83.047	86.763	88.3538	81.8132	90.5342	87.6811
RP11-312B8.2_upstream	1	6834118	6836118	-	94.2307	94.4866	92.7882	93.0775	92.7959	89.3159	89.8319	94.5792	93.6565
RNU1-8P_upstream	1	7217860	7219860	+	73.6563	76.1198	79.2591	80.1821	70.2915	79.2122	78.3935	77.9667	70.5587
RP4-549F15.1_upstream	1	7441054	7443054	-	87.1458	92.724	88.4544	92.9009	94.9787	92.7065	89.3326	94.5635	92.9104
RP11-338N10.1_upstream	1	7694344	7696344	-	90.6384	83.7306	89.7819	86.1469	92.801	90.9109	90.7153	85.812	83.6998
RP3-467L1.4_upstream	1	7826842	7828842	-	95.9522	89.3365	92.8009	93.559	93.0754	95.3051	95.9592	94.2007	90.6009
UTS2_upstream	1	7853012	7855012	-	84.7446	85.4152	81.3149	85.1273	88.4422	88.1901	83.9083	81.9029	87.6538
RP5-892F13.2_upstream	1	7940872	7942872	+	45.9984	40.7945	45.432	46.4672	51.8047	47.7035	50.2016	48.3554	41.8618
TNFRSF9_upstream	1	7942665	7944665	-	86.1516	83.2213	86.6696	77.1568	83.8214	78.5339	89.3102	89.0311	87.073
Y_RNA_upstream	1	7982483	7984483	-	85.7374	81.2635	82.2322	81.1145	78.2569	84.4396	82.9952	85.8014	85.9806
CTA-215D11.4_upstream	1	8057963	8059963	-	91.52	88.6638	89.6763	93.2349	86.5554	92.3189	91.3901	86.7777	88.5716
RP11-431K24.2_upstream	1	8188324	8190324	+	97.0747	93.1274	94.4	91.1495	94.5264	95.2842	96.3039	95.1379	93.151
RNU1-7P_upstream	1	8206097	8208097	-	93.3814	93.1029	92.1717	91.4835	90.0031	90.1715	92.3896	91.8304	88.4904
RP11-431K24.3_upstream	1	8207172	8209172	+	92.174	93.8086	94.3218	91.9877	89.3715	91.0908	94.1182	90.6715	89.9826
RP11-431K24.4_upstream	1	8220029	8222029	-	89.3741	91.5042	95.667	89.8632	93.6135	95.5651	94.0072	91.7915	92.5314
RNU6-991P_upstream	1	8291763	8293763	-	88.0387	88.1338	88.162	88.6751	87.8781	87.6906	82.6692	93.3157	83.5484
Y_RNA_upstream	1	8326567	8328567	+	89.8303	91.416	91.4274	91.5234	95.9383	94.3272	87.0155	93.6802	92.2093
RP5-1115A15.2_upstream	1	8511153	8513153	+	93.2855	89.9435	94.0902	91.2982	93.4325	94.1092	81.6551	89.5599	93.0816
SNORA77_upstream	1	8511419	8513419	-	93.2611	90.1031	94.1929	90.9759	93.1834	94.1694	79.9874	89.5702	93.1865
RPL7P11_upstream	1	8748930	8750930	+	97.8626	95.6918	91.7417	97.4673	94.7076	86.8467	92.7485	88.6105	86.5873
RPL7P7_upstream	1	8786413	8788413	-	97.2917	93.0771	94.8569	91.6265	93.3322	92.8005	94.2431	91.5912	88.6273
RP4-633I8.3_upstream	1	8796975	8798975	+	92.2911	87.8546	87.818	87.7162	90.7054	91.0755	91.1389	88.6758	91.0589
RP4-633I8.4_upstream	1	8806551	8808551	-	93.8167	87.5733	87.8128	88.0104	93.2636	95.2938	93.9641	85.6369	93.4643
RP11-185B14.1_upstream	1	8829507	8831507	+	92.9411	86.8249	85.2155	87.3757	91.3041	89.1228	92.7812	93.35	90.6864
MIR6728_upstream	1	8866090	8868090	-	85.4044	91.705	90.3432	91.1168	87.8035	91.5292	90.997	90.4785	93.0556
RNU6-304P_upstream	1	8883033	8885033	-	77.0779	74.776	75.224	75.2815	85.9827	79.8738	76.4385	81.2047	72.7836
RP3-477M7.5_upstream	1	8907244	8909244	-	65.1952	74.6875	74.2531	67.9053	76.0199	82.0812	81.9626	79.0883	74.8517
RP3-477M7.6_upstream	1	8908242	8910242	+	76.555	82.6356	81.0616	76.8039	79.5585	89.4414	87.4583	83.8348	77.6146
CA6_upstream	1	8944367	8946367	+	89.2019	81.7032	87.1081	84.4373	90.9238	85.8096	98.125	88.2121	87.6455
RN7SL451P_upstream	1	8979374	8981374	-	93.0531	95.6199	93.3405	94.3016	91.9438	91.7799	94.2391	82.8867	92.32
SLC2A7_upstream	1	9025845	9027845	-	92.7335	87.5052	83.8047	92.2332	88.8528	90.0392	91.8982	91.0998	87.5992
MIR34A_upstream	1	9151277	9153277	-	95.1754	91.957	93.7369	91.1309	93.5505	91.4794	94.052	95.3888	91.24
RNA5SP40_upstream	1	9437278	9439278	-	86.0266	78.5961	87.5979	81.117	80.8403	75.9583	83.7255	83.0157	87.2414
RP13-392I16.1_upstream	1	9502971	9504971	-	92.7636	88.5804	94.0545	91.8834	96.079	88.5511	97.8275	91.3493	93.3546
RP13-15M17.1_upstream	1	9574927	9576927	+	96.1001	92.3717	93.0339	95.7728	95.4799	94.4597	97.4973	91.9272	93.8802
PIK3CD-AS1_upstream	1	9654086	9656086	-	93.1864	91.4927	93.6955	90.0676	90.7135	94.5565	96.2421	92.1112	93.7563
RP11-558F24.2_upstream	1	9662126	9664126	-	96.0208	88.6004	91.9401	94.3161	97.7941	91.5755	91.5411	90.1127	90.7635
MZT1P1_upstream	1	9779322	9781322	+	93.8856	91.6956	91.9439	94.0961	93.5612	95.8822	95.3152	94.4148	91.32
AL357140.1_upstream	1	9827758	9829758	-	82.6614	88.9343	88.8116	87.0554	85.4586	87.0455	87.5309	90.8512	91.1161
RN7SKP269_upstream	1	9945818	9947818	+	91.1905	93.5082	92.324	85.6111	94.3996	93.0583	95.0627	95.9051	84.9258
MIR5697_upstream	1	9965881	9967881	+	92.8641	90.051	90.7449	93.2989	94.5635	95.6	94.8414	90.7319	96.1607
RP11-807G9.2_upstream	1	9981641	9983641	+	94.2586	90.1608	92.722	92.2059	92.6334	92.8231	91.8177	88.8339	90.7003
RP11-496H15.2_upstream	1	10054281	10056281	-	93.9379	91.8119	89.7527	95.2163	93.4137	94.5275	92.9912	92.8147	97.3872
PGAM1P11_upstream	1	10057171	10059171	+	89.8013	92.416	94.341	92.8134	95.2426	97.7238	95.6957	96.1524	94.5937
RNU6-828P_upstream	1	10161768	10163768	+	94.7403	94.3628	91.559	92.1072	92.7492	92.7467	97.4582	95.1193	97.106
MIR1273D_upstream	1	10226218	10228218	+	90.5423	92.7012	92.3099	94.4236	92.558	89.5519	93.2607	94.7966	96.1806
CORT_upstream	1	10448219	10450219	+	90.5048	88.1645	87.7852	89.221	88.2066	90.3948	91.7293	88.8307	92.4484
RP5-1113E3.3_upstream	1	10457055	10459055	+	92.314	92.0302	95.1247	91.5324	93.697	93.9947	89.6743	95.0075	93.1852
RN7SL614P_upstream	1	10615336	10617336	+	92.3381	88.4323	87.4318	90.932	91.397	91.4747	92.4958	90.408	91.5547
HSPE1P24_upstream	1	10894261	10896261	+	91.6515	90.2761	92.7597	93.6347	94.3042	92.8205	95.5533	92.345	95.1249
C1orf127_upstream	1	10981537	10983537	-	79.8299	88.8686	95.1065	86.7722	85.3434	92.8735	86.7619	89.3689	85.4242
RP4-635E18.8_upstream	1	11028159	11030159	+	95.5785	97.6042	95.8658	97.0833	93.431	95.9137	94.2482	94.4351	93.6895
RP4-635E18.7_upstream	1	11066971	11068971	+	92.6909	94.3121	94.8083	94.9489	95.1925	95.3919	93.5043	94.8343	96.8841
RNU6-537P_upstream	1	11150850	11152850	+	95.3478	94.5474	92.0944	93.692	96.3495	92.8128	95.6452	92.4515	92.3752
UBE2V2P3_upstream	1	11278851	11280851	-	92.9993	90.2295	92.7818	95.3233	94.3942	90.3597	90.5435	90.7672	96.6396
RP1-69M21.2_upstream	1	11608031	11610031	+	92.7585	91.6971	92.5575	86.1649	95.1449	84.2593	83.1818	91.2247	93.9922
AGTRAP_upstream	1	11734584	11736584	+	24.7447	20.9892	30.1812	46.6549	49.0701	58.0075	34.949	40.7614	31.761
C1orf167_upstream	1	11760287	11762287	+	49.8307	41.5462	55.6966	63.6806	88.3723	77.8013	74.7868	53.4843	75.821
NPPA-AS1_upstream	1	11839517	11841517	+	92.3635	95.3741	88.6831	94.2784	90.6429	95.2849	97.9196	93.7546	92.6111
NPPA-AS1_1_upstream	1	11842312	11844312	+	87.7452	90.0595	92.5103	95.3386	87.9151	90.5467	93.9075	94.572	95.4568
NPPA-AS1_2_upstream	1	11844049	11846049	+	88.4815	88.1474	78.0165	91.5775	89.8612	92.3436	87.7067	88.9509	84.3287
NPPA_upstream	1	11847845	11849845	-	91.2169	87.5633	89.5793	88.1289	96.6593	89.0123	89.9924	91.628	86.7559
RNU5E-1_upstream	1	11906652	11908652	+	25.1289	24.4714	26.1003	22.2452	27.1308	26.9473	22.6403	27.3994	25.9986
PLOD1_upstream	1	11932705	11934705	+	61.6074	51.6291	74.1915	63.6575	71.1618	64.0792	85.6061	62.01	59.5
RP5-1077B9.5_upstream	1	12016808	12018808	-	95.1341	95.3436	95.411	95.5284	97.7968	96.2233	96.6089	94.6094	95.1366
Y_RNA_upstream	1	12023624	12025624	-	96.1591	91.8823	95.2704	95.9974	95.7527	95.155	97.3877	95.4359	94.5726
MIR6729_upstream	1	12027658	12029658	+	93.4722	91.7175	91.0344	94.9975	94.2742	91.0245	88.6975	88.8246	93.306
RN7SL649P_upstream	1	12036514	12038514	-	94.2006	90.4609	92.7652	94.503	88.464	95.3774	92.7976	92.6029	89.0885
RNU6-777P_upstream	1	12077484	12079484	-	54.2328	58.7553	63.5721	70.542	63.0316	79.365	56.3455	63.6056	74.6101
SNORA59A_upstream	1	12505746	12507746	+	87.1369	86.7703	87.5756	86.9254	93.1775	88.5474	90.4457	91.6263	92.8883
RP5-888M10.2_upstream	1	12526224	12528224	+	96.0582	93.7486	94.1479	93.5247	96.392	94.053	94.9275	97.3341	95.2618
MIR6730_upstream	1	12578523	12580523	-	94.3027	93.0612	96.3263	94.6809	92.6572	95.0961	90.2972	94.5951	92.0707
RP11-474O21.2_upstream	1	12691409	12693409	+	90.3819	90.8848	90.6222	86.2703	96.5224	92.9878	88.1482	94.1668	91.6667
C1orf158_upstream	1	12744715	12746715	+	80.3856	92.6402	89.2426	89.6706	89.7177	86.7219	89.3175	94.0181	91.2655
PRAMEF6_upstream	1	13055991	13057991	-	57.9469	60.7331	65.2802	65.1727	69.1893	67.7086	64.4358	58.5983	68.488
HNRNPCL2_upstream	1	13116354	13118354	-	74.7149	76.6196	73.4131	73.5409	76.0737	74.2344	73.1363	64.8868	67.2434
PRAMEF19_upstream	1	13371193	13373193	-	80.2381	82.3715	85.6974	88.847	91.1594	84.4697	80.3572	81.7864	81.5934
PRAMEF20_upstream	1	13408950	13410950	+	81.1148	74.5649	79.2657	80.7514	86.7281	84.202	80.0794	67.0409	71.1907
RP4-597A16.3_upstream	1	13553501	13555501	+	89.9647	93.8701	94.0924	93.2795	92.1722	94.0261	94.8397	93.6128	91.9841
RNA5SP41_upstream	1	13622784	13624784	-	91.9188	95.0011	91.3175	94.0031	94.2687	90.6315	92.4064	93.4994	92.4922
AL359771.1_upstream	1	13623502	13625502	-	93.1014	93.4579	93.4391	94.9263	95.6052	87.223	91.0705	91.3427	94.881
CTA-520D8.2_upstream	1	13659410	13661410	-	92.6655	95.3487	86.258	94.5867	93.9965	92.345	92.4617	91.7558	93.5491
SCARNA11_upstream	1	13695699	13697699	-	86.7544	85.6629	89.048	88.6752	90.3041	92.5831	95.0698	83.4216	92.6863
RNU6-1265P_upstream	1	14123835	14125835	-	93.854	90.3337	93.9112	93.8011	94.5912	92.9608	88.2528	87.7991	95.8466
RP4-704D23.1_upstream	1	14350523	14352523	-	90.7613	89.0195	95.6547	87.5505	93.122	86.612	89.901	92.7225	91.3197
TBCAP2_upstream	1	14692113	14694113	-	90.925	89.9191	92.8395	90.7567	88.0514	90.5592	91.3235	90.7399	90.4536
RP1-21O18.3_upstream	1	15192345	15194345	-	85.221	83.7482	84.0568	84.6445	97.1913	89.2348	96.627	90.2096	93.8095
FHAD1_upstream	1	15245772	15247772	+	36.6606	17.351	42.4423	49.5177	65.3213	61.2286	67.617	44.2545	53.7566
RP3-467K16.7_upstream	1	15334964	15336964	-	90.6115	91.7001	89.8125	90.0128	93.4284	91.718	92.9441	88.3804	94.2973
RP3-467K16.2_upstream	1	15343376	15345376	-	91.958	86.797	89.6975	89.1986	88.7324	92.7404	92.0775	87.321	89.0113
CTRC_upstream	1	15436939	15438939	+	89.8405	89.9244	90.0933	89.9532	97.4107	93.8724	89.0787	91.5892	95.7485
CELA2A_upstream	1	15455228	15457228	+	85.6854	78.7427	86.3752	79.2379	85.9848	82.8318	91.954	86.752	95.4176
SCARNA21_upstream	1	15540665	15542665	+	90.7738	94.629	93.4881	94.0513	97.3712	92.373	95.2015	85.6578	94.0556
RP4-680D5.8_upstream	1	15565456	15567456	-	94.6875	89.6577	92.5933	90.7972	96.5093	95.6995	97.0052	84.119	96.0623
RNU7-179P_upstream	1	15607645	15609645	-	88.3505	90.7831	94.6197	89.0084	91.0556	91.671	94.4161	92.8244	93.6428
RP4-680D5.4_upstream	1	15614367	15616367	-	93.4403	87.9501	92.7996	88.6823	90.8906	88.3019	93.7685	81.9449	94.0724
RSC1A1_upstream	1	15658369	15660369	+	94.2325	90.1232	94.534	92.1024	92.0601	93.0656	95.443	91.4444	97.3109
RP11-169K16.4_upstream	1	15749396	15751396	-	89.0348	83.9672	89.3156	91.772	93.1005	93.4573	91.2008	91.5718	85.2834
RP11-169K16.6_upstream	1	15791296	15793296	+	76.1123	70.8663	78.1341	75.0888	76.5468	83.328	74.5459	75.2056	77.4469
UQCRHL_upstream	1	15808848	15810848	-	86.2481	88.4304	92.3755	95.1774	96.9822	92.9062	96.9072	96.0788	91.0257
RP11-169K16.8_upstream	1	15826732	15828732	+	92.2597	92.0845	94.9563	95.22	94.5486	92.9952	94.0601	93.8095	94.6132
RP1-134O19.3_upstream	1	15917408	15919408	-	94.5874	92.8639	94.4123	96.2448	93.0866	96.4842	96.1185	95.8276	97.5681
RP11-5P18.1_upstream	1	15968132	15970132	+	92.4198	95.8872	92.9127	95.6667	95.987	95.7716	93.9484	95.3796	96.661
RP11-5P18.3_upstream	1	15986682	15988682	+	93.2406	88.7073	90.0533	90.4385	92.0709	91.0339	88.4988	91.8871	83.3026
C1orf64_upstream	1	16002736	16004736	+	81.9606	81.3434	80.6901	83.0831	80.2464	84.8855	86.6875	79.7892	84.2604
RP11-276H7.3_upstream	1	16157766	16159766	+	85.9857	89.0215	90.918	88.9786	89.3703	91.1742	96.497	87.9665	90.5405
ARHGEF19-AS1_upstream	1	16196354	16198354	+	91.5124	88.1383	92.2313	86.8676	89.267	92.3025	90.7494	88.4798	94.2939
RSG1_upstream	1	16236662	16238662	-	23.3843	21.0616	34.4251	30.2677	38.8963	44.8572	32.4013	28.6498	33.928
MT1XP1_upstream	1	16240898	16242898	-	90.0464	86.7173	90.0058	86.0492	89.2241	87.3451	88.1292	87.0678	95.9416
RP11-430L17.1_upstream	1	16369030	16371030	-	90.9188	95.3983	89.7159	94.5495	94.1149	91.5809	89.2996	93.0524	94.1927
RP4-798A10.2_upstream	1	16459448	16461448	+	95.2778	91.9399	92.0532	86.719	95.3599	92.3881	91.0249	92.2599	94.1414
RP4-798A10.7_upstream	1	16513145	16515145	+	9.32877	7.86134	8.87525	9.06996	10.1239	8.93818	13.5222	9.87556	12.621
RNU1-1_upstream	1	16513785	16515785	-	15.7615	12.2985	21.5661	15.7455	19.5538	21.9519	22.1224	16.3495	27.1046
RP5-1182A14.5_upstream	1	16615891	16617891	+	88.926	85.9581	89.05	88.8161	87.875	89.6392	90.9131	86.4188	86.7508
EIF1AXP1_upstream	1	16685555	16687555	-	67.2497	62.8284	58.0955	43.0205	46.7126	45.6044	69.7846	58.5652	43.9209
RP5-875O13.7_upstream	1	16688249	16690249	-	90.5519	88.6821	88.8644	91.0866	90.2625	92.1147	86.1063	90.7536	92.0036
ESPNP_upstream	1	16719657	16721657	-	85.3852	85.7748	88.7897	88.6309	89.6415	85.1489	86.359	94.0128	80.927
CROCCP4_upstream	1	16748733	16750733	+	73.0475	78.8627	85.2548	80.833	83.0147	67.2153	83.1421	83.4595	74.0097
MST1L_upstream	1	16769737	16771737	-	88.9256	86.1272	85.0448	91.649	90.5678	89.0505	88.2051	90.6077	90.9596
RP11-108M9.3_upstream	1	16869445	16871445	+	82.1549	82.0878	81.4229	73.2977	80.9434	77.4473	85.8908	75.5048	92.0907
RNU1-2_upstream	1	16894480	16896480	+	16.8008	10.9635	25.7198	16.8441	35.7092	25.9279	44.1556	19.3851	29.7476
SDHB_upstream	1	17053670	17055670	-	41.8268	36.0378	55.4517	46.1955	70.0935	51.1877	67.309	43.2697	65.7683
PADI3_upstream	1	17247598	17249598	+	90.5892	90.6836	88.8845	93.8264	89.359	97.3387	95.947	90.1199	100
MIR3972_upstream	1	17276389	17278389	+	91.4163	93.1102	85.2609	90.107	93.2491	91.2662	83.6829	89.0578	91.9712
AC004824.2_upstream	1	17331296	17333296	-	93.1063	87.8396	93.2093	93.699	96.754	91.5159	90.2757	81.6946	90.9074
AC004824.1_upstream	1	17413194	17415194	-	95.3652	93.8385	92.6792	91.9647	92.1976	95.2114	94.5055	95.5444	90.2149
RP11-473A10.2_upstream	1	17716187	17718187	+	86.0901	88.8625	91.1565	92.8927	91.3607	89.8938	90.8306	94.0958	91.0648
RP11-174G17_upstream	1	18178846	18180846	-	78.7896	87.0614	89.2079	87.481	86.9764	88.7847	88.3429	87.1602	84.6032
DYNLL1P3_upstream	1	18511618	18513618	+	86.7713	86.3118	85.2965	84.9351	86.9113	88.0745	87.6984	92.2823	80.9009
RP1-8B22.2_upstream	1	18593914	18595914	+	86.1058	88.462	86.5916	84.975	90.0607	87.22	87.4034	86.4737	92.2904
TAS1R2_upstream	1	18859182	18861182	-	84.0873	89.244	80.6599	90.1042	87.3042	85.8142	95.7441	89.9256	80.1852
MIR1290_upstream	1	18896648	18898648	-	90.862	94.2801	94.2203	94.2895	97.6945	94.2668	96.1905	93.145	96.2103
RP13-279N23.2_upstream	1	18920621	18922621	-	90.8569	84.8868	89.6228	88.664	93.4259	93.2258	95	86.9874	71.6092
RP5-1126H10.2_upstream	1	19075011	19077011	-	97.9316	91.2379	97.1275	96.5681	95.57	97.1063	96.4594	91.2966	95.6648
RP4-657E11.10_upstream	1	19295580	19297580	+	90.4528	93.4662	90.4641	94.9372	91.9812	93.0056	94.6395	93.2035	98.7103
RNU6-1099P_upstream	1	19304682	19306682	-	90.0581	88.441	91.0759	87.4173	88.9172	90.8756	93.9771	89.5315	92.4653
RN7SL277P_upstream	1	19422884	19424884	+	94.0653	90.3203	89.4902	88.2391	88.3027	85.5538	89.0924	87.6098	89.189
RNU4-28P_upstream	1	19509093	19511093	+	92.4856	87.0763	91.8041	90.8896	87.8697	84.8015	88.7022	88.5907	88.5187
RPS14P3_upstream	1	19606614	19608614	+	86.8155	89.8077	91.1465	88.7983	92.2352	93.3015	91.8321	89.0955	92.4026
NBL1_upstream	1	19639054	19641054	+	60.1182	58.3322	61.6159	63.6899	77.5046	65.4911	76.8986	68.835	79.8694
RP11-91K11.2_upstream	1	19812867	19814867	+	95.0449	92.1084	91.3597	89.7847	90.6084	94.1221	93.3496	93.7506	94.3576
RNF186_upstream	1	19814778	19816778	-	89.9405	88.2211	84.5617	89.0302	83.3264	91.2081	84.2857	79.5373	96.1272
RN7SL304P_upstream	1	19969469	19971469	+	87.8056	88.3783	90.7355	88.2463	89.7027	85.7085	84.4871	94.0556	87.4718
PLA2G2D_upstream	1	20119066	20121066	-	93.5465	87.5569	90.1406	84.8994	89.771	91.7292	94.5683	88.4411	92.3602
RP3-340N1.2_upstream	1	20152838	20154838	+	84.6644	81.2606	79.5918	80.5366	88.7322	92.79	80.6548	89.2021	87.8704
RP3-340N1.6_upstream	1	20241595	20243595	+	94.8502	90.0963	94.6114	92.3557	96.0219	94.7261	94.578	91.1733	94.9087
RP4-745E8.2_upstream	1	20322687	20324687	-	89.0087	83.2899	88.5998	88.851	95.1111	91.092	86.1458	87.0072	95.3333
LINC01141_upstream	1	20430734	20432734	-	80.0941	80.1528	84.5417	73.8898	78.5802	83.9995	80	80.3181	91.2698
RPS4XP4_upstream	1	20524489	20526489	+	90.4666	90.7702	89.437	90.5867	86.7436	91.1873	91.0707	84.9064	89.4017
PINK1-AS_upstream	1	20651693	20653693	-	93.8299	93.4426	93.6919	97.0727	94.1358	96.5564	95	94.9483	93.5794
RP5-930J4.5_upstream	1	20693513	20695513	-	90.1158	87.7848	90.2019	88.8794	87.8968	89.1228	90.8625	87.392	92.9259
RP11-487E1.2_upstream	1	21073253	21075253	-	89.0797	92.1462	94.6591	89.5204	88.6514	88.5157	94.3829	91.6519	90.23
HSPE1P27_upstream	1	21159975	21161975	+	94.5193	95.7207	96.0758	96.76	96.1601	96.6724	97.7708	94.5819	95.7746
RP3-329E20.2_upstream	1	21264582	21266582	+	92.4955	86.9667	91.6046	88.7637	90.6172	84.6368	95.9628	92.2489	85.8684
RP5-1071N3.1_upstream	1	21291790	21293790	+	82.3717	81.4138	80.3175	82.6324	88.0952	86.627	97.1591	84.7952	83.2576
PPP1R11P1_upstream	1	21396487	21398487	+	68.9755	76.1614	75.5236	72.1242	66.7632	78.4772	72.7202	66.6082	80.765
CROCCP5_upstream	1	21432818	21434818	+	85.7253	84.6504	86.0833	84.9558	91.2843	86.5886	92.6437	88.4879	92.2171
PFN1P10_upstream	1	21459582	21461582	-	92.4197	90.9325	94.8208	94.2857	91.5448	95.5436	90.7498	93.6914	96.3123
RP11-63N8.3_upstream	1	21584972	21586972	+	74.8729	68.7742	72.3337	69.8966	80.5907	77.8799	76.634	80.842	75.7003
RP11-132G19.3_upstream	1	21766769	21768769	+	92.1082	92.5861	92.5541	90.1425	90.8269	91.6785	88.1882	93.0978	92.5
RP11-26H16.1_upstream	1	21906598	21908598	+	90.7936	89.8313	87.8746	91.9705	91.5571	86.272	88.7836	91.9068	86.9989
CELA3B_upstream	1	21975521	21977521	+	92.8511	93.2816	94.8665	91.9521	91.8955	95.0048	94.9054	93.4326	94.0663
Metazoa_SRP_upstream	1	21985981	21987981	+	90.6081	90.0322	93.1541	88.4551	92.985	88.2535	89.6032	90.5807	86.2081
RNU6-1022P_upstream	1	21986316	21988316	+	88.374	87.5158	87.5419	83.9188	90.5877	86.4281	85.5159	88.7792	84.6808
CELA3A_upstream	1	22000156	22002156	+	91.8352	91.5997	93.0763	92.0981	95.6423	93.0844	93.0567	92.0139	96.552
Metazoa_SRP_upstream	1	22009150	22011150	+	91.5158	89.2596	93.0824	91.6261	93.5358	93.7727	92.0544	90.3043	92.4526
RNU6-776P_upstream	1	22009485	22011485	+	84.7539	83.7412	89.1937	87.2438	90.3164	86.4469	86.6557	85.6295	91.9913
LINC00339_upstream	1	22023688	22025688	+	28.4194	26.5682	30.753	23.6033	38.1056	24.5411	33.4868	36.2647	30.9524
CDC42-IT1_upstream	1	22057697	22059697	+	98.9796	96.0578	94.7985	92.5564	95.1362	95.2373	96.1102	96.7067	96.875
MIR4418_upstream	1	22264739	22266739	+	78.5925	70.587	80.2586	72.0388	84.8393	77.8997	81.4532	84.1016	73.6559
RP11-415K20.1_upstream	1	22322831	22324831	-	94.4633	94.4908	92.5821	89.5652	98.0682	95.768	92.1905	94.9509	93.4108
ZBTB40-IT1_upstream	1	22515974	22517974	+	86.7362	94.7849	89.5662	95.0006	91.819	95.2286	92.2806	93.6628	97.678
AL611946.1_upstream	1	22748411	22750411	-	89.6667	90.561	81.7426	86.2865	83.0645	90.6354	95.0641	91.6579	94.0975
MIR4253_upstream	1	22862726	22864726	-	90.0559	93.8013	94.3489	94.7825	88.4517	93.9575	86.9689	89.7245	95.2652
RP1-74M1.3_upstream	1	22915182	22917182	+	87.9197	85.484	89.7603	83.8022	85.0617	92.8261	94.7531	87.9292	78.2738
C1orf234_upstream	1	23015273	23017273	-	91.8713	89.9347	88.4633	92.062	85.6974	89.6849	91.58	88.978	90.6797
C1orf234_upstream	1	23015350	23017350	-	94.657	93.7965	91.0948	93.8776	87.821	90.7955	93.808	91.4478	91.3966
MIR3115_upstream	1	23042805	23044805	+	86.8141	93.9363	94.2967	92.5562	92.6962	95.9073	86.1931	93.6922	95.5357
MIR4419A_upstream	1	23057434	23059434	-	95.9908	90.3413	92.3626	93.0127	92.8151	94.9532	95.5649	92.6008	95.4838
RP1-184J9.2_upstream	1	23087558	23089558	-	97.7566	89.2528	94.5538	92.1149	94.6223	94.5767	97.5556	93.6647	96.1806
RNU6-514P_upstream	1	23161204	23163204	+	92.908	92.3647	92.4799	93.2593	94.6645	90.0509	92.3993	94.9787	92.4052
RNU6-135P_upstream	1	23162453	23164453	+	92.5347	93.4952	92.8602	94.0842	95.2926	91.3599	93.7476	95.1248	93.6662
HTR1D_upstream	1	23194229	23196229	-	90.8976	87.5437	92.5833	87.4656	92.8042	90.4537	90.0825	87.1232	86.8751
RP5-1057J7.7_upstream	1	23378529	23380529	-	82.2923	83.5512	79.5886	79.8788	82.9872	86.5418	84.5037	78.1452	78.3929
MDS2_upstream	1	23579995	23581995	+	85.0539	86.6747	82.9444	81.3099	86.1138	87.5113	76.1306	87.4083	94.4862
RP11-223J15.2_upstream	1	23668794	23670794	+	88.5129	87.5714	91.4792	96.2478	87.7961	93.0016	90.8393	90.0893	86.0815
RPL11_upstream	1	23690279	23692279	+	46.5651	44.5184	57.2054	50.8825	66.4665	38.3429	73.4104	53.2035	61.9459
RP5-886K2.1_upstream	1	23706434	23708434	-	93.2779	94.7661	95.028	90.8897	95.174	95.5989	93.9223	90.7605	94.8224
LYPLA2_upstream	1	23789470	23791470	+	37.4608	35.3186	43.5442	43.0951	54.639	38.3937	71.3958	45.1494	63.0208
HMGCL_upstream	1	23838120	23840120	-	49.1542	54.8541	73.2328	64.8753	63.8481	76.471	84.7339	57.6872	81.3088
RP11-4M23.3_upstream	1	23905611	23907611	+	84.6338	86.753	85.676	88.2736	84.4639	90.1481	89.3347	90.091	83.3843
CNR2_upstream	1	23912862	23914862	-	88.0405	88.4695	84.392	91.5835	87.4611	91.0952	93.8076	91.7536	86.8403
MIR378F_upstream	1	23927570	23929570	+	91.7871	92.1196	90.2383	92.4	94.0709	90.0312	89.039	89.6721	91.4097
RP11-4M23.4_upstream	1	23948883	23950883	-	83.8946	86.0857	83.8687	86.4468	85.7469	85.6161	85.8174	80.7994	84.5233
RP11-293P20.2_upstream	1	24039335	24041335	+	90.8333	93.4454	91.7481	89.1795	92.0848	93.9751	92.2801	91.8867	91.7336
RP11-293P20.4_upstream	1	24065274	24067274	+	83.7206	88.7154	88.7826	83.9551	92.5941	87.1054	89.4033	88.1265	91.559
MYOM3_upstream	1	24111675	24113675	-	67.1144	62.0465	71.3204	57.4021	68.516	68.6939	75.3102	50.8718	72.6256
RP11-10N16.2_upstream	1	24198740	24200740	+	61.318	55.6787	56.3627	56.3531	61.7659	66.0085	60.6404	58.4589	68.3016
AL590683.1_upstream	1	24226417	24228417	+	89.5394	88.623	87.4851	88.5822	89.8148	91.0558	89.073	92.2966	89.9799
NIPAL3_upstream	1	24414294	24416294	+	48.515	38.3177	36.9633	44.7735	70.8208	69.3132	52.9804	49.0853	62.907
STPG1_upstream	1	24416434	24418434	-	63.9447	60.6685	69.5097	62.001	75.0622	71.6739	71.9762	69.1027	71.1539
RP4-594I10.3_upstream	1	24555524	24557524	-	30.7586	24.0069	62.3408	38.6408	65.1667	51.9593	66.3492	31.6076	61.6667
RP11-496D1.2_upstream	1	24562127	24564127	+	88.6758	90.8812	89.3468	87.5972	92.0803	90.1156	93.1725	89.6941	83.9788
Y_RNA_upstream	1	24625013	24627013	-	91.8726	90.561	94.5875	94.3845	95.1304	90.9929	96.8539	96.2266	95.6337
RNU6-1208P_upstream	1	24777479	24779479	-	92.7083	89.9435	93.7612	93.1119	94.9954	91.6157	92.2689	93.5305	90.419
MIR6731_upstream	1	24918916	24920916	-	92.0019	89.9442	87.7745	93.2599	85.2451	91.3883	90.4899	94.7816	95.1222
RUNX3_upstream	1	24964621	24966621	-	95.1864	89.7981	86.5442	84.5085	93.1055	79.8439	95.5357	91.6306	88.6451
RP4-799D16.1_upstream	1	25112620	25114620	-	90.3942	91.8319	91.8	92.5924	94.1131	87.8509	93.4679	90.0767	86.1778
RP4-781L3.1_upstream	1	25124954	25126954	-	92.1542	89.4954	88.682	93.5071	89.2187	89.7523	89.029	93.0775	86.1542
RP4-706G24.1_upstream	1	25206639	25208639	+	94.929	91.657	92.7448	92.7079	91.1616	92.2565	93.1313	89.4507	91.9753
RP3-469D22.1_upstream	1	25397221	25399221	+	88.0024	82.3894	79.4048	84.2639	81.129	79.4027	90.439	85.8212	84.5129
RP1-187B23.1_upstream	1	25658611	25660611	-	90.181	91.6364	88.1591	90.882	90.5767	93.0058	94.5398	90.9407	97.1753
MTFR1L_upstream	1	25817140	25819140	+	80.3735	79.8525	76.9229	85.5055	87.7322	86.0592	88.4096	84.8282	86.2486
SNRPFP2_upstream	1	25885860	25887860	+	94.2781	93.8993	96.3891	92.4087	93.2363	96.0509	96.289	91.0568	97.3427
RP1-125I3.4_upstream	1	25887470	25889470	+	86.2236	90.4603	92.8662	87.1549	90.9581	86.8495	88.4781	91.0762	89.7759
AL033528.1_upstream	1	25910249	25912249	+	93.1355	94.5062	97.427	91.2947	96.8355	94.1601	91.8192	96.0447	96.3675
RNU6-110P_upstream	1	25962697	25964697	+	91.2442	90.5967	89.2833	90.2795	90.6537	91.0324	89.9591	93.0583	90.9393
PAFAH2_upstream	1	25997657	25999657	-	29.542	29.3639	28.6049	33.5403	37.6723	42.867	31.1309	29.5894	28.0834
EXTL1_upstream	1	26018384	26020384	+	84.7289	83.5205	84.7901	78.6703	83.9772	87.7793	83.0804	88.0975	81.6797
TRIM63_upstream	1	26067936	26069936	-	85.1305	91.7341	90.1639	86.6367	85.9916	89.4598	92.59	88.8859	92.6168
AL391650.1_upstream	1	26070078	26072078	+	94.6185	92.2652	94.8517	94.8935	95.5962	93.0664	93.7494	88.4192	90.4641
RP11-96L14.7_upstream	1	26171321	26173321	-	89.2092	85.0813	89.7216	88.2485	83.9847	89.9088	86.9192	90.1392	87.5
CNKSR1_upstream	1	26175903	26177903	+	68.4159	61.0341	76.4589	82.4172	78.8086	86.1864	71.0824	70.1559	87.4916
RP11-231P20.6_upstream	1	26219976	26221976	-	79.4539	78.2223	82.2209	76.1727	84.2716	71.5948	84.0278	85.9423	85.6394
RP11-231P20.5_upstream	1	26262898	26264898	-	92.2827	88.9163	91.9786	89.9745	93.9247	91.1572	94.8765	90.0068	96.5432
CD52_upstream	1	26316457	26318457	+	81.1354	78.6066	78.2328	84.044	79.276	83.9739	85.8796	78.8589	94.4033
UBXN11_upstream	1	26317863	26319863	-	86.5261	84.0619	82.2565	82.8005	86.0365	83.8889	80.1082	82.2177	88.9394
RP11-569G9.7_upstream	1	26325188	26327188	+	91.8484	91.5546	93.4759	92.6669	85.8619	94.1135	94.8239	92.4677	92.9688
ZNF683_upstream	1	26374022	26376022	-	80.9601	80.2669	80.3481	77.5296	83.5876	77.573	77.3847	76.0682	77.2255
DHDDS_upstream	1	26430782	26432782	+	27.3875	27.9297	33.0961	25.4218	41.0727	33.2706	55.599	43.1342	45.4582
RP3-476K8.4_upstream	1	26454687	26456687	-	97.4067	95.3798	93.6643	93.0713	97.3619	95.2769	97.6191	95.9479	94.7656
DPPA2P2_upstream	1	26519750	26521750	-	88.133	91.8435	91.0032	90.4153	92.7186	88.0386	92.0548	88.8159	88.1405
RNU7-29P_upstream	1	26601932	26603932	-	81.6835	70.974	79.0896	75.4065	75.2958	86.782	78.8389	83.3839	72.2586
RP11-492M19.3_upstream	1	26640114	26642114	-	91.3782	89.6278	93.2326	95.56	93.9515	94.3443	90.7051	91.4224	92.1397
snoU13_upstream	1	26641889	26643889	-	93.5404	90.5509	94.4926	91.4996	91.5704	89.4177	92.9593	92.3791	91.8867
RP4-785J1.1_upstream	1	26645947	26647947	+	88.9583	93.3988	94.2633	90.1913	93.2315	93.5053	92.2935	92.6048	91.0599
RN7SL165P_upstream	1	26813322	26815322	+	94.1389	92.8026	92.0123	92.659	95.6128	90.9558	95.7738	89.7704	92.7885
SFN_upstream	1	26861638	26863638	+	80.9947	80.8533	75.153	71.6973	88.9214	83.2337	84.7126	82.8812	92.5287
RP1-50O24.6_upstream	1	26874633	26876633	+	91.7949	83.405	89.4268	87.6587	85.4866	92.1094	90.0759	88.6235	89.5795
RP11-344H11.4_upstream	1	26978665	26980665	+	93.3182	89.8812	95.1169	91.7768	90.2452	92.8862	95.6306	91.8225	94.8661
RP11-344H11.5_upstream	1	26982128	26984128	+	92.324	93.921	92.2464	92.4065	94.9485	93.2731	95.3785	92.3617	87.0336
OSTCP2_upstream	1	26985840	26987840	-	95.4524	88.577	92.8532	90.3853	94.8221	90.8576	88.4442	92.2015	87.3568
RP11-40H20.5_upstream	1	27175251	27177251	+	92.0655	93.2115	94.6218	94.8102	96.6009	93.5394	97.4405	90.7608	97.4743
CHCHD3P3_upstream	1	27200973	27202973	-	97.32	91.3849	93.8648	93.3944	95.2097	94.3653	94.7526	90.5469	96.2957
NPM1P39_upstream	1	27205430	27207430	+	94.6825	93.8291	90.6585	90.5675	94.7943	93.3829	92.791	92.3786	93.1583
SNRPEP7_upstream	1	27209765	27211765	+	91.1191	91.1672	89.0728	92.2136	87.1337	92.6521	94.2725	85.8179	93.4192
Y_RNA_upstream	1	27255067	27257067	-	94.132	91.729	90.3429	95.6395	95.8396	95.8621	95.2712	96.8278	94.181
RP11-4K3__A.3_upstream	1	27309740	27311740	+	90.0877	91.6973	90.6164	83.6646	89.9347	91.1386	89.3201	91.281	90.6187
RNU6-48P_upstream	1	27323719	27325719	+	91.041	93.5736	91.7549	93.5991	96.1262	95.6267	95.8056	95.0972	95.3977
RP11-4K3__A.5_upstream	1	27323829	27325829	+	91.223	93.8708	92.4089	94.1653	96.9661	96.1473	96.6907	94.8868	96.4789
SYTL1_upstream	1	27340520	27342520	+	65.6668	54.6064	73.429	62.612	60	82.0809	77.4691	77.9699	74.7126
FCN3_upstream	1	27374324	27376324	-	94.3027	91.4348	91.4276	91.6651	92.4096	92.8421	90.0455	93.5404	93.5374
CD164L2_upstream	1	27382880	27384880	-	34.6239	29.6739	60.5355	52.783	79.1147	74.3838	50.4194	64.6733	80.6367
RP1-144C9.2_upstream	1	27387968	27389968	+	76.5681	81.3406	78.2774	75.9846	85.0752	83.7619	77.9324	69.699	92.8125
RP4-752I6.1_upstream	1	27455698	27457698	+	91.4548	90.2089	90.2218	92.0207	88.8158	91.8141	90.936	91.2855	91.6745
FGR_upstream	1	27634777	27636777	-	48.619	58.3929	75.1398	70.8831	70.2524	71.3833	78.208	86.2779	69.1925
RP1-159A19.3_upstream	1	27647919	27649919	+	91.8502	88.4676	91.7143	89.3801	90.3521	90.2903	91.1754	93.9809	95.2272
RP11-288L9.1_upstream	1	27662222	27664222	-	71.0263	65.7624	64.4895	69.1577	66.2634	69.2708	74.7115	71.1302	67.3611
RP11-288L9.4_upstream	1	27667968	27669968	+	56.9434	62.0523	73.8544	57.1913	57.3988	62.4289	58.9822	64.6977	70.8516
RNU6-949P_upstream	1	27675209	27677209	-	87.8588	93.1509	92.1364	93.4216	88.551	94.8835	91.4062	93.9487	94.1384
RP3-426I6.2_upstream	1	27737591	27739591	+	91.9865	90.4882	93.7576	92.6644	92.6764	93.8221	93.9725	94.7271	95.9529
RPEP3_upstream	1	27738454	27740454	+	91.1362	93.0877	92.3359	94.6792	91.4848	91.9404	94.9397	92.4165	96.8137
AL020997.1_upstream	1	27808201	27810201	+	94.0963	95.9557	97.135	96.1288	96.3878	96.0151	93.3672	95.5101	96.6219
RP3-426I6.6_upstream	1	27818483	27820483	+	83.6237	91.1322	91.1374	88.0904	89.5959	92.2409	93.2551	94.3576	90.3132
SCARNA1_upstream	1	27832901	27834901	+	97.7905	96.858	95.1668	93.2386	97.0052	97.4177	94.8137	96.7952	97.1878
SMPDL3B_upstream	1	27933493	27935493	+	59.8813	54.4318	52.7172	54.3451	56.0884	58.1266	54.4773	49.9813	52.9307
SPCS2P4_upstream	1	28095922	28097922	-	89.0542	92.4376	92.3405	89.3848	87.752	87.6668	95.6083	91.9867	91.3203
RP5-1053E7.2_upstream	1	28108239	28110239	+	89.6578	87.0243	88.3316	85.8212	88.1431	90.565	85.7368	88.5202	87.1429
RP5-1092A3.4_upstream	1	28240953	28242953	-	97.2181	94.6612	95.7009	88.5634	90.8283	97.4015	91.4456	96.9891	94.0761
MED18_upstream	1	28327502	28329502	+	51.7515	44.9791	42.5147	46.6118	67.3752	58.2762	78.8175	44.7429	76.0858
RP1-308E4.1_upstream	1	28452041	28454041	+	93.3295	94.2713	93.8777	95.0228	96.7834	95.9459	95.7222	95.4317	93.7896
RNU6ATAC27P_upstream	1	28479862	28481862	+	95.8944	93.1235	93.4972	97.2789	95.5992	95.3163	97.3077	91.4098	96.66
RCC1_upstream	1	28504443	28506443	+	37.7907	30.2381	35.2694	29.7674	35.394	45.3745	42.545	26.5858	56.8465
SNHG3_upstream	1	28504480	28506480	+	35.8255	28.0984	32.7996	27.7079	31.6328	42.6818	40.3575	24.8198	56.1722
SNORA73A_upstream	1	28505866	28507866	+	1.20614	1.55465	2.0446	1.58757	1.82323	2.25987	3.44322	2.37096	0.886447
SNORA73B_upstream	1	28507059	28509059	+	26.84	23.0644	26.8582	22.4098	34.0508	30.5453	27.0765	25.0458	25.3936
PRDX3P2_upstream	1	28526727	28528727	-	96.3667	94.7816	95.9217	90.4477	96.5842	96.3457	96.0301	94.7106	93.3012
RP4-669K10.8_upstream	1	28542960	28544960	+	94.6987	95.0443	97.2495	91.4626	96.323	95.0956	94.2177	93.48	92.4918
TRNAU1AP_upstream	1	28551585	28553585	+	28.6829	27.109	30.5091	30.971	51.8881	35.309	48.9785	35.378	43.7423
SNORD99_upstream	1	28578322	28580322	-	93.9647	90.0113	90.4357	88.659	95.8747	92.4115	90.546	88.9038	94.2029
SNHG12_upstream	1	28582483	28584483	-	60.3196	52.332	54.551	49.0095	55.2748	44.581	49.1901	54.3107	49.0508
RP11-442N24__B.1_upstream	1	28641728	28643728	+	8.18237	11.2182	11.5945	14.3342	24.3571	19.5417	10.3117	15.5025	9.33923
TAF12_upstream	1	28642585	28644585	-	21.0913	26.6152	33.0594	34.0019	47.7637	38.7987	37.2487	32.0473	33.5443
U11_upstream	1	28647100	28649100	+	38.343	36.2516	34.0201	33.755	31.0228	36.2878	44.9446	37.9454	35.2387
SCARNA24_upstream	1	28688165	28690165	+	93.3509	96.4295	95.3129	96.563	95.333	94.056	97.7672	95.8476	96.2778
RP1-212P9.2_upstream	1	28866075	28868075	+	91.4633	90.1111	90.9356	91.1069	88.0844	92.4959	93.3373	90.8734	90.6162
RP1-212P9.3_upstream	1	28876836	28878836	-	77.4756	72.4616	68.9274	69.4579	66.8702	64.9757	78.2289	68.2065	69.8276
Y_RNA_upstream	1	28881335	28883335	-	62.981	67.8884	58.5178	64.0214	69.192	60.4781	67.206	64.9875	73.6637
RP4-604A21.1_upstream	1	28982108	28984108	-	93.4415	86.4452	77.8601	92.4069	90.056	90.1746	85.4603	74.2911	90.9095
Y_RNA_upstream	1	28984210	28986210	+	97.5862	91.4002	88.889	86.25	95.079	91.7977	90.0722	93.8142	97.4419
Metazoa_SRP_upstream	1	29039699	29041699	+	95.5678	94.1928	91.1345	95.184	96.2555	92.655	96.6986	94.3732	95.2345
RP11-242O24.3_upstream	1	29146494	29148494	-	97.9829	93.4149	95.8846	94.8057	96.1826	93.8679	93.6659	94.2654	97.3877
RP11-242O24.5_upstream	1	29150989	29152989	+	96.3757	89.5053	92.5754	94.2953	91.1406	92.1601	94.6943	93.9197	90.8618
uc_338_upstream	1	29170953	29172953	-	84.1109	83.684	89.0401	88.3162	82.9501	86.2743	89.2963	85.3694	91.6072
RP11-467D18.2_upstream	1	29222433	29224433	+	88.3619	85.2826	89.8061	86.6765	96.1539	91.828	89.6697	90.0348	93.0667
RP3-437I16.1_upstream	1	29349614	29351614	-	90.0699	88.0661	92.3166	89.9597	93.9942	93.4425	92.78	92.4965	97.0916
RP5-893G23.1_upstream	1	30138763	30140763	+	91.2708	95.2585	96.5514	95.5467	94.169	94.7695	97.4238	94.9032	97.1642
RP4-591L5.1_upstream	1	30411138	30413138	-	90.0133	82.8609	87.4435	72.8815	83.412	80.0114	87.9051	80.9818	87.0714
RP5-1125N11.1_upstream	1	30815053	30817053	-	54.3478	56.8493	70.7325	64.3416	84.7849	73.4868	61.9436	56.9482	85.7902
RP1-65J11.1_upstream	1	30822728	30824728	+	24.3905	31.1132	39.0805	33.5458	50.5234	46.7544	55.5754	40.4197	66.1831
RN7SKP91_upstream	1	30842323	30844323	+	90.5584	90.1547	88.8225	88.5303	89.3759	89.7679	94.2989	93.7903	83.3333
RP1-65J11.5_upstream	1	30856658	30858658	+	91.7784	90.0903	92.7553	91.5085	85.9011	95.6895	89.2785	88.7706	89.1346
RN7SL371P_upstream	1	30918235	30920235	-	94.5933	91.4978	94.6969	93.9328	89.8246	95.4365	96.3889	90.4233	90.9596
RP11-201O14.1_upstream	1	31035234	31037234	+	90.8804	93.4727	96.3646	92.1556	95.0397	89.7768	97.8664	91.6354	93.0139
SEPW1P_upstream	1	31095058	31097058	-	92.5618	92.0819	92.6383	92.2689	93.1406	93.5428	94.1865	92.5581	88.6028
RP11-490K7.1_upstream	1	31108123	31110123	-	89.884	90.9646	90.4744	89.2941	89.8271	90.9957	93.0972	93.2346	92.4267
RNU6-40P_upstream	1	31497183	31499183	-	93.9322	89.8348	93.205	90.5569	84.799	88.7887	93.5749	87.7838	87.4038
LINC01225_upstream	1	31498585	31500585	+	86.5476	88.7529	90.0078	85.7297	89.4048	89.5338	84.4093	88.293	89.5062
RP11-439L8.5_upstream	1	31536544	31538544	+	92.2657	94.9419	96.5108	93.8041	89.4328	93.8924	97.9457	90.0728	91.9369
RP11-73M7.6_upstream	1	31642549	31644549	+	45.7364	46.0161	59.3267	48.4046	62.0013	79.122	74.1219	47.0427	63.6364
SPOCD1_upstream	1	31815551	31817551	-	37.8524	39.7457	56.4883	49.7574	72.5522	68.8837	79.7436	72.8274	86.068
RP11-84A19.2_upstream	1	31855068	31857068	-	94.8315	89.6124	85.9259	94.2476	95.2228	87.9787	87.578	88.4936	88.4016
RP11-84A19.4_upstream	1	31921341	31923341	-	93.6225	98.2407	95.8732	93.6393	94.1256	97.8717	93.2685	95.4234	97.6329
TMEM39B_upstream	1	32070531	32072531	+	77.7428	75.0695	79.1758	74.7096	75.8735	75.1865	77.3923	78.3079	70.3654
MIR5585_upstream	1	32085449	32087449	+	97.1966	87.2922	95.9094	94.5208	94.1184	95.7475	95.5745	93.7379	95.5027
Metazoa_SRP_upstream	1	32087313	32089313	-	96.2319	93.6978	90.0729	94.0999	97.736	93.1147	92.5804	94.8568	97.4698
KPNA6_upstream	1	32106538	32108538	+	26.6893	27.1311	42.9009	33.0793	48.125	58.7442	31.25	37.8689	43.7442
RP4-622L5.2_upstream	1	32169233	32171233	+	96.6026	95.7855	89.8493	92.5196	96.645	83.5145	93.1159	94.7851	97.2222
FAM167B_upstream	1	32245733	32247733	+	88.7393	88.24	91.9809	89.3851	89.5553	89.8422	93.5851	90.8495	93.2142
Y_RNA_upstream	1	32286061	32288061	-	95.8824	89.5004	92.1439	90.8787	95.3531	92.2914	94.7381	91.6523	94.3548
FAM229A_upstream	1	32363778	32365778	-	87.9776	95.2696	88.4618	94.3095	94.8389	90.3274	95.5712	95.5656	91.7522
GAPDHP20_upstream	1	32402615	32404615	-	93.9236	90.1056	92.9003	94.7498	92.7829	93.985	91.4583	94.0602	95.195
RP11-395N6.4_upstream	1	32420479	32422479	+	94.7917	88.0042	92.3352	91.9627	93.9782	93.8439	93.7611	94.8822	88.8406
Y_RNA_upstream	1	32638451	32640451	+	93.8131	94.9103	92.9898	95.1383	94.2966	97.8437	93.5974	96.2802	95.393
RP11-114B7.6_upstream	1	32724737	32726737	-	76.8794	86.8823	90.1439	83.9524	92.1017	85.1234	93.4414	89.1381	90.3361
FNDC5_upstream	1	32871982	32873982	-	55.6489	57.3695	52.8338	59.5362	51.5167	58.9858	62.1905	59.4659	60.0183
RP4-803A2.1_upstream	1	32978447	32980447	+	92.1557	92.2118	93.258	93.1014	91.1361	92.8965	91.2333	93.1635	94.8667
RP11-131M11.2_upstream	1	33142730	33144730	-	85.3554	88.8611	82.5633	77.2529	89.7751	82.5298	87.1429	86.1742	87.7112
RN7SKP16_upstream	1	33336364	33338364	-	76.2755	75.7245	74.3079	77.9952	79.2532	80.8833	90.3459	84.7994	82.2578
TLR12P_upstream	1	33464749	33466749	+	92.9524	88.2177	89.7167	90.1054	91.7316	88.8031	86.3873	89.028	94.0667
ZSCAN20_upstream	1	33471145	33473145	+	28.8238	22.5994	38.1358	28.4184	49.3142	37.7292	47.8384	31.0658	60.2753
AL121988.1_upstream	1	34778144	34780144	-	84.8537	83.1238	82.5397	82.5347	82.6424	83.2905	79.9383	84.6036	88.9944
RP5-997D16.2_upstream	1	34849194	34851194	+	79.3709	81.7826	81.4524	78.6387	76.923	77.8455	74.2234	84.6786	87.1012
SMIM12_upstream	1	34859316	34861316	-	30.0467	27.3367	45.5602	30.3456	51.8965	39.1296	62.5271	32.6401	58.9459
ZMYM1_upstream	1	35058286	35060286	+	92.1873	93.1943	90.2661	91.2838	91.5464	92.629	94.0318	92.0573	92.9352
EFCAB14P1_upstream	1	35120522	35122522	+	87.7946	86.1255	91.0407	88.1168	91.2799	95.7958	93.6597	94.2749	92.7214
Y_RNA_upstream	1	35194469	35196469	+	93.196	92.5803	93.4444	95.2736	93.752	91.3722	94.3348	84.8298	93.4401
RN7SL503P_upstream	1	35291998	35293998	-	96.6791	91.6919	95.9291	96.5872	96.7956	96.4802	92.4197	94.1876	94.8618
SNORA62_upstream	1	35308774	35310774	+	91.5455	91.4087	95.0942	96.008	96.5179	94.0614	97.4916	94.5137	95.0405
RPL5P4_upstream	1	35349222	35351222	+	94.7383	94.4395	96.5389	94.5878	89.8581	96.2975	90.801	92.2021	91.3196
ZMYM4-AS1_upstream	1	35365577	35367577	-	86.6766	94.6714	96.7034	96.5288	95.4978	98.083	94.6819	96.6371	96.8121
Metazoa_SRP_upstream	1	35398497	35400497	+	94.5886	89.502	94.0043	97.5027	95.9129	95.5799	97.3046	97.5217	98.7007
RP11-435D7.3_upstream	1	35737889	35739889	+	94.1627	91.0658	94.683	97.1987	97.3814	95.4075	93.8763	93.5411	95.5608
AGO1_upstream	1	35868308	35870308	+	92.9336	88.8267	90.9396	92.2505	86.42	85.7078	91.5812	92.9936	93.0432
RP4-665N4.8_upstream	1	36013130	36015130	-	92.352	95.8422	94.3002	94.3746	97.0947	96.4665	96.9864	94.6886	94.5096
RP4-665N4.4_upstream	1	36081822	36083822	-	79.2328	77.2883	78.6794	79.5113	76.0915	79.5281	75.7041	79.2297	69.6976
RN7SL131P_upstream	1	36190415	36192415	+	95.3038	92.3327	96.5939	90.4515	96.4507	92.7042	96.3748	95.8616	96.4286
THRAP3_upstream	1	36222916	36224916	+	23.4203	18.6534	29.2243	32.6942	36.6352	30.4826	22.1775	28.8627	23.8944
UBE2V2P4_upstream	1	36241656	36243656	-	86.6265	89.2669	89.9443	85.9954	96.1642	94.1708	91.3757	91.8157	96.2058
AL360074.1_upstream	1	36254967	36256967	+	92.642	92.708	92.8722	95.8813	96.2234	97.4446	97.7186	93.6111	96.9382
RNU4-27P_upstream	1	36402359	36404359	-	90.1482	92.5631	91.1595	89.1177	82.0124	89.9306	89.6719	88.8905	90.8498
SNORA63_upstream	1	36418078	36420078	-	91.0004	89.1154	94.0739	89.5593	92.493	91.5834	93.7698	91.1129	96.8056
RP5-1180C18.1_upstream	1	37324600	37326600	-	76.6569	75.9197	76.502	73.9282	81.683	81.4719	73.7819	78.8598	83.9358
RPS29P6_upstream	1	37329352	37331352	+	87.944	87.9682	93.5947	95.0252	91.6131	95.2326	89.8508	95.3316	90.2173
FTH1P1_upstream	1	37543263	37545263	+	93.0475	91.9677	95.0354	95.6487	94.9125	92.2975	89.6392	92.4798	94.5015
SNIP1_upstream	1	37553802	37555802	-	24.5445	25.7496	33.6858	29.6878	65.6437	52.1707	94.5572	37.4426	93.992
RP3-423B22.5_upstream	1	37554747	37556747	+	85.4176	84.9314	83.5426	87.4253	92.5257	87.4222	89.3931	84.5602	91.4603
DNALI1_upstream	1	37555419	37557419	+	50.5799	49.843	56.0096	53.7614	64.5979	71.3576	63.547	55.4451	69.272
GNL2_upstream	1	37595435	37597435	-	12.1608	12.8165	17.0434	18.4405	34.4677	32.0101	26.8893	17.5838	41.0593
ACTN4P2_upstream	1	37775170	37777170	+	84.9663	81.9416	84.6258	83.1689	84.2279	88.1914	86.0348	79.326	84.1727
RP11-109P14.2_upstream	1	37782385	37784385	-	83.1185	84.3844	88.7854	88.2163	86.3493	83.834	86.3927	85.681	81.5934
RP11-109P14.9_upstream	1	37800379	37802379	-	87.3047	91.817	95.2956	91.8137	87.6878	93.7181	95.7787	95.6946	92.6286
C1orf122_upstream	1	37805479	37807479	+	72.5347	71.6072	78.224	71.7655	79.4528	77.2133	81.2952	75.5562	86.7383
SNORA63_upstream	1	37882737	37884737	+	94.8884	89.8155	93.9113	86.2817	94.9729	98.1037	91.5435	97.8843	90.4029
RNU6-584P_upstream	1	37883523	37885523	+	94.2132	89.7787	95.4136	91.1687	93.7204	96.4132	94.4453	96.8742	93.4925
SF3A3_upstream	1	37990421	37992421	-	79.1749	83.4962	73.833	77.1518	84.0897	84.6582	87.5272	86.4496	76.1991
UTP11L_upstream	1	38007758	38009758	+	82.7871	86.0192	89.2577	83.1983	93.4635	89.5082	91.2847	86.8552	84.718
MIR3659_upstream	1	38087731	38089731	+	80.2068	74.3065	81.7284	82.1229	88.7607	82.5296	84.6895	80.8523	68.1188
RP11-329N22.1_upstream	1	38473696	38475696	+	70.7565	74.3909	71.1844	71.488	78.6222	75.2106	71.0958	81.1666	75.887
RP5-864K19.7_upstream	1	38873994	38875994	-	75.415	72.8914	76.2078	77.204	79.7198	80.5893	86.6821	76.0808	79.7211
MYCBP_upstream	1	38873995	38875995	-	75.415	72.8914	76.2078	77.204	79.7198	80.5893	86.6821	76.0808	79.7211
RNU6-605P_upstream	1	38925370	38927370	+	95.9799	93.0599	92.041	93.4597	96.124	95.0708	94.3084	94.5939	91.7845
RHBDL2_upstream	1	38941299	38943299	-	75.1013	74.2593	79.9219	79.0238	87.6812	88.3157	88.1117	79.8218	74.2559
Y_RNA_upstream	1	38950425	38952425	-	90.7818	90.4115	94.1755	91.5159	96.803	92.0863	94.0341	93.0108	91.3491
EIF1P2_upstream	1	38958425	38960425	-	96.6676	82.5223	95.8093	96.4306	95.6369	95.251	94.2045	94.907	89.8512
NDUFS5_upstream	1	39024818	39026818	+	30.6205	29.5278	39.0479	35.5113	45.6754	49.5556	47.7273	40.221	44.3333
RNU6-608P_upstream	1	39120543	39122543	-	89.7215	92.5643	91.3616	92.8842	93.582	93.5478	92.9595	95.8211	96.8878
RP11-420K8.1_upstream	1	39257149	39259149	-	86.3137	84.9033	81.8255	83.2583	84.4856	80.4237	86.2913	85.2152	86.7521
HSPE1P8_upstream	1	39304398	39306398	-	94.2708	92.7394	97.5106	92.26	89.7534	94.7698	92.5943	94.6587	91.8776
PPIEL_upstream	1	39545687	39547687	-	87.9639	85.6501	86.3839	86.8581	86.5883	84.7932	86.3304	90.104	82.2169
PPIEL_upstream	1	39558207	39560207	-	91.0074	72.1957	70.8486	75.2497	83.798	75.8843	84.3909	73.2755	91.0478
RP11-69E11.8_upstream	1	39563660	39565660	+	94.3694	93.8325	95.7647	97.4743	95.6534	92.1296	93.0894	93.2638	94.7917
SNORA55_upstream	1	39567008	39569008	-	94.8045	96.8599	94.6691	95.6838	99.0857	96.0719	96.0573	97.0949	96.1556
RP1-144F13.4_upstream	1	39716528	39718528	+	69.5616	62.3404	69.8097	64.7741	71.3344	66.3705	65.7676	63.1191	68.8355
RNU7-121P_upstream	1	39723127	39725127	-	84.2956	75.8394	78.9425	75.2314	79.7356	75.992	78.6545	71.1314	78.0634
Y_RNA_upstream	1	39881178	39883178	-	36.0615	39.048	42.1304	42.7714	53.3131	41.2005	39.7278	41.455	52.401
Y_RNA_upstream	1	39944498	39946498	-	92.1241	90.9926	91.0846	93.1523	93.1644	94.9835	92.5701	92.2113	96.1052
RP3-342P20.2_upstream	1	39961180	39963180	+	93.7524	91.7557	92.9718	93.597	95.3924	92.0914	95.1606	95.0032	95.6183
RNU6-1237P_upstream	1	40176343	40178343	+	97.3504	91.4281	94.6609	94.8346	93.3591	91.5489	94.3775	95.8955	97.4029
TMCO2_upstream	1	40244447	40246447	+	84.2905	87.3214	90.6801	87.4199	83.3495	89.3954	93.1284	86.3083	89.5423
ZMPSTE24_upstream	1	40256607	40258607	+	4.42029	4.26101	6.28755	5.21781	8.80741	8.82643	7.53456	5.21317	11.5737
RP1-39G22.7_upstream	1	40257467	40259467	-	21.559	21.1832	29.8348	22.2422	45.5852	43.551	33.02	25.1792	34.9455
RP1-228H13.1_upstream	1	40333057	40335057	-	86.1234	89.0602	90.5438	88.6083	91.4414	91.0417	90.7478	90.3007	88.2148
SMAP2_upstream	1	40343350	40345350	+	78.0691	79.5806	78.9524	78.415	76.163	84.5145	73.6962	72.5202	84.0701
RP1-228H13.5_upstream	1	40462819	40464819	+	91.6667	90.5935	93.5405	92.0181	95.1294	92.6142	87.3583	92.9276	92.5209
RP11-656D10.7_upstream	1	40471555	40473555	+	80.6172	83.7533	89.242	88.2121	84.7665	82.2115	88.0991	83.6508	82.0167
RP11-656D10.6_upstream	1	40516674	40518674	-	96.2256	92.0212	91.1013	96.1323	95.9371	97.2895	99.4318	93.5256	99.5833
ZNF684_upstream	1	40530061	40532061	+	29.8881	33.9544	41.2257	36.5973	44.1649	36.3046	57.9857	28.5624	47.8835
RP1-63P18.2_upstream	1	40562034	40564034	+	88.507	86.4505	94.5322	95.7408	95.9113	92.0421	95.5833	93.9783	80.8299
GTF2F2P2_upstream	1	40593853	40595853	-	84.5414	88.4638	85.6218	83.2294	88.5171	84.8536	89.7201	82.832	94.8616
RIMS3_upstream	1	40665157	40667157	-	29.543	18.2671	67.259	50.4607	45.2661	35.8796	61.9607	51.0225	62.5745
RP4-739H11.3_upstream	1	40687088	40689088	-	90.9306	91.9545	91.2523	92.3318	93.5375	93.5924	91.9348	93.1511	87.8081
MIR30E_upstream	1	40752851	40754851	+	98.2726	94.4111	95.1855	96.3716	95.0654	92.8318	93.5935	94.9791	93.6054
AL391730.1_upstream	1	40938161	40940161	+	93.397	91.6836	94.0143	91.3615	94.9594	93.4398	96.6191	89.8119	98.7374
RP11-348A7.1_upstream	1	40939263	40941263	-	88.312	83.9747	92.828	86.0824	89.8596	88.222	91.8692	87.1744	87.037
UBE2V1P8_upstream	1	40942015	40944015	-	93.5707	93.7421	91.6445	93.2469	93.1255	93.5165	90.356	95.455	94.1452
RP11-399E6.4_upstream	1	41375169	41377169	-	91.0577	90.2307	87.8113	86.2179	91.38	89.128	90.6875	85.7127	92.199
HNRNPFP1_upstream	1	42039097	42041097	+	91.1425	92.3468	90.691	90.9443	92.8512	94.2857	92.6459	91.3295	89.9985
RP11-319C21.1_upstream	1	42139135	42141135	+	90.9375	93.0893	94.3726	90.7101	88.0002	91.651	91.5631	94.9832	94.5624
RP11-157D18.2_upstream	1	42412294	42414294	-	88.513	90.2207	89.2962	91.2434	93.3972	89.2597	88.3896	90.5413	92.6354
RP11-163G10.2_upstream	1	42490239	42492239	+	88.5602	92.9671	95.1354	92.6518	90.3407	92.8761	94.823	93.5597	95.8329
TMSB4XP1_upstream	1	42499839	42501839	-	88.2257	92.926	94.6486	93.9317	92.4111	91.9988	94.3762	88.68	95.0134
RNU6-536P_upstream	1	42567533	42569533	+	92.6058	93.7459	91.8143	93.4507	92.6652	91.5479	98.0357	94.1463	95.9287
RP5-994D16.3_upstream	1	42677235	42679235	+	91.077	90.1531	96.3899	93.5251	93.9274	92.0634	91.1239	94.2382	96.7778
ZNF691_upstream	1	42845073	42847073	+	8.15789	2.96837	11.319	5.55514	12.9971	12.3607	15.9146	7.29799	25.1812
RP11-342M1.3_upstream	1	42845922	42847922	-	5.83061	3.1268	8.13874	3.41814	8.87987	6.88977	10.0729	5.02924	12.2358
RP11-342M1.7_upstream	1	42888267	42890267	-	90.2952	90.056	91.8873	92.6457	91.1396	88.4978	92.115	88.4137	89.7162
ATP6V1E1P1_upstream	1	42901732	42903732	+	79.4612	82.453	84.1754	81.3079	85.5192	80.8979	85.2814	88.6519	82.6706
RNU6-880P_upstream	1	42989938	42991938	+	82.859	87.8151	83.6936	85.7322	88.3399	83.2019	87.0614	88.3739	90.9266
RNU6-870P_upstream	1	43023137	43025137	-	92.163	91.1876	90.5813	93.4446	93.2918	95.7435	96.3681	89.06	95.2788
RP3-393B19.1_upstream	1	43102586	43104586	+	89.752	92.6704	91.5337	89.7721	93.412	97.0941	94.2488	95.2143	97.2619
RNA5SP46_upstream	1	43194917	43196917	+	90.0861	89.0192	90.2925	86.8668	84.7611	90.2778	93.5019	88.0731	89.1421
TMEM125_upstream	1	43268494	43270494	+	76.9504	79.9437	86.8027	83.1827	78.544	79.4992	81.6888	84.3942	84.8775
C1orf210_upstream	1	43285117	43287117	-	44.6063	54.1857	61.5963	48.9118	55.7607	59.5411	54.4643	57.9709	64.6605
MIR6734_upstream	1	43364215	43366215	-	92.5747	91.9746	89.9722	89.6332	93.1422	86.9521	89.7801	91.7125	93.3404
PTPRF_upstream	1	43523687	43525687	+	88.4577	87.2257	85.6844	91.7515	93.0375	88.9042	89.8091	92.8957	89.722
ST3GAL3_upstream	1	43704324	43706324	+	92.6252	90.2783	93.1186	93.9436	84.856	97.5986	94.161	87.2664	99.4253
RNU6-1058P_upstream	1	43714967	43716967	+	91.9775	91.4984	93.9808	93.8338	94.6945	91.0984	94.0817	91.2602	93.2128
RP11-184I16.4_upstream	1	43726843	43728843	-	95.6129	95.2112	90.8017	94.4556	90.4224	95.1033	88.9531	92.0763	96.9007
RP5-1198O20.5_upstream	1	44087977	44089977	-	74.1711	77.8109	75.8961	77.9241	86.0655	81.9703	72.996	79.4137	80.9583
RN7SL479P_upstream	1	44116897	44118897	-	89.3189	94.3276	94.729	93.8026	95.3687	94.629	97.7979	96.1281	97.2974
KLF17_upstream	1	44117350	44119350	+	89.3633	94.1127	94.2678	91.8476	94.5075	94.7096	97.3105	94.1452	96.3123
RP11-570P14.1_upstream	1	44122012	44124012	-	95.0329	92.5414	92.6476	93.8417	94.4943	94.2715	94.954	92.9121	94.3243
RP4-675G8.3_upstream	1	44151253	44153253	-	93.3333	83.8102	86.6612	88.0746	94.128	88.5546	92.5033	92.314	84.9997
Y_RNA_upstream	1	44152980	44154980	-	83.6518	78.7623	83.2342	82.8089	81.514	82.761	86.4258	80.7883	79.7523
OOSP1P1_upstream	1	44154801	44156801	-	89.4832	88.9289	89.1249	87.0787	86.1689	86.4846	89.4407	87.602	81.0774
AL390776.1_upstream	1	44332678	44334678	-	92.2481	89.5617	89.4598	88.6748	93.6589	86.7893	92.3024	88.8482	86.9812
RNU5F-1_upstream	1	44721402	44723402	-	75.7284	82.2087	70.2441	77.8249	76.2225	81.0997	77.6954	80.0836	65.6539
RNU5D-1_upstream	1	44730670	44732670	-	44.3182	50.944	47.3748	44.9664	42.3292	43.2285	36.1148	50.9479	36.5817
SNORD38A_upstream	1	44776343	44778343	+	69.7955	66.8763	72.1271	67.5646	75.0992	75.8205	78.6239	69.827	73.2323
SNORD38B_upstream	1	44776890	44778890	+	92.0635	89.4835	92.9727	89.1177	91.9501	91.4077	93.022	89.3351	97.9885
RPS15AP11_upstream	1	44780215	44782215	-	90.8818	87.1877	92.0012	93.0027	91.2383	93.7951	93.3951	90.4453	91.0714
RNU5E-6P_upstream	1	44819497	44821497	-	19.8161	20.4171	27.2412	26.6284	27.0833	24.0421	17.5163	22.2833	19.6662
AL136380.1_upstream	1	44912672	44914672	-	92.5241	95.1427	93.1305	95.9428	92.1574	95.5159	95.4382	93.7619	96.6884
CCNB1IP1P1_upstream	1	44957057	44959057	+	91.5709	89.3734	95.3063	94.018	93.5488	90.9681	97.4608	92.4335	92.2399
RP5-882O7.4_upstream	1	44988225	44990225	-	93.0337	94.1951	95.5149	96.0513	95.1681	91.517	94.2023	93.3308	96.0156
MRPS17P1_upstream	1	44991334	44993334	-	86.642	90.1319	92.2373	89.7535	93.091	90.4932	87.2659	85.0119	89.5782
ZSWIM5_upstream	1	45305709	45307709	-	33.3333	36.9827	41.4539	46.0118	45.5011	44.7521	44.125	37.023	54.2914
PRDX1_upstream	1	45522547	45524547	-	83.3931	78.6831	79.1026	74.0342	80.0065	82.7458	81.0882	87.2342	89.5657
HMGB1P48_upstream	1	45529427	45531427	+	93.4335	90.6114	91.7421	90.1322	95.4574	87.9546	90.7019	91.0417	91.0614
AKR1A1_upstream	1	45549043	45551043	+	51.1244	47.4739	49.8519	56.746	87.2357	81.0702	85.9722	61.0706	64.4182
CCDC17_upstream	1	45623557	45625557	-	92.6896	93.3896	89.7913	90.475	94.6374	93.9203	91.7252	95.4388	94.0476
RPS15AP10_upstream	1	45645697	45647697	-	93.5798	95.4926	96.1275	96.0863	95.4042	92.5938	95.935	92.7771	95.9264
GPBP1L1_upstream	1	45687613	45689613	-	35.5222	35.8445	39.837	34.7816	51.9359	47.7936	56.0802	37.0454	55.614
RP11-767N6.7_upstream	1	45696575	45698575	-	92.2597	92.429	93.3359	91.2962	91.4514	91.6325	85.7626	90.7545	94.927
IPP_upstream	1	45750150	45752150	-	33.3902	27.8486	52.4827	47.5607	54.4421	59.0239	62.6491	54.9114	62.4974
RP11-630I5.1_upstream	1	45779777	45781777	+	91.0689	85.2789	89.03	88.8938	89.5949	86.795	84.8919	88.3956	84.2647
MAST2_upstream	1	45785487	45787487	+	87.7013	79.3664	80.2642	78.2822	80.1047	79.5536	88.303	85.9449	78.6872
RP4-533D7.4_upstream	1	46045318	46047318	+	94.1106	90.6507	85.9312	87.2813	95.9328	92.0319	95.1949	91.6015	91.1054
RP4-533D7.3_upstream	1	46103450	46105450	+	90.6941	91.4969	94.1591	92.725	93.0477	95.3335	95.023	94.1074	98.3561
AL137797.1_upstream	1	46435107	46437107	-	90.4058	85.0366	89.8607	92.9032	84.2612	85.4583	89.2029	91.9665	92.0652
EFCAB14-AS1_upstream	1	46672536	46674536	+	84.9952	82.8971	87.4733	79.3135	86.3426	86.0307	84.2736	91.5909	89.1429
ATPAF1_upstream	1	46673367	46675367	-	95.5128	89.163	91.8354	87.3631	87.3003	89.3885	88.4382	89.6323	86.6009
MTND1P34_upstream	1	47165420	47167420	-	89.6371	84.2518	89.4847	85.4421	90.3111	90.5631	94.262	89.8162	93.4617
LINC00853_upstream	1	47177750	47179750	+	35.4584	39.4981	86.9374	45.6507	53.9614	74.5661	84.3065	53.5924	69.5833
RP11-330M19.1_upstream	1	47816566	47818566	+	88.5328	92.3498	95.6266	93.7577	94.7846	98.3333	95.1812	91.8019	97.5
SKINTL_upstream	1	48181928	48183928	-	87.553	90.2317	91.6772	90.1298	90.3562	90.8879	90.1544	90.4976	86.8088
RNU4-61P_upstream	1	48446436	48448436	+	93.4807	91.1833	94.6799	92.4069	95.043	93.8371	92.8018	88.4781	92.3779
RP11-329A14.2_upstream	1	48497236	48499236	-	50.7407	46.743	46.9701	54.5675	53.6287	42.6548	50.7736	47.7849	42.0761
RP11-141A19.2_upstream	1	49255911	49257911	+	78.5	74.5081	72.0268	69.9881	70.9346	53.3013	84.3905	76.201	73.1904
ZNF859P_upstream	1	49840321	49842321	+	70.9264	74.44	80.3822	82.8906	84.2027	82.6781	82.1455	77.8493	77.1872
RP11-567C20.3_upstream	1	50222627	50224627	-	76.3527	74.1547	75.9104	75.1244	74.1679	76.3044	77.537	88.2663	77.8125
RP11-183G22.1_upstream	1	50324631	50326631	+	84.502	86.6715	86.0295	87.2896	79.786	86.2446	80.1383	91.7373	84.875
HMGB1P45_upstream	1	50399273	50401273	-	85.8409	91.9224	91.1602	92.337	92.5899	94.2401	92.7307	86.8292	92.4723
MRPS6P2_upstream	1	50844968	50846968	+	90.3072	94.75	90.3461	89.92	89.4098	97.2357	94.9103	93.0455	92.6062
C1orf185_upstream	1	51100734	51102734	+	94.153	95.4743	91.7518	86.6666	94.1015	91.8456	89.9608	88.0766	94.5526
RP11-296A18.5_upstream	1	51250972	51252972	-	98.6862	93.8326	97.2263	96.9612	96.4862	89.6389	96.6846	95.976	91.2422
RP11-296A18.6_upstream	1	51265574	51267574	-	88.7302	94.9439	93.9617	93.7093	96.5002	93.6207	88.5931	94.5918	92.2895
RP11-275F13.3_upstream	1	51370770	51372770	+	91.9728	92.508	89.3561	91.7618	93.5903	92.577	92.7333	94.9756	92.5082
RNU6-877P_upstream	1	51380808	51382808	+	90.2435	96.8125	91.344	87.5183	92.0483	90.4024	92.0936	91.7419	94.3924
OSBPL9_upstream	1	51575679	51577679	+	87.2312	90.8008	93.4874	89.2857	93.8492	86.3135	96.7064	91.711	85.5754
CALR4P_upstream	1	51594397	51596397	-	90.9299	92.8551	93.0013	88.3999	91.6754	86.8217	91.8712	93.7511	91.9192
RP4-657D16.6_upstream	1	51799528	51801528	+	87.9127	89.3686	91.1943	91.1447	89.6836	92.7799	85.9999	91.1623	89.5111
MIR761_upstream	1	51835910	51837910	-	90.7158	92.1014	92.9631	92.7906	92.9191	96.3245	91.0179	96.8325	97.3782
RNA5SP48_upstream	1	51971910	51973910	+	97.0924	95.5261	92.9533	95.4764	94.1919	92.7517	94.7187	98.5429	91.4941
RP11-91A18.1_upstream	1	51978973	51980973	+	88.2442	95.4187	92.816	94.5616	94.6032	96.6972	94.5159	94.3015	96.0865
RN7SL788P_upstream	1	52148604	52150604	+	91.8735	91.4607	93.1021	90.7562	92.6438	91.0132	89.9074	92.955	92.6657
RP4-800M22.1_upstream	1	52160100	52162100	-	90.0203	92.3117	87.7433	89.4987	92.6656	88.9168	92.0541	90.9525	89.6958
RP4-800M22.2_upstream	1	52162526	52164526	-	93.0399	90.8197	92.3928	92.9535	93.0876	94.7308	95.662	92.7816	94.5661
PDCL3P6_upstream	1	52178348	52180348	+	88.2077	90.8067	90.3089	90.248	93.2121	86.654	87.2789	92.8542	91.7606
ANAPC10P1_upstream	1	52252121	52254121	+	96.6667	92.5851	93.7835	93.4698	94.7755	95.6482	94.0377	92.0691	93.2215
DNAJC19P7_upstream	1	52252273	52254273	-	95.8712	91.9794	93.1704	93.2033	94.2173	95.1895	94.3366	91.1764	93.9121
PLA2G12AP1_upstream	1	52367177	52369177	+	19.9368	19.5873	28.7901	22.0163	47.7659	46.3367	53.326	31.3118	41.5269
NDUFS5P3_upstream	1	52707622	52709622	+	91.6967	92.4772	89.6567	88.9429	92.2606	89.1588	91.4303	95.6882	94.2905
RNU2-30P_upstream	1	52752822	52754822	+	91.7147	95.0027	96.358	94.9024	98.058	95.0364	92.7737	93.9929	93.7751
RPS13P2_upstream	1	52772148	52774148	-	97.3791	93.5576	97.1627	92.995	99.4089	96.0456	94.5281	94.0948	99.2674
RP4-631H13.6_upstream	1	52918922	52920922	+	76.3154	85.3081	81.993	84.1468	85.9215	79.5071	81.2134	88.2888	89.6364
RP4-631H13.4_upstream	1	52924923	52926923	-	90.5915	86.854	87.8938	91.4234	89.4037	91.5808	93.394	93.6677	82.0467
MIR5095_upstream	1	52933430	52935430	+	95.4511	95.1158	94.6318	95.6743	93.8497	93.9179	95.5721	93.0892	92.5659
RP4-631H13.5_upstream	1	52943430	52945430	-	90.0162	86.3865	88.0445	87.6995	87.0389	87.1862	89.0045	88.2373	88.3586
RP11-334A14.2_upstream	1	52993202	52995202	-	88.4661	90.8526	91.9394	89.7002	90.5042	92.3933	94.2935	88.7956	93.4868
TUBBP10_upstream	1	52993226	52995226	+	88.4661	90.8526	91.9394	89.7002	90.5042	92.3933	94.2935	88.7956	93.4868
AL445183.1_upstream	1	53054449	53056449	-	97.2383	93.34	93.3408	90.4296	92.6019	92.7013	93.8944	92.648	94.8914
HIGD1AP11_upstream	1	53072889	53074889	-	83.8713	80.3527	84.6522	82.4868	87.2314	83.7506	90.5971	85.5436	84.0143
RP5-1024G6.2_upstream	1	53213275	53215275	-	86.9006	95.866	96.2662	93.6843	97.8411	96.0146	93.0181	90.9179	91.4938
RP4-784A16.4_upstream	1	53303036	53305036	+	88.178	85.8761	86.3676	79.0745	85.4977	86.0397	81.0286	89.9049	80.5556
GLIS1_upstream	1	53733704	53735704	-	88.9866	88.4172	84.6928	86.8493	84.7514	90.7024	91.3826	86.7927	88.1046
SNORA58_upstream	1	53770653	53772653	-	93.8998	95.1503	92.7944	96.0574	94.0543	92.2193	95.9488	95.8922	95.214
RP4-654H19.2_upstream	1	53840047	53842047	+	89.0061	84.6664	91.7864	85.3029	83.2365	86.208	87.8125	85.5467	91.9544
LDLRAD1_upstream	1	54017686	54019686	-	87.6718	81.3903	81.0512	81.5412	90.0505	90.2845	88.7327	86.0344	83.3947
RP4-758J24.4_upstream	1	54088356	54090356	+	89.2651	88.7446	91.5393	87.7432	93.2768	92.6216	96.3676	91.2111	91.2548
CDCP2_upstream	1	54153270	54155270	-	79.431	77.9469	80.4777	78.5509	79.4797	86.1016	74.1987	85.0413	82.2963
MRPL37_upstream	1	54182541	54184541	+	88.5125	87.0919	93.293	93.2392	93.5135	92.2806	91.2378	93.0013	93.4064
SSBP3-AS1_upstream	1	54234940	54236940	+	95.9739	93.8673	94.1593	93.9156	91.7062	93.0691	93.7473	93.7785	90.0847
RP5-997D24.3_upstream	1	54283905	54285905	+	72.8704	69.8474	75.6107	71.9369	67.1145	69.2343	78.002	73.6497	68.6936
SSBP3_upstream	1	54412979	54414979	-	94.1144	89.9827	90.1348	84.3083	88.267	91.7733	94.7917	91.7183	88.1971
AC099796.1_upstream	1	54503168	54505168	+	91.5797	93.7849	95.6604	91.9028	96.5066	91.9725	92.4256	94.3677	95.6424
RP5-866L20.1_upstream	1	54516759	54518759	-	93.3893	85.9191	89.5703	90.7907	93.8944	92.7683	88.323	87.4008	89.245
HNRNPA1P63_upstream	1	54535296	54537296	+	91.8518	87.7838	96.8639	88.897	91.8238	92.4599	94.8469	91.9745	85.3907
FAM151A_upstream	1	54623056	54625056	-	85.2814	84.8476	81.0366	83.5926	88.8782	81.1617	87.6786	88.2451	89.495
RP11-240D10.4_upstream	1	54627938	54629938	-	97.3958	91.934	92.9902	93.4286	94.4444	96.0345	94.8889	91.2134	93.3908
RP11-466L17.1_upstream	1	55579537	55581537	+	84.7917	83.9912	90.1632	89.7264	90.1374	80.1356	90.4119	91.097	87.7191
PIGQP1_upstream	1	55938780	55940780	-	90.5249	82.8448	88.5995	80.9827	81.7539	81.4883	79.4067	87.3658	88.4824
RP11-504A18.1_upstream	1	56258071	56260071	-	87.9928	85.0224	84.5594	84.279	86.6288	91.9954	90.0281	87.6098	85.5754
RP4-710M16.2_upstream	1	56413463	56415463	+	75.322	82.3994	82.8575	80.5582	81.5166	89.0357	82.1143	85.0017	80.2762
RPL21P23_upstream	1	56536952	56538952	+	91.6333	85.6837	93.0817	91.4306	90.2864	88.7564	92.7981	91.0833	93.2351
RP11-377K22.3_upstream	1	56585742	56587742	-	92.2222	95.715	93.9633	92.3862	91.98	93.0711	85.0696	90.4764	93.1445
RP5-1103B4.3_upstream	1	56962386	56964386	+	93.7393	84.4467	88.5936	85.6833	94.3323	83.9168	82.246	90.1122	87.7492
C8B_upstream	1	56965640	56967640	-	90.4978	88.772	89.0167	91.1333	97.105	93.7614	92.441	90.4741	94.1831
HNRNPA1P6_upstream	1	58048791	58050791	-	92.6153	92.415	94.7842	91.0285	97.1908	93.1292	94.6669	97.281	99.3555
RPS26P15_upstream	1	58055980	58057980	-	92.2059	92.6438	91.4137	92.2452	93.0036	89.0816	92.1138	90.295	88.847
RP11-393I23.3_upstream	1	58082919	58084919	+	93.0839	91.4466	88.9074	91.0991	91.0241	88.8294	90.8547	89.3233	86.2326
MYSM1_upstream	1	58699592	58701592	-	42.1032	38.6261	67.2502	40.9646	69.9197	63.654	66.4138	51.7185	50.8814
MIR4711_upstream	1	59732796	59734796	-	91.3023	90.5319	92.9387	91.9046	94.9929	95.2703	92.2528	91.9723	94.5763
RP4-782L23.1_upstream	1	59771295	59773295	+	90.9253	89.5444	87.2516	86.7534	89.5585	89.7562	88.1213	88.7221	84.0302
CYP2J2_upstream	1	59926290	59928290	-	38.3743	22.5861	45.3239	35.1283	55.3184	51.6285	44.1124	46.6144	41.3521
RN7SL475P_upstream	1	59974554	59976554	-	93.9053	90.6037	90.069	87.6437	91.6646	90.3725	85.348	90.1066	91.8795
C1orf87_upstream	1	60073270	60075270	-	42.5985	31.6198	47.7607	42.4915	44.5937	45.58	67.1825	43.13	61.8182
RP11-776H12.1_upstream	1	60639991	60641991	-	89.2429	83.8172	90.2056	89.9017	94.3501	89.8008	93.746	87.0596	93.9371
NFIA_upstream	1	60863759	60865759	+	93.4624	79.728	84.4254	78.3556	84.6335	83.4032	88.4153	91.2692	79.9854
MGC34796_upstream	1	61652694	61654694	+	94.6593	92.8851	96.4088	95.0128	93.3473	95.7812	95.6421	95.655	93.6111
TM2D1_upstream	1	61724923	61726923	-	40.4585	32.2845	41.0353	43.2966	80.5732	63.3255	41.1514	38.487	58.6917
RN7SL180P_upstream	1	62070948	62072948	+	89.6638	91.3138	89.5987	94.4263	87.443	89.2078	88.1497	93.7561	94.365
PIGPP2_upstream	1	62187631	62189631	+	91.1474	95.2542	96.6652	95.512	96.0456	96.2878	95.9576	95.7078	95.9624
RPS15AP7_upstream	1	62189022	62191022	+	93.7577	95.4536	97.2652	94.9102	96.7131	96.3919	94.031	96.9211	94.8076
L1TD1_upstream	1	62193331	62195331	+	20.5584	19.0606	31.873	28.0268	32.925	39.0715	38.3111	14.6276	41.0161
Y_RNA_upstream	1	62210057	62212057	+	90.5418	92.4475	90.3131	86.3176	91.7032	93.1615	94.0685	91.7112	93.0031
RP5-849H19.3_upstream	1	62606266	62608266	+	89.0568	89.8732	90.3677	93.7915	90.8615	95.2384	92.2303	91.9589	88.9943
RP4-771M4.3_upstream	1	62894509	62896509	+	92.1243	87.3539	89.5648	88.6063	87.0926	87.141	91.5118	88.6647	94.079
RP4-771M4.2_upstream	1	62903680	62905680	+	94.2317	90.106	90.7158	88.09	90.8387	90.3853	89.9309	91.9188	92.4047
RP11-5P4.1_upstream	1	63011971	63013971	-	88.3555	83.8317	89.2434	88.065	90.5133	84.2951	83.3146	88.1951	85.8824
RP11-5P4.3_upstream	1	63078531	63080531	-	87.3143	87.4134	86.741	88.5111	94.909	89.8665	95.695	87.6183	93.5678
RP11-335E6.4_upstream	1	63162136	63164136	-	92.9744	92.3238	90.796	90.8419	91.2413	92.7811	97.9618	95.2047	95.6076
RNA5SP49_upstream	1	63185950	63187950	-	85.9127	84.8667	83.0044	83.1734	73.3969	78.4999	80.7775	89.9947	84.4198
MIR6068_upstream	1	63326484	63328484	-	5.19771	5.04473	5.0438	4.43662	6.68006	6.82827	6.56841	5.24011	14.0217
Y_RNA_upstream	1	63336763	63338763	+	92.9968	92.8365	96.0897	96.1049	94.3362	89.8389	99.6324	93.3455	94.4048
EFCAB7_upstream	1	63521872	63523872	+	1.39566	2.16642	3.41644	2.17949	10.4681	4.39769	5.20639	2.075	4.37191
RN7SL488P_upstream	1	63529398	63531398	-	93.7467	88.7851	93.7373	91.5373	95.6672	95.7042	97.0735	90.4874	93.7948
DLEU2L_upstream	1	63545582	63547582	+	95.2273	91.9252	89.9448	95.308	96.0041	93.4741	95.096	81.9864	98.1556
DLEU2_6_upstream	1	63548612	63550612	-	94.1954	93.1589	92.5198	90.9492	94.5344	94.1996	92.6871	87.8703	89.4217
DLEU2_5_upstream	1	63548716	63550716	-	93.9799	93.6381	92.3176	90.6978	94.439	94.1996	92.4782	87.8703	89.6317
DLEU2_4_upstream	1	63548784	63550784	-	93.9799	93.6381	92.3176	90.6978	94.439	94.1996	92.4782	87.8703	89.6317
DLEU2_3_upstream	1	63548866	63550866	-	93.9799	93.6381	92.3176	90.6978	94.439	94.1996	92.4782	87.8703	89.6317
DLEU2_2_upstream	1	63548963	63550963	-	94.3601	93.9497	92.8754	90.4203	94.0845	94.4495	91.8893	88.2435	90.0708
Y_RNA_upstream	1	64066241	64068241	-	91.2043	95.444	96.7827	95.3087	96.4245	97.5815	94.3009	91.2802	94.8777
UBE2U_upstream	1	64202127	64204127	+	93.9613	90.9326	95.0898	94.3648	94.0873	91.9291	93.3038	92.5454	94.2702
RP11-182I10.2_upstream	1	64940479	64942479	+	94.4735	92.154	93.9562	89.7331	90.5714	88.3914	91.8573	89.7138	90.3118
RP4-535B20.4_upstream	1	65003587	65005587	-	71.6319	83.4573	82.099	80.7022	83.3597	82.4741	87.6862	79.7493	84.7929
MRPS21P1_upstream	1	65092114	65094114	-	84.9867	93.9278	92.0675	91.8945	95.121	90.6661	92.4275	85.0651	91.1575
RP4-700A9.1_upstream	1	65152980	65154980	+	91.1271	93.3984	94.0301	91.7272	92.174	93.2026	93.0492	89.7669	96.2717
SGIP1_upstream	1	66531883	66533883	+	5.98291	6.48463	11.4558	7.03262	16.3859	16.9743	20.7809	12.5153	16.5315
MIR3117_upstream	1	66626915	66628915	+	94.5814	89.5176	91.5267	90.9463	91.3733	89.6471	91.9916	91.1792	90.1128
RP4-598P13.1_upstream	1	66676527	66678527	-	81.3333	87.2381	86.2875	83.8466	83.1036	83.5084	84.588	92.7579	87.0022
INSL5_upstream	1	66800756	66802756	-	96.2121	91.7259	88.6423	93.0619	95.0149	86.0014	91.7809	87.8454	96.7166
IL23R_upstream	1	67164900	67166900	+	92.8333	90.0341	88.6444	91.2629	90.9843	87.819	86.5275	93.5814	90.9053
RNU6-586P_upstream	1	67194640	67196640	+	91.2302	86.9747	89.7367	85.4989	88.2146	87.164	85.0011	86.953	90.7475
AL109843.1_upstream	1	67239027	67241027	-	82.4983	88.1637	86.4543	86.741	87.4252	82.0773	84.3452	86.7511	88.5179
RNU4ATAC4P_upstream	1	67267226	67269226	-	83.5349	84.2212	90.2674	80.3529	88.8063	83.6557	90.465	87.036	89.135
RP4-763G1.1_upstream	1	67276552	67278552	+	82.8651	86.9153	88.7035	86.6623	91.049	85.4317	90.3809	83.6751	86.0891
RNU6-387P_upstream	1	67415714	67417714	+	91.0317	93.4262	89.1832	93.0816	92.8453	89.9999	92.8032	92.2824	93.9069
RNU6-1031P_upstream	1	67539627	67541627	+	82.3247	84.7446	84.1914	83.818	89.4816	89.7301	87.4532	85.9189	92.3717
RP11-393N21.1_upstream	1	67559573	67561573	+	90.4365	90.1542	89.6176	93.1875	91.4655	93.9691	96.7746	88.6518	88.7153
HNRNPCP9_upstream	1	67660513	67662513	-	85.9722	93.8331	90.4804	91.976	91.4826	91.4536	93.4948	92.0456	93.8909
RP4-609E1.2_upstream	1	68041830	68043830	+	95.424	95.4411	93.9692	95.5236	96.5499	93.1509	97.0426	93.3179	95.7999
ARL5AP3_upstream	1	68049245	68051245	-	73.3607	54.3207	60.4058	60.6014	63.6649	76.1396	76.2512	71.4793	81.1471
DIRAS3_upstream	1	68051131	68053131	-	66.4791	63.8197	72.5636	65.4237	71.8077	78.6527	72.9059	55.2782	78.4543
CTBP2P8_upstream	1	68162590	68164590	-	91.9617	92.0188	92.4051	89.5559	88.369	91.7347	93.6218	88.7124	92.6596
RPS7P4_upstream	1	68242555	68244555	-	94.3017	91.624	95.6052	89.9275	91.5573	97.5258	95.3283	95.8112	96.3585
COX6B1P7_upstream	1	68280888	68282888	+	86.746	89.0661	83.1933	79.1235	91.952	83.0386	92.5714	85.2953	91.3727
RP11-74K19.1_upstream	1	69248923	69250923	-	90.8492	91.4563	90.5817	90.9421	94.6015	90.2893	87.3066	89.338	91.7931
RN7SL538P_upstream	1	69878092	69880092	+	91.3829	91.7642	90.3869	91.7141	94.709	88.1101	98.2684	92.6431	89.1623
PIN1P1_upstream	1	69917822	69919822	+	94.1403	92.4267	88.1724	92.4906	92.307	89.2301	96.4171	95.3356	93.9816
SRSF11_upstream	1	70204182	70206182	+	4.03354	3.28916	3.72331	3.82366	6.58149	7.39091	7.88444	2.45598	10.2083
LRRC40_upstream	1	70205120	70207120	-	14.1678	15.1916	22.1144	20.7357	39.0892	30.8854	21.2042	17.9473	19.7477
RP11-180O5.2_upstream	1	70359937	70361937	-	86.9345	85.7995	91.9363	92.5026	89.8588	92.7404	88.8951	92.3288	96.161
AL158839.1_upstream	1	70365635	70367635	-	98.3987	92.2538	88.3846	91.5876	91.4608	91.0267	90.654	89.7017	94.4094
ZRANB2-AS2_upstream	1	71079824	71081824	+	14.4737	8.8803	7.30576	8.66691	8.01066	7.30783	9.29919	7.79249	6.74348
ZRANB2_upstream	1	71080797	71082797	-	36.8237	24.7288	22.5198	25.7997	29.7091	23.3829	32.3229	21.7885	25.4466
NEGR1-IT1_upstream	1	71836512	71838512	-	81.778	87.3952	85.2599	80.8248	83.6939	86.1493	89.4979	84.498	88.4971
RP4-660H19.1_upstream	1	72898640	72900640	-	70.5263	74.0263	81.9938	89.2079	91.3562	83.8758	96.3691	85.8013	93.7557
FPGT_upstream	1	74196712	74198712	+	88.5129	95.6061	93.7695	92.5965	95.2453	96.9258	93.9655	75.9728	98.2929
FPGT-TNNI3K_upstream	1	74196735	74198735	+	88.3521	95.5041	93.7643	92.6039	95.3071	96.8977	94.0661	76.1412	98.3228
LRRIQ3_upstream	1	74197687	74199687	-	88.2195	95.1341	94.0237	92.0925	95.5037	96.5016	96	74.1523	99.0344
LRRC53_upstream	1	74512114	74514114	-	91.2121	87.9514	89.1975	91.1806	89.2328	96.069	95.7548	88.2133	85.3518
TYW3_upstream	1	74731652	74733652	+	19.4828	17.0059	19.9798	14.5584	44.9362	28.8889	29.5996	19.329	20.2252
CRYZ_upstream	1	74732908	74734908	-	15.8065	10.7355	16.1316	12.6251	25.7949	18.7347	21.9944	12.4232	17.0502
LHX8_upstream	1	75126934	75128934	+	68.3122	73.1974	69.0403	63.5689	66.397	56.0293	75.5104	76.5559	66.1259
RP11-510C10.3_upstream	1	75132076	75134076	-	1.69458	1.62084	1.65933	1.236	3.43965	3.63921	2.26337	2.35322	1.93197
RP11-510C10.2_upstream	1	75132558	75134558	-	1.43055	1.17312	2.25143	1.26182	3.68487	3.60719	1.75439	1.62717	2.04906
AC118550.1_upstream	1	75181116	75183116	+	93.8202	91.4659	95.0322	91.5259	94.0003	95.0658	94.0697	92.5595	91.8558
RNU6-622P_upstream	1	75181545	75183545	+	94.5894	91.3115	94.7919	91.9236	93.5172	93.4563	94.2815	91.6842	92.1934
RP4-682C21.2_upstream	1	75744276	75746276	-	93.0882	89.702	91.0161	81.1936	88.5886	94.0228	93.75	92.9599	93.5356
RABGGTB_upstream	1	75784697	75786697	+	40.0617	42.0005	34.1229	38.378	60.377	48.7029	54.1358	38.94	55.9574
SNORD45C_upstream	1	75785572	75787572	+	4.242	4.43734	5.43831	6.07702	12.1299	7.11107	10.6658	6.05896	7.84091
SNORD45A_upstream	1	75786389	75788389	+	9.8548	9.23871	8.54997	9.06436	13.6787	10.1909	10.3069	17.6939	6.91774
MSH4_upstream	1	75795382	75797382	+	88.6912	91.8049	94.8034	90.6028	94.0766	93.3787	96.6322	92.8737	92.6101
ASB17_upstream	1	75931931	75933931	-	93.0556	93.7921	89.7166	92.9854	93.688	93.9815	89.5193	93.8895	94.8358
RP11-550H2.2_upstream	1	76040191	76042191	+	77.3632	71.3221	78.8489	77.1603	76.4888	77.7491	75.1299	80.0788	86.2271
TPI1P1_upstream	1	76698289	76700289	+	94.7921	93.0334	95.3938	95.9249	95.7213	96.6565	88.9572	95.0616	93.9419
RP11-415A20.1_upstream	1	76778767	76780767	-	86.78	73.3337	80.3695	85.9943	83.6197	92.9874	83.4047	87.4101	83.5648
MIR7156_upstream	1	77058643	77060643	+	82.5529	81.2259	84.8131	79.6943	83.9137	76.0986	77.4711	75.1489	85.3598
PIGK_upstream	1	77218930	77220930	-	3.40136	2.26196	5.51049	7.14313	6.79801	9.74696	7.66667	5.08401	4.50802
RP11-375A5.1_upstream	1	77349085	77351085	-	97.7597	90.2228	88.9465	90.0776	93.4629	87.4185	93.3148	87.2627	85.11
RN7SL370P_upstream	1	77643824	77645824	+	86.4426	92.3056	91.7421	92.6126	95.3945	92.5139	93.6651	94.1415	94.3381
RP4-706L14.2_upstream	1	77774364	77776364	-	93.8303	92.5443	94.2967	92.613	93.3627	95.0436	95.1389	91.3055	99.1667
FAM73A_upstream	1	77778124	77780124	+	40.7641	36.632	47.9123	54.156	58.2486	65.2773	56.2064	44.5977	65.7804
RNA5SP21_upstream	1	77778404	77780404	+	32.8483	29.7139	34.896	41.302	42.2896	49.0876	39.9769	32.9808	40.0655
RP11-181C21.4_upstream	1	77811281	77813281	-	94.9342	94.0476	95.8669	92.4443	97.3347	96.8752	95.3156	94.5646	95.427
NSRP1P1_upstream	1	77845610	77847610	+	90.1306	90.2045	93.8874	93.1712	93.6324	94.7809	93.6908	91.4587	94.7209
NEXN_upstream	1	77887013	77889013	+	32.4433	26.325	55.2142	63.9187	75.9946	52.1261	84.5387	63.0262	60.7903
NEXN-AS1_upstream	1	77889039	77891039	-	34.6475	26.5294	46.0944	32.2329	49.1518	48.7995	43.8691	26.506	44.1456
RP11-386I14.4_upstream	1	78004054	78006054	-	27.7664	19.2637	21.9503	21.5603	21.3762	21.716	26.9404	16.9197	20.4468
RP11-386I14.2_upstream	1	78043648	78045648	-	82.207	79.7539	83.2974	80.5401	85.2878	84.2626	86.3755	85.5416	84.3083
RP11-386I14.3_upstream	1	78089999	78091999	+	91.5972	82.3492	84.9806	84.6599	87.6415	86.878	89.5246	90.2128	92.7111
RNA5SP23_upstream	1	78374768	78376768	-	85.2891	84.3218	89.6819	87.0674	85.3005	93.6189	87.7754	85.7789	84.908
IFI44L_upstream	1	78618422	78620422	+	80.7639	88.8577	87.3437	86.5447	91.3234	88.8569	88.6545	83.8157	88.2432
RP4-641G12.4_upstream	1	78747573	78749573	+	89.0703	92.7324	96.0734	96.1185	94.9683	93.4391	94.7922	84.8226	96.1313
ELTD1_upstream	1	79006218	79008218	-	36.6667	23.2197	43.5577	26.5171	58.0165	68.1018	69.9727	32.7815	53.5833
PSAT1P3_upstream	1	79055555	79057555	-	96.4583	97.7562	92.0114	95.5619	96.8094	97.6948	98.6285	91.8673	93.3344
AC093430.1_upstream	1	79134726	79136726	-	94.0972	87.9666	89.5404	88.0316	92.693	88.8477	87.2321	93.0688	88.0403
AL606519.1_upstream	1	80328988	80330988	-	93.4028	86.4433	95.2634	90.7959	97.1616	91.7901	90.0703	93.7982	92.6175
HNRNPA1P64_upstream	1	80451504	80453504	-	93.8636	94.1998	85.4503	94.0527	91.8856	95.1591	94.3162	98.6655	96.1822
RP11-115A15.2_upstream	1	80494403	80496403	+	93.5582	94.2703	94.2117	91.9894	95.587	93.8108	91.8755	95.4602	94.5022
RPL7P10_upstream	1	81098505	81100505	-	93.5224	91.4553	94.6799	93.2313	95.2254	95.7859	97.9971	93.8037	96.3858
RP3-445O10.1_upstream	1	81207068	81209068	+	98.3929	93.5731	88.3882	94.7109	90.1524	91.0762	92.2931	95.6015	96.7288
RN7SKP247_upstream	1	81250289	81252289	+	27.7104	40.6421	46.5915	43.7981	34.7937	40.2224	46.559	32.1309	53.6544
RP5-837I24.5_upstream	1	81596006	81598006	-	93.2018	81.6174	88.0565	87.9187	91.4278	90.7304	88.4246	87.4196	81.9874
RP5-837I24.4_upstream	1	81625213	81627213	-	85.5941	80.6861	78.4324	83.266	78.5334	81.4252	77.578	82.8231	70.5059
ST13P20_upstream	1	81720193	81722193	+	89.4237	88.1121	92.0664	90.3667	93.4123	92.9089	94.5686	91.2354	90.0685
LINC01362_upstream	1	82901683	82903683	+	88.1746	92.3257	90.2488	94.7118	90.8043	91.6242	83.489	94.1818	90.5453
LINC01361_upstream	1	82985708	82987708	-	89.5833	86.0056	92.0603	88.6273	96.3528	93.9296	91.4621	83.6503	95.1376
DNASE2B_upstream	1	84397032	84399032	+	90.092	86.5596	88.8672	85.4408	92.3348	87.8032	92.7814	90.4493	95.9444
UOX_upstream	1	84397331	84399331	-	90.8063	84.2885	87.8791	86.5958	91.5544	87.7732	92.4376	90.0955	94.5455
RP11-484D4.3_upstream	1	84636606	84638606	-	87.6632	91.3846	96.0605	93.1411	98.3355	94.315	96.5373	93.7601	91.7079
RP11-131L23.2_upstream	1	85465795	85467795	+	93.1994	96.3301	87.421	91.8766	92.7639	92.7095	93.6828	94.5809	90.7793
RP11-290M5.4_upstream	1	85578242	85580242	-	10	4.32367	8.07163	8.98767	9.18389	8.87763	9.86842	10.332	8.8322
RP11-290M5.2_upstream	1	85597631	85599631	+	79.003	82.3693	81.8532	81.5526	82.8266	77.9334	75.068	77.2918	88.2889
ZNHIT6_upstream	1	85707933	85709933	-	32.3501	29.6659	44.2728	40.6054	39.5897	44.6552	59.2748	34.4635	42.1799
RP4-612B15.2_upstream	1	86783413	86785413	+	94.0562	86.6972	91.7702	91.5746	95.8707	91.0104	91.5829	89.208	96.1199
RP4-604K5.3_upstream	1	86934391	86936391	-	74.3518	77.6176	74.8252	70.4744	78.7312	73.392	78.346	77.214	85.3899
RP4-604K5.2_upstream	1	86944242	86946242	-	97.5942	90.1483	89.2696	92.287	92.7575	93.684	91.3955	91.7956	95.6989
RP5-1052I5.2_upstream	1	86991509	86993509	+	80.2941	76.9073	72.8104	85.6327	85.0513	87.0503	90.4074	82.7378	90.1845
RP11-384B12.2_upstream	1	87045371	87047371	-	87.872	83.0467	86.2897	82.8157	83.4463	84.6136	89.3304	79.6804	84.8713
LINC01140_upstream	1	87128265	87130265	+	90.931	87.8981	89.2905	80.5292	84.9382	87.4162	91.4611	87.9725	89.3948
AL139139.1_upstream	1	87149798	87151798	+	49.8034	42.1591	53.3359	35.5599	59.1637	50.1839	52.9865	56.5323	38.3366
LINC01364_upstream	1	87371155	87373155	-	89.0394	89.9456	89.7264	90.4179	90.6521	92.4494	86.8656	93.7991	92.9408
RN7SL583P_upstream	1	88477614	88479614	-	95.7971	95.4115	91.688	90.4024	91.4912	91.3585	94.4619	89.3514	91.2633
RP11-76N22.1_upstream	1	88498176	88500176	-	85.1753	95.153	94.5341	94.3466	93.2547	98.6314	94.6903	97.4118	90.6223
RNU6-125P_upstream	1	88815279	88817279	+	92.3576	97.1775	94.339	97.2056	96.7441	94.9625	96.0571	95.5075	97.5956
TCEB1P19_upstream	1	88827602	88829602	+	93.9338	92.4286	92.7437	93.8316	95.3557	95.8602	93.7574	95.445	94.537
PTGES3P1_upstream	1	89104267	89106267	-	96.6184	89.7652	85.7731	80.2279	92.2251	87.0793	93.1322	91.4786	94.3913
GBP2_upstream	1	89149956	89151956	-	82.9648	95.1389	91.8039	88.3191	92.8061	91.5832	94.7557	91.5791	94.44
GBP5_upstream	1	89272304	89274304	-	95.5117	92.9421	96.396	94.1501	92.6471	89.3252	92.0977	95.7776	95.6522
RP11-302M6.5_upstream	1	89938101	89940101	+	85.2691	73.8532	75.9067	82.5454	79.455	74.209	84.3122	77.1653	67.2
RN7SKP272_upstream	1	89987444	89989444	-	87.4629	86.851	87.0974	91.654	89.6886	92.055	92.8161	87.4677	90.8704
U3_upstream	1	90656250	90658250	+	89.3254	87.4952	90.0419	84.098	88.6315	87.6389	88.459	94.3092	95.5696
RPL5P6_upstream	1	91022419	91024419	+	84.5117	83.4186	82.8205	80.9959	85.0095	74.7405	91.3864	80.8556	92.1274
RP11-91I11.1_upstream	1	91598671	91600671	+	91.7312	86.843	90.6423	91.5238	93.3011	94.2491	89.7846	92.5146	93.7532
HSP90B3P_upstream	1	91641016	91643016	+	85.9226	90.1415	95.0025	92.1766	92.8472	96.4352	94.8298	90.5728	95.2346
TGFBR3_upstream	1	91905835	91907835	-	92.292	92.1623	90.3274	96.4049	92.3626	93.8487	98.3473	94.6866	92.7868
BRDT_upstream	1	91947871	91949871	+	92.7056	89.8745	91.9965	85.4946	88.9594	91.1184	93.232	92.4103	88.809
LPCAT2BP_upstream	1	92064806	92066806	+	92.6111	89.0648	86.9726	87.1666	95.3495	96.7536	92.674	91.5596	93.2556
SETSIP_upstream	1	92074941	92076941	-	90.4785	93.932	91.4611	90.9476	91.9647	90.4535	92.2153	92.8693	94.9787
RP4-621B10.8_upstream	1	92187737	92189737	+	94.3793	88.1244	88.9873	85.9582	93.1028	94.3628	96.7367	95.7774	89.1007
C1orf146_upstream	1	92216440	92218440	+	97.2445	92.1242	95.0625	89.4576	86.3118	87.8886	89.0667	96.4308	90.287
CCNJP2_upstream	1	92754294	92756294	+	96.1424	91.3991	95.1834	92.7039	94.5339	95.1515	93.4127	94.2312	95.7846
SNORA66_upstream	1	92839219	92841219	+	89.2667	90.877	88.0533	88.6207	92.3459	88.0291	88.7401	90.3071	87.8788
SNORA51_upstream	1	92844559	92846559	+	92.1667	91.0897	90.7216	88.0504	87.1597	92.7759	94.0744	91.0148	88.4608
RN7SL692P_upstream	1	92974614	92976614	-	94.16	93.765	90.6042	90.3308	94.7556	97.6127	94.6763	93.9662	94.0105
RNU6-210P_upstream	1	93008757	93010757	+	93.7477	91.2139	93.3128	92.1246	92.1192	94.043	94.0832	92.396	92.9362
RP4-612C19.2_upstream	1	93199439	93201439	-	89.4643	89.2502	87.5858	88.1983	93.1525	88.6328	88.0408	91.6113	98.5847
RP4-717I23.2_upstream	1	93278629	93280629	-	96.3175	91.5792	93.4163	93.8802	94.1991	95.2518	94.3404	95.8514	94.1621
RP4-713B5.2_upstream	1	93384498	93386498	-	83.6619	84.4124	90.9321	90.2297	91.3461	92.2501	88.4536	93.2274	92.9595
RP11-488P3.1_upstream	1	93774944	93776944	-	87.0623	84.9397	82.0319	81.4922	80.9975	80.9549	76.5149	90.7199	77.3297
DNTTIP2_upstream	1	93879418	93881418	-	67.6907	66.9506	68.1856	64.0274	67.9083	58.1224	70.523	72.7234	70.1756
ABCA4_upstream	1	94120632	94122632	-	73.1406	65.1782	74.4995	79.1218	87.5601	79.708	72.7636	76.7824	54.5076
RN7SL440P_upstream	1	94149238	94151238	+	92.0635	94.4708	91.8755	96.0141	90.0446	95.2175	91.1584	92.9014	91.1277
RP11-366L18.1_upstream	1	94406382	94408382	-	82.1789	82.3526	88.4012	87.893	88.5592	85.3855	83.6618	86.5567	86.9732
KATNBL1P2_upstream	1	94650878	94652878	-	94.7126	92.7024	94.2339	94.6843	88.7715	94.6193	90.9094	95.1837	95.7672
PGBD4P7_upstream	1	94673661	94675661	-	90.2513	84.9432	86.4871	86.3304	88.9363	89.5096	87.6495	87.0092	93.6285
RP11-465K1.2_upstream	1	94854926	94856926	-	88.485	86.5675	91.9162	85.6043	84.8322	86.7538	94.0631	83.9352	91.517
ALG14_upstream	1	95072445	95074445	-	10.1942	11.8118	12.192	11.1125	24.2454	17.056	25.8916	14.8166	19.0476
RP11-57H12.2_upstream	1	95118647	95120647	+	91.2992	83.5791	83.9354	81.9436	86.4032	88.0114	87.6762	92.083	85.4368
RP4-586O15.1_upstream	1	95317763	95319763	-	97.4074	92.6998	93.5995	94.9824	90.3078	95.692	92.6498	92.3244	92.6444
UBE2WP1_upstream	1	96417094	96419094	+	94.6368	88.3661	88.7087	90.0991	87.2959	92.8095	92.9908	94.9991	86.7763
EEF1A1P11_upstream	1	96445430	96447430	+	86.454	86.2835	88.0331	84.614	90.9591	87.766	90.2977	95.0486	89.6205
RPL7P9_upstream	1	96679120	96681120	-	99.1364	88.1056	94.1383	91.6424	94.014	94.8625	90.9	92.6599	89.9296
RN7SKP270_upstream	1	96695667	96697667	-	87.3737	85.6636	90.202	88.7389	93.1756	96.9093	92.0261	89.4937	94.3537
AL592205.2_upstream	1	96934045	96936045	+	72.5057	82.5682	79.5398	85.2509	82.5129	83.6595	82.4187	81.6121	82.2822
DPYD-IT1_upstream	1	97419641	97421641	-	86.7917	92.4093	90.327	83.5876	94.6673	94.3169	94.3754	89.6767	93.5268
RP11-490G2.2_upstream	1	97968314	97970314	-	93.0556	93.1288	93.5736	93.754	92.2731	91.5854	92.6576	85.9553	89.716
MIR137HG_upstream	1	98049363	98051363	-	20.2696	15.0157	36.777	21.0199	37.371	23.9914	31.382	23.3712	29.5241
RP11-413P11.1_upstream	1	99533515	99535515	-	80.5665	78.9431	76.1323	81.8197	81.7469	84.255	77.6756	85.5916	77.0065
FRRS1_upstream	1	99766131	99768131	-	72.3182	64.692	62.7632	63.9286	55.8637	57.3703	72.917	65.6399	55.7457
RNU4-75P_upstream	1	99784385	99786385	-	87.368	94.9873	91.643	91.7664	93.1445	87.643	94.065	90.7835	91.0694
RNU6-750P_upstream	1	99977439	99979439	+	90.368	86.3406	87.5195	88.9944	86.4693	87.7972	92.601	82.6474	88.1962
RP4-714D9.5_upstream	1	100029066	100031066	+	86.1594	92.8571	87.7529	93.6359	92.4075	95.5015	88.7698	94.0537	96.2273
BRI3P1_upstream	1	100211793	100213793	+	94.6479	95.0592	97.4206	94.8358	98.1728	96.8663	97.4655	95.1335	96.8924
RP11-305E17.4_upstream	1	100247590	100249590	+	24.5226	34.9358	29.9758	33.7609	53.5172	36.2042	23.2424	34.9459	30.7877
DBT_upstream	1	100249334	100251334	-	13.0952	9.67565	14.2164	12.3845	30.5119	24.2903	16.5594	13.0709	11.5838
RTCA_upstream	1	100264707	100266707	+	19.5662	15.7965	19.7691	22.4292	48.2409	20.4593	54.7222	19.3135	30.3862
RTCA-AS1_upstream	1	100265620	100267620	-	5.71685	6.73461	8.82451	9.65831	13.2222	8.53651	15.8333	6.55522	3.33333
RP5-837M10.1_upstream	1	100332117	100334117	-	92.0093	91.812	92.416	92.4815	96.6382	93.0093	92.5071	89.377	96.9108
BCAS2P2_upstream	1	100393526	100395526	-	84.7979	93.4909	93.5829	90.8901	94.8914	91.9013	94.6623	94.0768	94.7804
RP5-837M10.4_upstream	1	100485497	100487497	-	80.1984	82.2468	85.7642	81.9271	85.8089	83.7311	86.1822	85.5738	87.9213
GPR88_upstream	1	100536637	100538637	+	76.8455	75.4045	79.7302	77.8317	91.3403	74.153	83.3301	68.1617	84.8238
VCAM1_upstream	1	100718242	100720242	+	63.0026	50.3753	60.9108	60.155	67.9662	69.5682	63.9955	60.9338	54.0581
RP4-549L20.3_upstream	1	100893428	100895428	+	2.83088	3.63634	5.57516	4.16621	8.31122	6.16763	5.98312	5.1633	7.31567
SLC30A7_upstream	1	100894576	100896576	+	0.230496	0.243361	0.130208	0.485232	0.712113	0	1.04167	0.509943	0
EXTL2_upstream	1	100895498	100897498	-	4.16089	3.44778	10.4217	6.95627	19.01	9.14127	27.6882	9.77064	17.8095
DPH5_upstream	1	101025588	101027588	-	25.6528	16.5993	30.917	24.5413	42.2919	40.8167	33.8189	20.2761	62.0779
RP4-575N6.4_upstream	1	101236028	101238028	-	1.08964	0.441857	2.06213	0.914879	1.16713	4.51827	1.04278	2.55928	2.27273
RP4-575N6.2_upstream	1	101254774	101256774	+	86.9709	91.0079	84.2606	84.7702	94.2837	89.0101	93.8061	91.5558	96.7532
RP11-556K13.1_upstream	1	101786719	101788719	-	90.8009	88.7652	87.6683	85.7267	86.8891	92.2187	82.697	93.3188	87.5537
OLFM3_upstream	1	101996530	101998530	-	13.3929	15.2747	20.9952	18.3403	28.6939	22.0346	40.8452	17.9124	32.2916
COL11A1_upstream	1	103107996	103109996	-	3.81555	2.7867	3.87316	3.34084	11.834	12.2794	6.88172	3.85765	10.2619
RP11-153F1.2_upstream	1	103413379	103415379	+	96.9167	89.8374	93.3653	88.88	95.4941	95.2068	87.6246	90.9184	93.515
AMY2B_upstream	1	103552315	103554315	+	97.9841	92.9122	92.6284	93.1124	96.1632	92.2621	94.6064	91.9614	95.4869
AMY2A_upstream	1	103615311	103617311	+	85.25	81.3733	80.6736	83.2143	91.166	82.9657	88.4337	92.916	86.246
RP11-364B6.2_upstream	1	104071510	104073510	+	91.32	93.0868	95.8056	94.4897	97.2536	94.2949	93.8104	93.2471	92.506
RP11-364B6.1_upstream	1	104071523	104073523	+	91.32	93.0868	95.8056	94.4897	97.2536	94.2949	93.8104	93.2471	92.506
FTLP17_upstream	1	104153330	104155330	-	97.2305	94.1157	95.0073	96.3492	97.2826	94.3114	96.9697	95.6046	91.455
SEPT2P1_upstream	1	105696539	105698539	+	97.716	96.4171	93.8739	93.7141	96.6145	95.87	95.5208	95.9611	87.2903
RP11-90H3.1_upstream	1	105890239	105892239	+	93.2357	93.086	91.7595	92.7019	90.8108	94.63	93.7203	88.5303	91.9301
RP11-90H3.2_upstream	1	105890930	105892930	-	94.4382	91.4249	92.7503	94.1034	90.7422	94.3985	94.6797	90.9145	94.3394
RP11-478L17.1_upstream	1	106544244	106546244	-	96.2319	92.9607	86.2516	91.5638	91.6823	95.5101	97.5354	92.8669	95.9482
RP11-233E12.4_upstream	1	106802927	106804927	-	96.2927	91.3323	93.8377	94.6866	94.4165	96.7135	96.0649	94.6539	94.4013
RP11-233E12.2_upstream	1	106805532	106807532	-	97.9545	92.1245	88.4506	93.3214	93.9049	95.3488	92.3849	93.1414	97.6087
FNDC7_upstream	1	108711157	108713157	+	67.069	72.2279	70.7495	80.2418	73.6763	78.0097	85.9879	71.8708	88.2396
RP11-475E11.2_upstream	1	108767084	108769084	-	89.6753	91.1208	90.9964	90.7051	96.5942	91.1642	94.0383	90.5739	98.3939
AKNAD1_upstream	1	108857728	108859728	-	94.557	90.9258	92.4399	89.2044	88.607	92.2536	90.3472	93.4534	92.4372
GPSM2_upstream	1	108873850	108875850	+	93.0476	95.7249	94.265	91.334	98.7066	89.4404	94.5168	91.8374	99.3461
RP5-1065J22.2_upstream	1	108986745	108988745	-	91.4708	90.4549	94.6126	93.758	98.5478	93.5923	94.7395	92.3079	92.4342
RP11-20O24.4_upstream	1	108990782	108992782	+	97.4973	95.7483	87.5132	94.2754	96.1178	91.3161	94.7927	94.3144	95.5913
RP11-20O24.1_upstream	1	109028567	109030567	+	93.0418	94.0529	95.7829	89.2963	96.0469	89.8799	93.1561	92.4837	93.8006
RANP5_upstream	1	109045328	109047328	+	86.0198	86.438	89.4044	89.3187	89.7087	92.2821	88.2454	91.1073	86.8507
TAF13_upstream	1	109075502	109077502	-	44.7202	49.7674	52.5471	49.8245	55.4391	60.7059	48.6916	42.1235	56.0761
RP5-1065J22.4_upstream	1	109104266	109106266	-	90.6273	89.4761	92.43	90.224	87.8535	91.8813	85.3695	88.4281	84.6552
CYB561D1_upstream	1	109492552	109494552	+	22.8527	20.494	36.3371	36.5328	57.7325	57.8143	47.7694	29.4303	55.8145
RP5-1160K1.8_upstream	1	109543337	109545337	-	88.2186	89.4942	91.216	92.0343	89.4599	87.4346	90.0845	91.027	91.1616
RNU6V_upstream	1	109591140	109593140	-	94.5062	90.4523	95.6047	96.4805	94.918	91.5522	95.9444	90.865	97.0076
MIR197_upstream	1	109597393	109599393	+	84.5522	80.7246	83.2344	84.9187	87.534	82.0019	81.7148	83.2967	83.5084
RPL7P8_upstream	1	109649870	109651870	+	88.4941	88.6422	84.5087	88.7693	90.1566	93.4035	90.958	84.1294	91.0324
GSTM2_upstream	1	109666522	109668522	+	37.0486	25.2744	46.4137	39.6483	45.9183	38.2007	59.5309	58.5693	62.5922
RP4-735C1.4_upstream	1	109724320	109726320	+	90.1361	85.7019	89.9612	90.563	90.0198	89.5098	93.0456	89.2285	94.9295
NDUFA5P10_upstream	1	109810498	109812498	-	93.8476	89.0935	95.2437	93.4668	92.8131	93.8399	96.4762	90.3498	98.5677
RP11-195M16.3_upstream	1	109894473	109896473	+	87.3774	84.8264	90.6216	82.4858	93.5544	85.9553	78.8641	85.8652	86.2198
SLC16A4_upstream	1	110390582	110392582	-	78.2384	75.6137	67.9628	76.9268	81.6819	74.5736	81.3895	73.5953	81.8726
PROK1_upstream	1	110449700	110451700	+	74.1654	74.2992	74.8567	73.4495	76.4128	80.7504	74.1753	74.1749	78.7654
RP11-470L19.5_upstream	1	110456854	110458854	-	89.8086	87.8129	86.2598	91.9762	95.386	88.2853	92.9622	91.8473	94.1406
KCNA10_upstream	1	110518338	110520338	-	83.1764	84.9719	86.7076	82.3403	81.2658	74.4899	82.4495	89.19	76.9048
KCNA2_upstream	1	110630974	110632974	-	79.034	76.5644	75.2768	79.9149	88.7477	76.2917	79.9408	81.3499	79.4598
NRBF2P3_upstream	1	110848441	110850441	-	75.1995	90.8353	92.1858	91.4262	91.1797	92.4227	88.5961	82.7715	80.4881
CD53_upstream	1	110871654	110873654	+	86.2103	87.1085	88.5238	90.5364	88.0221	88.1473	87.7268	90.4509	89.7894
RNA5SP54_upstream	1	111040334	111042334	+	92.5339	87.318	91.1938	90.233	92.8	93.09	86.2637	91.5501	88.8082
CHIA_upstream	1	111289362	111291362	+	56.5476	59.888	63.0252	59.3101	63.8218	56.846	58.0306	71.6339	54.3717
HIGD1AP12_upstream	1	111378791	111380791	+	92.2549	93.1092	91.583	93.6825	94.3179	94.5748	97.2698	92.064	93.9608
UBE2FP3_upstream	1	111436014	111438014	+	86.2629	86.9065	86.8726	80.9539	90.5587	85.279	84.9104	91.7443	90.3632
RP11-552M11.4_upstream	1	111440864	111442864	-	79.7294	83.8066	82.8914	84.1088	91.4712	88.4304	82.3696	81.2995	85.4861
C1orf162_upstream	1	111472292	111474292	+	88.6646	91.9612	93.5821	93.9012	95.5369	93.6693	92.1335	92.9924	96.8056
RAP1A_upstream	1	111540718	111542718	+	75.0126	63.2313	65.2806	63.3401	66.5115	65.8821	64.2079	57.4782	56.9975
KRT18P57_upstream	1	111649044	111651044	-	88.4259	88.9971	86.417	89.7935	94.5934	89.5052	91.1962	90.5948	88.939
RNU6-151P_upstream	1	111650037	111652037	-	91.7823	92.5851	88.8473	92.9321	90.8609	92.5791	92.3672	93.6844	91.6851
KCND3-IT1_upstream	1	111856405	111858405	-	82.0526	87.3033	80.2386	83.9374	89.2137	83.6527	83.8901	89.9125	87.1928
WNT2B_upstream	1	112465041	112467041	+	27.928	24.9206	41.9944	32.5111	43.875	46.4579	76.1544	30.1342	43.7626
ST7L_upstream	1	112620325	112622325	-	82.719	85.2141	82.4641	80.6605	84.6033	85.6406	81.6182	79.8478	83.2686
RNU7-70P_upstream	1	112634284	112636284	-	96.6132	92.6339	88.5793	88.7718	88.0439	90.3044	87.3569	90.0047	94.1898
RP11-426L16.3_upstream	1	112696121	112698121	-	94.3349	92.8004	90.7266	86.572	92.3377	89.9901	94.2963	93.6243	93.6402
NUTF2P4_upstream	1	112746595	112748595	+	90.3497	87.5581	91.0773	90.7499	94.2606	90.1144	85.7906	91.2558	87.1697
RP3-522D1.2_upstream	1	112890422	112892422	-	91.3038	92.5499	91.9737	95.0661	92.5967	93.1246	92.7882	94.0999	90.996
AKR7A2P1_upstream	1	112921923	112923923	+	95.4697	95.9177	93.959	96.4342	95.8102	96.9089	92.9167	93.7053	92.6128
RP11-389O22.1_upstream	1	113006754	113008754	+	88.1032	95.006	95.873	91.9906	95.5027	92.7945	98.6111	93.7935	94.1304
RP11-389O22.4_upstream	1	113167494	113169494	+	94.2098	87.182	89.9845	92.0078	85.4352	88.6082	84.8758	86.4536	89.7222
RP11-389O22.5_upstream	1	113197325	113199325	+	86.995	89.8842	90.7679	89.2068	94.2042	87.2169	86.9182	93.2213	95.8494
RP11-512F24.1_upstream	1	113448200	113450200	+	94.134	89.7052	93.2381	92.5058	93.9941	92.955	88.9626	91.9875	94.6386
BCL2L15_upstream	1	113887047	113889047	-	82.7224	90.1045	88.2154	86.6628	87.3963	90.6709	91.5366	89.1415	92.9938
RP4-591B8.3_upstream	1	114352486	114354486	+	77.3041	74.8382	77.0082	77.7756	79.7317	77.5951	74.3155	81.1926	75.625
PKMP1_upstream	1	114534495	114536495	+	90.5601	90.7603	86.4958	88.75	89.3324	92.164	92.8626	88.9345	92.138
BCAS2_upstream	1	114581139	114583139	-	30.2096	26.2636	31.2406	26.3235	35.5959	29.9936	34.9651	23.8286	28.5462
AMPD1_upstream	1	114695118	114697118	-	81.6498	89.5935	90.4691	90.0871	92.3368	90.1655	89.4017	93.4606	94.06
RN7SL432P_upstream	1	114697424	114699424	-	90.3333	93.4125	90.9796	92.9117	95.576	90.5082	97.0734	90.5893	93.3096
NRAS_upstream	1	114716394	114718394	-	24.2157	17.7901	23.9574	20.8464	31.4847	33.5809	30.3502	23.4774	45.4132
CSDE1_upstream	1	114758176	114760176	-	63.235	66.0176	71.2511	68.456	69.7903	71.6182	61.8412	70.4699	68.3595
SIKE1_upstream	1	114780185	114782185	-	28.5567	27.2076	42.0444	26.095	34.6971	44.5297	65.2545	39.182	69.204
TCEB1P20_upstream	1	115555326	115557326	+	87.8224	78.339	83.2597	85.4189	87.8026	79.9874	89.7755	85.335	85.423
CNOT7P2_upstream	1	115563101	115565101	+	21.224	19.1353	22.0646	18.931	26.2998	21.4336	34.5108	25.2894	24.5385
CASQ2_upstream	1	115768281	115770281	-	91.8727	90.9134	88.6523	90.2551	90.5101	93.9236	88.6556	90.7342	92.6149
RP11-12L8.2_upstream	1	115914997	115916997	+	93.491	94.9994	91.2567	92.4009	95.5386	95.2797	93.2103	93.1571	92.5638
RP11-159M11.2_upstream	1	116017205	116019205	-	95.9675	97.3545	94.8244	90.7416	95.9813	86.4031	94.2673	89.7045	95.9453
MAB21L3_upstream	1	116110255	116112255	+	82.4502	87.11	85.201	81.0946	77.5857	89.1798	86.1065	92.222	84.2347
U3_upstream	1	116277106	116279106	+	89.2477	84.9584	90.2235	83.8634	84.7584	84.0302	91.2595	86.5798	85.1143
ATP1A1-AS1_upstream	1	116418122	116420122	-	43.0215	37.3982	56.6566	41.0148	71.0738	58.9052	49.5717	51.3012	69.8233
RP4-655J12.4_upstream	1	116478342	116480342	-	88.373	82.0206	86.5848	81.3341	85.6525	88.3705	90.8152	85.6452	88.1657
RP5-1086K13.1_upstream	1	116498712	116500712	-	76.9948	76.9167	84.6919	74.251	74.6527	80.1091	86.6201	73.1145	73.6905
NAP1L4P1_upstream	1	116533592	116535592	-	94.9567	94.9839	97.8433	95.7532	98.0624	96.2728	98.7914	91.005	97.0993
AL355794.1_upstream	1	116591699	116593699	-	93.4829	84.0405	86.7432	87.5251	88.264	87.3591	92.2711	86.9548	83.8095
C1orf137_upstream	1	116692612	116694612	+	91.0268	90.2712	92.8591	87.6563	91.6827	84.0318	86.655	94.0593	90.8466
CD2_upstream	1	116752885	116754885	+	94.1524	91.128	88.2276	89.2985	93.0078	92.8416	93.3518	88.9852	88.6687
FTH1P22_upstream	1	116775123	116777123	-	93.1722	93.9059	90.2396	91.3414	88.6899	94.6335	96.9557	90.4584	95.2089
RNA5SP55_upstream	1	116961971	116963971	-	93.9958	91.6434	90.3416	91.2879	95.162	90.5032	95.5798	90.3964	92.6877
MIR942_upstream	1	117093143	117095143	+	91.5051	82.1457	84.5619	76.2578	83.1283	80.3998	87.7831	83.2988	73.3586
Metazoa_SRP_upstream	1	117243008	117245008	-	97.8355	79.5302	84.5422	81.4367	86.9768	83.9843	85.8044	88.711	86.378
SPAG17_upstream	1	118184723	118186723	-	22.2917	24.0733	28.2612	21.7849	38.489	33.0358	25.1632	30.8778	29.3398
RNA5SP56_upstream	1	118263989	118265989	-	93.171	95.1394	92.2799	91.9865	94.1658	93.8918	93.1873	94.587	96.9017
RP5-834N19.1_upstream	1	119326676	119328676	+	9.07738	10.4631	15.2874	13.5271	43.1568	27.166	31.5669	15.6909	32.3308
RNU1-75P_upstream	1	119331025	119333025	-	69.9405	66.0771	72.9002	69.4189	82.3163	71.9977	80.235	69.756	79.3887
HAO2_upstream	1	119367279	119369279	+	73.0363	77.1712	73.8328	73.8385	81.3489	77.8049	80.4388	75.7578	85.7857
HAO2-IT1_upstream	1	119367446	119369446	+	73.0363	77.1712	73.8328	73.8385	81.3489	77.8049	80.4388	75.7578	85.7857
GAPDHP32_upstream	1	119534246	119536246	-	92.6882	87.3889	91.851	95.0484	88.3776	92.5884	95.146	91.5939	91.8952
LINC00622_upstream	1	119598771	119600771	-	96.2121	92.6328	89.2724	95.9433	93.9103	96.0283	96.7949	87.3087	95.6439
HSD3BP5_upstream	1	119599840	119601840	+	91.2356	89.1744	87.5944	91.2469	90.6312	92.925	93.8345	89.6499	93.9352
REG4_upstream	1	119811160	119813160	-	92.173	91.7242	91.2594	90.9636	86.5254	92.2344	88.8652	87.4666	88.7927
PFN1P9_upstream	1	119851816	119853816	+	95.8922	90.6243	93.4726	95.5085	94.5759	96.5978	95.2418	93.7526	96.9252
NOTCH2P1_upstream	1	119884804	119886804	+	76.5751	68.8367	66.7917	63.3055	76.0862	65.8216	68.5081	70.1126	71.3556
ADAM30_upstream	1	119895995	119897995	-	66.8349	64.0256	67.656	56.63	58.6211	63.7642	65.1743	91.974	69.367
SEC22B_upstream	1	120176015	120178015	-	38.8084	37.127	35.7294	48.3703	59.5198	67.1758	53.6364	40.8673	82.3519
CH17-472G23.1_upstream	1	120195585	120197585	+	17.2471	15.0765	19.8284	25.7503	22.9731	22.7106	17.791	18.9667	24.3526
PFN1P2_upstream	1	120433552	120435552	-	91.3217	92.0821	93.1762	93.5403	86.4392	91.3293	96.2231	89.7535	95.0071
PPIAL4B_upstream	1	120888246	120890246	+	91.3691	88.372	86.0611	85.3328	94.6667	89.3676	89.813	87.4475	89.3182
RNVU1-4_upstream	1	120941100	120943100	+	13.8594	7.26571	15.9383	9.48093	16.7884	16.3581	12.6411	11.6286	5.91038
CH17-118O6.3_upstream	1	121051667	121053667	-	18.2939	9.04672	24.1623	16.5963	33.6802	33.7041	33.3925	24.6373	22.7803
HIST2H3DP1_upstream	1	121118110	121120110	-	93.7206	95.2019	97.1701	96.5105	95.4167	95.3455	98.2757	97.6233	98.7935
SRGAP2-AS1_upstream	1	121398306	121400306	-	64.2849	67.0236	71.0464	77.8417	63.3565	79.086	73.4834	77.0717	75.7926
RP11-744H18.1_upstream	1	143540268	143542268	+	87.5138	80.5034	83.3934	79.4248	82.3849	78.5288	85.1044	78.5684	84.1273
RNVU1-17_upstream	1	143699119	143701119	-	84.4687	79.9287	79.3443	79.3234	84.7468	74.6	85.4333	81.8657	81.4815
RNU1-92P_upstream	1	143720144	143722144	-	84.7619	80.6066	78.2751	83.1746	87.3684	78.2609	82.3932	79.3129	89.5833
AC239800.1_upstream	1	143727692	143729692	+	75.6052	80.7658	73.7589	73.6979	93.3333	88.0435	96.2302	71.0675	91.7815
PFN1P7_upstream	1	144441106	144443106	+	88.5836	94.0587	88.6748	96.0452	94.7454	92.2883	88.2058	93.8162	90.7746
U1_upstream	1	144551443	144553443	-	19.8517	18.7146	22.8196	22.6569	21.7528	25.4005	17.0609	26.0082	22.5086
PFN1P3_upstream	1	145406272	145408272	+	94.8248	91.4627	89.937	92.1788	92.9643	95.8505	94.9923	94.7453	95.0271
PDZK1_upstream	1	145707648	145709648	-	78.6466	81.4754	86.3386	81.1364	85.1218	83.7019	85.4336	88.3752	81.21
CD160_upstream	1	145717971	145719971	+	94.7631	93.8392	90.4732	88.3776	95.5108	87.4562	91.5385	90.6294	85.6322
RP11-315I20.1_upstream	1	145925090	145927090	+	66.6585	58.6156	69.9031	66.1237	71.2528	67.7034	68.541	64.0663	68.0736
RBM8A_upstream	1	145926995	145928995	-	27.3669	32.2086	37.1262	30.0994	39.063	34.0245	32.5792	38.9293	26.7698
TXNIP_upstream	1	145996100	145998100	-	13.8327	8.9612	17.7533	10.6784	16.9713	15.3147	17.848	14.1021	17.7457
RP11-458D21.1_upstream	1	146051066	146053066	+	41.2643	28.9312	33.3271	28.4429	32.6022	26.7788	36.5117	39.5511	23.7363
RNVU1-6_upstream	1	146051744	146053744	-	39.2247	29.4665	40.3784	30.5986	32.5266	34.6039	25.754	35.7392	29.5582
CH17-385C13.2_upstream	1	146327711	146329711	-	96.3095	91.4181	95.4117	89.8352	93.2639	96.1604	91.71	89.2	93.739
U1_upstream	1	146408403	146410403	+	26.5033	15.7684	17.5926	19.0608	23.0312	28.5493	24.7475	53.9458	26.5568
HYDIN2_upstream	1	146545867	146547867	+	97.7324	96.6003	91.6092	94.6693	93.0714	91.6423	94.058	93.1647	92.0072
RP11-325P15.1_upstream	1	147049317	147051317	+	92.7224	90.5449	92.9137	96.1587	97.6409	92.798	91.625	92.8306	94.472
PDIA3P1_upstream	1	147176613	147178613	+	94.9315	91.4437	96.6492	95.4568	97.7776	95.423	99.0513	96.7149	94.0171
CCT8P1_upstream	1	147204432	147206432	-	94.6746	94.3522	97.7384	94.2774	93.1715	91.5119	91.8641	88.853	94.6029
RPL7AP15_upstream	1	147222054	147224054	+	78.4365	83.7099	82.9212	81.6713	93.8041	89.0008	90.767	72.2657	83.4901
Y_RNA_upstream	1	147419800	147421800	-	85.5882	80.0981	87.0432	90.2864	87.0183	90.2489	89.2644	84.8892	91.6372
OR13Z2P_upstream	1	147444079	147446079	+	88.7238	91.1343	90.3568	90.6643	86.4432	91.4823	88.7933	87.8476	93.1075
LINC00624_upstream	1	147517375	147519375	-	92.9422	95.4562	91.7296	87.0031	98.4703	94.724	93.6567	93.539	99.2785
RP11-533N14.3_upstream	1	147696294	147698294	+	92.4206	88.1129	88.3859	89.2024	90.961	94.8292	89.7375	90.0353	92.0506
GJA5_upstream	1	147772862	147774862	-	59.7811	66.3782	63.8653	62.8642	65.3483	69.3728	63.3914	71.9072	70.0162
RP11-433J22.3_upstream	1	147776090	147778090	+	87.5992	91.016	95.9084	90.649	91.8505	96.0331	92.8892	89.6141	93.7697
GJA8_upstream	1	147906456	147908456	+	96.207	92.3464	91.308	88.5556	90.3223	95.2774	94.1495	90.986	97.2746
XXyac-YX155B6.7_upstream	1	148010299	148012299	+	88.7763	82.6653	79.1057	79.9348	81.5196	82.0202	84.7104	87.998	84.8185
RP11-94I2.4_upstream	1	148020350	148022350	+	94.3893	90.3632	95.8991	95.3062	95.3176	97.4438	96.4562	96.0148	95.7907
PFN1P4_upstream	1	148127997	148129997	+	92.0476	97.5	87.2582	90.3078	90.1159	92.5025	92.8707	93.9165	95.2457
XXyac-YX155B6.5_upstream	1	148161210	148163210	+	93.7911	93.0353	93.5888	94.2408	92.531	96.7154	97.4975	93.705	93.7768
RP4-565E6.1_upstream	1	148228158	148230158	-	88	90.2589	87.9317	89.2015	89.8416	87.2315	91.7119	98.086	93.0833
RNU1-120P_upstream	1	148261976	148263976	+	12.5943	12.1366	11.877	10.8919	9.73635	16.944	20.6746	10.5129	10.1667
RP11-495P10.9_upstream	1	148288451	148290451	-	93.9342	91.0172	92.1949	92.1829	86.2539	94.11	95.3963	91.2077	89.6703
RP11-495P10.5_upstream	1	148293680	148295680	+	90.5139	87.5065	86.1426	87.8329	89.3998	90.6691	91.7925	85.7908	88.5487
RP11-495P10.8_upstream	1	148295359	148297359	-	93.4404	92.1606	94.8964	90.767	93.5216	94.9435	95.5782	94.0149	92.0833
RP11-495P10.3_upstream	1	148327499	148329499	+	90.9733	93.9613	93.0852	91.3974	91.3069	93.2579	95.316	93.4928	92.0971
Y_RNA_upstream	1	148328771	148330771	+	93.4232	91.7579	93.1674	92.732	91.8959	92.634	95.9186	91.9308	91.0788
RNU1-122P_upstream	1	148334267	148336267	-	14.2726	14.9563	16.9583	14.5668	20.6021	17.2015	20.3908	15.3448	22.9085
RP6-74O6.6_upstream	1	148358186	148360186	-	97.6667	89.5	92.2595	89.8677	95.0476	87.5423	95.3247	94.3056	95.884
RNVU1-10_upstream	1	148362033	148364033	-	33.9802	30.7274	44.3962	32.8915	54.2377	53.393	52.7518	36.2419	54.4258
MIR6077_upstream	1	148386782	148388782	+	58.6993	56.9388	60.539	54.481	64.0752	61.8876	60.0846	79.7476	59.6281
RNU1-13P_upstream	1	148388151	148390151	-	32.1643	31.7679	33.7495	25.6668	30.744	34.9302	33.9194	60.4275	39.4606
RNVU1-3_upstream	1	148401215	148403215	+	10.7213	10.0285	10.5048	13.4442	13.6271	18.4661	19.7234	15.6471	21.62
RP11-495P10.10_upstream	1	148433605	148435605	+	95.5332	92.3201	93.0544	94.1025	95.4829	95.717	94.9677	94.3494	91.5845
RP4-791M13.3_upstream	1	149047076	149049076	+	85.0902	85.9892	89.2273	89.5957	91.23	84.686	80.1777	89.187	89.3116
U1_upstream	1	149635266	149637266	+	1.7619	2.52327	5.94733	4.02882	6.3	5.36988	9.85507	5.84888	4.08553
RP11-353N4.5_upstream	1	149747312	149749312	-	6.72654	9.01685	17.6796	19.2818	15.9113	14.3765	17.9829	15.1695	26.5547
SF3B4_upstream	1	149927844	149929844	-	22.242	24.2313	24.3137	21.0386	34.1042	46.2634	41.4451	26.1216	33.0375
MTMR11_upstream	1	149936398	149938398	-	25.7349	32.4072	27.6012	26.2943	24.3195	28.21	14.0344	27.0342	40.8302
RN7SL480P_upstream	1	150210132	150212132	+	96.5141	93.6231	89.9478	90.5746	93.2265	93.8182	92.8108	92.7327	91.657
ANP32E_upstream	1	150235656	150237656	-	26.5241	26.8993	30.8862	32.3972	29.4135	30.9724	34.8435	30.7074	28.8119
CA14_upstream	1	150255659	150257659	+	3.06961	2.24087	2.15643	5.59376	6.13778	3.07018	9.25926	4.39828	2.08333
CIART_upstream	1	150281043	150283043	+	2.02097	1.98882	3.24321	4.49892	3.28551	3.50169	4.55505	10.6915	5.63562
MRPS21_upstream	1	150292220	150294220	+	53.0865	47.6004	47.2927	48.8247	54.355	59.4375	52.1955	49.4007	67.1731
AC242988.1_upstream	1	150302791	150304791	-	88.8503	89.616	86.0854	86.8056	85.1983	88.6165	76.4641	83.6779	82.7489
RPRD2_upstream	1	150361591	150363591	+	78.6171	81.4776	85.5758	84.752	83.1396	84.9347	86.6032	82.7768	85.0747
TARS2_upstream	1	150485864	150487864	+	34.4831	37.7849	41.195	39.554	25.3754	43.8075	28.5775	38.5416	62.4274
ECM1_upstream	1	150506562	150508562	+	89.6727	87.652	91.7116	84.149	92.1193	88.3909	89.6852	87.8067	86.2866
Metazoa_SRP_upstream	1	150566360	150568360	-	51.2395	49.925	45.4693	56.1963	56.3509	55.6111	56.8856	52.4572	41.1806
Metazoa_SRP_upstream	1	150568769	150570769	-	92.2262	83.95	86.8285	81.2502	89.0437	85.3501	86.2577	89.183	89.9215
ADAMTSL4-AS1_upstream	1	150574052	150576052	-	88.5278	90.0773	86.6883	88.7205	92.7671	88.9518	86.8709	87.6703	91.5788
SNORA40_upstream	1	150600159	150602159	-	93.2109	93.9443	96.9655	97.5833	93.7668	95.3077	96.0984	94.9908	95.5247
U4_upstream	1	150608123	150610123	-	94.7579	91.9376	92.9896	91.5226	90.8908	90.5904	90.8405	92.2371	91.1164
GOLPH3L_upstream	1	150696644	150698644	-	16.6176	21.3903	22.8711	21.472	26.4171	24.0279	29.5703	16.6816	40.0504
HORMAD1_upstream	1	150720388	150722388	-	97.1775	94.599	95.4485	94.8877	95.8603	96.9328	96.0852	93.9719	98.4226
CTSS_upstream	1	150765457	150767457	-	91.9462	90.6271	85.8133	85.445	82.8718	85.1633	91.4374	85.0601	88.9461
RP11-363I22.3_upstream	1	150778772	150780772	+	92.1429	94.2914	92.7173	91.4758	94.8058	91.0023	92.754	96.4851	92.6755
UBE2D3P3_upstream	1	150798973	150800973	+	89.3582	88.0271	81.1486	89.465	90.4352	91.4606	87.803	91.4178	89.8485
RNU6-1309P_upstream	1	150812198	150814198	-	90.7583	94.6794	91.5961	85.908	93.2763	89.7519	94.1138	94.4006	91.1625
CYCSP51_upstream	1	150902396	150904396	+	96.1937	92.5093	93.6487	95.4926	93.7462	91.741	88.7248	95.2647	97.2546
SETDB1_upstream	1	150924763	150926763	+	60.0701	55.2313	55.9622	57.6112	58.212	57.4277	56.0705	59.7304	60.2213
RP11-316M1.12_upstream	1	150963745	150965745	+	95.7425	94.5712	94.9129	91.1698	97.6298	92.0229	94.7066	93.7569	95.4805
PRUNE_upstream	1	151006920	151008920	+	18.1294	21.312	37.5	37.2777	40.0221	39.517	50.9023	19.0627	35.1754
FAM63A_upstream	1	151007875	151009875	-	7.58807	6.62603	18.8547	16.1804	17.7897	19.8691	24.9334	8.86228	17.6848
RNU6-884P_upstream	1	151022352	151024352	-	93.544	94.1096	93.5357	90.6818	93.2896	90.4956	96.3484	93.6508	93.6501
MLLT11_upstream	1	151056258	151058258	+	82.6091	84.6156	85.0416	81.1059	79.8288	80.8282	83.9984	84.989	88.7097
RP11-68I18.2_upstream	1	151112228	151114228	-	93.1616	92.7849	95.1296	95.4642	94.1416	95.9733	91.0044	91.3435	96.322
LYSMD1_upstream	1	151165448	151167448	-	19.627	21.5735	20.378	20.4837	22.5512	15.094	10.8898	16.2296	18.3983
TMOD4_upstream	1	151175784	151177784	-	95.0871	94.2123	93.7897	93.8584	95.575	94.9218	92.085	93.975	93.8166
VPS72_upstream	1	151194821	151196821	-	80.9219	82.007	79.7741	79.6218	86.0289	79.5993	82.4268	81.8297	75.3245
RN7SL444P_upstream	1	151300464	151302464	-	87.963	87.3533	85.8268	88.8365	89.8347	89.4581	86.5206	91.8307	88.4815
RP11-126K1.9_upstream	1	151326449	151328449	+	6.01379	4.73435	4.20203	5.71735	4.96076	6.09776	18.3615	10.0366	7.31469
PI4KB_upstream	1	151327215	151329215	-	12.8851	12.7277	12.1979	15.8289	16.1504	15.312	33.75	18.3308	15.8084
RP11-126K1.6_upstream	1	151345467	151347467	+	20.0929	22.1831	23.5268	30.4272	37.4561	19.3566	20.4798	26.2136	15.5382
RFX5_upstream	1	151346857	151348857	-	32.5726	31.4585	26.0605	34.9358	34.5744	27.7424	37.6144	28.0281	40.0794
SELENBP1_upstream	1	151372233	151374233	-	71.938	66.0771	72.7254	78.7959	83.7121	71.348	71.3333	80.5162	78.8333
RNY4P25_upstream	1	151437500	151439500	+	92.062	93.4196	95.0298	91.985	94.057	93.8458	95.0186	94.9527	91.1166
CGN_upstream	1	151509010	151511010	+	53.402	54.678	45.9331	49.6593	54.2221	50.3701	49.7297	56.8656	45.1906
SNORA44_upstream	1	151527438	151529438	-	96.7201	88.1456	93.0561	94.1643	93.3016	90.0231	92.7719	94.2762	93.1065
RP11-74C1.2_upstream	1	151555946	151557946	+	83.1497	85.3783	84.3549	82.7469	89.294	87.271	84.8369	88.4053	89.8509
RP11-404E16.1_upstream	1	151612863	151614863	-	32.0238	39.2367	33.4532	37.3503	31.1117	31.8217	29.7933	37.6602	31.3631
RNU6-1062P_upstream	1	151627824	151629824	+	85.2852	94.9896	87.3121	90.6142	90.9706	87.4496	89.5324	91.1005	92.2008
CELF3_upstream	1	151716314	151718314	-	30.3932	15.8405	26.4423	21.5182	20.5322	23.6965	30.7912	15.4756	13.2012
RP11-98D18.2_upstream	1	151764209	151766209	+	87.4334	86.5888	90.6102	87.0332	89.4648	89.6446	90.6321	86.1592	85.2069
RP11-98D18.16_upstream	1	151766500	151768500	-	88.2106	88.2062	87.1121	93.1558	87.9282	92.834	92.3474	89.2311	86.0119
THEM5_upstream	1	151853197	151855197	-	94.1181	90.454	94.6578	90.9877	95.1757	90.2148	91.1518	91.7513	96.29
KRT8P28_upstream	1	151950412	151952412	-	90.1307	91.7212	91.7547	93.3176	93.2278	89.9134	86.5873	92.3575	93.1818
AL450992.6_upstream	1	152017162	152019162	+	79.3629	79.4048	75.9994	79.8513	77.4203	78.0771	79.9456	80.6355	78.9986
SPTLC1P4_upstream	1	152076452	152078452	+	85.4498	88.7975	88.7402	88.2906	93.6674	93.6729	93.4278	68.9561	93.0873
LCE3D_upstream	1	152580004	152582004	-	61.7857	71.5475	73.5535	81.0815	70.0727	70.1913	73.9333	68.5453	69.685
LINC00302_upstream	1	152653977	152655977	+	40.5093	30.1142	46.6885	50.8894	43.6838	46.0381	50.6829	37.1326	48.1405
KPRP_upstream	1	152758061	152760061	+	62.5496	64.9524	66.9393	62.7534	68.3825	61.4482	69.0842	60.4032	62.5812
LINC01527_upstream	1	152948710	152950710	-	82.7743	87.4634	90.7174	81.2889	95.9369	85.1508	86.0169	86.9217	84.7165
RP1-140J1.4_upstream	1	153223580	153225580	+	80.85	87.9437	84.7888	81.5832	84.1147	85.6382	84.8906	87.1099	81.8886
S100A12_upstream	1	153375149	153377149	-	88.9288	88.9174	90.9432	87.058	94.3478	92.6792	92.4315	88.1798	91.2798
AL591704.5_upstream	1	153380299	153382299	-	89.1071	86.9371	94.1685	92.2632	90.1474	91.7251	90.8672	89.724	90.9236
BX470102.3_upstream	1	153532103	153534103	+	38.983	27.01	31.4052	33.9206	29.768	34.8423	43.2692	33.2629	27.0455
S100A2_upstream	1	153567390	153569390	-	49.0562	46.4449	51.2038	47.6726	56.4867	72.879	70.9256	57.7144	51.4626
SNAPIN_upstream	1	153657154	153659154	+	35.1746	36.1675	45.9353	51.5461	70.158	56.3654	41.1628	43.4593	51.0163
ILF2_upstream	1	153670548	153672548	-	9.18462	8.19956	8.94995	8.52677	10.1781	6.03668	9.87796	8.24028	12.3316
MIR8083_upstream	1	153689293	153691293	-	94.4312	92.1291	94.9886	92.2112	95.5591	98.0142	93.4772	94.0295	94.1026
RN7SL372P_upstream	1	153702588	153704588	+	94.9235	91.4626	91.6311	93.0138	90.404	99.0556	92.6235	88.5767	94.1314
GEMIN2P1_upstream	1	153717847	153719847	-	92.5599	92.7061	93.9853	91.0766	92.7739	93.1058	94.4354	92.9434	90.9078
Y_RNA_upstream	1	153725853	153727853	-	67.8775	66.5521	71.3673	71.6144	77.6094	82.0062	83.5435	75.1339	69.436
INTS3_upstream	1	153726567	153728567	+	46.6438	42.5808	58.6592	58.2104	68.2447	65.1411	80.5032	61.1092	65.6845
RP11-216N14.9_upstream	1	153751676	153753676	-	97.8426	91.2814	93.9004	91.1938	98.8691	96.1903	94.626	94.7918	97.2049
RP11-216N14.7_upstream	1	153852914	153854914	-	95.6898	92.7839	94.1006	89.5018	94.105	96.4985	97.7273	94.5671	89.0864
RP11-759F5.1_upstream	1	153889095	153891095	+	93.1933	92.5202	94.8478	94.6079	89.3316	91.6524	94.5238	94.4621	92.4461
RP11-422P24.10_upstream	1	153965016	153967016	+	76.7439	77.2435	75.4977	78.387	81.1006	83.6953	80.9237	83.168	89.0491
SLC39A1_upstream	1	153967684	153969684	-	18.285	18.6024	16.498	17.4267	29.1935	16.453	17	31.2059	16.8685
RAB13_upstream	1	153985858	153987858	-	29.8162	31.1357	40.0668	40.5527	45.8948	41.8472	51.6038	44.0232	34.2759
RP11-422P24.9_upstream	1	153994132	153996132	+	96.8883	94.0108	96.5583	96.2943	97.0725	95.6042	98.1815	96.5719	97.6165
RNU6-179P_upstream	1	154039522	154041522	-	91.2576	91.1498	90.7067	92.415	91.0237	87.4731	88.8554	89.8101	90.524
RPS7P2_upstream	1	154077366	154079366	+	84.9643	90.4264	93.4741	90.6757	93.2908	89.5286	95.9496	92.8133	92.7559
NUP210L_upstream	1	154154616	154156616	-	84.5712	84.2981	86.5921	81.3197	85.2388	86.5088	85.7414	88.3214	81.4921
RN7SL431P_upstream	1	154166049	154168049	-	92.0315	94.3651	96.8533	96.0232	96.1158	97.0112	97.2573	95.3577	99.0595
C1orf189_upstream	1	154205833	154207833	-	91.9192	91.3611	93.5908	93.5368	93.871	96.8124	90.7714	95.0897	92.3656
AL590431.1_upstream	1	154252944	154254944	+	94.9206	96.2668	96.0902	94.8995	96.7045	94.5488	99.1026	95.0504	98.1218
SNORA58_upstream	1	154258227	154260227	+	90.7906	91.881	93.4885	90.4547	94.2086	90.5569	93.8419	91.521	90.9962
RNU6-239P_upstream	1	154294003	154296003	+	87.689	90.9237	93.3743	88.1935	92.9938	88.9171	89.8343	88.4487	90.6635
RNU6-121P_upstream	1	154296150	154298150	+	85.5862	91.4202	91.1336	94.6664	86.165	91.0085	92.9619	92.2668	92.5657
RP11-137P24.5_upstream	1	154310962	154312962	+	93.1774	89.8129	93.2992	92.294	94.6751	92.4509	92.9297	91.0804	94.8266
RNU7-57P_upstream	1	154337243	154339243	+	93.0855	87.5528	87.2768	90.4736	84.5212	88.8432	92.5245	95.2634	91.4609
PSMD8P1_upstream	1	154414637	154416637	-	86.8512	92.7633	90.8699	87.9846	79.9981	89.9209	93.6104	92.909	93.244
RP11-350G8.9_upstream	1	154478512	154480512	+	50.6647	52.5631	53.3468	56.3597	50.7758	51.917	51.4948	54.4188	53.3787
UBE2Q1-AS1_upstream	1	154552109	154554109	+	93.4694	91.7457	94.7284	87.5745	91.6667	96.9655	95.1389	92.4177	98.7654
CHRNB2_upstream	1	154566281	154568281	+	23.581	17.6169	28.2976	39.2955	27.6795	43.7924	42.426	25.8334	29.1777
RP11-61L14.6_upstream	1	154579163	154581163	-	84.3933	89.5467	88.1841	90.9278	95.3045	87.8176	98.4375	92.6876	92.3077
AL606500.1_upstream	1	154610086	154612086	-	50.3357	61.4822	56.8805	60.4983	55.6512	48.4444	49.4813	58.485	32.8954
PBXIP1_upstream	1	154955623	154957623	-	14.3065	22.3205	20.3528	20.8049	9.50617	23.428	23.3333	26.2878	11.5278
PYGO2_upstream	1	154963353	154965353	-	95.9193	93.4114	95.8981	94.4907	96.0403	85.521	93.3983	92.8575	96.875
FLAD1_upstream	1	154981838	154983838	+	36.2395	45.4128	35.9491	39.0313	42.075	44.8755	48.4888	47.8932	48.1803
DCST2_upstream	1	155033281	155035281	-	89.9874	92.3004	95.2962	89.1731	93.314	84.8432	94.0434	88.9913	90.668
DPM3_upstream	1	155140095	155142095	-	35.8599	31.5818	38.6403	35.8874	32.1766	37.8078	38.1111	31.8102	43.1734
HMGN2P18_upstream	1	155147044	155149044	+	86.5997	89.0657	87.1647	89.0632	91.8744	85.8558	89.2197	86.1165	86.3072
MTX1P1_upstream	1	155229475	155231475	+	86.8551	89.4664	88.996	86.6693	87.0651	86.0212	85.0895	78.5853	92.2773
AL713999.1_upstream	1	155236337	155238337	-	92.0524	90.5491	92.0098	93.4904	94.3487	91.982	93.6097	94.783	94.6252
PKLR_upstream	1	155300934	155302934	-	92.284	90.5382	89.296	90.2687	94.8567	91.548	93.1259	89.3943	86.5118
FDPS_upstream	1	155307248	155309248	+	25.9803	26.3677	39.4265	30.4552	27.1286	42.1837	53.2083	31.2576	18.9524
RUSC1_upstream	1	155319396	155321396	+	24.7487	28.6524	44.5508	27.8206	59.7489	25.6597	28.3112	79.2682	36.5315
MIR555_upstream	1	155345945	155347945	-	95.5575	94.5267	94.2066	94.32	96.8759	95.5676	93.0804	95.0003	93.4576
RNU6-106P_upstream	1	155358318	155360318	-	92.2767	94.3837	96.5988	96.8594	95.3525	96.3836	97.0349	97.243	97.1171
ASH1L-IT1_upstream	1	155396478	155398478	-	94.2411	92.0312	93.0059	95.5439	94.0238	94.5307	98.4674	95.3681	93.534
RNU6-1297P_upstream	1	155417897	155419897	+	92.9117	92.9621	88.3331	94.907	95.3321	91.4635	95.8953	95.7577	95.2108
POU5F1P4_upstream	1	155431678	155433678	+	92.7731	91.0867	93.945	90.3414	98.7075	93.7458	94.4661	91.6609	94.0633
RP11-29H23.7_upstream	1	155565806	155567806	-	95.3646	94.4236	95.1025	92.1113	96.6779	96.4236	94.4892	95.6902	94.632
DAP3P1_upstream	1	155585144	155587144	+	90.8579	92.1882	93.9663	94.7265	95.2408	95.2438	95.3085	93.374	93.1568
RP11-29H23.6_upstream	1	155590762	155592762	-	87.4759	86.8063	88.8958	87.6707	92.2322	87.3955	86.2058	86.3681	90.3345
RP11-29H23.5_upstream	1	155659745	155661745	-	93.3425	96.8732	95.4621	95.3038	97.3147	92.899	90.7222	96.5834	97.495
RP11-243J18.2_upstream	1	155710063	155712063	-	88.9363	89.6235	94.4811	97.0824	95.3927	96.088	94.6042	95.4253	98.3843
SYT11_upstream	1	155858009	155860009	+	39.0755	38.3193	46.5828	39.567	50.0124	45.3193	66.7803	47.3782	47.9259
GON4L_upstream	1	155858900	155860900	-	15.2984	13.0435	18.3358	15.6402	24.1734	20.2482	28.4343	51.4338	32.7839
RNU4-19P_upstream	1	155892781	155894781	+	94.4793	88.9243	90.2356	95.6935	92.6858	94.0816	91.5498	94.8277	91.7024
RIT1_upstream	1	155910904	155912904	-	43.6717	34.2402	48.4872	57.9102	56.575	65.2456	66.2543	50.5982	61.8464
SNORA80E_upstream	1	155919545	155921545	-	97.1763	96.872	95.5424	97.8862	94.2845	96.6107	96.5736	95.8364	96.4815
SCARNA4_upstream	1	155925586	155927586	-	97.6141	95.7982	94.6632	96.8624	94.827	94.1146	96.121	96.086	96.4163
KIAA0907_upstream	1	155933900	155935900	-	33.3285	36.4032	27.3393	35.2098	34.9591	35.9699	27.5964	32.3069	27.3793
MIR6738_upstream	1	155950836	155952836	-	94.9939	93.182	95.8466	95.706	93.4855	94.031	98.2143	92.8618	88.0952
ARHGEF2_upstream	1	156006570	156008570	-	91.5179	90.9988	91.165	94.8443	92.1766	95.2288	86.4286	91.6458	90.8929
SSR2_upstream	1	156020459	156022459	-	19.455	18.6272	26.6999	20.545	46.7677	42.0427	42.6896	21.4883	36.2706
RAB25_upstream	1	156059660	156061660	+	50.1111	56.6035	48.1353	54.9582	55.2828	47.0933	54.9351	54.9567	68.0896
SEMA4A_upstream	1	156145866	156147866	+	40.495	39.5311	50.2191	40.5904	29.7131	51.5059	36.6919	42.4508	36.25
C1orf85_upstream	1	156295189	156297189	-	53.3693	46.8005	47.0248	46.8434	60.9172	45.5152	47.6785	45.7787	54.2367
VHLL_upstream	1	156298799	156300799	-	89.5921	88.8377	91.4769	89.0053	89.0451	86.8443	93.0008	89.543	78.6119
TSACC_upstream	1	156335814	156337814	+	40.5684	39.7952	50.7579	47.5449	44.9811	37.9969	43.9508	39.6233	61.5819
C1orf61_upstream	1	156430201	156432201	-	11.0351	10.6221	10.8121	15.0615	8.82492	10.8984	14.2128	18.8651	14.674
APOA1BP_upstream	1	156590262	156592262	+	29.4991	16.5844	44.8302	33.1509	31.3968	57.9535	65.505	27.5744	45.9059
GPATCH4_upstream	1	156600996	156602996	-	30.4064	23.4118	27.4737	23.1595	42.8429	17.2262	34.1586	27.8984	51.6007
RP11-284F21.11_upstream	1	156614788	156616788	-	86.7117	85.5087	90.8661	89.9334	88.3948	82.8341	82.3333	89.2429	90.9104
HAPLN2_upstream	1	156617794	156619794	+	66.5215	73.756	71.3889	68.4782	74.3936	70.936	62.2409	73.3345	68.5079
RP11-66D17.3_upstream	1	156691497	156693497	-	9.47286	7.43842	6.56918	7.64301	12.5295	7.27795	6.88227	8.19352	10.6374
RP11-66D17.5_upstream	1	156712674	156714674	-	91.7863	89.6457	90.5173	87.9916	93.5439	95.2457	94.3996	95.2026	84.4892
ETV3L_upstream	1	157099308	157101308	-	87.3299	90.1442	91.2814	89.1074	92.2731	91.8296	92.2973	87.0327	84.683
RP11-85G21.3_upstream	1	157279216	157281216	+	81.1216	80.974	84.1131	70.3074	78.6024	72.05	71.5799	88.4501	90.878
RP4-801G22.2_upstream	1	157630228	157632228	-	93.4886	84.0238	86.9759	83.926	90.4685	89.4405	91.4045	86.748	91.2827
RP11-367J7.4_upstream	1	157707586	157709586	+	92.6586	90.0974	89.3152	93.7447	89.5977	91.2572	94.3601	92.2945	94.607
MRPS21P2_upstream	1	157859697	157861697	+	91.2826	85.155	93.0747	92.5028	93.8533	96.1412	94.4686	92.3602	87.9723
KIRREL-IT1_upstream	1	158024050	158026050	+	74.933	77.2823	74.9572	77.1287	78.8837	75.9187	74.9545	83.4501	67.2117
CD1D_upstream	1	158178447	158180447	+	61.6088	66.1909	62.1728	64.0357	65.5207	59.7339	65.6548	72.7321	66.6466
RP11-404O13.4_upstream	1	158195631	158197631	-	88.6905	90.9558	92.1327	88.3357	90.5919	93.1585	93.8451	91.5832	91.5334
RP11-404O13.5_upstream	1	158203377	158205377	-	62.6831	64.0641	57.9144	59.3716	56.206	56.8129	56.0718	58.8922	59.3331
HMGN1P5_upstream	1	158266820	158268820	-	93.4551	92.7454	89.701	90.5556	94.6981	94.3174	91.4337	92.6174	98.2883
OR6K6_upstream	1	158753220	158755220	+	92.7041	86.4449	94.0401	90.6181	93.553	92.3776	88.2517	90.1498	92.6173
OR10AA1P_upstream	1	158808835	158810835	-	88.8536	89.5383	88.4656	91.3398	93.8825	92.2723	91.8749	92.1523	93.5245
PYHIN1_upstream	1	158929296	158931296	+	93.2099	87.7228	86.5325	85.4571	89.5084	86.2248	88.5089	87.7349	88.2001
IFI16_upstream	1	158998468	159000468	+	5.34509	4.05754	11.3826	6.19404	9.28651	10.2609	11.1456	5.55154	6.96069
RNA5SP60_upstream	1	159176973	159178973	+	77.0996	74.8228	80.4086	80.9294	84.6892	77.4831	78.6234	77.9648	80.9729
CADM3-AS1_upstream	1	159207473	159209473	-	43.0713	51.2417	50.7461	44.7215	47.9888	58.46	51.0851	54.7231	52.5502
OR10J4_upstream	1	159430704	159432704	+	91.3362	93.0675	92.6665	94.612	91.3748	91.7456	96.4444	88.2885	93.9228
RP11-180D21.3_upstream	1	159464821	159466821	+	89.9906	91.6866	92.7953	87.394	94.8904	95.2309	91.0077	92.9447	88.5587
RP11-740C1.2_upstream	1	159555868	159557868	+	83.4921	87.0741	89.3599	82.8771	89.9838	81.7877	85.79	85.2531	87.2533
CRP_upstream	1	159714089	159716089	-	92.029	90.241	86.422	90.3421	89.4312	88.6312	93.4816	89.0557	93.4621
RP11-419N10.5_upstream	1	159757670	159759670	+	91.8498	90.4815	93.581	91.3763	92.5197	92.4648	90.8644	92.6929	92.4554
SLAMF8_upstream	1	159825250	159827250	+	85.6776	78.596	88.0917	87.2228	87.9838	89.623	90.6382	90.3944	89.2703
hsa-mir-4259_upstream	1	159899579	159901579	-	49.4413	39.0477	66.5188	54.2658	62.0489	63.3326	78.1746	61.5825	65.4455
CFAP45_upstream	1	159899663	159901663	-	44.117	33.7489	65.4674	52.7649	55.7092	66.881	81.6977	58.4335	63.4603
SLAMF9_upstream	1	159953754	159955754	-	88.753	85.7181	91.2415	85.4387	85.1634	86.4702	81.4139	86.3704	90.9062
LINC01133_upstream	1	159959718	159961718	+	93.1017	88.5237	87.716	92.9121	85.0388	95.5246	87.2901	92.3687	91.1983
ATP1A2_upstream	1	160114259	160116259	+	25.6759	27.5855	32.6003	33.1217	49.0097	42.5256	45.4583	44.8363	29.7492
ATP1A4_upstream	1	160150070	160152070	+	88.3715	92.0543	93.6501	92.1477	93.2215	93.9385	90.457	93.9245	90.5289
DCAF8_upstream	1	160284630	160286630	-	48.1328	43.09	48.1547	50.2579	46.0346	42.5324	42.0862	55.2615	55.8325
PEX19_upstream	1	160285848	160287848	-	85.6035	87.6089	86.1564	91.5152	86.4539	87.4774	81.5016	90.2006	91.6068
SUMO1P3_upstream	1	160315903	160317903	+	91.3635	94.7109	94.2446	94.6072	98.1427	94.7767	93.4333	95.1505	95.2904
Y_RNA_upstream	1	160325716	160327716	-	88.3455	87.9437	88.3893	89.9652	87.7909	89.9451	89.9086	92.7211	89.0568
AL138930.1_upstream	1	160545245	160547245	-	79.3758	83.4932	82.0634	76.6304	80.7476	84.6753	76.78	91.1385	84.8829
SETP9_upstream	1	160668648	160670648	+	96.3348	92.3807	96.1854	90.0154	99.0416	97.3737	97.7451	98.2069	88.1304
RP11-404F10.2_upstream	1	160669278	160671278	+	96.0244	92.268	95.3757	88.3938	94.7356	96.8886	96.5804	96.9864	88.7347
ITLN1_upstream	1	160884670	160886670	-	86.1291	81.5826	85.2182	85.3739	95.1684	84.4703	85.767	77.4077	85.2261
RP11-312J18.5_upstream	1	160893480	160895480	+	95.965	94.9513	95.4214	97.1914	91.3413	95.1196	96.9341	90.969	92.72
ITLN2_upstream	1	160954299	160956299	-	81.7982	83.005	83.6495	78.8618	83.1827	87.9594	85.7819	83.0931	89.0134
RP11-544M22.3_upstream	1	161033334	161035334	+	71.9541	85.5728	80.7256	82.8365	83.7617	79.737	90.0372	89.2762	85.5876
USF1_upstream	1	161045477	161047477	-	3.80484	3.55324	3.36825	5.32946	10.0225	6.47727	7.83333	4.04762	7.5
AL591806.1_upstream	1	161064365	161066365	+	87.4672	90.0875	88.6165	91.3514	88.4052	90.6041	92.0913	91.0755	94.0587
ARHGAP30_upstream	1	161069470	161071470	-	90.5226	91.2887	91.6234	94.1422	87.8604	90.1389	93.9394	90.7502	91.1172
PVRL4_upstream	1	161089099	161091099	-	79.9731	73.1029	81.5547	79.4182	85.1393	89.8767	96.6029	74.9279	85.7014
NIT1_upstream	1	161116586	161118586	+	31.1626	27.632	35.2263	36.1335	57.888	50.594	58.4931	34.1291	51.2249
PFDN2_upstream	1	161117611	161119611	-	11.8017	12.0486	16.7544	15.2064	34.7756	32.7778	31.5217	16.8233	15.4762
ACA64_upstream	1	161140836	161142836	-	95.2082	93.6436	94.7863	95.9757	98.2845	93.7858	97.1032	95.9777	95.7159
UFC1_upstream	1	161151276	161153276	+	94.8757	94.965	95.7992	93.1889	95.7756	95.0784	94.7003	93.2324	92.7568
B4GALT3_upstream	1	161177468	161179468	-	20.9221	30.6474	35.7591	45.3016	54.7812	36.8528	44.2572	47.1635	52.0438
ADAMTS4_upstream	1	161198556	161200556	-	38.8714	33.6312	45.0095	39.1415	46.2976	34.5733	43.3139	36.2036	54.6998
FCER1G_upstream	1	161213734	161215734	+	90.0493	96.6458	96.4694	95.0143	95.7682	96.2234	95.4412	91.203	97.8667
APOA2_upstream	1	161223131	161225131	-	91.0296	87.9207	90.686	89.7235	83.8827	90.9978	85.2091	91.3618	88.3311
TOMM40L_upstream	1	161224439	161226439	+	61.2233	50.7514	54.0343	54.6272	52.4991	68.4192	54.4542	59.3845	53.203
MIR5187_upstream	1	161225686	161227686	+	21.6875	25.1032	29.458	22.415	25.9037	23.3333	27.229	25.5278	21.5608
NR1I3_upstream	1	161237802	161239802	-	90.4487	90.7553	84.6548	82.8914	87.9878	87.747	87.7833	87.2754	94.1191
SDHC_upstream	1	161312757	161314757	+	35.1128	33.0069	46.868	37.0269	63.0445	40.8146	57.7038	43.0487	67.6963
CFAP126_upstream	1	161367374	161369374	-	81.4583	85.1164	82.2446	76.17	77.2232	82.0102	72.5556	79.8378	76.1095
RRM2P2_upstream	1	161378858	161380858	-	98.0667	90.8006	93.6262	95.2794	90.7371	95.1375	93.4155	94.1255	93.5486
RP11-122G18.7_upstream	1	161404568	161406568	+	96.2092	85.5306	93.5412	90.9322	91.2951	89.5288	92.0364	85.588	92.238
RP11-122G18.9_upstream	1	161411302	161413302	-	94.0645	93.0964	88.7163	90.5605	92.0091	90.8158	92.2246	89.8436	91.1966
FCGR2A_upstream	1	161503930	161505930	+	93.2017	94.4815	87.9339	91.8506	93.7435	91.4694	93.0871	94.0454	91.1806
RPS23P10_upstream	1	161537658	161539658	-	82.4793	89.3581	86.1012	82.4525	84.7685	82.7858	80.662	83.6779	85.0068
RPS23P9_upstream	1	161619085	161621085	-	85.4301	83.6537	84.3081	88.4682	87.388	86.8743	86.1566	88.5053	93.1212
RPL31P11_upstream	1	161684752	161686752	-	95.2842	93.4978	88.9931	93.1965	90.5271	90.7169	94.6872	92.1989	91.6823
ATF6_upstream	1	161764794	161766794	+	39.2573	35.4476	43.47	43.8321	60.6251	59.4773	52.5807	36.5693	48.8839
RP11-474I16.8_upstream	1	161765727	161767727	-	9.18519	6.49734	10.3036	11.5127	18.4456	19.4064	15.8036	9.1258	13.6129
RP11-456P18.2_upstream	1	161889333	161891333	+	96.5238	92.1166	97.2028	94.8989	95.9091	93.3292	97.6389	93.0021	94.5271
C1orf111_upstream	1	162376370	162378370	-	81.6521	88.2983	86.8382	89.1596	90.3265	92.784	84.6597	92.1261	96.8521
UHMK1_upstream	1	162495751	162497751	+	68.9856	60.1758	71.2371	55.6857	55.6087	65.3956	70.5298	63.5138	80.0311
RP11-359K18.4_upstream	1	162591603	162593603	+	90.6006	91.5573	86.4242	89.2763	91.7446	91.0678	85.7517	86.0913	92.7976
RP11-331H2.4_upstream	1	162823295	162825295	+	90.7183	85.8356	89.2549	88.1476	90.4866	87.3773	92.7618	88.2135	86.0702
RP11-408E1.1_upstream	1	163422664	163424664	-	94.4552	89.5516	93.4607	89.1186	95.904	94.6309	92.662	92.8186	92.3626
PBX1_upstream	1	164554084	164556084	+	91.9969	91.1714	95.0493	93.6899	89.5172	95.0802	97.324	91.8824	94.4591
AL391001.1_upstream	1	164588009	164590009	+	34.2542	26.5584	29.0147	29.564	18.3201	28.5698	26.5058	37.3412	20.0541
RNU6-171P_upstream	1	164638065	164640065	+	78.6036	76.1082	79.604	75.6735	78.5994	79.5374	85.0176	78.8024	84.4203
RP11-477H21.2_upstream	1	164678585	164680585	+	89.1667	90.6401	86.6359	80.918	85.7711	90.5076	88.0254	89.7289	86.4275
Y_RNA_upstream	1	164852731	164854731	+	86.0548	83.3494	86.2836	85.5758	91.2634	89.7863	89.2619	95.0876	90.7684
AL390119.1_upstream	1	164983492	164985492	-	84.119	89.9819	89.1682	85.0724	87.2011	88.9949	90.7905	86.8236	89.4404
RXRG_upstream	1	165444855	165446855	-	16.6099	21.0061	36.1951	28.2358	31.3977	34.1871	20.7696	22.2583	56.3255
RP11-306I1.1_upstream	1	165580113	165582113	+	89.6966	92.9303	94.3382	90.9823	95.9369	95.9524	97.552	95.9889	96.1905
RP11-280O1.2_upstream	1	165581655	165583655	-	94.1239	94.1466	93.1191	94.8229	89.4594	90.2196	94.0706	93.5726	86.7014
RP11-306I1.2_upstream	1	165596963	165598963	+	28.286	27.4363	31.7245	25.6177	33.1412	31.7027	31.2379	26.9579	44.6745
Y_RNA_upstream	1	165662187	165664187	-	92.3333	91.1265	91.804	92.1514	96.2263	99.1852	94.8388	96.5122	93.7987
RP11-466F5.3_upstream	1	165669756	165671756	+	92.7381	90.9841	90.8978	92.7599	94.0812	92.9396	92.8555	94.6001	90.303
RP11-466F5.4_upstream	1	165674810	165676810	+	96.4286	96.2975	88.7474	87.2718	91.9874	93.5897	97.3455	94.7589	95.9861
RP11-466F5.6_upstream	1	165697250	165699250	+	18.5272	16.3996	25.4317	21.395	27.1948	41.5758	26.6927	25.8896	35.2433
ALDH9A1_upstream	1	165698363	165700363	-	37.9291	31.3296	52.9205	47.7004	56.2796	69.4049	40.3229	50.232	73.9542
RP11-466F5.10_upstream	1	165706784	165708784	-	82.7466	89.1147	90.2398	88.1098	87.2328	88.734	92.5736	83.4776	82.4626
RP11-525G13.2_upstream	1	165900183	165902183	-	90.9167	87.4888	88.8756	82.5836	94.4586	85.489	80.3426	91.9936	87.3667
RP11-7G12.2_upstream	1	165941269	165943269	-	93.3084	86.8744	91.6953	88.6516	94.0596	91.6598	92.1467	90.906	91.6155
MIR921_upstream	1	166154298	166156298	-	81.4127	83.4698	85.7579	84.5675	85.1004	82.8775	87.3044	84.0811	77.1337
RP11-276E17.2_upstream	1	166489539	166491539	-	83.6905	90.9047	90.73	86.7803	88.7514	92.4236	86.1977	89.1208	94.7758
FMO8P_upstream	1	166564678	166566678	+	92.8247	87.8743	89.1414	95.9732	89.9708	89.2072	90.8854	94.0568	90.549
FMO9P_upstream	1	166602175	166604175	+	93.0177	90.9112	90.6979	84.9793	93.2514	92.8016	89.9165	91.0437	91.8979
CNN2P10_upstream	1	166794766	166796766	+	96.0993	90.8464	91.8238	94.9166	97.4964	93.9685	96.6077	92.8808	98.8278
DUTP6_upstream	1	166867248	166869248	+	89.8597	89.8319	93.6726	91.682	94.3162	95.6278	92.9843	96.2025	94.4832
RP11-102C16.3_upstream	1	167051051	167053051	+	82.7586	87.1143	78.8779	84.0037	83.9076	85.8889	85.1288	86.8385	82.8327
GPA33_upstream	1	167090131	167092131	-	95.5357	91.4692	93.6411	90.7395	92.98	91.5739	97.7437	88.9844	95.3312
RP11-277B15.1_upstream	1	167162337	167164337	-	70.3535	74.4609	77.015	78.0752	74.5703	78.4828	76.242	70.5294	78.5968
LINC01363_upstream	1	167195292	167197292	-	93.2981	87.4529	90.8277	92.6542	90.5893	91.2585	90.3893	89.8565	89.418
RP11-52A20.2_upstream	1	167377608	167379608	+	92.1748	95.3658	95.4719	94.2912	91.6321	93.5054	96.6293	94.3879	91.733
RP11-104L21.2_upstream	1	167458161	167460161	-	92.7673	87.19	87.8133	85.1679	94.1129	89.1934	91.9531	87.388	91.0714
RP11-104L21.3_upstream	1	167459391	167461391	-	95.0837	88.56	89.799	88.4429	91.2892	92.3737	93.2308	96.8048	90.882
AKR1D1P1_upstream	1	167518036	167520036	+	85.3606	89.2761	90.864	89.2145	93.6517	93.3899	86.2567	91.6265	92.9861
CD247_upstream	1	167518110	167520110	-	86.0229	89.7239	91.4177	89.6114	95.3691	93.7867	86.8087	91.2939	92.8801
RP3-455J7.3_upstream	1	167589892	167591892	+	88.3753	88.576	88.0754	89.7243	90.8833	92.8383	87.5926	89.0831	89.208
RCSD1_upstream	1	167628593	167630593	+	36.4371	17.1286	29.6238	30.9707	37.2917	29.7135	35.8072	28.1008	34.1937
MPZL1_upstream	1	167719692	167721692	+	68.6803	65.5713	68.8085	66.2616	75.6306	72.4912	66.6252	79.6873	67.945
RP1-313L4.3_upstream	1	167818906	167820906	+	50.861	45.1867	51.969	48.9334	54.8794	52.6202	63.6552	52.7296	58.2729
RP1-313L4.4_upstream	1	167819748	167821748	-	46.6344	41.6376	49.3634	45.0678	55.7742	49.4506	62.859	51.7764	55.8824
GCSHP5_upstream	1	168055922	168057922	-	96.6694	95.2976	95.7878	95.5544	98.2074	97.2203	96.8105	95.442	90.6945
RPL34P1_upstream	1	168209116	168211116	+	97.4657	91.863	90.5287	90.6444	90.2432	93.1654	95.9416	93.1798	98.0667
TBX19_upstream	1	168279540	168281540	+	90.0589	92.4252	88.9803	95.2504	95.1313	93.8002	93.3045	90.5694	95.0591
RP5-968D22.3_upstream	1	168495144	168497144	-	97.5179	92.2201	95.8009	89.6269	93.2444	91.112	95.8691	94.3739	95.6761
DPT_upstream	1	168728764	168730764	-	87.8003	89.5343	95.0058	88.8844	89.418	92.6841	93.9478	90.7443	93.8345
AL049798.1_upstream	1	168747382	168749382	-	89.9194	84.4117	87.5219	90.4637	88.725	90.682	93.9583	87.3834	90.6052
RP5-1018K9.1_upstream	1	169102624	169104624	+	70.9763	75.6039	72.7125	66.6692	85.5886	79.9214	80.8444	81.9556	72.2801
BLZF1_upstream	1	169366470	169368470	+	9.01969	6.81678	13.8228	8.55899	15.1469	10.4634	15.2698	11.9295	12.5508
NME7_upstream	1	169367467	169369467	-	5.54404	5.93185	8.15276	7.0231	11.7031	7.91862	9.93753	6.39179	8.70439
CCDC181_upstream	1	169460169	169462169	-	38.198	27.7291	43.8075	35.0928	55.293	59.2447	66.1956	71.8572	67.1906
METTL18_upstream	1	169794466	169796466	-	11.6744	10.5685	16.7595	12.9344	28.1551	18.6529	27.7342	10.2004	23.9383
RN7SL333P_upstream	1	169858256	169860256	+	92.2348	94.4488	87.7873	92.0367	91.9563	94.3142	89.1599	96.9687	90.0765
RP11-297H3.3_upstream	1	170172903	170174903	+	91.4796	90.1323	89.4047	92.2765	92.2409	92.763	91.3298	92.01	91.3149
GORAB_upstream	1	170530629	170532629	+	12.2879	14.0906	23.7893	13.8324	22.2568	24.9828	19.0025	17.7455	26.1927
RP11-576I22.2_upstream	1	170532147	170534147	-	32.3374	39.5408	42.3691	40.8217	43.692	45.117	45.1343	41.4689	39.149
PRRX1_upstream	1	170661228	170663228	+	0.201207	0.564516	1.29167	1.3713	1.01224	6.16761	2	1.48707	1.28205
RP1-79C4.4_upstream	1	170665881	170667881	+	10.3955	10.7238	17.2629	15.0019	17.5265	11.0719	14.4934	13.5319	11.4759
RP1-127D3.4_upstream	1	171227288	171229288	-	94.0777	91.872	88.0837	85.1115	93.2185	90.4454	91.5553	91.5947	94.6965
FMO1_upstream	1	171246971	171248971	+	92.3737	83.0713	86.2188	85.8783	86.1051	86.9091	86.746	87.445	84.875
RP1-45C12.1_upstream	1	171251294	171253294	-	29.4949	21.343	27.837	23.6011	58.4398	47.5253	53.0228	29.8916	36.9733
Y_RNA_upstream	1	171253522	171255522	-	92.0721	91.4591	86.3878	85.1863	87.7889	95.9642	84.4548	93.2483	81.31
FMO4_upstream	1	171312708	171314708	+	41.5985	40.0726	40.3365	41.6061	42.5975	37.2039	36.9683	37.416	45.0619
CYCSP53_upstream	1	171444463	171446463	-	96.559	86.9551	90.1602	90.4513	90.9369	87.016	94.9537	86.574	92.6121
RNU6-773P_upstream	1	171519413	171521413	-	96.1147	94.9041	96.5161	97.1553	94.7424	96.5278	96.3322	90.2193	96.8687
PFN1P1_upstream	1	171670439	171672439	-	94.8725	90.6774	95.7718	94.4213	96.57	95.5422	93.8805	96.9789	96.1079
RP4-560B9.4_upstream	1	171760574	171762574	+	94.5737	91.6561	95.041	90.7689	92.4346	92.089	91.6097	91.5545	97.2795
RP4-612B18.3_upstream	1	171802017	171804017	+	91.8966	91.1619	93.3722	92.2552	96.1573	93.4604	86.2143	90.9237	91.4266
MIR199A2_upstream	1	172144144	172146144	-	79.4785	76.241	77.2839	75.7122	70.3485	77.9557	73.9612	85.725	71.3494
DNM3OS_upstream	1	172144294	172146294	-	79.4906	76.306	77.2839	76.657	71.3369	77.5271	73.9612	85.5697	71.5819
RNU6-693P_upstream	1	172613034	172615034	-	95.0926	95.7494	93.7024	94.4959	92.5013	94.3277	96.9794	92.3358	94.2978
SLC25A38P1_upstream	1	172747060	172749060	+	90.8686	90.3773	89.888	91.2633	92.4788	86.353	96.7424	94.2888	91.0446
RP3-332O11.2_upstream	1	172751086	172753086	+	95.2879	90.897	93.5195	95.244	91.64	94.8448	90.1287	92.7625	90.9016
TNFSF4_upstream	1	173206813	173208813	-	76.5646	84.1609	87.7996	85.6818	88.2383	85.927	81.7929	82.6623	84.3857
ANKRD45_upstream	1	173669362	173671362	-	22.8991	24.7272	33.3721	35.9428	33.1506	29.0175	31.2216	36.1955	40.884
RP11-360D2.2_upstream	1	173740174	173742174	+	99.1964	94.4376	91.9746	91.9094	95.6642	88.6034	92.6407	93.9671	96.8247
RN7SKP160_upstream	1	173790048	173792048	+	87.3188	93.2798	87.0726	91.1145	95.0308	93.6037	99.1667	92.5994	88.1347
GAS5-AS1_upstream	1	173861748	173863748	+	70.8753	63.363	70.2996	71.3484	70.6924	77.4585	66.5289	85.6515	81.2892
SERPINC1_upstream	1	173916878	173918878	-	91.7367	85.3883	95.0196	88.9072	88.858	93.3362	88.6536	96.2863	93.2518
RNA5SP67_upstream	1	173919570	173921570	+	96.4187	90.2202	84.9555	95.4067	90.9401	92.7428	96.9342	94.164	96.271
RNA5SP68_upstream	1	173968936	173970936	-	92.9348	95.2325	92.3531	92.0111	97.5462	95.5312	93.0282	96.7525	93.4842
RPL30P1_upstream	1	174089974	174091974	-	93.0952	91.6157	89.4056	92.8882	92.5367	94.2994	97.2994	91.332	96.4157
RP1-102G20.2_upstream	1	174890917	174892917	+	93.5532	85.7657	93.4622	91.4801	96.735	94.5183	91.6214	93.6573	96.1444
SDCCAG3P2_upstream	1	175045148	175047148	-	93.419	93.5786	98.1549	94.0467	97.1376	97.6123	98.0255	96.5129	96.8006
RP5-1114G22.1_upstream	1	175295580	175297580	+	86.8099	89.2466	95.0163	90.5086	93.6315	91.7641	95.5256	92.2022	89.6495
RP11-318C24.2_upstream	1	175920013	175922013	-	86.1905	76.9247	78.9458	76.4894	82.14	75.4218	85.0649	85.6948	83.2443
RP11-318C24.1_upstream	1	175920475	175922475	+	78.6996	75.1136	76.3901	76.8347	82.2196	72.1727	81.5881	79.2021	84.6529
RP1-35C21.2_upstream	1	177597209	177599209	-	93.8274	91.2684	93.3065	87.246	94.0476	95.6508	94.1667	94.6646	94.0961
Metazoa_SRP_upstream	1	178482908	178484908	+	90.1097	88.9244	89.7169	92.1871	95.3455	89.3326	92.2065	93.7562	91.2234
LINC00083_upstream	1	178499134	178501134	-	90.4825	86.9889	88.2564	92.7575	93.7918	94.2897	93.3552	88.2472	94.6045
RNA5SP69_upstream	1	178559413	178561413	+	90.8945	88.9659	90.8119	91.4855	93.0135	88.1508	91.6903	92.6089	93.1944
RP5-1098D14.1_upstream	1	178650206	178652206	+	90.0088	86.4595	89.6753	85.7897	85.3344	86.5394	81.5634	88.1292	84.6148
PTPN2P1_upstream	1	178747254	178749254	-	95.9286	90.582	94.9251	96.7416	95.7828	89.8869	95.1515	90.9853	92.4732
SNORA63_upstream	1	178753272	178755272	-	84.1212	84.7879	87.3135	88.381	86.0825	86.1441	89.0115	85.4985	87.2816
RP11-177A2.5_upstream	1	179035152	179037152	-	96.2443	91.8635	91.8128	94.9433	93.8995	94.5955	97.3628	94.6523	97.4363
TOR3A_upstream	1	179079877	179081877	+	59.3781	57.5916	75.479	58.6855	65.7635	65.7978	72.2619	67.7625	82.1191
MEF2AP1_upstream	1	179447940	179449940	-	86.4849	91.7463	93.731	93.0432	93.8951	92.4619	96.4297	89.6797	90.7709
HNRNPA1P54_upstream	1	179456815	179458815	-	88.0628	87.4504	90.0843	84.9385	85.6678	86.2994	93.8038	83.627	88.3145
RP11-12M5.4_upstream	1	179835624	179837624	-	95.2421	91.9079	93.3311	93.3096	89.4345	93.2837	94.7371	93.6015	98.75
TOR1AIP2_upstream	1	179877303	179879303	-	14.8401	10.8292	15.6374	13.5108	31.2436	17.6581	27.3703	16.0891	23.0057
RN7SL230P_upstream	1	179898762	179900762	+	95.4872	92.6208	96.4272	94.7225	96.6835	94.1557	92.1745	96.3095	93.5136
RP11-533E19.2_upstream	1	179941296	179943296	-	85.7024	89.817	84.5293	90.0822	87.0062	84.5903	89.6545	88.1299	90.1663
RP11-533E19.3_upstream	1	179967186	179969186	+	91.6852	90.4007	94.5038	93.0263	95.9938	95.3	94.6402	91.2116	95.9768
RP11-52I18.1_upstream	1	180000308	180002308	-	93.5969	91.1322	93.4881	89.5433	86.8202	91.6449	93.587	92.8033	94.965
RP11-502H18.2_upstream	1	180123390	180125390	-	93.6638	91.3382	93.4909	95.0476	96.8364	94.7326	93.858	92.9703	96.6637
VDAC1P4_upstream	1	180433300	180435300	+	93.4172	90.6505	90.1141	85.0275	89.4485	91.314	95.8578	93.9017	91.5385
Y_RNA_upstream	1	180518619	180520619	-	92.3876	85.9768	93.6887	87.2007	87.1087	84.1033	87.4153	90.2643	88.2781
OVAAL_upstream	1	180557476	180559476	+	83.5641	89.0396	93.6977	90.6183	93.8528	86.5919	92.1565	93.8694	91.2753
U6_upstream	1	180757222	180759222	+	99.1667	88.8359	94.2319	94.7072	96.0432	97.2417	94.1055	92.7765	98.4083
RP11-46A10.2_upstream	1	180905151	180907151	+	88.2018	91.2509	87.598	90.8381	93.7674	85.697	90.9896	93.2875	92.4242
RP11-46A10.6_upstream	1	180963011	180965011	+	86.2114	90.5409	93.0081	87.9138	87.3235	90.6597	90.3571	92.4494	94
RP11-46A10.8_upstream	1	180969337	180971337	+	87.7724	86.5285	88.4204	87.6432	85.9976	89.6852	88.7326	91.0071	89.427
RP11-46A10.5_upstream	1	180975982	180977982	-	94.0452	89.654	91.5938	92.0158	89.8611	87.1521	96.5993	94.7473	87.9911
MR1_upstream	1	181031925	181033925	+	89.1734	90.788	92.7674	88.9747	93.6922	90.8554	84.6128	97.2078	95.9524
GS1-122H1.1_upstream	1	182128165	182130165	-	87.5	89.735	91.6848	91.586	92.7897	91.8094	92.1131	89.7765	85.1717
RNU6-152P_upstream	1	182325568	182327568	+	94.7821	95.8	93.6718	95.3986	88.5555	92.7539	94.1185	90.5945	94.5587
RP11-416K24.1_upstream	1	182326997	182328997	+	95.4711	95.1059	92.228	96.1301	93.8905	90.0457	92.9256	94.2155	95.8982
EIF1P3_upstream	1	182334501	182336501	+	98.8235	88.0494	93.0823	91.0625	92.2353	89.9287	94.062	91.5596	89.838
Metazoa_SRP_upstream	1	182576540	182578540	-	91.997	95.029	91.2591	90.1467	95.1202	90.7267	95.6702	89.6842	94.8928
RNASEL_upstream	1	182588756	182590756	-	55.1129	51.7511	63.8258	61.2415	58.2487	75.9489	68.6839	48.9217	61.114
RGS16_upstream	1	182603908	182605908	-	22.3594	18.3535	42.5637	28.0086	55.625	34.1776	40.7724	40.1466	51.1019
RP11-317P15.6_upstream	1	182732292	182734292	+	91.9913	94.6429	90.4843	97.4248	95.2208	90.5817	95.6225	96.3916	96.602
HMGN1P4_upstream	1	182941904	182943904	-	62.4543	34.4624	48.0266	45.725	50.2562	37.5742	40.6488	48.2628	43.1898
RNA5SP71_upstream	1	182943990	182945990	-	95.4115	91.9542	91.5912	94.5849	93.8476	93.7571	94.827	93.5442	91.2747
AL450304.1_upstream	1	182959075	182961075	-	96.579	93.5722	92.8092	90.7472	92.245	96.3656	93.4605	94.4274	95.0379
RNU6-41P_upstream	1	182981818	182983818	-	89.5503	90.5141	85.3454	84.9413	82.9054	86.5642	90.444	94.2569	88.3384
RP11-181K3.4_upstream	1	183140782	183142782	-	89.6131	85.4777	86.4419	86.4427	89.466	89.1136	87.5709	89.847	88.9233
TSEN15_upstream	1	184050177	184052177	+	5.36008	6.45663	20.4314	9.09941	18.2252	17.9487	17.4792	9.60149	15.5483
GS1-115G20.1_upstream	1	184406837	184408837	+	90.1191	70.763	77.7185	86.0407	87.2037	85.4186	83.9788	84.8377	80.7008
RNU7-13P_upstream	1	184820989	184822989	-	93.7947	91.2816	93.3452	91.0497	92.5585	89.5954	97.3923	91.5422	82.9531
GS1-120K12.4_upstream	1	185000027	185002027	+	92.4199	89.2096	91.7203	89.5086	92.0255	91.8646	90.9364	95.7867	88.1058
RNA5SP72_upstream	1	185014567	185016567	-	92.8346	95.1993	92.0064	88.773	93.9351	95.0736	93.1258	93.7267	90.6454
CTA-253N17.1_upstream	1	185171210	185173210	-	93.3984	91.3995	94.5395	94.8049	94.8513	94.6378	94.375	93.2071	97.4616
RPL5P5_upstream	1	185227200	185229200	-	95.1162	93.2467	90.0667	94.1523	94.3596	91.1401	98.5348	92.9002	93.3496
Y_RNA_upstream	1	185265035	185267035	+	92.2	95.3389	92.5104	94.5728	96.109	94.0366	95.1494	93.7605	93.132
HMCN1_upstream	1	185733051	185735051	+	14.5739	13.8427	20.265	22.9873	44.7979	36.5762	48.7784	29.8548	42.0493
GS1-174L6.4_upstream	1	186176802	186178802	-	87.8571	86.7935	90.7675	88.0896	94.5881	94.8611	90.75	94.5406	84.6313
OCLM_upstream	1	186399072	186401072	+	89.9642	90.6648	92.0618	90.3758	89.7086	91.0642	92.3255	95.0451	91.8656
RP11-295K2.3_upstream	1	186433661	186435661	+	86.8254	86.2548	91.2419	88.328	89.8848	90.016	90.8155	93.3714	92.172
PLA2G4A_upstream	1	186827453	186829453	+	52.1795	50.6191	52.7381	49.573	70.9698	49.2547	73.6984	58.3621	57.5657
RP11-393M18.5_upstream	1	187630666	187632666	+	95.3075	86.6538	86.7266	89.8837	91.1976	92.7977	90.7936	96.6799	84.7597
RPS3AP9_upstream	1	188692820	188694820	+	83.8888	76.0065	89.6788	86.0987	81.3093	93.1719	88.3851	89.5416	85.0577
RP11-445J9.1_upstream	1	189868028	189870028	-	83.8889	94.2962	90.1799	92.5566	92.6452	93.3786	93.0357	93.8233	94.1225
RP11-113I24.1_upstream	1	189992597	189994597	-	88.2759	93.4706	91.2042	87.1069	93.2232	89.7285	96.1698	92.701	90.6166
RP11-547I7.1_upstream	1	190263398	190265398	+	96.875	97.4035	94.9049	90.9085	94.5228	95.2535	95.5507	91.9951	96.4014
LINC01351_upstream	1	190477051	190479051	+	0.606909	2.08614	4.66032	0.42042	4.70884	4.35538	5.54654	1.5037	2.1715
BRINP3_upstream	1	190477129	190479129	-	0.595238	2.06371	4.47756	0.409357	4.43185	4.21928	5.15036	1.46465	2.11119
RP11-463J7.2_upstream	1	190623390	190625390	+	92.9487	84.7222	91.9917	89.3149	87.2914	88.65	91.0454	93.605	89.0194
RP11-541F9.1_upstream	1	191889729	191891729	-	96.8329	95.9583	89.8122	92.7405	98.0218	91.6117	98.2266	98.1329	97.4609
RP11-142L4.2_upstream	1	192246005	192248005	+	96.3194	95.7231	89.0076	91.7238	95.7055	94.861	98.0229	91.1071	95.947
ZNF101P2_upstream	1	192994177	192996177	-	89.5196	91.4961	93.5159	93.6893	97.9419	95.6345	93.3974	95.6206	95.0616
snoU109_upstream	1	193056915	193058915	-	51.6717	55.7625	67.0121	48.2508	80.2702	62.5733	79.8999	60.3649	79.3808
MIR1278_upstream	1	193135003	193137003	+	93.6508	84.9373	95.1218	96.5972	92.3167	93.7431	92.4918	94.422	95.3391
Metazoa_SRP_upstream	1	193236607	193238607	-	93.7993	95.0436	95.025	88.878	92.9938	91.1762	89.2974	95.1429	97.1746
LINC01031_upstream	1	193303245	193305245	+	93.6937	92.5269	94.0163	92.5512	85.6483	98.2089	97.0185	94.974	97.232
RP11-21J7.1_upstream	1	193677394	193679394	+	77.5283	90.1557	90.8617	87.8451	89.9265	87.2655	89.306	87.5265	87.528
KCNT2_upstream	1	196608725	196610725	-	23.278	16.4442	36.824	23.1542	48.6136	40.1222	47.3053	28.9828	46.2865
CFH_upstream	1	196650378	196652378	+	83.4063	80.2686	80.3895	81.0364	88.0457	77.4419	85.1747	81.6847	87.3556
RP4-608O15.4_upstream	1	196968995	196970995	+	87.1591	83.0378	84.3329	88.7589	84.6245	88.4127	85.0277	90.0063	77.107
CFHR5_upstream	1	196976056	196978056	+	91.6609	92.7836	93.1658	92.3327	91.078	92.2839	92.4224	96.3087	88.2471
RP11-32D17.4_upstream	1	197138807	197140807	-	98.2497	96.0125	93.292	93.2775	92.2421	94.7035	97.3492	95.4414	95.7471
RP11-332L8.1_upstream	1	197220722	197222722	+	91.3082	86.5435	92.8729	91.4147	92.7476	93.9695	95.9988	93.3986	91.5644
MRPS21P3_upstream	1	197362317	197364317	+	90.903	92.0028	85.2381	89.4359	97.1081	95.8016	93.8153	90.7417	97.6333
RP11-448G4.2_upstream	1	197734136	197736136	+	94.6567	91.9062	91.6807	94.9881	97.6905	91.7792	93.2908	93.5688	93.0588
AL136136.1_upstream	1	198034628	198036628	-	90.7024	92.6416	91.5134	90.1249	93.9962	89.6677	91.561	94.8762	92.1901
PEBP1P3_upstream	1	198679533	198681533	-	94.4297	97.8237	96.9491	94.3943	95.0725	96.1617	96.3706	95.1831	95.0257
MIR181A1HG_upstream	1	198936929	198938929	-	94.0115	77.233	84.329	84.122	77.6727	87.6283	81.8293	93.2991	70.3333
RP11-16L9.2_upstream	1	198981821	198983821	+	97.4603	91.424	90.5965	92.3207	91.1613	91.764	95.9155	93.5185	94.0705
AL450244.1_upstream	1	199614780	199616780	-	94.1575	89.7838	91.1663	90.5519	90.4119	92.6362	88.344	91.0542	92.2122
RP11-567B20.1_upstream	1	199875478	199877478	+	96.8287	95.6065	96.7473	90.971	88.5405	89.7038	95.2146	88.8681	92.2348
RNU6-778P_upstream	1	199886659	199888659	+	92.6273	94.9967	93.2174	95.0134	96.5768	94.6873	96.6931	95.4953	96.9304
RP11-567B20.2_upstream	1	199907421	199909421	+	92.1212	87.59	97.0432	85.9668	93.342	86.3004	95.4333	79.3381	88.2441
RNU6-716P_upstream	1	200008107	200010107	-	81.4209	84.2308	82.2656	80.3849	84.4542	83.0661	86.413	83.9933	83.7618
NR5A2_upstream	1	200026102	200028102	+	90.7664	94.7002	92.1867	91.7355	91.6985	95.4144	92.2112	94.914	97.3963
RNU6-570P_upstream	1	200052561	200054561	+	84.4959	86.1811	88.0261	82.6568	94.0991	93.029	91.6041	89.8189	95.9498
AC096633.1_upstream	1	200143334	200145334	+	91.4966	87.4151	88.8018	89.7811	87.2815	87.6399	92.0522	93.4135	88.4394
FAM58BP_upstream	1	200212178	200214178	+	97.804	94.4789	97.4884	96.0591	96.5351	97.1395	95.6593	96.1682	94.8534
RP11-532L16.3_upstream	1	200315467	200317467	-	89.5049	88.0339	91.779	91.2097	95.9754	87.0708	91.8115	93.8568	88.9113
RP11-532L16.1_upstream	1	200327661	200329661	+	96.5273	90.1852	91.7679	92.8314	92.6891	88.6371	91.9144	91.5061	89.77
LINC00862_upstream	1	200373854	200375854	-	70.1892	59.5644	61.1606	55.3784	47.2512	51.0668	56.4303	48.9495	62.7742
RP11-469A15.2_upstream	1	200472420	200474420	+	86.754	87.013	90.1876	84.6345	87.7509	90.6028	85.2297	91.4602	86.0646
RPL34P6_upstream	1	200862308	200864308	+	96.298	94.826	94.8919	96.6415	93.9603	89.3497	95.091	94.7289	95.7436
RNU6-704P_upstream	1	200932947	200934947	-	88.9423	86.4513	89.4729	85.9459	93.1863	93.8997	90.2652	93.1861	89.3791
RP11-567E21.3_upstream	1	201222623	201224623	-	80.9545	82.0789	79.8567	87.0738	86.93	82.99	88.8257	80.2676	89.1455
TNNI1_upstream	1	201429366	201431366	-	87.5941	87.123	89.2247	89.7615	92.7991	93.7132	92.3214	90.9277	94.0476
RPS10P7_upstream	1	201517203	201519203	+	89.8031	87.3793	87.3179	86.1693	91.6597	88.139	81.7165	88.0825	90.7552
RP11-134G8.6_upstream	1	201518556	201520556	+	93.6528	90.3016	93.1577	89.8138	91.8619	89.9901	91.9401	90.5861	94.2381
NAV1_upstream	1	201621385	201623385	+	91.3525	89.4575	86.6934	88.8302	89.8104	93.1597	91.9524	93.647	91.1914
MIR5191_upstream	1	201718008	201720008	+	92.8051	91.4707	92.6592	89.3239	89.1839	93.7467	89.4888	93.6162	80.3497
RNU6-501P_upstream	1	201731906	201733906	+	94.5461	89.4998	93.1533	94.3208	96.9608	96.7465	96.6397	93.3957	97.3488
MIR6739_upstream	1	201861873	201863873	+	92.9634	95.4707	94.0184	90.7636	95.9697	98.7744	95.9167	93.0025	95.2635
AC099676.1_upstream	1	201921236	201923236	-	90.1786	90.4415	94.6898	93.691	92.9898	93.5699	85.4113	93.978	94.6026
RP11-465N4.5_upstream	1	201995852	201997852	-	93.3696	90.839	95.6085	93.3788	92.0412	97.2771	95.8333	92.18	92.3077
MIR6740_upstream	1	202001624	202003624	+	92.9852	90.9048	93.7112	92.2784	90.3036	92.5934	95.0961	90.0019	95.4762
RP11-510N19.2_upstream	1	202027106	202029106	+	90.3195	84.8802	89.0573	91.4141	93.0346	93.7565	91.3177	95.5926	93.9238
RP11-510N19.3_upstream	1	202038351	202040351	+	85.2203	90.0803	90.8317	95.2068	94.1601	92.3369	95.6232	92.3533	92.4603
Y_RNA_upstream	1	202069341	202071341	+	69.199	87.7938	86.144	84.4496	83.7285	89.6591	88.141	88.9302	85.5797
CRIP1P3_upstream	1	202095259	202097259	+	93.1208	92.073	93.3526	90.2342	96.3086	91.5825	96.0256	94.127	100
PTPRVP_upstream	1	202166551	202168551	+	87.7317	83.4097	88.5714	83.8288	90.8353	84.7096	93.1258	93.0529	87.3115
UBE2T_upstream	1	202341480	202343480	-	21.6938	25.0523	34.1031	25.2448	47.8647	33.7134	35.8649	28.3943	43.3502
CYCSP4_upstream	1	202369645	202371645	-	90.6627	88.5852	91.4625	94.422	94.084	90.1529	88.588	89.9151	95.165
RP11-175B9.2_upstream	1	202436896	202438896	+	95.2062	92.7518	94.4779	94.3598	93.033	93.5267	94.3743	95.5591	97.1815
RP11-480I12.2_upstream	1	202766918	202768918	-	92.199	93.368	90.6831	94.4982	89.7983	91.4056	92.3524	92.4577	92.6819
MGAT4EP_upstream	1	202818766	202820766	+	91.166	91.5359	90.8387	87.0484	90.5725	90.1899	85.868	88.361	90.7263
RP11-480I12.9_upstream	1	202871794	202873794	+	91.9014	90.6858	90.3443	89.1567	96.132	94.8828	85.2416	95.0758	95.5714
Y_RNA_upstream	1	202914480	202916480	-	95.7526	92.7174	92.5196	92.1385	92.9809	96.2287	94.2369	92.9241	98.2766
KLHL12_upstream	1	202928136	202930136	-	90.4232	92.0988	92.4222	92.4128	93.9856	92.5397	93.0663	93.7876	95.3764
RP11-38O14.6_upstream	1	202998238	203000238	+	84.9682	78.908	76.0895	81.6108	82.3292	78.7946	82.6021	75.144	77.5937
MYBPH_upstream	1	203175313	203177313	-	81.2534	80.7669	85.8635	80.6249	89.9405	90.3081	75.162	88.5688	94.9275
RNU6-487P_upstream	1	203318599	203320599	-	93.0909	89.5288	89.8854	90.7452	93.68	93.7875	94.9112	88.6573	92.1279
FMOD_upstream	1	203350989	203352989	-	75.2662	73.3876	73.4287	68.6972	80.7462	75.7759	79.334	77.2281	73.3688
RP11-435P24.2_upstream	1	203353151	203355151	-	87.6995	88.673	83.9868	90.7392	86.1289	87.0699	85.4535	88.2381	84.294
LARP7P1_upstream	1	203400081	203402081	-	85.3392	87.63	86.4373	83.7507	93.9008	91.1727	86.5459	85.021	90.1724
OPTC_upstream	1	203492643	203494643	+	83.8358	80.4596	81.9564	83.1668	89.7612	83.0948	84.3878	84.1998	82.7887
ATP2B4_upstream	1	203625061	203627061	+	54.8508	49.4943	52.6494	50.4933	47.5627	44.9001	56.4406	48.8021	66.9626
RP11-90O23.1_upstream	1	203657260	203659260	-	78.2388	73.952	73.7217	81.7648	80.2261	77.3807	80.3817	78.4264	76.4047
SNORA77_upstream	1	203728081	203730081	+	93.1571	92.7443	93.1094	93.1435	96.4311	94.3635	89.705	88.3484	97.2594
RP11-397P13.6_upstream	1	203805763	203807763	-	93.1293	92.3109	91.2431	90.8687	89.9318	96.305	95.3569	94.6801	90.7465
RP11-397P13.7_upstream	1	203835412	203837412	-	98.4101	93.6891	94.6615	93.0079	97.5177	97.3424	98.0431	94.2904	94.6169
KRT8P29_upstream	1	203873687	203875687	-	89.7778	88.9013	92.3807	88.8662	91.8756	84.8144	91.2021	91.6223	92.5035
HSPE1P6_upstream	1	203903513	203905513	-	89.8824	91.417	95.8485	94.6177	93.8743	95.1808	94.0152	93.0598	95.4186
LINC00303_upstream	1	204040765	204042765	-	78.9917	75.9863	73.8427	75.8567	73.3692	79.9288	77.8211	83.8739	70.0794
RP11-74C13.3_upstream	1	204139908	204141908	+	94.5071	89.0782	92.4348	92.8646	92.5461	93.3602	99.3007	92.4965	98.7654
RP11-203F10.1_upstream	1	204181506	204183506	+	89.5071	89.1315	92.5371	84.0596	96.8243	96.0354	95.7456	95.2047	94.1277
KISS1_upstream	1	204195986	204197986	-	76.666	76.941	81.363	77.4126	75.2252	81.0185	91.3793	86.4612	64.5833
RP11-203F10.5_upstream	1	204275505	204277505	+	84.7004	87.8141	80.6997	74.2509	90.4085	86.9898	83.0059	87.6421	90
RP11-203F10.6_upstream	1	204346758	204348758	-	87.3952	84.9613	83.2821	87.297	87.1495	87.9559	87.313	86.6428	89.9959
MDM4_upstream	1	204514879	204516879	+	38.2489	45.8753	40.0261	44.5478	43.2248	37.3379	21.9557	44.0196	39.1704
RP11-430C7.2_upstream	1	204529192	204531192	-	91.746	91.0522	96.1806	89.248	94.5307	96.146	96.7722	95.8602	93.4298
RNA5SP74_upstream	1	204562021	204564021	-	92.8396	91.588	91.0595	91.3905	92.29	86.9146	92.6112	95.6794	86.8759
RP11-430C7.4_upstream	1	204601535	204603535	+	65.9524	74.9646	72.7061	66.3592	79.3626	76.7186	76.1344	74.6119	71.3889
RP11-430C7.5_upstream	1	204625275	204627275	+	91.3351	88.0721	91.7375	89.1732	93.6709	86.2888	93.8998	91.4664	88.7257
RP11-23I7.1_upstream	1	204662372	204664372	+	87.6525	83.2397	91.1446	85.7709	85.7971	87.7424	91.0485	92.1353	82.197
RNA5SP75_upstream	1	204706930	204708930	-	73.4821	73.1525	77.0805	75.757	75.1437	70.0515	68.6534	73.8231	69.7433
SCARNA20_upstream	1	204726491	204728491	+	93.1166	89.9142	89.3888	88.4527	86.7648	88.7257	87.8029	91.4589	88.0682
RBBP5_upstream	1	205121515	205123515	-	20.2344	22.5236	29.0086	26.5562	41.7183	32.0971	40.0703	27.6329	48.9156
RP11-383G10.1_upstream	1	205133146	205135146	+	93.0329	90.1611	93.3677	94.145	93.8449	93.5257	90.6643	89.1065	89.9526
RP11-383G10.3_upstream	1	205200691	205202691	+	87.067	80.2531	80.2453	82.994	87.4582	81.9164	82.7688	85.5255	73.4369
RP11-383G10.5_upstream	1	205236367	205238367	-	86.1791	91.1129	90.8015	92.6681	96.7095	90.4078	90.7919	90.8449	91.8035
SNRPGP10_upstream	1	205349747	205351747	+	68.5856	62.384	67.8144	68.0388	78.5401	70.479	71.0362	65.8517	65.8578
LEMD1-AS1_upstream	1	205371752	205373752	+	75.9526	69.2937	66.8419	61.0082	62.8341	67.2817	56.5731	61.2407	63.7024
RNU2-19P_upstream	1	205565216	205567216	+	84.4759	74.3824	84.6757	73.2142	78.7996	81.3439	76.9329	77.547	84.5623
RNU6-418P_upstream	1	205593541	205595541	+	84.4589	82.783	85.6777	80.4551	84.322	79.0785	91.0965	83.5443	85.5161
RP11-6B6.3_upstream	1	205623983	205625983	+	92.6629	93.3938	94.8213	92.4768	94.5614	90.0143	88.0105	91.6697	95.425
Metazoa_SRP_upstream	1	205682518	205684518	+	87.4594	86.4319	92.0714	94.3276	91.9648	87.4748	96.2585	91.1127	93.6078
SNORA72_upstream	1	205730852	205732852	-	92.5754	91.926	95.2306	97.0833	96.3857	99.1597	91.8669	97.9167	97.6958
PM20D1_upstream	1	205849632	205851632	-	95.2917	93.4459	90.653	89.7618	92.3808	95.4889	93.7583	93.3633	94.9784
RP11-38J22.2_upstream	1	206160776	206162776	-	89.1841	92.4359	95.0647	92.9715	96.333	95.1754	98.7534	94.5619	95.603
MIR6769B_upstream	1	206473303	206475303	+	81.0192	86.1193	82.652	86.5043	82.6049	85.3378	88.9026	90.6723	83.9286
CH17-76K2.6_upstream	1	206540258	206542258	+	92.4663	89.5889	95.4479	90.7032	92.7348	89.4493	88.8805	93.6798	87.3314
EIF2D_upstream	1	206611963	206613963	-	37.7317	39.3546	53.7635	43.119	84.1078	87.5168	65.7302	48.7468	72.1393
RP11-343H5.4_upstream	1	206695769	206697769	-	93.4276	92.9298	85.3354	91.2957	84.375	95.4316	97.5238	93.0668	98.1813
IL10_upstream	1	206771994	206773994	-	98.4127	89.8691	87.7948	92.4165	94.6312	88.3016	93.6524	94.8287	97.9167
IL19_upstream	1	206797370	206799370	+	79.4198	73.9517	77.6687	73.9487	67.3827	83.9244	67.6481	74.867	75.6743
RP11-564A8.4_upstream	1	206906119	206908119	+	86.9327	76.8776	80.3894	75.7218	75.5281	75.742	87.4788	78.6176	76.0557
PIGR_upstream	1	206945966	206947966	-	88.8585	87.6778	87.9813	89.9242	89.2064	86.0932	95.3232	86.9304	95.7672
C4BPA_upstream	1	207102762	207104762	+	92.0632	89.6589	93.1905	91.5749	94.5477	90.8807	91.6313	91.4489	97.7227
CR1_upstream	1	207494647	207496647	+	13.0799	9.85966	31.5133	24.7496	39.3907	30.6272	53.2527	33.1809	32.5645
RP11-78B10.2_upstream	1	207606055	207608055	-	89.6377	88.4329	94.1181	90.1261	91.0244	94.5017	91.6129	90.416	90.9807
5S_rRNA_upstream	1	207708481	207710481	-	96.645	94.2207	92.6187	91.8523	88.6584	95.2158	92.1528	91.213	95.1346
MIR29B2_upstream	1	207802023	207804023	-	88.9821	90.1225	84.5034	83.9828	90.052	91.5859	89.5789	88.7584	85.6532
RP5-1051D14.1_upstream	1	208970954	208972954	+	94.3983	82.0833	91.0253	86.593	95.6883	89.2915	91.4107	88.4673	89.3961
RP11-385M4.1_upstream	1	209154601	209156601	-	63.5185	67.0895	66.1084	65.5286	66.6668	71.5071	60.8444	61.5431	63.2275
MIR205HG_upstream	1	209427320	209429320	+	48.9199	56.6079	59.1821	56.4683	62.7032	52.0566	64.9797	58.3307	60.014
TRAF3IP3_upstream	1	209754532	209756532	+	91.4744	83.7756	84.1738	86.0152	90.0154	88.2086	89.2029	86.974	83.0833
ST13P19_upstream	1	210266741	210268741	-	96.2205	94.5833	96.6351	95.6129	95.9524	95.9879	95.118	91.4262	94.5863
RP4-667H12.4_upstream	1	210302184	210304184	+	91.3146	93.6754	93.8092	89.4733	97.7041	96.1403	94.7092	93.7105	96.8571
RNU5A-8P_upstream	1	210373767	210375767	-	11.75	16.8197	13.3831	14.011	12.6824	17.307	14.9542	14.6224	13.913
RP11-543B16.2_upstream	1	211205739	211207739	+	94.8617	96.7878	93.6161	95.183	95.1048	97.7306	97.1795	92.3081	94.8889
AC092017.1_upstream	1	211210582	211212582	-	93.5031	91.8304	92.2826	90.3	94.6978	96.0366	94.3878	96.3705	98.1397
LINC00467_upstream	1	211381303	211383303	+	68.5301	47.639	67.8936	67.0332	75.0799	40.8032	78.8366	35.5521	56.7212
ARPC3P2_upstream	1	211440774	211442774	+	94.7173	92.2985	91.0662	91.4177	87.9841	92.2345	91.8403	93.8599	93.1013
RP11-359E8.5_upstream	1	211583225	211585225	-	90.7024	88.1551	89.3936	91.5182	94.0997	92.3594	88.4352	94.1876	89.3294
RP11-354K1.1_upstream	1	211638195	211640195	+	83.6794	79.2977	80.5961	76.0536	81.9092	79.1032	82.3739	78.3219	78.6752
AL356310.1_upstream	1	211653049	211655049	-	88.2245	84.2502	88.2026	80.2052	84.9167	91.4839	88.6437	87.7092	84.3727
FDPSP8_upstream	1	211660777	211662777	-	80.6364	85.4018	87.7264	85.9279	86.8733	85.1721	83.3007	87.4029	89.9134
RN7SKP98_upstream	1	212099176	212101176	-	96.4839	93.4646	95.9705	89.0873	96.9452	95.1131	95.302	91.3812	93.5451
RP11-15I11.2_upstream	1	212166707	212168707	+	95.1119	92.4376	94.6648	91.9391	92.8036	94.7341	94.2512	93.9641	95.0595
RP11-384C4.3_upstream	1	212309018	212311018	-	77.6471	87.4128	87.9476	88.3204	88.1539	82.4756	88.5879	82.9554	81.0135
SNORA16B_upstream	1	212351316	212353316	+	96.8889	95.4282	97.8663	96.5842	93.6807	95.2655	94.6851	92.4049	90.7017
RP11-384C4.2_upstream	1	212355918	212357918	+	93.5958	92.4622	96.8197	93.815	95.2393	92.0849	96.5913	93.7369	94.972
RP11-61J19.5_upstream	1	212559231	212561231	-	89.3492	87.9055	91.1188	89.1034	88.9279	89.3813	92.0441	86.4176	90.5709
ATF3_upstream	1	212563834	212565834	+	90.9356	87.6718	86.7342	89.9573	92.6666	86.7481	96.458	91.7301	92.8885
FAM71A_upstream	1	212622974	212624974	+	92.8676	93.5193	89.3024	89.8414	86.2339	85.138	91.6395	89.6631	91.2213
RP11-338C15.2_upstream	1	212645796	212647796	+	93.6535	91.0134	92.5409	88.616	91.3972	92.7822	91.702	91.1974	91.6594
RP11-338C15.3_upstream	1	212664934	212666934	-	41.9227	38.7304	40.4841	48.0322	36.5538	43.502	58.4635	43.2756	42.5362
RP11-348H3.2_upstream	1	212822527	212824527	+	92.0976	93.0454	95.384	95.5991	96.0845	95.9739	93.2262	95.2317	95.0298
SPATA45_upstream	1	212847149	212849149	-	83.7664	91.7727	86.6744	85.827	86.1822	81.9394	81.6189	85.7824	85.023
RP11-348H3.5_upstream	1	212854866	212856866	-	86.6988	90.6911	91.6302	91.227	91.7311	88.4301	90.0505	91.6235	91.4077
RPS6KC1_upstream	1	213049733	213051733	+	42.055	37.1079	62.0559	51.8696	70.266	65.2371	69.8232	49.795	82.8182
RP11-554K11.2_upstream	1	213490801	213492801	+	85.7383	92.6708	92.4804	95.4478	90.1532	93.7018	95.9877	95.4179	87.376
AL592063.1_upstream	1	213609340	213611340	-	93.1746	92.37	95.0902	91.5956	93.1092	91.8423	97.5517	92.7041	96.6049
RP11-478J18.2_upstream	1	213985919	213987919	-	0.94348	0.92874	1.5722	1.56903	2.73069	1.81543	3.57435	1.68863	1.46104
PROX1-AS1_upstream	1	213987130	213989130	-	0.225294	1.34487	0.326087	0.488855	2.30038	0.866832	0.57966	0.851309	0.0997009
RP11-176D17.3_upstream	1	214357115	214359115	-	86.6338	95.2853	92.7474	93.3545	97.1278	94.3567	93.5357	88.3628	94.4255
RP11-365D23.4_upstream	1	214482887	214484887	-	87.9324	84.624	88.8779	90.0682	87.83	91.056	83.649	90.1128	89.4822
KRT18P12_upstream	1	214530695	214532695	+	92.7445	89.504	90.0261	89.2388	88.6964	86.9474	90.0136	93.031	87.0287
KCNK2_upstream	1	215004275	215006275	+	93.0479	89.1671	90.2608	94.0391	96.1057	91.3772	87.4986	92.9593	90.082
SNORD116_upstream	1	215629617	215631617	-	97.3333	91.3005	92.1202	91.4024	96.5909	94.9074	89.4322	92.9996	93.4722
RP5-1111A8.3_upstream	1	215885082	215887082	+	90.7619	91.8994	92.7901	94.8895	90.7207	95.5675	96.2341	95.2424	95.8922
RP11-22M7.2_upstream	1	216070965	216072965	+	95.8277	89.9817	90.3648	84.9378	93.0949	90.9733	86.3467	94.9904	93.4286
RP5-1099E6.3_upstream	1	216192551	216194551	+	89.3375	88.4472	89.9296	83.8769	92.3731	88.4721	89.8598	87.4576	93.966
SPATA17_upstream	1	217629824	217631824	+	9.70238	8.19584	10.0922	13.0194	17.3906	12.7501	21.0382	9.47078	12.2035
GPATCH2_upstream	1	217630582	217632582	-	26.6459	26.5793	31.6025	35.7995	43.9637	30.9789	45.107	27.9681	34.6261
RP11-152L7.2_upstream	1	218042005	218044005	+	93.746	88.5086	92.0704	89.0411	92.2435	91.9132	95.1103	92.026	90.9986
RNU1-141P_upstream	1	218128295	218130295	+	94.7826	94.7228	96.3169	92.5	94.1449	92.1145	90.9691	91.4055	94.0563
RP11-392O17.2_upstream	1	219269274	219271274	+	95.8889	92.157	94.0431	92.6884	96.5183	94.2402	95.4463	96.5045	95.8473
SLC30A10_upstream	1	219958147	219960147	-	84.0149	89.4711	91.3459	89.6137	93.4791	90.0017	89.1667	90.3737	94.0895
BPNT1_upstream	1	220089962	220091962	-	65.0768	67.9012	67.2575	69.2478	63.0565	66.2273	73.6807	71.4019	68.2082
MIR215_upstream	1	220117462	220119462	-	84.2103	90.7509	93.5835	94.4543	92.2117	93.899	96.4663	92.1881	94.6317
MORF4L1P1_upstream	1	220252070	220254070	+	90.0619	86.3203	86.1997	92.6866	86.5198	89.8711	85.9169	93.4814	86.7921
RNU6ATAC35P_upstream	1	220824120	220826120	+	90.7563	80.7255	84.8603	82.642	89.3956	85.8381	83.7923	91.8009	79.8818
U6atac_upstream	1	220824276	220826276	+	91.2465	82.9192	87.9684	84.1386	90.1269	86.5782	84.9285	92.9914	80.9355
RP11-103C3.2_upstream	1	221550143	221552143	-	90.1266	87.2252	87.2421	88.9257	88.8954	88.3083	92.4107	80.9879	83.3515
RNU6-403P_upstream	1	221836937	221838937	-	95.3	94.429	94.1907	92.125	88.8621	97.2373	95.5845	90.6522	94.8142
RP11-400N13.2_upstream	1	221964841	221966841	+	85.6264	81.665	84.6083	78.0325	81.0616	70.8157	87.3518	76.5523	85.1438
RP11-815M8.1_upstream	1	221978023	221980023	-	75.0613	80.4132	74.951	79.6793	84.4012	77.6807	77.5958	63.3922	90.4319
RP11-400N13.1_upstream	1	222386934	222388934	-	86.7531	84.0435	87.3895	86.6532	83.2762	88.7409	80.293	88.3979	90.5644
RP11-358H9.1_upstream	1	222454205	222456205	-	47.3103	43.3539	50.4114	48.1103	55.1344	47.3046	43.8333	54.4179	34.6639
CICP13_upstream	1	222466594	222468594	+	92.9029	93.4383	90.8603	90.3998	93.4883	92.1684	91.4841	92.326	93.7558
TAF1A-AS1_upstream	1	222588325	222590325	+	17.2252	10.0413	15.2447	13.615	29.1898	18.7947	22.0175	14.6519	30.3402
TAF1A_upstream	1	222589433	222591433	-	24.1269	22.2638	20.6765	24.4036	34.6161	30.3254	25.2729	24.5834	48.4182
RP11-378J18.8_upstream	1	222661012	222663012	-	92.6998	92.268	93.5034	93.5426	91.2941	96.424	94.6077	92.4767	96.1646
FAM177B_upstream	1	222735707	222737707	+	50.7936	59.2012	56.798	57.3138	67.4936	64.018	59.713	57.5727	77.3488
RP11-452F19.3_upstream	1	222813522	222815522	+	21.3804	17.3947	46.1113	32.5635	49.741	33.8242	55.5872	31.3276	73.8292
RP11-455P21.3_upstream	1	222813564	222815564	+	19.2646	16.4889	42.0211	29.9961	43.4528	29.1287	51.5898	28.9699	72.1407
SNRPEP10_upstream	1	223643883	223645883	-	86.9136	87.4892	88.3224	88.3256	82.7458	87.2044	91.9144	87.1459	91.8835
RNU6-1248P_upstream	1	223688551	223690551	+	86.4875	89.9903	94.2125	96.3495	92.6418	93.0714	94.1276	91.6378	90.2532
PHBP11_upstream	1	223856887	223858887	-	91.6089	92.0751	94.3543	92.5144	93.9234	93.2375	96.9134	92.188	91.0909
ACTBP11_upstream	1	223864351	223866351	-	94.1648	94.3368	95.6808	93.7259	97.9524	95.2743	94.9001	96.7552	95.4365
DEGS1_upstream	1	224174256	224176256	+	50.5903	43.6556	43.6949	69.1539	56.4859	46.2596	68.8815	45.6608	66.3079
RP11-365O16.1_upstream	1	224175206	224177206	-	65.8333	50.0853	55.098	78.1456	60.3377	52.3066	75.0449	56.5489	63.4052
SNORA72_upstream	1	224178141	224180141	+	93.8321	94.5057	92.5964	92.9039	95.0107	94.1862	95.2132	96.0624	95.9865
RP11-365O16.3_upstream	1	224212779	224214779	-	83.7807	80.5131	88.1754	83.3021	88.5294	89.9531	91.1765	90.174	88.7097
RP11-365O16.6_upstream	1	224218113	224220113	+	95.6434	90.1059	91.8079	90.2619	88.4024	84.0114	87.3279	93.542	94.6191
RNU6-1008P_upstream	1	224303880	224305880	+	95.2893	96.773	94.0826	95.4129	94.712	93.1426	98.3333	95.3477	91.087
MIR4742_upstream	1	224397811	224399811	-	91.009	95.6919	94.3317	92.0974	94.6997	96.0282	97.9365	93.8015	93.1305
WDR26_upstream	1	224436533	224438533	-	82.7951	89.7403	89.0124	88.5544	89.0103	94.0421	92.6101	89.1536	90.6842
RP11-100E13.3_upstream	1	224661386	224663386	-	87.2185	90.4107	88.7249	86.8028	89.9208	90.3268	91.8588	87.3253	89.6126
RP11-449J1.1_upstream	1	224765400	224767400	+	88.3022	77.514	86.0665	89.4881	82.572	82.2016	88.521	87.6837	87.2348
RP11-496N12.6_upstream	1	225464843	225466843	-	75.2279	65.9562	75.1191	72.097	76.5826	77.4219	79.9242	79.2133	75.9877
RP11-145A3.1_upstream	1	225699104	225701104	+	78.9286	69.997	73.0418	73.6294	86.5909	84.279	71.5884	80.68	68.903
RNU6-1304P_upstream	1	225739775	225741775	+	96.6933	90.4378	91.5796	91.0095	94.165	91.0952	91.8367	91.7838	93.1313
LEFTY1_upstream	1	225910882	225912882	-	47.6162	44.7379	44.6242	44.8196	63.5834	59.0358	46.7746	53.7998	78.3854
RP4-559A3.6_upstream	1	225937057	225939057	-	93.4833	94.146	93.8151	94.3483	96.1213	93.3834	92.9133	94.9936	85.5732
NDUFA3P3_upstream	1	225962679	225964679	+	83.3922	84.4437	91.2423	88.4241	81.7775	86.0285	85.2471	85.6746	80.2774
RP11-396C23.3_upstream	1	226125678	226127678	+	87.3216	83.1803	81.1124	82.0446	91.1553	84.8695	80.8884	91.4851	92.0889
RP11-275I14.4_upstream	1	226146503	226148503	+	90.7458	92.0256	93.0953	93.1844	91.9659	91.5241	90.9303	95.1763	91.5543
RP11-275I14.2_upstream	1	226188721	226190721	-	83.7563	90.0359	91.4193	91.6501	93.96	92.339	92.9744	96.1531	96.2684
YBX1P9_upstream	1	226318193	226320193	-	92.5278	92.1397	91.4901	90.9114	91.4108	87.4678	91.502	91.5679	94.5725
RP11-125A15.3_upstream	1	226333155	226335155	-	63.1055	61.0003	62.1056	65.319	56.5262	58.2022	69.059	62.5935	60.7109
RP11-118H4.3_upstream	1	226411635	226413635	-	91.8905	85.2502	87.6108	87.2506	89.1348	85.725	87.0286	88.468	88.9427
RP11-118H4.1_upstream	1	226437064	226439064	+	87.8997	84.8641	85.6053	85.8457	80.3598	84.5223	77.821	87.7752	92.6233
RN7SKP165_upstream	1	226444437	226446437	+	82.7571	82.4759	84.9195	83.2428	83.9111	91.9695	89.9405	85.1932	91.5278
CDKN2AIPNLP1_upstream	1	226492989	226494989	-	83.6293	89.1157	88.4426	90.3189	92.3765	87.9427	94.1305	91.9851	89.8245
ITPKB-AS1_upstream	1	226667397	226669397	+	82.1649	88.8491	86.0227	88.7154	89.4135	87.0456	87.4538	88.6035	89.7567
ITPKB-IT1_upstream	1	226674567	226676567	-	78.7256	75.2398	83.7802	80.7078	79.9866	90.1166	85.7068	79.916	80.1387
RPS27P5_upstream	1	226780001	226782001	+	91.6578	89.8487	88.3554	89.6725	97.5107	92.415	93.7482	90.9253	92.872
ADCK3_upstream	1	226896036	226898036	+	91.7657	92.1153	88.132	88.7093	95.5752	90.203	92.5559	93.524	95.9013
RP5-1087E8.2_upstream	1	226957767	226959767	-	90.9021	92.4844	92.9519	92.0676	93.3726	93.3131	90.2931	92.0694	97.2778
RP11-211A18.2_upstream	1	227232769	227234769	+	91.3414	90.6215	90.9207	91.25	91.8373	88.2256	88.7619	92.2632	87.6968
RP11-211A18.1_upstream	1	227264707	227266707	-	85.5665	91.9145	86.1	89.589	92.5887	86.8172	87.4752	89.3369	88.9531
CTD-2090I13.1_upstream	1	227392091	227394091	+	92.1429	92.1547	87.7347	91.6592	85.1668	83.7888	79.8755	92.4384	92.5616
CTD-2090I13.2_upstream	1	227410819	227412819	-	72.0585	74.8364	77.2237	77.8685	76.8019	72.6496	76.0788	87.1583	78.4656
CTD-2090I13.3_upstream	1	227429026	227431026	+	87.5699	86.3845	85.5982	85.2286	83.4127	88.4226	81.6931	91.2174	92.6768
BTF3P9_upstream	1	227432564	227434564	+	86.4547	90.3465	94.307	90.2043	90.7648	92.0599	91.8257	90.0863	89.9167
ZNF678_upstream	1	227562043	227564043	+	36.5767	27.3057	54.3602	27.0358	72.7829	58.504	61.1333	38.8135	48.3387
RP4-566D2.1_upstream	1	227598594	227600594	-	91.1172	88.8554	88.962	89.3939	91.1419	89.5141	90.7997	91.6837	90.736
AL592310.1_upstream	1	227643780	227645780	+	97.601	91.7872	94.3638	93.1981	95.3694	92.5612	97.8788	95.2787	98.9583
ZNF847P_upstream	1	227706199	227708199	-	76.8773	81.0854	85.191	81.5632	88.3032	85.0683	89.7634	83.0713	87.6772
RP11-192I3.3_upstream	1	227978551	227980551	+	87.6417	91.1147	89.1904	83.805	92.3264	92.3027	94.9275	89.4208	95.683
FAM96AP2_upstream	1	228114973	228116973	-	84.9471	89.3549	87.6114	93.49	87.416	91.9978	88.8329	91.9672	88.9936
RP11-520H14.1_upstream	1	228134492	228136492	-	76.9159	75.7052	78.8926	76.29	79.327	77.7776	82.6557	73.9819	80.0916
MIR6742_upstream	1	228396609	228398609	-	94.189	93.3625	92.9695	90.5685	88.6574	98.1061	87.522	95.7572	92.1916
RP5-915N17.3_upstream	1	228449121	228451121	-	93.7523	92.2302	87.8732	81.2443	92.9879	95.0637	95.6308	90.7019	87.5162
DUSP5P1_upstream	1	228648741	228650741	+	55.5617	49.2835	70.6571	51.7584	84.1573	60.9953	77.7906	89.378	69.9874
FTH1P2_upstream	1	228685915	228687915	+	91.2026	86.4513	95.9529	94.6132	88.7067	91.943	92.9173	89.6513	87.1915
RP4-799G3.1_upstream	1	228774812	228776812	+	95.218	92.9096	88.9057	96.3783	94.8333	93.9856	94.335	90.3034	89.1667
ISCA1P2_upstream	1	229040671	229042671	+	86.8662	80.9461	86.7042	86.8564	84.847	84.4719	90.6768	86.3699	87.9711
RP5-1061H20.5_upstream	1	229227062	229229062	-	42.8283	42.1126	53.6372	46.7859	43.2073	35.1408	48.4905	45.6973	27.1256
TMEM78_upstream	1	229248136	229250136	+	82.2094	72.8763	74.4244	86.1074	82.9614	79.9348	77.0394	79.9348	81.9971
RP4-803J11.2_upstream	1	229317903	229319903	+	88.2619	91.9287	93.3247	87.2367	95.1424	90.252	92.279	90.1613	94.8544
RP5-1068B5.5_upstream	1	229440520	229442520	-	84.1361	86.3657	86.7805	90.8628	92.2633	86.7028	90.933	90.4407	94.4083
RNU4-21P_upstream	1	229534689	229536689	-	95.1613	90.0545	93.6091	95.8947	93.0522	95.1547	91.61	95.3819	89.2943
RNA5SP78_upstream	1	229548405	229550405	+	95.7681	91.7882	92.3136	90.3288	94.3931	93.3821	97.027	93.4836	94.565
HMGN2P19_upstream	1	229569032	229571032	+	89.2324	88.7641	88.2129	89.5733	85.4431	92.7589	91.9841	95.1448	89.9816
RP11-108F13.2_upstream	1	229689404	229691404	-	84.0919	85.7004	90.2268	89.5912	89.0918	90.1453	87.8736	91.4603	93.4338
HMGB1P26_upstream	1	229705361	229707361	-	90.1429	91.3967	91.5503	88.7534	93.0713	89.6559	95.1486	91.4536	89.4426
RP5-956O18.3_upstream	1	230281393	230283393	-	92.2223	91.4916	93.9148	90.3507	89.0387	90.0746	90.1255	94.6794	93.013
RP11-543E8.1_upstream	1	230595083	230597083	-	95.6667	85.372	85.0906	90.689	90.2911	90.9677	98.4737	88.948	90.2404
RP5-858B6.1_upstream	1	230824207	230826207	-	85.6145	87.5159	93.1082	84.2632	89.7749	83.7374	90.5062	87.0286	84.0998
C1orf198_upstream	1	230869089	230871089	-	52.1239	56.3875	53.1718	68.4551	88.741	64.1815	74.3899	52.7826	72.9363
RP5-858B6.3_upstream	1	230873346	230875346	+	87.2619	92.0986	89.5286	93.6029	91.4382	91.6931	89.0766	93.6038	88.0177
RN7SL837P_upstream	1	230892641	230894641	+	92.7778	87.8712	85.5913	84.4781	86.7563	90.5464	81.6667	82.7144	91.9746
MIR1182_upstream	1	231019424	231021424	-	84.6926	86.2385	88.6986	80.8208	91.8651	89.4558	89.8809	88.2719	83.4048
RP11-423F24.3_upstream	1	231020111	231022111	+	84.6449	85.175	89.4061	83.2648	88.6439	86.8875	88.6471	86.51	90.7619
RP5-1097F14.1_upstream	1	231117825	231119825	-	75.7526	74.8231	74.7158	76.1923	74.2411	79.4308	81.6816	71.4068	74.8475
RNA5SP80_upstream	1	231281024	231283024	-	91.9921	90.6526	90.5968	97.3362	91.8651	90.9252	95.3266	90.7126	90.1312
EGLN1_upstream	1	231424544	231426544	-	83.0873	84.7292	78.1064	81.6989	80.7605	78.0114	86.018	81.6613	82.7363
LINC00582_upstream	1	231611590	231613590	-	89.246	92.0239	93.4007	88.7851	83.8869	93.7691	87.8892	89.6933	85.3746
DISC2_upstream	1	231813482	231815482	+	93.1905	93.1125	94.5132	94.205	95.0199	94.7766	94.1893	93.0216	95.0631
DISC1-IT1_upstream	1	231924334	231926334	+	88.1266	91.472	88.2323	93.4912	89.0084	91.8165	93.8074	91.0431	85.7143
RP5-865N13.2_upstream	1	232158591	232160591	+	92.0266	92.9624	91.2474	92.4898	93.5056	94.5159	88.1212	93.941	96.54
SIPA1L2_upstream	1	232561058	232563058	-	87.5427	85.7878	88.8261	91.0253	83.5927	89.0908	83.5461	92.4009	84.7564
RNU6-1211P_upstream	1	232698704	232700704	+	91.3308	91.5748	91.8316	89.9175	93.6856	92.1275	93.13	88.984	88.4418
RP11-66A2.1_upstream	1	232716571	232718571	+	94.8948	91.6159	94.1792	95.4661	93.6852	88.9789	93.9983	90.3389	90.0183
RP11-66A2.2_upstream	1	232742215	232744215	-	95.115	94.2028	95.451	92.8207	95.633	90.689	95.6436	95.7916	95.7841
RNU1-74P_upstream	1	232831687	232833687	-	91.5548	91.377	89.2478	88.3479	91.4417	91.1523	93.0761	88.2305	88.7418
RPS7P3_upstream	1	233288947	233290947	-	79.3864	82.7352	86.1035	83.6341	77.4861	82.3719	85.975	79.7199	79.6059
PCNXL2_upstream	1	233295213	233297213	-	13.169	9.20215	42.8243	24.2402	27.2373	20.123	31.75	13.4203	13.5289
RP5-862P8.3_upstream	1	233295227	233297227	-	13.169	9.20215	42.8243	24.2402	27.2373	20.123	31.75	13.4203	13.5289
RNU4-77P_upstream	1	233448281	233450281	-	95.9557	93.4636	93.4166	96.4195	93.9903	90.6893	90.1286	92.4677	94.2857
MIR4427_upstream	1	233622652	233624652	+	87.9285	91.5362	86.2905	89.2745	92.0833	97.4574	94.4938	89.8693	87.6407
RP11-301G21.1_upstream	1	233835932	233837932	-	93.7446	88.868	93.7273	95.2631	95.781	92.8135	93.4	97.2361	97.1576
RAC1P7_upstream	1	234026727	234028727	-	94.0738	90.1791	85.9952	90.6382	93.816	90.717	90.8576	90.3233	93.667
RP4-799P18.4_upstream	1	234260206	234262206	+	92.9001	81.5322	88.1997	85.2754	80.7496	93.1513	84.424	89.0071	90.1714
RP4-799P18.3_upstream	1	234272000	234274000	-	90.0307	85.9704	92.4034	82.0706	91.544	89.0302	87.581	90.19	84.0186
RP4-799P18.5_upstream	1	234283472	234285472	+	88.7356	87.3042	89.3563	86.7417	90.4956	89.8374	93.0858	85.8707	88.2253
MIR4671_upstream	1	234304967	234306967	+	94.3536	89.335	95.6031	88.8872	99.1071	92.478	93.499	95.0893	93.4446
RP5-827C21.2_upstream	1	234355506	234357506	+	94.6444	95.0294	91.5315	95.3448	94.4192	84.487	93.9091	92.9496	92.0877
RP5-827C21.1_upstream	1	234356641	234358641	-	93.6116	94.6834	91.4154	96.1251	94.0433	81.2583	94.8907	88.3515	94.3424
RP5-827C21.6_upstream	1	234370686	234372686	+	84.2633	87.5086	85.2586	88.6531	87.3895	81.1119	82.3013	87.387	84.7277
LINC01354_upstream	1	234531279	234533279	-	71.9185	69.2452	75.5715	70.8426	73.983	69.8395	82.289	78.1624	81.5305
U8_upstream	1	234591775	234593775	+	93.7963	94.6307	90.5789	92.7958	96.8493	91.3855	97.973	95.5476	90.2519
RP4-781K5.2_upstream	1	234605508	234607508	+	60.7353	50.3696	59.8382	63.2353	69.6099	54.6286	53.7627	57.411	58.832
RP4-781K5.9_upstream	1	234643166	234645166	+	88.5694	91.049	85.5045	86.6498	96.286	93.0773	90.2225	85.3611	97.169
RP4-781K5.5_upstream	1	234658771	234660771	+	96.25	88.43	92.441	90.4738	96.7303	91.8209	94.9862	90.622	89.2639
LINC01132_upstream	1	234722542	234724542	+	63.6497	62.9044	62.9808	68.6212	59.2089	59.3353	58.0251	60.2571	49.1396
RN7SL668P_upstream	1	234902686	234904686	+	88.5713	87.7204	89.6892	87.1757	90.5896	93.3951	92.6245	82.832	93.5002
RP11-443B7.2_upstream	1	234955731	234957731	+	69.2323	56.022	70.5068	63.1952	67.8607	70.9403	76.07	60.1301	60.7584
RP11-443B7.1_upstream	1	234969562	234971562	-	10.5386	11.1037	19.1796	19.6483	22.1156	19.8935	31.4606	18.1423	24.4483
RP4-597N16.1_upstream	1	235096912	235098912	-	90.9299	88.5049	91.2675	88.6385	89.2265	94.4835	93.6905	92.5397	91.9981
RP4-597N16.4_upstream	1	235104109	235106109	-	36.282	27.6609	40.4277	39.0114	37.9257	32.5694	42.6852	30.7427	39.6
RPL23AP23_upstream	1	235294365	235296365	+	85.5222	90.5531	89.1822	90.5989	94.2489	87.5223	92.1599	91.0684	93.4549
RP11-382D8.3_upstream	1	235335306	235337306	+	91.5883	94.9124	97.1412	93.8127	92.7761	96.0547	96.849	94.3474	96.2162
RP11-382D8.5_upstream	1	235359653	235361653	+	92.4928	89.7396	93.8814	93.8539	94.288	96.5932	98.3333	96.9648	86.5841
TBCE_upstream	1	235365860	235367860	+	24.3663	16.8052	23.8717	22.7354	33.6595	32.1158	41.7729	20.2277	35.1351
RPS21P1_upstream	1	235431485	235433485	+	96.767	93.8497	95.813	93.9865	97.2094	96.4258	94.7083	94.6825	98.3048
RP4-534P7.2_upstream	1	235518471	235520471	+	91.4548	92.0783	90.8712	89.8854	91.4228	93.3513	93.075	93.8705	90.0893
MTND6P14_upstream	1	235536020	235538020	+	94.5995	93.706	91.6819	95.1285	93.1031	92.6	90.9965	94.5787	95.4389
MTND5P19_upstream	1	235539345	235541345	-	92.4228	91.4578	89.5951	92.5057	93.2504	87.733	92.3861	93.1074	90.9258
MTND4P10_upstream	1	235540915	235542915	-	89.4896	89.4432	85.9786	88.1608	88.3066	89.8859	92.8503	88.2855	91.9505
RP11-293G6__B.4_upstream	1	235541206	235543206	-	87.7412	86.9898	85.4648	87.2169	85.6505	88.0977	91.6443	84.4753	88.8505
MTND3P8_upstream	1	235541597	235543597	-	87.3513	87.4972	83.062	84.9952	86.5378	88.0811	91.6201	83.9241	86.9001
RP11-293G6__B.2_upstream	1	235541890	235543890	-	88.4215	89.0174	83.378	83.0561	86.6211	88.5353	92.3579	84.819	87.8015
LDHAP2_upstream	1	235736505	235738505	+	93.0985	90.2616	90.1279	92.6857	96.0461	93.9624	94.9427	93.1237	97.6132
MIR1537_upstream	1	235852560	235854560	-	90.0838	84.107	88.9731	84.2732	91.0025	90.4579	94.0476	85.9541	91.9555
LYST_upstream	1	235883140	235885140	-	86.1813	89.2323	88.767	89.8837	86.8948	91.25	93.8441	90.8372	87.037
RNU6-968P_upstream	1	235913915	235915915	+	86.758	84.0658	89.5522	87.7151	87.0138	86.5715	94.0091	95.7821	87.834
RP5-940F7.2_upstream	1	235943305	235945305	-	78.3389	75.8604	77.9132	75.1796	83.6858	75.4416	84.1412	87.4584	79.6552
RP4-580N22.2_upstream	1	235971325	235973325	-	47.9078	39.4675	39.4653	42.2089	44.8191	43.188	42.0133	47.6145	53.2925
Y_RNA_upstream	1	236059177	236061177	+	91.4481	92.3871	88.7317	93.3757	87.3827	84.9874	86.3783	90.7375	94.6278
RP4-764D2.1_upstream	1	236108561	236110561	+	90.1944	88.9521	86.5155	82.3077	79.9915	87.4982	85.5169	86.9563	83.375
RP11-478H16.1_upstream	1	236286460	236288460	-	82.0011	89.9026	87.0765	85.8106	88.1746	81.9994	86.2872	90.1157	90.5425
ENO1P1_upstream	1	236481665	236483665	+	90.0644	89.7913	91.4963	85.6724	88.2703	92.3783	94.4143	88.9187	90.5926
LGALS8_upstream	1	236516500	236518500	+	77.3497	86.1911	82.0706	78.9885	81.9522	79.6601	76.4739	83.4143	83.3392
RP11-385F5.5_upstream	1	236536204	236538204	-	91.7682	91.4971	91.4606	89.0526	85.4649	85.7738	91.4762	84.1361	89.8571
RP11-385F5.4_upstream	1	236549780	236551780	-	93.75	94.1233	93.9228	90.9686	95.07	88.5128	91.058	89.4477	88.6454
RP11-182B22.2_upstream	1	236818134	236820134	+	93.3333	93.2721	91.9269	91.5503	92.0971	90.8056	91.6877	92.4133	92.5041
RPL35P1_upstream	1	236979839	236981839	+	95.4598	94.871	93.2277	95.5644	93.2114	94.5138	94.3773	95.2045	97.1457
MT1HL1_upstream	1	237003918	237005918	-	91.7628	88.1051	90.1577	89.625	92.1964	91.2638	92.3711	91.6433	93.3833
RN7SKP195_upstream	1	237119307	237121307	+	91.6259	91.6856	91.3057	89.6988	93.7897	92.8005	87.8211	94.8497	92.9918
RP11-193H5.1_upstream	1	237860675	237862675	+	88.0875	93.0469	94.506	90.5246	90.9568	95.1008	95.2674	92.2075	93.7544
MTRNR2L11_upstream	1	237944775	237946775	-	89.3165	92.3802	93.6321	96.0816	94.3442	91.639	96.1656	95.3124	95.4449
MTND6P15_upstream	1	237947714	237949714	+	94.1251	93.6389	94.1857	92.3524	92.1411	89.8591	96.1292	91.7815	97.2385
RP11-193H5.5_upstream	1	237948643	237950643	-	92.8408	93.8473	93.882	93.6226	92.5467	89.2072	95.4161	92.4451	95.1986
MTND5P18_upstream	1	237951036	237953036	-	92.396	89.683	92.7733	93.4386	93.5014	93.3437	93.5898	87.6423	92.4039
RP11-136B18.2_upstream	1	238274537	238276537	+	91.4476	90.3016	89.8185	88.3916	91.884	92.8773	92.6102	94.2933	92.2032
RP11-177F15.1_upstream	1	238483945	238485945	+	96.1376	88.7295	86.1443	91.0939	89.4823	91.285	88.6779	94.1376	89.7107
LINC01139_upstream	1	238485523	238487523	-	86.3354	87.1649	82.9529	88.9527	89.5789	88.6019	92.3055	84.0534	80.7855
KRT18P32_upstream	1	238489858	238491858	+	88.2059	91.3058	94.3307	95.8469	92.4615	91.5703	90.6548	94.8937	92.9952
MIPEPP2_upstream	1	238778700	238780700	-	91.1633	90.3058	89.1903	87.4831	85.2922	88.7084	91.1011	89.6829	87.5
CHRM3-AS1_upstream	1	239899372	239901372	-	97.6461	87.1998	91.5308	91.9349	92.5484	94.4588	94.1946	92.6306	88.2119
RP11-35L17.3_upstream	1	239916455	239918455	-	91.5691	91.8331	90.3177	87.6416	91.9019	92.2632	92.6475	89.5914	90.5719
RP11-438O11.1_upstream	1	239971287	239973287	+	85.4493	88.3787	90.2172	86.8635	89.9195	92.1006	88.4101	85.5633	84.6047
RPS7P5_upstream	1	240011146	240013146	+	96.8155	92.7249	91.6595	90.0452	94.8919	92.8931	92.474	86.6539	97.0139
FMN2_upstream	1	240012848	240014848	+	87.2294	89.566	89.572	84.9633	88.692	87.08	84.3352	88.6383	86.6565
RP11-567G24.1_upstream	1	240144889	240146889	-	89.5175	96.629	94.689	95.7619	93.4669	96.0419	97.7381	91.0026	92.4962
ADH5P3_upstream	1	240168655	240170655	+	88.7675	91.4882	91.1205	90.2117	87.9758	94.8537	92.8153	87.9635	96.9048
RP11-567G24.3_upstream	1	240179144	240181144	-	95.3558	96.0821	97.2262	92.6517	93.3737	96.2925	90.2317	89.3633	93.0083
RP11-467I20.2_upstream	1	240528952	240530952	+	95.4658	88.7136	92.5141	92.3918	88.4238	88.1724	93.6526	82.6095	91.613
RP11-467I20.4_upstream	1	240549878	240551878	-	98.6842	92.1094	97.9651	92.9436	96.9239	95.0519	93.3733	95.7803	93.8264
RP11-467I20.6_upstream	1	240590248	240592248	-	92.4707	91.4773	97.0135	88.5483	91.2093	92.7713	95.5398	93.3082	97.9135
GREM2_upstream	1	240611649	240613649	-	15.57	17.328	25.1249	32.0474	23.6186	15.086	27.8503	23.0276	39.6685
RP11-467I20.3_upstream	1	240636552	240638552	-	95.0753	90.6623	93.0467	90.93	93.3462	92.5508	95.2166	94.6381	92.5181
RP11-467I20.5_upstream	1	240652741	240654741	+	88.5567	85.045	93.3867	92.0563	88.4077	95.1125	96.7778	92.207	90.9785
Y_RNA_upstream	1	240696820	240698820	+	95.6338	91.2761	92.1081	92.0618	92.2999	92.5866	91.5321	94.3036	95.0537
RP11-80B9.1_upstream	1	240764057	240766057	+	92.7778	89.2271	89.7358	85.8023	91.7967	88.9903	89.7081	88.5264	88.4025
PRKRIRP8_upstream	1	240771034	240773034	-	90.4734	93.5708	89.9459	88.3151	91.289	91.4072	87.9688	90.4988	86.0561
RFKP1_upstream	1	240822933	240824933	-	90.4939	90.9276	95.7272	91.7221	92.8643	92.2862	93.9158	93.8051	92.974
RP11-435F13.2_upstream	1	240998294	241000294	-	90.7037	91.5051	93.1425	91.3822	89.2049	92.6016	94.4482	91.0797	91.469
RP11-306K13.1_upstream	1	241305382	241307382	-	86.4429	93.1459	91.6828	95.2364	92.1065	89.1339	91.5066	95.4071	91.3614
WDR64_upstream	1	241650778	241652778	+	79.6661	88.1898	95.2929	87.5891	93.9284	90.5767	93.7642	85.6185	90.9059
RP11-553N16.1_upstream	1	241830435	241832435	+	94.8485	93.3702	89.68	90.2692	90.6237	90.528	96.63	86.728	93.9866
RP11-553N16.5_upstream	1	241914623	241916623	+	90.1068	91.4757	92.9056	97.593	93.6229	94.7188	95.0513	94.1181	94.5699
BECN1P1_upstream	1	241956237	241958237	+	90.9101	91.6025	88.8849	91.4598	89.1597	95.4721	90.6141	92.2349	90.905
CFL1P4_upstream	1	241991685	241993685	+	89.5343	86.063	91.026	89.5397	88.664	93.3688	80.3125	84.355	88.6332
RNU6-1139P_upstream	1	242023554	242025554	-	89.3869	93.9254	92.7588	89.9699	93.7852	90.0458	90.5868	94.8407	94.7503
TUBB8P6_upstream	1	242055585	242057585	+	91.9807	89.2174	92.1259	90.3896	92.3333	83.1866	84.4076	87.4426	91
RN7SKP12_upstream	1	242188289	242190289	-	91.6122	89.9831	90.7233	92.5055	91.8587	92.8988	94.4719	93.5579	95.956
RP11-561I11.3_upstream	1	242202055	242204055	+	81.2116	81.8672	85.0242	84.5449	83.8143	80.6518	89.0101	85.5485	88.3527
RP11-513D4.3_upstream	1	242344058	242346058	+	77.2523	73.8474	73.8619	75.1287	79.3862	76.1061	75.792	80.253	73.6515
RP11-513D4.1_upstream	1	242376932	242378932	-	94.3447	91.119	93.3892	92.5532	95.7325	94.8053	91.5714	91.3942	95.5983
RSL24D1P4_upstream	1	242771120	242773120	+	77.8034	80.5995	83.4404	76.2781	78.1784	83.8255	80.307	78.8682	85.6936
RP11-331N16.1_upstream	1	242973505	242975505	+	87.3611	88.0833	87.2509	83.6582	90.7749	85.8624	86.5909	93.9915	89.7396
RP11-261C10.1_upstream	1	243006968	243008968	-	91.0833	74.7826	84.2386	85.254	93.109	90.8298	91.7848	90.3618	80.873
LINC01347_upstream	1	243101233	243103233	-	98.0162	96.2906	96.6801	97.2676	94.5784	95.8014	93.6735	95.8581	93.0384
RP11-261C10.5_upstream	1	243134398	243136398	+	89.9544	93.1916	91.8832	84.4911	91.7074	94.8699	94.1446	96.8449	95.5611
RP11-261C10.4_upstream	1	243163138	243165138	+	96.3845	93.5016	94.1591	88.9585	95.0461	91.6308	91.4375	93.8428	95.3725
FCF1P7_upstream	1	243267619	243269619	-	83.0663	80.8878	82.1406	81.4727	89.5272	79.6385	88.3893	82.1194	89.1115
RP11-278H7.5_upstream	1	244062830	244064830	+	87.1667	89.1671	82.4805	85.8051	88.9466	85.2615	82.62	89.873	88.1716
RP11-278H7.4_upstream	1	244092526	244094526	-	83.6173	83.0792	82.1383	79.6327	86.1298	83.9436	83.2686	83.5252	82.4584
RN7SL148P_upstream	1	244102432	244104432	+	89.7614	91.5486	93.3609	92.8954	93.0077	95.2366	88.8461	95.4879	91.1508
RP11-278H7.3_upstream	1	244105865	244107865	+	91.408	81.7981	86.9504	88.9598	87.493	83.0654	91.3166	90.7486	89.2223
C1orf100_upstream	1	244351135	244353135	+	83.4347	80.4335	78.8447	80.6245	83.2	77.2047	80.8603	86.2384	73.9949
RP11-518L10.5_upstream	1	244409092	244411092	-	90.2031	83.3714	85.2065	80.7818	85.4433	80.1675	86.2213	81.7646	81.7499
C1orf101_upstream	1	244452877	244454877	+	90.7566	82.6493	87.7466	82.5229	91.3147	80.9227	84.669	84.5621	87.1354
CYCSP5_upstream	1	244598187	244600187	-	88.4402	79.5539	86.851	90.297	88.2422	90.098	85.8573	87.4165	84.5673
RP11-173A6.2_upstream	1	244694220	244696220	-	92.7899	94.1331	92.3361	92.1768	96.5793	96.464	90.4053	93.9088	92.2351
RP11-11N7.5_upstream	1	244854997	244856997	-	93.205	92.8818	95.7212	94.7309	96.897	90.1202	90.6182	91.7953	90.5215
RN7SKP55_upstream	1	244942410	244944410	+	90.6746	90.6422	85.6516	88.278	82.3869	93.0768	90.1236	88.4144	87.7627
RNU6-947P_upstream	1	244953358	244955358	+	93.4329	93.1097	90.1374	91.0989	95.6607	94.1961	91.6054	90.91	94.3242
RNU6-1089P_upstream	1	245021515	245023515	+	90.93	94.5443	94.2136	91.3573	94.5046	91.8048	96.7982	93.7395	95.0269
RNU6-999P_upstream	1	245042428	245044428	+	80.8526	80.4614	82.8782	79.6602	83.2361	78.702	81.8679	83.233	82.4211
RP11-290P14.2_upstream	1	245123950	245125950	-	86.9273	86.5836	87.0741	82.8973	87.4322	88.3709	92.6434	90.3088	85.2207
RNU1-132P_upstream	1	245133590	245135590	-	94.6566	88.6847	93.097	93.0349	94.7754	90.4549	94.3854	93.1615	90.1228
RP11-62I21.1_upstream	1	245234001	245236001	-	42.7304	42.7786	48.2963	50.2051	70.6723	65.0632	42.661	44.2717	58.3228
DNAJC19P8_upstream	1	245282589	245284589	-	86.8861	87.9488	92.3986	87.5567	83.9114	88.9258	83.0475	89.9067	89.6954
AL359983.1_upstream	1	245368834	245370834	+	91.0786	92.2877	93.1637	92.2975	95.3755	92.6994	94.4009	92.4741	95.904
RP11-522M21.2_upstream	1	245614645	245616645	-	86.9504	84.9993	78.4828	78.1486	82.7539	77.4883	83.5182	85.8705	80.4248
RP11-522M21.3_upstream	1	245675978	245677978	-	93.8174	92.2954	93.4123	92.7474	93.9466	94.4692	93.4222	92.5419	87.8788
RP11-36N20.1_upstream	1	246107126	246109126	+	86.791	87.8012	82.2448	77.4943	82.2807	85.9547	86.918	82.494	78.4772
CHCHD4P5_upstream	1	246177278	246179278	+	96.3228	94.406	93.3471	91.1451	97.5331	90.1763	93.9245	88.398	91.1864
RNU6-1283P_upstream	1	246188618	246190618	-	90.0613	91.6789	92.4918	93.191	96.971	96.3648	93.7867	95.1598	94.0805
SMYD3-IT1_upstream	1	246321938	246323938	-	88.8615	92.5168	91.2357	88.3733	89.1188	87.3382	93.182	84.8433	90.4215
Y_RNA_upstream	1	246425619	246427619	-	97.6191	95.4459	95.7768	92.5081	90.8421	92.9714	91.5816	94.3889	95.9842
RP11-690C23.3_upstream	1	246528341	246530341	-	76.0076	76.0801	83.8282	80.8631	76.2216	80.5229	82.1814	87.2805	78.9815
RP11-452J6.2_upstream	1	246631978	246633978	-	95.7486	89.7392	95.0739	90.7383	92.4843	95.678	89.6825	96.3967	93.7653
RP11-439E19.9_upstream	1	246680608	246682608	+	91.2865	85.835	87.2011	90.5704	90.4345	93.5285	88.5802	90.522	93.6389
RP11-439E19.7_upstream	1	246688547	246690547	+	71.0646	64.9214	67.954	60.0207	62.3186	73.8976	74.3502	70.4661	70.9115
RP11-439E19.6_upstream	1	246755332	246757332	-	89.0567	86.0189	87.4219	87.0677	89.3671	88.5708	88.9059	87.5751	87.9141
RP11-439E19.10_upstream	1	246770801	246772801	+	86.4815	91.2005	91.2592	87.0796	91.3143	91.6525	94.1957	95.8559	92.3831
LINC01341_upstream	1	246774513	246776513	+	93.0159	93.0817	96.2758	93.0018	91.867	94.3386	94.0274	90.0872	95.6446
SNORA25_upstream	1	246833029	246835029	-	93.1219	93.197	93.3902	92.9144	91.2929	93.9961	96.3632	90.82	96.6171
RP11-551G24.3_upstream	1	247013568	247015568	+	82.073	86.7753	84.714	86.8173	84.6016	81.0745	88.8461	83.7284	88.99
RP11-551G24.2_upstream	1	247041291	247043291	+	94.6505	94.5632	94.8809	96.7303	95.7266	96.7115	94.181	93.3724	97.2211
RP11-488L18.6_upstream	1	247173756	247175756	+	89.8413	89.2826	90.3577	92.0965	94.1403	88.885	91.5245	89.3841	85.2044
RP11-488L18.3_upstream	1	247184982	247186982	-	91.8875	87.553	91.8594	93.9229	94.0166	92.5377	93.353	88.861	97.2782
MIR3916_upstream	1	247201560	247203560	-	94.0688	91.6516	93.6157	94.4088	96.9441	93.2131	97.5356	93.17	94.6286
RNA5SP82_upstream	1	247204161	247206161	-	93.5089	91.2609	92.7043	84.5056	90.0995	89.9575	86.5103	89.2307	82.9365
NLRP3_upstream	1	247414656	247416656	+	95.1299	89.5046	92.9369	92.2447	94.6633	94.5334	88.0864	93.522	82.4901
OR2B11_upstream	1	247451482	247453482	-	85.9914	85.2395	87.764	85.0062	78.1491	80.1532	84.2602	87.2151	81.0089
OR2G2_upstream	1	247586860	247588860	+	86.732	86.2037	90.5846	88.5634	92.0904	90.7482	90.6593	91.9562	88.1219
RNU6-691P_upstream	1	247606701	247608701	-	86.1869	96.1037	86.7593	98.5737	92.0318	91.2975	95.3629	95.8704	90.109
RP11-978I15.10_upstream	1	247640354	247642354	-	93.6008	89.1282	94.7856	94.2301	88.3078	90.2664	93.7339	94.3822	97.7006
OR6F1_upstream	1	247712255	247714255	-	78.9399	71.569	67.5258	76.6558	74.0526	81.872	80.1094	81.9746	77.4312
OR1C1_upstream	1	247757906	247759906	-	59.5556	60.0886	63.5508	59.2749	59.573	76.445	59.3631	72.0926	58.124
OR14A16_upstream	1	247815229	247817229	-	72.3232	78.5881	73.7951	74.1725	74.2269	84.2024	68.1932	83.7513	65.7752
HSD17B7P1_upstream	1	247825986	247827986	+	83.9087	77.9463	75.9385	74.9547	84.0612	81.3863	85.0552	84.4468	75.0243
OR6R1P_upstream	1	247833788	247835788	-	73.9752	66.5505	65.6866	70.212	75.1262	73.0866	65.9462	86.178	64.4476
OR11L1_upstream	1	247841396	247843396	-	83.2604	81.1282	81.892	82.2567	81.9773	84.1533	84.2163	90.996	84.9442
OR2L9P_upstream	1	247973241	247975241	+	55.6746	56.5195	50.3536	48.3803	54.0117	56.158	62.2039	48.6204	48.5716
OR2L6P_upstream	1	248001629	248003629	+	79.6937	77.7598	82.4219	83.3995	84.3555	79.3692	76.3359	81.5169	68.9574
OR2M1P_upstream	1	248120432	248122432	+	73.8951	82.8959	76.2147	82.7491	86.2677	80.9775	79.355	84.1767	80.2299
OR2M5_upstream	1	248143648	248145648	+	85.3649	72.9257	77.0966	74.0975	76.4573	72.3045	77.9654	70.2289	78.8608
OR2T33_upstream	1	248273314	248275314	-	82.3178	70.0073	70.4428	73.822	75.8274	70.5618	74.8059	65.3744	72.9152
OR2T12_upstream	1	248295078	248297078	-	72.4224	71.703	74.6244	73.0696	74.111	75.9153	64.9376	68.8603	72.4729
OR2T7_upstream	1	248439707	248441707	+	51.5849	59.5155	58.6662	60.3468	47.0222	55.4907	53.7231	44.5874	52.6175
OR2G6_upstream	1	248520147	248522147	+	60.5495	72.1754	65.0944	70.7191	70.9463	66.2996	67.9183	60.3991	55.3576
OR2T34_upstream	1	248574257	248576257	-	64.8864	64.8796	66.4079	68.14	66.2084	67.8171	68.9742	55.4239	65.0758
OR2T10_upstream	1	248593268	248595268	-	68.9441	60.5866	62.5673	59.7191	59.3701	58.395	65.6567	58.7241	61.3348
Y_RNA_upstream	1	248594533	248596533	-	46.9048	63.261	61.2767	64.1998	68.7669	62.8611	65.1527	63.0203	61.7852
OR2T11_upstream	1	248626628	248628628	-	78.232	69.5215	76.4383	79.7273	78.627	74.6063	76.5058	72.0563	69.6063
OR2T11_upstream	1	248626690	248628690	-	78.4834	69.7923	75.9671	81.0103	78.1722	75.1655	77.5549	72.4974	69.6063
OR14I1_upstream	1	248681804	248683804	-	68.499	65.3206	71.194	77.6186	74.4136	75.72	69.33	67.2288	71.3714
WI2-2118C23.2_upstream	1	248706702	248708702	+	57.3071	62.3866	64.4033	61.036	68.0406	63.0324	65.8675	60.334	70.4269
AL672296.1_upstream	1	248773292	248775292	-	63.4551	62.9179	73.6319	72.516	72.5749	73.3932	70.8257	63.3484	62.4143
MIR3124_upstream	1	248824877	248826877	+	12.434	9.08194	8.92368	8.97222	8.49461	7.50842	12.2436	8.96804	13.8889
SH3BP5L_upstream	1	248826133	248828133	-	28.6439	22.3609	27.4742	22.6622	47.4198	28.5709	43.0302	23.0943	50.5442
RNU6-1205P_upstream	1	248912295	248914295	-	94.246	93.9237	96.1779	96.4479	90.4463	94.5305	96.4922	93.3802	98.1463
AL672183.2_upstream	1	248935081	248937081	+	83.2613	87.7061	87.1	88.0764	94.2628	89.3537	89.8301	90.932	94.1904
SH3YL1_upstream	2	265898	267898	-	86.4406	91.5589	91.9981	91.1653	92.462	93.3603	88.8645	91.6744	92.2235
AC079779.4_upstream	2	284919	286919	+	55.6839	59.9067	65.084	62.5058	62.0818	60.157	55.3763	62.7989	74.6064
AC079779.6_upstream	2	316412	318412	+	91.954	66.0024	82.5958	74.3128	79.0313	87.5496	86.3562	83.8775	81.8817
AC105393.1_upstream	2	386912	388912	+	90.7581	86.2157	88.9655	89.993	88.2653	89.6829	89.4079	91.9764	90.032
AC093326.1_upstream	2	492155	494155	-	89.7136	88.8896	90.5695	88.6397	91.464	90.1743	92.5661	91.9879	97.105
AC093326.2_upstream	2	544305	546305	+	89.9648	91.8817	91.9015	93.3514	95.3416	88.2428	95.3863	97.0547	91.3923
AC092159.3_upstream	2	692735	694735	-	91.8236	86.8449	90.3904	89.9306	89.4393	92.777	95.8553	87.6558	93.2336
RP13-539J13.1_upstream	2	739664	741664	-	4.64458	4.62078	8.60136	9.57403	15.4072	15.0729	9.60784	10.117	8.52424
AC116609.3_upstream	2	740477	742477	+	37.2842	33.6261	51.6048	45.9467	50.3633	64.2557	68.7968	44.8584	47.6799
AC116609.2_upstream	2	740988	742988	+	64.7261	68.9815	70.7967	67.9775	69.2709	68.007	71.586	72.5196	66.4532
AC114808.3_upstream	2	1067841	1069841	-	84.0869	85.2866	87.5409	86.4879	90.551	87.6595	89.8034	90.0028	89.4521
AC114808.2_upstream	2	1159924	1161924	-	83.2032	78.3612	79.1488	80.8709	83.3219	82.574	86.7116	80.9236	80.9375
TPO_upstream	2	1372723	1374723	+	90.635	85.8326	87.222	83.39	92.8403	80.8811	95.5172	89.3047	81.4719
AC141930.2_upstream	2	1579811	1581811	-	85.7889	85.7847	91.1515	90.6737	93.7618	92.3134	87.1317	90.0361	92.5
AC144450.1_upstream	2	1619613	1621613	-	93.9687	89.3615	92.6649	94.7061	95.7192	93.0072	94.5906	93.935	92.8728
AC144450.2_upstream	2	1624919	1626919	-	63.9688	54.7946	61.0595	56.849	60.086	50.3121	62.1408	42.3983	74.9461
AC093390.1_upstream	2	1822912	1824912	+	75.5683	65.2341	67.108	79.2699	89.127	83.5489	91.8919	72.5671	85.207
MYT1L_upstream	2	2330760	2332760	-	66.036	62.2534	80.1348	69.5736	70.5112	74.8508	70.861	63.3189	76.0043
AC018685.1_upstream	2	2656130	2658130	-	82.9198	80.6731	79.5525	75.0021	79.4284	86.2291	81.4881	82.2365	77.6282
AC011995.1_upstream	2	2837891	2839891	-	90.4986	85.1992	85.3411	88.527	91.1745	90.4891	87.6254	90.7127	90.7644
AC011995.3_upstream	2	2870731	2872731	-	92.5	91.8711	92.3396	92.7507	88.845	89.4481	89.4841	92.1927	91.6679
LINC01250_upstream	2	3125526	3127526	-	89.1184	88.5625	92.7167	87.1717	94.5175	88.3681	95.505	91.9722	87
AC019118.3_upstream	2	3145280	3147280	-	87.985	87.5129	92.1571	87.3712	95.5584	89.3311	86.6898	96.1483	86.6437
AC019118.4_upstream	2	3155256	3157256	+	83.6007	87.9285	89.692	87.0981	86.6412	89.1227	90.8668	87.4182	81.5804
TSSC1-IT1_upstream	2	3300965	3302965	-	98.0769	86.6994	88.0569	89.7602	92.4032	87.6088	82.188	93.203	80.6726
TRAPPC12-AS1_upstream	2	3481909	3483909	-	88.3853	84.4759	91.6481	90.9021	84.877	85.7275	90.9524	91.4662	92.5676
RP11-1293J14.1_upstream	2	3495456	3497456	+	95.8524	95.5909	94.0976	94.1583	93.175	94.2493	95.719	93.1706	95.3961
AC108488.4_upstream	2	3536373	3538373	-	89.6948	86.9701	89.9274	82.0117	89.9321	90.4408	86.7078	84.0541	86.9164
RP13-512J5.1_upstream	2	3547457	3549457	-	95.2851	93.3799	94.3571	94.1183	93.5891	96.359	93.8385	95.6801	93.8313
COLEC11_upstream	2	3593332	3595332	+	55.8023	61.8764	75.4333	74.2341	73.5129	63.439	86.6589	80.9402	80.548
AC010907.2_upstream	2	3603742	3605742	-	80.2119	75.3885	66.2596	81.9395	75.7143	88.6364	78.8531	89.9141	66.0714
TMSB4XP2_upstream	2	3617257	3619257	-	91.7915	93.9981	93.4336	94.7239	94.1669	96.5105	95.1071	94.6694	96.3571
ALLC_upstream	2	3656695	3658695	+	74.7479	72.9139	82.2465	77.2751	81.6667	78.9116	80.9982	72.8145	86.828
AC019172.2_upstream	2	3842684	3844684	+	95.6226	92.465	94.3444	95.1635	95.0788	95.5177	95.8629	92.5101	95.995
LINC01304_upstream	2	3973570	3975570	-	93.5081	90.7798	88.7111	91.7844	92.2786	91.7174	92.7252	93.4664	96.1364
AC012445.1_upstream	2	4140231	4142231	-	87.2024	77.8688	87.6935	86.2452	89.5078	92.0191	88.6016	88.7652	84.5735
NPM1P48_upstream	2	4514556	4516556	-	84.2121	83.2448	88.6094	89.2955	87.3449	90.9067	88.3914	81.8342	83.6476
LINC01249_upstream	2	4655715	4657715	-	91.2871	97.7666	92.1763	91.1097	93.6512	91.2013	95.0589	92.2527	96.9387
AC148036.1_upstream	2	5000788	5002788	-	88.0121	89.8627	91.0112	88.448	90.976	90.1963	90.6959	93.5033	91.9387
AC073143.1_upstream	2	5313634	5315634	-	97.2222	87.656	84.3709	84.3728	90.2273	91.1111	86.4931	93.7883	87.1795
AC107057.1_upstream	2	5555531	5557531	-	92.4155	90.4234	94.5112	93.1716	94.858	88.8038	92.5455	91.8622	97.807
AC010729.2_upstream	2	5724949	5726949	+	6.75676	8.5	10.6435	9.91785	15.7172	11.5109	15.9778	9.47043	8
LINC01105_upstream	2	5931187	5933187	+	93.4385	89.281	87.6194	89.7799	94.9756	92.5481	97.8543	91.7026	96.5042
hsa-mir-7158_upstream	2	5973162	5975162	+	84.869	84.0662	89.6133	88.1189	91.4634	88.1288	83.5134	89.6448	93.3201
AC017053.1_upstream	2	6325146	6327146	-	76.9872	66.0704	66.8877	73.2144	87.142	77.5245	78.4875	74.7269	92.5183
AC021021.1_upstream	2	6496298	6498298	-	92.8004	94.9009	94.7917	95.1244	90.5185	93.0678	95.3732	95.2884	92.7141
MIR7515HG_upstream	2	6650035	6652035	-	94.8374	88.877	94.1616	92.8394	91.6435	91.2612	92.0123	93.8272	92.9487
LINC00487_upstream	2	6769811	6771811	-	87.7296	86.6416	95.004	84.5293	90	92.5599	90.7576	90.67	89.1383
AC019048.1_upstream	2	7077380	7079380	-	87.7778	90.5184	88.6993	89.0687	89.7561	89.7564	92.1229	86.7444	93.503
AC013460.1_upstream	2	7419761	7421761	+	96.7532	93.801	94.3213	92.8457	94.7502	92.173	91.8561	91.2972	98.3911
AC092580.3_upstream	2	7671746	7673746	-	78.0031	85.6887	84.4516	83.3109	93.1293	85.5893	86.6796	85.0795	85.8736
AC092580.4_upstream	2	7724301	7726301	+	69.9588	68.4136	77.5153	67.9497	76.2268	76.5694	76.3024	81.2673	68.0067
U91324.1_upstream	2	8137902	8139902	+	92.1383	89.5443	89.4898	89.4349	90.8627	89.8842	88.7057	92.1743	87.9452
LINC00298_upstream	2	8277584	8279584	-	90.8217	89.2556	88.9988	93.6454	93.3182	90.6978	95.4902	90.3918	85.9886
AC011747.4_upstream	2	8583292	8585292	-	36.1874	38.4811	52.0538	50.6302	55.2173	43.1028	53.7756	42.9969	52.197
RP11-434B12.1_upstream	2	8722186	8724186	-	95	91.6059	90.7248	90.2195	93.4719	94.36	95.8558	93.5114	94.4869
HMGB1P25_upstream	2	9018399	9020399	-	87.8492	93.1415	90.278	93.2707	92.7787	89.9917	92.5117	87.2664	92.9315
RP11-734K21.2_upstream	2	9101940	9103940	+	60.8976	50.2991	63.1508	58.0711	65.519	60.0694	69.5671	66.0145	56.394
RP11-734K21.5_upstream	2	9105093	9107093	+	87.4548	85.6079	85.8055	86.3492	89.0167	80.8674	89.91	81.3907	91.6667
RP11-734K21.3_upstream	2	9113697	9115697	+	83.476	85.039	89.5393	79.3786	81.6119	92.7301	91.1493	83.6994	86.3307
RP11-734K21.4_upstream	2	9141666	9143666	+	34.005	35.5006	53.0576	42.1872	62.7371	32.0279	76.3537	42.9711	57.0189
EIF1P7_upstream	2	9271128	9273128	-	88.7649	92.3122	90.2131	92.5613	92.6765	94.9955	92.7209	92.5756	89.0174
RP11-400L8.2_upstream	2	9503945	9505945	+	94.7314	89.1901	93.594	93.2051	94.4369	89.9047	91.4299	93.969	95.3968
RP11-521D12.2_upstream	2	9672523	9674523	+	84.9138	86.2525	90.6616	92.4259	90.0535	91.7444	95.9821	83.1541	88.3714
RP11-95D17.1_upstream	2	9934860	9936860	+	92.3987	92.2872	92.3286	91.4795	93.6326	95	93.9711	84.791	96.4552
RP11-254F7.1_upstream	2	10020078	10022078	+	90.8543	84.321	90.8219	89.4339	87.5	89.2908	97.2222	88.7336	97
RP11-254F7.2_upstream	2	10040163	10042163	-	87.6264	88.847	92.7036	89.065	87.298	90.9796	90.0037	92.8231	95.7599
RP11-254F7.3_upstream	2	10054366	10056366	-	91.1968	85.6569	93.7158	89.1071	91.0825	91.3207	86.7584	89.9934	90.4035
AC104794.4_upstream	2	10082281	10084281	+	86.2658	86.0044	88.8556	87.7198	89.3879	90.83	86.5095	91.6874	91.8733
C2orf48_upstream	2	10139882	10141882	+	89.8431	88.5158	90.2575	90.2335	91.3138	87.0213	89.7169	90.0148	89.3929
RN7SL66P_upstream	2	10279128	10281128	+	88.8374	88.6758	91.0014	86.4057	91.5137	89.6047	87.6602	85.1381	92.2222
SNORA51_upstream	2	10295680	10297680	-	93.9621	90.658	86.1247	92.7152	92.6587	91.4835	97.2222	88.7384	98.4848
AC007249.3_upstream	2	10450819	10452819	+	85.0765	95.4429	92.2242	94.8466	90.8253	95.4493	98.2619	95.4098	96.0417
AC092687.5_upstream	2	10587666	10589666	+	86.1543	80.0162	80.7232	82.3253	89.1569	91.5956	79.9938	87.7103	83.0944
RNU7-138P_upstream	2	10742686	10744686	+	92.5794	90.7558	93.2138	93.3811	95.4734	95.1685	94.22	89.1673	91.349
RP11-791G15.2_upstream	2	10769558	10771558	-	83.1231	84.0751	86.7342	83.9377	87.3333	88.0709	89.4339	91.5601	88.447
PDIA6_upstream	2	10837477	10839477	-	84.9427	87.1248	89.4848	80.0014	91.9745	89.5893	82.8502	85.9552	80.9276
AC092687.4_upstream	2	10846077	10848077	+	90.3373	85.7304	83.1154	89.3101	91.6905	88.4534	89.7656	88.8249	81.1477
RP11-245G13.2_upstream	2	10876769	10878769	+	87.8008	83.3283	87.5042	84.9694	86.3835	87.516	88.7732	87.2037	87.5661
RP11-345J13.1_upstream	2	11100642	11102642	+	91.6162	87.8333	91.7759	90.0987	90.9177	87.1727	91.2508	88.8853	95.8084
C2orf50_upstream	2	11131553	11133553	+	62.5091	47.6001	83.3095	63.2492	85.4167	53.0081	82.7509	63.6504	82.1429
AC018463.4_upstream	2	11306525	11308525	+	88.4362	93.2069	94.1031	95.0268	95.9665	93.9009	93.2122	94.3914	98.8946
ROCK2_upstream	2	11347830	11349830	-	92.2737	89.0784	82.8681	78.5071	85.9407	79.2792	80.9464	85.0629	83.836
AC018463.5_upstream	2	11350127	11352127	+	95.4907	95.8796	94.2146	92.436	95.224	93.3708	95.2525	91.758	95.9388
AC099344.3_upstream	2	11389867	11391867	-	77.3236	80.0532	86.212	76.909	89.2612	84.8606	85.2933	87.9142	88.7533
LINC00570_upstream	2	11392481	11394481	+	78.9025	79.7748	86.5748	76.106	83.3036	73.6719	80.7292	83.5084	80.4497
RNA5SP84_upstream	2	11515897	11517897	+	88.7329	88.1682	86.8724	86.1519	96.7177	94.5863	92.7273	91.6572	94.968
GREB1_upstream	2	11532616	11534616	+	89.027	84.4062	87.7104	86.8275	87.2273	85.4283	83.1365	88.5803	84.6082
RNU2-13P_upstream	2	11559694	11561694	+	87.1941	91.8457	89.0218	90.7926	90.9618	88.5729	83.4729	93.1042	93.9944
RNA5SP85_upstream	2	11561279	11563279	-	92.1762	93.0625	92.9464	93.2771	92.1697	97.9167	93.4783	93.8689	97.0455
RN7SL674P_upstream	2	11583273	11585273	+	76.4661	82.6272	73.4985	81.2382	84.5011	77.8493	71.3912	79.9384	77.8175
AC110754.3_upstream	2	11665469	11667469	-	91.8752	88.2474	88.228	92.9454	91.4113	92.3542	89.9688	93.0841	83.1774
AC106875.1_upstream	2	11679960	11681960	+	83.5977	88.0944	88.7012	88.0112	80.426	85.8766	87.1875	93.0681	88.9626
AC012456.3_upstream	2	11723722	11725722	-	82.4216	86.5123	91.3527	89.6082	94.0436	88.1793	91.5051	91.7599	89.831
MIR548S_upstream	2	11765944	11767944	+	92.8432	84.9105	89.3702	88.7312	90.8113	91.3683	92.644	88.9934	93.5256
SNORD18_upstream	2	12029872	12031872	-	96.3131	93.2324	94.8537	96.3503	92.7662	94.6491	94.8719	95.7341	91.5027
MIR3681_upstream	2	12197630	12199630	+	89.6987	88.1626	89.1963	90.6776	91.3675	91.9829	95.2815	90.2018	93.7302
RP11-333O1.1_upstream	2	12713915	12715915	+	82.4442	76.113	75.5244	77.9299	79.0481	77.8372	71.028	74.9998	75.5483
MIR3125_upstream	2	12735867	12737867	+	89.0687	88.6812	87.172	86.3167	92.5423	93.8442	90.2145	89.6405	94.213
AC064875.2_upstream	2	13006513	13008513	-	77.2323	61.9566	60.9302	62.335	72.3539	62.9182	65.1075	63.3496	52.4553
AC092635.1_upstream	2	13536173	13538173	+	84.6071	86.365	83.8948	85.422	87.3581	87.2293	83.1007	85.2399	86.7931
AC016730.1_upstream	2	13721548	13723548	+	95.1637	91.0652	89.3051	89.096	93.3674	95.8051	94.6241	93.5681	96.0093
Metazoa_SRP_upstream	2	14529441	14531441	+	84.3831	93.1394	96.0223	94.6903	95.3237	95.1956	93.7949	94.431	90.004
AC011897.2_upstream	2	14614928	14616928	+	95.8667	86.69	91.4091	93.2049	96.7737	91.4138	93.8061	93.2588	98.7267
AC068286.1_upstream	2	14907164	14909164	-	87.842	90.3342	96.4441	90.2867	95.9969	93.2401	94.13	92.9605	88.1626
RP11-32P22.1_upstream	2	15397282	15399282	-	94.4048	87.6949	85.0568	94.1478	90.4487	94.0356	91.5274	84.9806	92.4985
NBAS_upstream	2	15560830	15562830	-	13.8418	11.0063	20.059	15.924	31.2422	18.8513	34.7851	22.7809	21.8193
AC008271.1_upstream	2	15689282	15691282	+	93.9615	91.848	91.3278	94.8574	93.3761	94.0511	94.4444	92.077	96.1539
RP11-120J4.1_upstream	2	15868439	15870439	+	89.0596	95.0819	90.4365	89.8464	94.2046	94.6989	94.0286	94.3909	96.8051
snoU13_upstream	2	15902169	15904169	+	91.8186	88.3717	91.8849	93.7339	94.8464	95.5322	92.2472	91.4527	93.0214
RN7SL104P_upstream	2	15950481	15952481	-	94.5187	92.5241	89.5852	92.8621	90.7964	94.0159	88.7274	90.5636	95.9609
GACAT3_upstream	2	16048927	16050927	+	79.4797	84.1034	84.4434	78.2664	85.9921	87.8632	75.8333	86.6234	77.5041
AC142119.1_upstream	2	16105341	16107341	-	32.3176	25.9758	28.8358	27.8962	25.721	25.3878	35.1619	26.037	37.5784
AC010745.3_upstream	2	16227694	16229694	-	84.9974	86.9243	88.7609	81.5211	92.201	90.1818	85.9462	86.1092	86.1738
AC010745.4_upstream	2	16319066	16321066	-	82.7547	80.4738	81.0688	77.2197	86.0401	77.7357	84.5167	87.0997	78.6095
AC104623.2_upstream	2	16521676	16523676	+	87.8639	79.2986	80.8086	81.7234	92.1249	75.5447	85.7489	91.343	73.8476
PSMC1P10_upstream	2	17383591	17385591	+	97.8333	89.3795	93.5917	91.8102	92.7065	91.8109	89.2552	91.5349	92.871
RAD51AP2_upstream	2	17517939	17519939	-	27.2807	15.2623	22.8337	18.6849	38.2217	19.7832	40.1757	16.5167	58.9578
VSNL1_upstream	2	17537626	17539626	+	7.5744	6.62723	18.7362	7.65642	15.3008	9.50826	13.7219	8.22157	14.0706
SMC6_upstream	2	17799742	17801742	-	88.1894	85.2567	85.2058	84.1583	71.1761	83.2776	80.5852	88.2712	92.7532
RP11-111J6.2_upstream	2	18547704	18549704	-	94.1176	89.35	94.9698	95.2535	94.9074	97.212	94.9713	88.7791	95.5442
AC010096.2_upstream	2	19473950	19475950	+	95.8785	87.4214	92.8528	90.5222	91.0905	91.6652	91.3569	92.6462	93.182
AC098828.2_upstream	2	20106329	20108329	-	37.4259	47.7139	54.3651	57.7006	75.4427	68.6062	94.5	58.8074	58.4848
RN7SL140P_upstream	2	20173846	20175846	+	92.2007	88.0823	90.0754	85.7038	92.5559	93.3948	93.2456	89.0835	90.6951
RNU6-961P_upstream	2	20174305	20176305	+	91.3492	87.3501	91.161	86.799	93.4231	96.8901	94.6601	89.1035	93.3331
AC007041.2_upstream	2	20240546	20242546	-	83.3719	71.5157	80.0968	75.0033	88.3306	80.5069	89.6302	90.4149	93
RNU7-113P_upstream	2	20245887	20247887	-	89.5592	92.9802	93.6232	94.9841	96.343	93.4485	95.8992	95.5923	97.7043
PUM2_upstream	2	20351734	20353734	-	59.1802	60.9822	68.5847	58.1438	68.0997	69.2631	66.8374	67.1684	65.3514
RNA5SP86_upstream	2	20401224	20403224	-	94.6077	89.851	92.0814	88.2194	96.1652	97.8315	94.5623	86.3807	92.1491
AC023137.2_upstream	2	20449542	20451542	+	65.2122	59.1497	61.1339	58.6028	70.3983	68.449	57.1433	63.7186	60.7264
Y_RNA_upstream	2	20479344	20481344	+	91.0437	89.8909	85.3646	85.7763	90.748	88.5849	91.0057	89.6655	91.8162
AC012065.4_upstream	2	20500811	20502811	-	90.011	82.258	92.5334	88.9184	88.1286	90.0983	89.2201	91.5051	84.4296
AC012065.1_upstream	2	20529476	20531476	-	85.072	91.1488	92.2524	91.613	95.4597	91.2942	90.2703	92.969	90.2579
RP11-130L8.2_upstream	2	20586186	20588186	-	92.0115	89.1775	89.365	91.5368	90.6779	93.0544	95.5453	94.2227	95.9359
HS1BP3-IT1_upstream	2	20592048	20594048	-	83.5144	81.9798	84.1191	85.7414	83.4387	83.486	86.25	87.2622	92.6812
RP11-130L8.1_upstream	2	20678432	20680432	-	88.4439	91.3892	89.2679	91.8272	93.5942	93.5787	93.9378	92.3935	92.6724
C2orf43_upstream	2	20822630	20824630	-	35.8802	36.3759	48.61	20.2876	49.3822	48.4958	75.131	36.4346	49.0965
AC010872.1_upstream	2	21021996	21023996	+	93.1482	85.9989	90.3593	93.2804	92.653	89.2561	91.1824	91.6826	94.7004
RP11-79J24.1_upstream	2	21198396	21200396	-	87.4956	87.3671	88.4545	80.7886	86.8769	86.4666	88.4764	88.1624	85.2204
AC067959.1_upstream	2	21219675	21221675	+	84.1987	91.8078	84.9249	81.509	79.358	85.6984	85.2621	88.4917	84.7946
AC011752.1_upstream	2	21316160	21318160	+	53.9807	50.1306	46.051	55.251	57.5316	50.0849	55.8025	50.8717	52.5694
AC009411.2_upstream	2	21635809	21637809	-	91.4256	92.3209	94.163	93.7179	93.9935	93.3418	92.4617	92.7956	91.866
AC009411.1_upstream	2	21649063	21651063	-	87.3622	92.7131	95.4385	91.4785	94.8123	89.5345	93.5994	93.3821	95.3322
AC018742.1_upstream	2	21710123	21712123	-	91.3836	92.9666	87.4423	91.5217	91.5187	89.813	92.2377	85.0314	91.5273
AC068490.1_upstream	2	21965051	21967051	-	91.7846	88.545	91.5468	92.1721	92.1682	91.0772	89.4992	93.3842	97.0863
AC068044.1_upstream	2	22186836	22188836	+	93.4088	94.8946	95.7392	95.6133	93.6058	95.1907	92.052	94.424	99.2064
AC116176.1_upstream	2	22238743	22240743	-	89.8677	85.0631	90.46	88.8366	86.1594	89.7965	89.5474	86.3943	83.4359
AC096570.2_upstream	2	22376094	22378094	+	81.1232	80.5543	78.5756	81.2195	84.1356	88.0028	86.1802	87.1862	84.0981
AC012506.1_upstream	2	23331544	23333544	-	87.913	89.3607	92.1448	88.7834	91.9264	91.0529	92.0263	89.2062	94.5553
AC012506.2_upstream	2	23346154	23348154	+	89.2941	87.7143	89.8059	91.8155	93.1995	89.3977	93.9415	90.1603	90.2778
AC012506.3_upstream	2	23359876	23361876	-	84.1154	83.4279	77.6023	81.6197	80.2418	81.35	85.6579	83.0049	74.8333
AC011239.1_upstream	2	23523844	23525844	-	88.8501	86.4732	88.636	85.7696	90.6811	92.6548	89.9123	88.7119	82.2222
AC011239.2_upstream	2	23617487	23619487	-	94.0378	87.9342	92.5455	88.0656	90.2561	83.7791	89.3599	92.443	92.2764
AC066692.3_upstream	2	23899193	23901193	+	93.2914	88.9004	90.692	92.2638	94.642	87.8092	96.2311	94.173	91.6304
SDHCP3_upstream	2	23942346	23944346	+	89.4752	89.4286	87.6845	92.787	89.8592	91.1862	90.303	97.3179	91.0317
RN7SL610P_upstream	2	23996585	23998585	-	92.4384	89.3344	91.7782	96.6067	93.4334	92.5496	91.544	95.3174	93.3705
TP53I3_upstream	2	24085361	24087361	-	83.6942	80.2353	81.4081	74.711	76.916	80.8547	79.479	78.0133	86.1407
AC009228.1_upstream	2	24212881	24214881	+	96.1039	90.5922	93.8494	93.8464	96.3714	92.9221	93.8301	91.3945	94.7587
SCARNA21_upstream	2	24273241	24275241	-	89.089	89.384	84.8795	84.7921	88.693	86.5487	81.3856	91.7411	85.6744
HMGN2P20_upstream	2	24328902	24330902	+	93.8667	90.23	86.9872	91.7352	89.2968	92.4142	90.7343	91.4445	88.087
RPL36AP13_upstream	2	24333012	24335012	+	89.6205	89.4829	86.9225	88.4533	92.4449	93.855	88.8019	91.3628	90.2595
RP11-443B20.1_upstream	2	24824110	24826110	+	89.5628	90.9636	97.287	91.3435	96.1344	92.2935	94.8474	95.3713	96.3235
AC013267.1_upstream	2	24968724	24970724	-	91.8386	92.7679	92.5118	92.0578	94.0949	93.9929	93.3893	89.2536	92.7995
SNORD14_upstream	2	24968977	24970977	-	89.4297	89.9273	91.3323	88.7785	90.0251	91.126	89.0843	85.4669	88.6806
Y_RNA_upstream	2	25008446	25010446	-	88.8182	89.2094	88.03	90.654	94.0367	94.8333	89.8093	89.5542	87.664
AC012074.2_upstream	2	25375345	25377345	-	46.7244	43.4065	56.9425	43.6323	49.3478	46.2681	36.9318	52.1941	86.1429
AC104699.1_upstream	2	25419617	25421617	+	85.353	89.6866	95.031	89.2823	88.9147	93.4953	90.6555	91.5931	93.3916
Y_RNA_upstream	2	25696688	25698688	-	47.35	52.6105	51.1493	56.4629	53.6043	53.1085	44.0242	61.3688	40.7718
AC010150.2_upstream	2	25720692	25722692	+	82.0147	85.5016	93.7881	87.661	87.2202	93.109	97.2321	92.6525	91.6823
TPM3P7_upstream	2	25810156	25812156	-	94.8442	92.5293	95.8603	98.5039	93.2927	93.3175	95.0952	96.5492	98.3427
PTGES3P2_upstream	2	25820969	25822969	+	87.488	86.7204	73.8001	87.4669	85.3279	90.5944	64.4595	66.7892	87.1919
AC064847.4_upstream	2	25886706	25888706	-	85.2963	83.1947	88.6435	88.4353	85.2864	92.3504	91.1387	88.3894	92.3635
UQCRHP2_upstream	2	25993294	25995294	+	94.4827	90.1975	92.5135	94.0043	94.5735	95.1576	88.7302	94.0394	97.2508
TRMT112P6_upstream	2	26028112	26030112	-	91.387	93.4844	93.993	92.5373	90.8149	94.5876	94.1324	89.868	94.719
RNU6-942P_upstream	2	26041175	26043175	+	91.0113	94.2685	93.5506	91.4741	96.6467	91.3451	94.9485	94.9911	92.7819
AC011742.3_upstream	2	26140764	26142764	-	89.8312	92.21	90.8511	93.7865	91.7659	90.7173	93.5744	94.8078	95.1115
SMARCE1P6_upstream	2	26147704	26149704	+	78.1559	83.2543	83.5569	81.1992	85.3838	80.1131	81.1293	73.9334	77.1284
AC011742.5_upstream	2	26158523	26160523	+	90.6654	89.6384	95.4175	92.2031	91.201	95.3419	93.295	92.5667	97.1196
PPIL1P1_upstream	2	26160556	26162556	+	90.2629	93.2841	92.8502	89.993	95.8059	92.1452	93.5353	94.4622	94.058
HADHB_upstream	2	26241670	26243670	+	20.0813	16.4474	15.7157	18.3219	19.1903	18.6049	28.6845	17.4694	22.8238
EPT1_upstream	2	26307047	26309047	+	96.0119	91.8819	92.1378	89.6157	95.0722	93.8932	94.4727	91.4531	92.4156
CIB4_upstream	2	26640868	26642868	-	78.09	84.731	82.2182	89.8845	90.8527	89.8753	91.0507	84.7111	89.6
CDKN2AIPNLP2_upstream	2	26827020	26829020	-	95.3989	93.556	90.833	94.6724	95.7362	92.9797	91.6234	91.1431	93.9306
AGBL5_upstream	2	27040864	27042864	+	98.1241	93.1113	91.8764	90.4502	93.3474	92.5783	96.5918	91.1089	96.2393
RP11-503P10.1_upstream	2	27053776	27055776	-	93.7981	93.5962	95.0739	94.7688	95.4066	95.9962	91.4073	93.8409	94.7309
AGBL5-IT1_upstream	2	27059538	27061538	+	92.0673	94.2532	92.1661	95.4281	91.05	91.406	98.6111	93.7829	93.6715
RP11-195B17.1_upstream	2	27062407	27064407	-	91.9289	95.7939	92.1796	93.5017	95.7175	93.0426	97.1264	92.5136	92.9379
EMILIN1_upstream	2	27077067	27079067	+	64.1644	66.8589	66.0919	56.1669	72.5697	68.1532	69.2296	80.7128	53.627
TCF23_upstream	2	27147504	27149504	+	88.9189	89.2016	94.1701	87.7202	95.6735	94.1501	92.8451	90.9494	96.0714
AC013403.13_upstream	2	27158729	27160729	-	85.1621	87.621	90.1304	91.7681	88.8425	88.9239	94.5513	87.7461	93.9244
DNAJC5G_upstream	2	27273921	27275921	+	79.9	84.4939	87.7803	89.8491	92.4798	89.0976	89.4085	89.4929	88.4831
FTH1P3_upstream	2	27392867	27394867	-	94.7956	92.999	96.0024	95.9764	96.0421	96.6162	96.2081	95.8993	98.275
NRBP1_upstream	2	27426290	27428290	+	59.0357	69.6325	71.6649	68.1003	56.4988	61.0464	69.4899	68.2339	70.4375
AC074117.13_upstream	2	27453656	27455656	+	88.2626	93.2202	89.1272	96.4078	92.1806	93.2816	90.5922	94.9863	87.4762
IFT172_upstream	2	27489289	27491289	-	27.7067	27.966	30.1298	29.2167	35.1042	39.8867	43.302	31.8312	50.2778
AC109829.1_upstream	2	27535886	27537886	+	88.311	82.3844	92.4016	92.1978	90.902	90.342	80.1275	90.5672	92.172
AC074091.1_upstream	2	27581446	27583446	-	43.1481	46.1581	67.0152	50.7621	52.6202	35.1852	30.3571	47.3318	52.1505
ZNF512_upstream	2	27581469	27583469	+	42.1084	45.5364	65.1274	49.7154	51.3011	34.5455	29.4372	46.5086	51.3021
RP11-158I13.2_upstream	2	27581546	27583546	+	38.8272	42.8166	60.6478	47.1083	49.7923	33.9286	28.5714	43.2297	48.1771
GPN1_upstream	2	27626747	27628747	+	48.9534	41.9391	53.487	41.7511	64.436	50.468	83.1645	44.6001	42.8794
CCDC121_upstream	2	27628512	27630512	-	13.1714	15.8188	20.9759	19.8388	36.1493	24.5014	31.7069	19.5908	20.6227
SNORA36_upstream	2	27641669	27643669	-	89.7619	95.045	93.8872	90.4839	93.4669	92.2032	91.4005	96.7542	91.6703
LINC01460_upstream	2	27715232	27717232	-	10.4018	8.93292	14.2721	16.7995	15.9171	16.0758	20.1974	19.8204	28.6179
MIR4263_upstream	2	27994867	27996867	+	89.3712	90.775	86.2512	86.212	95.2801	92.8302	90.5411	89.2738	91.9306
AC093690.1_upstream	2	28309959	28311959	-	88.9154	88.7456	90.4724	90.6615	92.0033	92.0224	93.3518	91.8168	93.7396
FLJ31356_upstream	2	28394172	28396172	-	58.3777	58.4755	75.4632	61.3984	67.1332	73.8602	70.4312	58.3066	58.3796
RP11-373D23.2_upstream	2	28395315	28397315	+	81.8501	75.8449	75.908	74.064	69.5226	84.1996	67.0865	78.1906	64.204
RP11-373D23.3_upstream	2	28424445	28426445	+	85.0936	81.9461	89.178	86.059	89.5013	85.0929	84.5658	89.9669	87.5697
AC104695.4_upstream	2	28449684	28451684	-	91.8515	89.9677	86.6153	86.2422	92.6709	94.078	89.5462	89.9811	88.3691
PLB1_upstream	2	28455645	28457645	+	92.3089	83.2045	89.1352	86.1849	87.3823	84.4766	89.2069	87.9415	93.7993
AC074011.2_upstream	2	28664040	28666040	-	87.993	81.7441	77.3172	73.8305	78.7573	84.4498	84.1985	86.4913	68.5606
RNA5SP89_upstream	2	28682476	28684476	+	93.7186	80.4631	88.7683	80.7975	81.6257	88.8266	91.6239	89.5269	88.9992
AC097724.3_upstream	2	28735705	28737705	-	81.3426	89.3624	92.7116	86.4951	84.9557	89.5229	94.5406	83.8647	91.2598
SNORD92_upstream	2	28912164	28914164	+	89.1438	89.1089	88.9021	91.8755	93.5543	91.3479	93.2118	92.9839	95.5598
SNORD53_upstream	2	28925567	28927567	+	95.5102	93.5825	93.2858	94.9915	94.6155	95.5133	94.9176	92.6467	96.5482
FAM179A_upstream	2	28955111	28957111	+	56.3134	47.9154	44.1521	52.1759	54.3473	47.1593	53.8006	48.6548	53.1183
Y_RNA_upstream	2	28972021	28974021	-	90.8521	90.4602	88.7104	88.0788	88.8837	85.5809	86.3809	83.7452	86.9086
CLIP4_upstream	2	29096205	29098205	+	89.2708	84.3093	87.411	89.3568	90.4568	84.5687	91.5625	93.2831	78.1614
AC105398.3_upstream	2	29097025	29099025	-	89.5312	90.2514	89.8585	91.1256	94.9117	84.9657	90.846	91.1488	82.4755
AC016907.2_upstream	2	30075593	30077593	+	91.3829	90.3456	91.2016	91.7451	91.1488	90.7436	92.4768	90.111	94.2124
AC109642.1_upstream	2	30345159	30347159	+	68.725	64.3662	78.8817	66.4835	58.0941	73.7917	78.7037	80.0561	69.1721
CAPN13_upstream	2	30820042	30822042	-	77.0584	84.8619	84.8487	80.3422	87.6688	81.3858	87.7513	83.4925	86.3006
AC009305.1_upstream	2	30985439	30987439	+	90.4174	89.7663	89.2662	90.6675	91.1553	88.9666	89.9952	92.3683	89.5125
GALNT14_upstream	2	31154702	31156702	-	93.649	89.1899	98.0261	94.5403	93.196	91.1849	96.6872	88.0247	95.1609
RNA5SP90_upstream	2	31226812	31228812	+	90.1118	91.1673	86.2391	88.83	91.0268	90.1263	93.1018	90.4817	81.3913
AL133247.2_upstream	2	31525442	31527442	+	93.3305	92.2199	88.6521	86.0005	88.6249	91.9775	91.2437	82.7323	96.5187
AL121652.2_upstream	2	31809788	31811788	-	78.8858	77.0795	80.7464	78.3756	75.8759	80.2863	78.3149	78.6228	83.2689
AL121652.3_upstream	2	31822606	31824606	-	91.6008	88.6604	88.4782	89.207	94.6819	93.1615	95.3647	94.2198	93.4333
KRT18P52_upstream	2	31822936	31824936	-	92.001	87.7282	90.9794	87.7659	93.9347	92.2749	95.0081	92.4599	91.5947
AK2P2_upstream	2	31823317	31825317	-	93.0964	87.3573	92.4611	88.0701	93.259	89.8463	93.4853	91.2964	90.5014
AL121652.1_upstream	2	31919449	31921449	-	91.3333	86.6516	92.1966	94.4893	96.0625	92.2568	94.0079	94.5853	93.1208
DPY30_upstream	2	32039312	32041312	-	28.2592	24.0996	40.2828	27.0457	39.6365	66.4903	79.7012	33.505	57.4446
AL121655.1_upstream	2	32087891	32089891	-	92.6984	90.4455	96.3295	93.3667	94.9233	97.3905	94.5425	95.832	93.791
AL133245.2_upstream	2	32320138	32322138	+	89.0972	91.3146	94.2613	93.3752	90.8929	92.7672	97.0631	92.4678	92.2849
AL133243.1_upstream	2	32520427	32522427	+	93.5897	93.3407	91.5929	90.5004	95.7896	91.8872	95.4383	95.5239	95.8116
AL133243.2_upstream	2	32525004	32527004	+	87.4561	85.8817	88.5932	90.9413	90.8181	86.9606	89.2743	92.6694	88.0566
AL133243.4_upstream	2	32561828	32563828	+	97.4286	91.9485	91.6464	91.6618	95.4462	95.0008	92.1417	92.2171	95.1529
BIRC6-AS2_upstream	2	32574318	32576318	-	92.5583	92.0107	95.5181	93.2505	98.5366	92.8703	96.509	96.0653	98.9899
TTC27_upstream	2	32626532	32628532	+	14.5101	14.8366	22.7314	14.8048	25.364	28.9087	31.0181	23.7118	36.1429
MIR4765_upstream	2	32633755	32635755	+	88.3858	87.4892	90.5972	90.4578	91.8846	90.9834	90.0618	93.4438	92.4242
LINC00486_upstream	2	32823943	32825943	+	88.7037	90.3766	86.7569	88.7328	89.5837	91.8506	91.5563	92.391	83.5307
AC020594.5_upstream	2	33563047	33565047	-	86.1416	91.4746	82.7668	82.5254	85.2536	83.6103	86.8758	90.9378	85.6472
ATP6V0E1P3_upstream	2	33600541	33602541	+	91.4638	83.7595	88.283	87.3918	91.6656	92.9039	91.55	90.5249	90.2543
LINC01317_upstream	2	33705386	33707386	+	83.9243	87.0765	87.3457	87.1236	88.6199	79.9459	89.5633	88.8268	84.264
MYADML_upstream	2	33727707	33729707	-	93.7255	94.8123	89.6561	94.7397	95.9692	93.2504	90.7716	94.4531	100
AC069303.1_upstream	2	33785638	33787638	-	89.2064	97.3536	92.3522	91.2539	95.2805	92.9167	92.753	93.8417	87.2685
SLC25A5P2_upstream	2	33840178	33842178	-	94.0441	95.0369	97.608	90.3384	95.7157	93.2613	97.5569	96.0915	89.8771
AC097506.1_upstream	2	33925884	33927884	+	97.4077	90.195	95.9881	97.7049	93.2794	93.3778	93.4537	94.127	93.6531
AC009499.1_upstream	2	34017567	34019567	-	91.195	87.2201	93.2771	91.6266	85.3398	92.1226	89.9043	88.849	93.2742
AC073218.1_upstream	2	34382288	34384288	+	95.6208	96.4206	96.8261	94.2976	95.1786	95.6904	96.0057	94.6492	92.7387
AC011748.1_upstream	2	34402164	34404164	+	97.125	86.7163	92.0225	92.9734	94.1427	94.2123	91.8979	90.95	93.6302
RP11-529E15.1_upstream	2	34703106	34705106	-	92.2741	91.5669	94.5995	94.5303	91.9458	95.7143	94.8448	95.9522	95.9787
RN7SL602P_upstream	2	34809056	34811056	-	93.805	90.2006	93.983	93.657	97.449	92.6042	96.4491	86.8289	97.9167
MIR548AD_upstream	2	35469905	35471905	+	97.3755	95.9143	93.8847	92.5175	94.0002	95.4398	94.8391	90.0861	94.9361
RNU6-1117P_upstream	2	35470105	35472105	+	95.1028	97.4111	94.5168	92.1207	94.0487	95.6838	94.2853	89.8527	94.6073
AC083939.1_upstream	2	35470216	35472216	+	95.1028	97.4111	94.5168	92.1207	94.0487	95.6838	94.2853	89.8527	94.6073
MRPL50P1_upstream	2	35724642	35726642	-	94.9093	90.6605	91.6437	88.7874	93.0107	89.4697	93.7022	89.7061	93.0111
AC009414.1_upstream	2	36299330	36301330	-	89.5859	89.6291	89.6452	90.42	92.4486	92.2381	95.1574	90.3826	89.4323
FEZ2_upstream	2	36645587	36647587	-	80.1712	83.3944	84.4729	84.7592	84.2462	88.4915	81.4224	86.4197	84.865
AC007899.3_upstream	2	37147030	37149030	+	95.5575	94.1011	91.9715	95.0438	94.496	95.9871	95.2585	95.9836	89.7537
[truncated: 17,836 more rows]
