# Supplementary material for: Low rates of mutation in clinical grade human pluripotent stem cells under different culture conditions
Source: Nat Commun. 2020 Mar 23;11:1528. doi: 10.1038/s41467-020-15271-3 (PMC7089967; doi:10.1038/s41467-020-15271-3)
Supplement: Supplementary file 13 — Supplementary Data 12 [file 41467_2020_15271_MOESM13_ESM.xlsx]

## Sheet: hyper3
Supplementary Data 12: Hypermethylated CpG island-containing promoters in MShef4 subclones
Downstream gene	Chromosome	Start	End	Probe.Strand	Starting culture	Parental clone B8	J1	J5	J6	J8	J13	J15	J20
B3GALT6	1	1230765	1232765	+	10.5606	11.7784	62.5479	35.1474	62.9612	58.1533	67.9104	37.9543	28.4563
PUSL1	1	1307067	1309067	+	3.74342	3.21739	53.5147	38.4837	39.2655	44.5755	55.6061	12.2159	17.3913
MRPL20	1	1406813	1408813	-	7.09806	5.55655	27.7153	18.6224	29.0497	17.7617	45.7938	12.0473	40.943
ATAD3A	1	1510651	1512651	+	9.5262	5.43265	42.912	14.3977	22.6991	19.5296	33.1863	14.233	14.7812
SLC35E2B	1	1692228	1694228	-	19.5624	14.0241	47.4658	38.3983	83.5119	38.5345	83	30.5195	35.034
GABRD	1	2017824	2019824	+	32.5495	17.8739	65.8969	39.2678	71.44	46.0281	74.2818	61.3649	76.9231
SKI	1	2227195	2229195	+	0.500317	0.502048	66.8734	51.9276	62.123	53.6921	75.043	33.9193	11.2121
MORN1	1	2391207	2393207	-	13.0808	10.3851	65.596	25.6289	62.7891	35.5285	31.5063	26.5328	27.5
WRAP73	1	3652261	3654261	-	11.0409	9.43259	70.634	29.3325	69.9376	32.4218	26.5383	21.91	35.3332
DFFB	1	3855767	3857767	+	16.589	12.7366	41.159	26.4359	39.1514	46.2331	78.1032	37.9331	68.5504
AJAP1	1	4653232	4655232	+	2.50671	3.19592	59.2791	16.445	63.9855	44.7041	45.0343	16.3153	19.0972
PHF13	1	6612185	6614185	+	13.065	11.0804	41.4651	30.8282	34.2914	27.5739	62.0193	25.662	31.4425
VAMP3	1	7769769	7771769	+	15.1109	13.0136	53.5944	37.6342	58.145	27.0467	83.3202	35.2105	88.2397
RP11-431K24.1	1	8025238	8027238	+	3.46032	2.30225	42.2947	5.04743	15.3622	10.6066	19.8137	7.70162	18.0081
RERE	1	8817143	8819143	-	16.1593	9.06149	49.5937	53.0652	28.0467	49.4288	38.1005	18.5495	48.4786
SLC25A33	1	9537982	9539982	+	32.6772	17.4059	61.9499	41.3544	59.0892	54.2967	60.7143	51.5967	47.598
KIF1B	1	10209305	10211305	+	3.96624	2.34756	58.0696	10.9205	16.1452	16.652	36.9267	13.9112	37.7624
FBXO6	1	11662624	11664624	+	51.0053	30.518	74.9771	81.3104	67.4311	86.0507	93.2666	61.4272	66.8841
VPS13D	1	12228567	12230567	+	26.4261	16.2017	72.3532	37.2675	56.593	41.1575	82.8908	44.6588	55.9275
SPEN	1	15846364	15848364	+	12.7668	10.1729	67.1932	27.6786	43.8611	32.386	69.5417	23.5724	78.4722
FAM131C	1	16073132	16075132	-	17.6059	11.6853	50.914	31.0399	70.5761	51.2823	28.003	31.756	73.1061
CROCCP3	1	16498757	16500757	-	18.2049	17.8534	53.598	50.8474	46.9896	37.2173	60.697	45.3196	39.8742
MFAP2	1	16980335	16982335	-	29.2671	20.2291	60.4842	70.1566	84.1451	51.9587	81.3961	50.4929	81.2571
ATP13A2	1	17011428	17013428	-	8.71626	10.9121	63.527	51.2109	52.8019	68.9506	66.8783	29.8019	62.5714
IFFO2	1	18956186	18958186	-	11.6641	7.63598	52.021	18.2336	19.4856	27.5425	42.7404	22.8628	16.2751
CAPZB	1	19485039	19487039	-	24.0708	9.51241	58.2017	35.609	52.2662	39.8438	56.501	42.4121	21.9955
HP1BP3	1	20786823	20788823	-	9.98087	9.10759	50.7359	20.2565	32.1442	32.182	32.3124	20.8373	41.1095
ECE1	1	21345004	21347004	-	4.61656	5.83686	60.846	11.9659	24.612	24.3818	53.6193	23.3909	47.4603
EPHB2	1	22709339	22711339	+	9.06832	6.12776	68.0934	44.1788	61.5776	58.9062	63.6478	26.6199	14.4444
KDM1A	1	23017948	23019948	+	13.3638	8.267	38.7975	22.1346	39.5143	23.2035	34.9784	34.0264	43.1928
HNRNPR	1	23343836	23345836	-	18.979	11.3298	46.3751	35.6694	41.8958	39.6499	43.5075	38.3573	48.3721
ASAP3	1	23484068	23486068	-	18.8631	17.9979	58.6043	52.6677	50.4781	56.7792	49	39.7861	50.7521
TMEM57	1	25429358	25431358	+	5.26455	5.06834	38.6598	18.5799	18.1253	10.5737	24.6811	13.9658	32.8976
MIR3917	1	25905954	25907954	-	20.3195	10.8325	41.7019	31.3285	52.1622	41.7004	84.6104	28.6517	31.1702
PDIK1L	1	26109665	26111665	+	5.05364	5.25425	53.1196	16.0932	40.2407	41.4209	33.4199	16.6793	12.0833
HMGN2	1	26470950	26472950	+	5.98352	4.07026	11.0899	11.1973	21.5035	16.2789	18.913	13.0601	26.8333
RPS6KA1	1	26528261	26530261	+	25.1058	18.8215	66.5571	62.8867	80.4766	53.6028	91.7593	40.396	84.6592
RP5-968P14.2	1	26693631	26695631	-	14.2818	6.99233	14.3588	16.4921	27.8155	24.0499	21.1905	16.6698	14.8077
ARID1A	1	26694533	26696533	+	2.57009	1.59692	40.672	9.76086	11.4899	21.1838	13.5884	6.57353	15.5
ZDHHC18	1	26825210	26827210	+	17.6257	13.4389	62.9311	56.2969	62.9647	49.3817	66.7487	39.1826	63.3333
OPRD1	1	28810642	28812642	+	16.6405	11.7724	67.623	46.4434	60.6628	29.4707	71.8795	31.7166	37.9832
TSSK3	1	32350021	32352021	+	28.1154	17.6045	39.3325	46.1631	66.3597	47.8623	56.0606	62.6149	56.5333
RNF19B	1	32964185	32966185	-	8.08968	8.6844	54.5173	37.6117	66.8503	41.4299	61.4787	25.4929	62.3718
ZNF362	1	33255045	33257045	+	4.69866	3.95656	63.52	18.3772	55.1499	52.3762	67.6274	22.7931	19.8925
PHC2	1	33430552	33432552	-	10.2543	8.55896	58.335	26.0778	26.9356	22.0441	64.8861	20.9303	22.5877
COL8A2	1	36124720	36126720	-	21.6583	16.8409	62.7376	53.8245	68.738	59.8895	63.9457	45.7701	70.0883
MANEAL	1	37792302	37794302	+	19.563	16.7775	62.5775	46.6211	54.2783	40.8777	49.4152	59.2497	73.3333
AKIRIN1	1	38989723	38991723	+	9.2577	6.14528	30.1377	22.1008	29.3667	20.7063	33.0564	14.5262	31.9765
MYCL	1	39901756	39903756	-	15.4196	12.2915	64.9846	36.6236	53.5	33.0233	66.9872	38.7623	35.8025
NFYC	1	40690070	40692070	+	16.9846	7.60837	34.6425	24.3997	40.0455	39.2619	34.7281	23.5167	33.851
CTPS1	1	40977835	40979835	+	21.0256	12.9456	43.4733	32.8369	59.0547	43.1118	64.5062	33.7945	54.4903
HIVEP3	1	42035425	42037425	-	23.9472	12.6772	62.0728	35.6882	29.8183	59.1457	33.4233	41.5509	78.9855
ELOVL1	1	43367574	43369574	-	23.1109	22.5155	58.7625	46.7955	53.9752	54.9345	45.1167	61.8979	56.7936
HYI-AS1	1	43452427	43454427	+	6.57824	6.07549	37.9442	18.4339	32.648	13.123	20.0352	15.7181	27.0541
ERI3	1	44354760	44356760	-	30.1623	17.3777	41.7795	43.6658	37.7424	56.3961	46.0176	44.644	39.7574
FAAH	1	46392765	46394765	+	20.9278	2.60288	19.4875	6.37352	9.16146	8.23812	19.1935	31.6025	11.2887
TAL1	1	47231720	47233720	-	6.07199	3.47989	8.57614	8.14765	8.91984	10.7615	11.3844	9.4816	18.0817
CMPK1	1	47332297	47334297	+	7.91194	8.5551	53.1159	26.6889	38.6364	45.6953	23.5658	21.0522	43.3112
SPATA6	1	48471708	48473708	-	14.1259	11.5362	28.4359	29.2558	37.128	35.5957	56.5284	27.3068	72.9072
EPS15	1	51518828	51520828	-	9.29796	7.52637	56.8321	28.0389	51.7298	20.9314	27.4754	27.9788	33.9345
RAB3B	1	51990264	51992264	-	22.2668	14.8294	58.9872	37.701	47.959	40.0135	52.898	49.4765	81.5873
CC2D1B	1	52365693	52367693	-	24.4502	15.6328	31.7421	37.5772	81.192	42.3389	72.214	41.4213	48.1379
LRP8	1	53327570	53329570	-	11.7438	8.94339	61.5345	31.1187	81.5543	30.4167	68.7675	28.5304	25.8333
LRRC42	1	53944577	53946577	+	14.3923	12.2117	24.4328	24.9295	77.0558	30.2607	64.7335	28.3484	26.5789
PRKAA2	1	56643822	56645822	+	5.92827	5.44097	43.0812	21.0613	15.4574	17.1951	36.5937	12.2413	16.7481
HOOK1	1	59813286	59815286	+	24.386	21.0581	77.1669	44.7498	93.0422	72.9207	87.4809	43.9111	49.8855
RP11-430G17.3	1	61741924	61743924	-	4.94323	2.43461	28.1527	11.9534	7.68681	7.32696	9.76452	7.33521	9.70862
RAVER2	1	64743595	64745595	+	9.8183	5.93875	27.1489	13.8066	61.064	49.3987	57.5977	17.1471	35.3146
JAK1	1	64966004	64968004	-	19.4583	8.66258	55.3517	28.1093	76.7766	20.3583	47.003	23.0469	31.2943
AK4	1	65146049	65148049	+	19.2138	15.6745	34.4421	39.3413	35.3488	39.453	41.8839	31.5646	36.6349
TTLL7	1	83998650	84000650	-	13.655	8.70854	34.9611	23.352	65.3807	42.8459	59.8183	39.6701	35.0297
SPATA1	1	84504791	84506791	+	3.45666	1.7038	8.51295	4.52041	4.7182	7.8513	9.87554	5.33929	6.07769
SSX2IP	1	84690303	84692303	-	12.5218	8.9939	49.4365	26.4449	32.3869	34.67	41.3094	27.3565	43.4659
LPAR3	1	84892713	84894713	-	6.9076	7.31015	36.2659	19.5632	48.0041	44.4019	51.3492	29.1157	38.4633
MCOLN3	1	85047999	85049999	-	2.43056	2.40969	40.0676	5.54864	22.7587	17.8024	52.9469	7.10869	25.4729
SYDE2	1	85200546	85202546	-	0.56044	0.533785	13.3493	1.41278	2.54592	1.68305	5.68682	2.57898	4.12422
LMO4	1	87326968	87328968	+	12.6812	5.7716	36.1921	13.017	26.7031	29.5486	25.6925	17.3508	26.7241
CCBL2	1	88992453	88994453	-	8.62705	6.88015	20.8416	18.8126	20.4803	30.6866	19.0047	16.6526	31.1855
RBMXL1	1	88992460	88994460	-	8.83246	6.99112	20.8416	19.0538	20.4803	30.6866	19.3063	17.1088	31.1855
LRRC8D	1	89819514	89821514	+	13.9085	9.95773	54.8711	32.6431	42.1479	41.2605	50.8271	22.2008	49.2664
RP5-943J3.2	1	89820368	89822368	-	2.74496	1.49405	43.9319	6.85546	10.4049	10.5937	30.5366	5.09879	15.0765
RP4-665J23.2	1	90850259	90852259	+	2.38095	2.43756	7.55435	6.02636	10.4113	6.0421	18.6966	5.99566	14.3452
EPHX4	1	92028482	92030482	+	28.1638	18.5388	65.9069	54.3341	42.1476	75.7774	74.2827	43.6346	70.7381
DR1	1	93344388	93346388	+	7.60035	4.81243	22.7915	12.2788	13.5948	38.5789	26.0722	16.9554	23.8333
FNBP1L	1	93446631	93448631	+	22.2951	14.1741	61.8362	39.828	46.2612	72.6228	66.2599	32.8399	82.675
RP4-561L24.3	1	93845674	93847674	+	3.93512	3.37032	26.8214	8.84014	12.0619	9.71459	30.3463	17.7227	11.5961
GCLM	1	93908956	93910956	-	8.94152	7.21922	48.912	23.5914	28.7866	27.1555	29.9401	20.4234	51.7102
RP11-148B18.1	1	94246408	94248408	+	6.04123	4.89683	51.3288	16.692	21.7754	16.0331	19.73	19.5529	23.4159
ABCD3	1	94416955	94418955	+	12.3821	7.4269	37.3546	18.7157	21.0351	26.5019	50.8398	25.2193	51.3871
CNN3	1	94926778	94928778	-	6.56708	5.96428	28.376	14.8017	29.5672	18.0083	43.5937	20.6225	22.5289
TMEM56	1	95115838	95117838	+	7.45614	4.23552	55.7714	17.5687	26.1647	12.0581	46.4207	11.499	24.8438
TMEM56-RWDD3	1	95116423	95118423	+	7.75488	3.0044	53.6716	8.88065	23.8299	9.37137	39.263	9.41407	21.8501
RP11-296E3.2	1	98660559	98662559	-	4.7423	3.49297	41.7433	12.3864	18.507	21.5239	21.1287	10.6172	14.412
VAV3	1	107964644	107966644	-	17.3162	12.0963	56.8676	28.3605	49.1716	34.3308	68.6204	27.3679	58.9117
RP11-483I13.5	1	108198426	108200426	+	5.51181	4.89987	49.9613	10.8203	30.1545	10.3405	21.9629	14.1211	18.1917
FAM102B	1	108558589	108560589	+	8.90145	8.47057	59.8281	37.2047	60.9469	52.6895	53.9998	26.7053	35.0464
SORT1	1	109397451	109399451	-	5.399	6.11099	67.6002	26.5672	28.875	39.2603	83.2254	28.3731	60.0614
PSMA5	1	109425927	109427927	-	2.4329	2.90422	14.9256	10.2716	19.6522	11.7047	17.6337	8.58442	14.6814
KCNA3	1	110674533	110676533	-	7.96311	4.65933	51.1882	14.4995	14.9575	16.7989	31.3285	13.0247	18.1621
MAGI3	1	113389249	113391249	+	1.26272	2.1984	6.71462	4.55026	9.95364	7.7209	13.5688	5.95961	20.8262
RP5-1073O3.2	1	113810879	113812879	+	1.88067	1.00663	2.79622	2.10472	3.2411	3.38942	3.84615	2.18294	3.73039
TRIM33	1	114510660	114512660	-	5.20991	4.27587	44.228	12.0543	23.5837	20.6788	38.4583	22.749	34.7222
TSPAN2	1	115089000	115091000	-	12.3106	5.44591	26.3092	13.6875	13.8555	31.576	18.0754	30.5155	25.942
TTF2	1	117058803	117060803	+	3.55306	2.47761	5.25845	5.30638	6.2786	9.24586	9.67846	5.69349	5.07378
FAM46C	1	117604434	117606434	+	11.4923	7.59265	24.1874	21.3317	43.6553	32.5595	53.6854	28.1366	44.4258
RNVU1-15	1	144411076	144413076	+	5.13571	4.4067	16.5997	9.77591	22.5877	14.5833	26.8817	19	17.6871
NBPF15	1	144461174	144463174	-	19.1353	14.3155	30.5767	33.2375	56.5431	49.6398	84.9116	36.2319	80.2431
GPR89A	1	145606490	145608490	+	26.1874	9.8032	30.8298	57.7801	63.2704	61.04	46.5854	24.7494	47.0238
NBPF12	1	146937244	146939244	+	7.64045	3.37427	31.8187	8.20097	9.96199	15.3453	30.3595	8.05863	19.3424
NBPF9	1	149103061	149105061	-	21.201	14.8976	59.3114	40.4856	80.4423	45.9414	49.635	45.2833	82.1528
HIST2H2AA4	1	149849561	149851561	+	1.28205	1.24433	4.07333	3.40112	6.72571	4.53515	12.2676	8.44799	5.27778
ADAMTSL4	1	150547869	150549869	+	22.0652	11.6145	61.2914	35.4824	43.2971	70.5012	78.8207	45.0921	53.1413
MCL1	1	150579238	150581238	-	28.565	18.4921	49.7535	37.9545	41.4124	46.7346	82.3909	38.4781	56.2551
SEMA6C	1	151146164	151148164	-	6.63044	5.2859	11.9253	13.8492	12.4246	18.0833	19.3761	18.7019	20.0738
SNX27	1	151610565	151612565	+	14.0673	11.9566	27.9324	56.6777	65.7298	44.6668	50.9031	38.848	41.6026
RP11-307C12.12	1	154960325	154962325	+	7.50628	7.50673	33.4574	30.8469	69.8995	30.202	55.864	20.8976	34.3325
ASH1L	1	155562307	155564307	-	0.738384	1.18526	3.53154	2.46186	5.65602	4.01271	6.48394	3.3675	3.47222
DAP3	1	155686460	155688460	+	15.395	11.1236	28.5271	34.0951	42.8263	27.1813	25.3742	26.8333	39.6552
YY1AP1	1	155688500	155690500	-	14.121	12.8685	32.3845	31.125	55.2608	53.589	52.4021	29.9481	54.1252
ARHGEF11	1	157044870	157046870	-	2.07612	1.58617	52.567	8.42857	15.1499	11.9286	22.8424	4.05909	6.65335
POGK	1	166837947	166839947	+	15.5416	8.20725	51.9011	31.0666	47.7527	41.503	70.3015	27.6586	46.6084
MAEL	1	166974082	166976082	+	2.22857	2.26513	52.4427	33.7382	57.4095	45.5156	67.4659	7.24072	14.8057
ILDR2	1	166974982	166976982	-	3.57258	4.02258	52.2939	33.17	56.3307	46.4779	67.5126	9.57138	15.7933
MPC2	1	167936540	167938540	-	4.66624	2.15184	11.1499	5.86205	12.8297	14.1141	14.1662	6.7098	12.0411
DNM3	1	171839998	171841998	+	7.62361	6.29415	58.3874	20.4596	29.659	30.6573	59.9069	23.206	45.1832
PRDX6	1	173475766	173477766	+	9.18996	5.28512	38.6764	23.1742	55.1536	16.0709	33.2245	19.3122	55.0469
RP11-160H22.3	1	174021009	174023009	+	4.54669	3.79574	24.8235	7.64207	11.4895	14.6213	29.7773	11.5657	14.4837
RC3H1	1	174021797	174023797	-	2.64079	2.12295	25.994	6.73063	16.4472	17.1198	24.5341	13.0783	12.3289
RABGAP1L	1	174157910	174159910	+	8.35456	6.89635	17.4637	17.5546	24.6382	31.6672	43.5544	15.0486	45.8524
RP11-160H22.5	1	174159504	174161504	-	20.5598	16.3488	41.0032	39.6857	74.1548	70.5413	75.5708	37.0227	55.8862
RP11-195C7.1	1	176206148	176208148	+	1.15981	0.718334	19.2132	2.17319	4.86111	2.59913	6.67388	2.96795	4.03101
ASTN1	1	177164473	177166473	-	6.10521	4.21628	15.0413	19.188	25.2925	15.8471	20.4147	15.1656	18.8229
RALGPS2	1	178723647	178725647	+	28.3836	8.82054	60.3225	30.1541	66.6862	53.3453	58.7777	47.888	42.4321
ABL2	1	179229184	179231184	-	10.6358	8.03805	27.0581	25.0187	64.287	36.5506	69.8617	21.2232	58.7369
NPHS2	1	179575452	179577452	-	13.4205	8.86278	27.7043	25.3586	31.693	29.8723	19.0864	21.6308	19.0503
QSOX1	1	180153334	180155334	+	7.27642	4.23524	53.9123	11.85	29.2502	17.7976	38.8315	13.779	21.9023
GLUL	1	182391706	182393706	-	8.21939	8.57011	29.2546	33.5626	34.0605	44.1498	60.6803	20.4988	39.4375
SMG7	1	183470716	183472716	+	0.639098	0.480672	2.89385	1.29444	3.02089	1.08229	3.93119	1.81907	9.71889
SMG7-AS1	1	183471765	183473765	-	1.51984	1.60921	4.23447	6.17936	5.24566	6.95421	5.26148	5.46509	9.56532
COLGALT2	1	184037229	184039229	-	15.1389	17.6347	57.9476	67.5333	77.8899	76.8169	77.9959	44.4687	90.671
C1orf21	1	184385558	184387558	+	2.49921	1.43871	6.23632	7.13695	8.52513	6.23751	9.68254	7.20078	6.07998
RNF2	1	185043864	185045864	+	22.3178	22.9959	58.6755	57.2879	91.6403	68.3608	71.0332	47.5982	93.9966
SWT1	1	185155580	185157580	+	9.62328	3.71159	13.756	11.7725	16.0549	16.8001	15.2103	7.69371	10.2988
TRMT1L	1	185156572	185158572	-	3.04536	1.4997	7.14395	5.58532	4.60548	8.36066	4.97312	3.85478	3.33333
IVNS1ABP	1	185316829	185318829	-	8.66195	7.13788	21.5378	18.7072	43.4722	36.7124	33.9885	23.8608	37.6335
DDX59	1	200669469	200671469	-	4.65608	7.96429	19.0406	24.7127	33.8753	27.8324	17.638	23.2371	33.1663
RABIF	1	202888635	202890635	-	11.8092	10.8825	38.6161	23.0715	50.813	27.8749	72.5385	23.0612	55.5825
BTG2	1	203303991	203305991	+	15.6078	11.6252	29.935	27.207	25.0514	31.1275	68.2143	24.0009	48.4361
PIK3C2B	1	204494224	204496224	-	8.28053	7.61997	24.883	18.1849	52.2989	17.2489	19.4298	18.9026	28.7716
DSTYK	1	205211066	205213066	-	18.8189	12.2433	40.405	24.523	61.4932	30.1466	55.4397	28.9063	79.5589
TMCC2	1	205226676	205228676	+	3.26087	2.11162	51.4104	13.2516	36.1485	17.273	51.4291	4.87285	9.93789
RP11-343H5.6	1	206635122	206637122	-	4.4246	2.66679	11.825	7.00928	21.6845	12.0632	11.9186	8.62515	27.4691
MAPKAPK2	1	206683444	206685444	+	16.831	11.7963	63.4998	29.9991	40.3091	27.9531	30.873	32.4306	35.5476
SERTAD4-AS1	1	210233547	210235547	-	14.1856	11.741	26.7969	41.0253	67.0873	31.8804	67.9734	27.4285	39.0757
TRAF5	1	211325115	211327115	+	24.7084	25.0957	68.133	75.2614	95.7932	79.5161	92	55.0475	88.1385
LPGAT1	1	211830272	211832272	-	18.5023	8.40312	46.2481	26.8614	60.2944	49.7453	53.7963	42.1187	52.5438
SMYD2	1	214279602	214281602	+	11.9949	5.49245	51.9865	16.608	28.9291	25.8952	48.3454	33.2987	21.5598
KCTD3	1	215565892	215567892	+	8.10658	8.04707	48.4031	25.6559	48.6656	22.4138	44.628	20.7299	43.3451
MIA3	1	222616586	222618586	+	15.8529	6.24394	33.4454	21.1443	33.8718	34.6648	30.1282	16.9408	24.9825
TP53BP2	1	223845472	223847472	-	12.3773	9.72059	53.3044	22.8535	54.5107	39.7207	49.7085	46.9593	57.3643
FBXO28	1	224112587	224114587	+	37.5951	24.8481	68.9619	55.956	75.9902	74.836	70.6609	58.3697	61.2331
CNIH4	1	224355350	224357350	+	20.3188	17.8425	42.9251	36.6553	57.1741	57.8118	73.7261	44.0956	69.6057
ENAH	1	225652642	225654642	-	2.69463	1.81908	8.65946	5.81679	9.56942	17.3768	23.244	9.05835	10.5293
H3F3A	1	226060351	226062351	+	12.117	10.6119	30.059	28.3027	36.6361	36.1806	38.5434	22.4124	39.9752
RP11-396C23.4	1	226061376	226063376	-	1.5073	1.45066	22.4533	5.76245	5.69879	4.77792	4.66966	4.84666	4.36455
ACBD3	1	226186230	226188230	-	20.3766	15.7207	50.6833	38.3902	81.3189	62.2521	66.177	37.0268	69.3951
C1orf95	1	226547300	226549300	+	6.60762	3.56877	47.8018	7.3394	15.6218	16.6291	17.2781	12.0188	20.965
RHOU	1	228733577	228735577	+	29.9294	15.5931	59.0447	35.0898	62.7384	44.598	70.5481	60.3252	77.4782
RAB4A	1	229269562	229271562	+	26.5315	19.2057	61.5036	72.6026	50.7395	46.9511	82.8632	63.4653	88.4656
ABCB10	1	229558195	229560195	-	11.6231	9.90349	71.6229	25.7303	63.5758	57.5873	52.3816	28.0245	85.8414
TAF5L	1	229625547	229627547	-	3.25503	1.20664	53.5862	11.4203	5.68143	6.66013	12.1874	3.14008	5.0434
ARV1	1	230977481	230979481	+	7.78083	5.75173	53.5138	14.065	44.4584	14.935	26.9928	17.9022	18.3918
TTC13	1	230978375	230980375	-	6.67945	5.44324	54.5678	14.0699	42.329	20.0661	48.4367	18.5045	19.0328
GNPAT	1	231239707	231241707	+	6.6728	5.88121	17.6496	16.4912	23.377	19.2636	15.8153	14.4969	16.4815
MLK4	1	233326268	233328268	+	2.1746	1.04336	43.3326	2.90057	8.1941	4.0841	2.55814	3.48748	4.82026
SLC35F3	1	233903433	233905433	+	11.4042	7.81566	52.7239	22.3802	37.5487	39.2788	62.6934	18.6836	20.7497
ERO1LB	1	236281485	236283485	-	6.39024	4.55582	21.4435	12.364	32.0513	26.4554	33.6016	13.0811	18.7381
ACTN2	1	236684954	236686954	+	14.6283	13.6945	57.3431	47.3491	46.0618	55.6552	42.2594	42.5981	55.005
RYR2	1	237040705	237042705	+	22.9403	15.731	60.7474	49.2866	55.3833	64.037	52.8213	42.7078	69.4144
RGS7	1	241356730	241358730	-	9.80514	5.97699	50.5958	42.1826	39.7557	24.9499	50.9173	23.0774	44.3843
FH	1	241519261	241521261	-	7.5	1.69486	20.8801	11.4997	34.3264	16.4192	23.1779	20.8292	19.8363
ADSS	1	244451634	244453634	-	17.3954	9.25956	21.6891	23.3596	60.5357	26.318	65.2167	24.6404	71.0532
COX20	1	244833822	244835822	+	5.60453	1.97806	5.68352	4.65977	6.07845	4.06813	7.1875	10.0319	4.69467
HNRNPU	1	244864042	244866042	-	7.41334	5.80605	22.6605	13.981	16.1165	20.0594	21.1743	13.2847	25.2568
RSAD2	2	6864306	6866306	+	6.79959	8.20059	62.5816	41.1361	48.8963	19.8112	58.3	22.6969	46.1068
RNF144A	2	6915892	6917892	+	14.8996	8.52946	70.5545	40.5852	86.4047	52.094	83.1457	43.4222	43.1469
ITGB1BP1	2	9423047	9425047	-	11.6513	6.73938	32.2597	13.5178	33.1238	30.1062	24.6577	16.9904	30.1548
RP11-214N9.1	2	9554399	9556399	+	3.32122	1.49289	5.9551	5.28428	16.7468	9.75942	15.9091	3.75386	9.66093
YWHAQ	2	9630514	9632514	-	4.0388	2.91497	23.5839	7.30121	12.4631	11.9753	18.9399	13.9586	11.0206
RRM2	2	10120828	10122828	+	4.86867	2.8115	32.7158	8.17808	15.3217	5.72174	14.5604	8.49324	7.77322
RP11-320M2.1	2	10447194	10449194	+	4.61684	1.89922	51.1452	4.09161	7.8391	12.5202	20.9201	6.60803	13.3211
ATP6V1C2	2	10720149	10722149	+	13.0556	10.4741	44.9518	28.2281	39.4775	28.7374	66.9547	24.1404	37.0025
KCNF1	2	10910437	10912437	+	18.2311	14.6905	67.6016	32.4766	56.6521	57.6218	52.7693	32.9143	67.7909
E2F6	2	11465677	11467677	-	26.8083	17.078	37.7041	39.294	41.3442	39.3736	46.0606	45.7057	36.8993
TRIB2	2	12715389	12717389	+	6.5327	5.14818	22.913	12.0674	15.4292	21.783	25.5424	10.7391	16.7945
GEN1	2	17752358	17754358	+	4.61216	3.50031	10.8522	7.53196	21.9931	16.2274	24.8708	9.88394	22.3899
LAPTM4A	2	20051528	20053528	-	8.76211	2.9046	10.4786	6.88834	8.94489	9.48847	10.4068	6.8233	8.33206
RHOB	2	20445574	20447574	+	3.89306	5.44247	56.7172	14.5774	35.2096	14.7798	29.7358	22.1727	28.1877
KLHL29	2	23383717	23385717	+	14.6672	9.01492	68.1361	32.9138	74.4576	41.2435	68.1122	42.5222	52.9609
ATAD2B	2	23926614	23928614	-	6.53117	8.38749	19.8024	17.7831	18.5082	20.7291	23.7775	21.6756	23.9619
FKBP1B	2	24048201	24050201	+	23.3211	19.5029	66.2215	47.8898	54.381	51.7005	45.5662	41.3667	44.3859
C2orf44	2	24049075	24051075	-	10.3683	7.97644	37.9646	22.6306	21.7909	21.529	19.5443	20.6253	17.9254
RP11-507M3.1	2	24122866	24124866	+	7.88112	4.30516	50.0911	11.1109	19.2014	15.9857	33.5548	17.7545	15.5942
PFN4	2	24122977	24124977	-	10.3991	5.53995	51.0774	12.8716	23.3681	17.8824	37.6289	21.1761	18.7728
ADCY3	2	24919339	24921339	-	5.11546	2.79467	67.7749	12.8949	35.0205	16.0226	34.1049	14.9216	36.3194
DTNB	2	25673147	25675147	-	17.4593	12.0237	64.8466	34.4621	70.3169	33.6358	51.6637	32.1289	64.5418
SNX17	2	27368996	27370996	+	7.32265	6.31141	21.6466	12.6487	25.5839	13.3566	36.9729	16.6442	23.4338
RBKS	2	27890598	27892598	-	16.1249	14.5805	42.8061	36.5382	39.2127	38.0758	37.5719	40.2022	64.705
RP11-713D19.1	2	28810206	28812206	-	25.7422	21.0265	57.5943	45.0473	55.0992	42.4632	58.2283	53.645	86.5914
WDR43	2	28893143	28895143	+	29.6809	24.7002	52.2869	50.5611	84.1863	69.2642	70.9617	52.111	56.9121
BIRC6	2	32355528	32357528	+	5.85859	2.23897	26.5229	9.56502	34.3113	22.3492	22.963	16.0041	39.6104
CRIM1	2	36354426	36356426	+	6.28159	6.3694	57.3419	25.1395	25.2755	21.7134	31.9666	16.8142	40.5076
STRN	2	36965972	36967972	-	5.49456	4.6836	34.2754	14.5773	15.0007	15.6534	18.8527	19.366	16.586
EIF2AK2	2	37156565	37158565	-	14.7189	18.22	64.9206	40.3606	43.8492	65.4911	54.2029	60.0048	68.0021
MAP4K3	2	39436812	39438812	-	8.13023	6.58512	39.2585	19.8801	41.07	31.9348	51.5432	24.5992	32.0312
CRIPT	2	46614916	46616916	+	16.0197	8.64779	23.4386	18.606	25.2063	22.7284	34.803	22.2302	39.5894
PPP1R21	2	48439098	48441098	+	15.024	8.37753	26.2319	18.9672	36.0411	27.8597	17.3653	24.6013	26.6349
RP11-191L17.1	2	48440097	48442097	-	3.7039	2.70205	9.29564	5.80616	12.1394	10.3943	8.70911	6.53832	13.4024
PSME4	2	53970340	53972340	-	45.8321	19.0231	59.1574	41.081	51.7089	44.909	45.0568	42.5142	49.1413
CCDC85A	2	56182623	56184623	+	10.5822	7.84967	45.7762	26.213	21.6205	19.5333	28.7083	30.9852	38.3598
REL	2	60880021	60882021	+	9.89286	8.60846	22.3147	20.2522	28.0652	31.5938	38.9123	18.1327	24.5514
KIAA1841	2	61064371	61066371	+	24.1069	12.2383	53.9673	26.6356	48.0336	76.3014	67.8286	28.316	48.6139
MDH1	2	63587109	63589109	+	1.96262	1.39799	4.2962	3.00711	6.82295	9.19682	7.24725	4.56116	7.35117
LGALSL	2	64452469	64454469	+	8.19672	8.42999	67.3999	47.3274	54.6296	49.6296	49.9206	37.3937	45.7645
CNRIP1	2	68319551	68321551	-	14.2404	11.5691	26.4885	25.0839	28.8138	33.7754	37.1618	35.1257	48.2677
APLF	2	68466061	68468061	+	5.96206	2.84959	6.55085	5.75429	12.2886	10.102	12.3181	6.16157	16.2876
PROKR1	2	68642089	68644089	+	14.6123	8.4018	42.0977	23.5678	70.9256	21.5344	87.6871	31.7218	38.8121
GMCL1	2	69828142	69830142	+	9.17962	9.19102	30.0198	18.9687	43.0175	30.567	32.072	18.9997	47.6783
FIGLA	2	70790143	70792143	-	17.2207	12.9909	48.4598	36.9984	52.1739	59.5186	62.278	43.6477	41.636
TET3	2	73984904	73986904	+	27.296	22.0288	66.4277	54.5179	58.3333	70.5178	55.0023	69.9821	93.5185
BOLA3	2	74147494	74149494	-	11.3896	8.70935	33.5934	20.1292	42.9198	28.3049	40.7276	21.9823	35.9077
RP11-287D1.2	2	74198060	74200060	-	2.53826	1.98709	4.43309	6.39347	11.7735	6.20632	6.95098	4.84719	9.89583
FOXI3	2	88452156	88454156	-	3.42448	1.91676	51.1504	23.2742	47.189	29.2658	39.4474	4.75673	7.60198
AC062029.1	2	88626039	88628039	+	2.32639	1.10802	27.8828	3.55334	5.55556	7.71693	12.3321	2.47131	10.9375
EIF2AK3	2	88627076	88629076	-	12.3996	8.28395	37.448	17.173	36.8333	36.3913	30.5556	17.0724	46.3886
CNNM3	2	96814745	96816745	+	12.6611	8.16189	44.4583	29.5318	61.2103	52.3106	42.3224	28.0202	46.0784
INPP4A	2	98443354	98445354	+	19.8193	6.33174	56.5504	27.6795	42.4471	35.3716	63.3305	26.9966	23.7551
MGAT4A	2	98730626	98732626	-	6.61372	6.89784	62.131	29.0746	58.3115	37.3214	47.6427	21.7336	62.0635
C2orf15	2	99139985	99141985	+	8.25826	3.50499	12.2337	12.6112	44.9678	23.3468	26.9175	12.1192	15.8379
REV1	2	99489535	99491535	-	20.0481	7.66758	52.9411	22.3487	58.3252	35.186	54.7386	23.6791	23.8313
CHST10	2	100417156	100419156	-	22.1637	17.7674	46.0217	47.0672	63.6114	35.6262	63.5374	45.2924	61.9106
RP11-299H21.1	2	101150160	101152160	+	4.24996	2.71746	43.968	6.87342	8.52448	12.3593	12.872	9.41877	19.0991
TBC1D8	2	101252366	101254366	-	6.77554	5.54513	18.3446	15.2882	19.7509	14.7016	24.5439	13.4074	21.5048
MIR5696	2	101307950	101309950	+	21.9287	13.1935	66.6116	33.8776	94.8532	55.5553	95.4235	36.2378	68.0776
RNF149	2	101308201	101310201	-	30.1609	18.2072	74.1078	45.4149	94.3379	68.7966	94.8937	52.9388	72.2842
SLC9A2	2	102618207	102620207	+	1.86296	1.96836	41.4424	8.48259	6.37387	4.00286	8.75	4.55173	11.4286
AC104655.3	2	105142613	105144613	+	23.8889	8.284	57.3232	27.1277	36.9768	43.4235	57.1325	23.4113	55.8877
LIMS1	2	108532855	108534855	+	6.23583	5.07634	48.9862	16.5957	30.9804	56.1255	38.6905	21.6667	22.9209
AC012487.2	2	108533696	108535696	-	6.51629	4.47506	42.261	10.5813	16.1499	24.1485	23.9622	12.4042	18.5758
SLC20A1	2	112644357	112646357	+	7.06912	3.68644	38.4185	10.6386	14.4533	25.5603	32.5794	9.79101	26.0582
PSD4	2	113155825	113157825	+	9.31709	8.74146	51.7813	21.1086	43.7725	27.5424	56.3527	19.2355	20.9535
PGM5P4-AS1	2	113542172	113544172	-	12.3848	6.37081	19.059	19.2468	15.6025	23.5382	37.2822	22.4153	25.4084
DDX18	2	117813150	117815150	+	9.27419	2.5641	9.65391	6.89357	17.5178	15.4167	22.4432	6.16891	6.3503
SCTR	2	119523994	119525994	-	44.2936	20.0905	57.41	43.5128	81.7674	72.1402	76.2393	63.8585	80.4277
TFCP2L1	2	121284707	121286707	-	23.1336	12.3116	58.3824	43.6212	51.5007	46.6993	69.1239	54.7827	42.0492
CYP27C1	2	127219578	127221578	-	11.4009	3.26641	32.2792	10.4669	13.1944	13.6076	32.5397	11.2805	28.2979
AC140481.8	2	130755379	130757379	-	10.8927	2.37857	56.9595	7.22769	56.4689	23.7506	20.9226	7.63977	7.58402
MZT2A	2	131492243	131494243	-	6.60721	6.10744	20.4338	15	23.9501	19.4597	31.2302	26.2704	24.2064
SPOPL	2	138500301	138502301	+	20.9598	12.7834	57.9675	50.3315	52.297	42.5025	40.8817	39.7598	37.5758
AC016910.1	2	143935573	143937573	+	20.4717	9.67741	54.0077	28.7473	52.9038	49.4297	59.0523	35.9364	49.6607
GTDC1	2	144332068	144334068	-	11.9769	6.11337	64.9505	21.6538	36.9888	28.1941	51.2882	19.0859	24.52
ARL5A	2	151827992	151829992	-	14.5868	10.007	42.0824	27.4684	41.9821	36.0815	34.5913	22.9768	64.6963
NR4A2	2	156341848	156343848	-	5.71895	2.45403	35.9836	17.6587	10.047	13.6012	35.2165	16.1819	10.5387
TANC1	2	158967134	158969134	+	2.30476	2.16393	11.21	7.94879	14.7619	7.90913	27.6191	6.72608	11.601
WDSUB1	2	159286299	159288299	-	11.9949	3.77887	23.0075	15.5569	29.7541	18.1671	26.2009	11.4866	23.0678
2007-03-01	2	159710957	159712957	+	10.6897	7.27901	34.6176	18.2028	43.12	40.3627	39.0731	17.6628	23.7931
MIR4785	2	160407382	160409382	-	3.9259	2.20522	57.0093	12.5722	14.3463	17.0635	46.9512	5.62821	15.1858
ERICH2	2	170769613	170771613	+	7.02072	3.94756	10.9316	9.614	20.6514	16.1569	17.379	10.763	18.8167
AC007405.4	2	170770268	170772268	-	10.3294	4.32531	14.2351	13.0093	21.6055	23.9553	21.6764	14.6796	28.3413
AC007405.8	2	170817537	170819537	-	1.37464	0.514255	1.73614	1.09415	3.04439	2.14286	3.65741	1.04734	3.81141
DLX2	2	172102400	172104400	-	3.18127	1.4845	5.25016	4.20506	5.615	8.90115	11.1133	5.19488	6.1005
RAPGEF4-AS1	2	172735706	172737706	-	16.9364	8.26304	48.2249	24.5243	33.4966	27.8901	58.0429	28.5861	43.2823
CDCA7	2	173353320	173355320	+	5.90962	3.40691	14.1396	7.50319	27.082	11.2067	22.1607	16.2331	18.7549
OLA1	2	174248198	174250198	-	23.8929	17.8453	67.662	43.4942	89.433	63.5279	59.0266	40.078	86.4186
GPR155	2	174486594	174488594	-	25.728	15.7037	49.3243	38.4687	65.6837	36.8962	83.5333	37.2157	48.4367
WIPF1	2	174682416	174684416	-	9.45947	4.15102	51.5256	12.0567	28.2807	20.0033	17.879	20.9101	19.6
HOXD-AS2	2	176136598	176138598	-	27.025	10.5945	61.8245	38.1556	42.6805	33.5551	44.8883	27.071	38.5526
LINC01117	2	176636210	176638210	+	6.02437	5.05521	35.0119	18.3178	22.4654	21.5177	33.3907	13.7102	17.8829
AC074286.1	2	177392191	177394191	-	13.9424	8.05596	47.6749	27.1243	30.6226	31.22	39.8051	16.4006	50.1659
NFE2L2	2	177392197	177394197	-	13.9424	8.05596	47.6749	27.1243	30.6226	31.22	39.8051	16.4006	50.1659
MIR1258	2	179860408	179862408	-	3.48234	1.94633	39.2902	6.45954	6.6791	9.05678	12.3606	6.92671	21.7391
AC104076.3	2	180979590	180981590	-	5.54983	3.09931	57.7287	19.5675	37.0773	16.5036	41.7973	8.64683	9.14708
ITGAV	2	186588565	186590565	+	16.2119	9.64297	27.6294	21.4543	35.0114	32.2541	49.5708	26.8148	48.5739
MFSD6	2	190406855	190408855	+	9.17358	3.41916	54.8746	15.4821	40.075	33.1655	41.7992	20.9702	22.5806
AC093388.3	2	190533355	190535355	+	20.3744	14.6446	38.4415	34.563	52.812	51.9967	41.4086	31.1821	43.821
TMEM194B	2	190534222	190536222	-	7.38283	5.0111	25.3947	17.2382	35.2806	30.8906	21.4409	13.2574	36.7781
GLS	2	190879327	190881327	+	15.9328	9.37825	46.4559	25.5886	36.5919	35.9464	50.7394	24.4477	30.0792
NABP1	2	191676568	191678568	+	6.09305	4.93893	17.9333	13.2438	16.6493	22.046	19.3773	14.8934	14.4345
FTCDNL1	2	199850673	199852673	-	9.58321	5.21515	50.1075	13.7579	31.5043	24.0897	24.0855	17.4614	28.988
AC007163.6	2	200811670	200813670	-	9.0852	7.1101	28.56	24.0292	61.8822	39.6531	34.0497	20.3464	44.2554
FAM117B	2	202633688	202635688	+	12.0681	9.27908	70.6076	41.3946	54.8864	34.2012	69.5704	30.4624	60.0749
ABI2	2	203326719	203328719	+	18.8211	18.9831	45.4958	46.4935	60.6489	64.306	64.3286	39.5589	49.2752
INO80D	2	206085803	206087803	-	4.42177	3.27758	16.0112	7.88234	18.8093	11.7415	20.4956	11.4349	11.3986
ZDBF2	2	206273163	206275163	+	6.37729	5.60195	53.7384	18.7401	31.4938	13.3956	26.2289	18.5395	20.6292
ADAM23	2	206442039	206444039	+	14.506	6.06982	62.3963	36.0155	40.6536	28.5464	34.5447	34.0958	32.3457
AC007879.5	2	207529295	207531295	-	1.52958	0.537864	42.0927	13.2764	47.339	47.5021	53.5654	13.2971	1.48646
RP11-105N14.1	2	213151470	213153470	+	9.3994	3.28665	41.6336	20.649	16.7711	51.5791	43.5711	16.1168	20.4522
IKZF2	2	213151927	213153927	-	22.5152	9.8896	20.1211	24.6377	24.5149	29.9282	28.0315	21.2793	29.9625
AC012462.1	2	215434753	215436753	+	5.88351	3.72688	10.5022	7.57169	26.2261	13.2041	15.2736	8.32765	10.9616
CNPPD1	2	219177606	219179606	-	6.2507	3.60776	35.0599	8.31397	17.4977	19.5478	19.9576	18.6815	15.8033
AC053503.4	2	219386996	219388996	+	6.50794	4.12089	11.7018	8.87271	15.1515	29.5455	15	10.1756	11.1111
TMEM198	2	219542163	219544163	+	10.7043	4.93874	47.0586	15.9346	21.7476	12.0999	53.5065	12.0035	13.0435
CHPF	2	219543287	219545287	-	7.5862	5.22717	44.1988	16.0234	38.7588	18.0792	28.6831	12.4173	28.4034
SLC4A3	2	219625827	219627827	+	22.6345	20.4861	71.1862	63.1255	74.4121	68.1571	55.2038	82.7865	48.1072
AC009955.8	2	219626193	219628193	-	16.881	12.8318	68.4209	54.3373	72.2201	62.8499	53.2839	78.792	37.4841
WDFY1	2	223944887	223946887	-	24.9919	10.5521	44.0419	41.72	34.1803	51.9587	44.2359	29.4395	47.0638
CUL3	2	224584897	224586897	-	10.7594	5.22502	44.0873	19.9294	34.5286	24.5802	42.2385	27.8459	16.9611
MFF	2	227323651	227325651	+	11.0278	10.276	34.3141	24.4436	59.6839	23.85	55.6244	21.9631	35.7856
PID1	2	229270785	229272785	-	21.6071	18.7232	64.3277	62.8631	63.8675	42.2129	62.7381	67.6191	49.6914
FBXO36	2	229920802	229922802	+	1.22549	0.58724	2.11217	1.59006	1.48164	1.27315	2.55423	1.33333	2.1412
C2orf72	2	231035990	231037990	+	15.5214	10.569	72.12	71.9953	58.0566	69.3687	69.5813	21.5196	40.2746
U4	2	231710025	231712025	+	6.51943	4.02208	58.2968	9.59718	25.617	32.937	39.4654	18.3509	9.69468
RP11-400N9.1	2	233352916	233354916	-	14.4619	14.617	66.1911	40.1859	44.6031	63.9283	52.1263	46.9526	38.7153
DGKD	2	233353007	233355007	+	11.7023	12.2823	66.2464	38.9757	45.8973	63.1939	51.2041	45.2194	36.6701
ARL4C	2	234496553	234498553	-	20.1278	12.0488	60.6892	29.9286	67.0738	43.8263	63.7755	50.8844	29.4253
UBE2F	2	237965327	237967327	+	15.2292	17.1268	58.4137	40.566	49.9	34.6138	63.3579	36.8233	37.7899
UBE2F-SCLY	2	237965514	237967514	+	12.3905	13.3598	59.7412	36.5161	48.9489	27.7431	65.3458	35.4634	36.4074
SCLY	2	238059389	238061389	+	8.89475	5.39572	23.7174	20.0975	21.1249	33.6568	17.6863	20.6803	24.6413
ILKAP	2	238203229	238205229	-	17.8342	15.4825	69.883	45.9825	59.8616	63.1063	73.6451	48.4999	67.0217
TRAF3IP1	2	238318941	238320941	+	18.9477	13.5741	57.4954	32.904	71.8768	36.1877	76.6159	46.034	28.254
HDAC4	2	239401154	239403154	-	18.7716	11.9977	34.6013	27.7694	30.8677	26.2885	55.1562	28.0866	40.9317
PASK	2	241149764	241151764	-	18.0836	7.4007	24.3043	16.8069	23.9428	27.5913	64.387	20.0631	31.6085
BOK	2	241557221	241559221	+	15.6566	9.06607	59.3678	26.2082	35.6399	49.7154	67.5139	32.1853	31.8982
ATG4B	2	241635713	241637713	+	3.59873	2.43139	58.6008	10.2374	23.4799	10.6822	25.7353	10.9285	21.5354
DTYMK	2	241686491	241688491	-	5.81325	5.2444	23.9947	17.5501	10.83	15.9493	33.477	19.5556	34.6176
AC093642.5	2	242087133	242089133	+	7.04203	4.20304	28.2634	14.3261	17.2188	11.7721	46.3771	51.8761	17.1235
EDEM1	3	5186146	5188146	+	5.21192	5.48307	25.2261	14.6503	31.0636	23.8944	18.478	28.8487	21.8006
AC026202.3	3	5186829	5188829	-	1.7354	1.68526	13.0888	3.84909	9.05754	10.9332	7.35816	7.82316	8.41473
RP11-572B2.1	3	5187798	5189798	-	22.044	16.3708	43.6266	33.116	66.0056	54.1751	79.2247	34.9849	61.2107
LHFPL4	3	9553302	9555302	-	27.6738	12.1922	64.3463	51.8376	35.5768	30.744	58.9506	51.9956	56.7842
BRPF1	3	9730229	9732229	+	1.36905	1.7238	20.3707	4.06459	15.2447	8.57857	14.999	10.4471	6.33377
FGD5-AS1	3	14947924	14949924	-	10.4209	7.94722	28.7445	16.2356	54.1241	19.8787	24.6712	19.6499	29.4233
CAPN7	3	15204652	15206652	+	8.90457	7.32073	38.2288	14.7155	34.5086	28.2393	42.7305	16.9562	34.6158
ANKRD28	3	15859271	15861271	-	3.20513	2.72941	31.3664	10.9262	15.6338	21.5447	9.90741	12.1574	23.8462
OXNAD1	3	16263699	16265699	+	7.26707	2.85076	11.6683	5.83	18.0371	17.2609	23.3857	6.70848	23.7954
KAT2B	3	20038523	20040523	+	34.7661	11.0023	47.0482	44.4552	43.7393	50.2153	56.1378	52.4101	52.3726
UBE2E1	3	23804403	23806403	+	26.4362	13.5258	49.0572	46.7978	41.9721	28.1605	42.4028	40.343	37.5664
NR1D2	3	23943760	23945760	+	1.94813	1.33962	47.6217	3.95565	3.24112	4.62104	33.7319	2.98648	9.45128
THRB	3	24494782	24496782	-	6.09984	6.62542	27.1651	29.7315	31.494	53.5167	45.488	15.5777	43.1153
SLC4A7	3	27483920	27485920	-	17.927	14.8802	54.0111	37.7198	56.8616	75.3886	53.5377	43.5428	44.6679
TGFBR2	3	30605002	30607002	+	8.50221	6.42993	33.663	16.6207	22.4493	30.7227	33.489	16.8382	37.4015
STT3B	3	31531138	31533138	+	1.20433	0.752208	3.82381	1.81617	4.77586	4.9676	4.07655	2.2236	3.65944
DYNC1LI1	3	32570374	32572374	-	11.7116	9.80263	56.1503	22.4436	47.5044	38.4857	67.7153	38.9764	35.8974
CLASP2	3	33717856	33719856	-	5.68841	6.60712	21.4441	16.5671	17.6794	16.6935	52.0833	20.0742	26.6698
EPM2AIP1	3	36992668	36994668	-	4.80169	2.40344	7.67892	6.05613	20.8422	8.36813	16.591	7.61565	10.3322
ITGA9	3	37450615	37452615	+	6.4646	3.82207	61.3355	12.1401	60.9629	24.3135	60.6	10.8784	23.3175
ITGA9-AS1	3	37861280	37863280	-	6.16931	3.6657	58.8448	26.7794	61.3372	47.3062	46.9422	10.6484	13.75
WDR48	3	39050498	39052498	+	9.37051	12.0822	27.6206	34.1547	36.8435	51.7123	53.71	25.0694	54.2895
SEC22C	3	42600580	42602580	-	21.3759	7.08396	33.3833	26.7687	43.4701	41.6208	40.4221	29.2354	47.4553
ANO10	3	43691094	43693094	-	10.0805	6.75271	47.5878	25.0403	44.9783	28.3805	50.6903	21.9521	42.8687
TMEM158	3	45225778	45227778	-	6.5236	6.54769	61.5018	43.9214	61.746	58.2696	60.8811	19.0438	26.1524
SETD2	3	47163467	47165467	-	2.81905	2.09356	38.5896	4.2465	10.9909	8.56982	19.6702	14.1577	4.5606
BSN	3	49552989	49554989	+	7.84231	10.203	64.9746	40.6519	34.7143	47.0723	67.2413	32.0544	39.8333
FAM212A	3	49801754	49803754	+	4.39175	4.19003	11.3793	8.73781	16.6375	20.4313	22.9456	14.0146	19.8611
PBRM1	3	52685417	52687417	-	3.84852	2.84746	43.6614	5.99586	16.0534	11.4065	37.9681	7.46089	17.5304
RP11-5O17.1	3	53044666	53046666	+	1.17768	1.40581	62.86	29.7655	42.506	53.4518	57.5602	5.0482	3
SFMBT1	3	53046250	53048250	-	13.8073	9.61889	45.5388	19.5596	35.1645	64.2292	72.2022	36.9456	36.313
CACNA1D	3	53493156	53495156	+	4.09916	4.50103	54.4946	37.9587	51.0335	38.6629	57.048	18.3727	13.6709
ARHGEF3	3	57078829	57080829	-	13.5815	11.186	24.8461	40.254	26.818	31.4531	46.5011	31.0152	49.0079
APPL1	3	57226237	57228237	+	5.42885	4.339	38.1763	10.8669	33.5243	17.2957	33.6402	9.72659	28.2259
PDHB	3	58433357	58435357	-	20.7661	6.84525	13.926	19.1625	29.0696	28.4705	25.6989	33.5314	19.533
KCTD6	3	58490614	58492614	+	13.5235	11.419	62.8703	25.8117	62.3953	65.658	54.5	36.3298	42.9243
RP11-359I18.5	3	58490791	58492791	-	12.1173	11.0388	61.8804	23.3422	60.2718	63.3199	53.2534	32.8884	38.592
ADAMTS9	3	64687500	64689500	-	3.26213	1.74969	11.0245	5.52313	6.31968	5.33964	10.0665	16.199	8.04625
UBA3	3	69079908	69081908	-	19.1406	11.6065	39.3236	25.8951	48.7151	48.1353	51.5432	41.2129	58.0907
FRMD4B	3	69542083	69544083	-	14.0181	9.08183	33.3002	29.6007	71.2332	42.7535	35.7849	18.9305	26.9242
RP11-154H23.3	3	71583443	71585443	+	3.8151	1.9561	11.912	14.1813	13.3598	8.1219	8.30815	5.99259	11.369
FOXP1	3	71583489	71585489	-	3.8151	1.9561	11.912	14.1813	13.3598	8.1219	8.30815	5.99259	11.369
EIF4E3	3	71754273	71756273	-	7.21384	8.80864	58.3694	24.3913	41.2224	22.4006	47.3562	70.9641	35.9829
PROK2	3	71784706	71786706	-	6.09643	3.42353	49.6259	7.13056	18.8175	9.56631	21.0881	16.644	8.46504
RYBP	3	72446418	72448418	-	13.3766	5.83687	45.8496	16.2395	25	15.7407	63.4722	18.3515	24.375
GXYLT2	3	72886573	72888573	+	9.13215	15.7097	63.581	38.7798	59.2598	54.6273	66.8817	46.5264	45.7985
VGLL3	3	86990619	86992619	-	14.0317	6.51494	37.8173	24.7051	57.7321	38.3276	39.9303	19.7718	47.8147
RP11-159G9.5	3	88057774	88059774	+	1.77291	1.10997	3.86161	3.21792	3.89107	4.161	5.11069	2.81326	18.6159
CGGBP1	3	88149385	88151385	-	1.57104	0.747102	5.55636	3.61014	5.79005	5.18434	4.36004	2.34628	5.31355
MINA	3	97971957	97973957	-	47.6432	21.9105	53.6003	46.8156	90.2458	67.1052	92.6253	52.8651	60.8689
NXPE3	3	101777702	101779702	+	15.4083	13.55	32.7278	39.6366	64.3919	36.9908	47.9167	27.6881	42.009
CD47	3	108090525	108092525	-	20.4251	11.448	49.7513	26.4738	40.551	24.4588	36.7844	26.1618	30.8788
ZDHHC23	3	113946401	113948401	+	8.20852	4.64478	46.9675	18.6698	43.4547	42.2167	38.289	30.2383	25.4615
RP11-255E6.6	3	113947070	113949070	-	4.58285	2.02269	41.1518	9.00178	26.4796	26.4286	22.8639	16.539	15.9302
LRRC58	3	120348839	120350839	-	7.62488	4.06628	49.675	10.8348	40.6026	25.152	32.3387	14.8298	34.7715
FSTL1	3	120450753	120452753	-	10.7157	10.1269	50.1109	40.9577	48.2213	50.5319	47.5825	31.9083	38.524
KPNA1	3	122514445	122516445	-	20.5824	23.6704	63.9815	50.1833	75.0197	67.432	82.9814	65.6792	73.8241
DIRC2	3	122793295	122795295	+	2.54355	1.67239	13.6805	3.58082	6.81015	5.27041	6.18342	3.61016	6.62526
HSPBAP1	3	122793324	122795324	-	2.40659	1.57127	16.3676	3.31961	6.93626	5.36288	5.79065	3.63772	6.77249
PTPLB	3	123584685	123586685	-	4.47579	1.2663	33.9735	3.24246	5.48743	4.24532	7.88853	5.91919	7.3348
SLC12A8	3	125212364	125214364	-	20.4366	18.9736	73.8722	46.7432	78.8603	76.1818	83.5739	50.2498	63.8793
ZXDC	3	126475419	126477419	-	9.3911	2.98962	52.6645	8.84156	26.1245	16.1024	54.7786	26.8919	33.074
TXNRD3	3	126654655	126656655	-	25.2033	18.8068	68.0895	54.5659	53.8248	40.0954	47.9444	60.3718	56.5833
CNBP	3	129183422	129185422	-	16.7769	13.321	39.5496	32.1008	86.7091	46.5283	55.7035	35.1809	78.8467
TMCC1-AS1	3	129892371	129894371	+	2.59259	1.80402	43.765	4.18463	12.8787	9.83123	12.0736	5.68452	5.53571
TMCC1	3	129893076	129895076	-	19.5155	14.2481	56.8034	31.0149	64.7379	60.9222	66.5828	39.1818	63.6733
NUDT16	3	131380171	131382171	+	17.1574	9.82149	51.1095	23.6268	52.3067	35.5881	35.4113	20.6217	20.11
RP11-933H2.4	3	131380975	131382975	-	7.96289	4.28113	21.2418	11.6331	22.1276	20.7035	19.5908	12.8925	12.7687
ACAD11	3	132660223	132662223	-	11.8474	5.13404	12.7529	11.8179	31.9809	30.1918	30.9844	12.2432	23.3435
TOPBP1	3	133661393	133663393	-	14.2761	5.93729	22.1464	17.3115	30.9073	16.2241	29.5019	14.1798	56.1722
RYK	3	134250244	134252244	-	16.0386	19.6493	61.795	47.9541	64.6435	42.9328	64.4254	49.0801	55.3826
STAG1	3	136751903	136753903	-	7.76853	5.07311	44.9508	15.4222	26.3161	27.8869	36.2054	14.0267	22.3446
RNF7	3	141736704	141738704	+	8.84804	11.5551	28.2264	44.7475	33.4599	38.9511	66.4516	25.0551	35.1564
GK5	3	142225107	142227107	-	22.1197	20.2691	50.9278	53.4234	55.4647	46.7631	64.2972	43.3448	65.5952
TRPC1	3	142722574	142724574	+	31.2397	13.0878	57.0313	50.7949	56.7133	49.4138	73.2132	46.0035	56.7319
U2SURP	3	142962997	142964997	+	7.13299	7.75975	51.7073	32.6063	23.3636	35.0912	35.6294	20.3599	57.8242
PAQR9	3	142963182	142965182	-	14.1861	10.4608	58.1565	52.7976	35.0014	60.1925	38.7952	32.4907	62.7767
CHST2	3	143117831	143119831	+	18.8834	10.9881	40.6443	22.1009	46.8902	55.5017	63.8004	31.1602	33.8595
EIF2A	3	150545178	150547178	+	0.57971	0.597415	1.8417	1.62864	4.21891	3.25792	6.96429	1.36553	2.9275
SIAH2	3	150762977	150764977	-	6.14583	4.07762	46.811	12.3	20.2299	11.4159	23.8977	12.4007	31.7303
MED12L	3	151084197	151086197	+	13.8951	12.2865	60.174	65.9776	66.175	40.4953	88.0952	42.5224	72.7407
P2RY1	3	152833193	152835193	+	25.6667	7.4256	37.9207	27.2183	34.8143	38.0603	43.8459	28.1209	40.999
MFSD1	3	158730698	158732698	+	31.4734	23.2988	65.9564	56.107	58.0764	51.9372	74.359	57.2188	87.9619
RP11-379F4.4	3	158730763	158732763	+	28.7134	21.0003	61.1418	49.9442	54.4042	50.75	73.3333	52.899	76.5898
C3orf80	3	160224136	160226136	+	3.21429	2.57812	49.7292	6.20361	22.4851	5.49674	22.8149	6.07264	16.4069
KRT8P12	3	160563947	160565947	+	3.0524	1.68823	37.4381	9.7323	24.0791	11.5054	31.8996	5.28388	7.26645
KPNA4	3	160565088	160567088	-	3.72272	2.87383	12.2652	10.4461	16.305	8.68621	10.7231	7.30207	6.00833
PPM1L	3	160754102	160756102	+	1.08491	1.46879	5.3856	3.84045	15.186	15.6822	13.4375	3.03743	9.88456
GOLIM4	3	168095475	168097475	-	8.81188	6.87546	39.4635	16.9111	35.1335	27.3136	42.6193	17.3877	38.3013
PRKCI	3	170220865	170222865	+	22.5735	19.51	49.0457	39.0305	53.9583	58.9583	61.1667	42.0703	49.5025
ZNF639	3	179321491	179323491	+	11.5426	7.27285	50.674	16.3113	33.1445	38.385	43.6113	16.0057	30.3657
GNB4	3	179451090	179453090	-	10.2302	6.69668	66.4041	31.4692	42.0833	53.4304	45.8782	14.394	28.5386
USP13	3	179651255	179653255	+	11.5906	10.6639	61.4014	31.9016	34.9603	35.2765	56.0019	26.0403	29.3058
PEX5L	3	180036553	180038553	-	3.42723	1.78847	57.2692	8.74664	25.4261	10.187	20.1136	6.69177	7.15148
MAP6D1	3	183825094	183827094	-	15.8653	14.1238	65.524	40.5501	84.3434	32.8836	41.8776	45.268	43.5897
C3orf70	3	185152514	185154514	-	8.24124	6.3981	51.9394	21.2663	35.6837	21.0933	27.0743	15.4964	35.9135
RP11-407B7.1	3	194070470	194072470	-	23.7574	20.9619	57.8513	46.6925	62.9968	48.8315	74	56.1152	63.5417
ACAP2	3	195442578	195444578	-	10.1366	9.48638	43.3654	26.0796	66.3724	45.9531	62.4747	29.2654	29.5133
LINC00969	3	195656562	195658562	+	23.8908	17.6474	64.0138	35.592	66.3056	72.9957	64.948	72.1318	50.0244
SDHAP2	3	195656596	195658596	+	23.8908	17.5028	64.0138	35.592	66.3056	72.9957	64.948	72.1318	50.0244
AC069513.4	3	195657427	195659427	-	14.6863	9.02409	51.2825	24.8493	61.6786	54.2746	54.2868	67.5512	36.2745
FBXO45	3	196567111	196569111	+	7.18423	9.52318	55.7624	19.9829	36.8439	37.1543	38.0891	26.8388	30.2822
WDR53	3	196568174	196570174	-	6.32619	5.90224	52.8563	13.9953	30.3255	26.8872	35.4546	17.8179	23.8241
CEP19	3	196711793	196713793	-	14.5098	12.7178	67.1795	32.2936	69.9612	49.1175	75.1	36.7834	76.3063
SENP5	3	196866356	196868356	+	24.5226	16.8876	63.5947	55.6693	54.6485	39.3816	77.2222	59.8123	59.4788
NCBP2	3	196942097	196944097	-	2.29541	3.43877	23.1758	8.23513	27.2257	12.4142	21.8559	7.41653	18.2292
AC024560.3	3	197627406	197629406	-	16.8162	13.5648	45.9768	28.0414	71.4083	69.4256	82.9171	30.3005	72.6232
LRCH3	3	197789726	197791726	+	11.245	7.12761	16.487	19.0161	36.9904	19.7041	41.7658	20.2128	49.9096
IQCG	3	197959642	197961642	-	21.2459	10.8558	24.4867	23.6804	59.5061	21.9484	44.9524	23.7854	48.7224
RP11-1263C18.1	4	573912	575912	-	9.02692	6.84824	56.6326	38.2615	39.8407	28.484	62.0567	21.0622	26.6803
MAEA	4	1288351	1290351	+	9.45053	11.0726	45.0434	30.804	59.1984	33.688	46.3617	23.1754	78.9953
Y_RNA	4	1683029	1685029	-	17.9649	14.9462	63.2283	35.0385	45.7769	43.9689	40.5102	43.0496	37.7464
WHSC1	4	1869924	1871924	+	2.25508	1.56688	64.1656	57.6747	53.1664	58.3409	62.2944	13.9785	18
NAT8L	4	2058012	2060012	+	1.94874	1.10357	63.0142	12.2648	39.7048	55.6697	66.6035	24.2711	21.25
EVC	4	5709697	5711697	+	7.34917	5.1463	55.5024	28.3998	40.7341	33.5458	50.6024	11.7456	17.8571
BLOC1S4	4	6714555	6716555	+	12.364	8.19813	45.841	24.4438	16.3966	20.7055	24.5604	22.8235	18.5292
AFAP1	4	7939426	7941426	-	26.4744	18.3408	61.4459	41.216	64.5419	53.8278	84.5238	45.9069	38.0769
WDR1	4	10116449	10118449	-	6.09584	4.3456	40.8488	12.0329	31.1524	9.89779	16.7058	10.942	16.6103
TAPT1-AS1	4	16225185	16227185	+	2.75986	1.86797	66.2385	13.049	23.9779	35.7367	30.1761	6.99034	13.0399
DCAF16	4	17810258	17812258	-	2.07071	0.801431	4.29126	1.83436	3.3859	2.24641	2.30437	2.60684	3.59276
LCORL	4	18021376	18023376	-	3.46651	1.89342	12.442	6.29934	10.9339	16.5392	19.7917	6.45258	11.5892
RP11-17E2.2	4	21947515	21949515	+	18.172	10.3861	54.2466	23.4507	43.4227	26.263	58.2961	21.5576	38.1731
LGI2	4	25030379	25032379	-	15.7288	9.74291	62.449	22.017	58.0383	29.7719	67.6999	24.4555	26.1584
KLF3	4	38662696	38664696	+	5.9249	3.53602	52.3237	15.6366	27.8802	24.7604	68.8125	16.4362	33.297
KLHL5	4	39043539	39045539	+	8.32816	4.69267	54.2633	13.2974	15.2871	24.3474	20.0627	18.3808	16.7877
PDS5A	4	39977456	39979456	-	22.3576	12.8719	67.2603	55.2607	35.9164	54.8967	54.4259	57.0762	68.7213
RP11-333E13.4	4	40056699	40058699	-	2.83221	1.72746	45.3347	4.71693	8.46929	7.17411	12.4595	4.15785	9.23687
RP11-109E24.2	4	42655996	42657996	+	0.7431	0.802786	42.938	2.70423	8.88889	9.72222	20	1.98037	16.0952
KCTD8	4	44448307	44450307	-	5.79698	3.06695	16.318	8.07783	15.4654	14.6579	40.6991	7.23042	28.2295
SLC10A4	4	48481843	48483843	+	19.7894	12.6383	60.5923	29.7597	59.9451	40.5057	48.9658	41.8492	57.1044
ZAR1	4	48488752	48490752	+	5.29195	6.04432	31.6942	22.7878	49.5973	20.8914	33.3257	21.7169	37.0507
USP46	4	52658835	52660835	-	2.82371	3.43806	42.4115	9.96273	20.3527	23.1508	32.7622	17.3718	28.5331
FIP1L1	4	53376143	53378143	+	12.0569	8.35581	33.2309	22.3904	29.6142	31.1752	32.4146	28.7876	30.2053
CLOCK	4	55546638	55548638	-	8.09942	6.05589	19.6972	21.5805	27.6429	29.2184	32.733	16.3772	20.8568
CENPC	4	67545106	67547106	-	9.56439	3.87066	15.3625	9.2678	15.6574	9.31376	17.6297	9.45871	17.4674
UBA6	4	67700679	67702679	-	14.9425	4.48285	16.4035	16.1144	37.6254	16.3199	28.6022	12.1522	43.2988
GRSF1	4	70839445	70841445	-	31.9232	24.8359	71.508	64.7479	90.7984	65.9781	93.3297	52.978	93.5687
ANKRD17	4	73258298	73260298	-	3.32279	2.4908	5.61074	8.98863	7.40496	10.4946	11.2893	8.06605	8.93162
SOWAHB	4	76897647	76899647	-	13.546	5.22156	17.3882	16.8226	43.0442	27.6884	19.8111	13.9107	21.565
PRKG2	4	81214617	81216617	-	8.71787	5.21872	39.4172	20.9252	18.0831	19.9887	14.0977	13.481	20.5991
THAP9	4	82899184	82901184	+	1.31279	0.362133	1.90982	1.30155	4.39248	3.64989	2.26608	1.42622	3.27381
LIN54	4	83012426	83014426	-	6.4445	3.74122	21.8565	10.7623	24.3746	36.5536	23.448	15.7329	13.2375
AGPAT9	4	83534414	83536414	+	20.8857	8.60074	23.3931	18.2469	33.6984	38.8137	43.1277	20.2379	49.2381
WDFY3	4	84965891	84967891	-	2.80303	1.26807	31.7324	2.79563	4.15183	3.93913	7.74155	3.62431	4.02709
PTPN13	4	86592815	86594815	+	8.87719	1.94803	7.37613	11.7437	32.6765	17.5022	22.9214	8.72368	25.5041
MAPK10	4	86593631	86595631	-	1.94862	0.619867	2.00043	1.61384	3.76877	2.02176	2.87775	1.70791	2.19907
AFF1	4	86933502	86935502	+	12.5316	4.30809	35.67	11.3259	37.6226	14.8003	45.7884	15.4618	33.5466
PKD2	4	88006168	88008168	+	13.2895	7.38084	56.7804	35.977	67.8976	45.7782	53.1081	38.6668	39.5585
BMPR1B	4	94756468	94758468	+	7.94737	2.69947	72.1655	25.9132	42.2256	38.7045	39.7786	13.167	31.4823
BMPR1B-AS1	4	94757033	94759033	-	5.47464	1.45399	66.0723	8.73217	16.1546	14.2236	30.5944	7.84014	12.1555
RP11-323J4.1	4	98261130	98263130	-	7.2942	7.33181	26.2671	19.5243	43.3079	30.263	34.426	20.0344	48.0318
RP11-1299A16.3	4	98657404	98659404	+	0.785681	0.399287	42.8922	0.918367	2.14815	3.98936	0.848765	0.87241	1.25108
TSPAN5	4	98658129	98660129	-	4.54545	4.1855	55.8891	17.4544	20.5661	16.8016	13.2082	14.3882	13.7579
METAP1	4	98994120	98996120	+	14.1223	12.4369	33.7036	36.9865	45.7885	76.3353	45.8088	30.5895	46.5369
MIR3684	4	98995887	98997887	+	10.6676	7.57738	38.295	20.7102	28.2913	41.741	26.5361	25.224	47.4372
DNAJB14	4	99946226	99948226	-	16.7593	6.61091	49.4858	16.5841	37.1573	36.5925	45.1691	24.1631	44.1389
NFKB1	4	102499829	102501829	+	14.3446	13.8099	56.6276	44.6345	48.8254	55.587	86.0976	48.2048	84.2262
UBE2D3	4	102868396	102870396	-	3.90924	2.98174	15.0106	8.61777	17.142	10.2561	22.8796	8.08215	20.9982
CYP2U1	4	107929869	107931869	+	13.4284	11.7594	50.8106	31.7353	51.6645	49.0663	57.9452	31.7504	61.0924
SEC24B-AS1	4	109433317	109435317	-	6.46447	3.39093	49.4422	7.78719	20.6918	12.4027	27.3554	8.28811	17.3278
PLA2G12A	4	109729577	109731577	-	6.97674	8.79684	29.3447	22.8021	47.907	17.7387	73.8946	22.2648	31.7687
C4orf32	4	112143897	112145897	+	17.8915	12.3576	72.6229	40.3491	56.5572	57.5859	56.773	51.9243	67.5746
RP11-73K9.2	4	112231096	112233096	-	2.60558	0.88099	4.08434	4.60019	6.76761	3.97314	8.8903	1.96747	12.6626
UGT8	4	114596955	114598955	+	13.1759	8.55057	31.6703	21.3007	36.1248	34.4167	48.7411	26.7921	35.8701
NDST3	4	118032118	118034118	+	32.0274	15.4024	45.926	33.2212	56.6768	45.7784	41.4683	35.9788	76.1905
PRSS12	4	118352503	118354503	-	16.9914	19.059	45.4878	42.0034	64.2863	45.2591	47.0965	40.205	51.8771
USP53	4	119211087	119213087	+	7.03784	4.71451	18.6685	9.51814	21.2699	13.9918	30.5305	10.8541	11.941
QRFPR	4	121380559	121382559	-	18.9167	11.774	48.8598	30.6719	84.5813	49.6515	68.1346	31.1357	86.2358
ANXA5	4	121696613	121698613	-	9.25335	12.0033	34.7692	27.9644	39.9561	26.1469	38.1427	25.8443	45.417
CCNA2	4	121823433	121825433	-	5.63307	5.31867	12.8552	14.0777	29.0553	12.3697	25.1131	17.2469	39.3317
TRPC3	4	121951254	121953254	-	5.46077	5.85317	36.2301	20.1395	30.5523	34.098	43.0651	12.0915	20.7565
INTU	4	127621771	127623771	+	14.1085	8.58581	20.7285	27.2435	38.5204	21.2378	83.0827	17.2784	31.6827
LARP1B	4	128059768	128061768	+	8.58932	9.39669	55.6718	20.7803	41.2879	21.9743	54.8952	32.2263	32.3164
CCRN4L	4	139014289	139016289	+	5.21234	2.19335	40.6189	5.27803	36.3229	18.1102	20.3261	5.14314	10.6276
RP11-83A24.2	4	139453534	139455534	-	8.24561	4.37001	17.6281	12.7778	39.4169	27.148	30.2836	17.836	17.2794
CLGN	4	140427468	140429468	-	24.7584	12.9285	42.4406	32.0081	48.6343	41.4452	67.6859	36.7497	64.7756
IL15	4	141635099	141637099	+	14.359	9.98052	22.213	20.2138	40.9825	39.0725	55.2519	28.7535	33.4443
USP38	4	143183417	143185417	+	7.41964	7.24505	27.1718	21.7589	34.1424	19.4951	29.3634	20.6823	29.7916
OTUD4	4	145179661	145181661	-	2.48428	2.14693	49.1504	5.05662	23.8908	11.0987	18.6252	9.32997	18.9925
LSM6	4	146174185	146176185	+	19.2424	9.75495	53.557	28.0835	33.4875	45.2665	46.5538	23.1606	57.9864
SH3D19	4	151325132	151327132	-	23.8376	13.0915	61.6132	33.7302	47.7998	69.2778	65.3333	69.0303	65.6785
FBXW7	4	152535601	152537601	-	3.85886	1.15683	23.6118	3.781	13.4783	19.5788	10.7143	10.68	9.24414
FHDC1	4	152934852	152936852	+	3.53475	2.01919	31.0133	5.07733	7.53859	8.01257	10.7265	5.23779	14.2157
FNIP2	4	158767638	158769638	+	4.41542	3.63598	47.6258	13.2864	12.2868	23.8376	67.0536	11.0381	19.0972
NPY1R	4	163344332	163346332	-	10.2564	4.8976	12.4612	11.0878	19.7447	17.3895	34.0833	11.677	16.6512
2001-03-01	4	164383550	164385550	-	21.6667	18.6749	43.4968	46.4934	76.7598	58.896	83.9683	40.7344	62.6012
KLHL2	4	165206118	165208118	+	16.897	11.4499	61.6737	32.2017	54.5685	33.3342	63.8163	45.6731	39.6274
AC108142.1	4	182144749	182146749	-	7.11111	2.81726	43.9195	11.6479	18.8587	17.3751	21.9264	7.42527	10.7672
CDKN2AIP	4	183443091	183445091	+	4.2007	4.39203	22.9006	10.5155	22.325	25.0221	37.0055	9.93792	21.2955
TRAPPC11	4	183657767	183659767	+	7.71155	5.81458	26.4643	28.7864	55.6313	28.6881	27.3268	17.7286	24.3056
CASP3	4	184649009	184651009	-	22.6701	10.6493	35.6799	34.0098	75.6434	49.5874	43.4559	26.8659	43.2372
SLC25A4	4	185141741	185143741	+	11.1231	9.81318	43.6097	25.7793	32.7507	28.2219	77.5293	45.3557	72.6035
SNX25	4	185202737	185204737	+	18.1234	8.8781	61.8832	19.8205	47.6243	33.1929	56.4364	24.8639	54.5744
ANKRD37	4	185394521	185396521	+	27.505	18.6655	49.8168	39.1397	61.1144	41.4033	79.2902	39.8579	41.834
LRP2BP	4	185395399	185397399	-	12.5096	6.98806	21.7755	15.7995	29.0623	20.8196	60.2883	15.5074	16.1997
CYP4V2	4	186190020	186192020	+	2.07237	1.72995	20.6915	6.84878	10.482	12.8929	14.5482	8.51234	12.4801
SDHA	5	216741	218741	+	14.57	9.61403	23.9222	25.9438	87.5892	45.9761	42.2956	34.0688	44.9993
CTD-2083E4.4	5	216779	218779	-	14.2951	9.45177	23.9222	25.7182	87.5892	45.0919	42.2956	34.0688	44.9993
CLPTM1L	5	1344599	1346599	-	21.4505	16.8612	62.2097	34.1405	38.4051	57.3681	66.7642	33.8486	88.5317
IRX2	5	2751162	2753162	-	0.6177	0.629056	50.9224	7.17054	47.2844	31.2069	37.4008	1.5873	1.72414
SRD5A1	5	6631843	6633843	+	4.25425	3.61844	9.12324	13.2984	15.5679	16.8459	22.1007	7.60498	24.582
PAPD7	5	6713105	6715105	+	2.16607	0.995482	66.0903	38.4816	64.2724	60.9448	62.3003	2.06074	26.3333
MTRR	5	7849686	7851686	+	13.5385	10.6451	28.6516	42.1662	25.8081	32.132	54.0385	25.4578	24.1071
FASTKD3	5	7868537	7870537	-	5.37916	5.59422	18.9358	12.521	33.2762	15.5861	28.5787	12.0616	25.8682
SEMA5A	5	9545575	9547575	-	10.7904	7.01963	16.845	14.2759	26.4837	17.6096	37.7976	16.8162	25.4545
CTD-2256P15.2	5	10353101	10355101	-	2.9571	1.87505	21.4799	4.18911	8.21696	4.57126	7.14037	4.05223	11.0851
TRIO	5	14142202	14144202	+	1.56956	1.97154	65.5914	26.4532	48.3097	37.7858	58.5585	17.8431	16.9835
FAM105A	5	14580275	14582275	+	12.9474	9.02328	44.3997	22.6321	85.5824	35.1115	49.5406	44.4535	76.4364
OTULIN	5	14663164	14665164	+	7.58892	4.48452	47.1515	16.1225	23.5713	26.2568	36.4419	17.2569	15.9002
ANKH	5	14871278	14873278	-	5.83039	3.8778	50.3302	11.3839	60.7004	28.2733	36.2551	13.0274	39.6981
FBXL7	5	15498696	15500696	+	7.39574	4.79715	44.8621	14.0362	29.9689	30.7614	51.5746	17.5215	41.2069
RP11-19O2.2	5	16178738	16180738	+	1.77215	1.55989	51.5953	4.85563	8.06452	8.12808	29.881	3.46212	5.72917
CDH6	5	31192250	31194250	+	12.0471	8.07723	27.3635	20.49	41.469	30.7337	36.8035	26.4996	20.4564
AMACR	5	34007608	34009608	-	4.57776	2.01627	5.36961	5.28995	5.00142	5.99749	15.7635	8.25758	15.9722
DNAJC21	5	34928093	34930093	+	11.8875	4.22918	52.3182	21.2025	54.5461	24.4214	38.6142	16.398	11.8827
GDNF	5	37839186	37841186	-	4.14062	4.21833	44.3458	14.9773	12.1795	10.7926	59.7222	14.0648	16.4414
NIM1K	5	43190571	43192571	+	10.6345	7.41458	19.823	19.1634	45.5514	26.7167	31.4593	19.2951	24.7939
RP11-159F24.3	5	43482459	43484459	+	4.46001	3.2645	12.9752	8.31623	20.7897	15.9905	26.0009	8.07006	30.6206
C5orf28	5	43483393	43485393	-	0.465517	2.12496	8.22421	4.94142	13.4615	10.6795	12.3563	6.00057	13.3333
PLK2	5	58459760	58461760	-	7.75943	5.43621	52.5453	14.2846	49.5715	19.7303	50.1824	17.6516	30.6399
ELOVL7	5	60843889	60845889	-	6.82321	8.37903	58.2841	24.6871	48.901	27.7539	30.4049	27.2968	40.4927
SMIM15	5	61161974	61163974	-	16.8322	9.10383	21.2513	20.6322	29.764	27.6252	35.1403	19.7456	34.1172
KIF2A	5	62304662	62306662	+	17.638	17.2825	48.2124	45.0998	95.5027	55.0744	91.3542	60.2431	96.25
FAM159B	5	64688808	64690808	+	18.9827	14.1699	36.6687	31.0661	33.3836	36.2847	52.7981	32.134	43.4073
MAST4	5	66594861	66596861	+	5.08475	5.8588	40.6343	26.3609	20.1042	28.5999	18.776	21.2208	26.4379
OCLN	5	69490792	69492792	+	7.24082	8.06067	24.2989	24.1816	53.3178	22.0969	57.6786	19.4057	45.7648
TNPO1	5	72814812	72816812	+	11.3537	8.23475	27.7023	26.8385	59.3475	26.4946	29.1879	20.0968	17.6201
CTD-2376I4.2	5	72955199	72957199	-	6.3906	2.28313	41.8723	4.94458	19.8144	7.74502	13.6242	25.5538	8.48016
FOXD1	5	73447862	73449862	-	1.54316	1.30997	40.8986	3.9251	5.43924	6.97811	6.73469	3.74397	5.26412
CTD-2377O17.1	5	74864393	74866393	+	10.7739	4.43784	53.1115	9.91155	19.1738	28.7929	27.3817	16.7248	19.2836
CTD-2235C13.2	5	75336414	75338414	-	0.791367	0.203454	0.886592	1.0685	1.28968	1.42268	1.25	1.00947	1.26812
CTC-235G5.3	5	76083686	76085686	-	6.77083	2.99959	8.5971	7.24299	16.8535	10.7209	22.7077	6.72774	14.5536
JMY	5	79234689	79236689	+	12.7302	7.80414	51.2908	29.3702	53.9835	25.2328	56.5561	31.3744	30.9524
HOMER1	5	79513717	79515717	-	3.40673	4.1327	57.8494	15.5167	18.6448	17.6912	41.5358	12.5425	21.8712
ZFYVE16	5	80406513	80408513	+	30.6129	19.9984	44.9124	43.2045	51.5547	74.2191	59.0394	47.1041	45.6006
FAM151B	5	80486469	80488469	+	26.0403	16.6143	47.2325	33.5052	56.0326	39.5122	52.575	40.8619	53.4598
MSH3	5	80653148	80655148	+	8.11144	3.83861	28.4702	13.9622	10.6512	25.6189	27.2321	22.1436	35.123
DHFR	5	80654483	80656483	-	27.1729	7.8642	37.9566	34.0551	28.0218	46.8697	47.7419	36.3733	57.2869
RASGRF2	5	80959172	80961172	+	20.538	6.71589	55.5532	23.8534	34.0952	25.8753	51.2566	20.9772	32.9861
RASGRF2-AS1	5	80960407	80962407	-	10.5721	3.17743	39.7192	9.65635	17.1703	8.66418	17.2657	7.74501	16.0929
ATG10	5	81970525	81972525	+	9.60573	6.38499	33.5707	17.2613	34.5492	25.4007	38.8945	17.5902	35.5156
NR2F1-AS1	5	93585148	93587148	-	2.97515	2.54895	23.0512	10.4404	21.3895	7.73818	13.0203	8.48049	11.4635
CHD1	5	98928457	98930457	-	4.35642	2.56307	14.664	16.8762	24.1918	13.9682	31.3492	6.82208	11.7381
C5orf30	5	103257202	103259202	+	24.6212	15.2616	48.4811	39.2115	69.8372	66.265	71.5811	39.575	68.395
CCDC112	5	115296331	115298331	-	39.4686	21.7007	47.9385	52.5937	55.7042	71.3155	68.2376	51.4597	68.802
FEM1C	5	115544394	115546394	-	15.4937	13.1993	80.6544	41.7601	78.7345	42.2192	63.4193	33.615	80.4132
TMED7-TICAM2	5	115625661	115627661	-	5.64356	3.1835	21.1148	11.4586	23.1061	16.6984	21.8597	6.8677	16.0256
ATG12	5	115841358	115843358	-	4.10882	1.62292	10.9946	4.04278	11.5715	9.38036	18.6184	8.71941	16.2893
CTB-161M19.4	5	119070390	119072390	-	1.58959	0.762145	3.48258	2.09126	6.46465	4.39341	7.81038	2.47867	5.48263
CTD-2544H17.2	5	122311173	122313173	-	2.72199	1.93957	45.0847	6.02786	12.0799	15.1466	36.4062	5.30848	9.09091
RP11-359P5.1	5	123034771	123036771	+	2.8935	3.88513	23.3343	14.0856	8.4998	10.6014	14.4146	13.851	18.0887
CSNK1G3	5	123510599	123512599	+	10.7479	5.62826	21.2189	12.6636	27.4843	19.2626	12.2483	12.1963	13.3556
CHSY3	5	129902972	129904972	+	13.0155	6.78704	57.7297	15.3912	20.6145	31.0344	35.8974	25.4077	29.8067
KIF3A	5	132737138	132739138	-	14.907	9.10538	34.9088	19.7914	41.0838	28.3635	43.0995	18.2738	35.4238
SOWAHA	5	132812087	132814087	+	13.3418	10.3928	41.7021	24.5638	45.8411	26.8454	35.2282	41.1106	21.1324
AFF4	5	132963134	132965134	-	14.6732	16.0515	40.0286	33.0774	44.7218	36.4459	61.1155	39.6926	69.7236
PCBD2	5	134903406	134905406	+	21.9577	18.3202	56.455	48.2591	83.5659	38.5929	83.1217	76.4996	54.4218
AC034243.1	5	138752809	138754809	-	4.13534	3.47535	11.2418	8.48669	25.8103	21.4427	17.8459	10.3273	30.5515
CTB-35F21.4	5	139846790	139848790	+	11.7546	6.38338	64.1916	24.0555	42.222	35.1742	48.885	21.4603	20.3931
NDST1	5	150484318	150486318	+	14.3653	15.8757	58.0571	33.5829	80.4662	65.3293	44.7493	32.026	75.5556
RBM22	5	150700607	150702607	-	9.04533	4.4197	14.0458	10.6696	16.6914	16.222	20.2739	9.69699	19.3306
ATOX1	5	151772032	151774032	-	4.08978	3.49405	39.5409	8.14774	13.2934	7.21006	13.4158	8.2777	10.285
GALNT10	5	154189230	154191230	+	2.77479	1.61721	55.6464	28.3137	49.7944	53.2107	43.0432	3.41079	5.85938
PWWP2A	5	160118923	160120923	-	8.34437	6.68474	36.137	22.7867	22.7997	17.2493	19.961	17.2887	17.2085
WWC1	5	168290151	168292151	+	20.5972	10.5496	57.0921	26.1839	59.4724	44.2355	43.4	36.5103	30.3828
PANK3	5	168579100	168581100	-	11.379	7.31611	39.0007	31.4456	21.3808	26.0988	30.1794	18.0335	18.5185
SLIT3	5	169300629	169302629	-	9.99627	9.13387	51.8988	32.0635	22.8736	28.2078	43.0561	42.2169	26.458
FGF18	5	171418156	171420156	+	3.10717	1.80122	58.142	6.2332	16.9643	12.0656	48.9348	5.92416	19.1667
FBXW11	5	172006373	172008373	-	8.27389	5.00129	11.3607	16.6392	11.7463	13.6249	19.3867	14.8234	11.5806
NEURL1B	5	172639766	172641766	+	16.6295	11.252	64.8762	25.0045	72.316	34.4648	65.8296	34.4415	53.7108
SIMC1	5	176236867	176238867	+	18.6094	16.4599	60.7234	33.8328	44.7399	61.9023	59.8702	44.2227	64.5009
CLTB	5	176416069	176418069	-	16.9196	14.3791	64.7436	44.3304	90.4666	57.4804	53.8662	70.3708	88.7678
SNCB	5	176630056	176632056	-	9.08196	8.00552	40.1747	23.5489	40.5444	34.2587	35.2896	23.2692	23.033
UNC5A	5	176808977	176810977	+	6.50827	3.07533	52.5896	9.14099	44.5492	11.4554	45.7325	8.64743	27.5641
COL23A1	5	178590055	178592055	-	10.9075	8.50377	56.8151	28.6898	38.0976	17.6422	60.961	29.07	18.0009
ZNF354A	5	178730202	178732202	-	31.0466	17.8642	63.2936	50.2683	72.4889	64.0348	86.3953	44.3425	67.4074
ZNF354B	5	178858453	178860453	+	18.369	14.6548	63.1198	54.5468	50.3609	75.5308	52.0265	36.5946	74.2054
MAML1	5	179731350	179733350	+	21.7452	17.3839	50.2823	37.9316	56.8909	42.8006	57.8445	41.6836	46.6705
FLT4	5	180649124	180651124	-	4.57843	2.99935	25.641	8.94129	9.77165	13.0311	9.96364	7.7531	21.0498
CTC-205M6.1	5	180808901	180810901	+	11.3098	6.59989	32.8358	29.1887	44.3058	33.0993	33.1388	37.6774	56.8452
HEIH	5	180831105	180833105	-	13.9632	9.22594	25.64	21.9896	46.0833	34.2033	23.1888	34.2415	25.296
ZFP62	5	180860785	180862785	-	15.3901	6.53684	24.6304	15.1856	36.709	29.7316	57.5622	16.6545	33.6589
FOXC1	6	1608472	1610472	+	1.39464	0.91225	47.3788	2.5641	55.5907	18.9474	55.8052	3.58497	2.11268
GMDS-AS1	6	2244248	2246248	+	10.3252	7.70371	51.6521	16.9578	52.9094	20.3626	37.4863	18.1981	36.087
GMDS	6	2245192	2247192	-	23.3097	13.8939	56.0738	30.2321	64.3286	42.4379	58.1349	31.9748	45.9755
RP1-40E16.12	6	3068394	3070394	-	14.1748	12.0061	49.9483	24.8778	77.7515	85.4233	80.9104	28.9553	48.5878
TUBB2A	6	3157026	3159026	-	5.08568	3.59294	30.688	14.6712	34.6736	29.7754	39.1156	24.2698	33.3804
SLC22A23	6	3456522	3458522	-	1.54474	1.17522	56.8474	31.0917	50.2405	33.0631	68.2789	5.99139	9.97024
RP3-400B16.4	6	4133923	4135923	+	2.13864	0.537018	1.40933	3.62166	5.68794	1.83404	3.81629	3.30898	2.26283
RP3-400B16.1	6	4134572	4136572	+	1.84295	0.429613	1.49237	2.92725	5.17686	1.52101	2.96171	2.05571	2.88393
TXNDC5	6	7910314	7912314	-	22.1096	12.4419	53.4644	69.1639	62.9515	66.6542	58.4347	45.6349	31.6898
TMEM170B	6	11536778	11538778	+	1.06491	0.456791	42.958	1.04406	2.89824	1.39022	3.52903	1.82482	0.934706
SIRT5	6	13573029	13575029	+	18.2114	12.0891	51.6769	32.3533	72.479	41.9522	72.8607	30.3217	60.9416
RANBP9	6	13711064	13713064	-	7.00224	2.46161	63.9782	20.508	44.0529	37.3334	54.297	18.1623	18.9734
CD83	6	14115756	14117756	+	41.3077	17.9439	58.1218	36.1941	71.9922	38.889	72.8198	61.237	76.4466
DTNBP1	6	15662558	15664558	-	11.8244	7.83713	58.9201	40.8095	46.0571	31.6258	50.4104	29.1881	45.8661
RBM24	6	17279846	17281846	+	1.05413	1.29852	42.3439	6.25241	16.7568	3.73299	12.381	5.18116	8.00866
KIF13A	6	17987123	17989123	-	17.7179	10.9773	65.015	43.1128	65.9814	64.143	60.0957	40.2042	69.0972
KDM1B	6	18153829	18155829	+	5.6363	2.85807	19.1454	11.4461	9.25828	7.12144	10.1554	9.25072	13.8042
ID4	6	19835886	19837886	+	6.49326	4.7952	42.9966	12.2385	17.0288	15.5987	20.692	12.4852	27.4109
RP11-239H6.2	6	20210587	20212587	+	6.08238	3.75509	17.7726	10.1341	11.8251	16.0522	21.4579	7.86694	21.9351
E2F3	6	20400406	20402406	+	2.27866	1.0894	3.796	2.77287	4.24242	2.26757	2.69556	2.22334	6.59938
ALDH5A1	6	24493352	24495352	+	23.5979	13.8515	43.4781	41.3106	78.3776	46.4339	67.0067	29.1085	66.8677
GPLD1	6	24494705	24496705	-	19.4845	7.7699	38.3273	34.8237	70.1742	26.6734	61.9812	18.9489	51.3206
ACOT13	6	24665535	24667535	+	4.63028	3.77769	9.64493	7.6235	11.5349	15.7787	22.3692	9.05377	14.7096
GUSBP2	6	26956054	26958054	-	8.27802	6.28498	41.0007	16.0393	25.6943	13.3102	47.451	13.6135	41.1973
OR2I1P	6	29551719	29553719	+	11.5694	7.5285	22.3301	34.1378	30.1426	23.8826	30.5521	23.4909	17.728
XXbac-BPG252P9.10	6	30741429	30743429	+	4.34227	3.62976	11.6217	8.94636	17.6863	12.9117	17.807	8.22653	9.52381
TCF19	6	31157042	31159042	+	4.85144	2.53677	5.82603	7.2766	13.3458	15.4379	13.0177	8.65569	5.10213
ZBTB12	6	31901492	31903492	-	16.7177	15.8089	45.5875	51.5196	48.6032	34.3862	83.5208	33.1519	68.7491
BRD2	6	32967160	32969160	+	2.06247	1.58164	3.60521	4.01509	4.6264	5.93505	9.4593	4.35906	6.09296
LEMD2	6	33788636	33790636	-	14.7815	14.1481	57.3588	55.5138	42.0728	35.9815	34.0338	33.4836	50.9291
UHRF1BP1	6	34790515	34792515	+	18.137	11.2878	47.575	26.0022	37.5139	44.9198	39.5615	27.6921	48.8605
SRPK1	6	35920842	35922842	-	18.6752	10.8547	47.0432	25.3014	71.392	48.5524	55.5684	38.173	64.8661
KCTD20	6	36441267	36443267	+	17.7055	13.0368	40.0411	29.7981	44.7345	42.3506	54.416	26.5817	28.225
MTCH1	6	36985798	36987798	-	8.72359	5.41495	17.0329	16.481	39.7689	23.0887	28.8431	30.3034	23.9325
SUPT3H	6	45377453	45379453	-	3.0069	1.9807	5.6298	5.16211	15.0298	13.8965	7.16958	4.57391	17.6242
RP1-244F24.1	6	45421505	45423505	-	0.66453	0.393075	28.5032	1.69048	25.2825	13.8047	22.5512	1.05574	1.98413
RP11-795J1.1	6	46490552	46492552	+	7.76711	4.01824	41.0813	11.1991	26.6448	17.9483	15.0597	16.1244	20.2977
SLC25A27	6	46651415	46653415	+	8.13044	5.19021	16.6147	13.7559	21.9065	27.2025	23.7319	14.1084	23.9541
CYP39A1	6	46652330	46654330	-	7.19697	5.66447	16.7844	14.1895	21.9577	22.3322	20.5001	15.4878	27.5315
PLA2G7	6	46735193	46737193	-	20.1752	12.7768	30.0578	34.5771	28.707	41.7078	56.3835	28.6966	34.3463
CD2AP	6	47476289	47478289	+	10.0353	6.16399	17.5284	13.195	29.7396	24.7721	33.4393	13.7137	39.6962
TRAM2	6	52576415	52578415	-	4.69168	6.45564	52.8177	18.2039	64.9241	20.9313	51.2449	24.0586	54.3585
BAG2	6	57170826	57172826	+	21.6475	18.0095	61.0356	43.0073	42.1806	47.6042	64.1614	47.1667	44.0142
SMAP1	6	70666276	70668276	+	14.6667	11.5662	35.8649	28.2607	66.9984	44.996	73.1712	46.4665	47.2397
LINC00472	6	71420269	71422269	-	33.6593	9.98532	33.9726	37.0151	67.5576	32.856	81.7064	44.6124	47.8424
SH3BGRL2	6	79629783	79631783	+	19.6943	8.35966	26.3683	24.7152	36.8031	55.0983	31.3593	18.9291	52.9723
SNX14	6	85593656	85595656	-	3.23383	1.7526	7.34539	5.11971	10.7054	12.468	9.61283	6.1193	7.77239
SNHG5	6	85678236	85680236	-	4.98402	4.06722	9.21442	8.14966	23.9005	10.5056	14.4381	9.34414	14.3445
EPHA7	6	93419047	93421047	-	1.31848	1.10681	3.38866	2.95161	9.44444	4.99816	6.36886	3.06665	3.03857
KLHL32	6	96923120	96925120	+	23.1795	12.844	52.8559	45.9128	52.6765	53.6801	56.4413	29.853	38.1769
BVES-AS1	6	105134808	105136808	+	16.584	14.1166	39.0268	49.4496	73.02	42.6325	43.4645	47.6417	52.1748
BVES	6	105136674	105138674	-	7.44845	8.21468	40.799	19.7886	37.9714	20.8995	38.4345	16.8524	28.0499
POPDC3	6	105179495	105181495	-	12.6337	7.71822	49.1604	24.6928	43.078	40.3607	53.6544	25.0271	48.0093
CD24	6	106975127	106977127	-	12.9288	7.95177	30.3476	20.745	17.6817	24.1558	33.9682	26.9101	22.8123
MICAL1	6	109455487	109457487	-	15.6085	11.4228	55.4396	23.5845	40.0444	44.5403	57.6548	36.0057	27.8869
SLC16A10	6	111086003	111088003	+	13.2272	6.54366	50.9499	25.4923	38.4117	46.2569	26.5136	17.1864	34.4748
RWDD1	6	116569867	116571867	+	11.0401	5.25562	12.1383	12.5348	32.3718	16.5063	38.9128	15.4778	32.82
GOPC	6	117602042	117604042	-	16.0526	12.5333	31.4967	26.7735	43.6519	41.1845	70.2037	25.4618	47.4286
SLC35F1	6	117906026	117908026	+	5.69374	4.56182	57.7563	12.3437	33.4141	17.0543	57.2312	16.5031	42.9487
RP11-351A11.1	6	118933285	118935285	+	14.5964	12.764	38.8781	29.7066	44.1492	44.2225	64.2163	28.5391	40.4615
MAN1A1	6	119349261	119351261	-	3.15146	2.3658	14.9714	10.0698	21.4348	12.7858	17.4754	7.32123	15.2007
HDDC2	6	125301578	125303578	-	17.0086	11.5803	28.3134	24.2777	31.1161	29.5159	28.1194	37.8271	29.2682
RSPO3	6	127117104	127119104	+	7.42582	5.35715	28.773	17.7422	22.7632	17.1318	11.0833	13.1905	16.7593
RNF146	6	127265110	127267110	+	7.64172	7.41964	51.4609	34.3161	40.6547	48.0124	49.9068	34.2464	57.2473
AKAP7	6	131134166	131136166	+	19.6757	11.9486	61.9728	37.5868	32.9246	47.0628	41.1284	28.416	42.172
ENPP1	6	131806516	131808516	+	14.3362	5.67786	45.5833	14.1461	30.8582	24.1251	47.0238	16.528	19.5304
CTGF	6	131950873	131952873	-	6.39098	2.82329	55.2399	11.1785	31.1941	21.3537	28.4392	14.4285	5.8579
TARID	6	133891436	133893436	-	2.03003	1.32614	3.18028	3.33187	4.92993	3.73753	3.37815	5.36104	2.94655
MYB	6	135179815	135181815	+	3.92063	2.46822	52.9616	20.6435	36.833	25.2432	31.4131	8.14258	14.593
MAP7	6	136550319	136552319	-	10.213	9.4241	52.6217	33.4346	67.5529	41.4663	54.6552	23.9263	47.6372
MAP3K5	6	136792018	136794018	-	11.2937	10.4837	59.7199	33.8833	59.8671	25.8912	78.5764	45.9271	26.0227
FLJ46906	6	138691048	138693048	+	9.57729	6.36492	60.0984	17.4535	56.5574	40.8941	48.4012	31.4105	66.3067
REPS1	6	138987761	138989761	-	11.3075	8.29603	40.8638	38.8564	56.2729	25.1592	42.066	30.1007	57.3214
HIVEP2	6	142944701	142946701	-	0.181406	0.690442	40.124	6.18519	66.6667	2.27273	2.27273	1.83486	1.83824
AIG1	6	143058996	143060996	+	21.1486	9.50784	42.2916	25.559	43.452	50.7273	70.7639	23.7977	35.2886
PLAGL1	6	144064099	144066099	-	12.9964	9.70596	35.229	32.7829	53.9684	30.2205	39.4986	35.7877	30.6116
STX11	6	144149026	144151026	+	20.659	12.0603	51.0695	27.3957	28.7147	33.3117	24.3227	29.0871	33.739
RP3-466P17.1	6	145734070	145736070	+	1.42191	1.79684	42.4027	4.51201	14.5246	5.01508	8.60674	6.55615	5.86039
RAB32	6	146542193	146544193	+	26.9583	16.2044	64.2994	44.0645	72.6609	41.7506	75.5631	61.5753	65.4028
STXBP5-AS1	6	147204114	147206114	-	8.51208	7.14008	48.4758	28.4304	51.0311	39.9553	56.495	31.2018	30.6034
AL358852.1	6	149716121	149718121	+	20.0245	11.4039	38.6676	29.984	35.0186	53.4154	43.5362	26.4926	36.5125
NUP43	6	149749165	149751165	-	12.5469	9.60346	28.2278	26.4667	20.1894	27.4069	38.1068	26.7376	29.0948
LRP11	6	149863526	149865526	-	4.0178	3.19984	63.2344	11.0962	30.9511	23.6771	31.746	19.8969	36.0694
PPP1R14C	6	150141576	150143576	+	16.3978	10.9991	41.9425	22.6378	54.2517	40.009	51.6971	23.8631	77.0584
PLEKHG1	6	150598363	150600363	+	17.8316	10.5451	57.0322	46.5049	54.6859	41.0028	46.1979	31.736	40.6771
RP11-136K14.1	6	150599334	150601334	+	2.92016	1.96034	41.9461	11.6314	32.6804	9.83395	23.8999	7.80726	15.625
MTHFD1L	6	150864049	150866049	+	18.5215	16.8115	70.3784	78.4792	78.1842	91.3853	75.7143	68.8696	70.0575
ZBTB2	6	151391048	151393048	-	3.06681	1.56832	26.9441	5.56944	9.43628	12.7392	14.0859	6.30166	7.08333
ARID1B	6	156776429	156778429	+	6.14244	5.5984	46.6617	35.9969	48.0734	50.39	48.455	25.2274	32.7914
RP11-230C9.2	6	156776577	156778577	-	2.85927	2.43062	49.0056	33.7526	46.5798	47.6567	46.788	18.8216	18.2258
MIR4466	6	156779231	156781231	-	2.34082	1.82976	55.8737	6.21708	12.3944	11.6568	17.5854	4.82637	10.1274
TULP4	6	158230736	158232736	+	17.6869	13.9975	71.6138	47.2476	47.6	48.7327	60.6625	45.386	69.2827
EZR	6	158818912	158820912	-	19.3993	16.7012	61.2546	36.8921	64.2535	62.0635	73.2912	50.3632	44.6825
RP11-13P5.2	6	159169507	159171507	-	14.826	9.03163	43.9552	22.6479	34.9926	29.3794	35.625	19.2994	44.7619
IGF2R	6	159967599	159969599	+	12.0994	13.2914	64.9711	32.8756	81.268	43.3411	39.7064	35.5554	40.4262
MAP3K4	6	160990227	160992227	+	9.51182	6.06911	58.905	13.6785	51.554	23.9054	49.3063	37.8884	38.462
QKI	6	163412500	163414500	+	2.82332	2.25143	47.2517	4.75854	22.2548	8.80989	48.5143	7.85618	9.43311
SFT2D1	6	166342091	166344091	-	20.9241	11.8076	33.624	35.3547	49.3397	40.2207	65.1072	31.6001	28.6624
RP1-168L15.5	6	166381689	166383689	+	0.849934	1.24609	10.9816	2.75928	4.62623	3.31098	11.2637	2.90691	6.25902
MPC1	6	166382513	166384513	-	10.5358	8.85482	28.0144	19.8897	18.4524	22.2245	26.8027	29.5083	39.8864
RNASET2	6	166956691	166958691	-	24.0162	23.3442	69.1626	50.6007	66.9916	53.7782	82.9831	64.7181	58.4574
RP1-266L20.4	6	169724004	169726004	+	5.82481	2.95331	51.7901	25.3147	55.7797	46.0267	51.0556	27.6658	13.1257
TCTE3	6	169751059	169753059	-	9.50427	4.83493	39.4119	11.1222	47.2069	30.5503	21.1012	12.7002	13.1798
GET4	7	875052	877052	+	22.8671	20.3587	60.6839	54.3836	57.9294	42.2296	90.9848	54.3395	76.2319
GNA12	7	2843824	2845824	-	12.2382	10.1921	60.1116	31.9123	68.2618	58.7787	45.1336	30.6065	54.7669
SDK1	7	3299948	3301948	+	7.22305	3.10431	67.2504	28.0272	60.0985	44.6877	61.0783	11.5507	19.2708
FOXK1	7	4680809	4682809	+	4.34938	8.44738	67.5779	57.7982	62.6123	51.8784	72.4356	81.0476	42.0192
RADIL	7	4883219	4885219	-	25.8599	15.1324	36.2963	43.884	70.6296	67.9132	84.6377	40.5044	51.5152
WIPI2	7	5188688	5190688	+	23.4721	18.0859	56.3955	38.8409	85.0884	43.2344	87.1352	45.3	50.9804
RNF216	7	5781239	5783239	-	47.7585	27.5931	74.1529	61.4632	77.1121	83.595	79.5455	76.5931	84.702
PMS2	7	6008625	6010625	-	5.38592	2.5353	9.71015	6.57925	21.8863	8.07969	18.2644	6.89705	12.2671
USP42	7	6103384	6105384	+	8.40502	9.93681	57.1595	32.6407	45.99	51.5136	55.5569	22.7829	43.8725
DAGLB	7	6483690	6485690	-	17.9692	22.947	57.0388	48.8009	71.5163	62.9422	82.1023	49.9904	55.9336
KDELR2	7	6483742	6485742	-	18.7703	24.3428	57.8255	48.8009	71.5163	62.9422	82.1023	51.4324	55.9336
ZNF316	7	6635822	6637822	+	14.7528	14.1442	64.5389	69.5576	84.8693	52.1841	72.8103	69.628	52.4925
GLCCI1	7	7967294	7969294	+	17.0826	6.10605	22.6341	22.07	37.209	37.5276	46.1667	27.1467	15.7146
AC006042.7	7	7969403	7971403	-	2.61677	2.79305	48.4798	6.06328	46.3954	9.16368	18.4758	7.87343	15.7749
AC007009.1	7	8260733	8262733	+	11.1246	5.27401	32.1367	15.2853	15.841	14.3685	38.6014	13.2598	47.9396
AC007128.1	7	8260764	8262764	+	11.1246	5.27401	32.1367	15.2853	15.841	14.3685	38.6014	13.2598	47.9396
THSD7A	7	11831698	11833698	-	18.2045	7.84423	37.8935	18.8436	35.6088	37.4775	53.5101	19.0771	30.6802
AC003075.4	7	17298857	17300857	-	2.55776	3.18839	25.1224	12.8114	24.5195	14.8065	25.4167	11.397	15.2798
HDAC9	7	18085449	18087449	+	7.63219	5.85452	42.1975	20.11	66.1424	57.698	60.0806	14.4968	28.4145
AC003986.5	7	19142793	19144793	+	6.67592	2.81419	7.13874	5.81062	6.70612	13.445	11.3757	9.13718	9.82839
AC005682.5	7	22852678	22854678	+	24.6197	18.2823	45.575	40.6838	78.3471	59.8673	70.0427	42.2351	42.0847
FAM126A	7	23013630	23015630	-	11.5278	4.39589	44.5876	10.5121	24.3946	32.1665	40.249	20.7255	47.7815
NPY	7	24282663	24284663	+	10.8939	7.80493	21.9224	19.0612	23.9936	24.0417	45.9664	17.9106	56.9025
NFE2L3	7	26150740	26152740	+	15.7411	12.5911	54.5144	26.8276	80.5003	35.9455	60.0241	36.2393	79.1269
AC004540.4	7	26376201	26378201	-	15.0989	11.0554	40.042	29.9719	69.8611	52.2225	72.466	22.8472	78.6232
HOTAIRM1_1	7	27094624	27096624	+	3.07398	2.52067	6.04663	7.43726	7.47942	6.43651	8.07823	5.48682	5.09031
HOTTIP_1	7	27198965	27200965	+	1.60173	1.64084	53.6714	20.0572	81.3447	46.0606	52.5466	8.11762	4.09357
ZNRF2P2	7	29684755	29686755	-	13.4622	7.24358	48.0978	22.1547	34.6136	40.8986	59.7308	35.1235	19.1362
WIPF3	7	29804986	29806986	+	15.9558	16.8092	57.1721	50.4131	44.5467	59.6758	69.9683	41.8038	54.1889
LSM5	7	32494783	32496783	-	2.69953	0.908622	4.04158	3.41436	4.96661	3.29596	3.68906	4.17168	6.63218
FKBP9	7	32955904	32957904	+	25.6382	24.1158	55.2062	52.2624	71.5986	56.5365	66.1333	53.8785	71.1755
NT5C3A	7	33062297	33064297	-	7.82996	7.19148	29.1995	14.8675	30.2629	70.8699	66.3021	15.5672	22.5946
RP9	7	33108901	33110901	-	12.5578	7.10096	64.0509	22.5388	64.6022	47.9567	57.3227	24.9928	42.7887
TBX20	7	35253647	35255647	-	1.57036	1.56567	4.79455	3.94424	4.88672	5.77664	4.14835	4.2389	6.06977
2007-09-01	7	35799432	35801432	+	3.72864	1.94564	4.40908	3.97244	9.24804	7.89198	18.8876	4.23056	12.7642
STARD3NL	7	38176722	38178722	+	7.34712	7.50266	23.9153	15.5726	49.131	37.3218	56.8582	21.3867	25.4329
RALA	7	39621983	39623983	+	10.8033	4.41915	26.2255	18.9084	19.4245	30.2031	31.595	21.6834	39.8467
HECW1	7	43111099	43113099	+	14.0966	11.3414	52.8457	33.4004	24.4806	35.7376	29.512	32.861	27.992
URGCP-MRPS24	7	43906089	43908089	-	25.3862	12.0659	65.3839	32.2904	63.1297	32.412	83.534	31.8583	64.2755
RP5-1165K10.2	7	44018651	44020651	-	9.27596	6.43966	20.2669	15.1767	20.3436	30.8424	18.6601	14.0689	17.6923
POLR2J4	7	44018670	44020670	-	9.43056	6.36836	20.5523	15.4962	20.3436	31.6332	19.0333	13.9747	17.6923
POLR2J4	7	44018675	44020675	-	9.5904	6.44418	20.8459	15.8295	20.3436	31.6332	19.4218	14.0962	17.6923
ADCY1	7	45572640	45574640	+	11.8116	9.23592	65.9754	37.6955	59.8838	59.382	67.606	36.8926	45.0893
IKZF1	7	50302624	50304624	+	20.8558	11.9408	67.3248	53.2063	57.3453	53.1777	66.8436	47.1583	75.4902
VSTM2A	7	54540825	54542825	+	5.18591	3.29579	15.2331	8.14772	11.7482	26.3205	24.3181	7.50361	14.5073
VOPP1	7	55572488	55574488	-	11.1398	6.35633	51.301	18.6013	39.8401	55.5379	56.746	14.9905	20.0144
SUMF2	7	56062502	56064502	+	19.6319	13.3166	37.7637	38.809	71.2555	34.2649	47.2941	45.7451	77.7948
CCT6P3	7	65036854	65038854	+	42.3186	19.2593	54.0583	81.0951	67.6037	70.1503	77.3611	76.0916	71.8217
RP11-460N20.3	7	65036872	65038872	+	40.395	18.6064	54.0583	81.0951	67.6037	70.1503	77.3611	76.0916	71.8217
VKORC1L1	7	65871767	65873767	+	19.3306	15.8447	76.0805	76.2378	71.596	63.9365	76.4506	84.5193	68.8276
KCTD7	7	66627381	66629381	+	10.1042	7.17707	60.5556	30.1984	30.4815	24.5952	66.0897	22.4595	27.6961
TMEM248	7	66919725	66921725	+	9.50626	10.1531	46.3829	21.6344	61.0412	30.7581	72.7846	24.5008	28.4093
PMS2P4	7	67302407	67304407	-	14.2654	10.2386	30.256	30.4982	58.5095	34.9662	47.6971	29.3762	45.4922
WBSCR17	7	71130669	71132669	+	2.7071	1.81114	43.0418	6.73091	14.4788	12.6436	36.7812	8.45117	14.3897
STAG3L3	7	73005422	73007422	-	7.72346	5.23279	18.9242	12.1694	18.4793	14.1313	43.6165	12.2875	12.0745
VPS37D	7	73666325	73668325	+	34.3173	23.0185	60.1591	57.6431	48.604	73.5889	60.6173	55.9464	55.5993
EIF4H	7	74172745	74174745	+	8.19233	7.85775	45.335	22.2394	54.4819	61.1984	63.4425	34.633	59.8758
HIP1	7	75738462	75740462	-	9.71237	6.33859	24.697	16.9259	27.9762	20.6349	35.2778	21.4122	15.5172
MIR4651	7	75913697	75915697	+	15.1342	11.361	44.3619	23.2374	45.3517	34.6786	67.8571	31.6269	54.8485
TMEM120A	7	75994159	75996159	-	18.8709	17.7644	56.9499	52.5664	56.4162	53.1428	69.5887	53.6623	36.0185
YWHAG	7	76358531	76360531	-	15.8089	11.6976	66.5654	66.0276	87.7453	84.7867	75.4201	39.9306	25.0341
RP5-899E9.1	7	77415173	77417173	+	10.5245	6.43629	23.5937	16.4182	38.0787	35.2241	35.8978	15.1091	41.3514
GSAP	7	77415900	77417900	-	14.6386	9.83781	44.0094	22.6173	68.8868	67.4465	66.5435	29.7812	72.669
PTPN12	7	77535775	77537775	+	13.132	8.44528	21.656	23.8226	49.5387	22.0421	51.3082	22.0579	53.0608
PHTF2	7	77797292	77799292	+	9.86618	3.28571	11.6851	8.90629	19.6152	16.2457	17.5938	6.79753	29.7209
PCLO	7	83162430	83164430	-	22.0718	14.9445	56.6934	36.5897	55.1179	54.8084	72.0168	40.2092	71.5643
KIAA1324L	7	87059199	87061199	-	5.09774	3.39148	62.2236	15.9675	53.6341	50.0638	65.3086	31.5226	31.2083
DBF4	7	87874716	87876716	+	4.29811	2.31177	15.1056	8.38035	11.5386	12.6746	20.2966	6.0981	13.6279
ZNF804B	7	88757868	88759868	+	1.9958	1.96701	6.3569	4.00447	6.27289	4.87634	15.9091	4.49216	6.88988
ANKIB1	7	92244734	92246734	+	1.85689	1.04373	4.90338	3.59705	9.31034	5.2313	5.81233	5.03941	3.56347
KRIT1	7	92245666	92247666	-	3.7037	1.93124	4.62159	4.96143	9.35401	9.48913	7.00946	4.67875	5.79738
TAC1	7	97730408	97732408	+	9.19182	4.9751	13.5373	17.0686	19.0433	18.1265	13.5543	12.3576	26.3943
BAIAP2L1	7	98400568	98402568	-	16.0759	17.6213	55.4476	39.883	60.1772	48.0399	58.761	38.4219	45.8915
ARMC10	7	103073381	103075381	+	6.62537	5.36243	37.6699	19.8069	16.2055	22.1601	19.279	12.4359	17.9445
SLC26A5	7	103445677	103447677	-	12.7643	10.3795	54.2745	23.7431	32.6656	36.4533	36.2093	30.7841	32.5879
RELN	7	103989016	103991016	-	2.42522	2.87038	30.7474	12.1393	13.9897	8.76831	16.5708	8.45195	11.6667
CDHR3	7	105875296	105877296	+	3.76812	3.86274	45.091	13.5455	25.2891	20.6635	15.812	7.95942	8.0754
PRKAR2B	7	107043149	107045149	+	21.4738	13.5854	59.217	29.7469	74.9612	47.5332	81.1395	47.0449	65.7162
MET	7	116670890	116672890	+	10.4669	7.63813	48.8416	16.0827	44.3601	36.8085	54.9042	19.404	24.4255
ST7-OT4_2	7	116953483	116955483	+	7.14921	5.18147	43.7045	20.1745	17.5835	37.5655	50.833	11.5388	31.0017
ING3	7	120949249	120951249	+	16.1786	8.57977	26.0018	22.2405	26.7335	30.2485	35.2109	20.1176	37.1621
PTPRZ1	7	121871589	121873589	+	8.54978	4.47414	20.9298	10.6279	21.3341	19.4476	15.3388	10.337	14.2459
WASL	7	123748567	123750567	-	1.34367	1.02952	22.8805	2.23443	13.1827	3.91116	4.1172	2.13929	2.99634
TMEM229A	7	124032523	124034523	-	9.73398	5.61595	52.1653	14.6629	35.5429	29.8199	48.2624	19.6012	22.2054
ARF5	7	127586845	127588845	+	22.4135	12.1629	39.701	27.9039	70.2426	59.9261	82.3887	32.6857	47.4513
LRRC4	7	128031607	128033607	-	4.14331	3.13201	54.3091	37.639	57.5772	49.6524	62.4138	15.0825	11.1285
TSPAN33	7	129143392	129145392	+	14.8158	10.1818	52.8438	24.7093	39.7922	26.0413	49.605	28.6682	27.1512
SMKR1	7	129500979	129502979	+	8.93849	9.17471	41.3424	20.0405	27.3183	51.1624	45.6654	24.1507	38.047
NRF1	7	129610214	129612214	+	7.94355	5.76509	55.9328	16.4957	25.4647	38.5895	28.5823	13.4953	28.6905
RP11-448A19.1	7	129611130	129613130	-	2.25037	0.7215	54.4201	2.83333	11.9667	5	4.38095	2.35748	2.27273
KLF14	7	130733561	130735561	-	3.54623	3.52122	49.3596	7.75316	48.7339	22.8853	43.0777	7.18537	16.4587
AGBL3	7	134985008	134987008	+	18.6198	10.0532	34.9784	33.586	38.7413	64.7795	73.0641	24.1181	56.0294
WDR91	7	135211034	135213034	-	15.5118	16.9625	55.4472	34.1623	66.2731	48.1659	70.8919	46.4928	85.8468
C7orf73	7	135660996	135662996	+	13.6033	11.2572	26.4807	35.7806	26.8308	27.5212	47.1824	34.6758	41.7734
TRIM24	7	138458834	138460834	+	1.19963	0.384123	25.8519	1.71102	8.38631	5.15981	9.44617	2.95417	4.69952
ZC3HAV1L	7	139035529	139037529	-	29.3708	17.9104	44.6015	55.7983	60.9981	49.8916	50.4564	62.0974	63.0295
HIPK2	7	139777278	139779278	-	8.76726	6.98966	51.649	42.2135	68.971	56.1478	51.316	20.5439	33.5011
KDM7A	7	140176535	140178535	-	7.51255	6.56524	52.6704	21.4394	37.9377	16.856	64.1051	27.1065	21.1179
BRAF	7	140924264	140926264	-	10.3228	7.43611	29.2814	18.3496	39.8455	29.7344	18.99	28.31	40.3147
FAM131B	7	143362270	143364270	-	13.9108	11.3674	50.0475	29.4398	35.4737	38.7214	47.8587	30.2886	41.4912
RP11-563K23.1	7	143362399	143364399	+	16.166	13.032	55.0236	38.0366	48.4063	55.4042	57.0507	38.7257	44.4167
ZYX	7	143379580	143381580	+	9.00794	5.08923	46.6029	31.5331	38.5449	21.2422	38.3729	16.0313	30.9307
EZH2	7	148883821	148885821	-	14.7786	12.7298	63.338	37.7287	49.5671	30.3152	52.7906	41.5783	49.0196
ZNF398	7	149124916	149126916	+	2.42771	1.87453	15.5907	5.00882	12.4151	6.25044	11.8634	4.69883	12.7222
ZNF783	7	149260671	149262671	+	15.5669	7.24463	61.9648	28.125	33.2904	32.6641	25.8728	18.5357	17.0298
ZNF746	7	149497317	149499317	-	21.2722	14.737	65.8224	82.9527	46.0326	82.0768	76.0388	63.1221	63.8449
ZNF767P	7	149624252	149626252	-	13.7628	8.55318	44.2742	18.6324	22.1725	20.3646	33.898	33.1109	46.2744
ZNF862	7	149836867	149838867	+	9.87491	8.34311	28.4346	26.4183	28.9423	52.1164	44.5305	24.0496	53.9485
ZNF775	7	150367290	150369290	+	10.9207	6.0331	56.684	13.449	43.9594	47.6963	59.6438	12.2327	42.6271
KCNH2	7	150977815	150979815	-	1.41058	1.58906	61.9367	11.9442	64.1865	12.8205	81.6667	7.86325	5
TMUB1	7	151083046	151085046	-	24.656	15.8315	47.5627	37.147	55.0921	39.6296	59.4658	45.4478	38.4332
FABP5P3	7	152435395	152437395	+	3.41667	2.51201	51.894	28.496	37.0574	36.1294	52.1377	6.87185	7.01098
KMT2C	7	152435505	152437505	-	3.66319	2.4675	49.1365	26.7226	23.0806	38.4858	42.0231	8.07687	9.52058
RBM33	7	155642951	155644951	+	26.3336	13.4699	58.9382	33.7313	50.5338	35.1477	69.3741	29.8715	43.8141
UBE3C	7	157137413	157139413	+	28.5896	14.7687	54.0229	49.0982	48.1682	61.0796	67.944	69.5281	61.1905
VIPR2	7	159144457	159146457	-	13.5696	4.56534	25.3451	12.2233	25.2622	22.7638	15.9599	14.223	49.6653
FBXO25	8	404928	406928	+	18.7147	10.263	32.9631	34.1457	56.676	29.4579	61.1693	41.8512	61.9479
TDRP	8	545281	547281	-	11.7477	2.4902	13.1703	10.6861	22.3903	26.6343	21.132	11.015	23.1658
ERICH1-AS1	8	736151	738151	+	7.05867	4.99705	46.2059	14.3609	35.152	17.573	30.8491	20.8968	35.3059
ARHGEF10	8	1822476	1824476	+	6.32564	4.34414	33.1265	14.9407	23.2944	17.7784	21.7329	9.27322	22.1973
KBTBD11	8	1972378	1974378	+	12.1981	7.46433	58.5015	16.1346	24.5058	42.344	66.9447	23.4722	25.1178
XKR5	8	6835144	6837144	-	23.6518	16.8636	48.105	38.0593	53.6759	38.1776	80.7333	37.4918	73.2319
MFHAS1	8	8893145	8895145	-	15.7752	12.9312	70.5072	28.4947	61.1545	49.0242	63.4118	41.3785	43.5976
MSRA	8	10052768	10054768	+	16.3278	12.1981	39.6405	26.4568	56.3928	45.1765	61.0765	30.8469	35.1716
LONRF1	8	12755573	12757573	-	26.7116	14.2249	62.3802	37.9236	66.5091	57.0728	41.6604	49.2815	53.5481
FGF20	8	17001681	17003681	-	9.28571	4.67079	24.4933	10.6473	28.9162	19.2637	15.2007	14.8057	26.3862
ZDHHC2	8	17154529	17156529	+	6.27706	4.59659	58.9588	18.2887	22.7925	29.2932	52.0273	17.1735	23.643
VPS37A	8	17245071	17247071	+	24.2634	7.35667	32.7521	18.0797	34.7212	43.6058	23.7021	17.0154	29.0928
SLC7A2	8	17495588	17497588	+	23.1681	19.771	60.2473	50.4222	52.5055	44.7554	54.0782	54.3084	49.6806
RP11-349F21.4	8	17497237	17499237	+	7.28973	8.68436	19.2746	22.9091	30.8727	18.0197	32.1792	22.3401	25.2318
MTUS1	8	17800417	17802417	-	5.92213	2.97872	35.5666	7.703	23.1337	10.2662	31.3272	12.0722	13.6709
INTS10	8	19815640	19817640	+	6.56657	5.65097	18.3269	11.5612	21.1417	16.0693	26.1358	16.2181	27.9394
XPO7	8	21918171	21920171	+	4.54408	4.40666	37.7679	8.88178	14.1919	11.4749	22.6923	24.7628	10.4938
CCAR2	8	22603132	22605132	+	24.5626	21.9069	66.123	45.21	87.2	56.0557	88.0435	46.7821	70.9957
PEBP4	8	22999500	23001500	-	3.46426	4.49499	57.9884	14.7336	17.8245	15.0532	20.4049	18.1361	20.874
NKX3-1	8	23682427	23684427	-	11.5758	7.01786	43.5962	16.7473	53.8375	29.4444	55.6091	26.2455	54.9359
SDAD1P1	8	26382453	26384453	-	3.92562	2.87024	18.7388	6.22796	10.1735	10.5302	7.80974	5.85438	11.1979
FZD3	8	28492705	28494705	+	14.4878	7.78846	42.9442	22.3806	57.0739	42.7259	47.4524	28.1707	49.4062
LEPROTL1	8	30093898	30095898	+	20.0059	17.2522	56.5136	39.9846	53.1401	57.4056	42.1147	38.9074	65.3454
RBPMS	8	30382979	30384979	+	1.20879	1.41192	29.5366	3.92862	7.90344	10.6162	9.03912	7.19354	3.93939
GTF2E2	8	30657751	30659751	-	10.766	8.39882	38.0733	18.5116	34.3558	26.0378	32.4803	22.9651	22.7713
GSR	8	30727426	30729426	-	33.8886	23.3227	72.2786	58.4798	77.6255	87.1457	69.4226	52.1602	77.1235
PURG	8	31033215	31035215	-	4.62963	2.38356	28.8794	6.94315	21.8532	13.8573	32.756	7.14315	8.36735
UNC5D	8	35233957	35235957	+	19.9093	9.67287	47.4734	31.1297	26.9946	21.8766	85.3355	37.6849	58.5494
EIF4EBP1	8	38028841	38030841	+	15.1118	5.10477	27.2511	17.0655	61.2299	53.9448	51.8109	39.6382	24.6384
WHSC1L1	8	38381772	38383772	-	11.0061	5.11156	42.6829	13.6945	35.9494	21.8703	56.7421	18.8302	37.8954
TM2D2	8	38996324	38998324	-	1.16241	0.911896	5.5379	2.16383	3.16642	12.9305	15.3796	2.26701	10.1059
ANK1	8	41896262	41898262	-	1.56732	0.847359	52.05	2.86168	21.7509	26.5174	38.6905	3.82316	3.17343
KAT6A	8	42051490	42053490	-	20.0875	15.0646	70.9916	68.4959	66.3335	49.8928	74.5826	31.6536	90.0489
SMIM19	8	42539655	42541655	+	25.0588	17.9479	50.9613	43.8029	70.7914	50.8906	65.7085	55.0023	67.9197
HOOK3	8	42895432	42897432	+	4.08353	1.59063	46.2218	5.35495	27.9347	6.87601	32.5996	5.2	16.25
MIR4469	8	42895775	42897775	-	1.3267	0.378203	43.0999	1.25313	26.0791	1.2748	32.2917	0.823045	1.3
HGSNAT	8	43138955	43140955	+	9.14251	5.32587	58.6825	32.0274	59.7531	52.358	55.6399	22.801	41.0714
PCMTD1	8	51898686	51900686	-	10.5539	7.83012	30.0721	19.8932	36.9861	42.8609	41.1474	18.615	53.3594
TGS1	8	55771642	55773642	+	2.82094	2.12245	7.03651	5.03103	13.1071	9.89668	11.7085	5.3742	11.254
PLAG1	8	56210824	56212824	-	3.40741	1.83852	37.2397	4.16271	8.27206	5.85308	6.50549	3.77294	7.84461
LINC01301	8	60516295	60518295	-	4.5165	3.63053	34.509	10.2614	19.8198	16.3492	22.129	13.0276	25.2232
RP11-91I20.2	8	60653061	60655061	-	8.59578	3.70396	9.88246	11.0081	10.1584	9.94032	11.6059	8.70061	10.1027
CHD7	8	60677278	60679278	+	0.988024	1.14425	55.7966	43.4348	52.2748	57.3822	52.2752	10.2113	46.6359
TTPA	8	63085553	63087553	-	19.1962	10.3637	48.0324	24.4775	38.8324	30.0365	44.0808	26.5741	34.9139
CTD-2532N20.1	8	65841252	65843252	+	4.26278	2.27579	38.75	5.70411	16.9292	6.097	10.3492	4.92737	19.0744
ARFGEF1	8	67343177	67345177	-	2.04802	2.0462	44.7394	5.85895	26.3786	11.3876	25.0706	9.60539	19.0316
C8orf34	8	68329222	68331222	+	12.5439	9.31956	37.2452	26.9271	69.2656	39.9607	67.7556	31.9802	52.1625
RP11-664D7.4	8	68330991	68332991	-	3.39394	2.1062	7.91979	4.55049	11.1159	11.4655	14.538	9.75691	10.502
RP11-382J12.1	8	70607077	70609077	+	5.49096	2.31931	30.5207	5.85139	21.6368	23.7773	19.5052	9.41151	15.6888
HEY1	8	79767363	79769363	-	2.0068	1.77306	57.1204	17.4857	48.5026	40.3959	59.3078	4.37432	13.1097
RP11-48B3.5	8	80485119	80487119	-	2.43153	0.774266	46.8681	3.66321	15.1391	5.61964	7.53151	2.28478	7.39859
E2F5	8	85175725	85177725	+	18.7596	16.1268	51.3755	36.7788	52.3946	43.5336	45.6075	40.8968	37.6785
WWP1	8	86341238	86343238	+	15.0087	9.79255	54.0311	33.9119	47.4889	34.1217	58.5253	28.4113	39.2044
C8orf88	8	90984757	90986757	-	6.81818	5.89245	17.6522	22.2933	12.9325	22.4381	28.5374	12.8603	13.1111
RUNX1T1	8	92102786	92104786	-	3.09829	2.18297	53.7786	7.70543	19.0337	32.6094	21.6151	7.0048	15.544
CCNE2	8	94896178	94898178	-	6.33056	6.17398	18.5503	16.3301	39.3128	29.7909	24.3004	18.761	48.1824
PLEKHF2	8	95132304	95134304	+	4.48848	5.36536	48.0873	11.7905	31.046	21.5083	40.0496	13.7658	36.6989
MATN2	8	97867340	97869340	+	7.11406	5.74544	19.9937	17.2051	18.4195	12.7313	30.1701	17.1918	29.7619
ZNF706	8	101205693	101207693	-	4.59209	4.26708	11.5928	13.2905	23.2716	15.2288	17.1327	11.2705	16.4569
KB-431C1.4	8	102237894	102239894	+	2.52197	0.958108	2.023	3.16917	6.48649	6.31965	2.62803	2.21514	3.14869
FZD6	8	103296933	103298933	+	22.878	16.5173	63.4547	57.0812	65.0289	74.7707	83.6868	38.0557	89.9011
BAALC-AS1	8	103298272	103300272	-	11.7223	6.30952	44.6356	17.7637	34.4848	35.9758	62.8674	21.682	32.5399
RP11-395G23.3	8	106268644	106270644	+	28.3394	13.7991	37.3581	36.9999	56.2716	50.0022	40.4934	37.8655	43.3712
OXR1	8	106268678	106270678	+	26.9522	13.5259	35.3486	35.238	54.0648	48.1502	40.4934	35.6116	40.6799
EMC2	8	108442101	108444101	+	7.83674	3.32698	17.2364	13.1772	22.128	14.5207	21.6398	15.151	19.7231
EXT1	8	118111353	118113353	-	4.88133	3.26289	52.5646	9.53878	24.3972	15.2158	51.5325	13.3431	18.1439
ZHX1-C8orf76	8	123273987	123275987	-	6.01927	3.60609	21.1111	9.68193	32.3214	34.3651	24.7549	12.3503	11.7371
ATAD2	8	123415850	123417850	-	10.1716	7.48881	18.6304	15.0145	26.6642	20.5933	39.7693	19.2324	45.618
FAM91A1	8	123766956	123768956	+	4.98557	5.53592	37.1922	19.3975	18.0818	30.9341	47.9623	11.5907	13.9006
SQLE	8	124996997	124998997	+	6.39047	6.26357	28.4849	13.1246	38.4203	41.0626	32.6794	12.5773	20.8414
FAM84B	8	126557893	126559893	-	11.4373	8.54669	32.3448	36.9256	65.554	43.4258	43.367	28.8202	37.4331
MIR1204	8	127794462	127796462	+	5.90873	3.20071	35.2939	10.0228	17.1627	8.07692	9.77273	10.3666	17.7732
ASAP1	8	130443160	130445160	-	10.3094	7.62197	61.0571	25.9854	33.4609	33.8055	51.649	17.2358	50.1073
KHDRBS3	8	135455957	135457957	+	1.77778	2.10166	69.8525	22.9167	22.7642	29.8507	64.5062	9.7058	4.30108
CHRAC1	8	140509798	140511798	+	13.5278	12.8899	41.4349	28.912	39.273	49.3162	40.6977	40.6301	53.5714
RP13-582O9.7	8	143290121	143292121	-	18.2509	17.4496	54.4175	35.3636	35.711	43.4966	52.6825	41.9443	48.4942
ZNF623	8	143634513	143636513	+	15.7154	11.7292	43.8774	24.4648	58.9856	31.6242	35.648	37.0848	61.2547
CYC1	8	144093527	144095527	+	10.4098	8.59929	46.8689	24.1048	23.6748	23.6485	47.5127	40.9284	53.0775
HSF1	8	144290091	144292091	+	5.51277	3.71454	58.3557	12.8457	20.4762	13.1828	63.8889	11.0892	29.058
CPSF1	8	144408849	144410849	-	6.73453	5.30984	47.9593	11.2853	30.5428	13.5417	38.3639	15.1098	24.4286
DMRT1	9	840190	842190	+	4.24485	4.92559	11.9193	23.7132	19.5295	17.9789	12.9478	10.5591	18.811
RP11-264I13.2	9	2045523	2047523	-	33.9286	10.7232	61.2464	52.0353	40.3546	47.1556	37.6365	35.0324	59.193
PPAPDC2	9	4660815	4662815	+	9.54613	9.88565	46.2206	21.4511	29.6893	27.3526	42.4035	35.3501	22.2734
RCL1	9	4791334	4793334	+	7.73671	6.69808	29.5269	15.8907	25.173	22.2063	33.4921	15.4663	16.4787
RIC1	9	5627525	5629525	+	8.90977	9.27463	23.915	28.0263	52.6871	35.7723	22.465	34.6932	25.2128
MIR4665	9	6006326	6008326	+	4.40141	3.19197	17.9092	9.10422	13.4975	17.0702	22.7951	9.25194	23.8193
KIAA2026	9	6007401	6009401	-	4.45906	3.96059	18.2861	10.7829	16.7173	18.6915	42.415	9.36717	28.0119
RP11-390F4.10	9	6702971	6704971	+	61.9231	17.5697	42.0457	35.2253	87.5205	37.1242	62.7201	40.1303	44.2308
PTPRD-AS2	9	10611702	10613702	+	1.68613	1.90292	7.98106	6.89153	5.67627	7.69231	9.69697	3.89643	6.93543
RP11-272P10.2	9	13278687	13280687	-	7.85621	5.60537	56.191	22.5833	32.1591	23.7238	27.694	28.8457	50.5502
MPDZ	9	13279090	13281090	-	14.279	10.9384	62.9254	46.8815	44.6368	32.966	40.4323	67.9218	62.6422
PSIP1	9	15510519	15512519	-	1.97447	1.58568	48.4612	5.41685	5.58099	4.5748	10.7914	6.35628	5.49014
SH3GL2	9	17577582	17579582	+	28.7614	10.3761	54.0174	32.319	49.5666	30.3333	66.4796	36.6774	41.02
RRAGA	9	19047895	19049895	+	12.4333	14.3026	30.7318	33.586	44.4257	63.3743	61.3333	31.3464	71.0823
KLHL9	9	21334880	21336880	-	14.2342	6.31808	22.158	14.5577	27.3346	26.4617	38.1448	20.8604	14.9002
DMRTA1	9	22445341	22447341	+	22.6354	12.296	51.6158	36.5159	57.6336	40.5721	62.4561	48.7007	36.4228
MOB3B	9	27529281	27531281	-	14.1659	13.8168	44.1208	51.5559	32.6261	63.4106	61.5508	55.561	55.6122
ACO1	9	32383103	32385103	+	15.6744	10.3157	35.5176	21.6693	44.457	44.2415	55.5445	27.1615	60.2159
TMEM215	9	32781999	32783999	+	6.18524	5.67846	27.9573	23.5545	18.391	18.4466	30.8467	20.0818	36.5819
TESK1	9	35603805	35605805	+	0.746855	1.48492	46.2632	6.22006	6.29343	6.74603	29.3333	5.79772	6.16066
RNase_MRP	9	35657517	35659517	-	2.21826	2.99165	6.11523	6.36425	10.9952	9.05499	7.78854	7.12365	12.5379
RMRP	9	35657518	35659518	-	2.21826	2.99165	6.11523	6.36425	10.9952	9.05499	7.78854	7.12365	12.5379
RNF38	9	36487048	36489048	-	6.21179	3.1727	63.6502	19.7171	68.2372	64.7278	53.9177	17.7891	13.8969
EXOSC3	9	37800937	37802937	-	20.6468	9.23703	35.2208	24.7505	37.5544	35.5583	51.159	27.5603	31.3892
IGFBPL1	9	38423947	38425947	-	8.95723	9.37657	56.8972	26.7887	46.094	20.4308	47.2206	24.4321	29.7999
FAM201A	9	38618974	38620974	+	6.94857	5.09008	14.8615	10.613	23.6197	57.821	22.8101	12.2215	51.9699
CNTNAP3B	9	42129010	42131010	-	27.6429	9.52168	29.7453	21.9296	31.6826	39.0384	36.9048	26.6613	41.0317
ZFAND5	9	72364735	72366735	-	7.84461	2.74264	17.471	10.7247	17.5722	15.0402	13.8262	7.70547	14.8936
NMRK1	9	75087717	75089717	-	2.22035	1.30383	28.9782	3.56459	9.79485	6.13114	12.4754	3.25999	13.1988
RFK	9	76394017	76396017	-	13.844	7.92481	28.2419	30.0902	29.1587	35.6024	30.2421	22.975	52.2839
VPS13A	9	77175853	77177853	+	13.5828	7.97992	40.2045	34.3528	61.3083	29.6932	74.7781	23.8661	58.7848
VPS13A-AS1	9	77177494	77179494	-	2.72234	2.28423	9.54934	10.4119	16.8085	6.39626	13.5045	9.59176	11.1164
GNAQ	9	78030958	78032958	-	1.1402	0.975159	66.6457	14.8286	37.7339	11.1552	43.8367	3.31252	14.0128
PSAT1	9	78295643	78297643	+	5.9596	3.96377	12.2463	10.4046	31.6566	9.65795	30.5856	9.24171	21.5486
RASEF	9	83062677	83064677	-	7.67633	3.30649	38.6404	16.8603	21.0893	14.8155	29.0086	15.2955	22.0756
AGTPBP1	9	85741529	85743529	-	6.58525	3.92562	39.7991	13.9991	57.1863	17.7264	58.7318	17.6555	19.2969
NAA35	9	85939646	85941646	+	12.9487	11.1501	31.8441	24.6035	28.1504	31.8045	36.5808	29.7117	60.836
SPIN1	9	88386919	88388919	+	7.34456	5.47689	53.4716	16.3565	27.3744	19.7094	24.1772	19.3744	45.7394
NXNL2	9	88533601	88535601	+	3.84624	3.73549	10.5039	9.33686	7.50301	8.29167	15.2852	8.29302	10.8763
AL590233.1	9	89496438	89498438	+	8.87944	10.3539	60.0054	24.1365	44.5956	31.1642	44.1246	28.594	46.2191
NFIL3	9	91423362	91425362	-	2.2624	1.61073	50.9671	5.29612	62.2901	29.6003	66.5652	4.49789	11.2031
BICD2	9	92764312	92766312	-	4.65508	2.6598	16.6312	7.69265	35.6144	18.4576	16.2778	6.44137	22.3705
FAM120A	9	93450222	93452222	+	10.1975	6.33409	57.6925	15.2729	57.1259	32.9621	45.4487	17.6116	17.1009
RP11-435O5.5	9	95504735	95506735	+	2.9806	1.59947	9.38475	6.76262	5.12792	3.60937	11.1703	4.75972	12.1688
ZNF367	9	96417829	96419829	-	0.730073	0.688278	9.0367	2.02564	5.81769	5.22452	6.67121	1.9596	6.56028
HABP4	9	96448701	96450701	+	9.15325	8.02591	60.1126	28.9853	44.1096	30.4313	63.465	32.5193	26.164
AAED1	9	96654803	96656803	-	12.1075	6.44968	58.718	23.3269	42.4936	31.395	33.6111	18.7663	26.4141
GALNT12	9	98806199	98808199	+	18.3376	14.3819	67.6096	39.9259	53.2392	37.3648	78.0251	37.7487	29.0558
STX17-AS1	9	99906101	99908101	-	11.5442	9.40425	20.1662	18.8533	42.5949	26.7761	67.2331	21.5698	33.7502
MSANTD3	9	100425656	100427656	+	8.14799	5.6491	62.8669	27.4357	64.5453	44.2811	68.8347	26.1125	34.6512
TMEFF1	9	100471613	100473613	+	13.7067	11.8913	70.6363	38.3134	32.392	74.9147	85.9969	35.5408	85.9184
FSD1L	9	105446296	105448296	+	30.968	15.1979	41.5356	51.3004	71.2235	56.0455	35.7936	36.5457	71.6667
TMEM38B	9	105693044	105695044	+	9.09371	7.341	43.2164	14.9048	32.7577	32.0944	45.2124	22.6109	23.722
RAD23B	9	107281637	107283637	+	8.01503	6.07032	23.6118	23.2571	25.3902	37.2079	54.9973	17.2688	60.0088
TMEM245	9	109119445	109121445	-	13.5267	7.54693	58.2655	25.9166	36.6708	20.066	59.2593	25.7695	27.1966
FRRS1L	9	109166791	109168791	-	21.472	11.8059	67.1662	41.6067	43.0913	37.6185	52.6617	40.1743	38.7269
PTPN3	9	109497813	109499813	-	5.04431	3.25304	56.1059	6.53422	42.509	28.1866	42.812	17.4325	13.2738
PALM2	9	109639288	109641288	+	10.6292	6.43874	21.9115	14.262	17.3979	16.0771	29.326	13.3961	23.8158
PALM2-AKAP2	9	109778809	109780809	+	17.8133	12.3603	63.3409	50.7289	61.3178	24.8893	61.5	27.6516	38.0435
LRRC37A5P	9	111630789	111632789	-	8.18485	7.20256	23.7743	16.6083	27.8556	17.1239	52.3387	16.6988	15.4637
UGCG	9	111895266	111897266	+	17.9334	14.41	65.8031	36.7659	58.3382	80.6435	76.0013	32.1656	75.086
SUSD1	9	112174908	112176908	-	17.219	12.9671	60.6563	48.2435	43.5265	39.2473	46.1986	42.8764	57.2346
C9orf147	9	112486704	112488704	-	4.89766	2.78263	53.7667	10.3206	34.1974	27.2636	19.5348	13.3329	24.4592
SNX30	9	112749338	112751338	+	5.59056	3.42245	68.0346	18.2231	25.7989	45.6158	63.5019	10.7186	20.7246
RP11-276E15.4	9	112749956	112751956	-	4.36214	2.59851	60.8057	15.1385	23.1673	40.304	58.6201	8.42692	18.9394
ZNF618	9	113874782	113876782	+	20.5833	4.00266	61.0673	67.8485	51.1562	53.4331	65.4444	36.1302	18.8589
DFNB31	9	114504950	114506950	-	16.9351	10.0677	34.3373	33.7674	35.9158	57.475	62.2775	27.8727	50.1825
RP11-27I1.4	9	120792051	120794051	+	4.59686	3.22995	10.2532	8.23638	15.5621	14.908	17.8089	6.64292	13.2828
ZBTB26	9	122931000	122933000	-	11.2755	5.67219	13.5499	16.1744	33.8157	19.1656	37.9849	18.0765	18.4572
STRBP	9	123268076	123270076	-	4.40233	4.15886	68.0052	22.5171	63.8027	23.5714	61.8301	22.0064	8.60656
DENND1A	9	123929652	123931652	-	6.15249	7.54465	61.3494	19.3084	17.9375	33.4781	34.8708	28.9854	46.5928
NEK6	9	124256106	124258106	+	42.5842	28.4103	76.1917	60.5499	78.3295	60.5991	72.9585	66.1179	76.164
OLFML2A	9	124775658	124777658	+	13.9173	14.5909	57.6307	46.0911	63.7006	72.2178	72.2063	41.0515	40.6923
SCAI	9	125143006	125145006	-	15.0174	6.95417	39.5048	25.6824	46.6853	66.2815	43.3948	32.7905	34.8976
MVB12B	9	126325349	126327349	+	11.2072	7.54023	69.3448	35.1556	55.0625	62.8667	75.5843	47.4299	21
SPTAN1	9	128551058	128553058	+	4.67943	3.10152	54.3264	10.8811	15.2152	16.4689	21.0072	21.3973	10.8576
RP11-216B9.6	9	128551910	128553910	-	2.72807	2.63137	45.6159	6.41611	23.0499	11.3795	20.371	14.3386	12.9711
PRRX2	9	129664141	129666141	+	4.79074	3.36791	52.8687	10.4745	15.4197	19.1443	11.5892	9.17249	12.5816
UCK1	9	131530768	131532768	-	38.2349	29.3329	64.7115	70.312	88.5795	93.4545	97.9167	64.0154	60.6178
DDX31	9	132669901	132671901	-	6.5821	3.98646	11.5743	10.3632	31.3366	17.4747	36.1199	13.3471	26.9316
GFI1B	9	132944051	132946051	+	17.1853	13.3036	36.1082	41.1176	56.0783	37.3264	54.3394	40.9919	60.4861
TSC1	9	132944133	132946133	-	17.6456	13.7351	37.531	44.8556	63.0881	39.0761	61.1318	42.8552	69.127
STKLD1	9	133374867	133376867	+	11.5873	6.31076	57.2179	39.748	51.2288	31.1253	56.7857	21.4662	25.352
SURF4	9	133375666	133377666	-	29.5736	17.112	64.7283	77.0858	78.3016	59.8119	81.6354	42.1033	70.9891
SLC2A6	9	133478637	133480637	-	19.6838	15.9775	44.7859	38.5414	48.4578	34.646	74.7384	51.1105	62.4036
BRD3	9	134068035	134070035	-	13.3124	12.0669	54.9455	39.519	49.7311	45.5556	57.192	48.8923	65
UBAC1	9	135960880	135962880	-	13.7353	9.9608	54.78	51.1371	39.4472	30.9521	29.2792	28.4616	24.4618
QSOX2	9	136245341	136247341	-	27.01	19.6335	61.5955	43.4295	85.2927	68.5149	71.0923	40.6059	91.2348
SDCCAG3	9	136410109	136412109	-	10.949	8.01235	63.1219	22.5557	30.8149	27.3598	57.6481	19.2036	39.8385
EDF1	9	136865786	136867786	-	28.6587	30.6832	75.3018	86.3852	83.1394	68.6877	75.696	89.9083	64.2358
UAP1L1	9	137076001	137078001	+	18.0487	19.9826	57.314	41.7262	81.7221	66.8307	53.4993	82.4969	58.046
MAN1B1-AS1	9	137086317	137088317	-	7.48092	5.46401	45.6382	13.7675	44.0679	11.8044	46.4	20.231	50.609
TMEM203	9	137205138	137207138	-	9.23152	9.81401	55.3964	28.7125	31.4097	23.2692	58.817	30.3292	32.5417
EHMT1	9	137617492	137619492	+	6.89855	7.11609	60.041	34.6703	57.7812	51.1905	64.4488	35.6311	23.8235
ARRDC1-AS1	9	137618406	137620406	-	3.29413	3.1187	54.7748	30.8675	54.9445	44.7206	58.7459	29.2641	21.8317
DIP2C	10	689243	691243	-	22.957	12.6381	73.3931	56.4888	53.508	51.5183	59.381	44.058	91.4531
IDI1	10	1048670	1050670	-	1.42036	1.01683	3.81498	2.36898	4.20153	8.08725	6.38821	2.05748	2.4119
KLF6	10	3784781	3786781	-	1.83859	0.783263	7.50034	4.12325	5.58802	1.95596	4.01	3.80159	2.88442
ANKRD16	10	5889406	5891406	-	4.06041	4.74871	47.6529	12.1851	29.5991	18.343	39.2776	18.0803	18.3756
PRKCQ-AS1	10	6578919	6580919	+	4.22889	3.74955	41.6881	17.5	25.4332	16.5781	27.5253	11.5432	10.1351
PRKCQ	10	6579801	6581801	-	4.56952	2.85823	41.4412	16.8004	21.911	10.4197	21.7335	16.5306	13.6751
ATP5C1	10	7786629	7788629	+	4.50247	3.1055	19.3587	7.48945	18.9325	10.546	30.9957	11.8326	27.2222
KIN	10	7787481	7789481	-	3.80578	2.01568	9.10476	7.41806	8.62557	8.65397	20.1069	6.57698	14.8583
USP6NL	10	11611254	11613254	-	12.7131	10.7406	67.055	41.2946	81.0522	64.2459	74.6382	23.1583	61.7455
CAMK1D	10	12347982	12349982	+	5.61391	4.98314	42.3417	16.7358	27.2799	17.7249	27.2	10.9831	36.25
RP11-214D15.2	10	13527016	13529016	+	9.83819	6.89839	64.6151	54.6241	68.4427	49.5669	68.1128	22.642	21.1053
BEND7	10	13528474	13530474	-	13.9689	11.3414	70.3523	51.3474	59.6152	60.5466	70.5183	32.0276	30.8548
SUV39H2	10	14877320	14879320	+	4.89934	4.53489	28.8815	11.1004	42.0032	13.7779	39.9094	10.4006	13.3808
NMT2	10	15168193	15170193	-	29.1732	15.7454	50.5991	46.6449	51.7381	84.6816	93.2238	48.4815	42.9363
PLXDC2	10	19814739	19816739	+	3.75984	1.45375	7.2975	10.9348	10.1678	17.0945	17.5379	3.75569	6.76998
CASC10	10	21496762	21498762	-	2.51878	2.74111	8.69041	6.1574	12.4468	5.67534	13.1406	7.64441	6.96808
MLLT10	10	21532665	21534665	+	10.0949	4.0321	39.956	10.768	19.6621	18.5093	37.0575	11.9053	25.8873
COMMD3	10	22314474	22316474	+	2.95652	3.18948	38.9749	12.1412	8.98372	7.06088	22.8601	8.00778	9.80922
COMMD3-BMI1	10	22314888	22316888	+	1.66667	1.93701	34.8838	5.7545	6.90324	4.58042	19.6249	4.40997	4.26319
OTUD1	10	23437958	23439958	+	11.645	6.21978	65.5391	22.8759	59.4661	62.0124	69.0643	60.6921	88.9473
MKX	10	27745560	27747560	-	0.858283	0.901976	1.81342	3.07175	2.72727	8.92799	5.03401	2.82702	2.30496
WAC	10	28530993	28532993	+	6.76811	5.44742	26.0928	11.9876	17.4833	16.0374	21.6202	11.3946	25.0631
ARHGAP12	10	31928376	31930376	-	9.84405	6.52538	46.1679	22.9761	38.3607	23.9735	35.3555	26.0061	42.9811
Y_RNA	10	32055246	32057246	+	9.19089	7.82889	28.0032	16.7492	35.3526	16.4997	36.2607	21.5936	48.1555
KIF5B	10	32055931	32057931	-	13.2762	14.0486	49.2815	38.0735	62.0443	31.0361	60.8436	42.807	60.112
RP11-135A24.4	10	32344999	32346999	+	5.32825	3.75948	12.7663	10.6632	23.2999	12.6832	28.4058	9.88574	9.56989
AL391839.1	10	32346446	32348446	-	5.30272	4.38318	40.6082	13.2318	25.054	19.5929	38.9174	12.5422	45.0711
RP11-462L8.1	10	32957345	32959345	+	1.81624	1.20982	35.6347	2.49471	4.68344	2.50169	6.57005	2.54305	6.50463
PARD3	10	34814825	34816825	-	0.47619	1.08014	48.112	11.6477	43	32.5967	48.1373	3.47795	4.95495
CREM	10	35125291	35127291	+	18.3525	16.7774	47.7921	44.0208	40.969	44.4187	91.1671	43.2399	72.3982
RET	10	43075527	43077527	+	9.68808	7.69887	64.0287	47.3586	25.9113	34.0686	30.0768	20.96	23.9506
RASGEF1A	10	43266419	43268419	-	11.0889	10.1915	67.3479	51.9417	74.4532	55.6128	54.8569	46.9215	40.0327
2008-03-01	10	45594406	45596406	-	15.9316	12.3402	28.6303	25.8404	39.305	44.0087	60.4782	44.928	46.1035
ZNF488	10	47383773	47385773	-	5.66981	1.98965	11.6343	9.06957	13.8401	17.2261	20.5425	7.12802	12.847
MAPK8	10	48305139	48307139	+	8.78125	6.68638	60.2708	43.2767	82.7258	42.5371	89.1818	23.0422	58.3507
SGMS1	10	50624663	50626663	-	0.490731	0.227273	14.2281	2.38095	7.33025	4.58563	6.43939	2.63132	8.86905
IPMK	10	58267434	58269434	-	0.620511	0.137514	11.5977	0.534005	0.689655	1.5	0.444444	0.46309	2.94118
CISD1	10	58267558	58269558	+	0.603649	0.141243	10.6435	0.454303	0.645161	1.47059	0.444444	0.428255	3.57143
CCDC6	10	59906156	59908156	-	5.06504	3.69683	14.378	10.7121	13.2269	8.95752	24.8089	8.95603	18.8849
RHOBTB1	10	61000940	61002940	-	23.537	13.3636	53.0607	33.641	63.5637	64.5835	62.4134	34.9991	70.6027
C10orf107	10	61661461	61663461	+	19.1372	11.4928	32.0525	24.6923	33.2741	37.2621	31.6201	25.3131	29.9916
RTKN2	10	62268207	62270207	-	6.83799	6.93848	32.9738	21.8538	38.7418	44.3298	57.5397	18.6572	39.1303
JMJD1C-AS1	10	63463729	63465729	+	13.2434	6.88551	41.0125	19.153	36.8807	48.2842	31.2369	22.9847	29.6701
JMJD1C	10	63465381	63467381	-	4.77059	4.5851	30.1735	10.8867	19.2016	24.4511	14.2466	12.9387	19.2863
SIRT1	10	67883169	67885169	+	15.8081	12.538	52.9384	35.2188	42.2225	52.6729	70.013	28.6627	56.9626
TET1	10	68559156	68561156	+	14.1032	11.5189	56.0572	34.3264	39.8277	49.8204	68.0364	43.0359	25.6725
EIF4EBP2	10	70402879	70404879	+	7.79221	3.93742	30.3567	17.2529	44.3777	41.3612	34.4891	13.6146	37.9196
PCBD1	10	70888284	70890284	-	21.4662	15.8436	40.5417	36.477	48.5403	53.0189	61.8679	45.0901	40.8162
CAMK2G	10	73874091	73876091	-	30.8614	23.9315	75.8307	61.9429	92.1035	55.3794	65.8309	78.6007	49.4116
AP3M1	10	74150563	74152563	-	1.59876	1.1942	5.33031	3.65242	6.07616	4.95988	10.307	3.62374	5.94151
KCNMA1	10	77638095	77640095	-	18.7902	14.2564	63.5976	29.4785	61.1139	30.0197	68.5273	30.4113	63.4717
NUTM2B-AS1	10	79826094	79828094	-	24.0816	10.6403	23.1873	23.8021	75.4564	64.9948	59.7701	31.5605	43.2906
CCSER2	10	84327086	84329086	+	19.3884	16.3181	63.7148	47.4421	62.4558	71.6017	51.7043	71.5755	60.4099
RP11-77P6.2	10	86520445	86522445	+	4.31435	2.26381	29.7102	6.91771	6.90692	8.43293	20.0758	4.56787	4.74486
WAPAL	10	86521315	86523315	-	6.28532	4.53847	41.2859	12.6409	22.0942	30.4275	45.075	10.3305	13.5802
GLUD1	10	87094366	87096366	-	13.5877	11.5174	50.2745	28.7995	52.4495	71.7885	73.3871	41.3518	26.6229
NUTM2A-AS1	10	87342112	87344112	-	8.30998	6.8646	18.285	18.1225	37.0655	23.5821	16.2857	15.0841	16.25
TNKS2	10	91796812	91798812	+	7.7193	6.20049	54.8724	18.1634	41.3472	16.6479	50.6227	17.2141	44.8221
TNKS2-AS1	10	91797791	91799791	-	1.90041	1.41869	42.8691	3.7271	7.04183	4.05935	8.48114	3.27684	10.2087
HHEX	10	92688451	92690451	+	4.60396	3.34095	43.0838	11.6181	13.3333	15.2083	21.6931	7.03998	16.9643
CCNJ	10	96041894	96043894	+	12.391	9.63338	41.6935	28.1721	47.3557	49.3796	50.8664	35.8339	57.49
TM9SF3	10	96586952	96588952	-	20.4949	13.9269	56.4996	36.9243	41.4823	50.9977	57.1175	36.4611	58.6976
LCOR	10	96830760	96832760	+	8.75497	5.5919	46.1225	13.8488	28.0588	14.6894	52.9887	18.0353	15.0676
PI4K2A	10	97639186	97641186	+	17.0602	9.64872	42.7044	28.621	24.5493	30.8373	50.0278	36.0992	31.7266
ENTPD7	10	99658006	99660006	+	13.3605	6.04293	16.9551	13.9046	22.4231	20.959	22.8094	19.1242	19.7527
PPRC1	10	102131494	102133494	+	11.4015	8.85339	21.615	19.176	32.9911	24.1655	30.6608	19.8587	39.7604
SFXN2	10	102713038	102715038	+	1.98958	1.07226	5.53269	2.80017	11.1111	5.47161	6.28889	2.37239	10.0437
CNNM2	10	102916793	102918793	+	3.0614	2.3296	10.7739	6.19138	9.5082	24.5	8.8806	5.2474	20.3795
ITPRIP	10	104337904	104339904	-	6.69181	4.66491	11.8215	9.81031	18.9502	13.5575	21.7647	13.2536	21.748
SORCS1	10	107164034	107166034	-	8.20776	4.69844	55.3346	21.3928	40.7373	22.8119	65.9216	36.2327	24.9374
Y_RNA	10	110642285	110644285	-	3.10554	1.56487	15.6144	3.84398	3.81509	8.95038	7.64442	3.88903	5.23987
PDCD4-AS1	10	110871733	110873733	-	9.02778	3.76748	10.8655	10.5446	23.3602	23.2562	17.7069	13.4491	15.3136
ZDHHC6	10	112446414	112448414	-	4.9642	1.98296	5.90715	4.75524	7.84768	6.75583	11.2688	6.24247	24.8673
ADRB1	10	114042556	114044556	+	7.53509	5.83171	54.0051	15.4817	20.9089	23.2725	38.2561	13.3735	15.9903
AFAP1L2	10	114404256	114406256	-	20.1485	13.2131	42.8746	41.0384	51.5912	55.5611	48.2251	31.5929	42.8261
FAM160B1	10	114820244	114822244	+	35.6586	11.7327	65.5765	31.9035	56.5346	42.2155	72.816	49.8855	69.2333
ATRNL1	10	115091865	115093865	+	4.42889	3.01884	54.7987	12.5332	21.86	19.3333	13.6959	10.0072	19.7748
NANOS1	10	119028216	119030216	+	7.49363	7.70307	60.3692	15.9211	43.6404	17.7692	59.8588	20.4689	43.2854
FAM45A	10	119102586	119104586	+	18.4555	11.9938	74.1901	50.6843	67.5479	43.2289	72.5097	61.0648	68.291
GRK5-IT1	10	119207031	119209031	+	3.69987	1.62375	53.6745	9.27347	26.3274	17.6978	25.5952	5.11337	13.6114
INPP5F	10	119724597	119726597	+	11.6108	6.68246	60.146	30.4123	30.6092	20.098	29.301	19.2162	22.4387
ATE1-AS1	10	121926812	121928812	+	2.31805	1.14321	30.772	2.65708	5.1709	2.86172	9.79605	3.30447	5.90801
PLEKHA1	10	122373196	122375196	+	6.5169	8.07039	53.7102	18.6144	25.9852	33.2799	56.8141	22.631	19.9431
FAM53B	10	124743769	124745769	-	5.41788	4.28012	63.0138	13.4356	55.7975	31.8634	64.2908	10.6498	45.1923
PTPRE	10	127905561	127907561	+	23.6944	18.111	67.0924	82.0633	48.4003	53.9362	84.5842	75.4276	80
TCERG1L	10	131311221	131313221	-	4.48656	3.58809	59.0389	15.837	59.5465	24.3191	54.6145	8.78448	18.922
STK32C	10	132331347	132333347	-	22.1199	12.477	40.5656	29.5109	45.514	37.1174	57.0723	32.7673	46.7421
INPP5A	10	132536320	132538320	+	4.2402	3.98574	54.7287	29.2186	60.9586	54.1677	51.5089	14.5464	11.7742
B4GALNT4	11	368296	370296	+	8.32993	5.48411	66.7729	36.9492	43.8838	34.8684	61.211	32.3872	15.4221
RNH1	11	506800	508800	-	24.4425	15.004	44.4148	31.9185	60.9127	37.0876	63.8667	55.7409	49.0952
TOLLIP	11	1309154	1311154	-	16.2046	15.7956	65.9567	34.3598	38.3216	51.655	73.84	48.1179	98.1726
BRSK2	11	1388399	1390399	+	5.60998	4.54488	58.8913	30.2181	56.9593	72.428	60.7143	19.0264	12.5
NAP1L4	11	2991877	2993877	-	11.6277	9.63278	39.3951	20.5946	57.5731	35.4088	57.2154	23.3697	41.002
ZNF195	11	3378722	3380722	-	11.7164	10.3782	24.9907	23.2906	39.2361	30.2083	33.5638	22.128	34.596
TRIM68	11	4607759	4609759	-	18.3951	12.1205	38.0266	39.1285	48.7596	33.2092	48.2843	29.6329	33.9431
ILK	11	6602208	6604208	+	4.58216	3.36018	13.8802	11.6999	21.9874	18.862	17.8858	16.2895	14.7086
DCHS1	11	6655354	6657354	-	8.69839	3.81164	61.9082	21.0748	26.1415	28.8671	44.0423	20.6936	18.1562
CTD-2516F10.2	11	7512015	7514015	-	29.7413	19.101	51.7521	42.44	92.9835	72.7514	92.8571	47.1874	64.1482
TUB	11	8017744	8019744	+	5.15086	5.41445	26.9549	14.5187	10.9158	14.3384	23.4541	19.9679	14.326
NRIP3	11	9003549	9005549	-	6.86271	4.40999	22.8845	8.95576	27.3423	14.0005	34.153	10.8345	11.3994
MIR5691	11	9089879	9091879	-	12.6127	12.4434	60.1406	27.2554	60.9921	30.9552	69.8082	43.2515	54.955
DENND5A	11	9264890	9266890	-	13.3421	10.8352	59.1493	32.8114	55.0798	36.4524	65.1052	44.0518	77.6398
CTD-2371O3.3	11	9460202	9462202	-	3.81703	1.90544	4.78781	4.59938	9.03428	11.6091	6.51504	4.05287	16.6092
SBF2	11	10293707	10295707	-	3.0067	2.29025	42.801	5.46681	7.64957	13.6902	11	12.3332	13.1373
TEAD1	11	12673091	12675091	+	13.5727	8.91685	54.8561	43.1134	61.4623	39.9461	68.1426	30.5478	46.2745
FAR1	11	13667170	13669170	+	7.69048	4.41681	25.5404	14.0797	22.2582	30.5353	40.9105	12.3306	14.3624
PDE3B	11	14642223	14644223	+	27.8459	13.7632	56.8527	37.6506	85.5111	48.7688	57.7044	46.2834	71.3333
PIK3C2A	11	17207483	17209483	-	5.67596	2.60873	7.93023	6.76549	14.3492	11.3146	29.3095	8.51249	14.4383
SERGEF	11	18012662	18014662	-	2.12753	3.20336	27.5053	6.77906	11.2735	10.8543	10.614	6.4887	8.16993
RP11-17A1.3	11	22827880	22829880	+	13.9489	8.88014	26.2191	19.9581	31.2442	27.2901	37.2013	31.1833	24.7941
PRRG4	11	32828443	32830443	+	8.88889	5.4098	24.8432	11.4098	27.6544	18.7671	38.0658	17.2933	13.1442
FBXO3	11	33774043	33776043	-	10.6423	6.57372	16.52	14.8734	22.1577	23.3332	21.4286	26.1436	19.3878
APIP	11	34915999	34917999	-	5.56379	3.75182	16.1578	11.3538	27.4617	15.0752	29.2191	10.8637	26.8687
FJX1	11	35616919	35618919	+	3.08537	2.78038	68.1238	14.1405	59.9506	6.7517	34.9537	12.4921	34.7619
LDLRAD3	11	35942481	35944481	+	13.3685	6.55141	58.7865	21.6765	24.3245	31.5537	56.2463	17.9882	38.7304
NDUFS3	11	47563836	47565836	+	34.7777	21.4688	67.7882	49.9032	71.1518	88.4697	71.449	65.2906	93.0021
PTPMT1	11	47563930	47565930	+	27.6769	17.7832	64.7003	40.4668	70.2176	86.8974	70.2237	62.732	78.1333
RP11-872D17.4	11	57324103	57326103	+	8.12591	5.28408	24.2258	15.1778	16.2977	25.7753	31.2558	13.9001	25.4167
RP11-881M11.2	11	60905289	60907289	+	11.3782	6.67992	17.5648	15.0779	21.3156	20.8767	33.3135	17.2946	23.722
PRPF19	11	60906088	60908088	-	9.5649	6.62689	15.9548	13.7509	19.885	24.5143	38.1174	19.9298	29.9446
VPS37C	11	61161117	61163117	-	14.5554	8.35931	56.0428	49.4141	51.2195	41.0173	75.061	66.3111	25.8565
SDHAF2	11	61428542	61430542	+	11.8233	7.05634	24.4485	22.34	21.5294	33.0535	51.9438	16.2059	47.7478
SYT7	11	61580648	61582648	-	3.4009	3.01413	62.5891	17.4916	68.7281	50.7292	61.7064	15.5015	9.65909
FADS3	11	61891551	61893551	-	30.4495	20.0799	48.4793	56.5625	70.8012	47.2791	62.977	74.4284	52.0277
FTH1	11	61967160	61969160	-	12.0301	8.14366	31.2148	16.7682	72.4223	35.225	54.7418	30.2196	47.4308
RP11-703H8.7	11	62337590	62339590	-	17.0088	11.0889	35.5885	23.9046	37.565	32.8552	56.8836	23.6949	36.7049
C11orf95	11	63768275	63770275	-	0.583645	1.60197	57.0203	26.7677	66.4394	23.0691	61.396	4.73684	6.25
C11orf84	11	63811888	63813888	+	20.031	14.6332	54.1748	33.7661	34.0697	43.5112	81.6667	45.252	45.5926
RP11-21A7A.2	11	64034470	64036470	+	7.349	9.32318	52.4328	31.9247	23.208	36.0996	62.4296	19.4262	28.3446
PPP1R14B	11	64246441	64248441	-	8.69727	7.60004	46.9423	18.1342	19.3601	21.0378	61.7522	16.3795	33.062
RELA	11	65662594	65664594	-	5.45253	3.20546	55.7632	9.84033	23.5332	39.1844	34.726	10.6462	37.0215
PACS1	11	66068863	66070863	+	10.0909	7.21606	71.278	31.6609	27.3417	42.9862	72.6455	41.8143	18.75
RP11-1167A19.2	11	66069119	66071119	-	5.90134	4.37406	68.3064	20.839	23.8086	36.0349	71.4689	23.8531	17.3913
TMEM151A	11	66290370	66292370	+	7.85628	8.68902	63.7165	48.3562	43.7329	37.9065	57.2024	20.1321	21.005
LRFN4	11	66855147	66857147	+	19.5092	8.87012	63.5355	30.4113	26.3889	44.6667	75.2976	27.3954	18.1034
TMEM134	11	67468772	67470772	-	22.6448	19.4475	66.9609	45.9769	62.2206	62.703	72.7224	55.1205	76.1111
LRP5	11	68311109	68313109	+	19.5022	15.7936	72.2892	44.9753	60.5202	61.6186	73.4253	77.7706	34.9547
ORAOV1	11	69674916	69676916	-	9.16667	16.3846	39.2808	34.3919	62.4612	53.8691	84.5225	38.3225	73.6494
PPFIA1	11	70269200	70271200	+	15.8205	8.28903	60.0274	24.9987	17.0062	31.5	34.3897	27.7429	57.6337
ARHGEF17	11	73306789	73308789	+	2.1076	1.47414	3.50046	4.81673	5.39406	5.70499	4.46227	5.94013	6.23333
MIR548AL	11	74397737	74399737	+	7.51082	4.11524	16.6226	9.92359	12.586	14.2699	33.886	9.92771	12.7253
PGM2L1	11	74397973	74399973	-	10.2619	6.38172	25.595	14.004	21.7819	24.005	42.6282	15.3473	18.5211
GDPD5	11	75525403	75527403	-	12.7961	11.1994	34.0304	26.6076	37.3115	29.0235	37.5549	34.7847	40.1852
RP11-111M22.2	11	76379813	76381813	+	4.61611	3.80981	36.1292	8.71973	22.0262	13.9078	16.5986	9.29095	8.95522
PRKRIR	11	76380471	76382471	-	11.6986	7.74022	40.2938	21.2386	35.3776	28.8456	25.4925	15.5062	16.0499
RP11-739B23.1	11	77471871	77473871	+	5.19026	4.12977	16.5298	17.1818	15.0517	8.81355	16.7376	14.9939	12.4603
GAB2	11	78417848	78419848	-	18.8239	11.0835	58.3612	31.6367	61.8135	30.4896	71.0088	34.1352	29.1568
CCDC83	11	85853601	85855601	+	20.4949	13.8107	53.4965	36.1374	43.9363	53.1184	35.9793	34.9399	34.1687
CTSC	11	88337287	88339287	-	3.99172	4.38787	12.6504	10.24	18.5378	17.1892	23.8288	9.12839	13.1171
SMCO4	11	93543008	93545008	-	19.1514	15.9087	59.3191	50.6046	68.6344	38.283	70.7604	43.4108	53.471
PANX1	11	94127428	94129428	+	5.10426	3.23064	15.6006	9.62326	36.4774	11.0851	20.4054	7.33926	12.9909
JRKL	11	96388489	96390489	+	5.45171	2.6716	9.34087	8.50397	11.9296	9.2189	16.7957	8.02603	10.4551
CCDC82	11	96389423	96391423	-	14.1982	11.9723	32.8965	34.9712	37.3976	30.5524	58.2171	25.0894	44.7343
ARHGAP42	11	100686153	100688153	+	2.62391	2.45733	24.9349	7.30573	17.4403	11.1181	25.6645	6.61728	15.4274
ZC3H12C	11	110091861	110093861	+	4.25323	3.46749	52.0811	15.2146	16.5713	13.6806	18.0833	11.14	12.6667
RDX	11	110296222	110298222	-	5.6883	4.60766	61.8801	21.5351	37.3719	21.7978	33.6874	27.6619	28.0693
RP11-629G13.1	11	112962960	112964960	-	10.5364	6.03128	57.7064	20.6485	74.1578	31.8553	61.2448	24.1392	45.1598
RP11-212D19.4	11	114399182	114401182	+	1.40977	1.66726	3.48077	3.68256	7.33113	4.57929	7.46866	5.63549	6.75397
AP000936.4	11	117097487	117099487	+	11.092	4.84534	38.4979	13.7808	13.7516	16.8277	34.3651	18.8073	35.7418
SIK3	11	117097937	117099937	-	14.5172	6.62832	47.2637	18.5124	20.5285	24.3337	55.74	27.1776	56.1706
RNF214	11	117231125	117233125	+	2.20436	2.3164	49.228	4.97054	11.7158	21.4719	11.3996	7.05882	8.57843
TMEM25	11	118529541	118531541	+	5.65831	5.7659	46.348	14.3202	16.8984	26.9762	16.5604	20.4873	34.4411
TMEM136	11	120323629	120325629	+	24.2226	12.5575	57.407	25.7598	67.5416	45.8929	31.6	45.0134	37.1032
SORL1	11	121450703	121452703	+	11.2989	8.09488	52.0422	21.1128	34.9252	22.1985	41.3227	26.3049	23.7728
RP11-677M14.7	11	124798950	124800950	+	0.839901	0.414165	4.17511	1.29032	1.85185	8.95062	2.68116	1.90242	1.78571
ST3GAL4	11	126354140	126356140	+	20.9575	15.429	66.9172	36.5592	55.3225	45.1667	77.6515	53.2697	42.8571
ARHGAP32	11	129278824	129280824	-	6.52822	3.44067	60.329	16.2915	41.1778	31.4021	47.2265	24.9853	23.3668
JAM3	11	134067425	134069425	+	15.9964	9.42674	54.4141	23.0633	44.3306	38.0289	63.6247	25.1715	61.9597
ACAD8	11	134251995	134253995	+	5.38404	3.36008	8.13255	7.13299	15.3634	16.794	17.523	7.3252	10.3513
IQSEC3	12	65265	67265	+	4.16407	4.49912	40.8279	9.61731	12.5744	25.87	20.582	11.4858	21.2374
RAD52	12	989553	991553	-	7.68085	4.12906	36.8799	27.9799	14.5678	25.2545	53.2177	11.3471	22.3327
RP11-359B12.2	12	990690	992690	-	0.903486	1.65373	39.7834	8.38889	6.23706	3.31439	3.90909	4.71352	9.375
FBXL14	12	1593665	1595665	-	1.71338	1.15108	58.1198	7.23241	37.0798	20.8771	50.8697	4.60525	6.74406
FKBP4	12	2793453	2795453	+	12.9477	15.3105	55.8072	39.4428	45.6226	51.8358	58.5485	31.3592	41.4626
CBX3P4	12	2793795	2795795	-	2.78005	4.82976	53.3604	11.7479	30.8547	28.179	29.6667	16.7849	11.5854
RP11-785H5.2	12	11170853	11172853	-	3.16319	1.59393	7.79316	5.4826	9.38488	13.6997	13.2535	7.50435	8.08229
PRH1	12	11171044	11173044	-	4.13555	2.59187	10.7874	8.03735	12.8745	19.2126	15.2908	8.67471	10.2435
TAS2R14	12	11171073	11173073	-	4.13555	2.59187	10.7874	8.03735	12.8745	19.2126	15.2908	8.67471	10.2435
PRH1-PRR4	12	11171098	11173098	-	6.0773	3.24532	13.8177	9.82456	15.4516	22.5217	20.114	10.2649	13.3336
PRR4	12	11171113	11173113	-	6.0773	3.24532	13.8177	9.82456	15.4516	22.5217	20.114	10.2649	13.3336
DUSP16	12	12561883	12563883	-	10.4678	6.96812	48.7195	27.4961	19.8843	56.495	24.2974	21.4061	20.7975
RP11-180M15.7	12	12717473	12719473	+	6.25815	3.27171	8.77492	9.18131	9.57235	14.3219	7.58962	6.68285	10.3863
HTR7P1	12	12998920	13000920	+	23.8722	11.99	35.6555	42.0708	38.2859	41.8551	42.7828	33.6961	58.5185
RP11-377D9.3	12	12998951	13000951	+	23.8722	11.99	35.6555	42.0708	38.2859	41.8551	42.7828	33.6961	58.5185
PTPRO	12	15320897	15322897	+	19.42	12.4135	34.1339	29.5339	88.4757	69.6729	77.4578	56.4315	53.6604
ETNK1	12	22623575	22625575	+	27.7551	23.8882	63.887	50.2326	63.5782	78.9166	88.131	57.0083	75.7758
RP11-268P4.4	12	22624515	22626515	-	8.47579	4.19457	18.9993	13.9861	14.1139	17.5284	19.845	12.2506	15.3387
KRAS	12	25250436	25252436	-	8.68159	6.21633	48.6323	14.7183	56.1382	57.102	43.1054	33.0189	34.2308
RASSF8	12	25957529	25959529	+	2.02965	1.07799	51.7548	5.59601	27.8073	31.3764	53.744	2.83525	4.77855
RP11-860B13.1	12	27780567	27782567	-	24.8977	20.8179	51.4803	49.1208	60.0043	62.3826	63.8182	50.3749	57.595
RP11-77I22.2	12	30753574	30755574	+	4.45513	2.37877	31.4419	12.8325	28.1718	11.6704	12.4008	11.3082	14.1312
FLJ13224	12	31322816	31324816	+	1.04409	0.683986	17.1783	1.85453	4.84235	1.87778	9.99272	1.53999	3.93048
DENND5B	12	31590597	31592597	-	11.5539	6.96506	66.5847	24.868	25.5956	37.1812	56.4196	20.008	26.4394
BICD1	12	32105335	32107335	+	8.49959	5.46249	11.7773	20.2769	23.1348	17.7945	27.4109	15.2305	26.7663
PKP2	12	32896340	32898340	-	15.8245	9.30742	47.5233	28.9375	42.0723	19.6195	42.4657	18.9972	26.7424
AC079630.4	12	40224415	40226415	-	17.8777	9.74401	37.0109	24.9215	36.8298	22.0718	34.6455	20.9622	34.6602
PDZRN4	12	41186948	41188948	+	17.1952	12.7404	50.9938	29.1414	44.31	45.6242	45.7228	37.8694	34.5733
GXYLT1	12	42144379	42146379	-	9.02595	6.89949	50.4689	20.3236	36.1429	33.0628	54.5242	29.956	27.2741
YAF2	12	42237849	42239849	-	20.5364	9.99978	52.8314	47.0636	76.4754	33.3774	50.5802	27.8149	76.1926
RP11-478B9.1	12	45049401	45051401	+	10.2899	8.54876	32.5151	19.435	30.7049	21.1123	44.4946	29.8178	21.9364
AMIGO2	12	47079451	47081451	-	6.04416	3.93142	30.3702	8.62586	12.2166	17.2251	20.0665	10.1032	10.4167
RPAP3	12	47705561	47707561	-	14.1613	12.4548	27.7963	27.8378	66.4046	29.8301	72.8905	26.1976	50.1814
TUBA1C	12	49187236	49189236	+	6.47263	3.47291	11.8455	12.264	19.2369	14.1717	21.4683	9.37018	9.42795
TMBIM6	12	49706225	49708225	+	11.4411	5.04221	43.291	10.4277	23.9653	31.4896	59.2643	10.9747	29.7343
MAP3K12	12	53499563	53501563	-	2.41376	0.884125	2.39766	2.18883	6.14234	4.95215	4.22078	4.33539	2.25108
CDK2	12	55965269	55967269	+	9.43249	3.91774	15.5856	11.721	17.8033	12.8198	17.8027	9.07897	18.4286
PA2G4	12	56102819	56104819	+	13.5289	8.19787	26.4887	27.3902	41.3508	49.0844	28.7377	22.2039	45.078
SMARCC2	12	56189067	56191067	-	1.80645	1.53511	38.6756	10.9817	4.15808	5.38754	30.0581	4.45554	3.84615
ANKRD52	12	56257891	56259891	-	38.4802	26.2838	62.3503	58.5535	74.2027	80.5617	86.0054	77.5815	87.2189
RP11-150C16.1	12	58919139	58921139	+	4.60076	3.69254	44.16	8.39303	25.7292	12.7309	20.9598	7.41764	12.4703
LRIG3	12	58920022	58922022	-	11.616	10.484	55.9647	22.973	56.1109	33.7923	51.8268	21.3165	39.5279
SLC16A7	12	59594567	59596567	+	9.20635	6.26796	12.8199	12.8467	17.9021	23.0108	29.9766	18.9019	15.2223
RP11-631N16.2	12	62601252	62603252	+	6.07576	3.9395	26.7992	8.44628	16.0859	34.896	37.4118	9.71842	37.3739
MIRLET7I	12	62602171	62604171	+	1.4467	0.426362	17.7074	1.12737	2.37302	3.99167	4.23024	2.37369	4.18301
AC078814.1	12	62934107	62936107	-	2.05243	1.75513	43.9235	4.47086	9.92815	10.5929	8.52474	5.99032	8.07173
Y_RNA	12	62934201	62936201	+	2.07235	1.65081	44.2588	4.51304	10.1764	10.8645	8.78307	6.06337	8.22402
PPM1H	12	62934537	62936537	-	4.49751	4.52974	53.3351	9.17003	20.634	20.7579	21.6616	15.7087	18.2248
TMEM5	12	63778303	63780303	+	9.04195	4.93698	21.6422	20.783	12.7873	54.4632	53.0519	16.6141	43.7802
SRGAP1	12	63842793	63844793	+	13.5644	12.118	50.3682	28.5796	45.2126	45.7188	75.9292	31.2007	40.4019
RP11-305O6.4	12	65169762	65171762	+	9.29307	4.02539	16.9291	10.622	16.4635	16.5792	24.5993	12.5315	35.6537
CAND1	12	67267781	67269781	+	21.689	6.47101	20.2956	13.7126	23.4035	18.0411	23.7717	16.5645	23.3753
CPSF6	12	69238037	69240037	+	8.87372	5.46535	55.3968	16.4342	40.7661	41.3462	60.7143	19.2723	48.9911
CNOT2	12	70241494	70243494	+	4.53416	3.31899	7.12592	11.0143	16.2401	7.91593	14.8582	10.4802	19.0201
RP11-611E13.2	12	70242860	70244860	-	4.82411	3.19427	10.9261	12.1498	28.7868	7.16023	24.7499	10.0236	22.9154
KCNMB4	12	70364776	70366776	+	2.29623	2.79799	27.3996	8.59304	14.1377	11.6967	11.7752	9.08943	13.983
PAWR	12	79690597	79692597	-	2.2815	1.07097	42.0135	5.01417	14.3155	16.3796	6.88312	3.37821	6
PPP1R12A	12	79934960	79936960	-	11.0119	7.05656	18.0791	21.9988	30.9706	24.522	38.9497	18.7565	22.6335
MIR618	12	80935333	80937333	-	5.77778	3.79247	23.2321	8.33552	21.9275	15.7535	38.4033	21.8124	11.3338
TMTC3	12	88140796	88142796	+	9.15493	3.63353	12.0199	9.84166	13.0006	8.80701	34.2748	9.71293	9.77342
CEP290	12	88141716	88143716	-	1.40845	1.32988	2.74148	3.08451	3.71879	3.51474	5.66667	2.99958	5.11858
BTG1	12	92145397	92147397	-	1.30208	0.239916	2.39064	2.73288	2.57464	1.98961	5.30341	1.94592	1.69301
PLXNC1	12	94147223	94149223	+	12.1108	7.87404	63.0663	30.0813	59.635	75.836	18.017	24.1268	80.5
ANKS1B	12	99984154	99986154	-	14.9239	7.48185	64.21	28.5306	71.8191	41.6976	61.2261	23.0902	53.9087
DEPDC4	12	100266579	100268579	-	1.35689	0.8308	13.0683	2.17768	4.69188	2.91729	5.21284	2.07552	9.16667
GNPTAB	12	101830438	101832438	-	13.3333	4.01392	61.2247	10.8814	51.7959	54.6639	58.4296	19.0729	36.4394
PARPBP	12	102118685	102120685	+	18.3436	6.30415	19.0673	15.544	36.237	21.8115	26.6987	13.1018	25.6329
RP11-650K20.3	12	103839951	103841951	+	23.9943	6.37598	39.4155	14.6821	53.7114	33.0108	38.2737	18.1004	19.8973
DAO	12	108857432	108859432	+	5.24351	4.00762	48.6181	9.26696	11.3159	11.6289	38.4956	13.8102	8.07931
FAM222A	12	109712728	109714728	+	3.62966	4.58099	54.58	16.9519	58.5288	22.1936	69.0365	21.1965	15.0794
GLTP	12	109879988	109881988	-	3.23165	3.42393	57.6783	13.6344	41.0563	32.8273	35.1249	10.5869	9.9453
ANKRD13A	12	109997686	109999686	+	14.0546	12.1214	46.6324	32.5433	43.7788	50.4412	57.8479	44.4698	45.1903
RP11-837J7.3	12	109998627	110000627	-	8.05851	5.67495	32.515	13.3763	27.4764	18.176	23.4634	13.7044	15.1515
MAPKAPK5	12	111840478	111842478	+	13.3142	8.26183	42.4599	26.4112	29.9022	35.5832	23.208	18.1395	55.0421
HECTD4	12	112381939	112383939	-	28.8209	13.3545	66.4012	46.4188	67.0371	56.0577	80.0781	53.9064	92.3809
RPL6	12	112418338	112420338	-	5.98147	3.96844	14.7775	10.1262	16.5918	16.3609	15.1364	13.4519	13.2677
MED13L	12	116276838	116278838	-	3.88288	5.15809	50.1346	17.1987	35.7894	23.0222	58.0129	22.8988	22.1476
FBXW8	12	116909456	116911456	+	17.6759	15.7589	34.8881	33.5404	63.0906	46.9285	42.5485	31.6173	75.5383
SUDS3	12	118374880	118376880	+	17.7229	12.9717	34.0026	35.7472	36.608	49.4064	68.2303	39.5418	67.8208
RP11-131L12.2	12	118375775	118377775	-	5.94439	3.82057	13.207	9.51477	11.1668	11.4553	31.5952	11.0058	33.1557
PXN	12	120265271	120267271	-	21.2953	14.8478	64.5116	76.8507	76.6005	33.1046	61.2173	35.0703	75.9881
COQ5	12	120533934	120535934	-	7.3152	7.90227	30.5376	16.2426	36.7061	29.4656	29.8889	19.3978	18.3807
SPPL3	12	120903871	120905871	-	15.1918	15.5793	70.7834	45.9417	61.8307	43.683	85.1891	69.6872	48.8046
ANAPC5	12	121399396	121401396	-	1.34239	0.657366	2.94923	3.06708	6.08376	3.56772	6.44168	3.75653	8.76095
ORAI1	12	121625050	121627050	+	25.4659	17.9001	63.0504	51.164	72.8186	58.8879	73.5749	50.5782	59.5833
B3GNT4	12	122202043	122204043	+	24.7667	17.2788	65.7841	38.8196	49.7876	51.3459	73.5648	56.6238	42.1401
TMED2	12	123583031	123585031	+	3.82743	2.61761	8.40237	9.53247	10.4566	8.84726	13.4075	11.0442	8.04236
ATP6V0A2	12	123710818	123712818	+	13.6185	15.142	57.7135	31.8744	52.402	54.4048	56.7222	41.9559	67.4668
RP11-214K3.18	12	123971214	123973214	-	9.26076	5.45854	60.2094	20.131	30.5625	31.0782	38.4086	13.7133	43.0586
CCDC92	12	123972331	123974331	-	3.79722	1.13645	56.7122	4.40012	27.1126	24.3262	37.3196	2.37078	4.04101
RP11-214K3.25	12	123972444	123974444	+	4.06269	1.21894	56.3141	5.23724	25.6098	23.8331	37.6538	3.14761	5.08872
BRI3BP	12	124992200	124994200	+	14.5005	12.3915	65.5408	32.1452	51.9573	29.8745	58.3521	34.391	27.0377
TMEM132C	12	128265903	128267903	+	4.34211	2.94711	50.749	6.26417	29.4913	24.3163	53.0303	7.6633	11.4815
SLC15A4	12	128823483	128825483	-	12.8096	13.6238	56.603	32.3652	37.2815	37.5254	89.0238	32.0162	54.5936
TMEM132D	12	129903166	129905166	-	2.06119	2.05038	50.7889	7.34894	32.1188	42.1513	40.4229	4.40018	16.0403
RAN	12	130870379	130872379	+	17.1622	12.4762	57.9663	27.1709	25.8095	31.9077	72.2484	46.013	50.053
MMP17	12	131826893	131828893	+	21.3355	14.0164	70.137	33.4136	51.9265	36.173	54.7917	34.3132	60.5925
ULK1	12	131893151	131895151	+	38.313	15.8926	63.7987	67.2546	85.7426	82.6077	76.7941	37.3988	79.2196
EP400	12	131948420	131950420	+	17.2036	14.1949	79.1328	64.0004	57.3141	34.4203	88.6388	47.6725	68.7642
PXMP2	12	132686106	132688106	+	19.2024	11.5642	64.5339	23.3826	89.1122	74.7917	68.6667	49.1349	30.2206
PGAM5	12	132709319	132711319	+	10.0437	9.59363	47.028	23.4191	30.1494	20.333	78.5009	23.5189	57.472
ANKLE2	12	132761388	132763388	-	13.0344	10.1697	67.0801	48.4755	68.7167	54.8612	67.271	38.8283	63.1111
RP11-46H11.12	12	132886342	132888342	+	7.59596	5.46298	33.7407	11.926	28.0227	14.3879	55.6076	17.8383	24.078
ZNF84	12	133035792	133037792	+	21.4354	11.2491	32.2496	35.6123	60.1523	47.2225	64.1344	36.1822	53.3423
RP11-386I8.6	12	133036722	133038722	-	6.10501	2.86808	10.3846	11.5502	34.6167	15.4746	29.1919	19.6001	23.038
CTD-2140B24.4	12	133129484	133131484	+	4.30544	3.97221	18.247	9.69577	12.9451	21.8357	33.8095	16.8972	10.0218
ZNF891	12	133129973	133131973	-	4.77462	3.57159	16.102	11.1343	11.6503	24.6264	40.2165	14.9947	12.1057
RP11-476H16.1	13	20566545	20568545	-	14.211	10.14	23.6372	21.5026	25.3889	33.9026	34.9443	24.7335	51.0441
MIPEPP3	13	21296639	21298639	+	16.7794	5.58498	19.6644	12.2953	22.9495	16.7941	47.7757	12.2229	18.3392
ZDHHC20	13	21458870	21460870	-	19.9201	19.3364	61.664	40.804	42.9675	75.8014	61.5152	50.1358	80.0837
MICU2	13	21603714	21605714	-	9.1287	9.29107	32.6849	21.7794	34.4809	30.2535	49.2308	19.4683	57.1429
RP11-458I4.2	13	25017403	25019403	-	9.88095	10.9365	42.6692	27.159	41.3034	58.908	68.4444	32.1921	56.25
RNF6	13	26221993	26223993	-	18.8963	12.9732	37.2034	27.6256	66.3741	44.3433	40.4749	26.0676	68.013
GPR12	13	26760285	26762285	-	7.7032	7.63806	53.7184	23.0724	57.2706	25.4889	49.4324	16.0287	29.2361
USP12-AS2	13	27170759	27172759	+	1.82105	1.22189	52.018	18.2941	55.7407	4.55433	46.4821	3.49166	6.96925
USP12	13	27171396	27173396	-	6.16606	5.61295	57.6964	27.8009	60.5408	19.1631	59.3525	24.12	26.1839
POLR1D	13	27619243	27621243	+	2.64293	2.20837	38.8228	6.15943	20.0859	13.4139	18.5	9.23295	11.7945
SLC7A1	13	29595188	29597188	-	15.0932	11.7599	53.8203	44.7806	39.2491	37.1819	63.557	45.3942	43.8698
KATNAL1	13	30306984	30308984	-	6.20388	6.41761	22.8566	13.7173	28.0596	50.1789	48.5854	16.0935	22.0419
EEF1DP3	13	31845341	31847341	+	10.7613	12.3723	57.9253	29.071	43.1806	59.1377	40.8694	25.4057	50.6416
PDS5B	13	32584927	32586927	+	14.9697	8.98495	51.9207	18.9095	29.4086	27.7038	45.5397	21.0981	59.7273
NBEA	13	34940787	34942787	+	5.03451	5.25369	36.48	15.967	22.4612	35.5983	32.566	15.4532	41.6069
RFXAP	13	36817724	36819724	+	11.1279	7.79232	39.181	27.2645	26.7344	36.7047	43.07	17.2685	50.4206
SMAD9	13	36920265	36922265	-	42.1574	32.4118	72.9758	65.8813	87.3422	89.1837	72.0517	71.7889	86.6626
PROSER1	13	39037576	39039576	-	9.50758	5.32017	24.0609	12.3128	21.4971	35.7849	28.8343	12.6671	19.5209
LHFP	13	39603028	39605028	-	19.3056	12.3041	46.0047	39.9833	45.9221	35.9217	45.4305	25.3409	53.3539
COG6	13	39654127	39656127	+	4.05844	3.78606	10.8396	9.45462	21.2247	13.2182	18.5281	14.2677	22.2222
VWA8	13	41960620	41962620	-	12.6768	6.91659	34.943	15.3123	61.3268	45.101	70.2776	17.705	48.7489
RP11-5G9.5	13	43877663	43879663	-	11.698	9.76608	31.4548	31.5948	38.4656	47.5869	69.42	27.2157	44.3838
LACC1	13	43877784	43879784	+	10.4472	8.72946	31.4548	31.5948	38.4656	47.5869	69.42	27.2157	44.3838
AL512506.1	13	43877807	43879807	-	10.3442	8.68096	31.4548	31.5948	38.4656	47.5869	69.42	27.2157	44.3838
ITM2B	13	48231658	48233658	+	26.0015	12.7996	43.6581	42.2574	81.1859	52.6464	62.5085	32.3531	68.9181
RB1	13	48302251	48304251	+	4.88739	5.05347	33.38	13.5497	27.8731	16.2274	56.5972	18.2142	12.0756
LINC00441	13	48303161	48305161	-	5.00213	4.8136	28.832	10.9597	26.1626	11.2241	25.4213	12.154	15.2746
RCBTB2	13	48532756	48534756	-	21.5278	17.2642	67.9476	38.2543	80.7014	53.1654	55.8694	48.3276	57.5946
ALG11	13	52010898	52012898	+	2.25	0.83061	3.0285	1.81956	5.2972	5.04535	7.21949	3.29722	9.31372
SUGT1	13	52651209	52653209	+	1.47421	0.715303	3.26269	2.42829	3.78434	4.07163	3.65891	1.75487	2.31312
TBC1D4	13	75481614	75483614	-	3.23492	1.57952	28.8033	4.80023	10.2816	6.21036	10.2525	4.34517	9.20037
KCTD12	13	76885890	76887890	-	1.87377	1.79715	30.7387	3.89578	13.895	6.15483	6.1	7.76749	12.6623
AC000403.1	13	76885900	76887900	-	1.89621	1.70067	30.7387	3.96598	13.895	6.15483	6.1	7.96413	12.6623
AC000403.4	13	76886051	76888051	+	3.4532	3.23794	32.8649	8.13633	21.6722	11.6126	12.4383	12.5866	18.2341
AC001226.7	13	77026444	77028444	+	8.32741	5.97301	24.3987	20.93	32.2052	29.2272	27.9528	18.0423	28.017
FBXL3	13	77026695	77028695	-	10.8268	7.92299	35.3484	31.4188	37.8053	32.0698	29.4538	25.5169	31.8056
RP11-52L5.6	13	78594629	78596629	+	1.35031	0.735674	3.0843	1.93231	1.59108	3.4346	5.5983	4.05703	2.12523
POU4F1	13	78603060	78605060	-	2.32745	2.37207	26.0949	5.69672	17.1507	8.21583	5.73565	5.73724	19.3845
NDFIP2-AS1	13	79480731	79482731	-	3.27292	2.32692	5.23725	7.67804	16.1347	7.76611	8.4232	5.38979	9.68416
MIR17HG	13	91346320	91348320	+	3.36748	3.47169	39.9234	17.2714	35.2859	29.5459	36.5759	10.3545	25.9773
HS6ST3	13	96089339	96091339	+	4.66447	1.81182	52.679	12.6976	58.6723	50.8525	66.9392	6.57515	4.95495
UBAC2	13	99199274	99201274	+	11.7474	7.9069	16.421	16.5075	27.2454	20.4871	49.1501	18.8913	29.4496
RP11-12G12.7	13	100088348	100090348	-	7.21547	5.51332	20.3163	12.0584	23.4505	33.1019	28.7179	13.1432	24.5837
TMTC4	13	100674593	100676593	-	14.1942	9.25149	42.7258	31.0029	42.8608	25.2172	52.0713	22.4917	49.9811
FGF14-AS2	13	102393130	102395130	+	13.1263	7.79195	40.6276	17.5194	27.8958	30.1149	66.8691	23.743	66.4641
FGF14-IT1	13	102394019	102396019	-	18.3511	12.9709	50.7941	27.6093	44.8989	41.2587	81.9111	38.8156	68.3873
TPP2	13	102595503	102597503	+	6.79692	5.92456	15.28	19.3657	29.3178	29.6344	30.4167	15.3595	35.056
AL442127.2	13	106567264	106569264	-	2.55291	2.0736	7.29437	6.37082	20.5225	7.28291	8.1241	5.51689	4.46429
ARGLU1	13	106567664	106569664	-	4.07591	3.1962	11.8666	10.7077	37.7536	14.9936	14.344	9.32425	11.5385
RP11-365P13.5	13	110914504	110916504	+	4.18411	2.05649	21.5972	6.79607	14.5798	13.038	28.7742	7.75352	11.2161
ANKRD10	13	110914569	110916569	-	4.42737	2.23987	21.5972	6.79607	14.5798	13.038	28.7742	7.75352	12.6181
ARHGEF7-AS2	13	111115178	111117178	-	1.74242	1.1302	57.949	4.52095	46.7878	6.58971	34.0384	3.75745	8.56108
DCUN1D2	13	113490452	113492452	-	2.40758	3.85251	50.7991	20.6592	18.3826	14.1027	22.5468	8.05813	15.6667
TFDP1	13	113583221	113585221	+	24.5527	15.8208	70.9418	81.5292	76.3971	38.8997	68.2432	44.8678	92.1958
GAS6	13	113863567	113865567	-	39.261	19.4468	69.1823	65.4044	46.9494	70.838	67.3336	47.4244	80.2673
TOX4	14	21475097	21477097	+	41.877	16.0193	38.8665	36.01	49.1655	67.4476	32.2891	36.7672	54.6215
CDH24	14	23057038	23059038	-	4.19841	2.37906	41.5725	8.76121	8.36257	6.19261	8.93296	7.68382	9.02778
C14orf119	14	23093265	23095265	+	4.66345	4.08493	12.5211	8.33678	20.2886	13.6519	13.6768	10.3866	24.1363
STXBP6	14	25049797	25051797	-	13.5799	7.82192	58.4424	20.4041	38.3738	28.3814	33.0215	22.5349	35.2587
FOXG1-AS1	14	28764777	28766777	-	0.389408	0.340474	1.17605	1.01512	0.810185	1.57576	1.05263	0.825298	2.947
STRN3	14	31025901	31027901	-	12.1287	9.03279	21.672	26.421	34.5501	22.3042	27.9803	23.8635	39.0476
HECTD1	14	31207304	31209304	-	17.6789	10.2738	27.5876	25.3814	40.6864	34.6654	56.6195	23.2031	83.1723
RP11-73E17.2	14	34872843	34874843	+	0.858086	1.58568	26.517	3.43905	7.61218	8.21946	10.6481	3.40392	12.8986
FBXO33	14	39432000	39434000	-	6.89815	5.48032	40.7254	13.6964	33.1169	29.0865	32.4593	13.7176	31.9608
C14orf28	14	44895795	44897795	+	16.2551	13.1239	59.1791	33.1361	55.7819	65.8303	60.5769	44.4804	73.8669
RP11-857B24.1	14	44896577	44898577	-	11.3062	6.64589	24.1813	19.2021	42.8182	36.2111	41.3063	20.6931	45.6082
SOS2	14	50231058	50233058	-	6.67961	3.71674	49.777	16.1443	44.2508	22.5724	49.329	13.4926	30.2399
L2HGDH	14	50312048	50314048	-	10.8913	7.73034	23.7105	15.7949	57.444	33.7276	44.2	18.2572	25.9058
SAV1	14	50667831	50669831	-	7.3892	4.46448	33.8604	15.7793	16.66	15.3378	33.692	14.9128	49.3514
JKAMP	14	59482943	59484943	+	0.881226	1.00585	3.14988	3.70536	8.07292	5.03968	7.13542	2.42424	14.4231
PPP2R5E	14	63542874	63544874	-	5.78078	3.04815	12.875	8.07757	11.3797	12.3793	20.197	7.73541	12.8538
SGPP1	14	63727539	63729539	-	18.006	15.8788	60.3522	47.9883	73.5119	77.9084	82.6468	47.5986	61.2745
MAX	14	65102195	65104195	-	21.5938	13.1734	44.36	29.2582	57.6204	36.9354	77	30.5871	41.9608
ARG2	14	67618298	67620298	+	5.49505	8.0455	24.8525	17.1558	21.4493	20.0558	36.118	20.1738	27.4219
KIAA0247	14	69610096	69612096	+	6.34752	6.48125	58.8712	13.7599	42.3077	58.8624	55.8411	15.3899	16.1111
TTC9	14	70640287	70642287	+	2.76008	3.29651	62.0335	10.5838	11.9334	13.9232	53.1007	8.53998	11.2777
RP6-65G23.3	14	70808705	70810705	+	0.762195	0.866461	42.1793	2.20647	4.07916	6.30726	7.98077	3.14817	2.45181
MAP3K9	14	70809034	70811034	-	2.11926	2.35282	42.6442	6.59861	11.9267	14.4719	12.8363	8.60369	9.96302
PCNX	14	70905905	70907905	+	21.0674	10.8506	60.1906	26.4428	59.509	77.0718	67.3479	27.9945	68.6016
RP1-292L20.3	14	70906611	70908611	-	7.48705	4.60916	44.105	19.8875	35.4369	32.2005	29.5787	14.2051	43.5671
RP1-261D10.2	14	71321314	71323314	-	5.34884	2.38965	7.0082	8.53452	8.2106	13.0121	17.573	7.73148	6.88452
RGS6	14	71930939	71932939	+	12.1311	6.80757	55.9109	14.2771	18.6439	31.6378	44.3949	15.5011	32.9251
ENTPD5	14	74018899	74020899	-	12.0695	13.7416	47.2012	35.4395	41.2988	51.7519	53.4598	33.1045	32.766
EIF2B2	14	75001411	75003411	+	8.14214	3.38327	16.6042	8.89214	17.1924	29.4433	24.7966	7.27528	19.0457
RP11-950C14.7	14	75125653	75127653	+	12.8846	7.46872	27.4024	21.6875	30.7023	23.4668	25.0112	75.5317	25.8343
POMT2	14	77320384	77322384	-	2.97472	2.38824	8.42787	6.1068	17.708	13.759	7.61905	8.69878	5.88235
SPTLC2	14	77616273	77618273	-	7.02948	6.00627	27.659	13.1235	24.2718	36.1526	41.0315	19.1876	30.9562
CTD-2506P8.6	14	81219718	81221718	+	0.308642	0.297056	30.5063	15.8547	20.6667	24.7246	38.2175	1.69064	1.51515
STON2	14	81435965	81437965	-	9.7331	8.20116	52.267	24.4116	62.4017	35.2679	60.6217	34.5285	26.4823
PTPN21	14	88554233	88556233	-	8.70536	5.04863	44.8143	17.2573	22.8004	23.5038	32.7011	11.2889	30.9314
CCDC88C	14	91417344	91419344	-	7.96891	4.74	53.4652	12.2916	43.1147	11.276	42.3077	13.6984	29.1667
CHGA	14	92921580	92923580	+	29.9558	12.5787	44.5834	58.0595	72.2222	45.7071	40.7563	29.0486	36.7816
ITPK1	14	93115820	93117820	-	28.2138	21.7756	67.3901	57.9908	76.0856	74.46	79.2266	47.9531	92.7652
C14orf132	14	96037824	96039824	+	10.3108	7.15068	28.2666	16.5756	26.7797	37.9293	25.3916	15.9763	37.0581
GSKIP	14	96361952	96363952	+	3.97436	3.25366	15.3094	11.4866	15.3625	19.4035	11.2346	11.0281	22.619
ATG2B	14	96363370	96365370	-	13.796	9.74608	29.9534	22.5187	43.6136	41.2241	55.9315	24.6067	33.8438
WDR25	14	100374918	100376918	+	10.3443	6.36669	20.2385	13.5001	25.5781	15.2172	23.1207	13.1612	31.8519
WDR20	14	102138003	102140003	+	8.55457	4.51779	14.4873	11.7302	33.7985	16.3158	18.3895	9.98545	33.4685
CINP	14	102362416	102364416	-	9.80107	5.7267	13.7166	12.3822	21.2483	24.0012	32.0952	13.083	31.6851
ANKRD9	14	102509299	102511299	-	2.4215	1.14219	59.0211	38.3538	64.38	30.506	49.1029	6.29386	2.77778
CDC42BPB	14	103056962	103058962	-	8.16233	8.11584	63.4346	26.6917	43.0641	31.9916	59.4803	55.5055	48.2716
LINC00605	14	103188528	103190528	-	21.5855	16.1773	45.9764	38.0922	73.1245	51.2809	66.8452	35.314	76.087
RP11-736N17.9	14	103206248	103208248	+	18.0295	15.4727	53.398	45.3747	40.4954	44.25	37.3188	39.1685	34.2659
RP11-736N17.10	14	103206600	103208600	+	19.6758	17.0622	56.0862	46.7086	41.8894	48.9799	43.9827	40.6399	37.0846
MARK3	14	103383892	103385892	+	18.1883	14.1843	41.3439	43.4279	55.328	38.1888	79.8611	31.196	95.4861
ZFYVE21	14	103714230	103716230	+	6.60721	5.596	50.4939	20.7361	69.6296	18.8988	47.5877	21.1933	40.0113
AKT1	14	104795251	104797251	-	8.65768	7.28918	70.7157	56.8182	73.4253	70.9797	70.0602	22.3459	39.1304
BTBD6	14	105246990	105248990	+	51.0353	26.8557	71.0829	62.5907	61.1534	72.4594	76.0575	54.1566	57.4405
PACS2	14	105299063	105301063	+	9.6902	9.37088	65.8442	22.1345	52.1201	21.2117	58.8889	24.5878	48.8506
WHAMMP3	15	22662859	22664859	+	75.5496	13.7905	68.05	46.2199	54.6676	50.3679	77.7799	50.0879	51.1169
GABRG3	15	26969782	26971782	+	15.6907	9.58868	46.8705	44.8054	53.7506	71.2876	84.8656	28.0099	78.0752
WHAMMP2	15	28736083	28738083	+	19.853	12.177	60.5694	35.4864	60.5538	41.191	57.0683	26.3227	50.5264
GOLGA8M	15	28737884	28739884	-	12.5329	6.72205	60.6133	33.4434	31.471	53.2308	21.7666	28.1748	33.9477
RP11-578F21.6	15	28737931	28739931	-	14.5444	7.40035	60.0251	33.4434	31.471	53.2308	21.7666	31.2671	41.6133
TJP1	15	29968365	29970365	-	23.6134	14.7828	56.6591	42.5148	70.2723	64.5566	53.4303	31.537	42.9986
MTMR10	15	30991107	30993107	-	4.73989	4.72428	52.6611	10.6249	19.6083	22.1582	41.3719	14.0455	15.3234
OTUD7A	15	31870289	31872289	-	16.0817	9.79935	68.1443	32.1761	52.2979	49.5473	68.3447	39.1542	61.8128
RP13-395E19.2	15	32315154	32317154	-	8.82505	6.1171	65.6753	41.041	43.287	29.7471	66.5858	21.1355	30.5556
AVEN	15	34038676	34040676	-	8.65592	7.12264	65.3952	34.3061	22.3432	32.7314	42.9691	29.5656	14.8526
KATNBL1	15	34209596	34211596	-	16.7016	15.0312	52.8446	35.9189	30.6478	77.5269	74.5952	36.856	37.3016
FSCN1P1	15	34492920	34494920	+	2.59259	4.96135	37.8109	17.6435	38.6111	26.9362	30.3401	14.9993	16.5589
RP11-814P5.1	15	34753584	34755584	+	3.74532	2.71821	15.3138	7.02226	10.2972	13.5157	12.4841	7.89591	16.3211
RP11-325N19.3	15	39919542	39921542	+	3.06252	2.52239	8.96793	5.9582	16.8883	11.0568	22.9762	9.41619	17.1398
INO80	15	41115854	41117854	-	22.6242	17.4734	57.2705	38.0131	48.2452	67.1605	52.766	38.0309	61.1931
ITPKA	15	41491893	41493893	+	11.4339	9.35659	48.4663	33.9062	55.9369	22.8423	56.6237	20.0077	22.5243
LRRC57	15	42548302	42550302	-	7.16792	6.12125	15.6694	13.1396	34.6835	19.5613	21.2542	13.9137	28.2412
CDAN1	15	42736626	42738626	-	39.7882	20.758	64.395	57.6288	88.4969	49.8469	82.836	49.0481	92.3814
EIF3J-AS1	15	44536423	44538423	-	4.4246	3.14429	17.8729	8.25447	29.7672	12.789	29.4828	7.57283	11.2249
MYEF2	15	48178017	48180017	-	13.4722	10.7536	56.0887	46.6276	33.2043	81.5044	68.5937	30.523	74.3683
RP11-154J22.1	15	48331356	48333356	-	0.399137	0.771966	2.55334	3.72362	5.60006	2.92248	6.53092	3.47375	7.14286
DTWD1	15	49619480	49621480	+	7.04248	5.15882	18.8049	17.3029	21.8761	20.2912	21.9575	12.4751	17.2639
FAM227B	15	49620431	49622431	-	1.76211	1.06041	4.56123	3.89839	6.40062	3.77278	5.61762	3.3277	3.01987
TRPM7	15	50686315	50688315	-	7.33693	7.49175	34.4788	17.4772	29.4263	21.7928	57.0708	25.9955	27.729
CTD-2308G16.1	15	51750985	51752985	+	5.99921	3.82228	53.9539	11.3081	20.5694	15.7077	24.4063	14.945	30.7857
LYSMD2	15	51751085	51753085	-	6.50509	4.03312	54.9915	12.3907	22.4015	17.7888	30.1811	16.8733	41.0413
RP11-430B1.2	15	52178593	52180593	+	3.2482	2.47621	16.7437	6.15618	17.0045	9.54301	17.5439	6.0004	6.75676
MYO5A	15	52528550	52530550	-	9.28145	5.99101	49.5851	26.007	36.9554	34.7007	30.9697	19.2771	18.6855
NEDD4	15	55993246	55995246	-	19.4974	14.244	57.018	49.0662	82.0294	44.7673	68.1905	33.3131	57.1886
RP11-323F24.3	15	56885607	56887607	+	20.1087	12.0799	44.9994	27.4316	37.5769	38.6364	63.514	44.8288	52.1769
TCF12	15	56917123	56919123	+	13.2224	6.34637	43.1243	18.7329	43.5055	33.0659	82.75	21.3649	42.0238
LACTB	15	63120300	63122300	+	16.623	9.61012	27.5668	20.1767	31.1303	21.6855	26.2115	23.6425	31.872
RAB8B	15	63187969	63189969	+	5.98963	5.2454	13.3012	13.4394	25.8976	14.0238	26.359	11.9001	19.9048
IGDCC4	15	65422572	65424572	-	9.58218	9.44009	62.9187	43.502	48.7681	36.0422	56.4012	29.1622	35.5159
DIS3L	15	66291717	66293717	+	28.822	16.8247	42.715	34.0377	54.3673	56.6745	56.8795	56.6539	50.3909
RP11-653J6.1	15	66292857	66294857	-	9.28061	5.21677	46.0407	14.2167	33.5522	16.701	18.9575	20.7821	35.3203
PIAS1	15	68052679	68054679	+	12.8056	9.34352	42.475	26.8547	63.1588	66.7659	55.6816	35.3558	70.8636
AC107871.1	15	68228172	68230172	+	8.44283	10.4475	52.5742	27.6215	41.1309	43.9035	48.5	47.46	35.8696
RP11-315D16.2	15	68229218	68231218	-	11.2023	11.6162	62.7387	51.1846	50.4433	47.2041	54.8077	59.2454	67.8788
FEM1B	15	68276303	68278303	+	3.30986	3.04026	20.4324	7.58501	17.6324	7.08399	18.893	8.20458	8.02533
CORO2B	15	68577469	68579469	+	11.781	7.34884	55.9847	21.1784	47.5556	33.2667	69.7917	19.9815	50.463
ANP32A	15	68820397	68822397	-	0.693669	1.03868	6.04406	2.59857	9.26364	3.55584	9.16667	6.28155	2.17391
RP11-253M7.1	15	69414529	69416529	-	11.9374	5.83151	21.2202	23.9293	25.8617	22.7583	30.4734	20.1764	24.6638
UACA	15	70763093	70765093	-	4.24165	3.92469	12.9506	10.7544	17.7368	12.5976	13.4655	7.90119	17.3356
LARP6	15	70853659	70855659	-	19.0212	11.716	57.2973	44.5868	76.7361	46.5923	83.3333	48.0485	31.6667
CT62	15	71114994	71116994	-	4.77747	4.73885	56.4635	24.2225	49.0319	41.7495	57.8846	9.79626	34.9068
CELF6	15	72319446	72321446	-	9.37866	9.7631	29.5135	19.8259	30.4268	31.1922	57.5035	24.5784	44.741
CELF6	15	72319629	72321629	-	9.92831	10.2087	31.3312	22.3239	34.372	36.1534	65.4203	28.3224	46.6441
NEO1	15	73050210	73052210	+	8.00412	4.86938	47.6391	17.6207	20.2803	42.1451	31.1411	12.0171	26.5364
CSK	15	74780557	74782557	+	11.6076	8.3109	54.6885	16.9131	46.0466	25.857	42.2161	32.0731	61.2225
RP11-817O13.9	15	75346661	75348661	-	6.09717	3.62949	13.7959	7.99499	28.8814	11.8046	16.0185	8.25418	19.1667
UBE2Q2	15	75841785	75843785	+	10.4134	7.32133	43.8277	25.224	36.2602	53.8524	31.9808	40.9918	35.6725
C15orf27	15	76058337	76060337	+	15.6661	5.74071	57.6309	24.2809	42.6094	32.4599	44.5319	26.2438	17.6595
SCAPER	15	76904944	76906944	-	21.3316	13.2819	30.1306	44.6113	45.6513	33.3641	27.9357	32.5715	41.1349
TBC1D2B	15	78077224	78079224	-	21.8719	18.8804	44.8576	39.024	64.3657	40.1922	68.3951	42.6915	89.4528
LINC01314	15	80251713	80253713	-	10.3577	9.90392	65.471	42.9366	68.997	61.5247	49.2236	37.267	66.2062
ARNT2	15	80402850	80404850	+	7.01135	4.94906	56.7278	14.478	35.6702	45.918	47.1181	22.8079	30.6633
RP11-210M15.2	15	80403075	80405075	-	6.03257	4.037	50.3116	10.5794	33.6532	42.6403	30.3186	18.5766	27.381
RP11-28H5.2	15	80693207	80695207	-	33.2148	25.5723	72.032	65.0535	77.08	70.2228	79.2322	58.102	65.8208
WHAMM	15	82808128	82810128	+	18.5214	16.1295	55.7059	55.6776	41.0494	59.6906	64.7953	36.1302	52.173
TM6SF1	15	83105907	83107907	+	34.3636	15.3341	55.5571	65.3607	70.8804	88.6482	90.6705	33.0735	49.0386
BNC1	15	83284216	83286216	-	6.95073	5.89248	60.3282	22.9205	17.9762	47.612	41.7424	25.8333	18.7831
ZNF592	15	84747135	84749135	+	6.50104	4.84639	61.0788	18.6444	52.8	23.8205	14.8299	13.4261	32.6111
KLHL25	15	85794530	85796530	-	15.3106	12.3191	44.1676	26.3538	51.897	29.7532	65.1627	35.5568	41.7792
POLG	15	89334361	89336361	-	2.78316	1.42211	19.9634	3.30409	4.73981	3.367	19.2262	5.43566	8.38178
KIF7	15	89654951	89656951	-	16.3656	10.8786	30.1314	21.8927	29.5425	36.3017	41.2544	23.051	33.7855
CRTC3	15	90528425	90530425	+	22.4398	17.6222	62.5232	47.3334	83.7503	69.0245	62.6173	44.7461	78.5126
ST8SIA2	15	92392328	92394328	+	1.97588	0.938272	41.8823	3.55411	9.31723	2.3374	10.2222	4.74788	4.54545
AC013394.2	15	92881207	92883207	+	13.2918	8.13271	48.2069	18.0468	42.8325	29.047	45.5274	21.9967	27.8711
ARRDC4	15	97959198	97961198	+	9.4112	5.80537	33.3096	21.6026	27.4304	51.0087	47.5231	23.9835	74.3492
LRRC28	15	99249862	99251862	+	4.45833	2.54357	6.95513	5.93383	9.75626	10.02	15.4486	5.91891	15.6251
LYSMD4	15	99733061	99735061	-	32.6446	21.3233	58.3845	63.8517	84.8748	44.8513	83.0666	42.8843	62.7812
ADAMTS17	15	100341505	100343505	-	18.5803	14.1304	61.6739	32.7968	42.0238	43.5198	61.8266	43.0972	69.6429
ASB7	15	100601034	100603034	+	0.5	0.561492	1.79772	2.39808	5.04165	2.06408	2.68377	1.19207	1.58626
CHSY1	15	101251432	101253432	-	7.92428	4.91695	60.9485	33.7231	34.0977	61.1946	55.2389	34.4941	24.8913
RGS11	16	275480	277480	-	31.2548	24.4138	62.0408	63.8009	84.8966	73.2505	85.3042	62.8075	50.9259
AXIN1	16	352173	354173	-	12.2422	8.42807	74.7985	31.3135	38.1111	32.0106	56.2774	25.7214	32.7778
CAPN15	16	526217	528217	+	2.83752	3.42275	61.0309	14.144	26.3452	34.822	55.0318	8.72383	25
TELO2	16	1491844	1493844	+	23.0037	19.0813	49.2259	41.8077	65.5748	57.7396	71.9642	50.3857	74.6346
FAHD1	16	1825441	1827441	+	13.4793	8.21147	60.874	24.6947	63.1342	38.1132	64.8786	31.2802	65
HAGH	16	1826694	1828694	-	12.2369	12.3701	49.0695	26.3501	64.4073	43.7192	60.0277	33.7283	71.2711
SNHG9	16	1963459	1965459	+	4.90976	3.16956	6.83692	6.50293	17.1068	10.6958	15.8217	11.996	24.716
AC005363.9	16	1963595	1965595	-	1.94302	1.56136	4.14239	4.04201	6.33852	6.33822	5.44799	5.62805	13.9192
GFER	16	1982707	1984707	+	8.04019	7.17575	48.058	27.0821	29.5142	33.8934	60.1724	17.5169	19.7348
PKD1	16	2135398	2137398	-	8.72918	10.9518	63.8478	35.3523	67.0278	30.1724	59.0898	48.0787	33.4738
MIR3180-5	16	2135629	2137629	-	15.8786	17.2777	55.8219	42.1699	55.8909	50.3558	65.2254	87.938	41.7275
CASKIN1	16	2196025	2198025	-	16.1393	8.53717	68.7398	55.0179	62.3593	19.2551	65.6816	37.5228	73.8095
PGP	16	2214307	2216307	-	6.40319	4.36723	50.5103	9.88473	39.9123	25.3125	38.0126	11.5859	9.52199
PDPK1	16	2536464	2538464	+	18.5634	19.0334	62.6253	49.3602	49.7638	54.9106	65.922	55.9596	72.8326
CTD-2270P14.5	16	2775819	2777819	+	5.40381	4.56738	44.5573	11.2848	38.2804	22.8027	47.3041	12.9947	16.6667
FLYWCH1	16	2910437	2912437	+	30.1752	17.8466	51.8288	58.2184	71.6766	51.4657	72.4331	46.4769	66.4634
PKMYT1	16	2980039	2982039	-	9.87555	8.39049	19.868	18.0694	29.0264	17.7556	49.5019	29.1479	28.0871
CLDN6	16	3019571	3021571	-	13.9696	10.681	45.9407	30.9909	47.0918	27.0202	47.3188	26.1252	52.8529
ADCY9	16	4115685	4117685	-	10.7898	7.97877	67.5875	51.1323	62.4528	46.0625	64.814	31.1942	45.1193
CDIP1	16	4538328	4540328	-	24.7553	14.9163	36.3514	39.6605	56.7588	82.281	43.4011	51.6966	51.6667
ROGDI	16	4802450	4804450	-	21.8116	13.132	53.7398	42.0931	60.9292	41.0799	42.1449	35.1832	30.3423
UBN1	16	4845165	4847165	+	13.2369	10.6843	40.6405	25.6984	69.962	31.8439	44.2201	25.6837	38.6688
AC007216.1	16	11915238	11917238	-	9.16727	7.71905	39.1548	19.2344	37.6709	26.6627	54.8962	24.126	45.8767
RP11-166B2.1	16	11976143	11978143	-	12.5429	5.99848	17.073	14.0033	16.3914	15.8373	27.4089	12.1304	21.2025
SHISA9	16	12900120	12902120	+	3.15877	1.85078	55.2765	6.93902	39.8049	11.4598	33.5747	5.60952	16.0337
MIR193B	16	14302467	14304467	+	4.32159	0.629299	5.83811	3.57519	3.85773	3.207	9.17388	2.97735	4.96573
ABCC1	16	15948077	15950077	+	24.122	16.8899	71.8424	40.5715	45.8696	60.1709	57.0606	51.6456	47.1491
NOMO3	16	16230995	16232995	+	38.6816	8.21051	37.7587	45.1236	85.8069	60.7333	72.5521	73.9309	93.6865
NOMO2	16	18561711	18563711	-	27.9221	21.4187	57.7839	57.0198	44.959	75.9265	83.9236	48.1388	80.4082
DNAH3	16	21158941	21160941	-	17.4222	3.52865	11.7405	13.5119	15.9787	8.44675	18.123	7.93275	16.2264
CTD-2649C14.3	16	22007562	22009562	-	1.30331	1.70334	36.1416	4.35732	8.84615	4.44215	15.7812	3.44829	6.15942
EEF2K	16	22204782	22206782	+	20.6853	16.5014	53.3875	35.2146	52.2997	48.008	48.9828	51.0387	35.9228
POLR3E	16	22295875	22297875	+	3.2173	3.39743	10.1435	8.9651	19.0775	11.6393	14.4847	8.79256	19.9423
TNRC6A	16	24728195	24730195	+	15.222	12.3777	50.4192	26.5479	45.3436	50.0447	44.2007	48.8475	46.4496
CTD-2547G23.4	16	25256452	25258452	+	1.14962	1.50247	25.9734	3.1307	8.56821	4.00222	6.21083	3.38028	7.50863
HS3ST4	16	25690526	25692526	+	8.82023	3.99751	56.1358	24.2274	51.8102	25.6354	60.1685	19.9057	18.0208
SBK1	16	28291019	28293019	+	6.11851	7.84558	58.2447	18.397	60.9461	57.8932	64.5937	17.4738	41.0488
RP11-1348G14.5	16	28821533	28823533	-	6.5981	6.66609	21.7188	13.7869	28.0413	16.1728	46.0928	18.2284	13.7472
ATXN2L	16	28821535	28823535	+	6.5981	6.66609	21.7188	13.7869	28.0413	16.1728	46.0928	18.2284	13.7472
PRRT2	16	29810356	29812356	+	6.35574	3.59295	12.5397	7.6875	14.7032	10.3581	19.276	11.4996	13.8172
TBC1D10B	16	30369764	30371764	-	2.73399	1.52438	50.0423	5.46296	5.88889	4.58049	5.91954	6.44206	7.09596
2001-09-01	16	30395491	30397491	-	7.98595	9.51859	64.3998	34.8745	40.9478	26.2808	29.4369	53.5615	52.5281
SRCAP	16	30696709	30698709	+	11.1913	11.2285	40.7591	35.0115	59.6652	23.0821	47.2271	44.5363	49.9062
RP11-452L6.5	16	31459236	31461236	-	8.54551	8.15848	33.9775	16.7333	37.7092	18.8716	24.9473	23.1754	26.969
RP11-480G7.2	16	46788398	46790398	+	7.30633	7.88734	18.4262	36.2666	28.0009	18.9327	24.442	53.5394	22.0179
GPT2	16	46882878	46884878	+	13.77	7.56851	47.4966	24.8229	32.5267	28.571	37.6744	22.2801	24.6479
RP11-169E6.1	16	46972489	46974489	+	4.60741	2.42853	37.6451	6.70157	14.9425	6.83347	22.9259	8.14753	16.5098
RP11-329J18.2	16	47142823	47144823	+	1.34195	1.09453	58.5408	4.20746	5.01337	18.254	42.9167	2.34694	2.48512
NETO2	16	47143497	47145497	-	11.4743	8.35363	68.2878	23.4117	36.7298	41.6919	68.6176	29.7568	28.6823
RP11-429P3.3	16	50065724	50067724	-	8.7665	6.63961	22.2502	15.5209	26.5139	14.9928	54.6648	14.493	22.9804
RP11-21B23.1	16	50367080	50369080	+	5.67864	5.0019	55.4902	23.3319	31.0291	30.8087	26.0906	35.4427	53.8924
RP11-327F22.1	16	50742315	50744315	-	11.4966	7.64506	34.3837	26.6999	26.6375	34.4219	44.7024	21.7481	27.526
SLC6A2	16	55654104	55656104	+	39.493	28.6492	74.0358	60.1771	80.1837	63.555	87.7509	59.136	77.3722
AMFR	16	56425038	56427038	-	16.5877	9.28647	66.079	55.0892	63.5993	42.5608	57.712	44.6008	83.7052
MT1F	16	56656194	56658194	+	13.0926	12.016	28.6296	31.0145	33.7302	45.636	36.1905	27.3799	34.1026
RP11-343H19.1	16	56729468	56731468	-	11.1053	8.77513	19.6442	19.1625	43.4154	34.9801	32.7891	25.4197	43.0898
CIAPIN1	16	57447028	57449028	-	10.2506	8.3746	39.8509	19.5265	29.4789	35.3797	33.9723	21.2372	22.1284
CMTM4	16	66696207	66698207	-	11.4437	6.68341	61.247	36.2269	63.3891	59.3599	66.2582	19.8358	32.9811
RP11-297D21.2	16	67430964	67432964	-	5.74447	5.1719	63.1711	15.0261	54.0143	22.6167	68.0059	21.6696	23.8672
THAP11	16	67840582	67842582	+	19.2994	13.4199	65.0743	31.301	78.5138	35.0145	73.3195	31.4283	72.7673
PDF	16	69330095	69332095	-	23.6347	18.0629	56.3336	37.5124	61.1177	51.1402	74.7743	61.4612	50.6597
PDXDC2P	16	70065445	70067445	-	6.21849	7.69136	22.1214	18.8612	41.901	26.191	45.6716	15.7209	34.4524
PDXDC2P	16	70065448	70067448	-	6.21849	7.69136	22.1214	18.8612	41.901	26.191	45.6716	15.7209	34.4524
EXOSC6	16	70251430	70253430	-	40.4801	22.9186	66.8564	59.062	55.687	56.9365	59.9161	51.154	48.6842
RP11-510M2.2	16	71460778	71462778	+	8.37165	4.53334	14.6893	17.5031	14.8531	33.67	27.588	14.4387	35.6623
FA2H	16	74774331	74776331	-	22.5216	19.7898	53.9613	56.9593	39.9668	54.1842	74.1354	47.6002	62.992
ADAMTS18	16	77434614	77436614	-	16.5034	10.6385	46.1788	31.6632	35.2992	30.9586	40.7881	30.5841	38.3619
ATMIN	16	81034347	81036347	+	10.1229	6.81284	59.9451	32.3636	58.8405	52.0645	69.7725	23.7774	37.0401
RP11-303E16.3	16	81035259	81037259	-	8.22027	5.21449	50.9168	25.8112	55.499	48.3793	62.2966	16.3706	21.7391
GCSH	16	81095903	81097903	-	13.7845	12.8852	50.9246	46.425	38.1884	31.7687	56.9648	33.2313	50.7338
GAN	16	81313452	81315452	+	2.97736	2.22465	24.2601	7.1647	17.3558	19.8278	11.8934	8.62473	17.6153
CTD-2588J6.2	16	82168796	82170796	+	6.88889	5.14156	19.4918	14.6544	15.4933	21.3507	32.1539	10.5946	20.7351
NECAB2	16	83967132	83969132	+	10.1118	7.0293	62.6108	29.6444	58.2248	63.0083	57.2128	33.2818	24.504
DNAAF1	16	84143787	84145787	+	4.76543	2.60857	35.0848	11.6152	26.7391	7.04726	16.4368	6.48867	17.1595
COTL1	16	84617577	84619577	-	2.33774	2.20408	56.315	4.72194	12.4715	18.0434	33.8985	6.36815	15.0306
KLHL36	16	84647025	84649025	+	38.022	15.6815	73.3343	70.1593	48.6485	37.5325	60.9859	35.4436	73.6848
KIAA0513	16	85026251	85028251	+	22.956	13.821	34.9686	31.3646	37.1146	45.6488	56.381	38.988	39.0752
ZCCHC14	16	87491545	87493545	-	7.23131	7.17953	61.0013	21.6738	53.4373	50.4289	60.1283	16.4264	15.7801
ANKRD11	16	89490061	89492061	-	4.65193	2.90151	49.7188	13.9673	20.8333	28.3362	63.8854	9.18796	6.42361
SPATA2L	16	89701205	89703205	-	32.332	15.5629	59.2972	32.504	41.4706	83.7879	59.3	57.7388	70.2083
FANCA	16	89816157	89818157	-	30.2593	24.0726	65.9917	58.3396	52.6699	53.871	89.9502	48.5911	85.3406
ZZEF1	17	4142520	4144520	-	2.70761	1.24367	20.9058	3.24285	5.25558	3.18911	7.20165	3.75914	4.99695
UBE2G1	17	4366128	4368128	-	28.0732	17.8202	43.0788	50.4797	46.0697	62.1915	56.9902	63.4244	39.1477
PLD2	17	4805596	4807596	+	22.8866	16.5242	69.3073	59.5467	59.1916	64.1809	63.4452	47.9179	35.5627
RP11-81A22.5	17	4806513	4808513	-	12.4943	11.3831	57.6295	32.2145	32.1854	31.6582	34.2005	29.7696	24.4174
KIF1C	17	4996448	4998448	+	4.76075	5.6944	41.9863	18.9258	69.2059	31.2661	45.2462	18.5278	39.4722
RABEP1	17	5280765	5282765	+	17.137	14.9346	61.533	45.6659	47.6618	45.6838	55.3619	39.1342	46.1403
TMEM256-PLSCR3	17	7394343	7396343	-	32.8247	23.1733	47.7532	56.5918	71.4223	57.3359	75.9759	46.3606	63.2692
MYH10	17	8630261	8632261	-	0.728212	0.569904	35.508	3.05124	8.90023	6.6183	5.10913	2.29617	2.56162
MFSD6L	17	8798849	8800849	-	39.1248	18.7033	52.5719	65.2733	82.3469	83.4722	90.2381	48.7832	70.9317
GAS7	17	10198051	10200051	-	10.6368	10.3874	56.2294	39.9238	36.9512	31.8741	49.7007	44.2576	59.6088
SHISA6	17	11239763	11241763	+	2.58665	1.42686	66.4232	16.929	62.2635	39.7605	62.4935	7.00565	7.36434
DNAH9	17	11596931	11598931	+	15.7786	10.5799	58.0267	29.1083	42.4204	26.4176	35.0486	37.7573	32.8175
HS3ST3A1	17	13601427	13603427	-	22.8065	10.5728	35.8102	28.8578	32.3369	33.8519	51.1508	39.4277	28.1746
HS3ST3B1	17	14299583	14301583	+	1.03274	0.265473	2.56807	1.90608	2.39899	0.74342	2.68708	1.10227	1.5
ADORA2B	17	15943417	15945417	+	12.262	9.7936	41.8148	35.169	44.6259	22.1493	33.6418	39.0333	30.8646
CENPV	17	16353156	16355156	-	41.2641	27.338	68.1755	57.3187	67.6161	61.551	65.4699	64.3243	70.1793
ZNF624	17	16653356	16655356	-	14.0051	10.2069	23.7325	26.7938	36.7791	29.3966	57.9275	24.7136	25.7703
TMEM11	17	21214124	21216124	-	13.3754	6.6829	26.8206	14.9064	23.2563	27.366	24.5895	18.6566	22.6426
NATD1	17	21252910	21254910	-	14.9654	13.3148	54.5835	41.8061	56.0103	77.3175	66.075	39.8824	42.6615
RP11-82O19.1	17	29759603	29761603	+	10.2754	5.07145	34.4533	14.9334	19.2408	12.6225	37.3005	10.2277	25.4222
BLMH	17	30291556	30293556	-	8.94106	9.82991	43.8261	39.194	61.1089	62.4657	55.1174	31.0643	50.2859
RP11-848P1.7	17	31007819	31009819	-	11.6655	6.61701	17.2848	17.373	27.019	24.6797	39.5975	14.2499	35.3417
SUZ12	17	31935518	31937518	+	14.6268	8.9492	33.6479	24.1254	41.4363	30.5622	30.9066	22.3031	42.6175
RHOT1	17	32140954	32142954	+	21.9472	18.5345	52.0996	42.9335	48.3518	55.7197	51.6092	39.6148	38.7922
RHBDL3	17	32264676	32266676	+	1.67826	2.38203	50.6596	9.10164	9.79167	7.57631	48.8515	10.5208	10.1389
CDK5R1	17	32485119	32487119	+	14.1859	10.6237	74.618	24.9233	69.7075	44.342	58.2316	29.1037	27.4003
AC084809.2	17	32875259	32877259	+	5.36973	3.18894	47.2471	12.9484	31.9692	19.7197	33.9111	9.62312	11.2224
MYO1D	17	32876677	32878677	-	7.97101	6.54558	52.0393	31.4348	41.237	39.305	55.0941	18.5146	15.3291
LIG3	17	34978994	34980994	+	7.99012	8.5039	42.1026	30.5391	35.4453	49.1562	20.9948	23.0441	31.8465
CCT6B	17	34980578	34982578	-	17.7408	18.4557	60.5199	44.4534	66.3407	64.4791	53.5321	48.935	49.4005
RFFL	17	35088819	35090819	-	33.1808	18.3734	64.7708	48.0498	71.8428	57.8823	84.8349	52.3472	60.9921
NLE1	17	35141815	35143815	-	32.713	20.4821	46.7239	41.2045	44.1602	46.8602	74.0142	51.3839	65.0907
MMP28	17	35795207	35797207	-	26.7807	11.2725	50.3872	48.7769	60.6704	70.6106	74.1201	46.3133	73.34
CH17-431G21.1	17	38256652	38258652	-	35.7078	27.2425	66.7968	70.7462	82.6852	73.1061	82.9762	61.449	91.0853
SOCS7	17	38350728	38352728	+	15.2745	12.8604	69.1092	34.7301	66.1203	78.4038	87.9616	41.9938	30.7917
CTB-58E17.5	17	38747860	38749860	+	1.06691	0.157061	0.462963	0.923077	1	0.862069	2.41935	0.462963	1.25
CTB-131K11.1	17	39400293	39402293	+	4.00858	4.78158	14.3353	9.65748	17.4739	30.0435	26.958	10.7514	37.5747
MSL1	17	40120798	40122798	+	8.77863	6.44968	47.4872	14.9562	34.3434	25.5848	16.7376	17.8509	32
NAGLU	17	42534672	42536672	+	23.9935	23.5882	71.1765	53.3288	56.8624	57.9201	62.4824	66.1516	54.5673
RP11-400F19.8	17	42535010	42537010	+	11.357	11.0443	58.1323	23.6754	40.8697	39.8146	48.1227	34.0974	44.7441
TUBG1	17	42608176	42610176	+	1.85534	0.782306	2.65568	2.9585	3.53854	2.08995	4.64711	2.56258	3.67965
FAM171A2	17	44363375	44365375	-	20.2711	17.8198	70.9123	42.5765	80.2585	55.0299	85.8639	72.4113	72.9624
RP11-105N13.4	17	45620408	45622408	+	20.2475	17.7788	50.4826	51.6551	58.6782	55.0795	66.7196	54.2145	54.0739
MAPT	17	45892882	45894882	+	11.704	10.9043	45.3959	27.33	49.8906	23.8748	23.3284	23.0941	37.7684
ITGB3	17	47252346	47254346	+	9.80076	7.40988	45.6877	26.4464	30.1527	54.9529	40.0036	16.1614	25.8152
ITGB3	17	47252397	47254397	+	9.55287	7.13455	41.8218	23.6329	25.9648	44.385	32.5955	15.176	22.5055
SUMO2P17	17	48908483	48910483	-	10.1089	7.20531	39.6594	21.1304	19.2715	27.5375	31.2839	28.2347	24.1005
MBTD1	17	51259663	51261663	-	1.24614	0.89678	25.457	2.95868	2.1164	3.18878	9.35635	2.77457	3.65881
MMD	17	55421492	55423492	-	56.3959	15.8668	54.3935	41.9323	38.6061	34.2822	48.2523	45.8327	37.5388
DGKE	17	56832599	56834599	+	2.59985	1.60364	49.955	4.92296	15.5168	11.3921	24.842	7.73283	10.7258
AKAP1	17	57083592	57085592	+	21.7836	14.8987	49.5547	48.66	44.7379	41.5442	67.7976	47.3913	35.5023
YPEL2	17	59330189	59332189	+	5.65079	5.91105	55.2568	24.927	16.6021	14.7162	44.8425	26.8938	14.6875
RP11-332H18.5	17	61399743	61401743	-	1.84524	1.94797	42.6273	5.18566	4.34783	4.31373	26.2579	3.97998	5.78704
RP11-180P8.1	17	62966310	62968310	-	5.47172	4.29191	58.6716	13.8646	53.9076	24.5706	36.0133	17.3513	29.8638
CYB561	17	63445878	63447878	-	8.03303	7.033	39.3775	19.5089	35.4545	26.8553	16.8831	51.0626	47.2222
SMURF2	17	64661568	64663568	-	10.4848	9.51351	40.1126	24.8027	29.6106	36.7897	29.6392	24.5371	28.3223
AC132812.1	17	64661878	64663878	-	14.8734	13.3478	44.2625	44.2014	46.9029	48.963	53.9838	37.8046	40.816
BPTF	17	67824024	67826024	+	15.6044	10.4734	54.0945	31.1659	42.222	48.8864	74.1135	36.1202	44.4589
C17orf58	17	67993149	67995149	-	2.02956	2.69978	61.9976	9.9399	52.7791	48.7556	61.9674	26.9848	22.4359
WIPI1	17	68457013	68459013	-	17.4302	9.00921	40.1076	22.7303	41.3394	33.3562	45.5072	20.1857	44.9545
KCNJ2	17	70167173	70169173	+	15.2445	8.26371	21.5612	22.1098	28.2439	28.5206	28.1999	16.7144	24.3842
KCNJ2-AS1	17	70168902	70170902	-	14.0165	6.60652	42.9845	17.4584	41.867	49.9815	52.0557	18.816	40.0958
FDXR	17	74872531	74874531	-	3.83144	2.14643	4.6068	6.19813	12.8607	8.04372	7.27921	4.88144	9.14157
ATP5H	17	75046485	75048485	-	6.61443	3.10492	31.1532	6.88974	30.4571	11.8788	17.8299	6.4789	19.1997
RNF157	17	76239873	76241873	-	10.7821	8.09753	64.3995	20.4557	64.6081	54.2346	64.0098	22.4516	53.312
UBALD2	17	76263702	76265702	+	20.4616	10.0352	62.8334	22.8975	64.2598	60.4041	62.9422	38.7532	53.9121
UBE2O	17	76452706	76454706	-	18.5106	16.516	51.8959	64.6796	55.7041	73.5483	54.0625	52.3325	35.0901
MXRA7	17	76710516	76712516	-	43.343	20.1405	67.3521	63.6958	67.8274	67.2205	83.3938	60.7101	74.1118
METTL23	17	76725330	76727330	+	8.87284	5.37405	12.4209	15.0619	18.3987	14.8955	13.6752	14.8512	25.1759
CYTH1	17	78781797	78783797	-	17.2043	16.8887	65.2202	62.8604	71.8393	45.3061	45.6122	63.9299	56.6553
TIMP2	17	78924887	78926887	-	23.9472	24.3751	56.335	52.1096	60.6481	84.1667	71.1494	60.7298	96
CBX2	17	79776632	79778632	+	2.13613	0.990803	50.3647	22.623	46.5384	20.1204	36.0455	3.00535	9.50617
RNF213	17	80259366	80261366	+	13.2761	7.57824	55.5084	40.7508	35.5432	54.2962	75.6602	24.4513	29.3023
BAIAP2	17	81033622	81035622	+	7.58081	4.9163	64.5176	12.8408	15.8297	19.4053	29.5685	17.2011	9.92064
CEP131	17	81222499	81224499	-	17.3535	13.1131	31.359	29.4734	39.4848	28.297	39.5595	29.031	33.8273
BAHCC1	17	81393975	81395975	+	1.43547	1.27782	3.72262	3.30504	5.49917	4.30026	6.02132	4.91737	5.15152
RP13-516M14.4	17	82292314	82294314	-	15.1373	8.15819	33.631	17.2009	28.0665	18.8852	42.5832	19.4436	38.5615
OGFOD3	17	82418137	82420137	-	7.72506	4.12993	54.88	13.048	37.8186	23.8202	30.624	21.9215	30.361
RP13-20L14.6	17	82458021	82460021	-	7.24696	5.78735	31.061	12.0922	50.0722	27.6922	36.1567	26.8447	40.7797
FOXK2	17	82518213	82520213	+	12.2047	8.98274	64.8759	45.5526	57.385	65.3877	78.9447	41.054	79.752
USP14	18	156883	158883	+	18.2232	15.4343	39.5436	35.459	56.958	57.5794	44.0473	32.2181	77.6521
COLEC12	18	500222	502222	-	9.60428	7.04399	42.2424	18.5376	40.7173	16.2963	74.1573	14.6681	21.2418
TYMS	18	656104	658104	+	19.2859	15.062	48.7499	34.3132	62.5231	56.3279	65.9756	36.8876	63.3258
RP11-672L10.6	18	811774	813774	+	7.94444	6.03342	27.236	18.908	45.07	53.635	37.7932	17.4319	39.3763
YES1	18	812046	814046	-	12.0472	10.2717	34.8932	23.009	53.0784	57.1389	45.2513	22.5821	45.5375
SMCHD1	18	2654238	2656238	+	1.37893	1.02907	28.888	3.02997	10.3161	11.4293	2.7608	3.72045	6.13494
LPIN2	18	3012815	3014815	-	32.5947	24.5246	67.8956	64.864	65.9312	49.6897	71.058	51.0602	74.4946
RP13-270P17.1	18	3261350	3263350	-	1.42271	0.747161	23.5009	2.69044	4.52896	2.14482	5.56898	2.35701	4.11989
DLGAP1	18	4454835	4456835	-	11.6379	6.70984	59.342	17.2866	52.3678	53.3352	57.5307	14.2474	61.7123
ARHGAP28	18	6728218	6730218	+	15.8112	6.44671	51.8222	13.8578	29.6017	28.931	45.3342	38.4856	23.2649
RP11-91I8.3	18	6729362	6731362	-	8.18182	3.58653	51.4265	12.3708	35.562	17.7442	31.1845	40.8758	22.709
NDUFV2	18	9101130	9103130	+	31.9603	24.0367	57.2321	57.7194	59.7731	65.1129	67.2909	52.3023	68.0105
RP11-21J18.1	18	9101236	9103236	+	28.1149	19.8886	47.7933	47.7745	54.7731	54.7407	58.199	44.6272	56.291
NDUFV2-AS1	18	9136145	9138145	-	1.93978	2.10191	52.4009	4.73096	6.86899	31.8062	46.1162	5.25747	15.8279
PPP4R1	18	9614740	9616740	-	22.381	15.7311	73.7582	50.6124	74.7581	57.3143	76.7328	48.8289	43.2622
APCDD1	18	10453128	10455128	+	4.43869	2.93011	54.5621	23.1342	63.2353	23.9226	46.9792	6.40506	25.2219
SPIRE1	18	12657634	12659634	-	8.80587	7.27734	64.5686	27.4827	37.9419	50.2764	52.4802	30.2405	51.5715
RP11-794M8.1	18	13215867	13217867	-	11.3394	4.46497	52.2758	23.1962	17.9768	23.2109	26.1587	27.0693	21.1806
LDLRAD4	18	13215998	13217998	+	10.5403	3.96893	56.0333	21.9416	17.3915	17.3599	24.8129	26.6868	14.4144
GREB1L	18	21240742	21242742	+	6.39819	4.73756	47.1474	11.9939	22.6086	25.8293	32.0512	20.5049	9.67949
RP11-699A5.2	18	21240871	21242871	-	4.87716	3.22284	43.5972	9.55495	17.9925	22.7479	24.423	13.2914	8.03371
C18orf8	18	23501970	23503970	+	10.2306	11.0895	66.0586	23.0125	29.0213	24.4961	64.3678	23.3116	42.7575
ANKRD29	18	23662385	23664385	-	26.596	16.1491	66.3166	61.3796	69.788	53.1791	39.2911	65.2058	74.2769
OSBPL1A	18	24397380	24399380	-	5.78732	3.93821	9.30716	9.37765	12.431	17.1143	19.6338	12.6904	13.3036
IMPACT	18	24425116	24427116	+	10.3397	8.88167	40.8137	22.1895	38.3946	22.8741	37.9354	27.143	31.6532
CDH2	18	28176946	28178946	-	0.614887	0.246474	50.3516	2.3926	28.7856	3.64943	11.2147	0.741017	4.34343
DSCAS	18	31100088	31102088	+	3.68346	2.65645	11.5342	7.84432	11.08	13.8188	12.4081	9.61223	8.71244
DSC2	18	31101915	31103915	-	22.388	12.682	27.6068	26.3825	69.169	57.7359	59.7545	28.5615	29.2074
B4GALT6	18	31685336	31687336	-	23.8124	12.2547	38.0064	34.6013	41.3194	25.6079	44.8287	26.9381	57.7778
GAREM	18	32469984	32471984	-	2.10979	1.63493	38.8776	7.39007	40.7808	14.9054	57.0881	9.62981	6.63919
ZNF397	18	35239530	35241530	+	15.6103	7.13168	17.5091	15.4821	27.4162	26.0256	33.8153	16.599	21.7921
RPRD1A	18	36067076	36069076	-	13.9845	9.26296	25.1589	20.5141	22.9668	26.2801	29.6429	25.5038	41.6366
RP11-776B3.1	18	46915123	46917123	-	13.9061	8.16679	26.4481	25.3774	25.6221	27.5239	21.1779	21.4468	36.9032
KATNAL2	18	46915992	46917992	+	2.30094	1.07519	52.2448	4.37491	8.27712	11.3285	11.2788	6.32489	7.25556
SMAD2	18	47930646	47932646	-	13.111	5.97104	57.6787	27.8314	29.6316	41.1813	58.3123	22.4133	33.7196
SMAD7	18	48950211	48952211	-	0.514323	0.222897	40.3935	5.16099	15.5797	9.78261	35.2564	0.769231	1.49254
MYO5B	18	50194593	50196593	-	11.5741	8.42923	58.5031	26.4013	49.0169	41.8353	43.6979	24.5068	39.7886
MAPK4	18	50558578	50560578	+	13.0741	6.04215	51.2817	25.0634	58.9862	45.5087	69.515	29.9199	41.4637
ME2	18	50877549	50879549	+	11.4466	6.23714	58.2553	29.7376	45.5285	21.385	36.3738	21.0862	36.4984
FECH	18	57586272	57588272	-	21.566	16.2208	58.9759	38.508	68.0564	35.3655	67.4362	38.6169	81.7618
NEDD4L	18	58042867	58044867	+	1.65254	1.85836	44.2655	5.19052	6.07527	4.72527	5.37374	4.27104	5.98291
MALT1	18	58669886	58671886	+	21.9819	9.82307	61.1715	36.9952	45.8358	52.1368	69.1429	25.5827	33.3738
RP11-126O1.5	18	58671377	58673377	-	8.87783	6.64234	63.4559	26.2773	27.4509	25.9915	34.0149	17.7328	39.3498
CCBE1	18	59696880	59698880	-	7.71709	9.61391	24.9891	19.4918	38.4739	29.9389	28.8571	28.6236	41.4739
RNF152	18	61893747	61895747	-	14.6978	10.4022	40.5302	26.0147	47.3512	26.9419	59.634	30.0587	58.3333
ZCCHC2	18	62521507	62523507	+	4.00433	0.768676	45.8	15.1939	50.9803	13.0521	25.8379	4.40353	10.2746
PHLPP1	18	62713950	62715950	+	6.07843	6.56534	54.0338	33.4215	66.0213	43.4769	61.1528	18.0777	20.8791
RP11-638L3.1	18	67515046	67517046	+	3.15315	3.76877	11.787	22.3723	32.6237	21.7797	22.9753	12.7216	34.0752
DSEL	18	67516480	67518480	-	8.46473	6.96916	17.7743	32.7849	43.7067	24.161	24.5726	28.1358	31.6291
CCDC102B	18	68713709	68715709	+	7.27922	4.06058	13.7854	10.8638	21.4101	12.3371	17.6663	9.53725	17.6452
RP11-17E3.1	18	69398749	69400749	-	10.0046	5.88305	21.8678	12.3284	19.3479	29.4409	32.1012	15.5204	27.7702
DOK6	18	69399555	69401555	+	3.49702	1.06111	51.8945	6.77566	31.0941	48.074	44.9029	10.0421	9.11872
SOCS6	18	70287401	70289401	+	13.982	10.6466	53.2637	25.9086	73.7274	46.1688	42.2537	21.6309	22.1027
LINC00909	18	74598008	74600008	-	7.57282	6.65171	28.4443	14.2699	60.3467	53.7953	44.0261	20.2964	40.3593
RP11-567M16.6	18	79678858	79680858	-	4.45271	3.09758	48.0371	6.42409	17.9487	10.3825	29.4533	13.0757	12.3188
RP11-795F19.5	18	80032846	80034846	+	7.84628	4.05824	21.5112	15.0736	23.9184	16.098	25.792	10.0443	52.8955
RBFA	18	80032858	80034858	+	7.84628	4.05824	21.5112	15.0736	23.9184	16.098	25.792	10.0443	52.8955
TXNL4A	18	80033449	80035449	-	4.54902	1.50408	8.91071	3.72085	14.8247	12.2484	9.58539	4.35293	29.5833
MIER2	19	344307	346307	-	23.511	22.814	78.1292	47.6959	68.0676	65.6608	77.8912	70.0499	48.0624
CNN2	19	1025081	1027081	+	16.7583	20.4021	43.9336	54.331	88.9553	44.349	79.2262	47.1209	75.3086
C19orf26	19	1237527	1239527	-	26.1612	21.7473	66.5852	55.6909	66.3677	55.2806	77.6052	67.2086	98.4568
DAZAP1	19	1406069	1408069	+	13.7833	10.3782	43.792	37.7803	61.7973	62.1577	48.4384	33.4057	27.7252
TCF3	19	1652105	1654105	-	19.5933	14.326	57.3131	33.7682	53.3248	61.8837	58.8384	41.6005	58.1422
DOT1L	19	2162649	2164649	+	11.5279	13.7083	61.8872	45.9101	43.5278	54.1549	39.3817	37.9776	32.5188
LMNB2	19	2456496	2458496	-	11.0278	12.4885	50.6786	37.7294	55.3269	63.0445	59.2345	32.7696	28.6565
ZNF555	19	2839935	2841935	+	25.184	21.6324	56.879	47.076	89.6133	88.7479	58.1118	56.2415	50.0936
ZNF77	19	2944471	2946471	-	19.574	17.326	44.644	42.446	65.2221	59.8784	43.8984	50.2838	41.5392
CELF5	19	3223203	3225203	+	27.5284	20.8098	60.262	45.5119	60.7045	43.514	60.4333	58.2199	65.7222
AC005786.5	19	3556515	3558515	+	7.50957	5.71948	37.0745	11.8091	27.1742	13.8597	36.7734	13.5309	28.7563
PIP5K1C	19	3699979	3701979	-	32.3338	15.7535	66.7582	40.2363	53.1621	48.3002	57.4048	35.5856	78.2527
PIAS4	19	4006146	4008146	+	14.8205	12.3913	42.3192	32.7698	51.5386	59.0572	57.3737	37.2649	42.0742
MAP2K2	19	4123629	4125629	-	20.4304	19.4243	55.3679	39.4996	62.7208	66.7536	51.1851	47.1701	45.6846
C19orf10	19	4669870	4671870	-	41.1943	18.9899	57.4354	70.8953	82.1396	60.0437	83.8281	74.4268	58.162
KDM4B	19	4967613	4969613	+	14.8724	11.0163	57.7987	33.8232	55.1946	27.7509	55.1771	43.3684	47.9762
PTPRS	19	5340303	5342303	-	22.2023	17.0133	69.5625	55.8171	63.0363	56.1031	47.584	50.5609	36.7409
MLLT1	19	6279448	6281448	-	11.3548	15.1638	61.8224	39.4955	61.7286	75.0556	81.6332	72.7568	79.3842
KHSRP	19	6424294	6426294	-	8.29798	7.30897	57.6544	26.4888	24.4218	17.2144	59.7222	26.0345	34.8387
CAMSAP3	19	7594402	7596402	+	19.107	19.9593	72.4935	55.4638	67.644	48.972	70.3239	65.5079	88.0456
ZNF317	19	9138880	9140880	+	8.32186	5.45184	13.6408	15.155	21.2402	17.849	34.3867	13.5324	18.9393
PIN1	19	9833757	9835757	+	30.2406	16.6497	57.159	40.4789	68.6435	55.0956	59.4141	39.7406	47.926
CTD-2623N2.11	19	9834513	9836513	-	14.3372	9.72869	38.3062	20.7202	38.7823	22.9686	27.1293	22.8446	28.2407
ATG4D	19	10542395	10544395	+	21.9124	15.8847	62.4247	54.2073	62.2888	70.6672	66.1971	46.5591	59.9286
SLC44A2	19	10600957	10602957	+	35.9595	31.944	79.3948	68.0949	84.5174	64.6638	79.5883	66.1296	90.4296
CARM1	19	10870013	10872013	+	11.0476	7.11457	67.3339	27.6392	62.288	47.8891	55.3305	59.5423	29.6528
KANK2	19	11197291	11199291	-	27.1296	17.1302	67.9506	55.3837	60.6972	80.4395	61.7708	34.3788	59.1808
NFIX	19	12994108	12996108	+	12.7113	8.99943	72.6956	55.5836	68.8097	61.572	69.3158	45.7537	49.75
NACC1	19	13116603	13118603	+	14.4445	12.736	43.8585	32.2589	49.2056	45.6472	48.9777	31.1292	32.3585
TRMT1	19	13117067	13119067	-	13.632	13.6591	47.8353	41.1221	52.5758	53.0695	50.0196	46.2027	42.4008
PRKACA	19	14117584	14119584	-	8.35778	8.71917	57.1792	59.1895	72.6645	59.0228	66.9277	60.9464	27.8736
CTB-55O6.10	19	14117606	14119606	+	8.682	8.99354	55.7628	59.6184	72.5725	59.884	65.3503	60.9464	27.8736
CTD-3131K8.2	19	17511389	17513389	-	22.2485	15.3323	48.973	31.0604	94.1964	52.1368	79.5238	40.3065	50
MPV17L2	19	18191682	18193682	+	17.4076	9.43399	23.6293	24.2101	27.4686	31.7398	49.5369	25.0808	28.9992
UPF1	19	18830438	18832438	+	15.3147	15.113	68.3239	65.1326	84.3278	42.6404	31.4151	52.6888	74.8903
HOMER3	19	18940761	18942761	-	14.6277	19.0828	67.9932	39.827	49.0113	48.2875	53.7263	55.0142	53.9046
ZNF536	19	30226790	30228790	+	0.597336	0.359181	23.3349	0.851748	1.8959	1.295	1.26361	1.41223	1.16148
NUDT19	19	32690461	32692461	+	20.3008	16.4258	69.6937	37.3813	55.4039	77.7532	73.7532	46.2132	48.3772
KCTD15	19	33794433	33796433	+	6.61098	5.54322	19.6239	15.5786	14.2437	32.8361	30.0501	25.6391	11.3924
KIAA0355	19	34253037	34255037	+	42.3024	21.2877	67.3276	73.3183	62.2115	70.2582	71.6757	58.4882	58.199
UBA2	19	34426852	34428852	+	27.4968	22.7648	45.9726	53.4035	72.0104	75.9964	74.274	50.1596	75.1174
ZNF302	19	34676139	34678139	+	7.48505	7.90439	19.4707	15.9636	32.6691	18.8259	50.6493	20.4703	26.6892
LSR	19	35246830	35248830	+	9.94059	6.9262	33.1537	23.7172	54.249	30.4494	48.6506	16.9429	18.3045
SAMD4B	19	39340896	39342896	+	3.66013	2.78929	56.4534	14.7743	30.0075	20.637	22.6849	8.44659	14.7644
CTC-246B18.10	19	39341445	39343445	-	2.043	1.09287	54.8974	12.1013	23.7157	10.8257	21.6201	3.6611	5.5914
GMFG	19	39341872	39343872	-	3.85339	2.17668	60.3948	16.7325	33.8405	20.0209	27.7781	8.56891	21.1482
MIR4530	19	39409178	39411178	-	3.26409	1.98474	10.2222	6.318	8.47561	5.93917	11.3509	7.19744	14.4629
MAP3K10	19	40190244	40192244	+	11.3379	9.27818	56.9881	22.2523	46.1635	64.1792	58.9167	34.4131	56.7388
PVR	19	44642298	44644298	+	19.8138	17.3545	90.1735	38.5884	76.218	56.5686	35.4991	36.7413	62.8095
ZNF296	19	45076088	45078088	-	10.2565	9.59697	19.7515	29.3219	26.8786	31.1648	33.2638	39.9868	37.2544
DMWD	19	45792302	45794302	-	10.8803	5.95639	55.2244	26.33	38.7184	21.4324	28.7151	21.1924	30.4518
FKRP	19	46744546	46746546	+	17.9031	11.2826	53.4289	26.9077	42.7708	34.4242	44.8063	27.7479	33.5624
LIN7B	19	49112824	49114824	+	24.0434	14.4372	44.4368	52.1496	51.3142	36.4193	46.7766	34.1821	66.6667
NR1H2	19	50328153	50330153	+	1.38814	1.77784	45.2241	6.05861	42.5413	25.777	47.6666	4.37816	4.07778
CTD-2616J11.16	19	51339195	51341195	+	4.65878	4.31152	50.9235	11.8116	15.3534	11.0442	18.2261	17.9507	9.65749
CTD-2537I9.12	19	55674215	55676215	-	9.4485	6.72229	44.5829	15.5484	37.7987	23.8148	48.7535	28.059	35.9993
ZSCAN5A	19	56367883	56369883	-	12.9459	9.24179	19.7734	19.3713	53.2716	35.869	44.5465	25.4581	60.942
ZNF667-AS1	19	56475750	56477750	+	20.4124	16.3488	43.3446	35.5666	54.1667	77.6036	63.1927	84.9514	32.7381
ZNF773	19	57498415	57500415	+	25.787	16.9591	45.2699	38.7172	38.3034	47.6026	54.7382	34.3302	58.9453
TBC1D20	20	462053	464053	-	10.933	11.805	53.5204	27.6002	23.9648	42.0725	32.53	26.2764	32.0389
TCF15	20	609898	611898	-	18.465	16.2942	60.2825	57.5283	83.4735	87.0635	74.6807	52.9913	53.9176
MIR6869	20	1392461	1394461	-	16.3921	12.3759	52.2351	31.5876	54.9777	51.024	78.8309	39.0557	45.4411
RP11-314N13.10	20	1392596	1394596	-	19.1429	15.1609	57.1849	38.9585	57.2768	57.4122	93.977	47.0364	48.9365
FKBP1A	20	1392672	1394672	-	20.4191	16.4289	65.908	46.43	57.2768	57.4122	93.977	61.3153	63.6175
SIRPA	20	1892667	1894667	+	19.4117	12.3266	51.1664	29.1256	36.7612	38.1736	33.8594	27.1629	65.0048
MIR1292	20	2651277	2653277	+	5.86323	3.22844	10.5728	9.60763	15.0135	16.1556	24.8622	8.37332	15.8685
EBF4	20	2691378	2693378	+	7.45144	3.19892	64.142	22.5192	30.6826	17.681	54.5278	18.2835	18
CDC25B	20	3785272	3787272	+	15.3444	14.5942	63.3089	42.2466	70.0719	55.6967	49.7917	54.1578	41.7787
CENPB	20	3786190	3788190	-	11.0265	7.49251	61.4354	36.4671	70.2239	61.2003	51.8013	22.3185	38.7847
ADRA1D	20	4248574	4250574	-	12.7795	8.07504	50.8355	16.7373	26.7022	21.0336	67.2756	21.7666	27.5735
PRNP	20	4684736	4686736	+	21.0784	12.6263	38.5148	25.6793	42.2294	40.0288	67.066	35.7736	75.9074
CHGB	20	5909930	5911930	+	14.6429	9.6724	20.2833	21.8625	49.874	39.1696	70.4762	20.0344	52.2235
CRLS1	20	6004590	6006590	+	9.62406	4.40777	62.369	18.9658	38.2331	34.9656	50.2	24.4643	30.1553
MCM8-AS1	20	6005321	6007321	-	4.97732	2.00987	54.1282	7.52963	17.2818	14.2896	20.0355	9.04569	14.235
BMP2	20	6766164	6768164	+	18.5148	6.24762	60.5789	36.3271	52.9546	31.4452	58.5422	42.8728	44.6381
PLCB1	20	8130677	8132677	+	9.35103	9.82038	38.0022	48.4224	22.4874	34.0669	33.0731	31.5072	52.9877
PLCB4	20	9067263	9069263	+	2.45382	1.70116	33.4547	4.35211	9.51613	9.09091	11.1111	8.42523	8.82353
BTBD3	20	11889223	11891223	+	12.8996	7.05461	60.4011	23.1796	47.5016	27.0283	53.4783	35.1402	49.2509
ISM1	20	13220271	13222271	+	0.344828	0.416605	59.7845	1.62162	48.7805	15.6667	48.0909	0.877193	1.72414
RRBP1	20	17681795	17683795	-	7.81944	5.16246	47.8858	16.1701	22.1037	30.4493	43.6786	24.1209	28.5676
SNX5	20	17968480	17970480	-	2.06163	1.25343	9.9556	3.76161	8.36781	6.10694	9.51847	5.7035	5.34112
PET117	20	18136373	18138373	+	7.5	5.40734	14.4037	15.1816	27.3596	15.6744	31.2742	27.066	27.4599
CSRP2BP	20	18136618	18138618	+	5.30973	4.27068	10.2441	10.9041	23.1866	11.2968	25.8506	23.6717	20.4798
KIZ	20	21124483	21126483	+	10.5833	10.0829	27.2105	24.8719	24.6916	27.9365	31.3296	27.3609	35.2
NAPB	20	23421019	23423019	-	14.3362	11.2583	42.9931	31.5912	42.1903	43.1854	48.0043	28.0187	32.8558
ENTPD6	20	25194193	25196193	+	29.2314	23.1323	56.5531	58.778	53.4091	47.7154	54.3794	66.8916	68.8535
PYGB	20	25246569	25248569	+	7.79101	6.10659	35.6317	14.3819	21.2366	12.3847	29.8413	12.3376	26.375
ABHD12	20	25390483	25392483	-	18.9317	17.2632	54.6748	34.8247	41.1686	43.4475	39.8123	39.8657	48.0723
ZNF337-AS1	20	25622545	25624545	+	5.12506	5.62777	15.7672	13.5103	33.0382	16.2893	33.1092	11.4623	27.5298
ASXL1	20	32356844	32358844	+	17.291	8.50399	56.0413	24.7738	50.03	38.0159	52.264	21.861	43.5215
LINC00657	20	36050460	36052460	-	13.9951	9.58579	62.931	29.0804	46.608	47.684	45.314	21.1207	49.6431
AL132768.1	20	36744556	36746556	+	8.10256	5.66665	45.1445	19.5065	37.4387	25.3458	29.6167	15.0884	44.858
SOGA1	20	36863186	36865186	-	4.78804	4.82782	64.7846	16.8935	48.7768	16.1759	45.3264	14.1995	20.1754
RP1-269M15.3	20	43188601	43190601	+	1.71945	1.20251	54.7627	16.5453	36.7769	24.7449	26.6667	3.17652	4.87805
MYBL2	20	43665519	43667519	+	12.63	9.63833	48.8791	52.0252	64.5019	23.57	43.8624	22.8284	21.2842
RP4-781B1.5	20	44745142	44747142	+	7.19073	7.37513	17.8692	18.0526	15.0897	17.0039	18.8857	14.9423	27.0084
SNX21	20	45832310	45834310	+	15.594	8.09259	31.8631	20.0568	27.3102	39.3771	56.7582	23.7995	50.7124
RP11-465L10.10	20	46021573	46023573	-	5.88802	2.44355	8.67987	6.11111	9.59959	7.41126	9.15224	5.67313	6.49256
NCOA5	20	46089452	46091452	-	13.6689	8.53908	55.513	21.8979	26.977	54.5657	67.2673	28.2248	57.9656
SLC35C2	20	46363958	46365958	-	21.2316	14.2241	33.0928	30.3279	35.6096	34.3561	50.7389	30.4357	36.3095
TP53RK	20	46689279	46691279	-	21.3188	11.2412	36.2503	23.0324	42.0199	23.7242	31.5702	25.238	48.1824
EYA2	20	46893124	46895124	+	21.7822	13.8616	59.6513	50.5268	62.3376	32.246	70.1742	57.149	65.606
PREX1	20	48827383	48829383	-	7.24003	5.30493	62.2055	46.3698	45.0143	24.1208	54.4836	16.4089	12.0509
SNAI1	20	49981499	49983499	+	17.2108	10.8794	24.9416	28.8575	28.8205	39.1197	43.0342	29.0114	37.6587
CEBPB	20	50189234	50191234	+	9.36842	13.1605	56.0388	26.9305	30.1821	69.3182	67.3077	32.6513	35.8333
ATP9A	20	51768134	51770134	-	22.6351	10.1535	71.9408	86.1017	69.5139	74.4222	68.6575	57.6465	67.2135
PFDN4	20	54206347	54208347	+	19.6414	14.2142	35.8957	29.3744	68.4164	37.4897	45.0219	32.824	32.1347
FAM210B	20	56357415	56359415	+	26.7071	12.0728	57.1109	69.3976	65.9297	39.5248	58.1882	40.7943	52.931
TFAP2C	20	56627802	56629802	+	2.47738	1.47741	7.82373	4.60171	7.48227	6.19565	3.50877	3.7142	7.8125
BMP7	20	57266129	57268129	-	11.8992	5.005	18.7106	11.4105	12.5347	19.8173	30.766	10.339	10.1847
LSM14B	20	62120961	62122961	+	9.26103	5.41296	53.594	12.6328	32.2393	36.609	35.0588	17.307	21.6916
MTG2	20	62181529	62183529	+	4.82522	3.67064	14.5793	9.13998	16.344	17.0437	30.4891	8.17914	20.0083
RPS21	20	62385616	62387616	+	3.52437	3.44346	9.06814	8.09533	9.06015	8.10338	18.4176	10.5973	13.2642
GATA5	20	62475470	62477470	-	2.24713	2.18943	38.7322	7.87474	5.59565	4.81551	8.69859	7.49648	5.04766
SLCO4A1	20	62640945	62642945	+	20.4984	16.6228	64.6078	44.3182	60.6667	41.9284	87.5	63.88	34.8837
TCFL5	20	62861263	62863263	-	17.3197	13.3557	63.1666	31.9125	66.0419	35.7002	58.0766	59.7957	59.7443
DIDO1	20	62937452	62939452	-	9.29125	7.36006	52.4644	16.9348	45.7875	21.1506	41.7169	18.479	30.5714
ARFGAP1	20	63271285	63273285	+	26.0654	15.2947	58.1492	56.5592	69.8125	71.1548	63.2183	44.6404	68.6422
NKAIN4	20	63272194	63274194	-	15.7931	10.0265	41.4211	37.7035	49.0859	41.644	21.2849	28.4432	47.164
GMEB2	20	63626541	63628541	-	22.7646	17.1051	71.871	55.1335	56.5217	52.7928	91.129	37.447	75.8333
DNAJC5	20	63893682	63895682	+	10.9686	5.51324	49.7414	21.5474	42.3611	26.5373	47.2789	23.3445	23.4043
PCMTD2	20	64254195	64256195	+	22.898	19.2007	65.7202	54.5537	73.6681	40.5032	87.2222	45.528	60.8989
RP11-476I15.6	20	64327472	64329472	-	13.8527	5.60355	27.7347	14.8645	18.6007	27.4276	20.5801	24.683	24.5492
RNA5-8S5	21	8211072	8213072	+	51.9953	46.9285	97.029	96.8814	99.5181	97.7745	99.7993	99.1024	99.6331
FP671120.7	21	8216453	8218453	+	56.8888	35.6594	92.1892	93.727	95.8568	95.5429	94.6626	96.8028	96.5381
FP236383.12	21	8443723	8445723	+	32.0804	36.4772	94.9761	99.544	98.9032	98.3881	97.349	99.2091	99.1929
NRIP1	21	15064500	15066500	-	5.37285	2.73099	48.5642	11.8005	44.7746	13.8221	16.8183	5.66207	14.0476
USP25	21	15728525	15730525	+	9.73064	3.69301	66.6642	17.9498	51.5956	44.0718	65.9681	16.4528	52.4188
C21orf91	21	17818886	17820886	-	10.784	6.37212	23.0538	18.1662	29.6666	35.7738	41.5238	23.6844	40.4938
MRPL39	21	25607017	25609017	-	9.26403	4.87307	13.1118	10.4729	25.3241	11.006	22.7015	14.2887	12.1032
PAXBP1	21	32771358	32773358	-	23.362	17.0984	46.0356	42.7525	43.1564	47.0607	36.1844	38.1918	45.1467
OLIG1	21	33068644	33070644	+	6.19326	5.2403	39.3593	20.2779	44.4155	22.8905	51.5193	19.8488	33.007
IFNAR2	21	33228401	33230401	+	14.6777	9.15336	40.2181	24.3395	51.7573	29.3814	46.4947	22.9876	32.6226
DONSON	21	33588208	33590208	-	9.37767	6.16621	39.6334	25.673	44.7583	44.457	42.0085	18.0832	62.5751
MRPS6	21	34071724	34073724	+	29.1463	17.3217	47.2082	46.4681	58.3502	69.8622	88.8459	45.1566	55.1568
SLC5A3	21	34072070	34074070	+	15.9582	10.7171	56.0468	37.7011	53.7123	49.321	77.4194	35.317	34.359
AP000320.7	21	34072092	34074092	+	15.7069	10.5921	56.0645	37.7011	53.7123	49.321	77.4194	34.5963	34.359
AP000692.10	21	36320170	36322170	-	1.69935	1.07364	27.7688	4.10131	9.94877	6.63147	15.9598	5.16007	2.87431
TTC3	21	37071726	37073726	+	5.32373	5.66727	48.2582	15.7305	23.9569	35.668	44.391	13.431	34.8677
DYRK1A	21	37364290	37366290	+	43.8971	17.8855	63.623	57.3336	39.0494	46.3648	59.1566	36.7894	48.2855
PSMG1	21	39183351	39185351	-	2.73886	3.003	6.25855	7.06386	9.2571	14.3746	14.3726	9.97053	7.01379
SH3BGR	21	39444355	39446355	+	5.281	3.50855	9.56828	7.55208	10.1424	16.1408	23.4477	9.29221	13.9932
LCA5L	21	39445305	39447305	-	9.66549	8.3865	18.9645	21.0412	25.9369	25.5127	70.4763	17.9015	40.333
DSCAM	21	40846639	40848639	-	19.6032	17.0182	70.569	63.8715	60.2566	42.7858	63.1874	66.1648	59.3686
PRDM15	21	41878982	41880982	-	22.0694	12.9966	56.5547	35.164	54.6526	55.1569	54.0578	65.8846	54.6796
C2CD2	21	41953390	41955390	-	13.0235	8.68543	61.9237	61.0044	43.8923	49.2262	57.403	68.4167	47.2043
AGPAT3	21	43863686	43865686	+	4.2166	3.91447	67.5515	18.831	32.7826	11.5788	66.4251	44.0478	19.9638
TRAPPC10	21	44010819	44012819	+	8.30444	6.91065	46.2531	26.6648	60.722	26.9332	63.9074	20.799	34.011
PFKL	21	44298551	44300551	+	7.24684	5.40312	51.9213	29.1106	33.7872	28.6265	30.8642	21.0007	28.9606
SSR4P1	21	45073665	45075665	-	1.67335	1.159	60.2723	27.4836	52.0924	51.2717	65.7573	15.2816	5.55556
COL6A1	21	45980237	45982237	+	7.31061	3.30836	14.7854	8.3142	18.8698	12.2128	22.4161	10.3614	14.1946
LSS	21	46228324	46230324	-	8.01658	5.23168	21.2541	14.2448	25.9442	30.3289	18.7732	26.4899	16.5718
MRPL40	22	19430402	19432402	+	2.01877	2.14154	54.5547	14.4621	62.0306	27.5476	60.9375	8.92902	13.7566
UFD1L	22	19478715	19480715	-	2.22474	0.709624	2.60138	1.56977	3.60638	3.19986	1.52778	2.64655	7.10588
DGCR8	22	20078732	20080732	+	30.3326	17.6868	60.9505	41.1817	74.3355	77.6344	39.2248	53.9327	69.4127
XXbac-B444P24.10	22	20298260	20300260	+	6.3709	2.80656	40.5171	5.9158	12.1277	12.2125	15.5122	6.12191	11.6667
SCARF2	22	20437359	20439359	-	9.90482	7.59942	52.4193	27.7112	54.2842	21.1023	37.1032	21.694	26.25
YPEL1	22	21735334	21737334	-	5.46562	9.33581	55.3309	28.7255	54.0026	43.2936	33.9141	24.1111	23.5294
MAPK1	22	21867180	21869180	-	18.1068	15.7475	59.0117	35.5415	40.1787	76.5193	57.9704	38.0711	84.8438
BCRP8	22	23179672	23181672	-	6.9222	9.04161	64.8637	22.7151	19.8198	18.4685	66.0377	34.7698	30.4598
RP3-462D8.2	22	25282174	25284174	-	1.85941	1.17661	41.8051	7.86268	7.81152	7.61905	12.6023	3.88963	4.2381
CTA-292E10.6	22	28799183	28801183	+	1.96402	1.43398	21.9212	4.71375	7.37596	3.46108	8.96716	3.48521	8.7625
TBC1D10A	22	30326546	30328546	-	10.3336	8.10354	34.2075	31.1241	42.1517	30.4843	64.6402	17.9069	58.7033
MORC2	22	30967798	30969798	-	6.07143	4.44824	22.8652	13.4022	41.814	25.2752	46.9968	14.7751	22.8295
TUG1	22	30969177	30971177	+	6.61499	4.55905	22.6202	19.2086	32.9253	27.3916	41.2083	13.3769	14.3452
TUG1_1	22	30969505	30971505	+	8.6132	8.92218	27.5953	22.542	37.6759	35.4291	45.4835	22.8431	18.128
RBFOX2	22	36027925	36029925	-	8.53795	6.15858	66.2955	22.4182	56.2946	28.071	77.8736	22.2834	32.9901
MYH9	22	36387518	36389518	-	15.1429	12.1381	55.4756	26.1235	36.0648	48.7612	73.1274	26.6969	44.6139
PDXP	22	37657227	37659227	+	5.17645	6.15432	56.6479	26.2167	47.6871	41.0945	64.0484	12.5672	41.1594
Z83844.1	22	37657877	37659877	-	2.77706	2.59343	48.7721	18.9288	45.601	34.222	61.1699	7.72673	11.2319
CSNK1E	22	38398022	38400022	-	6.65698	3.13932	16.9413	11.8268	18.3279	17.8248	22.1431	11.2742	32.1035
RP3-449O17.1	22	38398429	38400429	-	14.8237	4.57139	17.2476	13.5368	19.5768	18.3957	24.4012	15.5993	32.6482
CBX6	22	38871814	38873814	-	4.16272	1.91683	43.2206	7.35266	11.7088	9.02985	14.7796	7.87457	11.863
FAM83F	22	39993449	39995449	+	17.9228	11.9509	59.9446	27.0928	60.4279	52.325	83.5333	29.1408	38.5405
TNRC6B	22	40043317	40045317	+	10.9664	9.22023	60.621	26.6137	43.2329	51.8646	50.9903	21.2451	34.7619
XPNPEP3	22	40855577	40857577	+	4.96252	2.65888	6.06808	5.68128	12.1379	6.61628	17.1291	6.50904	11.7636
MIR1281	22	41091013	41093013	+	1.15185	0.889591	52.8759	1.89823	19.3639	43.694	54.8651	2.43438	2.69318
DESI1	22	41620596	41622596	-	4.28455	2.49729	5.68148	6.91763	18.2188	8.38356	19.1645	7.44281	13.5823
CYB5R3	22	42649068	42651068	-	40.7653	35.6209	80.2723	71.7883	84.7654	81.709	96.1905	91.079	97.9412
TTLL12	22	43186633	43188633	-	13.3352	8.56537	57.463	20.8036	46.135	28.3773	75.8761	32.568	38
SULT4A1	22	43862003	43864003	-	24.3146	17.5388	74.1844	41.8	63.3426	64.8888	74.8681	36.4731	85.3836
PNPLA3	22	43922239	43924239	+	13.3056	10.3223	31.8808	33.7037	33.8333	38.2184	47.5926	23.0515	42.2348
LDOC1L	22	44497798	44499798	-	30.1389	22.4035	61.8307	63.4217	70.6235	58.6624	82.1154	67.2819	69.5974
PHF21B	22	45009499	45011499	-	12.3067	10.0235	43.4619	31.2736	33.316	21.7646	27.3397	28.5974	26.1509
RP6-109B7.4	22	46069391	46071391	-	12.5645	5.73582	67.0563	31.5951	67.8127	45.8699	63.7811	30.8307	23.1373
CTA-29F11.1	22	46762063	46764063	-	10.4256	7.68663	21.5139	15.771	24.8324	22.9287	34.242	15.3814	30.3199
BRD1	22	49827012	49829012	-	7.29075	11.5188	73.9719	56.75	71.2768	66.6151	61.7876	67.7672	29.6296
ZBED4	22	49852342	49854342	+	6.35256	6.49697	63.8684	45.661	60.0933	47.8807	56.7915	22.634	35.3175
DENND6B	22	50326560	50328560	-	25.3979	22.1834	72.1838	59.6864	87.6469	71.4603	75.9745	77.0618	88.4296
SBF1	22	50474525	50476525	-	15.5995	19.1353	62.8834	77.0112	86.963	85.3867	87.1429	42.1429	94.8413
MAPK8IP2	22	50599185	50601185	+	25.8809	17.7159	53.2469	46.8723	65.4115	57.6603	67.6471	46.2374	46.875
ASMTL	X	1453262	1455262	-	28.0229	22.9725	61.7154	65.16	65.2565	74.5971	56.2106	52.6397	70.2505
AKAP17A	X	1590093	1592093	+	32.2035	19.4551	58.5705	65.6505	72.62	42.8636	66.4532	62.0491	61.6922
CD99	X	2689679	2691679	+	25.3493	19.1833	49.3622	40.1972	80.3333	76.6326	75.1344	44.4305	69.4444
FRMPD4	X	12136966	12138966	+	14.3791	4.19831	22.6343	16.9811	35.2877	39.6014	31.0345	14.8048	17.9541
RAB9A	X	13687621	13689621	+	6.06061	5.6021	32.6181	18.6873	42.1313	19.3237	39.28	19.1317	20.5828
GEMIN8	X	14029393	14031393	-	10.3901	8.87628	30.0456	32.7221	45.0553	38.2585	48.7528	31.0301	28.7815
PIGA	X	15335054	15337054	-	8.55856	3.89078	16.0656	14.7995	22.1217	14.5089	11.5577	11.7113	26.7901
AP1S2	X	15854514	15856514	-	7.02564	3.49432	13.4941	11.732	14.9907	27.8159	17.8345	14.6533	20.5258
GPR64	X	19122137	19124137	-	26.5957	8.85338	57.7564	36.3624	45.0627	44.5494	49.6914	32.1008	65.0641
MAP3K15	X	19514761	19516761	-	17.4242	3.39579	52.9701	10.283	26.5022	37.1032	47.7273	30.3788	33.4093
CXorf58	X	23906301	23908301	+	1.75439	2.24319	11.8105	9.19444	13.9881	11.6397	21.8333	8.34311	7.00893
APOO	X	23907434	23909434	-	14.9104	8.51344	25.9556	24.8065	41.2522	32.3923	51.8182	21.0124	18.9011
ATP6AP2	X	40579408	40581408	+	5.09434	6.59958	19.1667	17.1184	39.9697	18.5307	48.2778	16.6414	27.5397
MED14OS	X	40733900	40735900	+	3.35498	2.60213	10.5417	8.62002	9.18918	10.0285	17.1268	12.2537	15.1076
PORCN	X	48507462	48509462	+	40.3815	24.8322	55.6457	60.873	83.5156	82.1759	56.0163	53.6399	67.5758
NUDT10	X	51330731	51332731	+	84.5785	36.0216	75.7976	84.7409	81.8074	89.5576	80.3333	75.8309	76.7918
HUWE1	X	53686229	53688229	-	18.5556	12.5655	40.0404	41.6941	55.6594	53.9513	82.0312	38.533	65.1346
OPHN1	X	68433413	68435413	-	21.0526	11.5498	42.7288	26.1282	44.8541	53.8227	53.1818	36.9297	35.8238
MAGEE1	X	76426224	76428224	+	22.3958	11.2519	45.6382	30.991	46.6964	49.4277	52.9762	38.6949	44.0262
NAP1L3	X	93673068	93675068	-	7.94872	2.96639	22.0855	15.8867	39.1761	17.8968	24.4388	18.4304	28.4575
STAG2	X	123958712	123960712	+	1.6129	3.15534	17.1575	17.963	15.437	19.0035	25.4321	13.4794	22.4868
AIFM1	X	130165387	130167387	-	8.84727	7.48186	21.6177	15.3815	27.4395	28.8585	22.3656	18.4295	23.2739
STK26	X	132021765	132023765	+	5.52632	4.09074	18.4577	13.0152	17.1615	10.1852	26.5714	11.3173	14.8438
LINC00087	X	135098134	135100134	-	19.3569	11.3362	45.4169	62.8404	49.721	75.2806	46.6799	55.6156	42.5547
SLC9A6	X	135983939	135985939	+	9.55473	6.87387	18.4594	14.2993	25.8742	26.077	24.6111	13.804	28.8352
SLITRK2	X	145816332	145818332	+	3.7013	2.38659	9.76535	13.8609	11.9981	22.7337	13.6364	14.133	23.6957
FMR1-AS1_2	X	147910322	147912322	+	29.7712	16.3731	47.5466	36.8283	77.0298	69.5408	68.9103	58.2381	85.6349
FMR1	X	147910451	147912451	+	27.6061	14.7358	47.5466	35.0952	77.0298	62.4084	68.9103	58.2381	85.6349
MTM1	X	150567119	150569119	+	12.994	11.4266	54.21	28.4557	43.4717	41.326	56.2092	29.2557	54.1414
ARHGAP4	X	153934499	153936499	-	37.8595	22.1437	63.7791	51.4706	96.2963	69.1853	62.0567	54.5045	63.0159
NAA10	X	153934723	153936723	-	40.7664	26.7811	70.6349	63.8365	96.2963	70.1191	67.0139	59.1549	64.4952
SLC10A3	X	154490190	154492190	-	37.6481	23.5457	49.2815	54.2786	52.7663	53.7661	55.25	76.1491	50.9003
RAB39B	X	155264089	155266089	-	31.4787	15.2713	65.754	57.9932	91.6716	53.6996	94.492	48.1771	61.8211
