# Supplementary material for: Low rates of mutation in clinical grade human pluripotent stem cells under different culture conditions
Source: Nat Commun. 2020 Mar 23;11:1528. doi: 10.1038/s41467-020-15271-3 (PMC7089967; doi:10.1038/s41467-020-15271-3)
Supplement: Supplementary file 14 — Supplementary Data 13 [file 41467_2020_15271_MOESM14_ESM.xlsx]

## Sheet: MShef4 and MShef11 standard sub
Supplementary Data 13: Expression of DNMT genes
Probe	J3	J4	J5	J6	J7	J8	J9	J10	J12	J13	J15	J17	J18	J19	J20	O1	O2	O3	O4	O5	O6	O7	O8	O9	O10	P1	P2	P3	P4	P5	P6	P8	P9	P10
DNMT1	454.494	496.179	434.118	438.24	419.694	419.343	462.141	437.994	458.082	485.885	465.373	490.288	443.712	440.833	406.965	532.674	424.052	492.856	465.437	476.934	437.872	449.439	407.609	446.318	410.489	412.771	480.815	465.176	589.635	453.585	477.343	455.649	499.828	456.734	J4
DNMT3A	252.318	267.212	233.977	270.33	274.288	268.194	249.85	254.424	260.105	295.826	261.762	286.05	254.995	247.234	252.829	311.97	258.392	279.512	258.962	269.601	266.911	255.349	272.534	264.382	267.746	240.77	247.586	255.85	278.687	257.855	258.424	261.304	263.067	246.393	J3
DNMT3B	3756.78	4244.49	3015.86	3723.25	3650.78	3279.94	3574.78	3195.98	2955.92	4068.58	3067.21	4088.54	3168.55	3368.33	2240.22	2668.8	2560.61	1535.38	1791.61	2873.6	2432.18	648.468	1996.01	2649.67	2435.38	714.369	2037	2557.58	2311.87	1218.34	1778.89	1967.29	1475.75	1932.18	J5
DNMT3L	1.96356	1.58657	1.3734	2.39113	1.27103	2.24548	2.09551	2.07089	1.1452	0.993474	0.908608	1.45314	1.54496	1.08982	0.779899	0.324208	0.714975	0.0772986	0.551653	0.691877	0.404165	0.433236	0.397279	0.675784	1.13228	0.385479	0.515343	0.569981	0.548133	0.311796	0.0819614	0.898233	0.0678008	0.382716	J6
																																			J7
																																			J8
																																			J9
																																			J10
																																			J12
																																			J13
																																			J15
																																			J17
																																			J18
																																			J19
																																			J20
																																			O1
																																			O2
																																			O3
																																			O4
																																			O5
																																			O6
																																			O7
																																			O8
																																			O9
																																			O10
																																			P1
																																			P2
																																			P3
																																			P4
																																			P5
																																			P6
																																			P8
																																			P9
																																			P10
