# Supplementary material for: Low rates of mutation in clinical grade human pluripotent stem cells under different culture conditions
Source: Nat Commun. 2020 Mar 23;11:1528. doi: 10.1038/s41467-020-15271-3 (PMC7089967; doi:10.1038/s41467-020-15271-3)
Supplement: Supplementary file 15 — Supplementary Data 14 [file 41467_2020_15271_MOESM15_ESM.xlsx]

## Sheet: ICR methylation
						Supplementary Data 14: ICR methylation, imprint expression and miRNA expression
Probe	Chromosome	Start	End	Probe Strand	No value	Feature	MShef4 starting culture	Mshef4 standard parental clone	MShef4 standard subclones	MShef11 starting culture	Mshef11 standard parental clones	MShef11 standard subclones	Mshef11 +Y27632 parental clones	MShef11 +Y27632 subclones	MShef11 low oxygen parental clones	MShef11 low oxygen subclones
DIRAS3	1	68049615	68052263		NaN	DIRAS3	70.465	55.7667	74.2452	53.9289	56.9993	60.0223	56.976	66.4957	54.6721	65.0659
NAP1L5	4	88696975	88698323		NaN	NAP1L5	60.1465	60.0788	63.8194	31.1252	55.5054	62.1699	53.9863	68.2419	58.3111	63.007
FAM50B	6	3848349	3850948		NaN	FAM50B	71.7962	63.2929	80.3532	74.521	84.6395	95.1654	80.4289	82.8749	90.8	95.7108
PLAGL1	6	144006769	144009009		NaN	PLAGL1	63.431	47.8201	83.9294	30.2732	40.6874	66.2229	47.1359	79.3032	58.918	77.576
IGF2R	6	160005035	160006755		NaN	IGF2R	93.1777	94.1216	95.7519	84.4345	85.0088	95.0588	76.6308	93.715	87.6839	96.8767
GRB10	7	50781372	50783391		NaN	GRB10	60.1119	52.5663	91.5176	37.3712	44.8762	72.0999	51.3339	84.9557	52.5612	71.6084
PEG10	7	94656347	94658625		NaN	PEG10	57.337	49.1112	59.7532	46.1614	47.1991	58.5538	43.5168	66.0065	53.921	58.2891
MEST	7	130490206	130493191		NaN	MEST	53.618	44.78	72.9099	36.0165	40.1863	65.1519	46.4589	70.3326	50.5221	63.2833
TRAPPC9	8	140097090	140101007		NaN	TRAPPC9	76.8381	73.7696	78.0997	71.0305	67.2888	73.4539	58.3028	68.6119	72.64	76.5562
INPP5F	10	119817895	119819931		NaN	INPP5F	40.1639	34.0972	56.2661	42.0835	43.0502	45.8543	35.4184	59.4376	37.9336	50.3212
H19	11	1999022	2005380		NaN	H19	63.1051	55.4967	66.5905	58.546	56.4521	59.1267	57.1711	60.5963	58.6679	61.0669
IGF2 DMR2	11	2132703	2133893		NaN	IGF2 DMR2	74.3193	75.3575	81.6138	63.0213	73.9257	50.2961	76.3684	79.7656	37.2455	75.8959
IGF2 DMR0	11	2147043	2148545		NaN	IGF2 DMR0	53.2187	55.4394	78.9048	45.8092	43.5429	33.3639	44.5206	54.1951	36.8925	47.8359
KvDMR1	11	2698072	2701690		NaN	KvDMR1	59.3397	44.6898	81.6232	46.1808	37.862	55.1742	40.4465	55.7275	61.9948	64.6168
RB1	13	48316854	48321864		NaN	RB1	93.5307	93.6251	95.4156	94.7319	96.9757	96.062	96.6559	96.5474	95.9114	96.6929
IG-DMR	14	100809070	100811720		NaN	IG-DMR	90.8775	93.1692	90.3373	93.0105	92.5706	90.8969	92.2331	90.245	88.7975	90.7103
MEG3	14	100824067	100827671		NaN	MEG3	90.6473	90.6168	92.489	91.3792	93.3224	91.8245	94.1552	92.7995	90.5451	90.9309
SNURF	15	24954305	24956819		NaN	SNURF	35.5382	40.1174	60.4505	33.0706	36.4062	51.3268	38.7405	42.8833	50.2608	54.9183
IGF1R	15	98865236	98867135		NaN	IGF1R	87.0176	84.7555	85.4745	62.1797	61.0102	81.5158	86.9138	83.3381	77.9268	87.3537
ZNF331	19	53537222	53538995		NaN	ZNF331	11.9319	7.60523	35.75	58.187	50.526	69.0501	47.9929	69.1795	60.3137	72.2001
PEG3	19	56836968	56841894		NaN	PEG3	87.0569	88.5071	92.5011	34.7919	56.3636	78.6245	59.7227	86.5618	58.7231	54.8176
MCTS2P/HM13	20	31546205	31547965		NaN	MCTS2P/HM13	65.2581	63.8248	78.0025	59.3862	65.8278	78.3487	69.4922	75.1617	71.0314	84.181
BLCAP/NNAT	20	37519445	37522754		NaN	BLCAP/NNAT	57.4473	51.446	69.2659	54.4089	45.8323	59.2755	48.8462	69.3517	52.1331	66.6454
L3MBTL	20	43513660	43515499		NaN	L3MBTL	54.4134	49.9683	92.1875	37.8037	45.5277	52.3055	43.7838	57.0659	39.1785	54.2829
NESP-AS	20	58850534	58853032		NaN	NESP-AS	52.8772	30.2551	34.319	39.7639	35.5464	53.7684	33.472	44.3538	52.8411	45.4056
GNAS-XL	20	58853833	58856493		NaN	GNAS-XL	72.8393	55.4976	77.6653	38.632	47.7594	65.5422	50.6783	70.4673	55.5934	58.9205

## Sheet: Imprint expression
Gene	J3	J4	J5	J6	J7	J8	J9	J10	J12	J13	J15	J17	J18	J19	J20	O1	O2	O3	O4	O5	O6	O7	O8	O9	O10	P1	P2	P3	P4	P5	P6	P8	P9	P10	K1	K2	K3	K4	K5	K6	K7	K8	K9	K10	L1	L2	L3	L4	L5
TP73	1.68088	2.02165	1.84654	1.36347	1.57412	1.98583	2.07478	2.2099	1.81578	1.48407	1.7718	1.97188	2.2154	1.95411	1.91325	0.87201	1.4668	0.40728	0.7429	1.73883	1.4205	0.21149	0.64594	1.59194	1.27716	0.14547	0.52775	0.93419	0.64895	0.26746	0.26365	0.70933	0.6152	0.91224	0.7347	1.14445	1.33854	1.47144	1.47289	0.62673	0.5897	0.51254	0.31285	0.87404	0.68921	0.8816	0.67141	1.34733	0.84967
LRRTM1	0.62206	0.45803	0.85225	0.80798	0.62965	0.64405	0.64074	0.58744	0.59623	0.61956	0.62718	0.47928	0.63088	0.61709	0.43116	0.18358	0.57042	0.27637	0.62403	0.51142	0.67206	0.29284	0.61589	0.66805	0.84666	0.20366	0.43053	0.63634	0.29498	0.49035	0.43425	0.40093	0.29478	0.33304	0.46896	0.52454	1.02621	1.39147	0.34219	0.38149	0.51211	0.18399	0.34578	0.16491	0.68921	0.74936	0.82213	0.24252	1.12802
GPR1	0.35735	0.31588	0.23674	0.32824	0.29061	0.26836	0.45767	0.25176	0.73173	0.87891	1.0035	0.75315	0.82161	0.52893	1.15873	0.71903	0.584	0.53819	1.26292	0.59909	0.48877	1.51299	0.84122	0.55434	0.71751	0.68373	0.90272	0.51448	0.61945	0.77267	0.72892	0.66307	0.83308	0.55024	0.96918	0.73118	0.84774	0.95963	0.55047	0.7221	0.97766	0.84108	1.33372	1.1379	1.11805	0.60242	1.09618	0.33683	0.83502
ZDBF2	14.2809	14.2937	12.618	14.1902	15.1357	15.6988	14.9201	16.1407	11.8974	10.302	13.704	11.3109	12.0453	13.5613	12.7191	16.3235	26.4024	13.9492	24.6196	26.3162	25.6759	22.158	26.3633	27.4752	29.7336	19.348	22.7764	27.5114	19.1883	28.3806	25.7758	25.2121	18.597	23.0231	20.9311	18.9947	36.1256	30.1645	16.7225	16.9081	22.0517	16.3617	14.5721	15.4688	33.1281	19.7771	26.0479	16.2623	29.1233
NAP1L5	2.48824	1.94267	2.48573	3.18142	2.88185	2.92507	2.25784	2.18192	1.84288	1.98836	2.3833	1.9445	1.96598	2.42428	2.78904	2.57014	2.98793	2.12366	3.74419	2.65938	2.81045	4.32749	3.25973	2.89961	2.97048	3.20042	3.09704	3.30353	2.58105	3.53643	2.72957	3.16115	2.89657	2.83807	3.00132	2.90881	3.10838	2.97487	2.51433	2.92928	3.70891	2.49697	2.84856	2.42422	2.77216	1.76319	2.26087	2.78897	2.03629
FAM50B	1.64118	1.50044	1.6098	1.51496	1.79207	1.50279	1.73915	1.81827	1.81578	1.33998	1.59932	1.13657	1.42314	1.14602	1.84588	0.50485	0.40744	0.26182	0.32687	0.26302	0.38185	0.2603	0.40559	0.39799	0.2583	0	0	0	0.01475	0	0	0	0	0	0.03126	0.57223	0	0.06398	0.2678	0.01362	0.35692	0.01314	0	0.7586	1.07211	0.69058	0.84954	0.87576	0.74713
LIN28B	86.956	84.7669	80.1351	92.8168	95.4884	95.0246	81.0993	81.4585	80.9784	82.8051	80.0288	77.7662	75.2209	85.8047	72.5015	84.5851	84.2732	74.1534	84.17	86.576	74.4006	67.7431	81.4332	87.77	83.0731	76.8245	84.5782	86.5552	87.8146	86.0482	78.506	85.0736	79.0533	83.0714	85.2718	81.7488	90.0984	89.7898	89.1619	79.0361	84.2031	83.3724	77.6357	83.2645	93.3344	85.794	85.3237	76.6631	95.6469
AIM1	12.5074	14.6727	10.3453	11.9682	12.0117	12.0491	13.0284	10.8257	10.1358	11.1377	9.34505	11.7902	10.5488	12.7532	7.51827	4.42125	6.00302	3.05457	1.8721	6.94069	4.64336	0.39045	3.09449	5.58601	3.9463	0.65463	2.34708	3.91279	3.61347	1.23329	2.10921	2.82191	2.16602	2.73671	2.57926	4.87981	2.335	5.19802	6.91812	2.37067	2.63814	2.01072	1.28432	4.08984	1.8379	5.0104	2.85006	5.9552	4.62926
PLAGL1	4.87059	2.62182	5.4686	4.1409	3.99584	4.37419	3.66137	5.48278	7.20892	4.72596	6.96175	3.82052	5.75124	5.53911	8.46143	2.69253	2.29527	5.45459	4.11564	3.20002	3.66581	4.4251	3.33484	1.98993	2.13817	8.56838	2.56929	1.65176	3.52497	3.93762	3.45848	3.22283	6.93382	3.83718	3.07948	2.38427	2.15653	1.16756	1.42826	2.2753	3.86409	5.26992	6.28989	4.05685	3.84426	3.76148	3.86403	4.86386	2.92991
SLC22A3	0.83382	0.60018	1.30205	1.00998	0.48434	0.75139	0.61023	0.64339	0.84014	1.32557	0.8467	0.79423	0.63088	1.04317	0.70063	1.05559	0.65191	1.33819	0.65375	0.70138	0.87063	0.47179	0.78113	0.48327	0.63141	1.57111	0.77773	0.73111	1.3274	0.77267	0.80646	0.70933	1.21758	0.7964	0.59401	0.41327	0.41643	0.51181	0.84803	0.54498	0.80696	1.09078	1.1032	0.98948	0.27568	0.79344	0.67141	0.52546	0.74713
GRB10	46.0853	46.3083	38.5169	54.0085	52.5513	52.5708	44.7907	42.4636	38.9986	44.1329	40.1398	42.9706	41.2856	41.7563	39.8954	52.3972	41.4779	59.7533	46.9956	42.7693	42.5081	48.4158	44.0139	42.0301	41.3715	61.8698	46.5389	47.7387	50.559	45.7061	48.2482	48.1883	51.3692	49.8399	48.4119	50.038	35.2184	36.1302	49.6766	50.7924	47.6571	47.495	47.7505	49.4738	41.3833	43.9329	44.957	51.3872	47.904
MAGI2	11.6735	12.8564	11.387	10.529	11.4789	12.1297	11.2892	12.0565	11.4096	10.4317	10.7719	9.53077	11.3117	12.6062	9.87616	7.98579	13.3234	7.02552	12.4509	13.4284	11.7459	7.61378	12.5582	13.6736	13.7475	6.74997	9.26333	12.1039	10.4127	8.05355	10.8252	11.2568	8.12577	9.80292	10.786	12.1598	7.7189	10.0602	12.036	11.0495	9.55936	7.13607	7.40956	8.93827	8.40837	8.83065	10.0574	7.66631	11.0897
TFPI2	3.03089	2.84294	4.90043	3.78741	3.26932	2.73722	2.59347	3.97222	3.76707	4.82681	3.74743	4.62845	3.30109	2.89444	4.60797	4.84961	3.13733	4.81459	2.95672	2.95162	2.32168	6.57257	2.95929	2.34527	2.58303	7.15729	2.29153	1.80069	2.93502	4.42797	2.34184	2.46724	5.04977	4.12678	3.142	2.74986	0.83287	3.11881	2.70774	5.08196	4.15894	7.71432	5.21962	4.84844	8.77595	8.00783	9.53675	6.89833	9.02413
SGCE	8.88089	8.68676	8.90127	8.4333	8.4518	9.25826	7.90245	9.37109	8.9976	8.4001	9.18826	8.43528	9.84459	9.02125	9.33721	10.2041	10.6751	11.9274	14.0259	9.77542	10.5086	14.2514	12.5432	10.6319	11.2936	14.2564	12.3048	11.7113	11.1206	12.3181	12.9034	12.5213	10.9967	11.888	11.6926	10.6974	12.493	11.6116	9.65561	11.1994	11.0802	12.5111	12.8926	10.6204	13.2328	10.4469	11.318	10.6978	10.6942
PEG10	133.399	129.701	157.027	150.638	137.917	152.318	157.378	178.414	206.809	170.941	238.926	187.521	220.043	193.193	305.81	203.286	178.352	354.636	252.183	194.617	193.28	281.986	210.08	184.964	181.874	383.715	219.612	193.703	230.495	252.037	223.173	203.44	233.34	221.369	234.056	179.695	173.519	175.821	149.342	208.101	235.337	276.441	288.232	215.211	222.937	189.749	210.863	222.525	203.468
PPP1R9A	9.71472	12.2562	9.91923	11.2612	10.5103	11.9955	10.8621	11.8887	9.75643	8.2272	10.2858	9.07888	9.66853	10.1379	10.3073	12.3612	14.1519	12.1456	15.5562	15.9271	14.2661	12.1853	14.3909	13.1335	15.1538	13.4272	13.3464	15.096	13.7164	15.8842	14.1906	14.125	12.6757	15.1605	11.8802	11.5558	17.7431	16.0259	11.5302	10.232	11.9492	11.7357	11.7894	11.9067	14.2896	10.4763	12.7705	13.7428	11.8954
DLX5	0.93971	1.10559	1.84654	0.95948	1.30773	1.69064	1.12892	1.62246	0.48782	0.21613	0.31359	0.27387	0.36679	0.32324	0.53894	0.55074	0.55684	0.04364	0.29716	0.62832	0.35131	0.21149	0.22533	0.4122	0.3157	0	0.3472	0.37909	0.13274	0.13373	0.18611	0.16962	0.03845	0.08688	0.17195	0.14306	8.37329	9.13252	0.05951	0.09537	0.15518	0.11828	0.13173	0.21439	1.22526	2.57132	1.27431	0.10779	2.62227
CPA4	0.64853	0.66335	0.42612	0.45449	0.75073	0.40253	0.51869	0.78326	1.08405	1.26794	0.90942	0.99964	0.79226	0.63178	1.06442	1.19328	0.43461	0.36364	0.47545	0.58448	0.56515	0.68329	0.42061	0.36956	0.53096	0.5528	0.24998	0.12185	0.47196	0.44577	0.23263	0.27756	0.80745	0.52128	0.28137	0.28611	0.22309	0.39985	0.38682	1.59407	0.85351	1.83987	1.41605	1.15439	0.59732	0.57304	0.53439	0.8084	1.09872
MEST	111.282	115.96	155.63	129.176	124.864	97.0641	131.291	137.657	127.05	111.334	124.496	115.629	119.456	104.215	128.309	104.106	101.562	101.63	108.686	98.6017	102.001	112.694	107.631	99.2832	109.119	104.974	97.7302	91.7677	99.5842	106.91	98.6055	98.2887	101.239	97.4789	95.245	88.5201	198.758	190.807	88.7007	96.1621	96.9592	110.037	107.323	104.192	114.348	99.1061	97.9572	99.5542	103.909
COPG2	9.87354	9.01843	9.11433	8.45855	9.08145	10.439	9.85518	9.00743	7.37152	7.23302	7.43214	6.54556	7.65853	8.94778	8.2728	7.55744	10.6615	9.0619	9.70221	9.79003	11.2724	10.5747	11.056	11.4989	11.2936	10.5614	10.5132	11.5082	9.68999	10.0744	11.1354	10.4087	9.95856	10.2083	9.84807	10.0457	10.976	10.2841	10.3251	9.2102	11.0181	8.38456	8.61155	8.3116	11.4715	8.97758	10.03	9.84899	8.90693
DLGAP2	1.03235	0.96344	0.82858	0.60599	0.82338	1.10026	0.88483	0.69933	0.62333	0.54752	0.54879	0.4382	0.60153	0.82278	0.39073	0.35186	1.27666	0.48	0.77261	1.02284	0.99282	0.53687	1.00646	1.05182	1.23411	0.50916	0.68051	1.00189	0.57521	0.75781	0.85299	1.18736	0.47422	0.69504	0.53148	0.68349	1.23443	0.87966	0.80339	0.44961	0.52763	0.4074	0.36225	0.39579	0.73516	0.60242	0.644	0.26947	0.76178
ZFAT	4.0103	4.05908	3.38532	4.1914	4.16536	3.40811	3.93597	4.22398	4.553	4.72596	4.56277	4.54629	3.65321	3.87884	4.27113	4.62013	4.67203	4.24731	4.50195	4.92424	4.84192	4.06719	4.44645	5.21645	4.87906	4.29147	3.61089	4.03464	3.87895	3.89304	3.95477	3.83965	4.24232	3.9675	4.2206	3.86252	4.62539	4.1904	3.49625	4.11462	3.80202	3.44319	4.24815	3.76001	4.074	3.80556	5.02871	5.10638	4.98085
KCNK9	0.675	0.66335	0.54449	1.33822	1.18664	1.04659	0.88483	0.53149	0.43362	0.37462	0.28223	0.31495	0.46949	0.49955	0.37726	0.15298	0.44819	0.11636	0.14858	0.45297	0.27494	0.19522	0.33048	0.3127	0.30135	0.04364	0.29165	0.39263	0.16224	0.22288	0.18611	0.2313	0.11535	0.23168	0.17195	0.39738	0.1636	0.12795	0.50584	0.25887	0.23278	0.18399	0.18112	0.1979	0.16847	0.30856	0.15072	0.12126	0.19044
GLIS3	2.7	2.17959	2.62777	2.62594	3.72945	3.30077	3.4783	3.77641	5.31183	4.48101	6.66384	5.88826	6.29408	4.56939	10.0648	3.70223	4.1831	2.93821	6.27004	4.19364	3.9102	6.13332	4.74689	3.89457	3.57319	5.42616	3.98587	3.50661	3.40698	6.25562	5.16446	4.17889	4.75499	5.16934	5.33047	3.41746	8.4774	6.34958	2.38043	5.01384	5.22972	6.00587	5.92765	4.45265	6.55516	3.11497	4.56284	5.42974	4.59996
INPP5F	78.8825	80.471	79.922	76.1269	67.9777	77.6084	78.933	84.0321	82.0895	78.1512	82.2553	80.3132	79.9598	87.4209	73.2291	100.419	94.4865	80.4807	95.9672	99.0839	94.7306	91.8208	91.6179	94.4789	92.6734	84.2	95.8414	93.6496	101.472	90.5058	91.8747	95.5131	92.985	89.3557	91.462	92.7006	84.2088	94.0922	94.8898	98.4647	99.7836	99.2085	99.9796	100.399	96.7958	90.6721	93.9835	77.0269	100.789
H19	513.239	169.85	657.463	359.097	288.015	259.097	315.549	429.895	398.442	267.002	175.063	73.0692	134.949	265.48	267.963	33.6107	16.2299	8.26189	13.803	10.0384	23.6597	34.6199	19.9339	9.09681	14.6946	14.9401	39.4143	6.48521	11.2239	19.1086	12.128	13.6315	28.9657	12.0763	14.5376	10.3001	14.2331	9.58035	6.38252	16.2132	20.3136	16.8085	18.4251	17.019	26.0828	41.0677	24.5818	19.4554	34.4411
IGF2	631.06	228.193	838.826	452.318	381.494	331.231	425.451	569.119	470.287	341.292	195.431	95.4857	150.398	347.098	312.547	32.601	13.9346	7.47643	13.0155	10.6229	25.8439	29.4302	13.7149	10.2908	15.0246	10.605	33.4563	7.06739	8.18561	12.0506	11.9884	11.3185	22.0703	10.2663	10.8329	7.85221	17.2374	9.7083	4.68647	15.6137	15.7978	14.2853	13.1232	13.8362	18.6087	32.0754	18.2239	14.0122	19.2349
KCNQ1	1.60147	1.84791	1.46776	1.54021	1.84051	1.6638	1.43404	1.65043	1.62607	1.33998	1.08189	1.17765	1.65788	1.51334	1.01052	0.91791	1.45322	0.88728	0.99548	1.28585	1.26776	0.76463	0.97642	1.43559	1.27716	0.71282	1.37492	1.1102	0.97342	0.78752	1.31826	1.24904	1.12787	0.97016	1.17239	1.3034	1.7401	1.29551	1.51752	1.13084	1.0087	0.6571	0.64216	0.84106	0.82705	0.83752	0.89064	1.26649	0.84967
KCNQ1OT1	0.78088	0.82129	0.8049	1.31297	1.57412	1.12709	1.0679	0.89515	0.75883	0.76365	0.87806	0.8627	0.76292	0.76401	1.18568	0.9944	1.08652	0.53819	0.80233	1.27124	1.25248	0.89478	0.73607	0.62541	0.78926	0.8001	0.70829	0.56864	0.6637	1.84251	0.55832	0.58597	0.85872	0.69504	1.14113	0.82655	0.87749	0.5278	1.05632	0.8311	0.51211	1.02507	0.85622	0.69263	0.47479	0.51426	1.08248	0.90271	0.80573
CDKN1C	24.2868	14.5622	38.943	20.4268	19.3011	18.7044	22.792	26.3509	20.8137	14.394	16.2127	11.489	16.5495	18.2335	22.218	9.9134	20.1414	8.65462	27.2345	16.1462	22.1323	30.4876	26.8139	18.4068	23.7495	16.2057	19.0961	18.7787	7.99388	21.6495	24.9693	21.2029	13.3293	18.071	18.0548	15.3547	13.4449	10.2041	11.917	14.5238	16.7754	9.55419	13.6501	12.2365	13.0491	9.93265	13.9078	11.5331	9.8445
SLC22A18	2.32941	1.81632	3.7641	2.52494	2.34907	2.81773	2.10529	2.34976	1.84288	1.18149	1.52092	1.16396	1.92197	1.96881	1.81894	1.20858	2.62123	1.4982	2.10982	1.81189	2.52024	2.81449	2.28331	2.74326	2.46823	2.38576	1.72212	2.3558	1.20941	2.58546	2.65202	2.5135	1.70462	2.40367	1.40687	2.36838	2.6622	2.0952	1.42826	2.05731	1.72255	1.07764	1.16906	1.22035	1.53158	1.46933	1.19209	2.64077	1.31846
PHLDA2	1.11177	1.01082	1.20735	1.11097	1.33195	1.2076	1.70864	1.39867	2.14099	2.44943	1.99131	2.62918	2.06868	1.54272	2.96419	1.71343	0.90996	1.44001	0.63889	0.89133	0.80953	0.92732	0.57083	0.54012	0.66011	1.48383	0.80551	0.51448	1.09141	0.77267	0.6979	0.9098	1.32012	0.99912	0.85975	0.79476	0.52054	0.83168	0.6695	1.22621	0.99318	1.70845	2.17347	1.56667	0.61263	1.32239	0.83584	1.03744	1.12802
OSBPL5	6.80295	6.45979	8.66453	6.11035	6.80503	6.46736	7.2312	7.52484	7.83224	6.02271	7.33806	6.2306	7.45313	6.86144	7.46438	6.65483	9.26258	6.22551	9.62792	8.85486	9.88241	12.6734	9.80924	9.66536	9.82986	9.17937	9.26333	10.6146	7.34493	10.3567	11.7402	10.4395	7.72846	10.2663	9.42601	9.55299	8.77485	7.72506	7.85542	10.123	9.7611	7.5829	8.23284	7.81687	9.84806	7.24378	8.31725	7.20822	7.77891
ANO1	4.40736	2.87453	4.54533	3.86316	3.63258	3.56913	4.36313	3.77641	4.11938	3.89027	3.27704	2.41008	2.74357	3.83477	2.6543	2.73842	1.48038	4.32004	0.77261	2.06029	1.49687	0.11388	0.63092	1.33609	0.78926	1.28017	1.0416	0.93419	1.84361	0.38633	0.66688	0.78643	1.6149	1.02808	0.59401	1.62131	0.95185	2.04722	2.12751	1.26708	0.74489	1.94501	1.08674	2.53966	1.24058	3.42353	1.72648	2.04794	2.79807
ZC3H12C	2.51471	2.87453	2.76981	3.9894	3.48728	3.6228	3.02063	3.41275	3.73996	2.98254	4.37461	3.73836	4.3281	3.70253	5.48376	4.11528	3.78924	4.16004	6.87921	3.71144	4.01711	8.16691	5.39283	3.72401	4.19025	6.74997	5.30524	5.34793	4.33616	6.7311	5.30404	5.25831	6.16482	5.40102	5.04909	3.25851	5.30953	3.72658	2.73749	3.91025	5.19868	5.12536	5.48307	4.08984	5.77405	3.23252	4.01475	4.3384	3.54519
NTM	6.12795	5.78064	7.14942	6.26185	7.89481	6.92357	7.99399	8.50391	9.1873	8.55859	11.2893	11.2425	11.2237	8.94778	16.5052	9.08728	6.49196	12.2619	6.28489	6.63384	6.98031	8.70378	6.00872	4.19306	5.25216	12.758	4.04142	3.7097	5.48657	5.37894	4.76123	5.11953	8.24112	6.32773	4.76772	4.75265	4.95259	6.5735	4.37404	9.34645	6.71949	11.578	11.7236	9.79582	4.48753	5.31896	5.23425	6.99264	9.40501
RB1	20.025	19.0635	18.3234	20.2753	19.398	19.5094	19.3747	24.3089	23.1715	20.2294	23.4724	23.0875	23.8852	23.038	26.5026	23.3454	20.25	24.3493	25.2584	21.3043	18.2679	28.4703	22.2172	20.5957	19.6884	30.6222	20.9432	22.0687	24.4093	24.6361	22.0847	21.7426	25.6974	22.1109	22.885	20.1233	19.3939	18.6969	19.7873	24.0337	25.1244	25.2588	26.6085	23.5825	28.1198	25.3165	25.445	27.7685	24.3622
DLK1	27.2912	33.6572	56.2958	33.9099	33.5892	27.8285	28.9248	31.0505	16.4233	15.6475	18.0002	15.5834	28.7562	17.1609	38.3728	12.6824	56.6756	11.2001	61.1106	31.4742	62.502	79.0173	71.3535	71.879	97.495	21.21	33.0675	40.4005	12.6103	48.2916	44.2469	45.1351	14.1624	22.5452	26.6211	24.9872	444.067	211.327	7.02227	20.9818	24.6122	13.983	16.2846	11.4284	96.5661	44.6969	64.373	16.9764	42.6302
MEG3	0.25147	0.18953	0.3551	0.30299	0.33904	0.61722	0.12205	0.16784	0.0813	0.05763	0.09408	0.04108	0.1027	0.04408	0.08084	0.26007	1.05936	0.27637	1.04005	0.83288	1.34413	0.82971	0.73607	1.2366	1.85117	0.5237	0.74995	1.12374	0.33922	0.93611	0.8685	1.03316	0.17943	0.75296	0.40643	0.41327	5.19055	4.49429	0.19341	0.28612	0.38796	0.28912	0.29638	0.21439	0.99553	0.45549	0.57549	0.30989	0.67388
RTL1	0.39706	0.55279	0.59184	0.75748	0.72652	0.4562	0.61023	0.4196	0.46072	0.60515	0.47039	0.61621	0.64555	0.36731	0.70063	0.33657	0.99145	0.26182	1.09949	0.68676	1.0081	1.72449	1.0365	0.83861	1.21976	0.36368	0.65274	0.69049	0.20648	0.75781	0.91502	0.78643	0.39732	0.53576	0.43769	0.34969	2.81093	1.99924	0.08927	0.54498	0.54315	0.43368	0.80682	0.72562	0.98021	0.36733	0.76732	0.16168	0.71783
MAGEL2	3.12353	3.61685	4.35594	3.38342	3.63258	3.67647	4.66824	4.36385	3.84837	3.51565	4.40597	3.0126	4.28408	3.80538	4.8505	3.62573	4.97083	3.33094	5.00711	5.26031	5.31542	5.15719	4.95719	5.04589	5.32391	4.52422	3.95809	4.8199	3.87895	4.35367	4.63716	4.47188	3.78092	4.15574	3.90797	3.95789	5.51775	4.60625	4.0021	4.04649	4.2055	3.67974	3.26021	4.22177	4.88574	3.77617	4.64505	4.27104	4.32162
NDN	12.1368	12.0983	15.6719	10.933	11.6485	12.7469	14.798	15.5252	17.0195	16.123	18.2824	16.9801	17.5178	16.7789	22.5952	16.8436	17.167	17.8474	24.3373	14.9042	18.1916	27.9985	20.3846	16.3601	17.2059	20.8754	20.0405	15.7053	16.563	21.6346	21.1386	20.3085	20.1734	18.3171	19.0552	15.8634	19.3642	17.2574	14.0594	19.2106	19.0411	18.3199	20.5821	17.9755	22.8818	19.7184	20.7589	15.6829	19.4693
SNRPN	239.625	257.239	204.847	240.021	241.857	218.253	227.188	209.661	186.294	204.167	179.485	210.101	196.628	208.429	145.07	204.54	219.26	197.427	183.614	211.83	206.018	119.592	199.52	225.189	210.79	170.349	238.097	244.109	229.418	167.252	212.177	223.239	206.361	222.948	212.718	250.126	155.419	187.928	272.157	231.726	210.88	185.052	177.039	210.956	166.758	204.207	186.364	212.339	195.191
SNURF	247.527	269.305	212.778	250.348	256.436	226.733	235.09	218.472	194.207	213.086	188.375	218.728	203.024	215.217	150.365	211.21	226.145	202.78	186.942	221.635	213.655	120.438	203.921	230.789	215.654	171.455	243.041	250.418	235.244	174.251	216.085	227.726	211.578	228.218	218.643	256.389	157.665	192.391	281.277	236.127	215.598	190.322	181.485	217.207	170.388	207.895	192.283	214.482	200.362
UBE3A	54.8604	56.3691	51.7741	55.6749	55.5543	54.1809	55.6833	54.0166	54.0398	54.5358	59.1749	56.8834	55.9132	58.3736	58.0039	55.1509	54.3396	57.8041	52.1067	55.847	48.2512	49.6522	53.8531	52.3067	52.8086	57.8111	53.3023	55.0363	56.0456	54.6512	54.6844	54.9424	56.0345	54.8066	51.1631	50.5466	54.2554	55.035	53.2026	50.5744	51.8316	53.5008	50.9778	52.4423	55.2134	53.983	51.2737	59.2691	54.1448
ATP10A	1.5353	1.64259	1.27837	1.38872	1.42881	1.18076	1.25097	1.56651	1.43636	2.27653	1.99131	1.95819	1.89263	1.60149	1.37431	1.75932	1.49396	2.51639	1.3075	1.78266	1.3594	0.65075	1.24681	1.57773	1.09061	0.93103	1.5138	1.96316	1.34215	1.02527	1.58191	1.64997	1.08942	1.39007	1.70387	2.09816	1.16007	1.74334	2.38043	1.68945	1.28803	1.69531	1.41605	1.81404	0.82705	1.32239	1.2606	1.18565	1.64075
ZNF597	0.87353	0.93185	1.13633	0.85848	0.87182	0.99291	1.03739	0.92312	1.05695	1.32557	1.06621	1.25981	1.05635	1.24887	1.05094	1.31567	0.96429	0.96001	0.62403	0.92056	0.97755	1.02493	1.08157	0.86704	0.91841	0.81465	0.79162	0.85296	1.01767	0.96583	0.66688	0.89438	1.03815	0.81088	1.04733	0.77886	1.30879	0.94364	0.96705	1.15809	1.14836	0.90679	0.88915	1.23685	1.10274	1.01384	0.79473	0.76798	1.28916
NAA60	17.6162	17.4367	17.5895	16.9928	17.9207	17.6846	17.0254	15.4413	17.941	18.8174	19.0507	17.5416	18.266	18.3657	18.3106	18.2816	16.1348	20.4511	16.8637	15.5179	15.9463	20.2221	17.5755	16.9286	15.2686	19.2752	18.0822	16.4906	19.6602	17.281	17.5716	17.4866	18.1612	17.4483	18.8051	16.2925	17.044	16.4097	15.2347	17.3986	18.1721	18.8193	20.3681	17.7776	19.4204	19.6302	19.786	16.0871	18.1215
DNMT1	84.2427	91.8111	80.2771	81.4798	77.6646	77.8767	85.6455	81.3746	84.3118	90.0093	86.3163	90.7066	82.2045	81.6908	75.4522	97.9101	77.6454	90.8808	85.5518	87.9203	79.7466	81.4414	75.0489	81.8997	75.1949	75.5298	88.2725	85.8376	108.714	83.329	87.5167	83.9016	91.9084	84.0705	87.2571	86.0564	69.1131	87.1028	87.7337	85.5486	89.2931	94.9242	98.0202	97.9912	105.556	110.537	104.753	82.3354	107.118
NLRP2	0	0.03159	0.02367	0	0	0.48304	0	0	0.0271	0	0	0.04108	0.05869	0	0.10779	100.235	85.156	103.652	77.2165	87.5404	79.1814	58.5024	73.0811	93.0149	82.3556	54.8289	88.8419	86.9884	99.2302	67.9648	77.5755	75.621	39.36	39.7474	84.0369	95.053	76.832	90.1097	106.747	88.8185	92.2571	89.3126	82.6577	105.33	67.4661	81.4154	72.6355	79.9102	74.9911
ZIM2	0	0	0	0	0	0	0	0	0	0	0	0	0.01467	0	0.02695	72.3005	64.417	17.9202	91.3464	70.4882	47.518	0	70.4222	32.4642	64.2457	0.01455	0	0.01354	0	0	0	0	0	0	95.4638	0	5.488	52.6519	10.5632	6.9349	0	0	72.8606	0.06597	0	0	0	0	0
BLCAP	13.553	12.6511	14.796	12.5742	12.2055	12.0491	12.9673	13.0636	13.2525	12.5065	13.2493	12.0778	14.114	13.2086	12.6113	11.841	12.2505	13.251	13.6693	11.8357	12.0819	13.2428	12.5282	12.4228	12.1833	13.8491	11.5132	11.6977	11.3714	11.7831	12.7018	13.1997	12.7782	12.4383	11.5676	11.3809	15.4824	14.5065	10.2507	11.5536	11.7164	12.3534	11.9376	11.4944	12.4977	12.5774	12.3183	11.4119	11.954
NNAT	26.9603	33.4203	35.7944	32.5212	33.9283	35.1546	34.5999	38.6033	37.8604	29.1338	44.0754	35.713	50.7048	37.422	62.814	28.8835	41.1248	25.9348	54.7217	38.0934	47.6708	61.7236	48.0698	41.2057	48.3601	34.8409	36.9978	35.1609	29.2765	42.556	42.8356	36.0988	35.4253	31.8414	36.813	32.442	31.8869	47.5819	22.4207	33.0941	34.6682	14.3116	37.0807	29.2225	41.2148	30.8265	38.5992	18.6471	36.5213
L3MBTL1	3.30883	2.65341	4.14288	3.18142	2.93028	4.29369	2.34938	2.40571	1.84288	1.44084	1.95995	1.16396	2.59686	2.13043	1.80546	3.07499	7.95876	3.34548	6.58205	7.11604	9.37836	7.77646	7.12033	7.80336	9.71506	5.30978	5.80521	7.90681	4.30666	8.12784	7.3202	7.12416	5.08822	9.07892	4.86151	6.26269	10.5744	8.86062	4.71622	5.05471	5.72631	4.38941	3.9353	4.28773	7.3669	4.51083	6.31672	6.87138	5.81587
GDAP1L1	3.26912	3.26938	2.29634	2.95418	3.31776	3.08609	3.38677	2.23787	2.08679	2.42061	1.86587	2.12251	2.53817	2.83567	1.96715	1.59104	3.01509	2.15275	2.65957	3.14158	3.26868	2.55419	2.88419	2.87118	2.78393	2.24029	1.74989	2.26102	1.51913	1.7385	1.89209	2.02005	1.538	1.83895	2.07904	2.47964	1.84421	1.93526	2.70774	1.58045	1.52081	1.27477	1.41605	1.38527	1.28653	0.99914	1.27431	1.83237	1.45031
GNAS-AS1	1.0853	0.71073	0.78123	1.03523	1.08977	1.04659	0.7933	0.78326	0.94854	1.15267	0.6899	0.97225	1.02701	0.82278	0.72757	0.93321	0.92354	0.91637	0.78747	0.94978	1.02337	0.65075	0.93135	0.92389	0.99016	0.68373	1.30548	1.05605	1.09141	0.62408	1.10113	0.92522	0.67928	0.95568	0.79723	1.06498	0.7585	0.81569	1.02656	0.98097	1.05525	0.77537	0.77389	0.84106	0.582	0.60242	0.644	0.83534	0.70318
GNAS	362.82	355.857	374.043	363.793	369.119	341.536	367.388	384.494	417.494	419.573	413.863	393.281	424.359	397.126	450.167	440.534	436.822	475.102	489.702	427.547	455.782	549.705	459.622	426.527	430.103	521.915	449.737	417.68	426.95	459.335	470.075	447.296	448.084	457.667	456.357	440.359	447.042	446.79	412.841	481.07	477.875	461.269	500.425	457.781	448.155	418.42	431.593	433.571	432.894
DGCR6	1.48235	1.31091	1.44409	1.56546	1.62255	1.50279	1.46455	1.76232	1.68027	1.18149	1.52092	1.23243	1.36445	1.74842	1.9402	1.17798	1.6162	0.9891	1.84238	1.31508	1.86345	3.00972	1.93781	1.80515	1.83682	2.34212	1.52769	1.58407	1.35689	2.45173	2.03167	1.77333	1.67898	2.27335	1.92272	1.6372	1.7401	1.66337	1.63654	1.74394	1.39666	1.24848	1.6795	1.36878	1.59284	1.43994	1.67167	2.2231	1.34776
DGCR6L	8.03383	8.14976	7.93065	7.90306	8.64554	7.3261	7.71938	8.22418	7.29022	9.0917	7.19694	8.36681	8.15736	7.81646	8.25932	7.67982	7.53773	9.42554	8.30557	5.94708	7.17887	9.82632	6.94007	6.92211	7.04593	8.46655	8.41616	7.01323	7.6694	7.81581	7.69241	7.2321	8.36929	7.28341	7.8003	7.67736	7.89737	7.26123	6.69496	7.97037	8.50411	7.64861	9.25371	8.19616	9.34263	9.1539	9.53675	7.10043	7.50057
[truncated: 23 more columns]

## Sheet: miRNA 675 expression
Probe	Chromosome	Start	End	ID	Description	Feature Strand	Type	J3	J4	J5	J6	J7	J8	J9	J10	J12	J13	J15	J17	J18	J19	J20	O1	O2	O3	O4	O5	O6	O7	O8	O9	O10	P1	P2	P3	P4	P5	P6	P8	P9	P10	K1	K2	K3	K4	K5	K6	K7	K8
MIR675	11	2017989	2018061	ENSG00000211502	microRNA 675 [Source:HGNC Symbol;Acc:33351]	-	MIR	14.0111	6.94419	13.678	11.4168	9.18859	8.98339	11.9839	12.7403	10.915	7.97341	6.94227	4.19138	5.5914	7.54796	6.86196	5.67365	2.35942	1.62327	2.44303	1.84501	4.12248	5.97866	3.17824	1.42666	2.11359	2.69835	6.62584	1.13996	1.80101	3.42975	2.131	2.36807	5.49187	1.68395	2.05257	1.58355	2.24913	1.76567	0.933995	3.01012	4.23673	2.96838
[truncated: 30 more columns]
