# Supplementary material for: Low rates of mutation in clinical grade human pluripotent stem cells under different culture conditions
Source: Nat Commun. 2020 Mar 23;11:1528. doi: 10.1038/s41467-020-15271-3 (PMC7089967; doi:10.1038/s41467-020-15271-3)
Supplement: Supplementary file 16 — Supplementary Data 15 [file 41467_2020_15271_MOESM16_ESM.xlsx]

## Sheet: Summary
Supplementary Data 15: Statistics related to sequencing coverage for WGS
Sample	Seq Comp	Seq X	Phys X	QC/Mapping	CaVEMan (C)	Pindel	ASCAT NGS	Brass	Battenberg	Raw CN	SNP6	Proc as Tum	Sample Issues
mShef11_E4	Y	33.6348	86.9099	2.0.42	No	No	No	No	No	CN View	No	N
mShef11_E7	Y	35.3168	89.4173	2.0.42	No	No	No	No	No	CN View	No	N
mShef11_F1	Y	35.3031	90.8264	2.0.42	No	No	No	No	No	CN View	No	N
mShef11_F4	Y	30.7248	80.2265	2.0.42	No	No	No	No	No	CN View	No	N
mShef11_G8	Y	32.4941	84.9193	2.0.42	No	No	No	No	No	CN View	No	N
mShef11_Low_N1	Y	32.3366	83.3253	2.0.42	1.9.4	2.0.6	3.0.0	5.1.3	No	CN View	No	Y
mShef11_Low_N10	Y	36.4834	94.1865	2.0.42	1.9.4	2.0.6	3.0.0	5.1.3	No	CN View	No	Y
mShef11_Low_N2	Y	40.4056	102.038	2.0.42	1.9.4	2.0.6	3.0.0	5.1.3	No	CN View	No	Y
mShef11_Low_N3	Y	34.215	89.5034	2.0.42	1.9.4	2.0.6	3.0.0	5.1.3	No	CN View	No	Y
mShef11_Low_N4	Y	44.9189	111.228	2.0.42	1.9.4	2.0.6	3.0.0	5.1.3	No	CN View	No	Y
mShef11_Low_N5	Y	36.3563	90.767	2.0.42	1.9.4	2.0.6	3.0.0	5.1.3	No	CN View	No	Y
mShef11_Low_N6	Y	34.5202	88.4961	2.0.42	1.9.4	2.0.6	3.0.0	5.1.3	No	CN View	No	Y
mShef11_Low_N7	Y	29.0452	73.4711	2.0.42	1.9.4	2.0.6	3.0.0	5.1.3	No	CN View	No	Y
mShef11_Low_N8	Y	36.9976	93.3597	2.0.42	1.9.4	2.0.6	3.0.0	5.1.3	No	CN View	No	Y
mShef11_Low_Q1	Y	35.7622	90.2416	2.0.42	1.9.4	2.0.6	3.0.0	5.1.3	No	CN View	No	Y
mShef11_Low_Q10	Y	42.1388	105.198	2.0.42	1.9.4	2.0.6	3.0.0	5.1.3	No	CN View	No	Y
mShef11_Low_Q11	Y	39.8391	99.102	2.0.42	1.9.4	2.0.6	3.0.0	5.1.3	No	CN View	No	Y
mShef11_Low_Q12	Y	46.3992	115.592	2.0.42	1.9.4	2.0.6	3.0.0	5.1.3	No	CN View	No	Y
mShef11_Low_Q2	Y	38.4685	97.3258	2.0.42	1.9.4	2.0.6	3.0.0	5.1.3	No	CN View	No	Y
mShef11_Low_Q3	Y	36.1115	92.7039	2.0.42	1.9.4	2.0.6	3.0.0	5.1.3	No	CN View	No	Y
mShef11_Low_Q4	Y	48.5615	121.301	2.0.42	1.9.4	2.0.6	3.0.0	5.1.3	No	CN View	No	Y
mShef11_Low_Q5	Y	34.0322	87.3664	2.0.42	1.9.4	2.0.6	3.0.0	5.1.3	No	CN View	No	Y
mShef11_Low_Q6	Y	36.0757	91.9555	2.0.42	1.9.4	2.0.6	3.0.0	5.1.3	No	CN View	No	Y
mShef11_Low_Q7	Y	40.1961	101.425	2.0.42	1.9.4	2.0.6	3.0.0	5.1.3	No	CN View	No	Y
mShef11_Low_Q8	Y	36.0823	91.36	2.0.42	1.9.4	2.0.6	3.0.0	5.1.3	No	CN View	No	Y
mShef11_Low_Q9	Y	38.2714	96.3491	2.0.42	1.9.4	2.0.6	3.0.0	5.1.3	No	CN View	No	Y
mShef11_Rock_K1	Y	35.3276	89.9245	2.0.42	1.9.4	2.0.6	3.0.0	5.1.3	No	CN View	No	Y
mShef11_Rock_K10	Y	33.0092	83.717	2.0.42	1.9.4	2.0.6	3.0.0	5.1.3	No	CN View	No	Y
mShef11_Rock_K2	Y	34.6285	87.6068	2.0.42	1.9.4	2.0.6	3.0.0	5.1.3	No	CN View	No	Y
mShef11_Rock_K3	Y	35.3026	90.9964	2.0.42	1.9.4	2.0.6	3.0.0	5.1.3	No	CN View	No	Y
mShef11_Rock_K4	Y	33.6188	86.2864	2.0.42	1.9.4	2.0.6	3.0.0	5.1.3	No	CN View	No	Y
mShef11_Rock_K5	Y	37.594	95.8998	2.0.42	1.9.4	2.0.6	3.0.0	5.1.3	No	CN View	No	Y
mShef11_Rock_K6	Y	32.3363	86.3052	2.0.42	1.9.4	2.0.6	3.0.0	5.1.3	No	CN View	No	Y
mShef11_Rock_K7	Y	35.1211	91.3276	2.0.42	1.9.4	2.0.6	3.0.0	5.1.3	No	CN View	No	Y
mShef11_Rock_K8	Y	36.6274	92.9548	2.0.42	1.9.4	2.0.6	3.0.0	5.1.3	No	CN View	No	Y
mShef11_Rock_K9	Y	30.1543	77.9424	2.0.42	1.9.4	2.0.6	3.0.0	5.1.3	No	CN View	No	Y
mShef11_Rock_L1	Y	36.6359	93.3123	2.0.42	1.9.4	2.0.6	3.0.0	5.1.3	No	CN View	No	Y
mShef11_Rock_L10	Y	33.5067	85.1592	2.0.42	1.9.4	2.0.6	3.0.0	5.1.3	No	CN View	No	Y
mShef11_Rock_L2	Y	39.8981	101.329	2.0.42	1.9.4	2.0.6	3.0.0	5.1.3	No	CN View	No	Y
mShef11_Rock_L3	Y	36.0333	91.875	2.0.42	1.9.4	2.0.6	3.0.0	5.1.3	No	CN View	No	Y
mShef11_Rock_L4	Y	36.1184	91.3283	2.0.42	1.9.4	2.0.6	3.0.0	5.1.3	No	CN View	No	Y
mShef11_Rock_L5	Y	37.2925	94.8688	2.0.42	1.9.4	2.0.6	3.0.0	5.1.3	No	CN View	No	Y
mShef11_Rock_L6	Y	36.3151	91.225	2.0.42	1.9.4	2.0.6	3.0.0	5.1.3	No	CN View	No	Y
mShef11_Rock_L7	Y	32.4994	84.3003	2.0.42	1.9.4	2.0.6	3.0.0	5.1.3	No	CN View	No	Y
mShef11_Rock_L8	Y	38.139	96.2106	2.0.42	1.9.4	2.0.6	3.0.0	5.1.3	No	CN View	No	Y
mShef11_Rock_L9	Y	38.7796	99.6184	2.0.42	1.9.4	2.0.6	3.0.0	5.1.3	No	CN View	No	Y
mShef11_normal_O1	Y	42.3219	109.059	2.0.42	1.9.4	2.0.6	3.0.0	5.1.3	No	CN View	No	Y
mShef11_normal_O10	Y	41.0855	105.66	2.0.42	1.9.4	2.0.6	3.0.0	5.1.3	No	CN View	No	Y
mShef11_normal_O2	Y	31.7413	82.1891	2.0.42	1.9.4	2.0.6	3.0.0	5.1.3	No	CN View	No	Y
mShef11_normal_O3	Y	38.0817	96.7983	2.0.42	1.9.4	2.0.6	3.0.0	5.1.3	No	CN View	No	Y
mShef11_normal_O4	Y	31.7925	82.2674	2.0.42	1.9.4	2.0.6	3.0.0	5.1.3	No	CN View	No	Y
mShef11_normal_O5	Y	37.1607	94.8689	2.0.42	1.9.4	2.0.6	3.0.0	5.1.3	No	CN View	No	Y
mShef11_normal_O6	Y	39.6841	99.8826	2.0.42	1.9.4	2.0.6	3.0.0	5.1.3	No	CN View	No	Y
mShef11_normal_O7	Y	38.717	99.6949	2.0.42	1.9.4	2.0.6	3.0.0	5.1.3	No	CN View	No	Y
mShef11_normal_O8	Y	33.301	86.5452	2.0.42	1.9.4	2.0.6	3.0.0	5.1.3	No	CN View	No	Y
mShef11_normal_O9	Y	36.7992	93.56	2.0.42	1.9.4	2.0.6	3.0.0	5.1.3	No	CN View	No	Y
mShef11_normal_P1	Y	37.958	98.2763	2.0.42	1.9.4	2.0.6	3.0.0	5.1.3	No	CN View	No	Y
mShef11_normal_P10	Y	25.3872	64.7051	2.0.42	1.9.4	2.0.6	3.0.0	5.1.3	No	CN View	No	Y
mShef11_normal_P2	Y	34.889	88.6145	2.0.42	1.9.4	2.0.6	3.0.0	5.1.3	No	CN View	No	Y
mShef11_normal_P3	Y	35.1908	89.8656	2.0.42	1.9.4	2.0.6	3.0.0	5.1.3	No	CN View	No	Y
mShef11_normal_P4	Y	34.8944	91.2529	2.0.42	1.9.4	2.0.6	3.0.0	5.1.3	No	CN View	No	Y
mShef11_normal_P5	Y	37.7763	96.0923	2.0.42	1.9.4	2.0.6	3.0.0	5.1.3	No	CN View	No	Y
mShef11_normal_P6	Y	35.8171	91.5026	2.0.42	1.9.4	2.0.6	3.0.0	5.1.3	No	CN View	No	Y
mShef11_normal_P8	Y	29.2349	75.4149	2.0.42	1.9.4	2.0.6	3.0.0	5.1.3	No	CN View	No	Y
mShef11_normal_P9	Y	38.2691	98.0726	2.0.42	1.9.4	2.0.6	3.0.0	5.1.3	No	CN View	No	Y
mShef4_B8	Y	32.4336	83.1244	2.0.42	No	No	No	No	No	CN View	No	N
mshef4_J1	Y	48.3567	118.434	2.0.42	1.9.4	2.0.6	3.0.0	5.1.3	No	CN View	No	Y
mshef4_J10	Y	37.3401	95.9196	2.0.42	1.9.4	2.0.6	3.0.0	5.1.3	No	CN View	No	Y
mshef4_J11	Y	36.4376	93.8255	2.0.42	1.9.4	2.0.6	3.0.0	5.1.3	No	CN View	No	Y
mshef4_J12	Y	37.0539	94.7281	2.0.42	1.9.4	2.0.6	3.0.0	5.1.3	No	CN View	No	Y
mshef4_J13	Y	41.0675	106.024	2.0.42	1.9.4	2.0.6	3.0.0	5.1.3	No	CN View	No	Y
mshef4_J14	Y	31.9938	83.8579	2.0.42	1.9.4	2.0.6	3.0.0	5.1.3	No	CN View	No	Y
mshef4_J15	Y	33.7321	86.9689	2.0.42	1.9.4	2.0.6	3.0.0	5.1.3	No	CN View	No	Y
mshef4_J16	Y	36.0947	90.7053	2.0.42	1.9.4	2.0.6	3.0.0	5.1.3	No	CN View	No	Y
mshef4_J17	Y	34.8494	87.8143	2.0.42	1.9.4	2.0.6	3.0.0	5.1.3	No	CN View	No	Y
mshef4_J18	Y	35.6199	91.2417	2.0.42	1.9.4	2.0.6	3.0.0	5.1.3	No	CN View	No	Y
mshef4_J19	Y	35.9077	92.6966	2.0.42	1.9.4	2.0.6	3.0.0	5.1.3	No	CN View	No	Y
mshef4_J2	Y	30.899	77.917	2.0.42	1.9.4	2.0.6	3.0.0	5.1.3	No	CN View	No	Y
mshef4_J20	Y	36.8313	95.1702	2.0.42	1.9.4	2.0.6	3.0.0	5.1.3	No	CN View	No	Y
mshef4_J3	Y	31.7543	81.227	2.0.42	1.9.4	2.0.6	3.0.0	5.1.3	No	CN View	No	Y
mshef4_J4	Y	44.0304	111.148	2.0.42	1.9.4	2.0.6	3.0.0	5.1.3	No	CN View	No	Y
mshef4_J5	Y	33.2549	85.3661	2.0.42	1.9.4	2.0.6	3.0.0	5.1.3	No	CN View	No	Y
mshef4_J6	Y	36.9296	92.1234	2.0.42	1.9.4	2.0.6	3.0.0	5.1.3	No	CN View	No	Y
mshef4_J7	Y	34.8049	87.1673	2.0.42	1.9.4	2.0.6	3.0.0	5.1.3	No	CN View	No	Y
mshef4_J8	Y	34.7916	88.6493	2.0.42	1.9.4	2.0.6	3.0.0	5.1.3	No	CN View	No	Y
mshef4_J9	Y	33.4584	84.8302	2.0.42	1.9.4	2.0.6	3.0.0	5.1.3	No	CN View	No	Y

## Sheet: Basic Summary
			Basic Target Coverage
			Sample	0	1+	11+	21+	31+	41+	51+	101+	201+	501+
			mShef11_E4	0.0002	0.9998	0.9972	0.9697	0.8505	0.4234	0.0847	0.0015	0.0003	0
			mShef11_E7	0.0002	0.9998	0.9978	0.976	0.9035	0.5682	0.1569	0.0019	0.0003	0
			mShef11_F1	0.0002	0.9998	0.9976	0.9741	0.8863	0.519	0.1319	0.0017	0.0003	0
			mShef11_F4	0.0002	0.9998	0.9959	0.9576	0.7503	0.2678	0.0385	0.0011	0.0002	0
			mShef11_G8	0.0002	0.9998	0.9968	0.9658	0.8192	0.3609	0.0627	0.0014	0.0002	0
			mShef11_Low_N1	0.0002	0.9998	0.997	0.9679	0.8432	0.3992	0.0714	0.0015	0.0003	0
			mShef11_Low_N10	0.0002	0.9998	0.9981	0.9795	0.9252	0.6623	0.2273	0.0022	0.0003	0
			mShef11_Low_N2	0.0002	0.9998	0.9985	0.9871	0.9526	0.8332	0.4595	0.003	0.0004	0.0001
			mShef11_Low_N3	0.0002	0.9998	0.9976	0.9746	0.8964	0.5471	0.144	0.0018	0.0003	0
			mShef11_Low_N4	0.0002	0.9998	0.9987	0.9927	0.9672	0.9234	0.7312	0.0045	0.0006	0.0001
			mShef11_Low_N5	0.0003	0.9997	0.998	0.9798	0.9301	0.6898	0.2541	0.0022	0.0003	0
			mShef11_Low_N6	0.0002	0.9998	0.9977	0.9762	0.9062	0.5834	0.1689	0.0019	0.0003	0
			mShef11_Low_N7	0.0003	0.9997	0.9958	0.9604	0.782	0.3166	0.052	0.0013	0.0002	0
			mShef11_Low_N8	0.0002	0.9998	0.9982	0.9825	0.9385	0.7488	0.3368	0.0026	0.0004	0.0001
			mShef11_Low_Q1	0.0002	0.9998	0.998	0.9789	0.9215	0.6554	0.2289	0.0021	0.0003	0
			mShef11_Low_Q10	0.0002	0.9998	0.9986	0.9895	0.9584	0.8765	0.5641	0.0035	0.0005	0.0001
			mShef11_Low_Q11	0.0002	0.9998	0.9985	0.9873	0.953	0.8339	0.4639	0.0031	0.0004	0.0001
			mShef11_Low_Q12	0.0002	0.9998	0.9988	0.9935	0.9689	0.9288	0.7526	0.0045	0.0006	0.0001
			mShef11_Low_Q2	0.0002	0.9998	0.9983	0.9832	0.9411	0.7529	0.3267	0.0025	0.0004	0.0001
			mShef11_Low_Q3	0.0002	0.9998	0.998	0.9789	0.9221	0.6481	0.2147	0.0021	0.0003	0
			mShef11_Low_Q4	0.0002	0.9998	0.9989	0.9948	0.9724	0.9408	0.8168	0.0052	0.0007	0.0001
			mShef11_Low_Q5	0.0002	0.9998	0.9976	0.9757	0.9052	0.5883	0.1765	0.002	0.0003	0
			mShef11_Low_Q6	0.0002	0.9998	0.9981	0.9815	0.9314	0.7111	0.297	0.0023	0.0003	0
			mShef11_Low_Q7	0.0002	0.9998	0.9985	0.9871	0.9531	0.8343	0.4634	0.0031	0.0004	0.0001
			mShef11_Low_Q8	0.0002	0.9998	0.998	0.9793	0.9257	0.6678	0.2343	0.0022	0.0003	0
			mShef11_Low_Q9	0.0002	0.9998	0.9983	0.9834	0.9428	0.7677	0.3491	0.0026	0.0004	0.0001
			mShef11_Rock_K1	0.0002	0.9998	0.9979	0.9774	0.9142	0.6134	0.1874	0.002	0.0003	0
			mShef11_Rock_K10	0.0002	0.9998	0.9975	0.9742	0.8939	0.5534	0.1575	0.0018	0.0003	0
			mShef11_Rock_K2	0.0002	0.9998	0.9979	0.9789	0.921	0.6653	0.2464	0.0022	0.0003	0
			mShef11_Rock_K3	0.0002	0.9998	0.9979	0.9789	0.9203	0.6453	0.2201	0.0022	0.0003	0
			mShef11_Rock_K4	0.0003	0.9997	0.9975	0.973	0.8885	0.5294	0.1344	0.0017	0.0003	0
			mShef11_Rock_K5	0.0002	0.9998	0.9982	0.9831	0.9404	0.754	0.3377	0.0026	0.0004	0.0001
			mShef11_Rock_K6	0.0003	0.9997	0.9969	0.9668	0.8338	0.3855	0.0678	0.0014	0.0003	0
			mShef11_Rock_K7	0.0002	0.9998	0.9977	0.9758	0.9044	0.5797	0.162	0.0019	0.0003	0
			mShef11_Rock_K8	0.0002	0.9998	0.9981	0.9803	0.9308	0.6955	0.2646	0.0022	0.0003	0
			mShef11_Rock_K9	0.0003	0.9997	0.9961	0.961	0.7825	0.3036	0.0445	0.0013	0.0002	0
			mShef11_Rock_L1	0.0002	0.9998	0.9982	0.9822	0.9367	0.7415	0.328	0.0026	0.0004	0.0001
			mShef11_Rock_L10	0.0003	0.9997	0.9974	0.9734	0.8924	0.5389	0.1403	0.0018	0.0003	0
			mShef11_Rock_L2	0.0002	0.9998	0.9985	0.9864	0.9514	0.827	0.4491	0.003	0.0004	0.0001
			mShef11_Rock_L3	0.0002	0.9998	0.998	0.9789	0.9244	0.6667	0.2335	0.0022	0.0003	0
			mShef11_Rock_L4	0.0002	0.9998	0.998	0.979	0.9238	0.656	0.2226	0.0021	0.0003	0
			mShef11_Rock_L5	0.0002	0.9998	0.9982	0.9814	0.9343	0.7139	0.2791	0.0023	0.0003	0
			mShef11_Rock_L6	0.0002	0.9998	0.9981	0.9807	0.9306	0.6956	0.2631	0.0023	0.0003	0
			mShef11_Rock_L7	0.0003	0.9997	0.997	0.9683	0.8533	0.4293	0.0842	0.0015	0.0003	0
			mShef11_Rock_L8	0.0002	0.9998	0.9983	0.9855	0.9481	0.808	0.4301	0.0029	0.0004	0.0001
			mShef11_Rock_L9	0.0002	0.9998	0.9984	0.9854	0.9488	0.8079	0.4249	0.0029	0.0004	0
			mShef11_normal_O1	0.0002	0.9998	0.9986	0.9892	0.9576	0.868	0.5395	0.0035	0.0005	0.0001
			mShef11_normal_O10	0.0002	0.9998	0.9985	0.9871	0.9519	0.8311	0.4527	0.0031	0.0004	0.0001
			mShef11_normal_O2	0.0002	0.9998	0.9969	0.9662	0.8374	0.3934	0.0707	0.0015	0.0003	0
			mShef11_normal_O3	0.0002	0.9998	0.9983	0.984	0.9429	0.7659	0.3521	0.0026	0.0004	0.0001
			mShef11_normal_O4	0.0003	0.9997	0.9968	0.9669	0.8376	0.3937	0.0713	0.0015	0.0003	0
			mShef11_normal_O5	0.0002	0.9998	0.9983	0.9835	0.9414	0.762	0.3521	0.0026	0.0004	0.0001
			mShef11_normal_O6	0.0002	0.9998	0.9985	0.9881	0.9548	0.851	0.5163	0.0033	0.0005	0.0001
			mShef11_normal_O7	0.0002	0.9998	0.9983	0.9839	0.9434	0.766	0.3443	0.0026	0.0004	0.0001
			mShef11_normal_O8	0.0002	0.9998	0.9974	0.9712	0.872	0.4722	0.1029	0.0017	0.0003	0
			mShef11_normal_O9	0.0002	0.9998	0.9981	0.98	0.9289	0.6805	0.2424	0.0022	0.0003	0
			mShef11_normal_P1	0.0002	0.9998	0.9982	0.9822	0.9366	0.7234	0.2904	0.0024	0.0004	0
			mShef11_normal_P10	0.0003	0.9997	0.9919	0.9182	0.5147	0.0912	0.0094	0.0008	0.0002	0
			mShef11_normal_P2	0.0002	0.9998	0.9978	0.9761	0.906	0.5817	0.1637	0.0019	0.0003	0
			mShef11_normal_P3	0.0003	0.9997	0.9979	0.9789	0.9216	0.6574	0.2321	0.0021	0.0003	0
			mShef11_normal_P4	0.0002	0.9998	0.9979	0.9777	0.9142	0.6255	0.2059	0.002	0.0003	0
			mShef11_normal_P5	0.0002	0.9998	0.9982	0.9819	0.937	0.7277	0.2946	0.0025	0.0004	0
			mShef11_normal_P6	0.0002	0.9998	0.998	0.9786	0.9198	0.6413	0.2107	0.0021	0.0003	0
			mShef11_normal_P8	0.0003	0.9997	0.9955	0.9547	0.7278	0.2327	0.0285	0.0012	0.0002	0
			mShef11_normal_P9	0.0002	0.9998	0.9982	0.9824	0.9388	0.7388	0.3064	0.0025	0.0004	0.0001
			mShef4_B8	0.0002	0.9998	0.997	0.967	0.8303	0.385	0.0709	0.0012	0.0002	0
			mshef4_J1	0.0002	0.9998	0.9989	0.9954	0.9761	0.9471	0.8589	0.0055	0.0007	0.0001
			mshef4_J10	0.0002	0.9998	0.9983	0.9833	0.9404	0.7533	0.3403	0.0022	0.0004	0
			mshef4_J11	0.0002	0.9998	0.9981	0.9807	0.9321	0.709	0.2826	0.0021	0.0004	0
			mshef4_J12	0.0002	0.9998	0.9981	0.9804	0.9302	0.6954	0.2593	0.002	0.0003	0
			mshef4_J13	0.0002	0.9998	0.9985	0.9873	0.9524	0.8305	0.4522	0.0026	0.0004	0.0001
			mshef4_J14	0.0002	0.9998	0.9969	0.9669	0.8405	0.4014	0.0733	0.0012	0.0002	0
			mshef4_J15	0.0002	0.9998	0.9976	0.9737	0.8902	0.5287	0.133	0.0015	0.0003	0
			mshef4_J16	0.0002	0.9998	0.998	0.9793	0.925	0.6681	0.2336	0.0019	0.0003	0
			mshef4_J17	0.0002	0.9998	0.9979	0.9791	0.9213	0.6605	0.2368	0.0019	0.0003	0
			mshef4_J18	0.0002	0.9998	0.9981	0.9799	0.9255	0.679	0.2546	0.002	0.0003	0
			mshef4_J19	0.0002	0.9998	0.998	0.9786	0.9214	0.6513	0.2209	0.0019	0.0003	0
			mshef4_J2	0.0002	0.9998	0.9969	0.9691	0.8605	0.4725	0.1142	0.0014	0.0003	0
			mshef4_J20	0.0002	0.9998	0.9981	0.9801	0.9275	0.6765	0.2394	0.002	0.0003	0
			mshef4_J3	0.0002	0.9998	0.997	0.9687	0.8549	0.4396	0.0912	0.0013	0.0002	0
			mshef4_J4	0.0002	0.9998	0.9988	0.992	0.965	0.9114	0.682	0.0036	0.0005	0.0001
			mshef4_J5	0.0002	0.9998	0.9974	0.9718	0.8786	0.494	0.1138	0.0015	0.0003	0
			mshef4_J6	0.0002	0.9998	0.9981	0.9804	0.9307	0.6979	0.2628	0.002	0.0003	0
			mshef4_J7	0.0002	0.9998	0.9979	0.9777	0.9166	0.6351	0.2115	0.0019	0.0003	0
			mshef4_J8	0.0002	0.9998	0.9978	0.9765	0.9108	0.6112	0.1904	0.0018	0.0003	0
			mshef4_J9	0.0002	0.9998	0.9977	0.9759	0.9068	0.6101	0.2019	0.0018	0.0003	0

## Sheet: mShef11_E4
Sample:	mShef11_E4
			Target Coverage
			Not available
			Basic Target Coverage
			Sample	0	1+	11+	21+	31+	41+	51+	101+	201+	501+
				0.0002	0.9998	0.9972	0.9697	0.8505	0.4234	0.0847	0.0015	0.0003	0
Library	DN435259U:E5_84996		CGP QC	NPG QC	Run	Lane	Rlen	Rpair	Gbp Seq	UM Pairs	Gbp Map	Mapped	Gbp Uniq	Unique	Phys X	Seq X
Insert Mean	472.743		Passed	Pass	19229	8#1	151	65497330	19.7802	0.000127707	19.3658	0.979051	17.0211	0.878926	5.54082	5.42544
Insert SD	81		Passed	Pass	19229	5#1	151	65646198	19.8252	0.000155371	19.3335	0.975199	18.002	0.931133	5.88311	5.73809
Total lanes	6		Passed	Pass	19229	7#1	151	65247129	19.7046	0.000134496	19.2553	0.977198	17.7282	0.920688	5.78188	5.6508
			Passed	Pass	19229	4#1	151	66430675	20.0621	0.000168732	19.5561	0.974779	17.722	0.906215	5.79402	5.64884
			Passed	Pass	19229	3#1	151	66212909	19.9963	0.0001591	19.5012	0.975238	17.9932	0.922675	5.87998	5.73529
			Passed	Pass	19229	6#1	151	66080070	19.9562	0.00012923	19.4957	0.976924	18.0769	0.927226	5.8973	5.76196
								395114311	119.325	0.000145838	116.508	0.976392	105.522	0.905709	34.443	33.6348
												ratio

## Sheet: mShef11_E7
Sample:	mShef11_E7
			Target Coverage
			Not available
			Basic Target Coverage
			Sample	0	1+	11+	21+	31+	41+	51+	101+	201+	501+
				0.0002	0.9998	0.9978	0.976	0.9035	0.5682	0.1569	0.0019	0.0003	0
Library	DN435259U:F5_84997		CGP QC	NPG QC	Run	Lane	Rlen	Rpair	Gbp Seq	UM Pairs	Gbp Map	Mapped	Gbp Uniq	Unique	Phys X	Seq X
Insert Mean	456.287		Passed	Pass	19229	8#2	151	69145293	20.8819	0.00012964	20.457	0.979655	17.8216	0.87117	5.79779	5.68057
Insert SD	85		Passed	Pass	19229	5#2	151	69280006	20.9226	0.000155333	20.4212	0.976039	18.9061	0.925807	6.17326	6.02628
Total lanes	6		Passed	Pass	19229	3#2	151	69849237	21.0945	0.000155535	20.5907	0.976118	18.8813	0.916981	6.16464	6.01835
			Passed	Pass	19229	4#2	151	70262821	21.2194	0.000161401	20.707	0.975854	18.6144	0.89894	6.0791	5.93327
			Passed	Pass	19229	6#2	151	69582719	21.014	0.000131024	20.544	0.977635	18.9468	0.922253	6.17658	6.03923
			Passed	Pass	19229	7#2	151	69013902	20.8422	0.000130727	20.3825	0.977946	18.6437	0.91469	6.07585	5.94263
								417133978	125.974	0.000144004	123.103	0.977202	110.799	0.900053	36.1355	35.3168

## Sheet: mShef11_F1
Sample:	mShef11_F1
			Target Coverage
			Not available
			Basic Target Coverage
			Sample	0	1+	11+	21+	31+	41+	51+	101+	201+	501+
				0.0002	0.9998	0.9976	0.9741	0.8863	0.519	0.1319	0.0017	0.0003	0
Library	DN435259U:G5_84998		CGP QC	NPG QC	Run	Lane	Rlen	Rpair	Gbp Seq	UM Pairs	Gbp Map	Mapped	Gbp Uniq	Unique	Phys X	Seq X
Insert Mean	468.578		Passed	Pass	19229	5#3	151	69025577	20.8457	0.000176681	20.3174	0.974658	18.865	0.928511	6.16842	6.01316
Insert SD	84		Passed	Pass	19229	7#3	151	68589746	20.7141	0.000152311	20.2316	0.976709	18.5649	0.917618	6.05771	5.91751
Total lanes	6		Passed	Pass	19229	4#3	151	69841083	21.092	0.000192909	20.5475	0.974186	18.5424	0.902414	6.06578	5.91034
			Passed	Pass	19229	6#3	151	69591586	21.0167	0.000147496	20.5209	0.976412	18.9746	0.924647	6.1933	6.0481
			Passed	Pass	19229	8#3	151	68993803	20.8361	0.000144201	20.39	0.97859	17.8517	0.875512	5.81383	5.69018
			Passed	Pass	19229	3#3	151	69743602	21.0626	0.00017902	20.5305	0.974741	18.879	0.919556	6.17246	6.01763
								415785397	125.567	0.000165505	122.538	0.975877	110.756	0.903849	36.1698	35.3031

## Sheet: mShef11_F4
Sample:	mShef11_F4
			Target Coverage
			Not available
			Basic Target Coverage
			Sample	0	1+	11+	21+	31+	41+	51+	101+	201+	501+
				0.0002	0.9998	0.9959	0.9576	0.7503	0.2678	0.0385	0.0011	0.0002	0
Library	DN435259U:H5_84999		CGP QC	NPG QC	Run	Lane	Rlen	Rpair	Gbp Seq	UM Pairs	Gbp Map	Mapped	Gbp Uniq	Unique	Phys X	Seq X
Insert Mean	478.38		Passed	Pass	19229	3#4	151	60532392	18.2808	0.000186603	17.81	0.974245	16.4237	0.922162	5.37239	5.235
Insert SD	94		Passed	Pass	19229	7#4	151	59561366	17.9875	0.000158416	17.5643	0.976469	16.1449	0.919192	5.26933	5.14615
Total lanes	6		Passed	Pass	19229	5#4	151	59721018	18.0357	0.000183085	17.5695	0.974149	16.364	0.931386	5.35341	5.21598
			Passed	Pass	19229	8#4	151	60056736	18.1371	0.000152997	17.7456	0.978415	15.5263	0.874939	5.05739	4.94898
			Passed	Pass	19229	6#4	151	60190121	18.1774	0.000157069	17.7401	0.975943	16.4564	0.927638	5.37389	5.24544
			Passed	Pass	19229	4#4	151	60792727	18.3594	0.000196578	17.8795	0.97386	16.159	0.903773	5.28785	5.15063
								360854360	108.978	0.000172529	106.309	0.975508	96.3925	0.906721	31.4908	30.7248

## Sheet: mShef11_G8
Sample:	mShef11_G8
			Target Coverage
			Not available
			Basic Target Coverage
			Sample	0	1+	11+	21+	31+	41+	51+	101+	201+	501+
				0.0002	0.9998	0.9968	0.9658	0.8192	0.3609	0.0627	0.0014	0.0002	0
Library	DN435259U:A6_85000		CGP QC	NPG QC	Run	Lane	Rlen	Rpair	Gbp Seq	UM Pairs	Gbp Map	Mapped	Gbp Uniq	Unique	Phys X	Seq X
Insert Mean	479.363		Passed	Pass	19229	6#5	151	63907316	19.3	0.000186794	18.8102	0.974622	17.4665	0.928564	5.71129	5.56739
Insert SD	94		Passed	Pass	19229	8#5	151	63656939	19.2244	0.000180852	18.7826	0.977017	16.4776	0.877281	5.37476	5.25218
Total lanes	6		Passed	Pass	19229	7#5	151	63029515	19.0349	0.000186302	18.561	0.975101	17.0869	0.920583	5.58443	5.4464
			Passed	Pass	19229	3#5	151	64040573	19.3403	0.000222242	18.8136	0.972767	17.369	0.923218	5.69005	5.53633
			Passed	Pass	19229	5#5	151	63389560	19.1436	0.000215998	18.6213	0.972716	17.3604	0.932285	5.68756	5.53358
			Passed	Pass	19229	4#5	151	64186885	19.3844	0.000223846	18.853	0.972586	17.0705	0.90545	5.59328	5.44117
								382210788	115.428	0.000202728	112.442	0.974131	101.943	0.906633	33.3503	32.4941

## Sheet: mShef11_Low_N1
Sample:	mShef11_Low_N1
			Target Coverage
			Not available
			Basic Target Coverage
			Sample	0	1+	11+	21+	31+	41+	51+	101+	201+	501+
				0.0002	0.9998	0.997	0.9679	0.8432	0.3992	0.0714	0.0015	0.0003	0
Library	DN420567E:D8_85305		CGP QC	NPG QC	Run	Lane	Rlen	Rpair	Gbp Seq	UM Pairs	Gbp Map	Mapped	Gbp Uniq	Unique	Phys X	Seq X
Insert Mean	469.04		Passed	Pass	18064	4#8	151	39934779	12.0603	0.000133706	11.7942	0.977933	10.569	0.896121	3.4444	3.36884
Insert SD	90		Passed	Pass	18075	4#8	151	38920770	11.7541	8.0741e-05	11.5281	0.980774	9.95526	0.863565	3.23515	3.17321
Total lanes	10		Passed	Pass	18096	4#8	151	38840245	11.7298	7.48837e-05	11.5221	0.982293	10.5403	0.914794	3.42	3.35969
			Passed	Pass	18076	4#8	151	39898395	12.0493	6.49901e-05	11.8388	0.982526	10.619	0.896972	3.44476	3.38479
			Passed	Pass	18062	4#8	151	37686251	11.3812	0.000255624	11.1984	0.983938	10.3661	0.925677	3.35726	3.30418
			Passed	Pass	18109	4#8	151	35700329	10.7815	0.00107743	10.3915	0.96383	9.42657	0.907139	3.11409	3.00469
			Passed	Pass	18117	4#8	151	37055964	11.1909	0.000100996	10.965	0.979814	10.0697	0.918352	3.27549	3.2097
			Passed	Pass	18116	4#8	151	36810641	11.1168	7.92434e-05	10.8872	0.979345	10.0357	0.921788	3.26605	3.19885
			Passed	Pass	18073	4#8	151	37538794	11.3367	7.95177e-05	11.1241	0.981247	10.3416	0.929658	3.3591	3.29636
			Passed	Pass	18095	4#8	151	38648027	11.6717	0.000113253	11.4751	0.983154	10.241	0.892456	3.31985	3.26429
								381034195	115.072	0.000199727	112.724	0.979597	101.449	0.899974	33.0035	32.3366

## Sheet: mShef11_Low_N10
Sample:	mShef11_Low_N10
			Target Coverage
			Not available
			Basic Target Coverage
			Sample	0	1+	11+	21+	31+	41+	51+	101+	201+	501+
				0.0002	0.9998	0.9981	0.9795	0.9252	0.6623	0.2273	0.0022	0.0003	0
Library	DN420567E:D9_85313		CGP QC	NPG QC	Run	Lane	Rlen	Rpair	Gbp Seq	UM Pairs	Gbp Map	Mapped	Gbp Uniq	Unique	Phys X	Seq X
Insert Mean	469.438		Passed	Pass	18064	4#9	151	45317060	13.6858	0.000167751	13.3654	0.976589	11.9443	0.893675	3.89782	3.80721
Insert SD	93		Passed	Pass	18117	4#9	151	41954914	12.6704	0.000124753	12.3996	0.978631	11.3631	0.91641	3.7006	3.62197
Total lanes	10		Passed	Pass	18076	4#9	151	45194178	13.6486	8.0309e-05	13.395	0.981416	11.9915	0.895221	3.89432	3.82225
			Passed	Pass	18095	4#9	151	43799938	13.2276	0.000133117	12.9933	0.98229	11.5439	0.888451	3.74544	3.6796
			Passed	Pass	18116	4#9	151	41561693	12.5516	9.80951e-05	12.2794	0.978311	11.2995	0.920198	3.68117	3.60168
			Passed	Pass	18062	4#9	151	42413619	12.8089	0.000278307	12.5871	0.982684	11.6457	0.925204	3.77638	3.71202
			Passed	Pass	18075	4#9	151	44503001	13.4399	9.88136e-05	13.1687	0.97982	11.2717	0.855948	3.66646	3.59283
			Passed	Pass	18073	4#9	151	42222008	12.751	0.000104223	12.4937	0.979817	11.6133	0.929529	3.77755	3.70169
			Passed	Pass	18096	4#9	151	43906928	13.2599	9.77636e-05	13.0116	0.981277	11.8863	0.913511	3.86063	3.78871
			Passed	Pass	18109	4#9	151	40467216	12.2211	0.00124634	11.7339	0.960134	10.6245	0.905452	3.52274	3.38652
								431340555	130.265	0.000235785	127.428	0.97822	114.459	0.898225	37.2869	36.4834

## Sheet: mShef11_Low_N2
Sample:	mShef11_Low_N2
			Target Coverage
			Not available
			Basic Target Coverage
			Sample	0	1+	11+	21+	31+	41+	51+	101+	201+	501+
				0.0002	0.9998	0.9985	0.9871	0.9526	0.8332	0.4595	0.003	0.0004	0.0001
Library	DN420567E:E8_85306		CGP QC	NPG QC	Run	Lane	Rlen	Rpair	Gbp Seq	UM Pairs	Gbp Map	Mapped	Gbp Uniq	Unique	Phys X	Seq X
Insert Mean	452.257		Passed	Pass	18109	5#8	151	45132496	13.63	0.00100336	13.1155	0.962249	11.81	0.900463	3.90816	3.7644
Insert SD	91		Passed	Pass	18064	5#8	151	49845727	15.0534	0.000114975	14.7375	0.979012	13.2381	0.898264	4.30958	4.21962
Total lanes	10		Passed	Pass	18095	5#8	151	48818021	14.743	0.000118839	14.5045	0.983823	12.8319	0.884681	4.15689	4.09013
			Passed	Pass	18117	5#8	151	47254449	14.2708	0.000103207	13.9808	0.979674	12.6611	0.905607	4.11899	4.03569
			Passed	Pass	18062	5#8	151	48156125	14.5431	0.000161454	14.328	0.985203	13.0145	0.908327	4.20995	4.14832
			Passed	Pass	18075	5#8	151	47847693	14.45	0.000104112	14.1555	0.97962	12.2444	0.864993	3.98366	3.90287
			Passed	Pass	18116	5#8	151	46435599	14.0236	7.92172e-05	13.7511	0.98057	12.6003	0.916311	4.09555	4.01629
			Passed	Pass	18096	5#8	151	48173984	14.5485	7.08889e-05	14.3005	0.982951	13.179	0.921576	4.27333	4.20077
			Passed	Pass	18073	5#8	151	47718120	14.4109	6.47343e-05	14.1585	0.982489	12.9234	0.912763	4.19244	4.11929
			Passed	Pass	18076	5#8	151	49331532	14.8981	5.45696e-05	14.6359	0.982396	13.0457	0.891351	4.23256	4.15827
								478713746	144.572	0.000182415	141.668	0.979914	126.764	0.894797	41.2263	40.4056

[truncated: 78 more sheets: mShef11_Low_N3, mShef11_Low_N4, mShef11_Low_N5, mShef11_Low_N6, mShef11_Low_N7, mShef11_Low_N8, mShef11_Low_Q1, mShef11_Low_Q10, mShef11_Low_Q11, mShef11_Low_Q12, mShef11_Low_Q2, mShef11_Low_Q3, mShef11_Low_Q4, mShef11_Low_Q5, mShef11_Low_Q6, mShef11_Low_Q7, mShef11_Low_Q8, mShef11_Low_Q9, mShef11_Rock_K1, mShef11_Rock_K10 …]
