# Supplementary material for: Low rates of mutation in clinical grade human pluripotent stem cells under different culture conditions
Source: Nat Commun. 2020 Mar 23;11:1528. doi: 10.1038/s41467-020-15271-3 (PMC7089967; doi:10.1038/s41467-020-15271-3)
Supplement: Supplementary file 17 — Supplementary Data 16 [file 41467_2020_15271_MOESM17_ESM.xlsx]

## Sheet: Parental Clones methylation
Supplementary Data 16: Statistics related to sequencing coverage for WGBS
DataStore	Total Read Count	Forward Read Count	Reverse Read Count	Unknown Read Count	Mean Read Length	Total Read Length	Fold Coverage
lane4_B8_GCCAATGT_L004_20039_3_R1_val_1_GRCh38_bismark_bt2_pe.deduplicated.bismark.cov.gz	61982036	49119657	12862379	0	1	61982036	0.02007
lane5_B8_ATCACGTT_L005_21653_5_R1_val_1_GRCh38_bismark_bt2_pe.deduplicated.bismark.cov.gz	378423395	300763217	77660178	0	1	378423395	0.122535
lane4_E4_TGACCACT_L004_20039_3_R1_val_1_GRCh38_bismark_bt2_pe.deduplicated.bismark.cov.gz	41586075	34686324	6899751	0	1	41586075	0.0134657
lane3_E4_ATCACGTT_L003_21632_6_R1_val_1_GRCh38_bismark_bt2_pe.deduplicated.bismark.cov.gz	279855262	233969382	45885880	0	1	279855262	0.0906183
lane4_E7_ACAGTGGT_L004_20039_3_R1_val_1_GRCh38_bismark_bt2_pe.deduplicated.bismark.cov.gz	44359265	36782079	7577186	0	1	44359265	0.0143637
lane4_E7_ATCACGTT_L004_21632_7_R1_val_1_GRCh38_bismark_bt2_pe.deduplicated.bismark.cov.gz	285439970	237453750	47986220	0	1	285439970	0.0924267
lane6_F1_ATCACGTT_L006_21653_6_R1_val_1_GRCh38_bismark_bt2_pe.deduplicated.bismark.cov.gz	279297746	233632117	45665629	0	1	279297746	0.0904378
lane4_F1_ATCACGTT_L004_20039_3_R1_val_1_GRCh38_bismark_bt2_pe.deduplicated.bismark.cov.gz	40243289	33597870	6645419	0	1	40243289	0.0130309
lane1_F4_ATCACGTT_L001_21632_4_R1_val_1_GRCh38_bismark_bt2_pe.deduplicated.bismark.cov.gz	253986093	212386470	41599623	0	1	253986093	0.0822418
lane4_F4_CGATGTTT_L004_20039_3_R1_val_1_GRCh38_bismark_bt2_pe.deduplicated.bismark.cov.gz	37138442	31056677	6081765	0	1	37138442	0.0120256
lane2_G8_ATCACGTT_L002_21632_5_R1_val_1_GRCh38_bismark_bt2_pe.deduplicated.bismark.cov.gz	280267430	223813792	56453638	0	1	280267430	0.0907518
lane4_G8_TTAGGCAT_L004_20039_3_R1_val_1_GRCh38_bismark_bt2_pe.deduplicated.bismark.cov.gz	39686329	31577011	8109318	0	1	39686329	0.0128506
lane6_Oliver_G2_ATCACGTT_L006_22710_5_R1_val_1_GRCh38_bismark_bt2_pe.deduplicated.bismark.cov.gz	140688922	114037608	26651314	0	1	140688922	0.0455557

## Sheet: Subclones methylation
DataStore	Total Read Count	Forward Read Count	Reverse Read Count	Unknown Read Count	Mean Read Length	Total Read Length	Fold Coverage
lane1_J1_ATCACGTT_L001_18548_1_R1_val_1_bismark_bt2_pe.deduplicated.bismark.cov.gz	47917327	40620200	7297127	0	1	47917327	0.0155158
lane1_J2_CGATGTTT_L001_18548_1_R1_val_1_bismark_bt2_pe.deduplicated.bismark.cov.gz	15728819	13658487	2070332	0	1	15728819	0.00509306
lane1_J3_TTAGGCAT_L001_18548_1_R1_val_1_bismark_bt2_pe.deduplicated.bismark.cov.gz	21411062	18555626	2855436	0	1	21411062	0.00693299
lane1_J4_TGACCACT_L001_18548_1_R1_val_1_bismark_bt2_pe.deduplicated.bismark.cov.gz	11649126	10074581	1574545	0	1	11649126	0.00377204
lane1_J5_ACAGTGGT_L001_18548_1_R1_val_1_bismark_bt2_pe.deduplicated.bismark.cov.gz	46697437	39032383	7665054	0	1	46697437	0.0151208
lane1_J6_GCCAATGT_L001_18548_1_R1_val_1_bismark_bt2_pe.deduplicated.bismark.cov.gz	29373783	25512872	3860911	0	1	29373783	0.00951135
lane1_J7_CAGATCTG_L001_18548_1_R1_val_1_bismark_bt2_pe.deduplicated.bismark.cov.gz	12113734	10560339	1553395	0	1	12113734	0.00392248
lane1_J8_ACTTGATG_L001_18548_1_R1_val_1_bismark_bt2_pe.deduplicated.bismark.cov.gz	19997015	17229100	2767915	0	1	19997015	0.00647512
lane1_J9_GATCAGCG_L001_18548_1_R1_val_1_bismark_bt2_pe.deduplicated.bismark.cov.gz	10220688	8811691	1408997	0	1	10220688	0.0033095
lane1_J10_TAGCTTGT_L001_18548_1_R1_val_1_bismark_bt2_pe.deduplicated.bismark.cov.gz	11771914	10135183	1636731	0	1	11771914	0.0038118
lane2_J11_ATCACGTT_L002_18548_2_R1_val_1_bismark_bt2_pe.deduplicated.bismark.cov.gz	18731432	16232463	2498969	0	1	18731432	0.00606532
lane2_J12_CGATGTTT_L002_18548_2_R1_val_1_bismark_bt2_pe.deduplicated.bismark.cov.gz	15459787	13439177	2020610	0	1	15459787	0.00500594
lane2_J13_TTAGGCAT_L002_18548_2_R1_val_1_bismark_bt2_pe.deduplicated.bismark.cov.gz	28710040	24886417	3823623	0	1	28710040	0.00929643
lane2_J14_TGACCACT_L002_18548_2_R1_val_1_bismark_bt2_pe.deduplicated.bismark.cov.gz	32253701	27236530	5017171	0	1	32253701	0.0104439
lane2_J15_ACAGTGGT_L002_18548_2_R1_val_1_bismark_bt2_pe.deduplicated.bismark.cov.gz	40593402	34384519	6208883	0	1	40593402	0.0131443
lane2_J16_GCCAATGT_L002_18548_2_R1_val_1_bismark_bt2_pe.deduplicated.bismark.cov.gz	14715842	12771701	1944141	0	1	14715842	0.00476505
lane2_J17_CAGATCTG_L002_18548_2_R1_val_1_bismark_bt2_pe.deduplicated.bismark.cov.gz	22853266	19178174	3675092	0	1	22853266	0.00739998
lane2_J18_ACTTGATG_L002_18548_2_R1_val_1_bismark_bt2_pe.deduplicated.bismark.cov.gz	33183375	28672692	4510683	0	1	33183375	0.0107449
lane2_J19_GATCAGCG_L002_18548_2_R1_val_1_bismark_bt2_pe.deduplicated.bismark.cov.gz	6630707	5732030	898677	0	1	6630707	0.00214705
lane2_J20_TAGCTTGT_L002_18548_2_R1_val_1_bismark_bt2_pe.deduplicated.bismark.cov.gz	9669456	8380374	1289082	0	1	9669456	0.00313101
lane5_O1_TAGCTTGT_L005_18548_5_R1_val_1_bismark_bt2_pe.deduplicated.bismark.cov.gz	21474520	18305744	3168776	0	1	21474520	0.00695354
lane6_O2_ATCACGTT_L006_18548_6_R1_val_1_bismark_bt2_pe.deduplicated.bismark.cov.gz	20427084	17714965	2712119	0	1	20427084	0.00661437
lane6_O3_CGATGTTT_L006_18548_6_R1_val_1_bismark_bt2_pe.deduplicated.bismark.cov.gz	27910494	24011951	3898543	0	1	27910494	0.00903753
lane6_O4_TTAGGCAT_L006_18548_6_R1_val_1_bismark_bt2_pe.deduplicated.bismark.cov.gz	12844471	11199554	1644917	0	1	12844471	0.00415909
lane6_O5_TGACCACT_L006_18548_6_R1_val_1_bismark_bt2_pe.deduplicated.bismark.cov.gz	16039650	13964879	2074771	0	1	16039650	0.0051937
lane6_O6_ACAGTGGT_L006_18548_6_R1_val_1_bismark_bt2_pe.deduplicated.bismark.cov.gz	21394533	18547351	2847182	0	1	21394533	0.00692764
lane6_O7_GCCAATGT_L006_18548_6_R1_val_1_bismark_bt2_pe.deduplicated.bismark.cov.gz	17968373	15551235	2417138	0	1	17968373	0.00581823
lane6_O9_ACTTGATG_L006_18548_6_R1_val_1_bismark_bt2_pe.deduplicated.bismark.cov.gz	27636914	23907745	3729169	0	1	27636914	0.00894895
lane6_O10_GATCAGCG_L006_18548_6_R1_val_1_bismark_bt2_pe.deduplicated.bismark.cov.gz	16901941	14823214	2078727	0	1	16901941	0.00547292
lane6_P1_TAGCTTGT_L006_18548_6_R1_val_1_bismark_bt2_pe.deduplicated.bismark.cov.gz	34886632	29920399	4966233	0	1	34886632	0.0112964
lane7_P2_ATCACGTT_L007_18548_7_R1_val_1_bismark_bt2_pe.deduplicated.bismark.cov.gz	26342364	22988190	3354174	0	1	26342364	0.00852977
lane7_P3_CGATGTTT_L007_18548_7_R1_val_1_bismark_bt2_pe.deduplicated.bismark.cov.gz	35750211	30996373	4753838	0	1	35750211	0.0115761
lane7_P4_TTAGGCAT_L007_18548_7_R1_val_1_bismark_bt2_pe.deduplicated.bismark.cov.gz	34883697	29831771	5051926	0	1	34883697	0.0112955
lane7_P5_TGACCACT_L007_18548_7_R1_val_1_bismark_bt2_pe.deduplicated.bismark.cov.gz	20465808	17813052	2652756	0	1	20465808	0.00662691
lane7_P6_ACAGTGGT_L007_18548_7_R1_val_1_bismark_bt2_pe.deduplicated.bismark.cov.gz	23333074	20210878	3122196	0	1	23333074	0.00755535
lane7_P8_GCCAATGT_L007_18548_7_R1_val_1_bismark_bt2_pe.deduplicated.bismark.cov.gz	30544184	26590406	3953778	0	1	30544184	0.00989033
lane7_P9_CAGATCTG_L007_18548_7_R1_val_1_bismark_bt2_pe.deduplicated.bismark.cov.gz	9098857	7894398	1204459	0	1	9098857	0.00294625
lane7_P10_ACTTGATG_L007_18548_7_R1_val_1_bismark_bt2_pe.deduplicated.bismark.cov.gz	5721219	4932680	788539	0	1	5721219	0.00185256
lane3_K1_ATCACGTT_L003_18548_3_R1_val_1_bismark_bt2_pe.deduplicated.bismark.cov.gz	21909694	18853152	3056542	0	1	21909694	0.00709445
lane3_K2_CGATGTTT_L003_18548_3_R1_val_1_bismark_bt2_pe.deduplicated.bismark.cov.gz	8809293	7645244	1164049	0	1	8809293	0.00285249
lane3_K3_TTAGGCAT_L003_18548_3_R1_val_1_bismark_bt2_pe.deduplicated.bismark.cov.gz	41085335	35699573	5385762	0	1	41085335	0.0133036
lane3_K4_TGACCACT_L003_18548_3_R1_val_1_bismark_bt2_pe.deduplicated.bismark.cov.gz	16095481	14102665	1992816	0	1	16095481	0.00521178
lane3_K5_ACAGTGGT_L003_18548_3_R1_val_1_bismark_bt2_pe.deduplicated.bismark.cov.gz	16543503	14401421	2142082	0	1	16543503	0.00535685
lane3_K6_GCCAATGT_L003_18548_3_R1_val_1_bismark_bt2_pe.deduplicated.bismark.cov.gz	22202777	19159804	3042973	0	1	22202777	0.00718935
lane3_K7_CAGATCTG_L003_18548_3_R1_val_1_bismark_bt2_pe.deduplicated.bismark.cov.gz	14186537	12220279	1966258	0	1	14186537	0.00459366
lane3_K8_ACTTGATG_L003_18548_3_R1_val_1_bismark_bt2_pe.deduplicated.bismark.cov.gz	22826798	19695271	3131527	0	1	22826798	0.00739141
lane3_K9_GATCAGCG_L003_18548_3_R1_val_1_bismark_bt2_pe.deduplicated.bismark.cov.gz	20007430	17078889	2928541	0	1	20007430	0.00647849
lane3_K10_TAGCTTGT_L003_18548_3_R1_val_1_bismark_bt2_pe.deduplicated.bismark.cov.gz	29457242	25242703	4214539	0	1	29457242	0.00953838
lane4_L1_ATCACGTT_L004_18548_4_R1_val_1_bismark_bt2_pe.deduplicated.bismark.cov.gz	20587959	17419147	3168812	0	1	20587959	0.00666647
lane4_L2_CGATGTTT_L004_18548_4_R1_val_1_bismark_bt2_pe.deduplicated.bismark.cov.gz	7194156	6174646	1019510	0	1	7194156	0.0023295
lane4_L3_TTAGGCAT_L004_18548_4_R1_val_1_bismark_bt2_pe.deduplicated.bismark.cov.gz	12656785	10722486	1934299	0	1	12656785	0.00409832
lane4_L4_TGACCACT_L004_18548_4_R1_val_1_bismark_bt2_pe.deduplicated.bismark.cov.gz	15493989	13109401	2384588	0	1	15493989	0.00501702
lane4_L5_ACAGTGGT_L004_18548_4_R1_val_1_bismark_bt2_pe.deduplicated.bismark.cov.gz	52291536	44120121	8171415	0	1	52291536	0.0169322
lane4_L6_GCCAATGT_L004_18548_4_R1_val_1_bismark_bt2_pe.deduplicated.bismark.cov.gz	23358843	20231738	3127105	0	1	23358843	0.00756369
lane4_L7_CAGATCTG_L004_18548_4_R1_val_1_bismark_bt2_pe.deduplicated.bismark.cov.gz	36792508	31622375	5170133	0	1	36792508	0.0119136
lane4_L8_ACTTGATG_L004_18548_4_R1_val_1_bismark_bt2_pe.deduplicated.bismark.cov.gz	24821418	20901840	3919578	0	1	24821418	0.00803728
lane4_L9_GATCAGCG_L004_18548_4_R1_val_1_bismark_bt2_pe.deduplicated.bismark.cov.gz	1911281	1617047	294234	0	1	1911281	0.000619
lane4_L10_TAGCTTGT_L004_18548_4_R1_val_1_bismark_bt2_pe.deduplicated.bismark.cov.gz	36125179	29932352	6192827	0	1	36125179	0.0116975
lane5_N1_ATCACGTT_L005_18548_5_R1_val_1_bismark_bt2_pe.deduplicated.bismark.cov.gz	31211821	26319623	4892198	0	1	31211821	0.0101065
lane5_N2_CGATGTTT_L005_18548_5_R1_val_1_bismark_bt2_pe.deduplicated.bismark.cov.gz	21816963	18759969	3056994	0	1	21816963	0.00706442
lane5_N3_TTAGGCAT_L005_18548_5_R1_val_1_bismark_bt2_pe.deduplicated.bismark.cov.gz	28425879	24294139	4131740	0	1	28425879	0.00920442
lane5_N4_TGACCACT_L005_18548_5_R1_val_1_bismark_bt2_pe.deduplicated.bismark.cov.gz	11727595	10136453	1591142	0	1	11727595	0.00379744
lane5_N5_ACAGTGGT_L005_18548_5_R1_val_1_bismark_bt2_pe.deduplicated.bismark.cov.gz	11738712	10150863	1587849	0	1	11738712	0.00380104
lane5_N6_GCCAATGT_L005_18548_5_R1_val_1_bismark_bt2_pe.deduplicated.bismark.cov.gz	14581530	12164718	2416812	0	1	14581530	0.00472156
lane5_N7_CAGATCTG_L005_18548_5_R1_val_1_bismark_bt2_pe.deduplicated.bismark.cov.gz	35077945	29402765	5675180	0	1	35077945	0.0113584
lane5_N8_ACTTGATG_L005_18548_5_R1_val_1_bismark_bt2_pe.deduplicated.bismark.cov.gz	20613264	17820241	2793023	0	1	20613264	0.00667466
lane5_N10_GATCAGCG_L005_18548_5_R1_val_1_bismark_bt2_pe.deduplicated.bismark.cov.gz	12766659	11179419	1587240	0	1	12766659	0.0041339
lane7_Q1_GATCAGCG_L007_18548_7_R1_val_1_bismark_bt2_pe.deduplicated.bismark.cov.gz	11822295	10241842	1580453	0	1	11822295	0.00382811
lane7_Q2_TAGCTTGT_L007_18548_7_R1_val_1_bismark_bt2_pe.deduplicated.bismark.cov.gz	10619297	9272743	1346554	0	1	10619297	0.00343857
lane8_Q3_ATCACGTT_L008_18548_8_R1_val_1_bismark_bt2_pe.deduplicated.bismark.cov.gz	34186731	29599002	4587729	0	1	34186731	0.0110698
lane8_Q4_CGATGTTT_L008_18548_8_R1_val_1_bismark_bt2_pe.deduplicated.bismark.cov.gz	16891853	14676202	2215651	0	1	16891853	0.00546965
lane8_Q5_TTAGGCAT_L008_18548_8_R1_val_1_bismark_bt2_pe.deduplicated.bismark.cov.gz	13312237	11658250	1653987	0	1	13312237	0.00431056
lane8_Q6_TGACCACT_L008_18548_8_R1_val_1_bismark_bt2_pe.deduplicated.bismark.cov.gz	11748544	10176596	1571948	0	1	11748544	0.00380423
lane8_Q7_ACAGTGGT_L008_18548_8_R1_val_1_bismark_bt2_pe.deduplicated.bismark.cov.gz	10607409	9236784	1370625	0	1	10607409	0.00343472
lane8_Q8_GCCAATGT_L008_18548_8_R1_val_1_bismark_bt2_pe.deduplicated.bismark.cov.gz	38021395	33011576	5009819	0	1	38021395	0.0123115
lane8_Q9_CAGATCTG_L008_18548_8_R1_val_1_bismark_bt2_pe.deduplicated.bismark.cov.gz	27369706	23657382	3712324	0	1	27369706	0.00886243
lane8_Q10_ACTTGATG_L008_18548_8_R1_val_1_bismark_bt2_pe.deduplicated.bismark.cov.gz	55046564	46852515	8194049	0	1	55046564	0.0178243
lane8_Q11_GATCAGCG_L008_18548_8_R1_val_1_bismark_bt2_pe.deduplicated.bismark.cov.gz	26746064	23260544	3485520	0	1	26746064	0.00866049
lane8_Q12_TAGCTTGT_L008_18548_8_R1_val_1_bismark_bt2_pe.deduplicated.bismark.cov.gz	14372196	12493407	1878789	0	1	14372196	0.00465378

## Sheet: Subclones re-sequenced
DataStore	Total Read Count	Forward Read Count	Reverse Read Count	Unknown Read Count	Mean Read Length	Total Read Length	Fold Coverage
J1.cov.gz	324771790	276706706	48065084	0	1	324771790	0.105162
J5.cov.gz	279403923	235773550	43630373	0	1	279403923	0.0904722
J6.cov.gz	290580429	253229298	37351131	0	1	290580429	0.0940912
J13.cov.gz	184995926	160259230	24736696	0	1	184995926	0.0599025
J15.cov.gz	316298885	269178933	47119952	0	1	316298885	0.102419
J20.cov.gz	216706283	188121685	28584598	0	1	216706283	0.0701704
J8.cov.gz	286691064	247825011	38866053	0	1	286691064	0.0928318
O10.cov.gz	207371276	181923149	25448127	0	1	207371276	0.0671477
O4.cov.gz	245268208	214451245	30816963	0	1	245268208	0.0794189
O7.cov.gz	257747482	223318961	34428521	0	1	257747482	0.0834597
P2.cov.gz	249987421	218959122	31028299	0	1	249987421	0.080947
P4.cov.gz	294002875	252570231	41432644	0	1	294002875	0.0951994
P8.cov.gz	262660401	229328259	33332142	0	1	262660401	0.0850505
N10.cov.gz	257187225	225810578	31376647	0	1	257187225	0.0832783
N7.cov.gz	321482706	270759518	50723188	0	1	321482706	0.104097
N8.cov.gz	284822922	246705974	38116948	0	1	284822922	0.0922268
Q10.cov.gz	317994609	272752366	45242243	0	1	317994609	0.102968
Q12.cov.gz	232016079	202085206	29930873	0	1	232016079	0.0751278
Q8.cov.gz	283722499	247157639	36564860	0	1	283722499	0.0918705
