# Supplementary material for: Low rates of mutation in clinical grade human pluripotent stem cells under different culture conditions
Source: Nat Commun. 2020 Mar 23;11:1528. doi: 10.1038/s41467-020-15271-3 (PMC7089967; doi:10.1038/s41467-020-15271-3)
Supplement: Supplementary file 18 — Supplementary Data 17 [file 41467_2020_15271_MOESM18_ESM.xlsx]

## Sheet: Subclones
Supplementary Data 17: Statistics related to sequencing coverage for RNA-seq
DataStore	Total Read Count	Forward Read Count	Reverse Read Count	Unknown Read Count	Mean Read Length	Total Read Length	Fold Coverage
J3_clone	75555462	36659432	38896030	0	58	4392018965	1.41875
J4_clone	63314766	30472454	32842312	0	58	3688461508	1.19148
J5_clone	42241184	20426291	21814893	0	58	2466875737	0.796873
J6_clone	39604909	19135588	20469321	0	58	2318571567	0.748967
J7_clone	41292970	19882849	21410121	0	58	2423233457	0.782776
J8_clone	37264028	17974326	19289702	0	58	2194634425	0.708931
J9_clone	32774640	15892517	16882123	0	58	1910748990	0.617228
J10_clone	35748254	17377754	18370500	0	58	2082193833	0.67261
J12_clone	36898753	17811536	19087217	0	58	2151580752	0.695024
J13_clone	69403949	33272513	36131436	0	58	4030302439	1.30191
J15_clone	63777066	30715905	33061161	0	58	3728779966	1.20451
J17_clone	73026614	35212647	37813967	0	58	4239108435	1.36936
J18_clone	68159271	32876596	35282675	0	58	3987164226	1.28797
J19_clone	68061538	33066884	34994654	0	58	3956613077	1.2781
J20_clone	74219166	35918990	38300176	0	58	4344153525	1.40329
O1_clone	65366085	31672292	33693793	0	58	3800024635	1.22752
O2_clone	73629594	35691193	37938401	0	58	4307840885	1.39156
O3_clone	68749394	33297320	35452074	0	57	3984550156	1.28713
O4_clone	67304237	32774185	34530052	0	58	3908257203	1.26248
O5_clone	68436972	33196586	35240386	0	58	4006492537	1.29421
O6_clone	65469878	31671637	33798241	0	58	3810325202	1.23085
O7_clone	61467539	29827229	31640310	0	57	3554643337	1.14825
O8_clone	66569924	32288704	34281220	0	58	3876364645	1.25218
O9_clone	70354327	34109938	36244389	0	58	4101901619	1.32503
O10_clone	69685602	33765198	35920404	0	58	4080269938	1.31805
P1_clone	68741083	33385766	35355317	0	58	3995031892	1.29051
P2_clone	72004353	34738443	37265910	0	58	4183619825	1.35143
P3_clone	73860413	35650006	38210407	0	58	4322948558	1.39644
P4_clone	67801909	32877440	34924469	0	58	3933349532	1.27059
P5_clone	67299527	32364550	34934977	0	58	3951303280	1.27639
P6_clone	64479132	31099804	33379328	0	58	3757864168	1.2139
P8_clone	64849745	31542926	33306819	0	58	3771849720	1.21842
P9_clone	78023349	37531376	40491973	0	58	4542717227	1.46743
P10_clone	69061095	33358535	35702560	0	58	4023868909	1.29983
K1_clone	63971898	30552061	33419837	0	58	3751397241	1.21181
K2_clone	62912246	30012859	32899387	0	58	3695483626	1.19375
K3_clone	67237601	32482106	34755495	0	59	3971310947	1.28285
K4_clone	62523816	30273809	32250007	0	58	3663202098	1.18332
K5_clone	67214783	32074881	35139902	0	58	3957196622	1.27829
K6_clone	73396869	35101777	38295092	0	58	4297508892	1.38822
K7_clone	64439464	31007013	33432451	0	58	3780271941	1.22114
K8_clone	76092286	36588460	39503826	0	58	4461690953	1.44126
K9_clone	60732374	29175097	31557277	0	58	3554619935	1.14825
K10_clone	60638120	29203225	31434895	0	58	3549352484	1.14655
L1_clone	65292083	31305811	33986272	0	58	3815519618	1.23252
L2_clone	68058397	32348795	35709602	0	58	3953814721	1.2772
L3_clone	72980875	34732313	38248562	0	58	4270107054	1.37937
L4_clone	74220848	36050118	38170730	0	58	4319557296	1.39534
L5_clone	68261459	32804559	35456900	0	58	3995642260	1.29071
L6_clone	71529645	34244163	37285482	0	59	4227131690	1.36549
L7_clone	66004073	31628165	34375908	0	58	3831746655	1.23777
L8_clone	63343161	30294590	33048571	0	58	3711796096	1.19902
L9_clone	69823655	33409571	36414084	0	58	4081296610	1.31838
L10_clone	68633534	33124778	35508756	0	58	4017317437	1.29771
N2_clone	75888642	36617352	39271290	0	58	4424262404	1.42917
N3_clone	66473369	32135623	34337746	0	57	3851129184	1.24403
N4_clone	73658460	35748856	37909604	0	58	4291610295	1.38632
N5_clone	75140988	36476995	38663993	0	58	4377452642	1.41405
N7_clone	67952505	32818883	35133622	0	58	3967701541	1.28168
N8_clone	63478495	30657524	32820971	0	57	3681450051	1.18922
N10_clone	67181552	32564715	34616837	0	58	3905065312	1.26145
Q1_clone	70218842	33739126	36479716	0	58	4103953824	1.3257
Q2_clone	70606328	34095649	36510679	0	58	4120219728	1.33095
Q4_clone	69794378	33603572	36190806	0	58	4090730093	1.32143
Q5_clone	68009246	32765270	35243976	0	58	3988097004	1.28827
Q6_clone	67765115	32772698	34992417	0	58	3957759379	1.27847
Q7_clone	68167163	33045378	35121785	0	57	3948823156	1.27559
Q8_clone	73545280	35740467	37804813	0	57	4265515919	1.37789
Q9_clone	75661152	36688720	38972432	0	58	4396360431	1.42015
Q10_clone	71111716	34534602	36577114	0	58	4136215123	1.33612
Q11_clone	72623287	34993498	37629789	0	58	4254125908	1.37421
Q12_clone	65777216	31805901	33971315	0	58	3817624257	1.2332
